# Supplementary material for: Identification of molecular signatures specific for distinct cranial sensory ganglia in the developing chick
Source: Neural Dev. 2016 Jan 27;11:3. doi: 10.1186/s13064-016-0057-y (PMC4730756; doi:10.1186/s13064-016-0057-y)
Supplement: Additional file 2: — Information for each of the 15 samples. Number of embryos dissected, number of ganglia included, proportion and number of cells sorted, quantity and integrity (RIN number) of RNA extracted, sequencing depth and proportion of reads mapped and number of genes expressed are indicated for each replicate. Genes are counted as expressed if RPKM > 0.3. (XLSX 10 kb) [file 13064_2016_57_MOESM2_ESM.xlsx]

## Sheet: Sheet1
	# Embryos	# Ganglia	% Cells Sorted	# Cells Sorted	Q RNA [ng]	RIN	Million Reads	% Mapped	# Genes Expressed (RPKM > 0.3)
Top R1	42	83	13.73	50000	70	8.5	35.1465	84.43	10897
Top R2	48	95	12.56	41000	86	8.6	71.4992	89.03	11841
Top R3	42	84	14.91	41000	53	8	47.1346	69.11	11580
Tmm R1	42	83	22.15	100000	106	8.2	79.8537	88.72	11892
Tmm R2	38	75	24.47	120000	140	9.4	116.194	92.84	11867
Tmm R3	42	84	21.87	130000	106	9.5	88.5652	91.87	11891
VA R1	40	80	34.8	84000	137	8	81.3395	88.4	12039
VA R2	38	75	33.83	69000	133	8.7	84.8465	91.72	11863
VA R3	42	84	29.52	89000	104	9	69.5499	90.61	11765
P R1	55	110	38.06	86000	236	8.8	109.379	89.91	12097
P R2	46	92	25.84	20000	70	8.3	29.8633	86.02	11313
P R3	50	100	28.26	50000	124	8.8	57.7118	89.62	11821
N R1	55	110	38.16	168000	250	8.7	84.3268	90.29	12190
N R2	50	100	26.03	110000	254	9.3	95.7946	90.77	11864
N R3	61	122	41.31	290000	225	9.3	103.678	91.73	12082
