# Supplementary material for: Identification of molecular signatures specific for distinct cranial sensory ganglia in the developing chick
Source: Neural Dev. 2016 Jan 27;11:3. doi: 10.1186/s13064-016-0057-y (PMC4730756; doi:10.1186/s13064-016-0057-y)
Supplement: Additional file 3: — Normalized expression levels. Number of mapped reads per kilobase of exon per million reads (RPKM) is given for each gene and for each of the 15 replicates. (XLSX 3748 kb) [file 13064_2016_57_MOESM3_ESM.xlsx]

## Sheet: Sheet1
Ensembl ID	Common Name	Top R1	Top R2	Top R3	Tmm R1	Tmm R2	Tmm R3	VA R1	VA R2	VA R3	P R1	P R2	P R3	N R1	N R2	N R3
ENSGALG00000000003	PANX2	0.339323	4.62096	8.11469	9.24109	9.70841	10.0225	7.14528	6.88981	6.92458	5.64107	4.78873	3.90433	6.89063	5.17912	4.06903
ENSGALG00000000004	RFK	1.87855	28.4736	24.5482	15.4053	16.2848	13.0886	15.9833	16.1547	14.7539	10.1006	8.43378	7.93149	10.5856	7.72325	5.86873
ENSGALG00000000011	C10ORF88	3.68488	31.8966	30.2955	39.4902	39.5453	31.7035	32.8562	38.0239	32.4182	33.45	28.5878	30.4356	29.1005	25.5833	21.2453
ENSGALG00000000013	DUSP11	2.30981	11.4503	11.9457	10.4338	10.6556	12.7845	9.4994	11.7449	9.6207	14.0131	12.7786	14.7583	16.8495	13.7308	11.738
ENSGALG00000000014	-	0.602587	0.53161	0.223524	0.502032	0.877292	1.50366	0.345044	1.45904	1.20827	1.86861	3.24824	1.29858	1.8577	1.41498	2.09666
ENSGALG00000000017	-	13.3543	28.0659	44.7501	24.9409	22.3959	42.3682	30.4458	22.2737	32.2531	54.1942	88.8987	56.1659	51.4093	64.4156	49.3028
ENSGALG00000000019	AAK1	0.671785	15.2029	10.3194	15.8807	16.3735	17.4926	15.4041	14.6385	14.1069	11.1159	6.00973	6.27339	12.0932	8.75548	9.96307
ENSGALG00000000033	NFU1	5.77491	27.5792	16.9906	29.177	31.3182	18.9815	32.9485	34.2501	25.8309	61.8908	60.9308	46.1127	65.1282	56.2071	33.1978
ENSGALG00000000038	-	0	0	0	0	0.0707868	0	0.097443	0	0	0	0	0	0.395089	0.36112	0.411611
ENSGALG00000000040	FAM195A	2.3848	12.6011	8.0822	5.1264	5.97919	5.82531	5.28503	7.06862	9.50632	16.7299	21.4814	33.187	21.5515	18.2711	17.5717
ENSGALG00000000041	GNAI3	6.46717	64.8436	59.4642	74.0765	72.6242	63.2879	73.9334	76.76	61.2988	57.7569	46.0997	47.2369	56.8263	47.8994	38.5176
ENSGALG00000000043	USF1	59.3647	121.781	87.303	117.686	119.762	101.339	113.567	127.683	121.736	471.208	615.147	469.965	512.804	421.706	385.932
ENSGALG00000000044	-	0.155779	0.731464	0.591453	0.398519	0.198973	0.511553	0.5478	0.363358	0.532854	1.24289	0.60647	0.48491	2.3412	0.713303	1.71641
ENSGALG00000000048	-	0.635672	4.36703	5.7519	4.26483	2.29473	4.30518	3.24424	1.95371	2.98963	2.4024	2.91667	2.38506	1.89553	2.35628	2.40926
ENSGALG00000000049	CSDC2	14.5863	89.925	51.7487	46.5297	49.5733	44.8579	71.8037	85.0707	84.2235	88.5179	81.3326	81.6542	79.8294	105.858	61.2297
ENSGALG00000000054	OAT	0.296202	8.53315	2.38481	7.51475	9.41984	5.98613	8.22805	10.2913	7.11902	3.34648	2.87373	2.28309	3.81567	2.83098	1.30872
ENSGALG00000000055	LAMTOR3	3.35797	23.0264	17.2531	22.6356	22.4465	16.178	19.3282	22.5752	18.4864	37.0559	29.7943	33.9105	38.513	34.1687	22.8242
ENSGALG00000000056	DAPP1	0.0956751	0.898138	1.2874	2.18467	2.21361	1.40216	2.08666	2.27386	3.20891	5.97478	3.88439	3.73335	7.09819	5.46568	5.94455
ENSGALG00000000059	TUBB3	723.216	4430.21	2636.51	3386.23	3589.64	3011.24	3665.56	4374.86	4138.91	5055.55	4673.94	3847.54	4531.46	5390.65	3158.8
ENSGALG00000000062	ARMC1	1.12998	20.2385	11.7558	20.4526	23.257	19.1929	18.9976	22.2358	17.8123	11.2943	11.0543	10.1463	12.1372	9.72908	6.79764
ENSGALG00000000065	PSMA5	12.2853	77.9624	61.2866	82.176	86.5416	65.154	78.4373	91.0847	77.5298	121.331	100.721	110.125	119.49	110.578	79.0246
ENSGALG00000000067	SPR	2.09947	13.9398	7.54292	11.109	9.11712	8.85308	12.789	11.7749	13.0899	19.0143	18.9979	16.4926	17.3399	19.14	12.3395
ENSGALG00000000071	DDIAS	0.126401	0.862688	0.139512	1.41004	1.09512	1.4748	1.66903	1.60704	1.13121	1.00091	0	1.60194	1.32675	0.60634	1.25658
ENSGALG00000000075	SCRIB	0.366013	9.82872	7.27345	13.567	14.1576	17.1768	14.0027	12.2501	10.518	4.40732	2.54144	3.00367	4.42921	2.89239	3.68272
ENSGALG00000000076	NRBP2	1.05477	14.801	11.18	11.2089	11.3316	12.059	11.9178	10.6269	9.64974	5.05788	5.38682	5.03082	4.48857	5.83372	4.65654
ENSGALG00000000080	-	0.475614	9.86664	13.3274	10.6301	6.97436	10.3447	10.8799	7.11172	9.51321	2.18375	2.43791	2.49896	2.24698	2.27537	3.3512
ENSGALG00000000081	IL4I1	0.0471124	0	0	0.243511	0.218845	0.187548	0.200837	0.0499559	0.0586071	0.276971	0.489106	0.0733256	0.209793	0.287632	0.38249
ENSGALG00000000085	GFPT1	1.1509	33.5081	18.7551	27.3764	33.6524	24.1492	28.9379	30.951	22.7337	11.5733	8.01839	6.90084	13.5608	9.30996	6.5875
ENSGALG00000000086	TIMM17A	1.67444	22.9314	10.0639	21.5401	26.7802	15.1312	24.7436	30.5085	16.5981	21.1557	18.0813	15.5224	18.8176	13.6926	8.48396
ENSGALG00000000091	INTS4	0.625747	10.3831	9.0248	10.9371	12.3024	10.4617	11.1014	10.0058	11.5099	5.50322	4.45855	4.39639	6.03297	4.3159	4.80637
ENSGALG00000000094	ADIPOR1	2.07506	28.7627	17.5727	28.8631	30.3451	23.9828	28.9311	31.0685	24.9213	17.5839	13.5125	13.4213	15.631	14.9698	9.35287
ENSGALG00000000098	ANTXR1	0	0.172287	0	0.0903894	0.236931	0.232055	0.326152	0.0463581	0	0.988125	0.947684	1.45232	1.98729	0.990777	1.1293
ENSGALG00000000099	-	0.140685	4.54104	5.24642	4.71658	4.0628	3.45079	3.68423	3.73169	4.00988	1.05042	0.708011	1.36184	1.22621	0.900816	1.27152
ENSGALG00000000102	UBE2T	0	0	0	0	0	0	0	0	0	0	0	0	0	0	0
ENSGALG00000000104	-	0	0.176989	0	0.185712	0.139084	0.17879	0.430782	0.476232	0.111741	0.251708	0.777866	0.466463	0.381315	0.392096	0.19863
ENSGALG00000000106	LRIF1	0.218471	6.31684	5.65944	8.24329	9.12684	9.18132	8.02263	7.31519	8.93539	4.51367	2.22274	3.31868	4.88375	2.97886	3.97308
ENSGALG00000000107	TRIM7.1	0.138125	2.65624	2.32679	1.21938	0.847992	1.67705	0.763248	1.5188	1.25775	5.59985	3.91084	6.09757	8.47128	8.47122	6.94682
ENSGALG00000000109	AFMID	3.12697	24.4741	23.5825	18.3508	18.3912	20.8775	19.4151	18.3293	22.4693	16.4733	21.9864	22.2103	14.9372	15.7355	15.8915
ENSGALG00000000112	PLP1	0	0.3983	0.209339	0.783622	0.234748	0.201177	1.05023	0.723415	0.754394	1.02436	0	0.569499	1.08627	1.3652	1.27315
ENSGALG00000000113	ZMAT3	0.362138	5.20453	1.68333	4.32084	6.16856	3.87092	4.54734	4.33973	1.89569	10.0029	3.55073	2.94341	9.40689	4.79036	3.45342
ENSGALG00000000114	GKN1	0	0	0	0	0	0	0	0	0	0	0	0	0	0	0
ENSGALG00000000115	HEP21	0	0	0	0	0	0	0	0	0	0	0	0	0	0	0
ENSGALG00000000117	TRIM27.1	0.00696996	0	0.0327606	0.0245266	0.036737	0	0.113785	0.100632	0.073787	0.0526833	0.0387642	0.0697374	0.0465561	0.0273557	0.048503
ENSGALG00000000119	GKN2	0	0	0	0	0	0	0	0	0	0	0	0	0	0	0
ENSGALG00000000120	BMP-10	0	0	0	0	0	0	0	0	0	0	0	0	0	0	0
ENSGALG00000000122	GNB2L1	104.304	662.671	524.241	631.5	760.543	602.076	679.863	890.361	748.203	968.254	858.199	950.513	940.181	829.709	616.157
ENSGALG00000000123	B-BTN2	0	0	0	0.056753	0.0425036	0	0.0585092	0	0	0	0	0	0.0712216	0.065098	0.1484
ENSGALG00000000129	TCF25	2.46864	35.4237	32.9246	30.8704	28.9873	27.8741	29.7987	32.8089	30.5807	20.8286	19.9318	20.7372	19.4979	19.0397	19.0635
ENSGALG00000000132	ARHGAP25	0	0.0552597	0	0.108719	0.0325688	0.223289	0.0896664	0.044607	0.0784979	0.0157739	0	0	0.020909	0.00955563	0.0108917
ENSGALG00000000136	BLEC2	0	0.278354	0	0.219055	0	0.140594	0.112917	0	0.131803	0	0	0	0.265266	0.242458	0
ENSGALG00000000137	SNRPE	44.499	208.237	154.373	190.96	184.094	141.451	194.752	214.53	181.437	362.667	381.474	406.387	352.621	279.406	238.083
ENSGALG00000000139	-	0	0	0	0	0	0	0	0.177671	0	0.250245	0	0.695629	0.165856	0.303191	0
ENSGALG00000000140	-	0	0.619648	2.86595	0.390114	1.2417	1.62749	1.80983	0.400156	1.40836	2.53876	0	0.882151	2.52393	1.92244	3.50596
ENSGALG00000000141	BLB1	1.55612	3.77523	0.610521	2.1711	2.39619	2.20019	4.00534	1.64094	4.12524	15.6828	6.73129	20.9901	10.1054	11.3478	11.7312
ENSGALG00000000142	CEPT1	1.25153	11.5739	8.14266	12.8735	11.1989	10.587	11.978	10.8876	9.23462	10.5109	6.96052	7.7915	10.4353	8.96633	7.61315
ENSGALG00000000146	SUPT6H	0.769346	22.2106	18.1852	26.813	29.6204	27.8933	27.7347	26.1769	19.3705	10.0163	6.98112	7.04786	10.5464	7.67064	8.86018
ENSGALG00000000149	-	0	0	0	0	0.0613233	0.315321	0	0	0	0	0	0	0	0	0
ENSGALG00000000150	RPL9	239.585	892.496	651.616	705.239	840.784	673.671	651.634	899.886	863.604	2031.04	2115.37	2210.43	2031.35	1811.15	1426.98
ENSGALG00000000151	ADAMTS19	0.0115084	0.300207	0.222753	0.458609	0.291422	0.392458	0.386836	0.299355	0.401367	0.605694	0.119477	1.06873	1.12744	0.733844	0.791956
ENSGALG00000000154	DENND2D	0.036713	0.535267	0	0.526546	0.394342	0.405537	0.162852	0.10802	0.0633634	0.8325	0.428786	0.17142	0.429146	0.112071	0.638702
ENSGALG00000000155	OR6A2	0	0	0	0	0	0	0.166692	0	0	0	0	0	0	0.132097	0
ENSGALG00000000156	BRD2	25.8041	222.329	234.15	265.621	214.89	234.454	257.517	247.618	272.572	181.4	186.135	176.777	167.573	158.013	163.913
ENSGALG00000000158	DMA	0.841695	3.8444	3.36758	2.68926	2.51755	3.77566	5.37167	6.63761	7.58483	9.89654	7.28184	11.7901	5.93447	12.1331	6.01993
ENSGALG00000000160	ZNF638	1.22241	15.6404	20.3128	20.9815	13.8449	30.3793	19.8424	11.6504	15.3837	8.18483	6.14157	7.12148	7.69069	7.91954	14.4247
ENSGALG00000000161	ISOC1	0.152411	1.33572	1.17005	1.66434	2.42732	1.5742	1.98677	2.2463	1.89742	6.78412	1.97786	4.50704	7.97463	1.86101	1.23738
ENSGALG00000000162	-	0.190353	1.31941	1.29446	1.246	0.51842	0.799707	1.85547	1.27808	1.33281	1.59868	3.2113	1.77759	1.16551	2.71168	1.54541
ENSGALG00000000164	MYBPH	0.209798	2.26244	2.32966	4.28764	3.10226	3.77802	1.27365	0.819969	1.13687	1.47566	0.884835	1.34693	1.31377	1.14744	1.00372
ENSGALG00000000165	CDS2	0.730393	7.82604	2.80903	12.8184	11.1375	7.32725	10.8921	9.75855	5.72426	17.2315	6.46254	9.8435	18.9049	11.0467	6.46889
ENSGALG00000000166	DMB2	0.376903	5.12321	3.90585	4.47485	4.31357	3.18484	5.43549	6.40788	4.69183	6.09069	3.33945	7.1607	6.20703	5.63368	4.79342
ENSGALG00000000168	7	1.25761	5.92995	15.8774	20.3397	22.1898	30.5167	2.9048	3.29657	4.07938	2.81294	4.09669	1.55788	2.48579	0.979337	2.05393
ENSGALG00000000169	PCNA	11.3109	46.0311	30.1297	85.3533	89.6924	36.8072	70.0604	97.2565	46.3527	182.114	109.733	143.187	193.726	93.7972	69.4506
ENSGALG00000000171	TMEM230	0.168228	2.43101	1.39385	2.29575	3.46473	2.00926	2.76125	4.24587	2.0092	2.64406	1.80886	2.09464	3.07676	1.90742	1.979
ENSGALG00000000172	MYOG	0.0187412	0.135212	0.568518	0.0532035	0.278917	0.34147	0.0548498	0.272865	0.384143	0.0472193	0	0.0875063	0.125183	0	0
ENSGALG00000000177	KLF3	0.00789043	0	0.123729	0.478596	0.208121	0.217993	0.206912	0.15836	0.204363	0.699786	0.28261	0.692629	0.664076	0.313124	0.510648
ENSGALG00000000178	BF1	0	0	0	0	0	0	0	0	0	0	0	0	0	0	0
ENSGALG00000000181	TAP2	0.105902	0.0927847	0	0.365092	0.10937	0.515511	0.225834	0.187245	0.263606	0.155647	0.0687149	0.45327	0.265266	0.296338	0.153532
ENSGALG00000000182	-	0.0126196	0.235366	0.494817	0.0617418	0.184959	0.118881	0.190957	0.348322	0.111448	0.222569	0	0.117847	0.358246	0.192614	0.329317
ENSGALG00000000183	STAMBP	1.73054	23.0974	22.6402	20.4883	17.9513	21.1715	20.7692	18.5277	20.2941	14.2759	12.467	16.9157	14.458	16.2924	14.2373
ENSGALG00000000184	SLC27A6	0	0	0	0.0550989	0	0	0.113608	0.169552	0.132609	0.0379826	0.0391265	0.023463	0.0167826	0.0306792	0.0524531
ENSGALG00000000186	MTCH1	0.831753	4.12906	2.96412	4.51751	4.3923	2.95029	3.67681	3.82085	3.24268	8.27777	2.91431	5.82543	6.52798	10.2831	4.77514
ENSGALG00000000187	-	0.201588	1.64624	3.04891	3.02291	2.05601	5.54332	2.63944	2.18317	1.11358	0.492038	1.81487	1.14715	0.378708	0.711524	0.701412
ENSGALG00000000188	-	0.0623934	0.213656	0	0.448374	0.125924	0.143887	0.115562	0.229958	0.134891	0.262005	0.161937	0.097109	0.13892	0.190463	0.144729
ENSGALG00000000189	YTHDC2	0.307678	9.42021	6.73421	8.74157	9.29739	10.6121	8.85836	8.38272	7.42066	2.75153	1.66655	2.01579	3.46044	2.59864	2.12416
ENSGALG00000000193	-	0.248835	4.89763	3.87787	2.9783	2.71785	2.6665	4.54118	5.23709	5.60191	3.00936	1.71145	3.62112	3.1857	5.9755	4.93508
ENSGALG00000000194	-	0.0530799	0.426975	0.621445	0.516947	0.40651	0.199072	1.62548	0.821894	0.715395	0.523804	0.654382	0.433721	0.413641	0.688639	0.661798
ENSGALG00000000195	SVCT2	0.148044	2.11989	0.290655	2.72003	3.5038	3.67775	4.1876	2.75285	2.00758	3.88363	1.49174	1.74845	5.87503	3.50904	2.93915
ENSGALG00000000196	DAD1	77.4317	187.363	128.43	178.382	166.992	131.199	168.886	190.906	142.228	515.166	506.987	493.528	520.514	467.702	361.648
ENSGALG00000000199	-	0.210546	1.92543	0	0.637999	0.776443	1.33081	0.822176	0.490817	1.34357	1.06096	0.655746	1.57293	1.54698	3.21358	1.75819
ENSGALG00000000201	PLEKHM1	1.32381	22.1424	23.1155	18.4023	14.4388	18.9384	19.1567	14.4586	14.5873	7.35377	9.38536	10.4575	7.08448	8.99802	9.28544
ENSGALG00000000206	RASSF2	4.78533	47.5752	45.5224	52.1902	55.2103	44.0219	79.527	84.7956	67.6186	28.3297	32.1156	20.3255	25.5504	22.7504	19.7439
ENSGALG00000000208	MCC	0.086297	3.17903	0.818371	3.47187	3.11637	3.34247	3.2898	3.2732	2.97988	2.84832	0.974301	1.43043	2.81007	1.92305	2.267
ENSGALG00000000209	PRNP	2.56971	15.0284	11.0301	21.4494	14.5964	11.0492	27.3437	19.848	17.7692	18.7699	13.1285	11.7714	17.0562	15.6144	11.8181
ENSGALG00000000215	DCP2	0.307486	5.22194	2.08586	5.32179	5.95532	4.11458	5.97368	5.05834	3.21443	4.11309	2.4377	2.15357	4.39714	2.56846	1.69235
ENSGALG00000000217	PPFIA4	0.646304	9.09682	9.53661	9.48122	7.83375	11.6038	9.53715	8.22909	9.74656	4.46732	3.26624	4.28174	4.1704	5.93364	4.47208
ENSGALG00000000218	-	2.67306	28.3435	14.8477	25.7653	27.4282	20.4582	26.4488	28.4674	27.9049	25.3349	22.21	20.3131	28.6695	20.8651	14.7001
ENSGALG00000000220	APC	0.308987	16.7441	16.0552	19.6176	20.4023	21.221	25.4866	17.5463	22.4092	4.47641	2.38096	2.25114	5.42305	2.87356	4.34302
ENSGALG00000000221	PROM2	0	0.31231	0.410362	0.215056	0.0920342	0	0.190037	0.0630262	0.147882	0.204686	0	0	0.271321	0.114458	0.0217436
ENSGALG00000000223	GGA.5519	2.3899	19.2051	17.3416	19.97	23.6772	18.8281	19.5662	26.7868	24.1507	29.4519	21.0135	27.9352	27.9088	21.1419	21.1564
ENSGALG00000000225	MGAT4C	0.178577	2.05868	2.7176	1.46941	1.12869	1.45091	1.43719	1.54588	1.31485	4.30988	3.65907	4.52013	4.48874	4.21756	6.50777
ENSGALG00000000226	TMEM9	0.551268	4.15298	2.00711	3.98201	4.50146	3.47194	4.91853	4.54692	3.6165	7.392	6.98411	5.32246	7.39563	5.81853	4.42138
ENSGALG00000000227	CRMP2A	10.9444	212.16	75.8116	218.656	225.379	142.743	237.9	252.043	150.761	119.751	72.0663	63.877	124.623	95.5673	41.8686
ENSGALG00000000230	CBX1	6.72956	121.24	62.4325	128.337	122.183	90.8433	115.882	114.428	84.5402	69.0876	57.3667	55.9596	69.422	44.1082	32.73
ENSGALG00000000231	BNIP3L	2.11909	44.3696	24.0514	46.7902	59.3552	31.5493	42.5019	54.6457	35.1387	25.2309	18.553	20.768	28.0121	19.4452	11.9055
ENSGALG00000000233	SP2	1.8298	20.0852	21.6708	20.3672	17.9652	20.8259	19.6694	18.7845	18.4764	14.7609	11.2479	14.8765	12.8655	14.5522	16.5868
ENSGALG00000000234	EPB41L4A	0.124824	4.92412	3.91702	5.98288	6.87302	7.27653	8.04405	6.11003	5.81329	3.13355	1.96149	1.44117	5.01775	2.34512	2.92176
ENSGALG00000000235	PPP2R2A	3.8806	33.4947	14.4128	41.0546	54.2203	21.4358	39.2525	53.1268	24.1147	65.3145	46.4119	42.1151	75.9522	33.4036	24.815
ENSGALG00000000238	MVP	0.595409	7.51031	5.87503	6.6526	6.15578	6.73987	8.41719	7.19042	6.68235	4.21053	3.6231	7.00861	5.16349	5.92615	5.03123
ENSGALG00000000239	-	0	0	0	0.109685	0	0	0	0	0	0	0	0	0	0	0
ENSGALG00000000241	STARD4	0.419153	8.86267	4.26003	10.1801	10.6399	7.60893	8.56875	10.0291	7.09441	6.11572	3.22351	4.1388	8.77791	7.29953	2.89292
ENSGALG00000000242	EBF2	3.93487	73.9512	56.739	63.5723	67.3033	75.8975	47.2075	42.2009	45.5233	23.1235	15.7977	22.1568	22.1577	14.4174	20.3033
ENSGALG00000000243	RDM1	6.39835	39.0802	24.91	34.1902	38.5107	26.4587	33.8989	34.3991	32.4819	43.5513	40.7751	45.1344	47.4063	38.4024	40.8262
ENSGALG00000000244	CAMK4	0.0595572	0.485076	0.22662	1.14522	1.49299	0.816691	0.83083	0.565595	0.714585	1.50057	0.556474	0.88987	1.59126	1.09083	0.49734
ENSGALG00000000247	WDR36	0.976002	15.2942	12.2086	20.8368	18.8752	14.1721	17.7263	17.2192	14.865	9.05932	7.49386	7.69018	11.2502	5.44147	6.53245
ENSGALG00000000249	GH1	0.257121	0.751233	0.526446	0.492663	0.516552	1.51776	0.812652	0.606414	1.54144	2.75326	1.001	1.50068	3.00553	2.5509	1.34195
ENSGALG00000000251	CD79B	0.0929198	0.368735	0	0.483638	0.181103	0.869142	0.498603	0.595305	0.1164	0.663327	0	0.433861	0.362053	0.661847	0.969924
ENSGALG00000000252	SCN4A	0.00329853	0.0491254	0	0.0128867	0.0482556	0.0330837	0.0531418	0.0132184	0.0465227	0.0138513	0.00856108	0.00513383	0.0587538	0.0537022	0.0612107
ENSGALG00000000253	6	0.504584	4.36566	2.08592	5.07536	5.55537	2.90666	4.82991	3.76435	2.81888	6.30576	4.08598	2.78008	6.0667	3.5735	2.35259
ENSGALG00000000255	MAN2A1	0.17656	3.74896	3.69344	5.43153	5.99999	5.26078	3.44884	2.9123	3.41664	2.01073	1.35903	0.90919	2.32162	0.859275	1.26025
ENSGALG00000000258	HEATR1	0.111813	4.80418	3.84238	6.62656	8.20973	5.47292	6.23847	6.54422	3.88204	2.03013	1.07738	1.20078	2.37362	1.1093	1.21334
ENSGALG00000000259	PSMF1	4.19142	37.2933	28.2209	38.6833	39.4715	32.7912	33.623	42.5949	31.2032	30.9922	27.7668	29.3331	30.8356	29.1984	20.4989
ENSGALG00000000264	-	0.36895	8.4578	8.25851	7.57081	6.85118	7.45061	6.97579	5.03153	7.07965	3.26185	3.07794	2.24566	3.05852	2.66482	2.69355
ENSGALG00000000270	THRA	5.5959	29.8612	24.7808	26.8392	19.1279	30.0858	24.482	20.045	21.2093	28.0068	30.9533	37.0053	30.4436	32.9276	31.4524
ENSGALG00000000271	C2CD2L	0.3587	6.05845	4.49056	7.94633	9.63633	8.55248	6.20718	6.08182	4.48699	5.62513	3.80417	5.1689	5.51482	4.19111	3.70118
ENSGALG00000000272	CDCA2	0.153385	1.77292	2.71073	3.1456	4.06567	2.11659	3.03371	4.96997	2.35058	2.02892	1.82462	1.25332	2.43329	0.845408	1.06738
ENSGALG00000000273	FER	0.0558773	2.07663	0.591967	1.55114	2.65527	2.66665	2.1417	2.47184	1.23329	2.32936	0.949255	0.972453	3.47787	1.03894	1.2549
ENSGALG00000000274	-	0	0.0511218	0.107475	0.160925	0.0903899	0.0516422	0.082952	0.0412668	0.242066	0.243	0.417196	0.150108	0.322107	0.425262	0.186431
ENSGALG00000000275	KCTD9	0.584012	13.6098	12.7165	14.4439	17.9823	13.3889	10.8494	13.8823	10.3053	7.00298	7.29808	7.17064	8.23529	5.5904	4.917
ENSGALG00000000276	FBXL17	0.0731702	3.36262	1.4917	2.9983	3.26369	2.46194	3.01599	2.88871	3.00917	1.08401	0.767227	1.07049	1.24793	0.976831	0.678908
ENSGALG00000000277	GNRH-I	0.518235	3.26796	1.05697	1.58263	3.11133	2.53941	0.407901	0.811687	0.714189	1.30572	0	1.20987	0	0	0
ENSGALG00000000280	EFNA5	8.31882	42.7832	24.4035	44.0219	37.9208	45.5639	40.8098	26.1471	37.585	59.7223	47.6039	35.0984	70.1268	33.5019	41.6734
ENSGALG00000000284	HOXB4	0	0	3.80511	0.534139	2.00014	0	1.83555	0.365259	4.28513	130.617	174.862	116.619	816.628	741.93	476.873
ENSGALG00000000285	DPAGT1	3.55296	20.749	11.0251	25.3605	29.6541	19.7318	27.5018	25.3998	18.8579	39.3881	30.2463	32.7365	40.1864	26.97	17.5544
ENSGALG00000000287	-	0.0555273	0	0	0	0	0	0	0	0	0	0	0	0	0	0
ENSGALG00000000291	HMBS	2.27758	16.7732	6.41142	14.88	19.0825	14.12	18.0209	18.5454	11.6487	15.7474	13.6922	15.9764	17.8313	14.0345	8.33012
ENSGALG00000000293	-	0.00345456	0.0615726	0	0.0646075	0.0846753	0.186598	0.216472	0.132541	0.194368	0.100095	0	0.040325	0.0749932	0.0421818	0.0540895
ENSGALG00000000295	IGFN1	0.0349811	0.345594	1.24552	1.37928	0.916582	0.972527	0.720994	0.69743	0.584435	0.503637	0.5642	0.408334	0.550765	0.518665	0.791144
ENSGALG00000000296	PCNX	0.161632	7.54453	8.52682	10.4795	12.4036	11.7901	10.125	9.58166	8.42066	3.27661	1.9006	1.98299	3.73738	2.01388	3.22511
ENSGALG00000000299	PKP1	0.000957302	0.122236	0	0.024049	0.0180108	0.0308701	0.0123966	0.0740041	0.01447	0.0458273	0.0298152	0.0178793	0.0607462	0.0321451	0.0266469
ENSGALG00000000300	VPS11	1.08727	12.3878	11.3232	15.1795	15.4354	12.752	12.4538	15.1355	12.7516	9.54119	7.41662	7.333	9.62125	8.04227	6.6285
ENSGALG00000000302	TNNT2	0.414003	5.77247	4.34211	6.25149	5.39976	4.22631	1.41788	1.58173	1.75534	6.69321	13.7896	2.30893	8.68012	4.28285	6.80233
ENSGALG00000000304	MTFR1	1.67652	25.1511	15.7793	30.6694	33.0498	25.4436	27.3733	33.6726	24.502	20.1383	15.0909	15.0327	20.4888	14.0983	11.1093
ENSGALG00000000305	METTL22	0.0564477	2.12258	1.97087	2.7144	3.40896	2.28713	2.82709	3.01272	1.82586	0.833941	0.479473	0.551091	0.942611	0.571767	0.508869
ENSGALG00000000307	-	0.152777	0.772101	0.304352	2.5444	2.84411	1.36493	4.30663	4.44072	2.87907	4.08986	1.93304	1.60503	4.24137	2.39014	1.26249
ENSGALG00000000308	-	27.254	98.2981	100.487	71.7749	64.1063	75.2419	80.9843	85.8929	91.0107	219.559	215.85	207.539	205.874	206.026	199.831
ENSGALG00000000309	LAD1	0.18162	1.27274	1.50509	0.313	0.281295	0.241067	0.0645371	0	0.0753315	1.17669	1.21212	0.121146	2.33963	0.792024	1.80553
ENSGALG00000000311	DOCK5	0.0174368	0.453136	0.40304	0.877791	1.27371	1.33803	1.13119	0.942593	1.20486	0.536608	0.329721	0.662958	1.01911	0.627329	0.784379
ENSGALG00000000312	SIK2	0.465489	10.9501	6.35649	9.35696	10.7402	11.268	10.0111	7.65188	6.22973	7.72681	4.37062	4.92224	7.31588	5.11963	4.50163
ENSGALG00000000313	TNNI1	2.69796	22.1325	13.442	16.2564	13.856	8.54566	1.51633	2.77914	2.04941	15.1947	25.0231	3.14932	22.7914	9.68922	16.4279
ENSGALG00000000314	NEFL	98.5324	739.244	374.379	448.998	419.548	283.486	378.866	467.082	425.961	1164.87	1071.05	946.526	1322.26	1504.58	941.134
ENSGALG00000000316	PREP2	0.746386	8.94965	8.6176	8.4947	8.17379	8.69569	11.8615	11.6914	10.7399	6.65426	3.72536	4.91477	7.73394	5.66687	5.1274
ENSGALG00000000317	NEFM	331.237	3352.09	1828.57	2093.78	1810.8	1253.26	1847.79	2056.63	2110.8	1726.49	1790.11	1079.69	1769.42	2220.12	1235.47
ENSGALG00000000318	CSRP1	1.24583	10.6795	10.4884	5.88922	5.83481	7.24464	4.11088	4.59354	4.79846	18.2686	17.8487	9.30726	16.6432	14.1473	14.3915
ENSGALG00000000324	PIGV	0.468465	6.51546	5.90878	7.89225	6.28715	9.09835	6.58172	4.84694	5.86779	6.78683	5.8622	6.40582	5.64361	6.69056	7.33496
ENSGALG00000000327	FBN3	0.0484103	1.02978	1.05563	2.79958	1.22389	1.20361	2.40978	1.64879	1.05582	2.15958	0.733059	3.13401	3.80988	2.19129	2.75911
ENSGALG00000000329	AHCYL1	8.33358	85.7274	47.1261	75.8103	67.7044	67.8688	75.9922	68.5349	65.249	65.0319	69.7798	49.411	59.4749	50.4242	41.2504
ENSGALG00000000332	FTSJ3	0.780695	23.7102	22.679	25.601	23.0558	24.7603	27.7493	25.0015	22.7333	6.37795	4.82516	5.05042	6.34948	5.18616	6.57277
ENSGALG00000000336	PPP1R12B	0.5818	13.7178	7.70654	13.5225	12.3384	12.5267	13.8015	12.7378	11.3909	10.7864	6.5725	6.62647	13.332	9.25991	9.84083
ENSGALG00000000337	CTXN1	0.217279	1.19612	0	1.0459	0.861626	0.537022	1.72522	2.46749	1.51033	165.693	113.914	99.4228	125.298	173.335	59.4726
ENSGALG00000000341	JAC	0	0	0	0	0	0	0	0	0	0	0	0.471387	0	0	0
ENSGALG00000000346	-	1.47363	16.3825	12.5931	15.2779	15.0149	16.6951	14.6381	13.8652	12.3706	19.0487	18.9571	19.7445	21.4695	19.0368	15.6051
ENSGALG00000000349	PSMC5	2.05607	15.5568	5.83478	12.9324	14.1191	9.00117	13.9844	14.3265	9.75254	22.981	17.5419	15.728	21.5501	17.1599	13.5469
ENSGALG00000000352	TIMM44	0.809627	10.4129	6.00244	9.97889	12.5217	8.56779	10.9008	11.761	6.5211	10.7276	6.41654	5.90673	12.023	6.22284	6.31318
ENSGALG00000000353	DHRS7C	0	0	0	0	0	0	0	0	0	0	0	0	0	0	0
ENSGALG00000000356	SLC37A2	0.401555	2.8387	6.09222	4.04906	3.17185	5.31701	3.83849	3.72364	3.36038	2.67387	3.57327	3.68292	2.20324	1.70736	2.19557
ENSGALG00000000357	-	0	0	0	0.0375293	0	0	0	0	0	0	0	0	0.0389301	0.0711657	0.0486696
ENSGALG00000000360	ARID1A	1.26821	49.0626	42.2886	54.2836	50.2929	53.5771	64.7589	52.5761	50.8343	15.1546	12.0387	11.5399	16.5252	11.4057	12.2274
ENSGALG00000000362	NAV1	3.34106	75.5636	68.6186	80.5313	67.3233	92.2856	106.655	88.6297	114.154	27.8024	19.5255	19.4913	25.3169	24.9421	26.4701
ENSGALG00000000363	SMARCD2	4.24471	102.002	122.943	120.408	105.482	117.07	81.3425	80.481	77.5458	16.9101	22.3211	14.7404	13.8434	12.2812	13.4279
ENSGALG00000000364	STC1	0.53189	4.45676	2.94472	4.81004	6.6043	3.85897	4.33902	3.39203	2.41179	16.249	9.83592	7.14006	18.6521	7.50942	7.4027
ENSGALG00000000365	NKX2-6	0	0	0	0	0	0	0	0	0	0.426157	0	0	0	0	0
ENSGALG00000000366	RPS6KA1	1.0461	20.9967	13.6209	17.8456	19.9178	15.9179	20.3933	22.0338	17.1005	8.5433	6.2685	6.2472	10.4429	7.97336	5.397
ENSGALG00000000367	ASIC2	0.997787	4.09942	2.95853	5.29659	3.85855	3.70849	3.82234	3.80306	2.43363	4.64117	5.01999	3.01034	6.61349	12.1366	4.2729
ENSGALG00000000368	GAS7	0.180884	1.84063	1.37048	3.01773	3.45787	3.56378	1.71111	1.51675	1.16207	6.33484	3.14544	3.35017	6.56466	3.12895	3.18882
ENSGALG00000000371	CRHR1	0.269279	4.43773	4.02233	4.97712	4.46357	3.75813	11.2109	9.24521	11.0728	12.4749	10.2805	7.15183	10.3665	8.29961	6.13542
ENSGALG00000000372	HMGN2	45.5451	283.559	260.65	375.203	361.181	295.054	401.13	430.275	334.526	475.581	368.426	531.593	549.871	370.538	372.443
ENSGALG00000000373	-	2.29784	18.9859	12.0044	13.8178	12.8725	14.6367	18.299	18.0338	23.2523	22.0001	20.1687	27.2128	21.9065	22.5737	17.0806
ENSGALG00000000374	RNPEP	3.00778	25.6397	26.8967	28.7254	27.7607	29.2768	37.918	38.7806	41.1941	29.355	32.0383	33.7262	28.4554	29.5586	26.5329
ENSGALG00000000377	HNRNPM	18.365	230.607	172.759	254.161	243.16	195.612	239.573	241.397	198.302	176.991	148.31	156.312	188.43	125.974	126.844
ENSGALG00000000378	SLC25A37	0	1.42368	1.39675	1.12039	1.7341	0.671147	1.92509	1.68554	0.719066	2.79199	0.862822	1.89717	3.70091	1.5786	1.92784
ENSGALG00000000379	ITGB3	0.0571039	0.715539	0.0601719	0.765824	0.337377	0.375868	2.34534	1.66349	1.32815	1.36259	0.810788	2.11735	2.95045	1.68164	2.47777
ENSGALG00000000382	-	0	0	0	0	0	0	0	0.0632292	0.0741791	0.04754	0	0.0293669	0.0630164	0.0767977	0.0437677
ENSGALG00000000385	DHDDS	1.26437	19.4159	13.3761	20.9005	21.6769	22.3089	20.8146	16.9321	16.7545	15.11	15.2243	12.6782	14.9294	14.384	11.6833
ENSGALG00000000386	-	0.475856	12.8071	12.0732	14.9448	22.7022	12.2617	15.8175	23.3761	13.7354	4.50703	4.63992	5.13679	3.84919	4.86423	3.83547
ENSGALG00000000388	LIN28A	0.390834	6.45054	5.25841	6.31956	5.35355	3.92303	5.98108	6.5885	2.43105	7.51971	5.80963	1.99078	7.29779	2.27767	3.70876
ENSGALG00000000390	ENTPD4	0.39825	7.97748	8.03032	9.65644	9.84177	9.18555	8.66627	9.08642	7.58683	4.61568	4.08587	4.15655	4.85082	3.5613	3.14632
ENSGALG00000000394	SLC6A17	1.87387	16.9966	14.0787	15.7531	14.9939	19.9271	10.4235	6.72784	9.75417	19.2137	11.9261	14.4303	17.6139	17.5088	14.4763
ENSGALG00000000395	BTF3	1.652	13.2549	8.29503	11.2074	22.1283	9.65313	11.004	21.4989	11.5017	17.1989	15.0472	21.5396	14.3658	18.126	13.9363
ENSGALG00000000396	METTL2A	1.2282	10.0294	5.62267	8.73466	9.93058	8.57796	7.16056	9.49924	7.0285	12.3318	9.84852	8.73042	12.9791	8.44972	7.33498
ENSGALG00000000397	IPO9	0.533373	14.2642	13.966	20.6212	20.0768	13.9621	19.8969	18.3814	13.9454	6.16697	4.5335	4.8309	6.42123	3.69965	3.77483
ENSGALG00000000399	DUSP28	0	0	0	0	0	0	0	0	0	0	0	0	0	0	0
ENSGALG00000000400	KCNC4	3.59322	54.6056	34.6563	23.71	21.7683	22.6134	26.3687	23.6398	27.4085	27.4519	24.6478	13.8661	19.9831	16.6544	14.199
ENSGALG00000000401	RBM15	0.809872	12.2286	8.0101	14.8208	12.4256	16.2387	14.8672	10.252	11.8556	11.3044	8.57599	6.15116	10.9814	5.34002	7.66467
ENSGALG00000000402	LOXL2	0.21512	1.86255	2.95096	2.52792	1.67048	3.02679	3.28505	2.50583	2.78641	4.04246	2.86143	3.45974	5.74762	3.42933	3.58655
ENSGALG00000000404	COPS2	2.57603	18.8114	10.4966	24.6071	31.4776	17.3726	25.5322	31.7949	18.9132	25.2259	15.5914	18.2611	28.7359	19.1975	12.7008
ENSGALG00000000405	R3HCC1	1.79128	21.5826	13.0912	27.6067	27.6503	22.2963	32.2434	28.291	23.0635	20.7212	15.6102	15.9137	23.7697	17.2557	12.3591
ENSGALG00000000406	-	0	0	0.3791	0	0	0	0	0	0	0	0	0	0.111325	0	0
ENSGALG00000000407	-	0.527415	2.59426	4.83421	4.22239	3.09274	3.45452	3.68335	3.04604	3.90856	2.65769	3.55165	2.99506	1.99948	4.13378	5.30692
ENSGALG00000000408	LSM7	9.29142	61.5612	41.2513	64.5366	69.0343	46.7544	64.2854	73.0897	52.2711	100.478	87.3875	89.3441	107.15	78.4901	56.2554
ENSGALG00000000409	CHMP7	1.43828	18.5598	12.5735	22.9961	23.9081	19.1756	23.022	25.346	18.2845	13.5565	10.2881	11.8737	14.5119	11.3334	7.20512
ENSGALG00000000410	TLK2	1.25344	27.0698	21.8008	31.8071	29.0491	25.5153	32.3858	31.5501	26.5427	11.947	10.9501	8.71655	12.4279	9.80174	8.64207
ENSGALG00000000412	CCDC15	1.79992	12.3853	14.1389	14.7251	14.717	15.1348	16.8554	18.4367	13.6209	16.6283	26.0475	17.2328	15.9695	12.0989	13.6008
ENSGALG00000000417	SLC16A4	0.11918	2.16992	1.90078	0.853827	0.923649	1.27867	1.9072	1.02177	1.82662	1.16358	0.811968	2.7128	1.8409	1.59167	1.86605
ENSGALG00000000419	HBXIP	22.4409	61.2533	42.1564	44.5058	46.627	33.8661	47.154	55.3888	50.2934	156.692	173.947	155.527	157.961	169.569	133.054
ENSGALG00000000420	KLHDC7A	7.44699	63.6998	78.0319	57.5418	57.0086	79.4338	34.8896	33.9132	46.7107	8.29063	8.94894	6.24857	8.93892	7.01689	9.75096
ENSGALG00000000421	HEPACAM	0	0.168604	0.177231	0	0.0993714	0.0851604	0.341979	0.136102	0.159671	0	0	0	0	0	0.202789
ENSGALG00000000424	CMTM3	0.859411	4.46365	2.16555	6.66521	9.03906	3.00606	5.10716	8.77696	2.81811	22.4652	10.4556	21.067	30.6756	12.1335	8.597
ENSGALG00000000426	IGSF21	17.7172	127.953	109.661	117.313	115.267	123.225	73.6261	81.5238	90.583	20.4426	21.0583	11.4938	18.5519	17.4017	12.3404
ENSGALG00000000427	KDM5B	2.5571	74.4614	65.0438	94.6709	82.6862	79.3778	102.758	95.0031	82.8771	20.5387	17.8548	17.9998	21.9645	15.9448	16.3984
ENSGALG00000000428	CHPKCI	42.8498	131.19	119.634	109.946	105.236	102.75	115.421	142.896	137.792	414.754	368.858	392.924	450.792	372.429	281.206
ENSGALG00000000430	SPPL2B	0.669523	13.434	10.5769	23.6433	21.5659	17.3193	20.1773	15.5967	12.3505	7.40522	3.86154	3.6502	8.0986	3.47406	4.10965
ENSGALG00000000433	-	10.4252	97.2847	48.6267	100.075	108.619	70.3469	97.4127	123.285	80.9901	90.9159	86.837	68.3938	85.2904	76.0144	46.432
ENSGALG00000000436	RABIF	6.35875	29.3485	14.5681	19.2469	19.2993	18.5295	24.3621	23.6908	23.4186	78.0078	68.3722	59.0271	63.7103	61.2366	41.089
ENSGALG00000000437	-	0	0	0	0	0	0	0	0	0	0	0	0	0	0.0741476	0
ENSGALG00000000438	ERMP1	0.0759853	2.99196	4.09049	3.3513	2.92096	3.26348	3.60392	3.15604	3.71998	1.13129	0.527099	0.741834	1.30578	0.835035	1.2354
ENSGALG00000000439	AP2S1	50.1413	85.4342	66.0504	65.7157	75.3669	63.4751	73.339	97.6628	74.6439	402.54	290.991	412.981	419.171	462.989	371.682
ENSGALG00000000441	SEGMENT	0.113072	0.502115	0	0.642115	0.332926	0.126807	0.661984	0.709309	0.59439	0.366286	0.377316	0	0.485528	0.295855	0.337221
ENSGALG00000000442	KCNA2	2.41793	27.3877	14.872	19.5613	17.4039	15.9312	16.9547	13.6211	14.5663	8.00673	4.70666	6.85451	7.61388	8.33	6.12948
ENSGALG00000000443	-	0.0746532	0	0	0	0	0.136304	0	0	0	0	0	0.34857	0.249324	0.227888	0
ENSGALG00000000446	-	6.8469	15.5065	6.98565	11.7673	11.7503	10.6294	14.3779	11.1761	8.21656	27.4609	13.0559	10.439	30.3338	27.2992	12.1547
ENSGALG00000000447	CKV1.1	2.29044	21.0514	6.41594	17.7431	15.8944	15.3516	15.9172	15.5855	12.6812	15.91	13.1278	6.98114	17.3177	11.2161	8.74424
ENSGALG00000000449	ARHGEF10L	2.11423	41.5967	51.6924	48.0267	43.4597	54.9393	45.1807	38.0564	44.9182	13.0789	11.8266	12.9891	13.5832	13.8674	15.061
ENSGALG00000000451	MEIG1	0.0941406	0	0	0.168634	0.315734	0	0	0.259463	0.304396	0	0	0	0	0.287375	0
ENSGALG00000000452	TVB	0.0501001	0.593199	0.4157	0.544633	0.349618	0.848921	1.2834	0.518749	0.842656	0.959344	1.71641	1.54392	1.33858	1.00938	1.81293
ENSGALG00000000453	NUP160	1.18966	16.0873	15.3869	26.3469	26.4798	20.1308	28.1028	27.2591	17.8084	19.2457	11.9455	12.8187	19.1288	11.2069	12.8113
ENSGALG00000000454	KPNB1	12.5508	125.842	75.103	192.6	193.24	118.806	171.514	189.963	131.287	142.83	111.265	92.8685	137.164	83.5069	62.4402
ENSGALG00000000456	MRPS21	45.7234	104.631	105.772	91.4514	99.4546	84.1073	93.3781	134.059	119.327	360.967	447.787	415.597	334.595	343.667	248.182
ENSGALG00000000458	TMPRSS9	0.0109683	0.209022	0	0.352486	0.281583	0.271478	0.121131	0.337455	0.0565564	0.294774	0.170804	0.068284	0.280841	0.111606	0.216259
ENSGALG00000000461	MRC2	0.122131	1.69959	1.47688	3.67373	3.19208	2.95306	4.87215	5.61587	4.05605	7.10394	4.27924	9.11421	9.59242	5.9651	7.20942
ENSGALG00000000463	DDX25	1.49682	20.5331	16.0181	16.2605	14.4104	13.3932	12.6775	12.4398	11.3736	7.86802	8.10497	7.52107	7.46046	7.14373	7.4552
ENSGALG00000000464	RHOBTB2	2.77062	40.4613	38.3983	34.4869	33.2287	34.4668	43.1433	44.4871	48.948	20.3708	20.6739	22.2925	20.5444	24.2277	19.4812
ENSGALG00000000466	LCK	0.0858387	0.295339	0	0.511329	0.382945	0.417684	0.33546	0.286086	0.279692	0.576731	1.00254	0.400797	0.334462	0.305705	0.796452
ENSGALG00000000468	RCC2	15.9807	246.059	200.702	251.195	247.1	228.119	217.583	212.415	186.145	111.225	104.03	120.374	116.655	92.4257	76.2034
ENSGALG00000000469	ADRA1A	0	0	0.875283	0	0.0408968	0	0	0	0	1.19387	0.922366	1.65935	0.593447	0.602692	0.686959
ENSGALG00000000470	LMNB2	2.30812	41.2403	19.0551	37.8837	48.4043	42.1688	40.7717	33.8999	23.5571	56.3465	25.0955	23.1561	66.2868	22.5973	29.8808
ENSGALG00000000474	RPL36	331.664	491.659	341.18	346.408	448.157	367.099	344.739	503.23	448.671	2911.96	3190.05	2966.03	3067.62	2980.16	2422.04
ENSGALG00000000476	LRRTM4	0.192345	2.18828	1.44587	4.23146	3.94286	2.96846	4.46384	3.12911	3.37496	8.92512	4.11853	5.68794	15.685	15.3639	13.9985
ENSGALG00000000477	-	0	0	0	0	0	0	0	0	0	0	0	0	0	0	0
ENSGALG00000000478	TANC2	0.583618	20.5288	20.2424	23.852	20.9594	27.6963	28.8644	24.3316	29.0183	7.56774	6.0004	6.27502	7.92215	8.0529	8.62948
ENSGALG00000000479	PADI3	0.016682	0.541222	0.568914	0.745367	0.691131	0.592293	0.146368	0.182037	0.213561	0.18914	0	0.155783	0.0557141	0.331005	0.0580439
ENSGALG00000000483	-	0	0	0	0.197065	0	0.25296	0.304745	0	0	0	0	0	0	0	0
ENSGALG00000000484	TMEM194A	1.25868	5.84893	6.07036	7.80747	6.32718	7.17992	7.20811	5.55811	5.74938	8.5512	10.6755	10.4947	6.90609	6.58676	9.46284
ENSGALG00000000486	PGM2	0.70764	10.6122	2.69947	10.3724	11.0401	5.45549	8.88562	8.56643	4.54214	8.57575	4.73576	5.81633	9.21904	4.963	3.58136
ENSGALG00000000489	NACA2	61.8264	268.59	195.91	261.094	281.467	237.409	234.856	285.954	278.519	523.46	437.887	477.007	517.531	449.196	377.147
ENSGALG00000000490	LONP1	1.29331	17.2152	13.4744	19.8831	19.6721	16.3896	21.7293	21.0448	15.3062	11.8556	9.24363	9.19573	13.7195	9.81595	7.56379
ENSGALG00000000495	MCRS1	0	0	0	0	0	0	0	0	0	0	0	0	0	0	0
ENSGALG00000000497	-	0	0.0640452	0	0.0504015	0	0	0.155883	0	0.060652	0.12713	0	0	0	0.102685	0
ENSGALG00000000498	ACE	0.0399959	0.948278	0.770252	2.45928	2.56583	1.78524	0.821811	0.73068	0.755167	0.523051	0.26693	0.266784	0.464339	0.279068	0.225311
ENSGALG00000000503	PADI2	0	0.183556	0.0964738	0	0.0540918	0.139069	0.111692	0.0740855	0.0869155	0.043511	0.134464	0	0.115352	0.0790753	0.0901314
ENSGALG00000000504	ETV7	0.0132253	0.397544	0.358186	0.13408	0.200831	0.11474	0.414687	0.412595	0.0537831	0.0999648	0.617852	0.432259	0.265016	0.161487	0.0460163
ENSGALG00000000505	KCNH6	0.0692175	0.487643	0.96823	1.23656	1.61266	1.77886	4.43989	3.1491	3.38658	0.879565	0.374919	0.604225	1.19606	0.790058	0.87958
ENSGALG00000000507	CPNE7	0.110387	1.14147	1.74528	0.816638	1.34552	0.786201	0.631431	0.335064	0.933588	0.389373	1.2033	0.360792	0.405532	0.336968	0.307266
ENSGALG00000000508	-	2.61619	14.2251	10.0355	15.7027	16.0364	12.1518	14.8718	18.4189	11.0303	30.133	17.1693	27.5721	36.5725	23.5023	14.0444
ENSGALG00000000509	AIM1L	0.0017488	0.204441	0.276301	0.126412	0.0430331	0.118013	0.189562	0.129666	0.138292	0.0572802	0.0748913	0.0122482	0.0817682	0.0293613	0.0517209
ENSGALG00000000510	DCAF7	0.841697	16.8131	10.9897	19.6591	22.0551	16.9843	19.3295	16.4121	14.4943	9.318	6.53351	6.75968	10.5264	6.32463	5.90231
ENSGALG00000000511	KCTD20	1.11765	13.6395	9.82224	11.0896	17.1879	10.2766	11.6162	15.6331	6.77954	21.5892	6.16417	14.351	28.3064	13.0074	11.2613
ENSGALG00000000513	ZNF276	1.16652	16.3935	15.8398	15.8984	17.2256	13.8003	14.7446	15.6393	12.8983	10.5701	9.57525	9.28563	11.2418	8.5162	9.04675
ENSGALG00000000514	-	1.39971	9.59145	8.38	7.54816	5.7998	8.43077	7.78172	6.73695	7.19584	12.5035	16.8432	14.2594	14.6616	13.9837	16.3816
ENSGALG00000000516	FANCA	0.300956	4.28929	6.09161	4.77601	5.76869	5.71581	4.47955	4.56745	4.79666	1.1401	0.515199	0.867053	0.962354	0.736267	0.742664
ENSGALG00000000518	KLHL12	1.17705	12.0399	10.9844	14.1678	11.916	11.0724	13.7308	12.1945	11.5096	15.2946	11.2243	12.4738	13.9575	13.363	13.943
ENSGALG00000000519	UBXN11	0.0446128	0	0.15506	0.0580439	0.0869406	0.223522	0.0598399	0.119076	0.279395	0.112404	0	0.104153	0	0.272372	0
ENSGALG00000000521	SPIRE2	14.0065	144.939	114.98	125.365	118.701	139.472	92.9851	91.9181	107.836	64.8237	55.8539	47.5011	54.2464	60.9445	50.0877
ENSGALG00000000522	-	1.75155	17.5856	17.718	11.4892	13.6499	13.2061	12.5985	16.0168	18.4764	19.9272	15.6064	19.6449	16.4638	17.5839	14.3878
ENSGALG00000000523	STK38	1.21037	10.5912	2.65425	13.0268	15.3781	8.8568	11.8934	14.0415	5.77891	22.821	11.7803	8.94811	27.2859	12.6854	9.05448
ENSGALG00000000525	MAP3K3	0.59486	7.6642	5.54823	10.3275	12.0385	12.4168	10.0898	13.3073	9.58622	7.39936	5.59146	6.85621	7.87518	6.39647	5.46345
ENSGALG00000000526	-	1.87673	2.16489	2.84457	3.40739	1.99365	3.00703	1.75641	2.07522	1.79392	1.32398	1.16902	1.75256	2.50713	1.6041	0.783593
ENSGALG00000000527	SH3BGRL3	52.1176	346.472	215.484	246.027	285.836	199.953	238.283	284.666	279.353	322.035	338.031	295.194	292.714	329.22	189.415
ENSGALG00000000528	DBNDD1	13.7994	53.3784	46.8555	34.5528	36.6486	44.9161	56.5069	60.6296	62.3701	51.4466	48.3704	57.7748	52.5491	66.5283	50.3172
ENSGALG00000000529	LIMD2	30.9969	191.254	172.974	174.268	169.441	176.014	111.633	123.959	111.548	196.228	208.781	243.695	218.304	219.831	186.269
ENSGALG00000000530	-	0.0149045	0.255788	0	0.0670989	0.100504	0	0.103763	0.103239	0	0.0563288	0	0	0.0497776	0	0.0259296
ENSGALG00000000533	SRSF3	13.7897	115.338	64.6055	131.742	133.187	96.5028	119.886	136.641	100.545	125.343	99.8035	108.17	135.269	91.7267	67.9038
ENSGALG00000000534	IL-1BETA	0.144735	1.19847	1.53366	1.14819	0.522086	1.21067	1.05689	0.967437	0.394774	0.476871	1.4737	0.675796	0.409015	0.645738	0.697286
ENSGALG00000000535	ERRFI1	0.477806	3.72453	3.44528	5.51043	6.01471	5.26743	5.13702	5.47189	5.07916	9.40152	5.31475	5.84302	9.65057	5.90369	7.36247
ENSGALG00000000538	RNF113A	6.00216	28.2652	24.8746	25.2736	26.0674	24.6636	24.3034	26.2274	23.833	39.9021	34.91	36.6354	42.0238	36.6446	35.8552
ENSGALG00000000540	GAS8	2.18552	15.1499	13.6876	17.8344	16.419	13.1539	14.069	15.5141	14.4065	13.7258	7.63266	11.7804	13.3102	10.8413	10.7915
ENSGALG00000000541	ZC3H11A	3.2511	38.6861	51.193	46.0225	46.7819	54.2755	41.9021	40.803	40.579	26.9006	25.0677	28.7357	28.0531	29.0007	28.8081
ENSGALG00000000542	ZNF593	21.8726	86.1161	66.1152	67.4236	78.9904	70.96	71.8944	95.8501	66.2448	163.765	186.853	175.725	163.252	174.896	113.386
ENSGALG00000000543	TNFRSF9	0.631461	8.24843	6.27225	6.53728	7.37834	5.14127	5.79033	7.13057	7.42362	6.43469	3.82412	5.63475	6.56113	4.75477	3.906
ENSGALG00000000544	RAB44	0.168999	0	1.23207	0.184482	0.276324	0.355211	0.095095	0.283846	0.333001	0.141933	1.31587	0	0	0.171963	0.392013
ENSGALG00000000545	REN	0	0	0	0	0.0474254	0.0812863	0.195853	0	0	0.200682	0	0.247935	0	0.0810473	0.0923792
ENSGALG00000000546	FBXO38	0.184406	6.65062	7.34857	6.42665	6.86407	6.3746	5.93535	5.88044	6.22503	1.86836	1.51221	1.6213	2.01797	1.80854	1.88734
ENSGALG00000000547	CNKSR1	0.0142135	0.0339919	0	0.107002	0.10017	0.0343379	0.0827346	0	0	0.107435	0	0.0442437	0.0949396	0.0578512	0.0329699
ENSGALG00000000548	MATN1	0.0632955	0.202888	0	0.957996	0.717464	0.461145	0.24691	0.491329	0	0.265793	0.246418	0	0.281857	0.128811	0.146821
ENSGALG00000000549	-	2.84728	5.45522	1.14687	1.57413	2.89366	1.83692	1.9179	5.72467	2.92751	14.6893	16.8912	16.4599	13.5847	23.1778	12.2657
ENSGALG00000000550	STRADA	3.05207	32.1489	29.8699	34.9825	33.6974	29.1285	32.202	34.4686	28.8584	22.0651	22.8841	22.64	20.6845	15.7823	16.043
ENSGALG00000000551	C26H6ORF89	0.28407	6.88177	6.22917	8.03584	7.82086	6.43688	8.43958	7.76691	6.06458	2.65579	1.96879	1.74907	2.79753	1.89949	1.61837
ENSGALG00000000556	UTS2	0	0	0	0.135026	0	0.173325	0	0.138502	0	0.304141	0	0	0	0.36849	0.840022
ENSGALG00000000557	ETNK2	0.257349	0.950665	0.499653	0.810487	1.21398	0.5602	2.05678	2.11035	1.27542	3.95525	1.80341	1.68226	3.86769	3.77082	2.14902
ENSGALG00000000558	SLC1A6	0	0.100294	0	0.0789277	0.118221	0.354601	0.24411	0.202399	0.0474899	0.285779	0.0802869	0.577748	0.723188	0.944298	0.75343
ENSGALG00000000560	PI16	0.0283012	0.0830783	0.523974	0.13076	0.146893	0.335696	0.606627	0	0	0	0.220361	0.132144	0	0.0863928	0.295416
ENSGALG00000000562	LAPTM5	0	0	0	0	0	0.119556	0	0	0	0	0	0	0.191819	0.52598	0.19984
ENSGALG00000000564	CCDC47	0.81072	9.43185	5.0448	12.4059	11.766	10.6389	11.2756	11.5146	8.17464	8.23943	4.50385	5.42292	8.60961	5.90897	5.29304
ENSGALG00000000568	LGR6	0.0192732	0.788424	0.720664	0.674417	0.484882	0.865707	0.695286	0.691778	0.876505	0.339918	0.375166	0.382459	0.514945	0.676588	0.570008
ENSGALG00000000569	SDC3	0.509416	11.285	10.8843	19.8124	14.4689	12.8185	39.3409	31.2211	27.1424	10.061	7.00069	8.08931	14.1791	8.77136	8.4254
ENSGALG00000000573	PER3	0.129487	2.22709	2.36858	3.34034	2.84139	3.7849	2.9973	2.38997	2.28279	1.31209	0.986303	0.959475	1.75803	0.928037	1.26347
ENSGALG00000000576	RRNAD1	0.373361	2.59506	4.94817	3.13458	2.5254	2.62148	2.83987	2.87426	3.42917	3.12312	2.7908	2.23142	3.39168	3.23683	2.65013
ENSGALG00000000577	RANBP3	2.0494	32.4082	28.2517	38.966	40.0263	31.4322	33.6838	36.9599	27.5025	18.0398	14.6875	17.2174	20.7564	15.5213	14.3904
ENSGALG00000000579	VAMP3	16.8693	50.7883	40.0026	45.8233	46.1228	39.4546	35.6341	35.8007	31.7037	104.46	88.2193	114.426	97.5432	83.7763	77.0926
ENSGALG00000000581	DDX42	1.42649	31.1073	27.7868	35.0261	34.3322	31.5628	33.5081	31.6009	28.8301	13.3627	9.78354	12.1557	13.3152	11.3034	9.30537
ENSGALG00000000583	SOX13	1.22345	10.4376	14.908	10.6281	10.0258	9.41702	20.3625	19.9382	20.2596	6.4274	7.19523	5.43904	7.02015	6.41656	6.15892
ENSGALG00000000584	-	0.0817333	2.66405	1.79321	1.3609	1.38419	1.64067	1.82012	1.63173	1.184	0.369547	0.183073	0.313667	0.364584	0.304185	0.543448
ENSGALG00000000585	MYL4	36.0279	190.691	94.9012	117.51	113.278	91.854	146.844	182.803	167.018	304.458	326.844	277.11	256.068	359.14	186.462
ENSGALG00000000587	PLEKHA6	2.47852	63.0138	79.9005	48.6834	35.6843	48.4977	46.0919	31.7018	41.944	9.08045	10.8894	8.7119	8.78924	12.1808	12.7639
ENSGALG00000000589	BTN1A1	0.0223626	0.88773	0.109782	0.904089	0.307769	0.52751	0.466032	0.252917	0.692338	0.92967	0	1.09636	0.597489	0.716778	1.20604
ENSGALG00000000593	-	0	0	0	0	0	0	0	0	0	0.164915	0	0	0	0	0
ENSGALG00000000596	CDC27	0.954345	19.9376	19.4883	23.5257	25.1058	18.5551	22.2242	23.4582	21.9701	11.3764	7.66119	8.80842	12.0738	8.29561	10.734
ENSGALG00000000597	PUM1	0.483121	23.0373	15.09	25.6066	25.7067	22.8765	27.1727	26.1177	21.1798	5.8715	3.5803	3.98484	6.29843	3.59525	3.82274
ENSGALG00000000599	MARCH2	0.871674	5.53278	0.96931	4.35412	3.19295	2.32879	3.64719	3.90792	1.30991	7.13771	10.1806	6.61377	7.82382	6.65222	5.8763
ENSGALG00000000600	PTPN7	0.0561699	0.12414	0	0.0325648	0.146331	0.0836028	0	0.267225	0.0783755	0.0530709	0.0546692	0	0.117247	0.0857326	0.122149
ENSGALG00000000603	KANSL1	1.10406	26.9229	26.0508	31.9712	26.2122	33.1942	32.4845	25.1042	33.3415	8.69595	6.6946	7.33911	8.52891	7.60173	9.78219
ENSGALG00000000604	NKAIN1	19.5671	51.1184	31.2328	47.6456	52.4415	43.893	83.9834	84.3334	85.3227	274.446	241.16	213.505	253.71	270.545	196.965
ENSGALG00000000606	ARL8A	19.773	106.978	55.5773	91.6777	85.7982	78.1572	86.3642	96.6696	75.2732	176.973	124.703	134.249	181.735	195.755	117.434
ENSGALG00000000607	GPR37L1	0.114469	0.916415	1.521	0.683231	0.824384	0.730851	1.6044	1.32377	1.69005	0.552786	0.0742739	0.534479	1.01947	1.33948	1.0621
ENSGALG00000000608	CDH1	0.00934839	0.441076	0.405687	0.260334	0.406187	0.278479	0.58151	0.556324	0.522133	0.997106	0.24263	0.378295	0.936644	0.551716	0.748122
ENSGALG00000000610	CAMTA1	0.323734	9.88096	5.81303	8.73598	10.1254	11.8711	8.94032	9.91275	7.74011	4.87262	2.57347	2.89653	5.57581	5.19988	3.33795
ENSGALG00000000611	PPP1R15B	0.556623	11.7246	9.61308	16.6545	13.5958	11.6071	16.8844	11.5939	9.54892	8.61877	7.48852	5.32956	10.601	5.45236	6.36179
ENSGALG00000000613	RAB11B	6.65196	116.183	59.774	99.1793	115.639	81.7772	86.5265	102.028	73.886	60.2748	46.9422	45.9263	64.7304	55.7889	31.1022
ENSGALG00000000615	SNRNP40	3.29982	28.4029	15.9319	32.4858	35.3683	18.2982	30.7418	34.3168	21.0634	37.8446	34.1769	34.7396	42.4191	27.8911	20.4176
ENSGALG00000000616	ELF3	0	0.347998	0.325158	0	0.0683672	0	0.0627415	0.062425	0	0.0772306	0	0.257621	0.184271	0.149713	0.362622
ENSGALG00000000618	ZCCHC17	4.94994	36.1397	34.7848	33.0421	35.0843	26.391	35.0234	38.7632	37.8771	41.2922	44.3475	32.9646	38.4149	41.4564	40.0213
ENSGALG00000000619	ANGPTL4	5.0518	56.733	41.4857	47.1576	35.5305	39.5027	23.2144	18.2389	24.0448	13.0411	11.569	9.36058	13.3612	9.69411	11.5125
ENSGALG00000000620	FABP3	12.8898	38.8845	25.9126	17.3212	17.7287	10.9689	19.762	24.0448	23.0673	154.374	176.666	134.385	130.621	195.12	146.22
ENSGALG00000000621	KANK3	0.36156	7.81915	4.77861	4.38848	3.21518	4.56168	2.09002	2.05501	1.37765	1.42338	2.19937	2.18058	1.54714	1.57508	1.83461
ENSGALG00000000623	PIK3C2B	3.50088	96.9483	91.2478	98.1585	85.6282	103.39	102.483	85.1913	95.6657	14.6126	14.2441	11.8494	14.1635	12.7111	13.7998
ENSGALG00000000624	-	1.07441	12.8958	10.7764	9.8513	9.31771	9.37511	12.3887	12.2391	11.3949	7.60974	7.15727	10.4792	8.9707	7.90787	8.18279
ENSGALG00000000625	MAPT	27.8221	129.061	92.3708	92.7377	72.5675	76.4118	130.667	124.749	156.018	180.146	145.201	148.565	167.255	277.483	144.647
ENSGALG00000000627	DNAJC11	1.41841	16.083	8.58217	17.1853	19.0738	14.8059	17.7171	17.0719	14.8117	19.0683	13.1294	14.7277	20.5056	13.0804	11.5961
ENSGALG00000000628	KIF21B	0.158739	4.71647	8.40941	1.58178	2.14641	0.703616	4.61771	4.79521	4.41005	0.631124	0.717567	0.964867	0.813533	1.50948	0.88428
ENSGALG00000000629	-	19.4248	68.2445	56.6428	46.5961	56.2913	46.2855	41.886	62.1213	51.1835	134.186	157.063	129.07	114.421	131.299	82.4414
ENSGALG00000000630	HAS3	0.100511	0.295878	0	0.279416	0.383644	0.059778	1.00822	0.429912	0.280202	1.1215	1.00621	0.670436	0.911141	0.745138	0.799361
ENSGALG00000000632	CHTF8	2.47315	14.6845	14.3639	16.8528	15.326	14.3189	14.1476	19.8385	17.1899	31.6932	21.5806	33.8464	24.2096	20.9566	24.6285
ENSGALG00000000634	KLHL21	0.900354	16.3223	12.3327	19.4351	21.4965	17.5968	20.0365	19.7185	16.751	7.13691	5.87401	5.59564	7.27029	5.0639	5.29987
ENSGALG00000000636	MDM4	1.07549	18.7616	12.3496	18.0668	18.5472	19.437	15.4648	16.8384	13.6237	16.6296	10.2094	14.8586	18.6974	13.3121	15.2246
ENSGALG00000000637	ZBTB48	0.608774	8.50983	7.55568	10.0129	7.57193	9.30588	8.44589	7.73635	7.55039	5.09515	5.72078	6.17506	5.46852	4.27208	4.72331
ENSGALG00000000638	CIRH1A	3.08796	29.2123	24.0562	26.6618	24.728	23.6168	26.5402	27.0945	26.3473	23.6528	23.5937	24.5188	22.8046	21.9781	22.1782
ENSGALG00000000639	LRRN2	12.3581	71.5438	71.9261	115.316	99.3664	93.0557	78.2113	71.7673	76.5255	39.7549	41.1597	23.3133	29.7904	29.2902	25.9047
ENSGALG00000000641	-	1.92347	16.074	9.93909	15.5435	14.7368	16.0785	14.1066	16.9189	13.332	15.4225	14.36	12.8905	13.6037	13.5393	12.9915
ENSGALG00000000642	TAS1R1	0.248761	5.48856	3.55778	4.03136	3.28874	4.43555	3.93345	3.47056	3.50849	2.22609	2.60482	2.40313	1.69026	2.69708	3.07418
ENSGALG00000000643	ANKS3	0.295158	3.78304	4.22206	4.70459	5.00979	5.85027	4.58492	4.52409	3.98067	4.21409	4.66599	3.04863	4.06252	3.22177	4.41913
ENSGALG00000000644	NFASC	0.212269	24.2699	30.9401	31.3537	22.7163	25.7898	35.5224	26.1082	36.458	1.16578	1.28004	0.501669	0.965751	0.6643	0.738087
ENSGALG00000000645	ESPN	2.2866	30.9209	20.8122	16.4469	15.4148	17.2846	10.9734	13.1542	10.7254	1.97183	2.27849	1.65233	1.06823	0.934835	1.65751
ENSGALG00000000650	NIP7	11.0634	34.5929	28.3551	33.022	35.3298	29.6465	34.8543	42.8441	30.7496	94.0976	79.6697	80.0241	93.7616	66.1784	65.6408
ENSGALG00000000652	ACOT7	7.41452	72.2257	36.212	45.6488	45.9837	36.4805	51.11	55.9634	47.1069	36.4997	33.3702	28.4456	33.4376	36.1851	17.8698
ENSGALG00000000653	CNTN2	52.4325	806.013	781.284	879.826	705.035	846.378	936.646	647.285	749.393	428.174	296.311	225.548	406.31	332.489	316.849
ENSGALG00000000654	-	0	0.120253	0	0	0.0708743	0	0	0.194143	0.113882	0.149398	0	0	0.198033	0.362013	0.412629
ENSGALG00000000656	TMEM81	1.22447	1.00294	1.58137	1.57855	0.44333	0.633216	2.54281	0.708395	0.949798	3.24749	2.00717	3.31002	3.65899	0.196729	5.38164
ENSGALG00000000657	TERF2	1.45834	17.8584	28.5448	26.8183	26.1753	23.5468	23.6597	23.9722	24.0381	13.1953	10.7837	12.5907	13.2331	10.6394	15.3821
ENSGALG00000000660	CYB5B	11.7746	80.2322	33.699	74.4127	79.0461	49.1806	79.759	88.4416	54.9875	137.668	108.391	115.384	142.563	123.663	64.3054
ENSGALG00000000667	EDN2	0	0	0	0.13925	0.0208575	0	0	0	0	0.0388162	0	0	0.0343017	0.0627049	0.0357361
ENSGALG00000000668	RBBP5	0.79173	13.6291	7.74836	15.9525	18.5769	14.3108	16.1969	18.1296	11.0164	13.7047	9.83515	9.28418	15.0174	7.85937	6.2876
ENSGALG00000000669	ETV3	6.94079	33.4245	40.6484	46.2719	34.0429	36.9071	39.9345	37.3205	35.2348	41.6628	35.0387	43.3767	42.7441	32.5031	44.3723
ENSGALG00000000670	DSTYK	0.257168	5.16244	2.22456	4.92062	5.48049	4.4376	4.89078	4.01195	3.82611	3.14414	1.47717	2.34248	3.78753	2.07198	2.74307
ENSGALG00000000671	NFAT5	0.376453	18.43	19.7007	20.2187	25.9288	36.8092	21.6329	19.4661	20.8053	7.94925	4.29474	6.96654	9.66667	6.66769	7.51839
ENSGALG00000000672	SCMH1	1.60951	18.0426	10.5789	17.0886	16.2714	20.1496	17.9484	15.772	16.0133	13.5245	9.7763	13.0629	14.9723	15.4856	12.4318
ENSGALG00000000673	TMCC2	0.475405	14.0458	12.6946	15.4956	14.1667	15.3822	20.318	20.0035	18.8128	4.34726	4.44195	4.14219	3.97373	4.15132	3.81817
ENSGALG00000000674	MYO1D	0.613251	9.01917	11.0554	13.8106	10.9918	19.55	8.48324	8.56384	7.73061	3.23508	2.32778	3.23921	2.91857	3.48664	4.01414
ENSGALG00000000675	CTPS1	1.08327	21.9063	14.1705	20.7136	23.4161	19.9475	21.8551	25.0402	19.6218	10.5857	8.95615	8.39044	10.977	9.75824	7.40169
ENSGALG00000000678	CITED4	15.0678	154.687	97.7124	190.264	170.008	143.196	131.771	127.196	91.2032	100.506	93.1626	59.9845	65.5946	33.3673	43.033
ENSGALG00000000680	NUAK2	0.406616	3.90277	4.44433	2.27152	3.73783	2.05339	10.0599	12.0438	7.39199	2.01483	2.37452	1.26571	1.67487	0.992995	1.32047
ENSGALG00000000681	PAK1	0.132064	4.9491	3.23477	3.39545	4.29118	2.90034	5.37947	6.26145	4.58173	1.90026	1.54242	1.08392	2.07781	0.878718	0.926191
ENSGALG00000000684	KLHDC8A	0.412042	3.94681	7.14997	5.84855	5.27097	5.85324	16.8622	17.2856	19.3247	3.78837	2.58913	3.84781	4.27323	3.86169	5.25679
ENSGALG00000000685	MAP3K14	0.150324	5.39076	3.83327	4.85583	4.80471	5.65919	4.77025	4.57553	4.11665	1.01901	0.841618	1.00605	0.989751	1.18872	0.869246
ENSGALG00000000687	KIAA0556	0.042743	2.21822	2.66481	2.21509	3.1201	3.01284	2.44999	2.37744	1.92416	1.05539	0.632336	0.891438	1.12774	0.700233	1.10054
ENSGALG00000000690	GDPD4	0.0390954	0.664311	1.55178	0.929406	0.957072	0.260973	3.38352	4.02187	1.36308	1.59011	0.478354	3.10325	2.83523	2.57441	2.6623
ENSGALG00000000692	CDK18	0.411671	1.45201	2.32579	1.52358	1.46705	1.60649	1.68292	2.40001	2.16084	5.2355	2.74747	4.02741	4.84483	5.20622	4.36535
ENSGALG00000000693	NOB1	3.48238	34.2762	32.4582	26.3644	25.9985	25.472	27.2769	30.6039	31.444	29.5894	29.4972	26.737	28.8082	25.931	36.0459
ENSGALG00000000694	FMNL1	0.0667928	1.42122	1.73489	0.920017	0.851143	1.22728	1.30184	0.980708	1.02029	0.15743	0.117434	0.171025	0.208681	0.295974	0.344853
ENSGALG00000000695	MFSD4	0.133847	0.958155	0.537162	0.653498	0.865895	0.7098	0.932843	1.3922	1.39133	1.4754	0.130271	1.40616	0.83816	0.919314	1.39713
ENSGALG00000000699	WWP2	0.453793	10.5744	9.09917	9.77319	8.95714	10.7814	10.4347	9.23073	9.08262	4.11106	2.99273	3.84403	3.92556	3.35338	3.35632
ENSGALG00000000701	ELK4	0.108273	5.5371	5.89408	6.6328	8.07597	10.2842	6.86647	5.13448	5.44286	2.14431	1.21554	1.72238	2.88443	1.86395	2.60642
ENSGALG00000000703	SLC45A3	0.101933	2.82394	4.18878	5.00028	4.36433	5.26162	1.17101	1.13978	0.787439	0.75522	0.644374	0.485372	0.930296	0.44672	1.00431
ENSGALG00000000706	MKS1	0.415872	6.08502	5.24422	5.08614	4.8338	4.35251	5.09021	4.33231	5.22573	2.71545	1.55064	3.25455	2.93433	3.07541	2.13993
ENSGALG00000000707	PSMD7	20.9752	116.865	107.225	105.125	104.411	82.9514	103.669	115.141	118.956	163.061	183.207	170.76	160.776	146.128	121.95
ENSGALG00000000708	NUCKS1	191.364	502.901	639.435	667.19	547.964	450.903	576.584	638.358	638.179	1073.78	1218.36	1195.91	1107.63	875.603	1083.98
ENSGALG00000000710	RNF207	0.751973	21.3505	19.0638	20.2884	17.2398	18.8052	19.5019	18.4482	18.2352	4.17506	3.80538	4.44643	4.55698	4.45011	3.79146
ENSGALG00000000712	RAB29	0.722929	0.952216	3.00281	3.49702	2.99314	1.60318	1.67386	2.81839	1.80353	9.62768	3.21653	4.82214	8.96784	5.98996	4.31208
ENSGALG00000000713	ZFHX3	0.205442	10.1191	9.56565	9.40554	7.79214	9.27396	14.9909	11.6032	14.4083	6.87848	4.2325	5.10222	9.04114	6.89049	8.83892
ENSGALG00000000719	RPL22	404.757	1160.11	1066.7	899.625	1004.31	906.606	890.768	1054.94	1209.74	3739.85	3737.92	3879.64	3316.04	3126.08	2921.14
ENSGALG00000000720	-	0.0988844	1.86871	2.11092	1.73401	1.2822	1.07066	1.13143	1.12573	1.71688	0.289328	0.447062	0.253196	0.181105	0.116848	0.277469
ENSGALG00000000721	SLC41A1	0.594332	12.1892	12.5505	14.487	12.7866	14.6667	13.8045	12.7107	14.183	4.52809	3.72973	4.00933	4.58608	3.46606	4.00007
ENSGALG00000000722	-	0.087962	0.119588	0.754239	0.141168	0.211447	0.241611	0.194048	0.241336	0.169878	0.258561	0.913193	0.479164	0.195849	0.134257	0.510096
ENSGALG00000000723	STX12	3.19985	33.232	19.2635	32.9149	36.0974	26.5285	29.9851	38.1859	29.1047	28.7935	22.6443	23.9935	29.1123	26.946	16.2069
ENSGALG00000000724	PM20D1	0.484818	6.1017	4.58135	7.88873	6.95387	5.59775	8.76426	8.72005	7.9011	4.43552	2.63007	3.48834	5.1628	3.99105	2.94514
ENSGALG00000000725	RFX7	0.342352	11.143	8.61099	14.0747	18.5477	15.908	15.6041	16.2442	12.6487	7.79657	3.80216	4.54769	8.03023	4.9499	6.68543
ENSGALG00000000726	ELAVL1	0.770943	20.5367	8.08602	19.6884	23.4798	19.32	17.0626	19.3407	11.5622	13.5584	6.9966	10.2746	16.1989	11.0033	9.73495
ENSGALG00000000729	PPP1R8	1.3342	22.6451	12.2194	26.2899	26.9813	19.0969	21.9908	26.5253	18.8566	14.3787	9.99193	11.7777	16.3724	10.4048	7.76072
ENSGALG00000000730	CACNA1S	0.00484426	0.210482	0.177001	0.309199	0.140593	0.1701	0.35292	0.181233	0.19933	0.0447529	0.0314323	0.0339282	0.0458397	0.0468277	0.0589934
ENSGALG00000000731	THEMIS2	0	0.187131	0	0.184082	0.0551453	0.236295	0	0.0377642	0.0664562	0.0452223	0.174691	0.0628542	0.0749303	0.0205464	0.0312255
ENSGALG00000000733	MYO7A	0.00939984	0.259849	0.0303494	0.0340821	0.0255248	0.0583322	0.890131	1.24689	1.10737	0.439218	0.153033	0.167579	0.416675	0.772133	0.374633
ENSGALG00000000734	RPA2	3.71193	22.33	17.3427	27.3108	30.932	21.6234	21.1746	30.0231	21.4836	32.9162	24.5425	33.5015	35.2518	22.409	21.7181
ENSGALG00000000735	CDD	0	0	0	0	0	0	0	0	0	0	0	0	0	0	0
ENSGALG00000000736	MATK	0.135485	0.824447	0.722191	0.811015	0.850341	1.04105	0.445926	1.10919	1.69166	1.12161	0.602811	2.34967	1.22818	1.71342	1.75095
ENSGALG00000000737	SMPDL3B	1.16371	10.3884	9.50679	10.4516	9.05199	10.5765	12.5599	7.4979	8.83495	7.01286	4.60997	5.40183	6.27301	6.21146	5.73025
ENSGALG00000000739	XKR8	2.67822	12.9512	16.8432	19.5311	14.9112	16.795	13.4399	11.2812	12.8925	10.2343	14.1339	11.602	10.187	12.8993	11.1824
ENSGALG00000000740	APBA3	0.907963	10.5645	9.26874	10.3105	8.55524	8.86535	9.54975	9.23298	10.5562	7.20253	6.2964	7.45217	7.0124	7.21066	6.58988
ENSGALG00000000742	PIM1	1.19466	11.2941	9.37531	11.0625	10.199	6.6594	17.5004	17.8817	19.8767	15.6326	18.904	19.2535	22.5558	21.7047	19.1747
ENSGALG00000000745	SLC26A9	0.020162	0	0	0.0318601	0	0.163587	0.0656919	0.0653605	0	0.135464	0	0.0627601	0.157118	0.123093	0.023384
ENSGALG00000000747	CHD5	1.53454	28.4216	31.0054	35.8338	29.4385	35.5421	38.2974	31.9648	32.0985	8.42459	8.65793	7.24879	7.46849	9.71772	7.34399
ENSGALG00000000748	TJP3	0.259813	3.54287	6.28966	4.15121	3.27907	5.64678	4.83325	5.23255	6.23812	1.28076	1.3853	1.91198	1.37703	1.27587	1.30687
ENSGALG00000000750	CAPN5	0.232931	11.1474	5.75842	4.44897	5.04013	3.71608	4.84504	5.99039	6.01736	1.57986	1.13354	1.44689	2.28171	2.20298	1.81269
ENSGALG00000000751	ARNT	5.78553	73.8277	77.3455	85.304	75.5281	84.6634	76.668	73.2915	73.858	43.1266	42.6245	50.359	45.9374	43.7788	39.7282
ENSGALG00000000753	TBC1D22B	2.2059	36.6497	30.0534	37.5249	40.2228	37.4104	36.3249	37.2001	34.4353	18.0683	18.2533	16.7616	17.2695	14.7733	14.7085
ENSGALG00000000755	ACER3	0.0475068	2.11802	0.607198	1.17435	1.44691	1.16705	1.87461	0.932576	0.638211	2.13058	1.03572	1.15346	3.04631	1.30518	1.68603
ENSGALG00000000761	TSKU	0.138678	1.01147	0.193312	0.651265	0.596134	0.557326	1.19363	1.26183	1.21912	2.62054	0	4.04697	7.17886	2.43415	4.94583
ENSGALG00000000764	SSR2	28.6107	113.569	83.3659	139.472	124.335	92.0795	116.506	115.747	83.4181	252.531	198.494	196.53	243.17	183.912	139.751
ENSGALG00000000766	ZMAT2	11.955	78.347	50.4087	90.3815	92.5318	65.5682	85.3101	91.1671	70.0017	127.834	122.686	101.593	125.291	105.687	78.784
ENSGALG00000000769	RAB7B	0.21418	1.59983	1.76176	1.31896	1.6613	0.846536	1.05074	2.27536	1.01004	0.839435	0.92648	1.11117	1.35115	1.45291	1.40765
ENSGALG00000000771	PLA2G15	0.150427	3.5319	1.69089	4.34812	5.13192	2.89668	4.70963	4.17776	1.92076	4.71233	2.14732	2.15394	5.45932	1.8674	1.81445
ENSGALG00000000774	TLR21	0.126161	2.2998	1.4571	2.47927	2.09816	2.38686	4.19182	2.87369	3.04317	2.08153	1.8379	1.15914	1.61744	1.6026	1.37355
ENSGALG00000000775	CTSS	0.0713501	1.38507	0.138661	0.62286	0.583091	0.932781	0.802666	0.319447	0.249845	0.719079	1.38888	1.08273	0.774452	0.762316	1.924
ENSGALG00000000776	BRPF3	0.577376	12.4083	14.2134	13.8889	16.2746	15.2501	15.0236	16.1533	12.7795	6.57291	4.77805	5.3353	7.05698	4.7154	5.30107
ENSGALG00000000777	EYA3	0.648409	13.2677	5.04449	14.3567	16.596	12.7255	14.3429	14.0711	7.68589	10.4968	6.20153	5.9359	11.1517	5.96921	5.59582
ENSGALG00000000779	MYH13	0.00116001	0.117737	0.530406	0.622115	0.664177	0.951488	0.191045	0.203658	0.143356	0.163671	0.0361286	0.0920774	0.0658609	0.0424929	0.0645788
ENSGALG00000000780	SMPD3	1.09895	35.1473	15.5019	46.9511	52.6368	34.9397	72.3335	67.7783	41.5269	14.4429	9.01924	6.41308	12.9625	7.03771	4.74822
ENSGALG00000000781	MLLT11	0.0320987	0.437938	0	0.147704	0.0737457	0.0631994	0.152274	0.101004	0.118496	0.161748	0.124965	0.149875	0.107202	0.146978	0.111685
ENSGALG00000000783	PTAFR	0	0	0	0.217088	0.162582	0.37155	0.447612	0.0742256	0.17416	0.611459	0	0.161879	0.463153	0.317498	0.24126
ENSGALG00000000784	PIP5K1C	2.16109	23.6586	13.8781	27.3022	26.3825	25.4084	26.6224	26.9937	21.6294	24.6582	15.4184	17.025	25.786	19.0353	15.3368
ENSGALG00000000785	HYAL1	3.63492	20.8595	30.3601	21.7941	15.5164	20.4715	27.4346	20.1963	27.8023	20.5789	18.6052	24.8835	23.5058	26.6128	28.3686
ENSGALG00000000786	CTSE	0	0	0	0.0633249	0	0	0	0	0	0.0668942	0	0	0.177342	0.324189	0
ENSGALG00000000787	DHX38	0.999716	21.4244	18.7423	24.8066	24.3342	23.1474	25.4591	23.9181	21.409	9.90778	6.37364	8.54349	10.1926	7.4124	7.61109
ENSGALG00000000788	AVT2R	0	0.543828	0	1.09371	0.605425	0.976647	1.17658	1.4633	0.915581	0.113165	0	0.13981	0.250008	0.137107	0.260462
ENSGALG00000000789	-	0	0.093543	0	0	0	0	0	0	0	0	0	0	0.119831	0	0
ENSGALG00000000790	DNAJC8	14.85	95.4946	75.5568	85.4458	100.878	69.2029	86.414	119.547	98.0638	121.061	119.259	119.526	113.343	104.547	79.06
ENSGALG00000000791	-	0.582342	5.69246	8.40955	10.9371	11.4554	7.35639	10.8179	11.9638	6.02223	9.04795	6.21362	7.25085	9.04013	4.47709	4.35261
ENSGALG00000000793	VPS72	0.0809845	0.730244	0.341158	1.0855	0.430388	0.163928	0.789947	0.589471	0.307357	1.8364	0.210189	0.126044	1.53266	0.576834	0.563559
ENSGALG00000000794	HARS	2.40206	56.34	32.735	53.4504	49.1296	45.7701	51.777	48.7542	41.5791	20.1239	18.8873	16.5288	18.6331	18.3434	12.2828
ENSGALG00000000795	MFSD12	0.908506	6.77868	7.90486	6.25149	6.49219	6.7407	7.90578	4.91618	6.21893	5.33139	5.37255	5.74548	6.29885	6.00301	5.12175
ENSGALG00000000800	PRMT7	0.396485	5.81931	6.07036	6.78201	6.93808	5.16056	5.1538	7.63791	4.58549	4.72978	3.15014	4.11812	5.3237	3.92736	3.12508
ENSGALG00000000802	DHODH	1.62897	16.4844	12.9532	15.95	12.6779	11.0287	17.5397	17.5385	13.8707	18.1976	20.6108	15.8831	18.4013	15.2835	12.8778
ENSGALG00000000803	-	0	0	0	0	0	0.0969182	0	0	0	0	0	0	0	0	0.131326
ENSGALG00000000804	SLC7A6OS	1.51226	11.0043	5.69986	11.3585	10.7625	7.81368	10.416	11.9727	7.55167	17.8029	16.2412	11.322	19.8541	9.63068	7.80199
ENSGALG00000000806	LINGO3	0.852977	4.69776	3.83543	13.6752	9.67718	6.03565	14.2834	11.7446	10.8414	26.563	22.7803	13.5014	20.4255	16.4561	12.0792
ENSGALG00000000807	-	0	0	0	0	0	0	0	0	0	0	6.59812	11.8701	0	0	0
ENSGALG00000000808	-	0	0.0587291	0	0	0	0	0	0	0	0.0178167	0	0	0.0236169	0	0.0123022
ENSGALG00000000810	C19ORF35	0	0.300958	0.316356	0.355266	0.0886888	0.228016	0.366259	0.182206	0.498772	0.467879	1.08443	0.433535	0.155049	0.354294	0.64613
ENSGALG00000000811	IST1	5.27042	55.6899	59.0089	57.2201	54.4884	53.5076	54.6405	56.1683	53.4318	40.9281	42.1958	38.8241	44.649	35.5023	30.7439
ENSGALG00000000812	OAZ1	22.8183	187.1	95.2405	156.035	181.353	114.838	151.798	192.111	137.218	195.296	168.015	177.642	215.493	214.552	107.859
ENSGALG00000000814	HNRNPR	3.20768	74.5697	42.2731	89.8232	91.9315	63.6765	87.8473	90.7548	70.9941	32.7097	26.1566	27.414	35.1775	23.8097	20.9438
ENSGALG00000000816	SRGAP2	0.556061	9.02078	8.23717	12.1186	13.3542	14.1752	14.5142	12.4551	12.6848	9.16858	5.27214	6.90595	11.8881	7.95603	8.72623
ENSGALG00000000817	ZNF821	5.78938	51.7053	58.8407	50.1996	48.427	58.9878	46.5548	46.1385	46.0386	41.8345	48.0022	49.7094	41.3523	41.1574	34.8798
ENSGALG00000000818	LRRC32	0	0	0	0	0.0285118	0	0.0392486	0	0.0916264	0.314311	0	0.0448061	0.128195	0.175759	0.133556
ENSGALG00000000819	-	3.28674	3.76101	10.0154	3.05845	2.06887	3.29272	4.37363	2.83358	3.20557	7.79397	17.5627	9.32823	7.96368	8.85279	12.5572
ENSGALG00000000820	HTR1D	0	0.171276	0	0.134788	0.100946	0.519059	0.208439	0.0691291	0.162201	0.530374	0.936594	0.982884	0.803468	0.367193	0.9417
ENSGALG00000000823	BAZ1B	2.34914	33.0565	36.5063	52.548	43.7563	40.3192	52.7976	48.4041	39.8064	20.7271	17.0503	18.8655	20.9368	15.8708	16.8384
ENSGALG00000000824	-	0	0	0	0	0	0	0	0	0	0	0	0.346796	0	0	0.0861426
ENSGALG00000000826	MAPK13	0.230334	1.25413	0.564985	1.33945	1.74229	1.99084	1.67161	0.940054	1.52702	3.97944	3.07446	1.69003	5.71451	4.41961	3.77817
ENSGALG00000000830	C11ORF30	0.216541	7.30321	5.44979	8.53281	9.53418	8.68688	8.75639	8.14884	7.41198	4.10152	2.77702	2.59311	4.22858	2.65962	2.84534
ENSGALG00000000833	IK	6.72345	68.1297	48.8432	72.4968	69.3	55.4779	70.6746	77.9586	58.2885	63.3398	61.4301	58.0282	62.9435	53.2024	44.4481
ENSGALG00000000834	RASSF5	0.00314458	0.526163	0.465755	0.610212	0.636537	0.47557	0.292079	0.357669	0.131128	0.213918	0.0734536	0	0.0840174	0.105591	0.0984721
ENSGALG00000000835	PLEKHJ1	4.16273	53.5938	35.4	55.1651	51.2822	49.6059	51.0946	49.31	49.6303	39.9631	31.6216	28.1805	38.5052	34.2303	28.4968
ENSGALG00000000836	RFX5	0	0	0.2547	0.190685	0	0.122385	0	0	0.344198	0.151639	0	0	0.603011	0.183722	0
ENSGALG00000000837	FKBP6	0.119996	1.11741	0.587292	0.604565	0.535093	0.282197	1.0199	1.46576	0.661381	0.503893	0	0.560286	0.267173	0.366303	0.208759
ENSGALG00000000838	PRKRIR	0.140903	2.14492	1.45215	3.37596	4.54242	3.56229	3.80487	2.55313	1.96242	3.35895	0.886125	1.59415	3.76467	1.58815	1.65935
ENSGALG00000000839	WNT11	0.0136919	0.333624	0.0701387	0.0525102	0.275282	0.16851	0	0.242379	0.0631896	0.482964	0.426436	1.93922	1.72242	2.13161	1.07984
ENSGALG00000000840	KDM1A	3.03125	84.012	55.7689	93.0311	111.397	85.1619	91.2208	106.552	79.0774	33.7638	20.0894	24.6668	35.4056	25.1885	17.9356
ENSGALG00000000842	NDUFA2	30.6502	112.084	79.0556	62.8135	67.3463	84.0608	65.3476	89.1059	91.4411	339.302	471.664	341.44	299.034	301.319	231.765
ENSGALG00000000843	DOT1L	0.669882	20.8842	21.4747	24.6252	26.8646	35.2144	28.1118	26.5722	26.155	7.47498	4.74703	6.42548	8.26191	6.65165	8.83
ENSGALG00000000844	SLC26A8	0.1006	0.860111	0.904118	1.03949	1.30353	1.11712	1.17135	1.38861	1.65817	0.838384	0.662788	0.849107	0.710726	0.67324	0.86161
ENSGALG00000000845	UVRAG	0.14651	2.86132	2.7959	2.56891	2.3752	2.7276	3.59659	2.21213	1.14495	2.13093	0.518529	1.7413	2.26862	1.58566	1.57566
ENSGALG00000000846	TMCO6	1.05267	12.2549	8.32367	11.9687	11.8527	7.99914	11.1663	12.5811	10.5938	14.2813	11.601	12.7793	15.0362	14.5838	12.2277
ENSGALG00000000847	GARNL3	0.114915	3.93716	3.03593	4.52433	5.44387	4.11487	4.23327	4.6188	3.13509	1.3518	0.782175	0.856367	1.5555	1.0245	0.752016
ENSGALG00000000848	AP1G1	1.83398	26.3004	26.6305	28.7654	31.9349	29.0081	29.0676	31.044	26.7369	15.6482	11.8884	14.6167	17.4678	13.1261	12.3205
ENSGALG00000000850	ROBO4	0.0135766	0.122064	0.256618	0	0.0479609	0.0822042	0.132043	0.131377	0.154129	0.0171034	0.158566	0.126783	0.0906852	0.041444	0.141716
ENSGALG00000000852	TMEM173	0.0953502	1.7296	2.64858	1.91568	1.10748	1.96291	1.47255	1.24105	1.47619	0.489899	0.378489	0.855499	0.47455	0.713401	0.70256
ENSGALG00000000853	SLC2A8	1.61174	11.2902	14.0708	14.631	13.1489	11.0636	13.7124	12.4427	10.692	14.3547	12.1117	13.2134	14.5212	12.9294	11.3463
ENSGALG00000000855	ZMPSTE24	1.77518	13.8875	10.8725	25.1879	21.2297	13.5174	21.5661	19.0634	15.8231	17.8365	12.6945	9.81618	18.3592	10.0521	9.1996
ENSGALG00000000856	EIF2D	0.700077	18.1783	12.1371	18.2482	20.2185	16.6764	17.0516	19.9889	16.7407	7.94331	6.55935	7.39837	9.29783	7.08081	4.49012
ENSGALG00000000857	NMT1	6.79497	55.575	43.7838	44.3194	46.7106	38.7336	47.7739	54.4418	44.5252	57.7514	49.4773	45.6895	59.2086	53.0176	46.8672
ENSGALG00000000860	SLC7A6	0.590142	5.39154	1.86837	8.20617	9.14883	4.66837	6.72962	6.64785	3.47874	10.372	5.8278	4.50287	13.0274	6.15139	4.4072
ENSGALG00000000862	RLF	0.204395	6.45378	4.2714	8.39767	9.24763	6.74369	9.2393	8.50358	6.72626	2.83692	1.3588	1.51246	3.18961	1.84628	2.2583
ENSGALG00000000863	DYRK3	0.847471	12.0711	9.35522	11.4719	13.4149	11.4189	13.1133	10.7763	6.92673	12.406	7.26685	5.66002	15.2624	7.76102	6.34534
ENSGALG00000000864	FBXW2	0.24609	7.02481	5.95702	6.37999	8.18773	6.00305	6.41776	7.10016	5.47863	2.54814	1.87903	2.3055	2.73077	2.17126	2.00529
ENSGALG00000000865	TRIM27	0.226568	2.3728	1.58722	2.03707	1.74809	2.61486	2.0126	1.43654	1.83852	1.86277	2.59976	2.11578	1.8718	1.85647	2.40648
ENSGALG00000000866	SELENBP1	0	0	0	0	0	0	0.0405595	0	0	0.0774598	0	0.0478493	0	0.0625656	0.0713134
ENSGALG00000000868	RNF121	3.59274	21.4273	15.0157	21.8373	19.4995	20.8161	22.513	20.4776	15.4717	32.1696	25.1766	26.3241	29.4435	26.0683	22.1166
ENSGALG00000000869	ZDHHC18	2.48406	12.9595	10.3257	16.113	11.1605	14.2272	11.7625	12.2764	11.8245	13.3856	10.6211	14.4144	11.4132	13.0618	11.4409
ENSGALG00000000870	DCAKD	0.475197	0.555913	0	0.984341	1.22866	0.561572	0.902044	1.00968	0.789689	2.39456	0.616669	4.43758	3.1741	1.93413	1.37785
ENSGALG00000000871	MADPRT	0.0327696	0	0	0.0248732	0	0.0319282	0.153857	0	0.0299319	0.0309617	0	0	0.0410411	0.0375124	0.0427574
ENSGALG00000000874	NDRG4	2.14089	11.7851	5.5058	7.75904	9.44272	6.61392	12.7486	13.3682	11.8901	18.5115	10.229	16.0167	22.8315	29.409	18.3688
ENSGALG00000000875	PHLPP2	0.176604	7.39886	7.52274	8.33065	9.68803	9.94047	8.4977	7.08581	6.05378	2.79177	1.71885	2.27429	2.82541	2.43031	2.18537
ENSGALG00000000878	KIF18B	0.55016	7.73289	10.1607	10.9441	9.8135	8.25259	12.5224	10.6469	9.77409	5.72541	5.37013	5.47267	5.15273	3.49272	4.6885
ENSGALG00000000880	GINS3	1.68721	11.0583	4.70848	11.5666	15.0149	7.63576	9.65317	15.3672	6.09784	49.7974	18.1416	16.1309	57.1538	26.9783	16.4934
ENSGALG00000000881	GPATCH3	0.956783	8.31248	9.28013	9.06808	7.33188	7.93382	7.76731	6.9877	10.3694	7.26592	6.92513	8.05392	7.65104	5.92366	10.5967
ENSGALG00000000882	-	1.0533	8.15498	4.72571	6.70567	8.04139	7.12904	8.99136	9.62117	4.50503	7.3122	5.32212	5.91217	6.32455	7.59367	5.18544
ENSGALG00000000883	MAPKAPK2	1.19245	28.3683	29.4551	36.1263	34.8931	33.4073	38.9484	35.065	32.6691	17.2094	16.5181	16.6181	18.0511	13.1146	12.5373
ENSGALG00000000884	CXXC5	3.61728	50.0478	36.4537	34.5884	36.0375	34.9955	43.2406	52.8351	48.537	22.8674	22.932	19.8238	22.3004	18.2146	15.2478
ENSGALG00000000886	CCDC113	0.354875	4.09109	2.18665	2.6193	3.18768	3.57237	2.41906	1.45531	2.29833	1.98694	0.614034	1.38082	1.44858	1.98605	1.16617
ENSGALG00000000887	NR0B2	0	0	0.1012	0.113647	0.198595	0	0	0.0777147	0	0.0478782	0.369901	0.0443637	0.0634648	0.0580081	0.099178
ENSGALG00000000889	CSNK2A2	7.7383	76.6844	52.5298	88.2727	91.7281	65.3674	65.7341	65.7605	46.2519	71.6897	47.6126	55.9413	66.7557	50.0107	38.3601
ENSGALG00000000890	SRPK1	1.4369	19.5338	13.5811	22.7561	23.5921	18.5674	20.9645	24.4283	13.7285	20.4541	11.5185	11.5783	21.5445	11.1046	14.8089
ENSGALG00000000891	NSUN5	1.69794	15.2658	11.8163	12.9966	9.89702	13.3183	10.9217	11.4267	12.3541	14.5254	13.2206	12.9982	13.7152	11.7525	13.327
ENSGALG00000000892	IL10	0	0	0	0	0	0	0	0	0	0	1.80893	0	0	0	0
ENSGALG00000000893	TAT	0	0	0	0	0.0588377	0	0.0404971	0	0	0.0772215	0.55683	0.0477021	0.102361	0.0623731	0.106641
ENSGALG00000000894	APCDD1	0.0565374	0.710107	0.0933049	0.523904	0.549308	0.582836	2.23248	1.57635	0.798575	1.79078	0.0628879	1.31992	3.26392	1.3807	1.51754
ENSGALG00000000895	NUDC	7.15159	68.8639	39.2199	73.2611	77.1556	52.3482	69.6981	82.1002	55.7057	68.8965	64.2875	52.6882	68.7193	55.2151	32.3909
ENSGALG00000000897	LHFPL5	0.525503	4.23745	1.60848	3.05684	2.67088	2.08084	3.53342	3.32556	3.28838	4.93826	4.86581	3.44841	4.03189	4.9859	3.1133
ENSGALG00000000898	C11H16ORF80	9.01259	53.7358	32.3027	43.3572	54.8857	38.6755	43.4591	59.9602	45.3417	62.9857	48.3168	64.709	64.7396	56.5574	36.0882
ENSGALG00000000899	PSD2	0.298483	8.70192	5.6455	5.26984	4.99848	5.16786	8.81124	8.13569	9.96309	3.09471	2.53619	1.67573	2.78885	3.09865	1.89165
ENSGALG00000000900	CLPS	0	0	0	0	0	0	0	0	0.645774	0	0	0	0	0	0
ENSGALG00000000901	CHST4	0.060144	0	0.180039	0.134788	0.100946	0.0865098	0.208439	0	0	0.0757677	0	0	0	0.183597	0
ENSGALG00000000902	KDF1	0.109038	2.47952	1.8398	2.35304	1.97715	2.28375	3.25419	2.35474	4.07473	3.95605	3.22619	4.48025	5.68092	4.72648	5.00794
ENSGALG00000000903	TERF2IP	1.28884	8.08724	4.83391	8.92262	11.7759	7.36863	9.07006	12.7364	7.9591	14.353	8.22892	10.5914	17.2177	9.12767	5.47101
ENSGALG00000000904	USB1	1.0058	4.7888	1.79286	6.09175	4.52358	4.37367	5.10935	6.72515	4.72145	5.77965	4.53398	8.0743	7.07187	6.94862	4.97313
ENSGALG00000000905	PSMB4	26.6875	146.445	89.0262	122.17	134.041	102.196	141.064	169.105	127.496	263.121	229.882	226.006	250.583	210.697	131.804
ENSGALG00000000906	RALGPS1	0.285266	2.08066	1.65511	2.47824	3.61258	3.35158	2.14431	2.0881	1.70415	4.96583	2.82692	2.54283	5.67302	3.04782	2.66187
ENSGALG00000000907	KARS	7.0571	69.1162	55.2462	72.2396	76.9625	53.274	74.0734	84.3787	63.1106	70.2023	54.302	57.6061	73.8683	61.1557	43.9673
ENSGALG00000000908	ADAT1	1.46265	13.0815	14.6916	16.7153	14.7097	21.0391	18.2938	14.1722	15.0291	9.29262	13.0155	9.89243	8.50398	10.4874	8.30164
ENSGALG00000000909	GFAP	0.020868	0.288312	0.432948	0.421371	0.169924	0.332854	0.334161	0.332475	0.156021	0.297941	0.433289	0.162394	0.32524	0.148638	0.145217
ENSGALG00000000911	IL19	0	0	0	0	0	0	0	0	0	0.179041	0	0	0.474653	0.216921	0.247251
ENSGALG00000000912	KCNAB2	19.811	130.745	76.6741	79.4706	79.1366	73.9453	87.4428	92.9731	84.7991	28.6647	17.953	30.0311	29.0798	36.5816	21.9566
ENSGALG00000000913	-	6.87793	38.7942	37.6325	52.4376	45.3406	38.04	39.8287	44.3638	39.3468	48.4701	40.9661	31.9086	48.1502	36.1144	37.9423
ENSGALG00000000914	FAM187B	0.0752314	0	0	0.123087	0.0921822	0	0.126895	0	0.0740598	0.189549	0	0	0.167504	0	0.0872541
ENSGALG00000000915	-	0.468897	0.698216	1.14168	1.03789	0.502959	1.64576	0.881183	0.187872	0.0734692	1.8032	0.960778	2.65029	0.741793	2.33538	1.03042
ENSGALG00000000917	NRG2	0.15138	0.617121	0.370683	0.589723	0.441656	0.489817	0.464918	0.106748	0.584425	0.361334	0.434251	0.297609	0.505574	0.510747	0.415828
ENSGALG00000000918	-	1.24417	4.02003	3.62204	2.16935	1.82775	2.43657	2.42285	2.78149	2.93686	2.0444	0.842386	4.79897	1.80663	2.97233	2.44683
ENSGALG00000000919	PIGR	0	0.0748728	0	0	0	0	0	0	0	0	0.0397735	0	0	0	0
ENSGALG00000000920	CGN	0.307606	5.49126	7.14144	5.14553	3.55253	5.36656	5.13897	3.42244	4.93426	2.07572	2.85329	1.94833	2.1708	2.65371	3.68553
ENSGALG00000000921	NHE1	0.834485	17.6989	18.7921	20.2724	16.4272	21.6202	19.6809	16.6162	21.8741	6.43783	5.48051	5.95467	6.38584	6.35733	6.01536
ENSGALG00000000927	ANGPTL2	0.0185161	0.572569	0.547149	1.01042	1.31916	1.03411	1.60476	1.42859	1.08447	0.553605	0.249896	0.818442	0.614272	0.49363	0.433798
ENSGALG00000000930	HIP1	23.9385	398.426	308.988	323.855	270.712	326.768	336.968	283.301	347.753	50.6949	46.3387	37.0303	47.8456	47.3111	42.7683
ENSGALG00000000934	ZBTB43	0.279031	2.82216	1.56724	2.89142	5.02133	3.55017	3.2401	2.579	1.8658	3.86667	1.90103	2.11713	5.39726	2.55533	3.4385
ENSGALG00000000935	TUFT1	0.463365	4.72299	3.71188	4.0642	4.1364	4.90484	4.90619	4.31135	3.63673	3.34138	4.10552	4.06597	3.44193	4.26782	3.69705
ENSGALG00000000936	LMX1B	0.900541	11.304	4.45587	1.55677	1.74885	2.14107	1.71958	2.79448	1.33813	3.04246	2.3904	0.573382	3.21266	0.812207	1.35305
ENSGALG00000000939	CDON	1.15407	23.7585	20.5927	20.7145	16.447	20.295	18.5993	17.9672	16.934	8.21164	7.43278	8.88949	10.3139	8.0299	8.67547
ENSGALG00000000940	ALC	0	0.232739	0	0	0	0	0	0	0	0	0	0	0	0	0
ENSGALG00000000943	WDTC1	0.608705	10.304	5.65105	13.2346	13.9738	11.1399	12.0225	12.5738	9.20325	9.49642	6.25619	5.75254	10.3598	7.2542	5.23556
ENSGALG00000000944	SUPT4H1	14.9721	66.4779	48.8586	52.1032	47.0644	46.2712	52.2904	54.317	56.6858	118.45	102.005	131.776	118.508	132.314	116.692
ENSGALG00000000946	PFDN1	57.3673	170.772	128.078	114.166	117.704	117.699	127.429	147.687	157.758	526.857	560.082	571.803	475.509	528.991	403.865
ENSGALG00000000947	FKBP51	0.776335	16.2097	11.2106	11.5247	11.4143	11.4167	15.1314	13.8344	13.7681	8.63844	8.58399	9.17669	8.70365	9.26798	8.19398
ENSGALG00000000949	HBEGF	0	0.240209	0.757498	0.472592	0.424721	0.242655	0.194886	0.484757	0	0.745145	0	0.552358	0.395089	0.36112	0
ENSGALG00000000950	MVB12B	0.872628	30.1808	20.4786	24.9102	22.7551	23.4441	25.8394	24.0476	22.9024	13.3609	11.0863	9.6618	13.5501	10.6316	10.7841
ENSGALG00000000951	CCL4	0	0	0	0	0	0	0.0534025	0	0	0	0	0	0	0	0
ENSGALG00000000953	TEAD3	0.360976	5.3842	5.7567	4.55195	4.24318	3.41881	3.22006	2.75677	3.14677	2.3862	1.7831	2.80911	3.05931	1.94317	2.99817
ENSGALG00000000954	SMPD2	0.919005	4.86953	10.4599	5.66493	4.36737	3.31505	2.31891	3.16174	3.00752	6.48332	7.15561	8.58203	7.5197	7.1537	9.59284
ENSGALG00000000955	TMEM222	2.65757	34.9709	35.3415	32.4848	24.6917	30.1997	35.3466	30.1239	33.8126	18.4159	18.714	18.2093	17.6688	18.2505	21.3181
ENSGALG00000000956	CCL4	0	0	0	0	0.0658671	0	0	0	0	0	0	0	0	0	0
ENSGALG00000000957	ESAM	2.69436	11.7696	8.13253	5.31126	4.17175	4.07401	1.80294	1.32878	1.24711	10.1478	11.8953	8.68962	6.67933	3.90045	5.89551
ENSGALG00000000958	SNX27	2.73218	29.6266	21.868	26.7503	26.7392	23.8769	23.7352	23.9903	23.1755	21.5427	19.6212	21.0554	21.941	20.2704	16.0594
ENSGALG00000000959	YTHDF2	4.89452	46.5609	30.7262	55.6216	52.4836	46.0293	50.5879	50.4788	42.9799	42.1783	36.6719	36.6518	41.8058	33.8289	38.7925
ENSGALG00000000962	PUS3	1.23621	9.52673	5.89068	10.2315	10.0076	8.88778	9.54785	10.7663	5.73161	9.53869	8.52251	8.17712	8.64434	8.01903	5.19739
ENSGALG00000000966	NPHP4	0.609681	13.4179	13.9527	15.0362	11.9412	14.4706	15.167	12.1623	14.288	2.56751	2.36001	3.6438	2.71105	2.62153	2.7335
ENSGALG00000000970	STT3A	1.90796	14.6444	15.7943	18.1225	14.2782	14.0236	21.51	23.5988	18.921	17.5753	16.843	19.2359	16.6406	13.5776	15.9411
ENSGALG00000000972	PBX3	1.22144	10.3582	3.34069	10.3747	9.9898	8.32336	7.21008	7.64878	4.18014	12.4888	6.85636	7.6926	15.0366	10.969	6.7702
ENSGALG00000000974	IGSF1	0.00683967	0	0	0.032141	0	0.123772	0.0662711	0.0659368	0.0386777	0.0516986	0	0.0638715	0.0456859	0.0417578	0.0713945
ENSGALG00000000975	C1ORF174	1.13951	11.2197	7.56392	10.0962	10.9931	8.27328	11.7913	11.6172	9.72861	6.96921	8.30008	7.89505	7.91829	6.00318	4.41247
ENSGALG00000000976	DFFB	1.14876	7.30429	3.56082	4.49862	5.36562	5.13298	5.49668	6.32347	5.41354	6.83065	3.22003	3.86191	7.36624	5.89128	3.83713
ENSGALG00000000977	MAPKAP1	1.19155	10.7848	5.34856	11.7081	14.5055	10.727	13.0576	15.2686	9.27065	14.0311	8.49641	10.7757	15.4991	10.1845	7.5499
ENSGALG00000000978	CEP104	0.273101	5.60601	2.65896	7.15563	7.7766	6.66447	6.15678	6.31888	4.40258	2.9093	1.60416	2.37136	3.63238	2.73504	1.45036
ENSGALG00000000979	-	0	0	0	0	0	0	0	0	0	0	0	0	0	0	0
ENSGALG00000000980	LRRC47	0.151733	2.31798	0.369178	1.99	1.78015	1.95131	1.70965	1.58762	1.03106	0.981233	0.511955	0.684856	0.912157	0.694775	0.615936
ENSGALG00000000981	GMEB1	1.17723	20.5593	23.0018	16.1795	13.1405	17.1494	17.3286	15.5727	20.1486	7.0621	7.56577	11.008	6.50079	8.26155	9.39499
ENSGALG00000000982	CCDC27	0.171155	5.56259	5.93828	6.46409	6.03604	6.66954	7.14212	5.5254	6.69562	1.20683	1.22719	1.27635	1.13501	1.20281	1.28101
ENSGALG00000000983	L3MBTL1	0.301235	4.33143	6.12445	3.46902	4.33757	5.61461	3.57637	4.39376	4.79165	4.15918	1.92331	3.65697	3.88338	4.59778	4.50694
ENSGALG00000000984	-	0	0	0	0	0.0695841	0	0.287362	0	0.111809	0	0	0	0	0	0.198871
ENSGALG00000000988	EFTUD2	0.314016	12.7088	8.62512	15.4289	15.5086	10.0276	16.8149	20.2227	13.0291	3.45189	2.60032	3.06545	3.78385	2.44427	1.98293
ENSGALG00000000990	SRSF6	25.331	182.711	146.464	223.233	225.073	205.377	199.822	200.2	144.734	296.539	224.633	260.555	327.48	229.463	154.045
ENSGALG00000000991	TAF12	7.48702	49.2372	33.2857	41.1968	46.981	38.0897	45.6644	49.5711	43.7684	75.4555	55.3543	74.086	78.6852	67.0973	55.447
ENSGALG00000000993	GAPVD1	0.171178	6.1443	5.36514	7.73913	8.90956	8.91619	7.89948	6.57375	5.64943	2.5659	1.99082	1.96275	2.79334	1.9711	1.82827
ENSGALG00000000994	RAB42	0.386189	1.84135	0	1.32833	0.904374	1.24006	1.24493	0.867058	0.435948	4.86511	1.50349	3.60639	4.51424	4.42083	2.68744
ENSGALG00000000996	AP3D1	4.13806	68.6641	77.7323	86.2067	71.4763	65.5106	85.3675	79.205	80.9344	26.031	27.0606	22.8132	23.8692	23.2246	20.976
ENSGALG00000000997	GJC1	1.35497	9.59287	11.9315	14.0709	13.0541	10.3501	18.0514	17.1089	16.885	13.0823	11.8388	13.8606	15.3031	13.4822	13.4958
ENSGALG00000000998	MTFR1L	6.15735	33.8557	21.064	31.4124	33.3356	28.0786	28.1889	34.5039	26.629	50.4533	42.5231	44.3748	47.7445	44.375	33.0676
ENSGALG00000000999	ZNF319	0.785193	13.7301	12.4528	15.9177	15.8788	16.7652	15.613	17.936	16.8285	7.85943	7.32695	7.74614	8.63238	6.79897	8.00472
ENSGALG00000001000	HSPA5	21.6153	124.432	103.278	207.588	167.157	171.164	202.794	170.902	165.278	160.408	139.378	104.578	180.318	116.184	96.2472
ENSGALG00000001001	MAP2K4	0.522054	12.1441	9.83379	11.0951	12.8782	10.2934	9.79929	11.0794	8.96348	3.75668	3.35658	3.10236	4.51735	3.61585	3.1031
ENSGALG00000001002	RABEPK	4.28519	26.8431	25.7003	25.9685	25.696	21.1576	25.4542	30.4324	23.6398	33.0697	35.2322	33.5805	35.0283	28.8149	24.6068
ENSGALG00000001003	SEPN1	0.844719	7.76016	3.34932	10.3536	9.90454	8.3064	9.54818	9.16813	6.52164	15.553	9.27554	11.8325	18.5546	12.5294	8.8551
ENSGALG00000001004	-	0.00552621	0	0	0.0866715	0.108184	0.370849	0.26806	0.148171	0.173831	0.139235	0.129085	0.206423	0.110738	0.084347	0.0769122
ENSGALG00000001005	STT3A	4.67032	37.3293	36.7567	57.7346	44.451	42.3268	57.0179	44.677	40.1132	42.2566	36.0864	28.8348	40.5543	31.728	28.4635
ENSGALG00000001006	TP73	0.0277356	1.1402	0.386625	1.15781	1.21395	0.668791	1.40252	1.2173	1.18428	0.670858	0	0.725216	0.981883	0.507997	0.386016
ENSGALG00000001007	MMP15	29.228	210.853	195.821	223.055	192.426	196.829	223.389	212.534	219.588	200.617	211.77	160.047	182.075	179.397	190.353
ENSGALG00000001009	-	0.0630517	0.48605	0.157206	0.294235	0.242394	0.679843	0.606678	0.392352	0.354075	0.491027	0.312415	0.347928	0.402013	0.472433	0.458712
ENSGALG00000001011	CNGB1	0.0501006	0.937935	0.93115	0.53309	0.307109	0.552699	0.972343	0.778156	1.1103	0.343628	0.10836	0.311906	0.343945	0.203917	0.493911
ENSGALG00000001013	PPP6C	7.00971	51.1913	52.2475	47.5295	44.1923	42.9149	42.6813	48.5816	44.1877	53.0356	48.8174	54.6135	51.2841	50.326	48.9226
ENSGALG00000001014	ARPC5L	6.03044	26.2353	24.1452	20.735	24.4878	21.2702	21.1939	26.086	21.9663	48.2016	65.5746	44.6633	46.7047	45.3868	48.4768
ENSGALG00000001017	WRAP73	0.0839889	2.52971	3.67684	3.93245	3.95747	2.93406	2.96458	3.55468	2.80976	1.82391	2.33557	1.83008	2.13717	1.39181	1.55858
ENSGALG00000001018	EI24	5.24073	62.4466	45.7758	63.5503	68.2516	52.234	65.7226	73.1383	48.0071	57.5447	51.1355	47.7764	57.0372	41.5275	32.593
ENSGALG00000001019	BTBD2	6.67398	29.7564	23.3149	28.6019	28.6686	29.5047	26.4581	32.6177	31.7153	64.7704	64.668	47.0894	60.5946	59.6102	45.4112
ENSGALG00000001020	KIFC3	1.02695	14.6263	16.0227	11.1135	8.85161	11.6334	13.3215	11.1508	12.1797	4.01501	5.96576	6.82429	4.11789	4.41243	5.69025
ENSGALG00000001021	MYOCD	0.00967946	0.467465	0.436785	0.255472	0.160716	0.380403	0.105351	0.0943374	0.135269	0.0139359	0.0376834	0	0.027709	0.0126633	0.033679
ENSGALG00000001022	CCDC43	3.03813	34.2128	29.3709	29.2115	29.2096	25.5989	32.6802	31.8568	30.1307	26.8318	23.3237	23.8418	25.9897	21.3471	24.7027
ENSGALG00000001023	-	0.0680928	2.65322	2.62133	3.58268	3.2813	3.00244	4.46989	4.37712	4.28386	1.22048	1.06038	0.961864	1.26661	1.21822	1.09765
ENSGALG00000001024	TPRG1L	0.661792	15.5806	9.52808	14.2666	16.4946	11.1609	12.9289	17.8709	9.90926	7.36817	5.6264	6.48908	7.66413	5.94048	4.13234
ENSGALG00000001025	GOLGA1	0.446499	5.72891	5.31135	8.90491	8.72433	9.16611	7.79473	5.6873	5.66127	5.12778	2.02125	3.22415	6.06885	3.16974	5.34714
ENSGALG00000001026	EPB41L1	2.5422	71.2283	58.2212	74.93	69.0901	68.999	63.8175	58.9771	59.0525	20.9029	17.1246	17.6626	21.9259	23.9209	18.9006
ENSGALG00000001027	C17ORF104	0	0	0	0	0	0	0	0	0	0.0134924	0	0	0.0178848	0.0163471	0
ENSGALG00000001028	RNF43	0.203758	0.864551	1.14794	1.11008	0.750909	0.505625	0.332254	0.624425	0.646378	1.56152	0.859361	0.594616	1.67291	0.88116	1.56562
ENSGALG00000001030	SCAMP4	3.06333	17.454	9.47429	22.7428	20.1524	16.4033	21.8215	17.3229	10.7034	33.7803	16.0102	21.4549	37.6298	21.3284	16.28
ENSGALG00000001031	HSF5	0	0	0.0482938	0.0180779	0.0812335	0.0696164	0.0559118	0.0927163	0.0870181	0.0327103	0	0.0101031	0.028906	0.0198155	0.0602296
ENSGALG00000001032	STUB1	4.1545	36.72	24.0362	35.4226	36.3328	33.452	36.9365	40.3254	33.5064	38.4993	34.3803	31.5347	34.6876	29.7133	22.8938
ENSGALG00000001033	FOXRED1	2.63376	15.427	19.3272	16.7986	13.8055	17.6832	17.3184	16.1128	17.4123	16.5897	15.1905	19.2054	16.6693	18.9582	14.6511
ENSGALG00000001034	C20H20ORF4	1.36363	9.58107	3.98424	8.8657	10.6111	6.70058	12.1298	15.8931	10.2699	26.3405	25.4822	19.9501	33.2457	22.617	14.3921
ENSGALG00000001035	-	0.248098	2.86533	1.7211	1.23484	1.16605	1.10267	1.49445	0.991271	1.29215	0.961682	0.594386	0.178218	0.446164	0.524318	0.597627
ENSGALG00000001036	ELAC2	0.771032	16.4325	14.8332	15.0117	14.1819	17.2034	12.698	12.5412	10.0118	5.19495	4.11473	4.55069	5.208	4.16519	4.59685
ENSGALG00000001037	SCAI	0.488471	8.18589	4.51269	9.07609	10.807	9.51879	9.62259	8.66363	5.75384	7.37067	3.63432	4.1814	9.0451	4.93725	4.0035
ENSGALG00000001038	MAN1C1	0.589364	4.09497	2.21373	6.58332	6.13713	4.25485	6.45479	5.43056	4.37661	4.66692	6.11859	3.99674	5.20204	3.55537	2.9295
ENSGALG00000001039	RPL35	108.942	475.699	406.096	374.762	449.669	396.196	392.055	552.291	531.14	932.575	953.374	980.834	948.445	937.899	702.302
ENSGALG00000001040	MEGF6	0.00579299	0.26041	0.0912445	0.170778	0.179059	0.197296	0.211275	0.140139	0.308266	0.223801	0.240564	0.306551	0.232167	0.129681	0.255313
ENSGALG00000001041	KATNB1	0.536138	7.36946	6.23	7.57927	8.54889	9.37454	7.52909	7.90028	6.2405	4.00534	4.70846	3.11461	4.5389	3.14003	2.2559
ENSGALG00000001042	MTMR4	0.00316436	0.444476	0.292011	0.349788	0.654909	0.420938	0.585994	0.807283	0.315695	0.31891	0.123193	0.0886502	0.507276	0.299448	0.319295
ENSGALG00000001043	REXO1	2.03573	27.3898	30.0239	35.46	33.4532	27.2738	32.7302	34.1639	32.9231	14.6085	13.2704	13.5622	14.8812	12.5646	12.1024
ENSGALG00000001045	SLC4A9	0	0	0	0	0	0	0	0	0	0.0445687	0	0	0.0590779	0	0
ENSGALG00000001046	DLGAP4	2.22882	33.0933	26.4976	32.1492	31.3003	26.7121	38.2569	39.521	35.4486	25.3843	19.3714	22.0809	28.6763	25.6333	24.7102
ENSGALG00000001048	OLFML2A	0.60122	9.55977	7.92784	7.02862	4.93245	6.08163	6.87038	7.74359	5.54474	6.73747	7.26643	5.57253	6.68313	5.32784	6.86894
ENSGALG00000001049	-	1.19777	6.03526	4.92374	5.74199	6.84862	6.55167	5.04268	7.4895	9.38365	11.6522	13.7302	17.5546	13.8899	12.0862	7.0617
ENSGALG00000001051	LDLRAP1	0.344036	5.33162	4.00315	5.69431	6.48871	5.31595	4.63461	5.75705	3.14752	4.18548	4.0564	4.58964	4.69449	3.87078	3.19783
ENSGALG00000001053	SRPR	4.44821	37.2856	36.4961	62.0257	51.344	40.1933	53.8186	50.6575	36.6602	37.1785	28.0347	23.5555	33.7249	20.6632	20.0015
ENSGALG00000001054	C20H20ORF24	3.82011	39.2413	30.8786	38.8544	41.432	32.4455	35.1752	45.3542	30.0817	42.1798	31.494	31.3268	43.0458	31.3827	23.5119
ENSGALG00000001055	NSF	0.591581	12.0913	6.49372	12.7773	14.1437	10.3742	14.415	16.0471	9.35055	8.27343	5.29602	4.76381	8.71427	6.09809	3.69909
ENSGALG00000001056	ABHD11	0.627708	2.86132	5.85712	2.96284	1.95266	1.82554	3.54325	4.07241	5.34813	3.98313	5.43055	5.97033	4.03751	3.12262	5.25793
ENSGALG00000001058	ARHGEF16	0.57676	5.75356	7.6087	6.2319	4.52135	4.84345	7.65447	7.26627	5.68308	3.71695	3.84926	7.38286	4.54699	4.37162	8.02718
ENSGALG00000001062	GGT7	0.174935	4.08982	1.87089	3.05465	2.75639	3.13685	4.57781	3.24027	3.72968	1.29634	1.43077	1.17373	1.10466	1.21162	0.930915
ENSGALG00000001063	PRDM16	0.0426506	1.21396	1.89515	1.42828	1.3672	1.60271	3.15949	2.76516	2.20822	1.60742	1.0101	4.04649	2.31074	1.89688	3.3864
ENSGALG00000001064	DDA1	4.8147	61.9085	43.9984	61.7999	60.8422	53.7586	62.9699	64.5909	49.8558	49.3641	37.6741	39.3135	52.5783	40.9636	30.1253
ENSGALG00000001065	DRC7	0.0232245	0.67733	0.263698	0.414584	0.354847	0.405467	0.325648	0.627759	0.427629	0.0910234	0.281294	0.120488	0.0948009	0.0630182	0.0538719
ENSGALG00000001067	TMEM57	6.63707	38.219	33.2997	59.2293	46.1047	36.0273	57.5799	49.8653	44.5652	56.9371	43.8429	36.7379	54.808	36.6976	37.0982
ENSGALG00000001069	ZPD	0	0	0	0.0585768	0	0	0	0	0.07049	0	0	0	0	0.069349	0
ENSGALG00000001070	FAM118B	1.65845	15.4658	13.3728	13.3489	13.1949	13.3553	16.1399	15.5551	13.9377	10.2455	7.69822	12.8812	10.7049	10.3686	8.76667
ENSGALG00000001071	ELN	0.245915	1.38533	1.16497	1.74433	0.734832	0.839659	0.927252	1.06236	1.01675	7.4847	5.5911	17.5908	14.6684	12.5965	13.8272
ENSGALG00000001073	NR6A1	5.29188	61.8424	41.1595	48.8585	43.9189	42.0014	66.8111	57.5131	45.7976	30.2352	27.1051	10.3265	24.279	9.64758	16.6226
ENSGALG00000001076	LIMK1	2.02883	25.5754	26.552	22.5566	20.3875	25.5877	22.3722	19.6539	20.9976	13.8856	11.4351	16.5895	14.3101	15.0517	15.6461
ENSGALG00000001077	TIRAP	4.05919	29.3868	35.719	22.3341	23.0684	24.982	27.0584	28.649	29.0217	19.9637	29.836	27.6716	21.0401	25.1789	21.5245
ENSGALG00000001078	-	0	0	0	0	0	0	0	0	0	0	0	0.439615	0	0	0.109199
ENSGALG00000001079	WNT3	0	0.147625	0.775889	0.174264	0.609046	0	1.13782	1.66833	0.629115	0.394011	0	0.104311	0	0.0681962	0.155463
ENSGALG00000001080	NR5A1	0.0147418	0.359759	0.0630276	0.188745	0.212033	0.514846	0.632404	0.338807	0.255523	0.194998	0.114783	0.223705	0.184628	0.101252	0.256465
ENSGALG00000001081	TTC34	0.00371975	0.271072	0.506562	0.118514	0.195266	0.273832	0.0733085	0.0972516	0.199663	0.00937207	0	0	0	0.011355	0
ENSGALG00000001082	DCPS	5.29188	29.5487	18.3308	32.4029	31.9281	29.6049	35.4361	38.3855	37.2344	38.9219	38.0825	40.0582	41.4171	28.392	24.4573
ENSGALG00000001084	ATP8B3	0.0510808	1.0786	1.93574	1.61484	0.914792	1.80711	1.19524	1.2954	1.29551	0.457601	0.464016	0.636016	0.435973	0.537093	0.424582
ENSGALG00000001085	ADGRG1	1.85688	19.0084	16.6186	11.3133	10.6397	11.588	18.017	14.1866	19.777	9.81785	9.40859	8.15252	10.3112	11.8105	11.321
ENSGALG00000001091	C1ORF116	0	0.40415	0.485518	0.227181	0.408337	0.116647	0.0936841	0.233029	0.16403	1.68747	2.55423	0.765848	1.00429	0.91794	1.75966
ENSGALG00000001093	TCF3	2.14463	61.0301	47.2681	78.7533	73.8376	81.1312	70.8048	62.1812	53.847	27.4446	19.8833	20.9741	31.3823	16.2788	22.1734
ENSGALG00000001094	ADGRD2	0	0	0.178832	0.0892566	0.133692	0	0.0460092	0.0686657	0	0.132898	0.256689	0.0461786	0.0770712	0.020127	0.0573529
ENSGALG00000001095	CCDC183	0	0	0	0	0	0	0	0	0	0	0	0	0	0	0
ENSGALG00000001096	UQCR11	68.1578	154.284	124.336	142.496	165.824	133.126	156.988	203.073	190.349	595.825	712.48	575.825	519.402	526.472	368.828
ENSGALG00000001097	WNT9B	0	0	0	0.0652128	0	0	0	0	0.0784756	0.496595	0	0	0.376148	0.0859518	0.195939
ENSGALG00000001099	ANKHD1	0.229566	12.9499	16.5211	16.2797	14.8472	14.6806	15.8091	14.7242	16.5823	1.51593	1.37971	1.33634	1.43818	1.34021	1.73384
ENSGALG00000001100	ST3GAL4	10.0031	62.7663	43.9433	50.8989	44.4197	47.7802	59.6933	58.8618	48.6951	45.2846	45.206	38.1707	43.567	50.089	35.2629
ENSGALG00000001101	MBD3	3.4425	41.7389	20.4333	41.6754	47.5937	33.3089	39.9066	40.9885	27.5703	39.2121	25.1578	33.3322	47.5141	31.6809	23.9853
ENSGALG00000001103	PSMB7	14.1532	122.436	65.5618	102.435	114.914	77.0449	98.1798	133.694	94.7627	174.215	138.668	155.311	170.506	142.787	86.2937
ENSGALG00000001104	SBDS	0.0877479	1.23363	0.904709	1.42237	1.60632	1.79683	1.51294	1.73689	1.00526	0.926855	0.867174	0.724875	0.845359	0.700559	0.645853
ENSGALG00000001106	MEX3D	8.98569	70.8197	52.8407	69.986	61.1714	78.2616	70.1723	65.1041	63.5672	76.4447	76.944	67.3806	74.6137	60.7425	61.8284
ENSGALG00000001107	-	0.195124	3.08025	2.51833	4.17477	4.51336	3.63021	3.57505	3.17714	2.18779	2.96865	0.818079	1.54182	3.65938	2.19929	1.88009
ENSGALG00000001108	MIER2	1.08082	11.193	7.37552	11.8762	14.1128	12.2633	12.5599	12.6764	9.2816	13.0392	12.7718	10.8055	12.9948	9.7427	9.64489
ENSGALG00000001109	GTSF1	0.358443	1.60283	1.02555	3.94865	6.40732	2.60471	0.79155	3.03772	0.857948	3.91349	1.24042	4.37006	3.52485	2.85705	1.38575
ENSGALG00000001110	-	0.295055	3.71077	3.85363	4.57389	4.40043	3.83887	4.71542	4.87208	2.66738	5.14188	2.16975	3.21457	5.22819	2.82717	3.6217
ENSGALG00000001111	DNAH9	0.0671023	5.4665	5.05797	6.03391	5.69049	8.06409	3.93588	3.34932	2.89098	0.29185	0.168861	0.0941132	0.214733	0.103587	0.191753
ENSGALG00000001113	SRA1	0	0	0	0	0	0	0	0	0	0	0	0	0	0	0
ENSGALG00000001115	MMEL1	0	0.0354149	0	0.0418055	0.104363	0.0357754	0.0143664	0.0285878	0.0167693	0	0	0.0120064	0	0.0117743	0
ENSGALG00000001117	PFKFB2	0.64318	8.60773	7.53	7.31956	7.25228	7.76163	4.31203	5.87581	2.57134	8.37843	6.92591	8.17874	15.2193	11.5714	11.9037
ENSGALG00000001118	NEK6	1.81644	29.7485	19.1118	27.5754	29.6683	16.9274	14.9161	19.1672	12.207	40.0245	24.466	34.9606	39.1565	28.7903	22.884
ENSGALG00000001121	SH3GL1	7.41536	40.962	21.5289	53.7646	53.8884	36.2805	47.1793	52.1373	35.4667	78.879	60.3003	53.2673	88.2183	62.9529	39.0072
ENSGALG00000001122	CALN1	0	1.01338	0.798924	0.498437	0.597264	0.639812	1.74712	1.3293	1.19961	7.12831	0	6.75867	7.25148	2.41018	4.12076
ENSGALG00000001124	LHX2	0.088153	0.293247	0.462376	0	0.345666	0.222174	0.951667	1.1244	1.18027	0.499737	0.686382	0.308703	0.220808	0	0.460083
ENSGALG00000001126	CHAF1A	1.22966	14.596	18.8835	19.9326	19.7936	13.6438	17.8702	20.1258	18.2322	10.624	9.53966	9.87544	10.2894	6.37445	8.24588
ENSGALG00000001129	KIRREL3	3.00718	34.0304	24.0902	51.8368	46.3911	40.32	48.6988	41.9658	41.9867	7.40869	9.91348	4.69924	5.83159	5.86691	5.50587
ENSGALG00000001130	WBSCR17	0.25026	4.37323	2.53247	3.05003	4.30609	3.09507	5.46022	5.53837	3.96793	3.08186	2.34269	2.33702	4.2354	2.68669	2.13288
ENSGALG00000001131	-	0.100957	0	0	0.123484	0.0924795	0	0.254609	0.126662	0	0.254365	0	0.471387	0.337172	0	0
ENSGALG00000001132	APBB3	1.77094	22.2343	14.6773	11.4063	11.4943	13.875	14.3451	13.3539	15.8821	20.1086	18.3853	19.735	18.9265	32.364	22.9221
ENSGALG00000001136	-	0.301949	0.959415	0	1.05704	1.244	0.581509	2.95789	6.04082	1.81717	0.760773	0	0.704928	1.00844	2.30433	2.10122
ENSGALG00000001137	-	0	0	0	0	0	0	0	0	0	0	0	0	0.378725	0	0
ENSGALG00000001138	-	1.28594	2.09536	4.40514	2.47347	1.32317	2.11669	17.2429	18.0016	22.1113	60.4024	88.6835	95.6399	80.0662	101.782	91.0846
ENSGALG00000001141	HES5	0.275621	1.94015	10.6341	2.0176	5.39069	1.11994	13.6045	13.8715	16.7987	2.52974	3.0658	1.10308	0.986262	1.02166	2.39751
ENSGALG00000001143	ETS1	0.0750344	0.846199	1.12669	1.50944	0.964211	0.997283	10.2065	10.7243	7.21229	7.8991	6.65523	6.45863	10.6994	9.20189	6.08422
ENSGALG00000001144	ZNF346	1.4911	11.5043	4.54499	8.7497	10.8304	7.79961	10.2106	11.5926	6.8001	10.1005	8.18418	8.1036	11.4294	9.32739	4.93303
ENSGALG00000001146	UBXN6	0.556567	9.37272	4.45869	7.91442	9.03204	7.11838	8.0483	6.62706	5.83104	10.493	3.73584	9.40916	10.0632	7.44039	7.67937
ENSGALG00000001149	ADGRG5	0.0227518	0.0526717	0	0	0.0310435	0	0.0427335	0.0850359	0.199524	0.0573241	0	0.159349	0.189964	0.208357	0.197908
ENSGALG00000001150	-	3.78554	51.9602	20.1784	30.1204	30.2749	37.706	20.958	15.8305	16.4959	10.2632	5.60366	1.54576	7.40304	3.03175	3.55581
ENSGALG00000001153	AUTS2	12.7144	130.013	154.662	228.337	175.578	191.641	142.819	118.64	130.714	123.89	112.786	97.6938	124.17	91.78	119.713
ENSGALG00000001156	RNF222	0	0	0	0	0	0	0	0	0	0	0	0	0	0	0
ENSGALG00000001157	DENND1A	0.250306	5.6776	3.08463	4.694	8.36561	6.54093	7.37532	7.4926	4.531	5.20291	1.98143	3.3893	6.03287	3.68035	4.02075
ENSGALG00000001158	UIMC1	0.647729	7.3374	3.7755	7.87404	7.49982	7.4121	8.03442	7.95247	5.97681	5.68474	5.71584	6.452	5.94898	5.1409	5.03332
ENSGALG00000001160	DOK4	21.7871	99.6264	61.5363	31.3276	29.6724	31.0739	38.4282	44.4205	46.8716	94.2202	81.7455	108.235	97.7425	127.201	107.487
ENSGALG00000001161	FLI1	0.0363621	0	0	0.104805	0.156981	0.134531	0	0	0.0630598	6.55053	1.69875	7.64017	11.0511	4.21798	4.36491
ENSGALG00000001162	PHB	12.4503	61.2603	27.809	55.6665	58.222	39.6133	55.0295	63.3849	47.5311	108.564	86.2638	91.4962	112.571	87.1385	63.0337
ENSGALG00000001163	NDEL1	0.252567	9.80248	3.27061	7.48839	7.96722	5.85897	7.65883	7.55923	5.57846	2.437	1.54411	1.57675	2.73049	2.35295	1.45488
ENSGALG00000001165	PANK4	0.111829	6.38269	5.14328	5.75436	5.82395	5.14985	5.31145	5.41705	5.03494	1.11739	0.930372	0.876216	1.20487	0.911885	1.15398
ENSGALG00000001166	-	3.6037	35.3473	27.3369	24.0163	23.4604	24.7162	35.1369	32.9889	40.662	41.6734	45.2367	33.9224	38.8454	35.6466	27.3684
ENSGALG00000001167	KCNJ1	0	0	0	0	0	0	0	0	0	0	0	0	0	0.190577	0
ENSGALG00000001168	POLR2C	6.36572	49.0224	34.7532	46.0555	48.8263	39.2844	40.5949	51.5869	42.3464	56.0733	53.1513	50.6132	54.0565	49.2581	37.8881
ENSGALG00000001169	CRB2	0.0733984	1.14375	2.45078	1.52323	1.84081	3.24399	2.534	2.78755	3.22863	0.989628	0.710513	0.620586	1.03354	0.750895	1.15958
ENSGALG00000001171	SEMA6B	3.86452	39.5533	62.5218	66.2329	52.7801	79.6115	110.235	86.0627	92.1656	35.7208	31.9874	29.8179	30.639	22.037	33.0046
ENSGALG00000001172	KBP	0	0.15649	0	0	0.122975	0	0.126963	0.252646	0.148199	0.112446	0	0	0.074526	0	0
ENSGALG00000001174	WBSCR16	0.699436	6.07304	5.44856	8.06694	8.75448	6.05672	7.75166	9.74217	8.24228	6.81716	3.43957	5.52894	7.06933	6.04948	5.89196
ENSGALG00000001175	C4BPA	0.481433	13.5679	13.7563	16.1147	16.7418	19.0329	14.0058	13.1273	11.8649	4.07902	2.93263	3.8576	4.63596	3.69494	4.24855
ENSGALG00000001177	CD34	0.136564	0	0	0.128456	0.0481018	0	0.264862	0	0.695615	0.344079	0.850659	0.765173	1.36828	0.917131	0.760264
ENSGALG00000001179	ARMC8	0.370866	7.38588	7.1364	7.25088	7.87069	6.29292	6.14362	7.22675	5.86413	5.40522	4.176	5.3015	5.83098	4.19752	4.56604
ENSGALG00000001181	KCNJ5	0	0.207725	0.727845	0.381437	0.856999	0.41968	6.01095	5.98063	6.81962	1.5355	0.612287	2.38661	2.56063	1.38028	0.752431
ENSGALG00000001182	NCOA6	0.292728	15.2619	11.17	14.689	17.0551	20.0377	15.8932	14.918	13.2136	5.45681	3.06677	3.86428	5.61251	3.81184	3.92521
ENSGALG00000001183	MYH10	1.24183	49.9316	35.0547	67.4484	67.9692	53.0447	71.2091	65.5932	51.5857	13.7915	8.70297	9.3827	15.5452	11.6426	10.5148
ENSGALG00000001184	COQ9	3.59616	15.8414	10.5789	13.0533	15.9819	11.6725	14.3644	20.3097	17.0318	26.9129	23.8421	27.4311	29.2529	25.7596	26.6357
ENSGALG00000001186	DHX8	0.175212	5.34376	3.1298	5.42628	6.43752	5.47732	5.6069	5.79366	3.99212	1.7303	0.940862	1.38231	1.86985	1.1066	1.36643
ENSGALG00000001187	STRBP	1.36441	19.9454	9.56885	18.5503	22.2675	14.0553	15.1613	20.4915	14.9287	17.3016	11.804	9.07101	16.9146	9.8212	9.02584
ENSGALG00000001188	ETV4	0.683413	7.30441	4.21545	8.17164	7.72376	6.80004	15.7451	17.8623	15.4624	26.7687	23.1678	15.6113	23.9656	24.4567	16.8098
ENSGALG00000001189	NCF1	0.0852166	0.882801	1.48475	1.62105	1.35279	2.08084	1.57571	1.28272	0.891764	4.18679	1.54821	2.78525	4.22163	4.11879	2.91563
ENSGALG00000001190	DBR1	0.615071	12.3172	9.3342	14.6808	17.5367	11.9001	14.1764	16.1281	10.6813	10.7949	5.85335	8.14929	12.2374	6.83631	6.43858
ENSGALG00000001191	GGMOXR1	0.456244	6.35081	4.25207	5.41172	6.05558	4.24973	1.64093	2.6449	2.26016	11.1065	11.0753	10.3382	10.4422	6.79985	5.18262
ENSGALG00000001192	ARHGAP32	0.647636	27.329	33.6917	37.7547	34.1944	37.1396	42.9743	35.0499	44.4609	5.47036	4.65049	3.91628	5.48195	4.4992	5.94486
ENSGALG00000001194	CIAPIN1	5.60492	60.635	31.1627	54.9283	62.4264	47.0538	61.921	67.3784	52.7433	63.0252	54.2946	48.0232	61.1681	50.0905	34.8342
ENSGALG00000001197	BARX2B	0.184433	1.48555	3.36336	2.93769	3.25525	3.15527	4.91374	6.05738	4.07625	1.6339	1.1581	1.16672	2.74203	0.998877	1.46975
ENSGALG00000001201	GFOD2	3.68628	39.3925	24.4375	36.7105	40.6802	32.2339	40.2195	46.7934	37.5932	31.2622	25.3391	28.6221	32.4481	30.0375	22.4612
ENSGALG00000001202	CCDC42	0	0	0	0	0	0	0	0	0	0	0	0	0	0	0.0557709
ENSGALG00000001203	TMEM45B	0.0193651	0.0485938	0.30648	0.22945	0.31504	0.245442	0.118275	0.235357	0	0.073187	0	0.0904196	0.0646751	0.236458	0.134759
ENSGALG00000001204	ENKD1	1.3209	10.1292	8.07333	5.25583	3.83779	4.94749	5.10238	5.5259	5.9558	7.10413	7.61475	7.65011	9.24717	13.0271	8.17553
ENSGALG00000001206	-	0.0442963	0.831493	2.62211	1.06333	0.918867	3.04485	1.34921	0.251701	0.984299	1.33928	0.344902	0.413656	1.47939	1.48742	2.77426
ENSGALG00000001207	PLCH2	0.0363855	2.75534	4.6044	3.35447	3.83081	4.8293	2.86597	3.07963	2.56475	1.05999	0.743681	0.711419	0.949369	0.631717	0.696304
ENSGALG00000001208	PPP2R3A	0.0984613	2.23906	1.72919	2.80492	3.64923	2.88501	2.37269	3.26443	1.9906	2.09787	0.983306	1.39919	2.25897	1.43095	1.13203
ENSGALG00000001209	-	0.636099	2.36319	0	2.78963	2.32135	3.183	3.51505	2.86144	5.22197	16.0268	19.8113	0	19.1198	27.1848	28.7724
ENSGALG00000001211	-	0.0488836	0.436744	1.14772	0.257777	0.321758	0.110298	0.265754	0.440688	0.103401	1.10848	0.761242	2.05422	1.6326	3.8798	1.53078
ENSGALG00000001212	-	0.163052	0.921039	0.968163	0.81543	0.203564	0.465208	1.02748	0.278807	0.87224	1.36939	1.26957	1.26887	1.81519	1.3273	0.378219
ENSGALG00000001213	MSL2	0.809448	9.55532	3.37054	10.4469	10.5452	8.35695	11.6026	10.3534	7.83442	15.9756	10.8982	6.92903	16.7271	9.62635	8.68395
ENSGALG00000001214	PARD6A	0.710492	4.54177	2.29159	3.07383	3.85461	2.38576	3.09525	3.73956	3.61296	3.3245	2.63432	3.63337	4.06779	5.06067	3.17842
ENSGALG00000001217	PCCB	0.97443	9.94413	7.47236	12.6657	12.0983	9.60159	9.97951	11.7345	9.00124	8.55172	9.82767	7.81711	9.32629	7.04712	5.37012
ENSGALG00000001219	PIGU	0.587203	7.39847	5.4007	9.05699	6.26819	7.42189	9.00377	8.17034	6.56858	4.94297	3.68719	2.91865	4.28374	2.92418	3.38952
ENSGALG00000001220	HERPUD1	1.29317	8.86491	4.65924	8.84077	10.8549	9.72715	8.99033	9.99369	5.06609	9.83494	10.2554	12.5234	13.1966	9.28407	6.58259
ENSGALG00000001223	PEX10	2.30486	16.5537	12.3143	16.1003	18.512	14.4926	13.8435	20.0096	15.3551	27.1002	30.3705	28.2843	25.659	27.3316	16.5533
ENSGALG00000001225	RABGAP1	1.38532	23.0675	15.9247	22.9513	27.4242	20.9828	22.9549	24.7139	21.9953	14.163	10.186	9.88254	15.0342	9.98358	8.91474
ENSGALG00000001226	ABCA2	1.02574	31.4121	33.0051	36.3141	26.8877	42.5714	30.4972	19.8386	24.1391	6.05574	5.13061	4.79285	5.91046	4.56473	6.01352
ENSGALG00000001227	PIK3R6	0.0652372	1.9405	1.09274	0.627205	0.714802	0.630081	0.82935	0.321675	2.23148	0.62956	0.565458	0.362078	0.620744	0.608705	0.616722
ENSGALG00000001229	SKI	0.777692	10.8768	6.65046	13.2658	11.2376	12.651	12.5864	7.76562	7.59204	17.5379	10.1921	7.04668	16.8954	9.04939	10.9844
ENSGALG00000001231	SAMHD1	0.177528	3.92619	3.61119	4.09045	3.76025	3.58306	3.43877	3.33139	3.76042	2.1439	1.65238	1.52443	2.1399	1.60086	1.80338
ENSGALG00000001233	RHD	0.790499	6.59666	6.73221	4.23372	4.83158	4.52881	6.39121	5.16989	7.09628	4.11052	4.58353	6.28254	5.78572	5.85303	7.43216
ENSGALG00000001234	CETP	0.0193326	0.158573	0	0	0.0233648	0	0.09649	0	0	0.0974188	0	0.0300893	0.0430444	0	0.0672665
ENSGALG00000001235	ANKRD24	0.437217	8.41492	7.98249	6.29923	3.61382	5.18329	9.49144	8.03531	9.49973	4.41995	3.53037	3.86868	3.33504	5.23976	3.69987
ENSGALG00000001236	ZBTB26	0.553435	9.02983	4.64432	13.1693	13.4758	7.14119	9.36482	12.0594	6.11936	6.586	3.84662	4.40902	7.38294	3.36931	3.85128
ENSGALG00000001238	STX8	2.35905	22.6105	16.5746	21.3056	22.707	22.0894	19.9736	29.2389	23.8778	32.0618	31.6144	32.515	31.2117	26.3123	23.3616
ENSGALG00000001239	SLC26A2	0	0.228261	0	0.574828	0.591938	1.06069	0.518538	0.921289	0.172934	0.710539	0.399238	0.598529	0.713524	0.365218	0.654158
ENSGALG00000001240	SLC25A1	3.02534	43.3471	24.7057	34.4173	35.8747	32.4503	34.8543	40.2168	37.4852	24.0441	23.319	25.3366	23.7172	28.6199	16.7788
ENSGALG00000001242	-	0.557878	8.27461	7.96637	6.60314	5.05917	5.19499	7.18391	5.7431	5.38282	3.7843	4.24831	4.57994	3.4602	3.66797	3.88219
ENSGALG00000001244	-	0.00659926	0.200587	0.25302	0.0947132	0.236442	0	0.16274	0.226686	0.341927	0.149644	0.102767	0.0308132	0.17632	0.342465	0.183693
ENSGALG00000001245	SIRT6	6.83662	46.7564	41.1362	32.8379	40.8957	31.5941	39.5282	43.3885	38.3256	47.9753	40.6138	53.2025	49.3864	45.5266	38.5887
ENSGALG00000001246	PPARGC1B	0.796471	13.303	12.3887	14.6622	12.5198	23.3123	16.032	14.299	12.5313	6.76633	5.92326	4.72011	6.9911	6.00038	7.07028
ENSGALG00000001250	APLP2	2.12569	44.9058	30.344	53.9061	41.2301	29.924	53.4291	43.2071	36.9825	13.8566	8.58059	7.92906	16.673	11.8527	8.15943
ENSGALG00000001252	CREB3L3	0.304475	0.726992	1.94521	2.18445	2.18131	1.66907	1.93033	1.92059	1.43954	1.85016	0.976181	1.08715	2.15339	1.85889	2.86661
ENSGALG00000001253	RC3H2	0.27082	8.72758	6.6074	11.9482	12.311	14.0672	10.9645	10.5579	8.21939	6.23771	2.03404	3.2564	7.21981	3.85555	5.15347
ENSGALG00000001255	ARHGEF37	0.033307	0.618635	1.41205	0.612034	0.520869	0.499946	0.602291	0.656325	0.652813	0.148471	0.219439	0.0897212	0.119794	0.199436	0.254065
ENSGALG00000001256	NLRC5	0.00884471	0.280865	0.295236	0.110516	0.134497	0.230526	0.256355	0.297572	0.199488	0.073221	0.0393527	0.035398	0.0759582	0.0115712	0.0219818
ENSGALG00000001258	NUMA1	0.823198	45.726	55.7551	56.673	37.2452	56.7882	55.4622	33.1276	42.7999	4.88721	5.08153	4.53598	4.43372	3.8469	5.55575
ENSGALG00000001261	CFAP52	0.0431125	1.90305	0.964056	0.451095	0.310808	0.486396	0.558064	0.444199	0.390843	0.0325871	0.0503527	0.0301951	0.0431957	0.0526423	0.0975044
ENSGALG00000001262	CLIC4	3.01766	44.6727	15.2535	47.2333	55.9492	37.4911	42.4077	44.5242	25.7936	40.5947	24.9245	27.0473	49.0476	31.0129	18.1789
ENSGALG00000001263	GTF2IRD1	2.09288	36.115	28.4953	37.1948	40.3574	35.6232	28.1821	30.4792	25.1441	16.504	12.9706	13.5293	17.6217	13.2623	13.6062
ENSGALG00000001264	PLXNA2	0.123785	3.86703	6.7477	8.90903	7.44707	5.6838	14.7222	11.9634	14.7951	5.5733	4.2223	4.46454	8.12745	10.1006	8.00594
ENSGALG00000001267	MAP2K2	5.95769	54.3303	40.6435	48.4308	49.6435	44.8361	49.7781	53.0396	43.7399	64.5538	59.589	52.6019	64.3488	51.3673	39.6394
ENSGALG00000001269	-	0	0	0	0.0162893	0.0487977	0	0.0335867	0	0	0	0	0	0	0	0
ENSGALG00000001270	PRKCZ	0.241304	3.25834	2.28337	3.37824	3.41402	2.19434	2.93728	3.42345	1.6653	6.13502	3.07449	2.15096	5.78782	2.94643	2.28982
ENSGALG00000001271	C17ORF105	0.333323	0.329221	0.69213	0.388629	0.194035	0.665145	0.667757	1.06302	1.55889	3.35929	0	8.30053	3.33967	3.05252	8.8916
ENSGALG00000001273	C2CD4C	5.53506	40.9742	24.2629	28.2223	25.0622	40.2959	27.5246	21.7585	18.5581	23.6769	34.4779	19.1822	26.2909	29.2871	17.2902
ENSGALG00000001275	PDCL	2.02429	20.8467	11.1596	19.5957	20.9327	14.6243	19.8105	16.2826	12.1561	46.0951	18.7356	24.7887	58.8051	29.2647	19.9341
ENSGALG00000001276	HOXB9	0	0	0	0	0	0	0	0	0	0	0	0	0	0	0
ENSGALG00000001277	STAG1	0.118001	2.98404	1.11646	3.56231	5.45502	3.7297	3.18013	4.22559	3.08937	3.21755	1.30672	1.65291	3.52936	1.73703	1.84304
ENSGALG00000001278	PRDM10	0.3961	11.6096	14.0309	16.3551	15.551	16.9175	15.4382	13.2179	12.626	4.1189	3.49177	3.38993	4.20948	3.22338	3.85966
ENSGALG00000001279	ZNF652	0.452907	8.62797	4.81234	9.31882	9.34001	10.3167	9.25003	8.17288	7.04526	8.5684	5.25875	5.56503	9.12871	7.05829	7.32636
ENSGALG00000001281	PHOSPHO1	0.0702468	1.69751	1.10753	1.75047	1.10397	1.12348	1.89961	1.22852	1.8293	1.87609	1.85967	2.29597	2.25224	3.13078	2.68861
ENSGALG00000001282	GABRD	0	0	0.486731	0.0364397	0.054581	0.0935508	0	0.0747555	0.0438507	0.0221508	0	0.0820992	0	0.0268373	0.0305897
ENSGALG00000001283	SRRM1	6.21085	97.5576	111.126	110.319	100.923	100.425	108.109	99.1932	99.6507	44.9144	46.3859	41.5177	46.9721	38.2076	43.4329
ENSGALG00000001285	SLC35G2	1.73019	11.9735	7.61791	15.064	14.5781	10.9018	12.5264	12.0816	9.25034	17.6295	12.0849	12.8307	15.9757	14.0584	10.7122
ENSGALG00000001287	ABI3	0.208912	1.42955	2.53085	1.12501	0.3991	1.21609	0.671475	0.971764	1.0688	1.98849	2.16886	2.38444	1.08534	1.5589	1.93839
ENSGALG00000001288	CFAP74	0.00502788	0.123803	0.0520551	0.311773	0.291867	0.200102	0.241065	0.319799	0.211039	0.107678	0.0195742	0.140857	0.16792	0.0844151	0.166194
ENSGALG00000001289	SHC2	14.1117	229.807	178.785	183.958	156.211	207.511	209.194	178.703	201.7	60.8963	63.0232	57.6488	55.7689	64.713	55.3993
ENSGALG00000001291	CLIP2	4.08519	65.305	37.277	63.5092	63.1923	66.8495	66.3734	61.406	58.1718	43.4046	24.7065	28.2519	43.2691	32.6273	34.6413
ENSGALG00000001293	IGF2BP1	5.37277	84.2795	83.9075	119.843	101.529	102.067	132.118	115.167	107.428	45.8765	42.4892	37.2255	49.4057	30.8125	39.9239
ENSGALG00000001295	SCLY	0.0787233	2.2385	2.65054	2.28809	2.41117	2.13133	2.48414	2.45084	1.63257	1.26532	1.05683	1.3182	1.34179	1.39215	0.906744
ENSGALG00000001298	RFC2	0.853573	8.10081	1.5769	8.79523	11.8919	4.39472	7.972	11.1408	5.11441	17.6699	13.2923	12.8182	17.7978	7.74647	6.02016
ENSGALG00000001299	GIP	0.610612	0.291708	3.6796	1.60695	0.601741	0.147339	1.18334	0.588686	1.79564	1.75824	1.3584	3.66566	0.582658	1.06512	0.303511
ENSGALG00000001300	-	0	0.284043	0	0.335299	0.0837041	0.717337	0.288062	0.401252	0.537988	0.260477	0.643972	0.193086	0.621494	0.50494	0.86331
ENSGALG00000001301	CLTCL1	0.718512	20.8669	13.8655	26.0008	28.7148	22.6144	25.153	27.6059	18.5893	9.52067	5.95495	6.74733	10.3918	7.35415	5.71081
ENSGALG00000001302	-	8.53821	29.6572	17.4767	40.6669	36.0841	28.03	34.3605	31.7387	24.3624	68.5789	49.9613	62.0952	77.0787	58.1304	42.3115
ENSGALG00000001304	TMEM52	0.222215	0.658441	0.519098	0.777257	1.1157	1.33029	1.53584	1.52809	0.779445	2.30951	0.216278	0.778175	0.927685	0.508754	1.15977
ENSGALG00000001305	-	0	0	0	0	0	0	0	0	0	0	0	0	0	0	0
ENSGALG00000001306	NFRKB	0.150605	6.49249	4.31356	6.75867	8.16266	6.08482	6.96781	7.27574	5.12144	2.02155	1.0355	1.64081	2.36198	1.48676	1.55061
ENSGALG00000001309	SNF8	9.94335	36.0634	19.2948	32.2894	36.6551	25.5232	31.8869	38.6116	28.631	67.0882	69.2327	78.7927	66.5766	63.0413	37.0922
ENSGALG00000001310	TRNAU1AP	0.424694	3.52728	3.10973	5.01445	4.09073	3.79307	2.76943	3.85765	3.55591	8.02527	4.96017	6.94043	8.1557	4.05134	2.58596
ENSGALG00000001311	ARHGAP44	0.517299	5.38907	6.34119	5.1272	3.79246	3.65637	5.35111	5.5189	4.53225	2.60672	3.14997	2.13667	2.63579	3.96804	2.97677
ENSGALG00000001312	SNAP29	0.547315	17.016	6.64238	12.0097	15.165	8.11484	11.8117	15.0694	10.6974	4.74053	2.6141	2.62084	5.08076	3.61371	1.78266
ENSGALG00000001313	EIF4H	7.07737	48.7187	9.63223	54.0847	90.4615	38.261	49.5629	73.9692	21.4055	219.523	109.468	93.3315	255.533	96.0524	65.2235
ENSGALG00000001314	PTGS1	0.0241968	0.217275	0	0.470217	0.38417	0.219487	0.176279	0.263084	0.411526	3.23114	0.75361	7.96506	7.15184	5.94601	4.37793
ENSGALG00000001315	UBE2Z	0.641429	3.78674	1.44745	4.22623	4.62594	3.61664	5.47419	3.61252	2.28207	7.29697	3.32956	5.8084	8.04957	4.39075	2.16418
ENSGALG00000001316	CPNE2	0.467788	4.06016	1.50632	3.82173	5.30206	3.77981	2.19606	3.14894	2.1864	5.56567	5.66583	3.64032	7.72472	3.09395	2.89357
ENSGALG00000001317	-	6.83039	83.0408	63.5955	104.93	109.136	103.986	96.8591	99.4821	71.0621	55.5409	37.1336	37.6465	54.8151	41.1782	33.7644
ENSGALG00000001318	CSK	1.49625	43.8626	42.2236	36.6661	34.1429	33.7992	34.8647	39.8374	42.2383	9.51277	10.859	10.4599	9.48679	9.7639	7.89188
ENSGALG00000001319	CAMK1G	0.196158	4.71839	3.15624	3.3419	3.13484	2.68653	0.382812	0.588634	1.01555	3.83978	1.8798	5.00222	5.59374	7.87646	5.5389
ENSGALG00000001320	CYP1A1	0.0116646	0.26668	0	0	0.0943048	0.377152	0.129817	0.0861082	0.15153	0	0	0.0544642	0.038957	0.0356075	0.0811722
ENSGALG00000001323	-	0	0	0	0.0283031	0	0	0	0.0290317	0	0.0133631	0	0	0	0.0323807	0.0184541
ENSGALG00000001325	CYP1A4	0.00918957	0	0.0995253	0.0745108	0.0558027	0	0.0768164	0	0.0448323	0	0	0	0.0306911	0	0
ENSGALG00000001327	AIRE	0	0	0.161297	0.120757	0.271312	0.310016	0.248987	0.0619327	0	0.243255	0	0.338099	0.161223	0.515764	0.167965
ENSGALG00000001328	BSG	62.5704	498.498	250.448	595.47	440.5	404.46	461.085	368.808	287.564	362.713	278.142	222.541	339.676	231.996	172.562
ENSGALG00000001329	EPB41	1.82168	79.1474	48.9615	78.1074	85.0672	94.5155	58.7417	54.8245	43.8335	14.7545	9.18338	8.51588	16.2408	10.1861	10.0766
ENSGALG00000001330	-	52.0932	123.703	70.0849	107.58	130.739	80.0603	116.692	171.955	105.235	596.761	607.715	540.331	535.784	473.21	257.143
ENSGALG00000001331	ST14	0.124935	2.62024	1.97745	2.37928	1.42551	2.30756	2.01683	2.30494	2.32235	2.70478	3.56686	2.50623	3.77075	2.35891	3.86403
ENSGALG00000001332	RBL1	0.224321	6.27643	8.37383	10.9643	9.92884	8.79634	11.3315	9.97988	8.23001	2.88737	1.84155	3.07389	3.25731	2.03569	3.19415
ENSGALG00000001333	MRRF	1.48507	12.3463	14.6474	12.5382	11.9566	11.7475	10.2246	10.752	11.9347	12.0657	12.5687	15.1244	12.3276	12.1218	10.1098
ENSGALG00000001334	GNB1	4.21389	130.562	65.1952	116.935	146.155	86.9514	106.241	127.93	91.2652	44.3915	29.6861	30.8519	46.9129	35.6072	21.3785
ENSGALG00000001335	FAM18B1	4.81274	35.017	26.0668	44.8922	43.177	31.9784	41.4911	43.3349	34.065	35.6958	28.9117	30.8442	40	27.7046	22.4255
ENSGALG00000001337	EDC3	1.40904	15.2124	10.98	17.5823	16.759	16.3303	17.1511	15.7262	12.4437	15.3721	10.7517	10.3949	14.5176	9.57029	10.7613
ENSGALG00000001341	ZBTB44	0.363205	7.00064	5.88706	9.19478	11.7236	11.4126	8.34335	6.62542	5.66956	7.97111	3.20012	4.50746	9.99148	3.73466	7.21666
ENSGALG00000001342	HCN2	2.69771	32.3171	21.1926	36.6612	27.5656	35.9032	18.101	15.0181	13.5125	13.1257	9.77899	6.67938	11.3421	6.55025	7.54447
ENSGALG00000001343	LAMB3	0	0	0	0.0218368	0.0327081	0	0	0	0	0.0318183	0	0.044224	0.0316325	0.00963757	0.0109851
ENSGALG00000001345	-	0.273712	5.76606	2.73488	3.56929	4.10292	3.90685	3.67973	3.85984	3.86235	1.31541	1.4208	0.994012	1.62513	0.959323	1.28745
ENSGALG00000001346	-	0.294265	1.70132	3.9019	2.1909	1.4585	1.87488	7.4035	8.36495	6.29826	5.1899	0	2.28997	3.60352	4.19197	3.07162
ENSGALG00000001347	LHX6	0	0	0	0.0767902	0.0575098	0	0	0	0.36963	7.47591	1.82393	20.9637	11.8655	13.4673	14.1276
ENSGALG00000001348	TEKT3	0	0	0	0	0.0232795	0	0	0	0	0	0	0	0	0	0
ENSGALG00000001350	RSPRY1	1.18658	25.4953	20.9562	23.496	20.8448	22.6565	22.104	21.0253	18.0176	8.20372	6.87428	6.59569	8.41331	7.81212	6.00453
ENSGALG00000001352	MORN5	0	0.991577	0	0.520226	0.194804	0.111297	0.178774	0.622553	0.52169	2.13191	0.775098	8.83127	4.48826	6.07757	4.32958
ENSGALG00000001355	NDUFA8	16.1506	74.2883	42.4604	65.7801	71.598	50.0971	62.6239	86.7631	69.5002	135.4	129.264	137.614	121.843	112.618	75.7348
ENSGALG00000001359	NADK	0.206329	6.02503	5.40384	7.42781	9.0169	7.16654	6.47313	6.42388	5.82266	3.28513	2.25454	2.72016	3.34701	2.51937	2.3709
ENSGALG00000001362	CLK3	2.25332	19.6328	25.6272	21.5843	19.9299	18.767	17.8303	18.2134	17.6491	15.8256	16.887	18.3463	15.4744	16.9384	14.4555
ENSGALG00000001363	MYBBP1A	0.130949	4.01197	1.86397	4.74465	6.03551	4.3439	4.72962	5.72564	2.91778	2.58361	1.31764	1.32632	2.98736	1.37755	1.72437
ENSGALG00000001364	CSNK1A1	1.7998	22.9344	6.46795	24.7985	31.4023	19.6833	24.28	30.2909	12.184	31.1591	17.3438	16.5993	36.3037	17.1351	10.3855
ENSGALG00000001366	CASP9	1.31521	10.4424	8.51252	8.88866	9.01194	8.44972	9.81208	9.76258	8.77913	6.42219	6.52498	5.81491	5.79189	6.82167	5.10265
ENSGALG00000001369	-	0	0	0	0	0	0	0.119771	0	0	0	0	0.104311	0	0.0681962	0.0777313
ENSGALG00000001370	ADAMTS8	0.0792431	1.08979	2.81981	1.1545	1.08696	1.27025	4.99894	5.2444	6.232	1.63355	0.560916	1.17728	1.80446	0.593752	0.852227
ENSGALG00000001371	-	3.12175	17.3758	9.28718	8.42081	7.52154	5.95006	6.84953	7.29044	4.74132	2.38949	1.23072	1.66057	3.29935	2.05066	2.74985
ENSGALG00000001373	TRAF3IP3	0	0	0	0.046626	0	0	0	0	0	0	0	0	0	0	0
ENSGALG00000001374	SLC35E2B	4.83307	72.116	67.167	90.2024	81.6618	77.0531	85.409	84.2111	78.5589	37.8398	28.9344	29.4994	38.3436	32.5288	26.4526
ENSGALG00000001375	COX10	0.573378	10.8323	5.11671	11.6539	10.9907	9.52278	11.4861	11.2898	9.80387	6.04568	4.35192	5.6244	6.48508	4.95674	4.32535
ENSGALG00000001376	ARID3B	9.92576	94.9796	78.8581	118.406	98.3102	97.5871	84.4543	71.6376	65.6869	127.339	96.5619	67.4687	122.301	80.8331	86.105
ENSGALG00000001377	POLRMT	0.818557	20.6033	17.3165	19.2332	17.8489	23.1839	18.62	17.1598	14.2758	7.00266	5.83695	6.83475	7.64346	6.17674	8.02847
ENSGALG00000001378	C1ORF74	0.434174	2.45979	1.29282	2.22614	3.40689	3.47876	1.49675	3.77265	2.79536	6.0947	0	9.55701	6.00732	4.35478	3.23717
ENSGALG00000001381	ACTG1	65.8942	432.524	220.37	394.413	379.486	278.83	423.78	484.119	386.456	490.32	438.018	375.797	446.351	457.885	236.314
ENSGALG00000001382	CDC2L1	2.27104	27.1757	31.1791	32.6266	31.9341	32.2618	28.0644	25.9842	24.5787	27.638	26.071	21.7517	28.4186	20.3979	25.9346
ENSGALG00000001383	HTR4	0	0	0	0.0536885	0.0402085	0	0	0.220282	0	0.0480841	0	0	0.127475	0.0582576	0.199209
ENSGALG00000001385	FGF22	1.94885	4.42203	7.35978	4.63999	7.05857	7.44508	4.18562	3.86704	4.18774	21.3945	5.41939	12.9994	8.83326	8.07378	9.20264
ENSGALG00000001386	PI4KA	0.317751	12.7815	16.897	15.6919	16.9166	16.7034	14.5812	15.206	14.2715	3.81386	2.72275	3.25432	4.35152	2.98791	3.43067
ENSGALG00000001387	SPNS2	0.358668	1.4765	1.55204	1.42017	1.9338	1.9887	2.26272	1.39051	1.709	0.556111	0.214822	1.28822	0.276431	0.336885	1.05597
ENSGALG00000001389	TTLL11	0.121483	1.92779	1.73694	3.68441	4.26073	4.20782	4.72009	4.19608	1.53225	3.85662	3.25388	2.2916	4.52788	1.82453	2.46851
ENSGALG00000001391	PLLP	0.29378	0.757079	1.19372	0.148949	0.223102	0.191197	0.307116	0	0	0.740192	0	1.37172	0.490579	1.7936	0
ENSGALG00000001392	MMP23B	0.171217	0.554504	1.03622	0.678808	1.48881	1.55597	0.349906	0.547079	1.22529	2.47068	1.09075	1.96228	3.53492	1.75804	4.44096
ENSGALG00000001394	UBL7	0.940122	14.1381	10.3864	13.7733	14.3421	10.5124	12.3233	15.1885	11.4976	13.3274	9.34848	10.2072	13.0509	12.7587	8.31565
ENSGALG00000001396	SERPIND1	0.0742391	0.494389	0.692912	0.648446	1.29503	2.33063	0.534809	1.50765	1.56065	0.84172	0.770727	1.03991	0.743825	0.830954	1.46376
ENSGALG00000001398	-	0.581593	13.1802	12.4476	11.1531	8.46417	9.49664	22.5748	15.5078	21.3102	1.27065	1.42503	1.6189	1.23946	1.67295	1.58846
ENSGALG00000001399	RNF126	1.27593	23.7258	16.7501	22.489	22.7339	18.2948	20.7281	24.0884	22.0512	12.484	10.2107	10.2106	12.2868	10.9058	9.90259
ENSGALG00000001403	HIC2	2.92208	26.192	21.7359	30.0273	30.9029	33.3718	37.4273	35.4898	30.0263	25.6679	19.347	17.8668	26.8541	17.9007	16.807
ENSGALG00000001404	-	0	0	0	0	0	0.139003	0	0	0	0	0	0.362512	0.259296	0	0
ENSGALG00000001405	IRF6	0.259933	2.92755	2.95898	2.56972	2.88677	1.30806	0.730823	0.863474	0.479846	4.64988	3.94662	2.06325	5.38232	1.90434	2.30627
ENSGALG00000001407	ADAMTS15	0.788735	7.02593	10.0178	20.5565	13.9602	12.0165	9.56628	7.52457	7.80654	20.3975	10.8535	40.3945	18.4725	24.6222	25.1824
ENSGALG00000001409	IL12B	0	0	0.0989236	0.0555452	0.0554653	0.118833	0.114528	0.0949585	0.133684	0	0.0176725	0	0.0227408	0.00692852	0.0394862
ENSGALG00000001410	SPNS3	0.0633797	0.372977	0.261373	0.0978401	0.219824	0.125591	0	0	0.0588693	0.039922	0	0	0	0.096737	0
ENSGALG00000001411	SRSF4	7.22802	46.675	37.3678	45.1671	41.1437	37.4871	52.9495	53.7776	51.462	60.0545	62.157	57.2764	52.6288	58.5311	36.8376
ENSGALG00000001412	SEMA7A	2.28256	29.9398	28.3162	31.6551	24.338	26.8431	29.2886	22.0821	25.5107	12.4312	10.3764	6.95295	10.5531	8.37498	8.13642
ENSGALG00000001414	MUC16	0	0	0	0	0	0	0	0.0316401	0.0371194	0.238083	0.735759	0.0294142	0.0210393	0.0769215	0.0876765
ENSGALG00000001415	UBE2L3	12.3708	74.6581	32.9166	64.6138	80.2385	42.1455	61.1137	84.7731	53.3434	144.827	80.8992	118.839	166.636	121.847	67.1009
ENSGALG00000001416	ADRA1B	0	0	0	0	0	0.0679165	0	0.0542714	0.12734	0	0	0.173083	0.0619011	0.113158	0
ENSGALG00000001417	CYP11A1	0.0816537	1.59737	1.46244	1.11515	0.637756	1.35336	1.71403	0.977474	1.00036	0.164584	0.105963	0.17792	0.0999917	0.166172	0.217816
ENSGALG00000001418	GUCA1B	0	0	0	0	0	0	0	0	0	0.030895	0	0	0	0	0
ENSGALG00000001419	DAB2IP	0.157992	5.42301	5.00789	5.64377	6.95993	9.24129	5.92121	6.38228	5.30368	6.90646	3.54697	5.55729	7.5015	5.91606	6.83486
ENSGALG00000001420	RALGAPB	0.0969628	6.47222	6.27057	8.50949	8.94663	8.26454	8.30886	8.68658	7.96318	1.25554	0.931589	0.931347	1.26237	0.964612	0.874766
ENSGALG00000001422	RRP9	5.41831	34.414	30.399	35.4123	28.9754	28.2205	33.0825	32.4021	33.3576	41.1969	42.5088	41.5034	42.1474	44.3859	35.2711
ENSGALG00000001424	YDJC	0.246963	3.30628	0.842531	1.025	2.36199	1.21452	1.62572	1.77927	0.853938	5.39269	1.92292	2.88279	4.124	3.39247	1.86179
ENSGALG00000001425	SNX19	0.575062	9.44156	7.71526	12.865	11.3849	13.4808	8.44506	6.97512	3.60181	5.3931	4.65526	3.32438	4.54231	3.95671	2.85841
ENSGALG00000001426	MECR	2.3664	12.3864	10.4884	12.8615	10.7476	9.38436	12.3523	13.1926	8.47176	20.7914	17.4805	25.4981	19.8594	23.4308	15.8341
ENSGALG00000001428	EFHD1	0.162857	0.652334	0.822852	1.06095	1.10215	0.615043	1.62303	2.31695	0.617772	1.93439	1.32843	3.69342	3.60013	2.01223	1.75391
ENSGALG00000001429	TTC1	8.66235	35.297	25.8805	29.1493	32.6174	23.1106	31.2003	42.1234	27.9589	66.9469	61.0058	61.8055	70.3753	52.8857	53.6764
ENSGALG00000001431	GUCA1A	0	0.123364	0	0	0.0145415	0.0498479	0	0	0	0.00628908	0.194354	0.0116549	0.0166729	0	0.0260552
ENSGALG00000001433	B3GNTL1	0.269656	1.81332	2.28732	1.99783	2.61839	1.83178	1.98609	2.48839	1.54552	1.86837	3.14941	2.51815	2.92691	0.92605	1.17281
ENSGALG00000001434	STOM	0.0860757	1.71482	1.14309	3.15982	3.77154	2.66179	4.54706	5.60451	3.92128	24.2896	19.9387	12.9614	30.8794	21.4146	13.4024
ENSGALG00000001435	SDF2L1	1.34254	19.7719	7.54092	14.6418	16.5171	11.813	12.658	13.5122	10.2735	8.6893	6.02766	6.13833	9.66633	7.53655	4.82901
ENSGALG00000001436	PWWP2A	0.646643	10.7163	9.12494	13.1683	14.9077	10.9766	14.1829	14.063	9.41147	7.83149	5.83595	5.43818	8.19682	6.19104	5.48425
ENSGALG00000001437	NTM	3.24778	57.0349	40.1037	44.4128	42.7758	43.3847	19.9407	20.9634	20.6401	24.454	22.4051	15.7525	17.8207	19.2776	15.1457
ENSGALG00000001438	WDR77	4.80305	15.9464	12.7828	20.2234	25.2203	13.3274	24.0137	26.9486	12.7114	56.0204	42.8604	42.081	61.2805	31.9596	23.0962
ENSGALG00000001439	RANBP10	0.554295	13.5363	12.4981	13.5033	12.4828	13.394	13.1337	12.9136	12.0477	3.57212	3.89389	3.05973	3.53789	2.93289	2.95723
ENSGALG00000001440	ACTL9	0	0	0	0	0	0	0	0	0	0	0	0	0	0	0
ENSGALG00000001441	UBE2G1	10.2585	40.0518	16.4182	47.7621	62.0716	27.1609	41.2747	61.3296	23.2439	106.858	74.709	83.8823	123.066	75.7172	36.9366
ENSGALG00000001442	OPCML	1.16836	9.02129	12.5367	14.5298	10.769	16.5658	5.02415	4.65938	4.30786	14.6885	12.0829	11.1904	14.7878	14.8881	15.1143
ENSGALG00000001443	PTPRU	0.18803	5.9665	10.4745	13.7765	12.0432	14.4902	22.6466	16.9713	18.3725	10.9572	11.3549	7.12792	11.2041	11.4513	9.60414
ENSGALG00000001444	POC1A	0.96135	6.35985	8.66878	7.31499	8.36169	6.98939	7.42793	6.48781	6.75093	8.27573	12.3196	11.2218	9.76584	7.52	10.662
ENSGALG00000001445	FABP6	1.7643	5.60061	14.3908	6.85611	6.47948	8.59121	5.72192	7.20004	10.2149	30.2276	37.0908	18.1233	29.4618	22.0815	19.0302
ENSGALG00000001446	GSN	1.92243	18.6792	11.2309	52.9084	47.7204	34.5083	46.9092	48.814	28.8402	37.3438	20.2813	21.6693	33.8748	26.0195	14.4708
ENSGALG00000001449	STRA6	0.0707824	1.44126	1.67447	1.07452	1.05062	0.804592	3.53872	3.03101	4.9208	1.23351	0.505203	1.21182	2.46247	2.1247	1.14932
ENSGALG00000001450	IGSF9B	0.385472	7.85693	7.56295	11.2547	9.17033	16.2083	15.2199	12.4174	16.0518	17.2353	12.7831	6.45333	15.1151	9.73673	9.99315
ENSGALG00000001452	ATP5F1	10.961	106.924	76.249	91.3426	105.797	76.6274	98.4246	114.684	97.5648	85.4251	83.0353	71.8817	79.6277	70.6933	47.8303
ENSGALG00000001453	FAM110D	1.45282	16.1225	8.98726	7.54545	6.47879	8.14332	4.31062	3.50011	4.33759	12.6381	17.1466	11.1392	12.8197	12.231	13.9943
ENSGALG00000001455	CCNJL	0.351811	5.30528	3.22509	6.9417	7.72283	4.97187	3.73382	2.63145	2.6029	13.3382	5.86991	4.38046	8.50452	4.50033	6.23708
ENSGALG00000001459	TNNC1	0.663219	1.9761	1.27828	1.79437	0.985485	0.614219	1.47992	1.84056	1.15163	6.44532	4.42628	7.07817	8.86	7.23055	6.59321
ENSGALG00000001462	ADORA3	0.0355018	0.607792	0.399306	0.0896836	0.246275	0.230242	0.215737	0.214648	0.143898	0.223621	0.230356	0.0828825	0.197613	0.198685	0.391166
ENSGALG00000001463	PDIK1L	0.758342	9.04858	7.25189	9.87488	12.7285	12.0698	10.0182	7.30424	6.34402	9.99231	6.46319	7.75158	10.5415	6.97606	7.66619
ENSGALG00000001465	RPL38	476.842	1098.2	982.519	691.827	784.092	754.544	713.897	1033.22	989.434	3394.06	4075.56	3990.86	3118.98	3551.66	3024.8
ENSGALG00000001467	ANKFY1	0.128343	3.9787	3.07861	3.93562	7.23026	4.54951	4.48332	5.21902	3.27075	3.65954	1.1943	1.73931	4.86134	1.7009	2.11299
ENSGALG00000001470	STOML1	3.98897	27.8725	23.19	21.1725	16.2371	20.9269	30.9516	26.6257	33.3259	18.8445	16.7313	15.6319	14.6703	19.6424	16.647
ENSGALG00000001472	JAM3	2.69935	34.0047	22.996	43.406	36.8511	31.6251	42.7953	36.9349	31.7359	29.6831	23.8668	21.7262	31.3803	20.6529	18.7603
ENSGALG00000001473	MIB2	0.376601	8.86378	6.61043	10.2179	11.5505	10.0219	6.68553	6.73933	6.67425	10.8398	6.21651	8.07469	12.477	8.74631	7.71539
ENSGALG00000001474	RAB14	4.49433	65.0095	42.0185	59.3304	65.4956	48.5133	62.8852	63.5942	51.4659	48.425	38.0196	36.4072	52.4411	37.8651	29.5497
ENSGALG00000001475	STMN1	579.343	2714.47	1484.33	2337.33	2610.41	1831.23	2417.45	3073.24	2567.48	5330.8	4930.41	4344.31	4864.88	5057.75	2761.95
ENSGALG00000001476	RAP1A	2.02387	14.3416	10.1429	12.2225	15.7366	10.2147	12.6007	12.5905	12.5177	18.5016	14.0849	16.3072	19.0216	16.8941	11.4665
ENSGALG00000001478	-	0.382806	3.94054	4.36485	4.43487	2.9218	4.96512	3.26578	3.69395	5.53745	2.39269	2.00619	1.95926	1.9669	2.02251	2.1516
ENSGALG00000001479	CYB5D2	0.793608	6.04662	5.03445	5.70076	6.63348	3.62862	5.68288	7.68392	6.29321	8.29434	6.29367	10.0872	9.76746	8.97252	5.62487
ENSGALG00000001480	FAM212B	3.50706	8.86348	7.85769	15.4632	16.0494	15.4263	10.6567	11.3788	9.50632	12.4885	10.5587	12.8818	5.93447	3.56857	4.06752
ENSGALG00000001482	GIGYF2	0.739841	21.9413	21.2683	25.0849	23.7227	24.5604	23.9639	21.1388	20.5746	7.30849	5.20737	5.69776	7.02097	5.94221	6.41594
ENSGALG00000001483	-	1.05176	6.51908	3.7953	7.10349	5.73373	5.72427	3.66165	4.12893	2.65943	15.1723	10.6782	11.4105	13.5339	8.7505	9.75871
ENSGALG00000001485	TOP3B	1.21169	19.2423	18.4222	18.4081	17.9811	17.7401	16.5693	16.4568	19.6793	10.3218	10.3739	12.0255	11.0192	8.35842	12.0457
ENSGALG00000001486	ZAP70	0	0	0	0	0	0	0	0	0	0.0172473	0	0	0.0228621	0	0.0238181
ENSGALG00000001487	RRAGC	1.52137	19.9453	19.4658	24.3055	22.3145	18.5467	24.8261	26.1342	19.4891	16.4026	13.2904	13.1291	16.2483	12.9382	8.9516
ENSGALG00000001489	SSU72	6.06086	50.8167	27.8185	42.7777	48.4401	39.2849	40.4725	48.2919	38.7112	62.3583	50.7647	50.5398	61.4127	53.7171	36.1199
ENSGALG00000001490	KCNJ13	0.0943218	0.963215	3.31363	0.620197	0.670913	3.62671	1.13669	1.20164	0.580479	1.26746	0.244805	1.46802	0.525022	1.91952	4.37581
ENSGALG00000001491	NCAPD3	0.108516	2.8297	2.67473	4.72997	5.66262	2.88067	4.4848	4.74548	2.84597	2.10278	1.49016	1.21604	1.89117	0.788997	1.42105
ENSGALG00000001492	NDRG3	1.42234	18.8721	15.2267	19.8023	22.987	19.236	17.9045	19.8728	17.5824	26.4354	18.421	17.7984	25.0024	20.537	14.8963
ENSGALG00000001493	PPM1F	0.127008	4.74209	2.56788	4.07113	5.42037	3.77423	3.381	2.60996	2.04129	6.98674	4.77979	1.77908	6.85756	3.10167	4.27186
ENSGALG00000001494	NISCH	0.423526	9.31756	8.75234	10.8925	12.2365	10.7232	11.3758	11.5366	10.6331	4.87574	3.2251	3.18394	6.65873	4.9763	4.48113
ENSGALG00000001496	-	0	0	0	0.317676	0.237914	0	0.327506	1.30341	0	0	0	0	0	2.03966	4.64968
ENSGALG00000001500	SLU7	0.549663	11.6527	12.5775	12.6136	13.9067	11.0723	12.8228	11.8751	11.0776	4.55112	3.99344	4.30292	4.934	3.83612	4.91992
ENSGALG00000001501	MAPK1	2.52491	25.6192	7.51533	23.1756	28.3927	19.3455	24.6523	17.7261	9.51127	58.2275	34.2308	16.9211	76.5879	28.382	27.8027
ENSGALG00000001502	UTP11L	0.349623	4.95543	4.05142	6.17462	6.32799	5.4578	6.78448	7.80584	6.4853	4.08635	2.34416	4.39856	4.31385	3.05356	2.85537
ENSGALG00000001503	TBCD	0.089139	4.806	2.78151	4.61869	5.63842	4.43226	4.59646	5.65954	3.8874	1.29205	0.677729	0.803036	1.41672	0.907558	0.824642
ENSGALG00000001504	DDX20	0.996425	12.2189	11.417	13.3888	13.5529	11.229	11.4624	13.4937	12.7769	9.7446	9.48252	8.61574	10.23	6.93959	8.80872
ENSGALG00000001505	NGEF	0.000703735	0.0786033	0.302958	0.164955	0.162144	0.119105	0.467664	0.317253	0.148878	0.0992931	0.0657536	0	0.037605	0.0343717	0.0489719
ENSGALG00000001506	PTTG1	4.97477	26.1746	20.357	25.3612	26.6623	17.5764	21.9724	33.7083	15.4745	67.1641	51.1592	52.1538	61.4426	26.0742	30.6996
ENSGALG00000001512	KCND3	1.48119	25.1161	12.5434	17.4038	17.5613	18.1176	11.3915	8.99801	8.39087	3.9561	2.32288	2.12611	4.85943	6.39081	4.57094
ENSGALG00000001513	CNTRL	0.118489	4.82177	5.47165	8.22517	8.1057	7.74909	7.83509	7.60759	5.26682	1.87459	1.44379	1.36875	2.39491	1.52431	1.57146
ENSGALG00000001515	-	2.33277	19.8182	16.1383	25.8227	23.8043	17.7392	25.3598	25.0699	20.5262	26.7609	18.2439	18.1215	25.9927	15.4394	13.899
ENSGALG00000001516	FHL3	2.25587	20.9392	14.5485	25.9299	27.7345	22.776	18.401	21.1553	18.6459	25.0003	22.9106	33.7364	32.5931	28.6181	24.5996
ENSGALG00000001518	ZNF750	0.0158309	0.138938	0.350513	0.087472	0.131019	0.842117	0.405804	0.381326	0.157893	0.143592	0	0.0887009	0.105743	0.125647	0.352527
ENSGALG00000001519	NEU2	0	0.141505	0	0.0556799	0.0833997	0.142946	0	0	0	0.258586	0.319648	0.191684	0.205661	0.375956	0
ENSGALG00000001521	VPS26B	3.07667	22.3276	10.8968	26.6077	25.0968	20.1383	26.2018	25.1684	19.7099	58.2043	31.4673	34.453	66.4416	35.0207	27.7606
ENSGALG00000001522	-	3.6653	40.0491	39.1983	52.8533	47.9742	38.1184	48.2372	52.6268	45.825	28.1098	26.8376	19.4241	27.8148	22.3398	21.2027
ENSGALG00000001525	CALCOCO2	0.169325	5.2561	3.05849	4.94888	6.40308	4.36146	4.41667	4.18603	3.511	2.79864	2.03914	2.51942	3.00096	2.03308	1.7439
ENSGALG00000001527	VWA1	0.065428	1.02591	1.11559	3.68879	4.08659	3.30562	0.703184	0.642524	0.284767	0.226263	0.189791	0.0838617	0.149961	0.0861566	0.058029
ENSGALG00000001529	THYN1	4.12129	23.4289	20.3947	20.2383	22.5466	17.1034	19.3795	22.3107	19.5008	36.4298	25.1368	35.1187	40.3749	32.9196	26.2895
ENSGALG00000001531	FN3K	0.278619	3.13346	4.18504	3.30725	3.51976	3.94739	2.18333	2.52941	4.04969	2.30253	2.12601	2.3937	2.69851	2.50052	2.98586
ENSGALG00000001532	WNT2B	0.0667167	0.589158	0.464476	0.985252	1.08511	1.26471	0.537744	0.832271	0.557943	0.560319	0	0.415351	0.445637	0.339434	0.154757
ENSGALG00000001533	TSNAXIP1	0.031271	0.117163	0.164211	0.276611	0.20716	0.236712	0.221799	0.283732	0.184927	0.110304	0.14609	0	0.0835503	0.057275	0.108805
ENSGALG00000001534	TMEM88	0	1.01691	0.712629	0.533518	1.49836	1.02727	0.41252	1.36813	0.321012	2.67091	0	2.74984	1.57352	5.0338	1.22949
ENSGALG00000001535	-	0.00588541	0.334864	0.337917	0.242445	0.173678	0.175902	0.249947	0.194624	0.0761094	0.0444856	0.0114563	0.0790054	0.100737	0.0696179	0.112628
ENSGALG00000001536	-	0.280501	5.47954	5.79207	6.35991	6.7116	6.61764	4.3463	4.57148	3.56578	2.94311	2.87218	2.0453	3.00292	2.2169	3.63654
ENSGALG00000001538	ST7L	0.0787756	2.26805	1.72466	3.74065	3.99598	2.58362	3.75852	3.64217	2.26213	1.84645	0.594781	0.969704	1.76989	1.10034	1.02993
ENSGALG00000001540	SF3A3	7.26513	53.4841	50.8944	67.2114	75.8525	44.5878	62.1656	76.6674	51.1835	67.8817	54.4431	54.4334	69.4493	46.6564	43.6382
ENSGALG00000001542	MRPL20	39.3298	142.931	104.005	126.228	134.138	101.753	124.135	139.873	125.577	264.36	274.052	267.365	252.241	235.844	197.846
ENSGALG00000001543	HOXB13	0	0	0	0	0	0	0	0	0.044572	0	0	0	0	0	0
ENSGALG00000001544	ADAMTS10	0.0293497	0.750871	0.789289	0.369319	0.539352	0.379258	0.628233	1.13648	0.577759	0.580206	0.509785	1.63393	1.21396	1.2612	1.28829
ENSGALG00000001545	RAB40B	0.106781	0.0609936	0.128228	0.383999	0.107844	0.246458	0.346396	0.393884	0.519858	0.538081	0	0.498583	0.305679	0.372529	0.424615
ENSGALG00000001546	ZZEF1	0.0466248	3.07604	2.62453	3.64683	4.9856	5.09485	4.01086	3.93419	2.98873	0.826434	0.391693	0.475503	0.867365	0.57805	0.693025
ENSGALG00000001547	CAPZA1	5.392	18.5304	7.36383	32.9003	48.3471	19.7463	31.7182	43.7802	14.9806	109.342	49.3204	54.7523	118.189	56.5703	26.4112
ENSGALG00000001550	-	0.041705	0.49612	0	0.39043	0.212656	0.136683	0.36592	0.182037	0.298986	0.18914	0	0.0389458	0.362142	0.101848	0.116088
ENSGALG00000001551	CCNL2	3.91523	46.8146	55.1183	60.1962	53.0746	68.2962	51.6944	44.4848	51.258	28.4764	31.6195	29.5217	31.1242	27.8873	31.081
ENSGALG00000001552	-	0	0	0.301658	0.16938	0.0422841	0.217423	0.174621	0.17374	0	0	0	0	0.563905	0.128855	0.220307
ENSGALG00000001554	PPIL2	0.63771	9.10163	6.70084	13.1827	12.3358	11.5912	11.9816	11.6638	10.3634	7.94299	8.20889	6.89169	8.89709	6.40522	6.85343
ENSGALG00000001555	AURKAIP1	15.3678	72.9299	64.2145	55.6992	55.3547	47.1666	45.6324	66.1482	50.5889	127.009	148.561	142.124	128.684	112.181	104.876
ENSGALG00000001556	ROMO1	2.33182	1.23145	0.647229	1.45367	0.362894	0.310997	0.999099	0	0	7.83351	12.1041	1.81462	3.89388	2.37272	2.70447
ENSGALG00000001557	ACAD8	1.8167	16.5752	14.2347	13.2999	12.7061	13.3514	16.9196	17.6213	13.1835	14.0046	13.1148	16.1786	12.9785	15.7924	10.6747
ENSGALG00000001558	MOV10	0	0.0290402	0	0.0228537	0.0171156	0	0.117804	0	0	0.052276	0	0.0807312	0.0692942	0.0316682	0.024064
ENSGALG00000001559	ZP3	0.103685	1.28006	0.448519	0.391754	0.167653	0.790224	0.807751	0.574055	0.20204	0.470231	0.645856	0.0968253	0.346285	0.253209	1.37091
ENSGALG00000001560	KCNU1	0	0.0318132	0	0	0	0	0.0258106	0	0	0	0	0.0775079	0.0138599	0	0
ENSGALG00000001561	MXRA8	0.186457	2.7356	1.43778	6.68273	5.4415	5.12389	1.71082	1.65618	0.75561	3.02006	3.11102	1.92777	3.78083	2.92723	2.96579
ENSGALG00000001563	WDR45B	1.44677	14.6267	10.1706	17.3702	19.0679	15.501	15.1173	18.6411	14.2813	12.7803	13.1348	10.6662	14.8086	11.8725	8.43743
ENSGALG00000001564	ATP2A3	0.353892	7.54027	5.78388	9.48228	9.84898	10.2675	3.90614	3.16673	3.47389	2.9297	1.86462	1.71451	3.9812	1.81945	2.22197
ENSGALG00000001565	C5	0.00618448	0.504871	0.163293	0.672382	0.972789	1.03964	0.756205	0.705365	0.239061	0.268791	0.156501	0.129945	0.320149	0.217107	0.306638
ENSGALG00000001567	NT5DC2	1.35412	18.4534	13.0099	15.9043	18.8605	11.2918	20.0828	24.7293	18.3205	13.342	12.553	14.3115	16.2808	16.3496	10.3543
ENSGALG00000001568	NFS1	0.0823662	0.877904	1.98236	1.0747	1.24563	1.28099	1.10796	1.10237	0.892975	0.753645	0.675079	0.344102	0.825253	0.714598	0.618426
ENSGALG00000001569	RHOC	0.0953405	0.304968	0	0.24	0.0898704	0.154036	0.371139	0.369266	0	0.960858	0	2.67098	0.955246	1.45519	1.32692
ENSGALG00000001571	MYO1F	0.017449	0.159789	0.111976	0.146707	0.0627838	0.376636	0.12964	0.128986	0.126102	0.402999	0.407588	0.475258	0.505056	0.301836	0.344038
ENSGALG00000001572	COMMD4	19.334	88.2986	82.1383	66.0034	68.467	70.6476	61.4948	77.164	75.357	150.87	152.164	165.287	151.208	150.945	143.012
ENSGALG00000001573	P2X1	0	0	0	0.0564601	0	0	0	0	0	0	0	0	0	0	0.0734357
ENSGALG00000001574	MLLT6	0.886119	20.7631	22.8597	22.0402	16.0664	19.398	23.8782	16.6784	21.6872	6.00517	6.48613	6.2971	6.62424	7.03439	6.67545
ENSGALG00000001576	HIRA	0.563741	12.9583	7.21931	15.5261	17.6232	13.1557	13.1942	15.0628	8.83568	9.29204	4.62398	6.65087	11.1241	5.08384	5.42032
ENSGALG00000001577	FOXK2	0.314722	13.7257	9.68277	15.6864	18.7139	14.7282	15.2809	14.3913	12.8974	4.59194	3.2822	3.36204	4.82869	3.63038	3.34157
ENSGALG00000001580	ANP32B	12.1167	158.097	103.394	194.592	195.412	134.684	213.166	225.913	135.748	132.392	100.803	106.217	137.567	79.0081	71.2275
ENSGALG00000001583	TRAF1	0.10432	0.520936	1.64277	0.973653	1.26649	1.71028	1.32076	1.47179	1.11	1.40181	1.48915	1.70482	2.03237	0.689975	1.14942
ENSGALG00000001585	-	0.0553738	0.0670929	0.141051	0.316799	0.355887	0.135552	0.0544337	0.108318	0.381229	0.465055	0.574873	0	0.12329	0.45076	0.449561
ENSGALG00000001586	NEIL1	0.614322	7.07661	11.7453	6.15527	6.19032	5.64367	6.52704	5.89281	6.34895	6.93649	9.03507	7.5428	6.00311	8.12626	7.20414
ENSGALG00000001587	MRPL40	11.7496	48.8893	34.7795	37.5027	42.7847	32.4258	37.0605	52.3206	43.8438	105.818	110.464	118.185	105.408	96.7268	69.8039
ENSGALG00000001589	INPP5D	0.00557963	0.0150596	0	0.0237027	0.0443787	0.0152129	0.0122181	0	0.0142617	0.0398313	0.0217222	0.104209	0.0341636	0.0312262	0.0550061
ENSGALG00000001590	PBRM1	0.142221	9.98744	6.11325	11.7062	13.5751	10.9195	11.6454	11.4154	7.63359	2.46959	1.262	1.24286	2.6167	1.27506	1.54027
ENSGALG00000001591	-	1.04536	7.8027	7.32937	7.64292	7.72977	7.71443	6.80189	6.36554	9.11871	6.62016	8.35942	7.91511	8.39789	5.6922	7.76602
ENSGALG00000001592	ACER1	0	0	0	0	0	0	0	0	0	0	0	0	0	0.0616687	0
ENSGALG00000001593	UFD1L	8.4771	62.617	44.6338	59.2176	63.1581	44.9296	59.1421	66.0026	62.3534	73.4953	79.6959	67.1498	68.8008	66.6709	47.3344
ENSGALG00000001595	PHF19	0.0870049	2.03709	2.43068	1.60312	0.876122	1.61289	1.9654	2.66658	1.04279	3.22556	3.29044	3.59815	2.6567	1.89709	3.4165
ENSGALG00000001596	MLLT1	1.08252	19.0398	11.5294	20.88	26.5404	24.7346	23.0614	21.0434	17.3362	17.4742	12.8098	13.0503	23.1833	14.1329	12.3211
ENSGALG00000001597	PSMB3	47.9423	201.589	136.177	180.352	186.237	141.442	155.86	183.006	142.744	393.242	360.703	340.859	390.219	369.196	245.999
ENSGALG00000001600	DVL1	0.53175	17.9305	15.9402	17.9663	18.6803	20.6886	17.1026	15.0524	15.4971	5.49391	4.23787	4.05124	5.62059	4.82798	3.83508
ENSGALG00000001602	NUTF2	24.8987	129.425	102.942	97.6096	115.247	102.524	102.993	142.261	127.369	224.374	234.35	257.903	231.785	220.156	156.172
ENSGALG00000001603	NARF	1.10539	10.2243	3.87462	12.3283	14.2244	8.90992	16.1987	18.1715	9.47484	13.7662	5.77889	9.21657	22.1505	15.0158	6.81314
ENSGALG00000001604	-	1.11671	15.927	11.8086	17.7795	14.2718	14.0717	18.3499	15.5973	16.6908	12.6322	9.61024	10.1658	12.2042	11.4279	7.93994
ENSGALG00000001605	PPM1J	0.07402	0.902544	1.09852	0.897186	0.503941	1.15166	1.54158	1.41877	1.75444	0.629426	0.288169	0.604824	1.69957	1.89237	0.804835
ENSGALG00000001606	INPP5B	0.0820953	3.16834	2.3839	2.09969	2.81084	1.85298	2.05643	2.42296	1.48445	1.55132	1.13638	1.53328	1.94972	1.68463	1.12671
ENSGALG00000001607	C17ORF62	1.09002	12.9307	2.70422	12.1473	15.9603	10.19	12.8527	12.8972	6.86009	33.3823	11.1211	13.2503	41.1743	19.0465	10.3971
ENSGALG00000001608	UNC5D	0.669107	13.7318	11.4365	10.0791	9.66516	10.4837	15.2544	12.5555	12.4041	6.06616	2.58266	6.14157	11.3357	10.1865	14.6353
ENSGALG00000001610	PIP4K2B	4.41394	43.5906	25.3221	57.2202	51.2265	61.2827	64.5391	49.3978	47.7992	60.8344	38.8428	38.7594	74.4009	50.875	45.3242
ENSGALG00000001611	B3GAT1	2.96864	18.1723	8.56302	19.5406	17.9121	17.9617	14.9978	18.3365	13.3522	48.1104	29.383	31.1289	48.5646	44.8498	25.7354
ENSGALG00000001612	HEXDC	0.52725	3.46256	1.39989	2.93453	3.45358	2.42156	3.4035	2.0963	2.39627	4.21433	2.40656	3.48052	5.0398	3.82948	4.55469
ENSGALG00000001613	GNL3	2.74815	38.0152	29.0143	41.9002	45.5462	31.7016	39.8406	48.4484	30.3274	27.854	23.9558	23.7885	29.102	18.4336	18.997
ENSGALG00000001614	AQP11	0.0518128	0.389398	0.136441	0.715035	0.497255	0.983407	0.473889	0.785831	0.798996	0.826782	0.403428	0.564489	1.67275	0.948988	1.26195
ENSGALG00000001615	MAN2C1	0.608795	10.5385	4.89067	9.61685	8.82112	10.6741	11.9837	11.0409	7.69744	4.89383	3.81226	4.31652	4.98089	3.68734	3.09333
ENSGALG00000001616	CDC45	0.577032	8.32199	10.4106	14.3973	15.3426	9.20569	12.4992	12.6859	8.7278	7.29372	6.94704	6.09042	8.85843	3.58213	5.55082
ENSGALG00000001617	CAMKK1	0.0245519	0.437727	0	0.258357	0.515971	0.165819	0.355135	0.309176	0.362718	0.649526	0.191168	0.745145	1.59896	1.01179	0.597986
ENSGALG00000001618	OGFOD3	0.451207	5.03613	5.1987	7.54682	6.91389	5.51389	5.52942	5.5989	6.19724	4.24669	3.89067	3.48227	4.5955	2.9027	3.58102
ENSGALG00000001619	ATG16L1	1.36216	18.8381	24.5531	21.5332	20.4176	20.4395	22.7656	20.1285	18.2135	13.9087	11.4875	12.368	13.5093	11.5184	12.2493
ENSGALG00000001620	CUTA	0	0.283354	0.397135	0.22299	0.334004	0.381651	0.15326	0.22873	0.178894	1.8433	0.854466	0.853997	1.09952	0.334995	0.509111
ENSGALG00000001621	CLDN5	0	0.149669	0	0.117784	0.352845	0.302385	0.364287	0	0.283478	1.61999	0	3.43103	0.613534	0	0.958785
ENSGALG00000001624	CWC25	6.45861	26.5943	31.6201	34.3255	24.6192	21.3401	29.2309	28.973	31.1418	29.3585	37.6044	33.199	29.1231	27.5551	27.3401
ENSGALG00000001626	UTS2R	0	0	0	0	0	0	0	0	0	0.37096	0	0.549968	0	0	0.204915
ENSGALG00000001627	CPNE1	0	0.0564843	0.118748	0.192622	0.0776778	0.152158	0.0916534	0.060794	0.0891527	0.0256367	0.0679082	0.0067871	0.0291279	0.0266235	0.015173
ENSGALG00000001629	-	0.0952626	1.05601	0.555019	0.10388	0.129664	0.0444483	0.142793	0.319664	0.208346	0.400031	0.803552	0.0741333	0.212104	0.121167	0.248595
ENSGALG00000001630	-	2.34569	23.9446	19.7524	30.5116	30.3276	21.6654	26.0845	31.4251	21.024	19.6461	18.214	17.2712	19.3269	13.6915	11.1214
ENSGALG00000001631	-	0	0	0	0	0	0	0	0	0	0	0	0	0	0	0.272447
ENSGALG00000001632	MIS12	0.971594	4.46401	1.61807	4.11873	4.71763	2.95447	6.86881	7.33119	3.06129	17.3806	15.8867	12.2487	16.2245	6.52499	6.08506
ENSGALG00000001633	DUSP26	0.311403	1.66655	0.656931	1.96728	1.78028	1.36785	3.97179	5.21296	3.1565	7.50969	9.00591	11.4243	10.8459	17.3823	5.57231
ENSGALG00000001634	RPL23	436.718	1494.56	1314.97	995.578	1138.43	985.063	1090.15	1417.09	1502.99	3272.8	4335.6	4149.3	3035.67	3131.75	2523.55
ENSGALG00000001636	EDC4	0.631838	15.3254	9.41326	18.9958	19.0605	14.8029	16.4463	16.9219	12.162	6.39345	4.00714	4.798	6.61989	4.60414	4.46779
ENSGALG00000001637	PSMD5	0.873059	11.7614	6.91275	12.9881	14.8887	9.16638	11.5687	15.5173	9.07231	7.41498	6.03191	5.05254	8.47366	5.91831	4.26425
ENSGALG00000001638	TAS1R3	0.0312459	0.468466	0.574507	0.553001	0.391145	0.788725	0.696804	0.472697	0.628498	0.267666	0	0.20425	0.25045	0.114458	0.326153
ENSGALG00000001639	MTF1	0.298044	4.78641	4.09049	4.71609	6.14656	7.15443	5.61973	5.49715	4.42226	4.39609	2.94916	3.18914	4.58298	3.18435	3.62958
ENSGALG00000001640	RNF122	1.0102	8.43796	3.13048	3.71081	4.60746	3.63518	3.42293	5.20867	3.87794	12.5671	11.3069	30.3645	18.5561	20.2371	8.34792
ENSGALG00000001642	GLT8D1	1.08184	7.87064	8.75434	10.2632	11.2463	6.51778	8.83587	11.4139	5.93691	7.87437	7.82181	7.13599	8.65996	5.92343	3.25632
ENSGALG00000001644	SIN3A	0.906763	22.7429	15.6711	26.3181	26.7484	25.5869	28.305	25.6857	21.4899	11.37	8.37384	8.1354	11.1187	7.78902	8.10766
ENSGALG00000001645	SEGMENT	0.125952	1.50256	8.02253	8.40863	6.84562	10.3841	27.9995	25.4517	33.9249	4.09018	3.48692	6.03342	6.30197	10.5662	8.97583
ENSGALG00000001647	PSKH1	0.514262	8.82522	8.46737	11.8161	11.9562	14.7487	10.8362	11.2118	8.41373	5.79896	3.69616	4.90313	6.66588	4.39117	5.3555
ENSGALG00000001648	LASP1	12.6311	21.9984	21.544	49.4628	35.9163	25.2589	85.5802	81.5087	65.7335	245.725	230.078	279.159	251.832	234.386	173.666
ENSGALG00000001649	DERL2	3.44924	19.8422	22.5449	19.2031	19.2638	16.6062	16.3068	19.853	18.122	22.4931	13.56	21.7104	23.9993	18.5294	22.4732
ENSGALG00000001651	TTI2	1.08397	7.02124	7.80628	7.33189	6.04807	7.50192	6.68239	6.43069	7.4804	4.94427	5.09317	7.85372	6.11693	6.90317	6.43775
ENSGALG00000001652	-	10.907	66.9341	15.9518	70.3043	92.1549	48.7269	69.2551	78.8953	45.5947	145.243	70.3364	103.728	164.256	106.625	60.8831
ENSGALG00000001653	MANEAL	0	0	0	0	0	0	0	0	0	0	0	0	0	0	0
ENSGALG00000001654	C1QBP	55.6166	245.692	136.728	225.436	232.528	167.896	237.049	275.554	197.233	538.882	480.212	465.027	544.974	443.806	290.769
ENSGALG00000001655	SPCS1	0	0	0	0	0	0	0	0	0	0	0	0	0	0	0
ENSGALG00000001656	SEPT9	8.88096	163.057	130.211	131.604	130.941	129.768	137.169	143.485	139.3	70.8121	63.5103	74.2548	68.6465	60.1048	55.2188
ENSGALG00000001658	RPL19	220.939	807.732	725.809	683.355	779.103	659.316	704.271	949.112	922.243	1672.69	1920.04	1867.03	1713.04	1681.97	1281.43
ENSGALG00000001661	SLC22A7	1.25652	16.3639	12.0308	3.83358	3.59578	3.91763	2.53248	3.09236	4.43408	7.5796	12.9258	8.26513	5.23797	5.82353	6.51011
ENSGALG00000001662	ATP10B	0	0.0402058	0	0.0316407	0.0710891	0.0270768	0.0108732	0.0108184	0.0253838	0.0352566	0	0.0275104	0.0516537	0.00899286	0.00512511
ENSGALG00000001663	MAK16	3.95843	28.9555	26.4341	26.3493	30.2355	21.3389	25.4741	34.3354	26.4007	40.5338	31.9751	39.1398	43.1249	34.506	26.3677
ENSGALG00000001664	PTPN9	13.8544	118.736	113.204	129.271	121.641	124.908	145.387	150.19	154.595	100.956	97.0713	80.7704	87.0001	90.5075	79.0257
ENSGALG00000001666	RPAIN	2.756	9.48303	9.38186	7.28723	7.03565	7.66365	6.42655	6.48418	9.19191	8.74413	17.4851	10.9619	11.9316	13.8659	12.7858
ENSGALG00000001668	UBE2R2	1.36148	35.4163	22.9934	29.4391	27.1841	25.0186	29.2156	28.3261	26.3748	11.5948	9.60518	8.45026	11.1591	8.96886	7.5533
ENSGALG00000001672	NEK4	0.384974	14.7772	11.6244	12.3088	13.4047	11.1008	11.7405	13.4351	13.1238	3.09425	2.87364	2.74084	3.12134	2.65144	2.17529
ENSGALG00000001677	SETBP1	2.2353	46.7067	70.5155	67.4202	54.2814	56.7118	31.4763	29.0161	35.0733	10.9269	10.8755	9.08333	10.5896	7.90657	10.0152
ENSGALG00000001678	PRKAB2	1.64395	16.4959	12.3769	13.578	12.9516	17.9003	17.1194	17.7388	17.4435	16.4978	13.7765	18.149	14.6101	15.9481	15.7542
ENSGALG00000001682	FBXL20	2.11917	15.8832	15.5828	16.7182	17.7863	16.2455	18.7926	16.5609	13.7882	13.5294	5.3137	9.81097	14.2751	11.3482	7.12356
ENSGALG00000001684	SEC14L1	1.3665	23.5366	7.61257	25.5279	29.0066	18.6247	23.5514	22.3121	12.6594	16.4905	9.53524	8.80364	16.2726	10.6679	6.27457
ENSGALG00000001688	SEPT5	4.5445	137.796	99.9134	119.741	149.453	145.636	68.79	90.1048	73.8689	68.1785	51.184	38.7665	64.7025	50.2018	42.6729
ENSGALG00000001689	SCAMP2	7.23447	47.3137	42.2402	42.1819	36.022	32.8675	32.3919	35.106	30.4442	48.4766	41.4424	51.5534	47.5176	44.0104	42.1928
ENSGALG00000001690	GABARB	0.0628165	0.433202	1.04084	1.02275	1.60486	0.875224	0.853556	0.499559	0.586071	3.12581	1.58959	0.513279	2.46506	0.671142	0.764979
ENSGALG00000001691	CPSF3L	1.68625	21.4091	11.3248	21.7034	23.3908	15.9528	19.6108	22.8568	17.0919	19.907	12.5881	14.3264	20.6689	16.265	11.5227
ENSGALG00000001692	CAMSAP1	0.565344	20.7465	17.3972	20.5494	25.601	21.1497	24.1745	22.6599	21.5995	6.65829	3.83547	4.24808	6.99043	5.38336	5.27908
ENSGALG00000001693	SLC18A1	0.01607	0.500822	0.131612	0.689728	0.442759	0.569161	0.457117	1.01069	0.770718	0.364402	0.375377	0.450205	0.322021	0.392445	0.447316
ENSGALG00000001694	-	0	0	0	0.0130559	0	0	0	0	0	0.00853049	0	0	0	0	0
ENSGALG00000001695	GABRA6	0	0	0	0.0549999	0.0274604	0	0	0	0.0441237	0.0168206	0	0	0.00743215	0	0
ENSGALG00000001696	SAG	0	0	0	0.0533518	0.279694	0.136969	0.220011	0.0547252	0.256809	0.237414	0.293477	0	0.377644	0.230116	0.131145
ENSGALG00000001697	-	0	0	0	0.0512106	0	0	0	0	0	0.010937	0	0	0	0.013251	0
ENSGALG00000001698	GABRA1	0.00909197	0.306075	0.64347	0.463213	0.513427	0.594598	0.267426	0.437126	0.468233	0.509695	0.56634	0.191035	0.242921	0.159587	0.134448
ENSGALG00000001700	MPI	4.54971	47.7724	33.1294	38.9254	37.7952	33.746	40.6139	46.3479	32.1068	35.5384	27.3776	32.9771	36.38	33.4067	20.9779
ENSGALG00000001701	-	0.253154	4.31133	5.46598	4.66197	4.75225	5.81805	6.30149	4.59601	5.20493	2.46181	2.07487	2.09447	2.13594	2.86065	2.95156
ENSGALG00000001702	EXOC3L1	0.746549	17.813	13.7969	14.6016	12.2333	12.2899	14.3636	13.9215	13.0081	5.37278	5.28163	4.78727	5.64411	5.28378	4.58474
ENSGALG00000001705	SLC14A2	0	0	0	0	0	0	0	0	0	0	0	0	0	0	0
ENSGALG00000001706	GABRG2	0.00227299	0.211898	0.692968	0.166757	0.333034	0.237839	0.286528	0.342099	0.62431	0.544056	0.212378	0.520039	0.842632	1.22813	0.822507
ENSGALG00000001708	MED1	0.578675	21.8923	19.6354	26.6787	27.302	24.4575	27.9351	26.6335	23.2718	6.36595	4.15748	4.76777	6.63441	4.65669	5.43467
ENSGALG00000001709	MUSTN1	0	0.137602	2.89285	1.8409	1.13539	1.66804	0.223278	1.88829	0.78187	2.15176	0.604518	0.362512	0.259296	0.474004	0.540279
ENSGALG00000001710	-	0	0	0	0	0	0	0	0	0	0	0	0	0	0	0
ENSGALG00000001711	PPCDC	0.906535	1.30408	1.64497	2.66831	2.76695	1.71257	2.01025	3.15807	2.46998	4.9195	4.3437	4.88399	5.35656	3.19304	2.18369
ENSGALG00000001712	VATB	3.47925	46.601	32.4557	49.8267	59.424	37.989	47.3573	51.5728	38.0302	31.8796	28.2272	25.0692	34.2327	29.1372	18.8554
ENSGALG00000001713	UBAC1	1.69786	17.9673	5.49428	12.8028	16.4041	14.9162	14.9482	15.0311	11.7561	23.947	9.2676	10.7881	24.2602	12.3428	11.6324
ENSGALG00000001714	PUSL1	0.283045	0.750819	0	1.94143	1.39076	1.73363	1.47937	2.94382	2.641	2.49601	1.83655	5.50664	2.67836	2.44808	2.95451
ENSGALG00000001716	C15ORF59	0.807337	7.19658	5.63921	5.71496	5.78386	5.61761	4.98945	5.43958	5.32832	8.49024	7.65269	9.50598	8.14757	11.626	6.41201
ENSGALG00000001717	SLC16A1	1.27663	17.6267	10.6602	31.4866	20.4217	16.0743	44.1171	30.2701	21.1975	12.2577	7.83674	8.76266	20.0088	9.80835	9.83218
ENSGALG00000001718	CCNG1	1.38856	15.9258	10.3337	17.5153	22.2026	13.5456	16.3664	19.2994	16.7205	20.9592	18.76	14.684	23.4414	16.2194	10.0819
ENSGALG00000001719	NUP88	1.54751	14.0774	11.0982	16.7825	17.8037	15.4057	15.6702	20.3598	14.8393	13.71	11.5449	12.0651	14.5915	8.52508	9.11599
ENSGALG00000001720	-	0.812677	4.85884	1.58898	6.20296	6.04555	6.5444	5.95689	4.79377	1.73831	15.417	4.09441	6.69626	17.8815	6.56681	5.98797
ENSGALG00000001721	-	0	0	0	0	0	0	0	0	0	0.192322	0	0	0	0	0.0885305
ENSGALG00000001722	E2F4	2.09128	31.5608	31.9351	31.3145	28.6241	34.1441	30.9332	26.2827	31.9519	14.1045	13.9445	16.7944	14.8967	12.699	18.1585
ENSGALG00000001723	-	0.151783	1.64271	1.6628	1.10124	0.753023	2.58133	1.2834	0.294674	0.749028	0.611877	1.3	0.354351	0.456227	0.648668	1.53154
ENSGALG00000001724	-	0	0	0	0	0	0	0	0	0	0	0	0	0	0	0
ENSGALG00000001725	TNRC6C	2.17563	41.3623	49.368	60.5678	46.375	59.4015	90.8131	75.5392	73.8174	27.0924	21.1849	26.0516	24.6709	21.7659	23.4624
ENSGALG00000001726	NUDCD2	0.967748	11.4736	4.62202	10.9757	14.7392	9.43885	11.6498	10.5928	7.02689	18.8723	6.32952	10.935	19.5863	10.3396	8.14865
ENSGALG00000001727	LZTS1	9.98111	108.232	92.7945	88.6606	80.3602	83.7977	46.0654	38	40.4808	34.3576	33.2841	18.5846	34.6911	22.4717	33.3507
ENSGALG00000001728	NACC2	0.387571	2.43798	2.06989	3.43136	2.65271	3.83628	4.71671	3.82246	4.26242	3.06576	2.45629	4.08222	4.0036	3.21915	4.23374
ENSGALG00000001729	CD276	1.28677	28.7946	20.4202	29.3243	26.8395	24.3269	28.6152	28.8884	23.6222	10.295	8.5426	9.10008	10.123	8.55432	6.7708
ENSGALG00000001730	DGKD	0.174456	7.02857	8.64226	9.3174	9.54603	9.53669	8.61673	8.64654	7.56496	2.41839	1.55701	1.64523	2.48717	1.9239	2.30566
ENSGALG00000001731	CDK12	1.30729	30.0065	26.4679	37.3792	31.9974	36.1934	37.3045	33.6015	35.7918	16.7951	14.2703	11.5798	16.3367	10.5152	14.2023
ENSGALG00000001732	EPG5	0.0482971	2.2056	1.94961	2.73182	3.05779	3.78517	2.60283	2.25587	2.27863	0.709027	0.461293	0.583315	0.81941	0.577936	0.770772
ENSGALG00000001733	LRIG2	0.535542	10.4234	8.55339	15.0315	14.9285	13.8574	15.4382	13.4566	11.9169	5.47764	3.22828	3.48712	6.44423	3.99168	3.90246
ENSGALG00000001734	-	7.39038	10.6929	12.7828	9.73498	6.92002	11.2254	7.82484	6.76989	4.36825	17.7121	32.2805	21.0409	15.6521	17.6078	14.4251
ENSGALG00000001735	LHX4	0.0586885	0.930549	1.42278	0.266295	0.174505	0.213642	0.411803	0.341438	1.04147	6.37682	7.59703	7.84406	9.82481	8.5098	10.8993
ENSGALG00000001737	RABEP1	1.33725	19.4382	8.46172	22.0496	27.8227	19.5416	23.3648	22.5921	15.8672	22.1365	11.4378	10.9221	27.5965	15.1708	12.4169
ENSGALG00000001740	MGAT5B	8.13891	74.5256	59.2952	66.4233	55.9589	59.5222	76.9181	65.8508	71.9655	59.316	54.6187	35.436	56.2664	47.3259	50.4835
ENSGALG00000001741	NPTN	4.04888	26.5545	4.99681	31.9913	28.6445	18.2972	27.8612	24.148	13.5828	51.4924	24.0195	30.2223	54.3653	35.2293	18.4004
ENSGALG00000001744	REC114	0.247185	0	0.46168	0.259232	0.388289	0.11092	0.623591	1.06362	0.831877	0.871909	0	1.84664	0.330216	0.452736	0.172012
ENSGALG00000001745	PSTPIP2	0.187873	0.983821	1.82966	3.84139	3.81357	2.82861	0.429795	0.335993	0.430013	1.06505	1.09712	0.575673	0.980395	0.412207	0.714975
ENSGALG00000001749	ACSBG2	0.280531	5.19887	2.83249	4.09134	4.35014	3.19546	10.7171	11.526	9.22275	4.46686	1.91724	6.22899	6.25879	10.6199	3.0323
ENSGALG00000001750	MAT2B	0.918174	14.1745	15.856	14.1341	15.0478	14.7339	13.6429	15.3982	15.758	8.55061	8.13903	8.47534	9.05794	7.82638	9.08038
ENSGALG00000001753	SFMBT1	0.00895516	1.0244	0.0694716	0.624129	0.915371	0.834537	0.402151	0.533496	0.0625886	0.62048	0.174318	1.10805	0.852383	0.546733	0.358327
ENSGALG00000001754	-	0	0.0572937	0	0.0901765	0.202605	0.173631	0.13945	0.138747	0.162775	0.271303	0.419211	0.188541	0.494485	0.123264	0.140499
ENSGALG00000001756	ATP5A1W	1.60111	16.334	7.451	19.1198	30.0007	10.3256	18.1695	29.9777	11.9176	21.942	16.5099	18.6392	20.6667	17.767	12.1206
ENSGALG00000001758	QSOX2	0.439203	6.41524	1.06909	7.44973	6.70895	3.99107	8.28325	7.5152	5.14923	8.18878	3.12663	2.08002	8.19333	2.7772	2.66339
ENSGALG00000001759	ELMO3	0.205206	5.1436	4.11339	4.12722	3.6616	4.23828	4.25492	3.32164	4.1834	1.92939	1.57181	1.90071	2.06159	2.60242	3.25653
ENSGALG00000001761	HAUS1	0.539983	4.98769	2.69931	7.15077	8.3532	3.34235	7.77269	6.93621	5.3314	10.0275	8.7982	5.83631	8.91691	4.51773	3.61849
ENSGALG00000001762	-	0	0	0.220155	0	0	0	0.169922	0	0	0.113295	0.35012	0	0.150177	0.137265	0.156457
ENSGALG00000001763	-	0.144995	2.55699	0.75009	3.32259	3.64491	3.48408	2.50874	3.36011	1.85838	3.7628	4.74166	2.03103	5.81099	2.92125	2.87564
ENSGALG00000001764	HCN4	0.0355304	0.394931	0.138379	0.207199	0.129313	0.177312	3.93398	4.07354	4.34264	2.18828	0.860686	0.903224	2.14253	2.65126	1.33928
ENSGALG00000001765	CAAP1	1.80323	8.83578	2.48953	10.5377	9.6099	9.84591	12.268	11.2502	7.33247	23.9168	12.451	14.4564	28.7484	16.306	7.57642
ENSGALG00000001766	RNF165	5.37248	35.8506	36.9772	40.0019	34.6702	43.1866	27.5841	27.6488	27.4957	29.1211	33.9175	26.4411	30.2604	17.9958	21.0172
ENSGALG00000001768	TENM2	0.0123034	0.632641	1.14002	0.584233	0.63539	0.880368	2.74444	2.77228	4.57901	0.856346	0.443063	1.0508	0.772159	1.01562	1.20756
ENSGALG00000001770	ACAP3	7.2463	127.213	71.8244	106.506	109.109	100.029	111.914	103.054	91.2426	55.619	37.8325	27.6722	60.8657	61.9999	46.3844
ENSGALG00000001772	MAPK8IP3	1.85992	48.604	49.3749	47.2265	45.725	52.0474	51.2586	46.7371	48.9931	16.6225	10.361	14.5303	16.5595	18.2792	16.952
ENSGALG00000001773	RFX2	0.0334004	1.04215	1.58843	0.717621	0.859906	0.605337	1.41624	1.85075	1.38171	0.350641	0.346752	0.506847	0.343945	0.331365	0.184006
ENSGALG00000001774	NEO1	1.5462	45.5973	51.4637	105.638	87.1092	87.5953	122.96	91.2786	91.8308	21.1518	13.1487	11.5579	18.8829	11.3779	11.5804
ENSGALG00000001775	CEP250	0.0464136	1.17552	2.41452	2.0416	2.43684	3.11204	2.23632	2.0178	1.5483	0.624315	0.40802	0.391484	0.56504	0.415908	0.674624
ENSGALG00000001777	MFSD11	0.391606	4.2029	3.89818	5.35043	8.15982	5.24467	5.26527	4.93935	3.68756	8.68268	5.7324	4.97348	11.9801	4.63824	5.17775
ENSGALG00000001779	KIAA0895L	1.67019	12.9584	13.2826	12.278	12.159	13.937	12.2918	13.1145	9.95179	18.0777	15.6585	16.2335	15.9373	24.4518	16.841
ENSGALG00000001780	PROC	0.0695299	0	0	0.236661	0.0443101	0.0759468	0.060996	0.121377	0	0.408762	0	0	0.154809	0.0707494	0.403207
ENSGALG00000001782	PLAA	0.45029	8.14841	8.07117	10.9753	9.91281	8.89093	10.8487	11.2789	10.3137	5.05251	3.39719	3.73486	5.79128	3.48336	3.66873
ENSGALG00000001785	HSD3B7	0	0	0	0	0	0	0	0	0	0	0	0	0.112789	0	0.0587528
ENSGALG00000001786	GDF5	0	0	0	0	0	0	0	0	0	0.03177	0	0	0	0.0192459	0
ENSGALG00000001787	LOXHD1	0.0106844	0.206299	0.0619583	0.278315	0.191066	0.0893139	0.215195	0.14274	0	0.0897325	0.166383	0.0332583	0.190311	0	0.074351
ENSGALG00000001788	ADPGK	0.450683	2.95321	2.51944	5.42285	6.8613	5.75037	7.15325	7.56631	2.83728	9.00842	3.62611	3.0162	8.37882	3.898	3.05783
ENSGALG00000001789	HECTD2	0.0181644	0.887432	0.792911	0.663461	0.693016	0.761996	0.71999	0.537268	0.945466	0.21866	0.0628592	0.169627	0.370731	0.289568	0.238763
ENSGALG00000001790	-	6.54584	40.3861	37.3637	45.7689	42.0552	38.4526	41.5358	46.0906	44.0869	48.5689	48.0191	57.4229	50.1672	45.1933	40.1556
ENSGALG00000001791	-	1.85647	12.7706	5.89345	10.05	9.60721	6.81738	9.35016	10.8116	8.84924	19.8236	15.1433	18.5748	20.5197	21.0493	15.8411
ENSGALG00000001792	MRPS34	11.8645	66.5814	81.0483	69.569	74.0098	68.1304	64.5845	79.4357	71.4664	95.1356	102.829	107.805	96.9737	85.4704	83.837
ENSGALG00000001793	MYL2	0	0	0	0	0	0.102051	0	0	0	0.210872	0.9775	0	0.6988	0	0.145604
ENSGALG00000001795	GFRA2	9.91327	103.007	76.5218	102.874	82.3782	81.571	145.441	119.945	118.755	29.6658	32.7975	15.8317	26.9533	39.4895	22.1895
ENSGALG00000001797	GPSM1	0.191424	5.58938	4.40005	5.11562	5.12277	5.19856	3.35612	4.23362	2.72823	2.02316	1.58726	2.21707	2.52403	2.17042	2.16248
ENSGALG00000001798	BBS4	0.479703	6.5964	6.88254	7.53678	8.2075	6.31804	8.80071	8.36188	8.32922	4.80986	2.82038	5.98811	6.57187	5.49878	3.91726
ENSGALG00000001799	UQCC	1.02823	10.6193	7.51228	11.1691	14.0599	8.03283	10.4531	12.4723	8.67446	11.7496	9.86607	9.26255	13.2159	9.76514	6.8662
ENSGALG00000001800	DUS3L	1.32323	12.413	13.8766	13.6839	11.961	12.4896	15.8657	12.9625	13.2948	13.3608	11.7749	12.8679	12.5269	11.8143	12.4968
ENSGALG00000001801	IFT74	0.114297	2.58656	2.60655	2.70845	3.03632	2.46174	3.88487	3.60644	3.09733	1.218	0.889947	0.909872	1.33917	0.857964	0.945325
ENSGALG00000001802	JMJD6	0.380145	8.12361	6.05473	10.0819	10.4771	11.6574	9.94265	10.5178	6.50819	3.56217	3.53929	2.7191	3.71695	2.86406	2.06001
ENSGALG00000001803	IWS1	8.73282	66.6204	62.3805	67.1154	64.4105	54.1253	64.9754	72.4282	65.8649	52.4237	65.5727	50.8195	46.3776	44.905	47.3933
ENSGALG00000001805	MXRA7	1.51297	15.4176	7.2959	16.2522	16.3294	13.1033	10.2007	9.78189	6.95019	11.4026	11.3671	6.44469	10.3719	7.2519	4.43308
ENSGALG00000001806	-	0.0302315	0	0	0	0	0	0	0	0	0	0	0	0.201932	0	0.105188
ENSGALG00000001807	CUX1	0.619849	10.8441	15.1985	14.5264	12.7392	14.643	12.862	12.2936	13.8143	5.96521	4.97679	7.78661	6.5332	5.95883	7.05137
ENSGALG00000001808	ST8SIA5	0.0176253	0.645046	0.67805	1.3383	1.5207	1.39208	0.404397	0.804715	0.916306	1.16348	0.768516	0.378561	0.977149	0.548793	0.429281
ENSGALG00000001809	FAM65A	0.916791	38.9461	39.4404	34.0869	31.2127	35.6614	28.949	27.3275	29.099	4.79863	4.71251	4.2402	4.87149	4.66766	5.37308
ENSGALG00000001811	EIF6	1.78603	28.1089	17.4349	25.1643	28.6686	19.6147	21.6731	29.5777	20.8049	22.9434	17.7131	19.2353	25.9497	16.7542	11.7484
ENSGALG00000001812	ATCAY	0.590543	13.0407	8.51678	8.4105	9.51642	9.52935	15.6668	15.3542	15.9123	8.3853	5.29913	6.81859	9.19378	10.9373	6.02091
ENSGALG00000001813	-	0.151063	0.435278	1.06761	0.171275	0.2993	0.14657	0.412007	0.351368	0.137406	0.761222	0	1.20916	1.44148	1.05403	1.27649
ENSGALG00000001816	MAGI3	0.200771	3.80068	1.4772	3.26749	3.76476	3.83938	3.73137	3.40317	2.75242	2.2131	2.18204	1.09368	3.93935	2.24721	2.06659
ENSGALG00000001817	CTCF	1.22197	24.4287	15.7367	30.0707	32.745	21.1776	27.5748	28.0277	20.979	14.2775	9.22873	10.0032	15.7464	8.70115	9.08744
ENSGALG00000001823	C1H11ORF73	12.7876	73.2566	45.8332	60.6022	70.2555	50.0848	59.5295	71.2453	55.6112	145.34	159.659	138.88	137.342	139.118	80.9507
ENSGALG00000001824	-	0.414547	2.05242	1.55335	1.55058	1.11288	1.32692	1.39874	1.25914	2.02143	1.32299	3.44295	2.83888	1.38449	2.53091	3.65404
ENSGALG00000001825	FAM13C	0	0	0	0.13408	0.0669437	0.0573702	0.138229	0.641815	0.430265	0.0666432	0	0	0.132508	0.0807433	0.0460163
ENSGALG00000001826	WWC1	0.209993	5.08646	6.28108	5.4991	6.35949	5.86159	5.84955	7.89293	7.1553	4.79328	2.91976	3.39673	5.5355	4.74667	4.73188
ENSGALG00000001827	GLYR1	1.41291	25.4393	12.8396	26.0372	33.1326	23.7551	26.4527	27.5614	16.3494	28.1207	11.9611	14.2126	34.4249	19.0469	13.3626
ENSGALG00000001828	SH2B2	0.745675	6.51987	4.42507	4.88852	4.08472	3.47463	15.286	13.0539	9.72352	16.6638	18.6802	9.38546	18.0823	10.6885	10.3029
ENSGALG00000001830	EEF2	12.2317	300.612	162.886	373.815	420.47	255.198	390.033	454.33	313.116	112.82	88.1921	90.1643	109.827	89.4801	52.0653
ENSGALG00000001832	PHYHIPL	1.78724	19.7914	15.0903	17.2205	18.2978	15.3819	17.5555	19.0983	21.1187	11.4645	12.9468	9.36775	11.5223	11.9297	9.63099
ENSGALG00000001833	PRKRIP1	1.63469	15.7156	11.545	15.4595	16.5249	12.4479	15.2497	16.2179	14.0796	15.3832	12.8554	13.8915	14.686	12.7746	12.2003
ENSGALG00000001835	SCNN1D	0	0.089293	0	0	0	0	0.108668	0	0	0	0	0	0.0545948	0.0249504	0.0284389
ENSGALG00000001836	PIAS4	1.54856	25.8093	31.0193	27.2924	22.7426	23.5879	25.2468	22.5778	24.246	9.57136	10.9782	10.3351	8.60044	8.35022	7.72421
ENSGALG00000001837	ORAI2	0.828341	11.4852	7.48177	11.7119	11.2119	10.7197	13.6229	14.3115	11.3057	7.14785	7.28513	5.33059	8.34241	5.24064	5.48057
ENSGALG00000001838	XPO7	2.28306	31.9802	31.1438	41.6077	41.7569	38.4727	39.2827	42.1814	36.2263	20.0033	14.9473	16.996	18.8152	14.508	16.3686
ENSGALG00000001840	TEK	0.00289073	0.146033	0.02791	0.0417903	0.0547709	0	0.0323126	0.0428661	0.0628619	0.0127458	0	0.0236204	0.0168952	0.00441215	0.0452614
ENSGALG00000001841	ROGDI	1.92991	10.9035	2.44806	13.3292	14.6619	7.16478	10.8216	12.7324	5.91479	33.227	23.2557	21.4551	29.6184	24.547	13.5899
ENSGALG00000001842	PRSS57	1.13123	3.60314	3.78749	2.48111	2.38905	3.45783	3.36178	3.27211	4.69183	3.60464	1.81342	1.70886	2.00014	3.55477	3.47297
ENSGALG00000001843	PIAS2	0.7233	11.1058	5.19977	10.2283	10.6614	11.1209	11.3318	10.4916	7.34839	11.2988	8.71052	7.24978	13.109	6.47668	6.44267
ENSGALG00000001844	ALKBH4	0.251693	1.73428	0.17362	1.55979	1.75224	1.41823	2.21108	2.86657	2.18986	3.87537	2.1775	4.04792	2.61519	3.41476	3.50299
ENSGALG00000001845	PHTF1	2.1482	39.6275	47.1673	45.4381	44.4488	46.4206	43.5545	36.4614	39.2175	16.3733	15.7233	14.2132	17.7411	13.5634	18.4621
ENSGALG00000001846	-	0.266631	10.6685	9.59995	9.77481	8.50521	10.0587	11.3902	12.2065	13.7249	1.57738	1.60453	1.31005	1.2848	1.86457	1.43403
ENSGALG00000001847	BICC1	0.0041873	0.95868	1.1197	0.787981	1.12377	1.4419	0.751868	0.851258	0.665784	0.250858	0.0652069	0.0977567	0.27037	0.142025	0.223398
ENSGALG00000001848	UBE2J2	2.28595	29.4299	12.1221	28.1337	33.5215	20.6429	27.3575	33.4007	21.4054	31.6775	17.9349	18.088	32.2574	18.564	13.9343
ENSGALG00000001849	BSN	0.681677	33.842	33.6288	40.3265	28.6892	51.5971	47.8331	34.3272	46.8255	5.60887	4.35948	4.08686	5.10394	5.29995	5.38147
ENSGALG00000001850	RARS	3.54028	33.7072	25.7315	36.4261	38.8737	27.3777	32.6276	40.814	30.1275	38.1167	31.4067	32.2024	38.7986	28.0808	24.9729
ENSGALG00000001851	KATNAL2	0.0605614	0.48612	0.127748	0.33474	0.680455	0.797986	0.542297	0.588612	0.287728	0.95367	0.235774	0.282773	0.85961	0.138653	0.632158
ENSGALG00000001852	LRWD1	1.27441	13.0357	12.6876	14.5014	15.8401	11.0143	15.6356	17.7003	12.8403	15.8706	14.4708	12.1178	15.983	11.9545	9.03007
ENSGALG00000001854	-	2.58657	38.7201	33.6965	101.949	103.584	66.5744	97.625	100.995	66.2205	41.7995	32.3557	19.8482	29.2909	13.8177	12.3194
ENSGALG00000001856	MOB3B	0	0.909203	1.43358	0.715513	0.133966	0	0	0.183483	0	1.60131	0	0	4.95274	1.9401	2.21137
ENSGALG00000001857	FAM132A	0.0701089	0.0871727	0.458164	0.445913	0.385331	0.528361	0.424349	0.246288	0.536602	0.215896	0.30327	0.218235	0.390246	0.237795	0.243939
ENSGALG00000001859	B3GALT6	0.617059	4.13978	0.395599	3.92425	3.60438	2.85131	4.50368	4.02527	2.22752	9.32824	5.08721	3.38961	9.9405	4.0997	3.78885
ENSGALG00000001860	RSBN1	0.383458	5.41871	1.32464	6.57833	7.35284	6.662	5.07789	5.154	3.46086	6.28902	2.9857	3.98626	7.05572	3.53374	3.7509
ENSGALG00000001861	-	8.37752	43.7094	30.718	33.2185	44.6039	31.4127	35.3609	48.4894	36.3081	94.9033	100.583	83.3087	80.3061	72.0349	67.1984
ENSGALG00000001862	ST6GALNAC1	0.0375974	0.579076	0.38044	0.712052	0.789241	0.840896	0.499178	0.55509	0.891142	0.31125	0.669128	0.626964	0.322886	0.163958	0.224259
ENSGALG00000001863	VTG2	0.00761412	0.211106	0.0369845	0.359956	0.342157	0.621994	0.827825	0.809448	0.483143	0.195038	0.118571	0.183684	0.114432	0.147206	0.0618165
ENSGALG00000001864	C9ORF72	0.161364	3.07924	2.73104	2.97228	3.2752	2.45445	2.5568	2.91286	2.20985	1.38112	1.23794	0.975037	1.43447	1.16626	0.44586
ENSGALG00000001866	GPR151	0.0107162	0.306731	0.644848	0.201156	0.27117	0.154927	0.041476	0.165067	0.14524	0.755999	0.750953	0.300216	0.429476	0.425262	0.372863
ENSGALG00000001867	SKOR2	1.12404	7.97806	3.42126	4.59172	3.22829	2.84681	1.80335	1.28161	0.826956	0.406906	0.251496	0.422282	0.474648	0.453558	0.404588
ENSGALG00000001869	LINGO2	0.292898	0.801797	0.112376	1.38817	1.03963	0.971952	2.29848	2.11429	2.27795	4.51637	1.1859	0.875262	4.46064	2.11009	1.67135
ENSGALG00000001870	CCSER2	0.231729	13.1765	7.63422	14.1934	20.3116	24.2631	16.4704	13.5258	9.39972	5.15891	2.36756	2.15253	5.7819	2.58999	4.42817
ENSGALG00000001871	-	0	0	0	0	0	0.0441884	0	0	0.0828511	0	0	0	0.0262039	0.0239509	0.0545993
ENSGALG00000001872	SDF4	1.28424	12.6864	7.65037	18.7327	18.3975	11.3317	14.0035	14.3371	8.94746	13.6452	9.00304	9.00522	15.752	9.41707	7.15583
ENSGALG00000001874	-	0.00660471	0	0	0.0631682	0.11827	0.16217	0.22793	0.0647943	0.0760152	0.149768	0.102852	0.246709	0.110291	0.0806466	0.0919224
ENSGALG00000001875	TNFRSF4	0	0.231906	0	0.547508	0.06834	0.234267	0.752599	0.187201	0.658859	0.555619	1.71705	0	0.920622	0.504881	0.767296
ENSGALG00000001876	-	2.77426	34.41	31.8473	22.2725	19.4884	24.7642	28.4791	24.2922	25.6453	16.7551	22.5541	15.557	14.1025	16.6469	18.7852
ENSGALG00000001879	GRID1	0.291347	8.20504	8.4099	11.3955	9.74704	9.94112	6.73985	6.9225	8.99276	2.25618	1.89303	1.14458	1.55238	1.25534	1.89461
ENSGALG00000001880	AMY2A	0.149642	0.345594	3.75385	0.543942	0.40737	0.872781	0.794429	0.929907	1.9637	3.77028	5.93167	8.32095	2.95318	2.49163	4.59134
ENSGALG00000001881	DNLZ	0.507795	5.85381	6.00681	5.56649	5.93499	5.8782	5.45604	6.49734	6.5006	2.80969	3.41114	3.64947	3.12581	3.25218	2.85812
ENSGALG00000001882	TNFRSF18	0.00833259	0.22313	0	0.175596	0.169081	0.225402	0.129307	0.154385	0.150934	0.0209943	0.129759	0.0972662	0.0556578	0	0.0724816
ENSGALG00000001883	ST6GALNAC2	0.177106	0.220434	1.2358	0.289123	0.389755	0.519581	1.43073	1.66077	0.695849	0.892452	0.344748	0.826942	0.887239	1.14885	0.770284
ENSGALG00000001884	MMP24	1.00728	7.8725	5.82506	11.3871	12.4162	7.64164	8.13552	7.52645	5.99764	8.3331	6.4226	5.51794	7.39042	5.30231	4.1119
ENSGALG00000001885	-	0	0	0	0	0	0	0	0	0	0.399393	0	0.246717	0.176471	0.161298	0
ENSGALG00000001886	-	6.34608	16.9191	4.70772	12.1399	12.7579	8.04298	13.5249	14.6617	14.8445	42.2115	37.5533	34.372	52.5622	43.3936	36.2124
ENSGALG00000001889	CARD9	0.720131	4.35863	6.47539	6.40286	5.72003	9.86273	5.37508	3.84678	3.02698	3.66369	5.17581	4.65567	3.79261	5.41116	5.10766
ENSGALG00000001892	CYGB	23.6855	72.103	27.8031	27.3734	25.8392	18.1178	15.727	17.8412	18.3575	68.1535	53.4404	99.9101	90.3406	96.5407	71.1741
ENSGALG00000001894	-	0	0	0	0	0	0	0	0	0	0.159484	0	0	0.422807	0	0
ENSGALG00000001895	PANK3	4.08695	29.3776	11.5442	26.1441	27.9405	25.6088	31.4824	23.345	14.9939	79.0033	38.5074	27.9025	83.5026	51.581	36.2079
ENSGALG00000001896	NTNG1	0.679244	5.61666	3.89889	4.83712	5.46516	3.47924	4.127	4.53391	3.91404	35.591	17.0316	30.8014	45.4088	29.6612	29.5222
ENSGALG00000001898	MISP	0.0223626	0.443865	0.0548912	0.143832	0.215438	0.0263755	0.211833	0.569063	0.469801	0.140859	0.0217652	0.0913636	0.121365	0.0767977	0.0680831
ENSGALG00000001900	KIAA1045	3.82581	54.0227	18.8629	18.2944	16.1417	10.2046	6.38863	6.48302	5.19923	2.03361	2.29386	1.46978	1.61738	3.20303	1.89565
ENSGALG00000001901	ARIH1	12.4148	54.4061	30.2931	64.3268	69.7415	45.6088	62.2787	70.3533	48.9598	110.779	87.6557	73.8824	117.077	69.113	57.5588
ENSGALG00000001903	MAP1LC3A	5.5389	45.9669	32.9353	34.3987	39.8207	31.7164	23.2236	32.0576	34.4955	46.7617	43.5255	38.1965	42.5754	47.8631	36.3504
ENSGALG00000001905	DTX2	1.09394	9.12359	5.08662	8.21134	8.34807	9.16555	8.17916	7.44617	6.53983	8.16369	6.48968	6.32397	8.1421	5.2476	5.6913
ENSGALG00000001907	WAPAL	0.349074	11.9711	3.29443	10.1689	14.6712	12.1968	11.1505	10.0574	5.86306	8.21556	2.76012	2.77967	10.2936	3.39502	4.36872
ENSGALG00000001908	-	0	0	0	0	0.12291	0.315997	0.0845968	0.16834	0.197493	0	0	0	0	0	0
ENSGALG00000001910	SNAPC4	0.264457	6.91508	6.72123	7.54789	7.22997	10.3347	6.10988	5.16146	4.50784	2.54357	2.39934	2.55551	2.77256	2.8922	3.38459
ENSGALG00000001912	EPHA10	0.0164168	0.0632746	0.66512	0.29877	0.186463	0.255675	4.0812	4.03507	4.8537	0.134429	0.0958692	0.421593	0.137071	0.513671	0.185644
ENSGALG00000001913	DYNLRB1	18.4041	117.124	65.5432	98.1951	136.056	76.1578	90.8285	131.495	106.893	163.488	151.314	121.401	175.803	156.162	92.1142
ENSGALG00000001915	VAV3	0.0381919	1.11863	0.408998	0.976016	1.19677	0.786103	3.73879	3.69048	3.31628	0.429199	0.320973	0.20097	0.338114	0.192458	0.242569
ENSGALG00000001916	SLIT3	0.0552605	1.56842	2.13882	1.80141	1.87377	1.62721	2.4762	2.85722	2.42871	6.89195	4.58958	5.43566	6.94551	4.76828	4.91583
ENSGALG00000001917	SSC4D	4.42994	30.845	27.7242	35.6634	25.2271	47.3595	17.8168	13.6222	14.1291	14.2905	12.4612	8.01066	7.95336	5.74528	6.10309
ENSGALG00000001918	DNAJB5	0.452134	5.27902	3.73716	5.59574	6.82587	6.69315	7.1674	6.65293	6.58074	4.73655	5.83651	3.27776	4.37112	3.4868	2.15276
ENSGALG00000001919	-	4.86664	29.8436	24.4519	23.415	23.7001	18.9446	23.408	25.4733	23.1393	35.6933	37.6334	37.8202	32.6182	33.2733	35.258
ENSGALG00000001921	SDCCAG3	0.758383	8.61502	7.85975	7.61121	5.31699	6.56809	5.80262	8.20078	7.31194	7.84784	8.22478	8.8526	7.86985	6.94516	7.25653
ENSGALG00000001925	GNB1L	0.406481	7.32014	5.46322	6.42319	7.35591	6.87704	7.00798	9.04078	5.30322	4.73322	2.6945	6.28372	5.98058	4.9801	5.54262
ENSGALG00000001926	HSPB1	3.45388	10.7511	11.5769	5.57174	10.432	6.62231	6.38239	9.41945	11.9198	68.1968	68.6041	57.2667	97.6958	153.417	82.8964
ENSGALG00000001932	SRRM3	7.1666	55.7614	57.9069	58.7135	44.4295	59.101	54.3135	43.382	53.7386	33.2329	37.7427	22.6332	26.688	25.1651	23.4824
ENSGALG00000001933	CORO2A	0.991233	12.426	5.90732	12.1375	15.5672	13.1832	12.3105	12.954	10.5849	12.1247	3.98348	6.0466	13.8293	8.83354	6.0078
ENSGALG00000001934	OPN4-2	0	0.098616	0	0	0	0.09962	0	0	0	0	0	0	0	0.0304325	0.0693749
ENSGALG00000001935	TTLL10	0	0	0	0	0	0	0	0	0	0	0	0	0	0	0
ENSGALG00000001936	MYO7B	0	0	0	0	0	0	0	0	0	0.00472399	0	0.0131317	0.00626186	0.00572347	0.00652371
ENSGALG00000001937	HEXA	0.912248	10.8973	7.56098	10.6703	9.32658	7.92014	9.92082	9.46433	8.88948	4.10246	1.73445	3.78894	4.9066	3.31903	2.69429
ENSGALG00000001938	SLC25A24	0.813079	17.4452	13.9874	17.6248	20.965	17.3582	22.2718	20.8273	17.3644	8.69764	6.39657	6.55507	9.51834	6.32099	5.92241
ENSGALG00000001939	HIPK1	0.443903	15.197	8.43657	14.7626	18.7112	20.0052	16.7991	14.6059	11.6034	7.68923	4.42844	3.98341	8.60179	4.39691	5.7759
ENSGALG00000001942	SPDL1	0.366998	5.21168	8.12914	9.15102	9.99109	7.13287	8.36573	7.37356	7.80136	4.60712	4.26125	5.3512	4.83825	3.52798	3.88684
ENSGALG00000001943	RHBDF2	1.14804	17.2619	14.3633	13.6704	11.5017	13.9134	11.4103	8.85927	9.25778	4.07958	2.82505	4.14675	3.87037	3.33923	3.76843
ENSGALG00000001944	TBC1D2	0.0286619	1.52626	1.78261	1.17887	1.27435	1.91297	1.60518	1.14077	1.84689	0.340442	0.229545	0.298245	0.393837	0.317478	0.361867
ENSGALG00000001945	RFT1	0.915009	13.3861	11.4285	13.7491	13.3713	13.808	12.8234	11.947	12.4388	7.35485	5.832	6.37073	7.89671	6.89642	6.86047
ENSGALG00000001946	RSPO1	0.146502	0.34195	2.15667	0.358804	0.403074	0.287859	2.08073	1.42616	1.72711	1.54359	0.518503	2.05214	2.17954	3.98428	2.03898
ENSGALG00000001947	IKBKAP	0.354747	7.77003	3.96785	9.20107	9.54899	7.00727	9.14771	8.96306	7.26551	5.81592	3.12661	3.53132	6.68081	3.25624	2.3572
ENSGALG00000001948	-	4.22795	55.0227	63.874	62.2856	48.8853	60.8618	63.7445	52.4355	48.2232	25.9875	27.114	28.454	24.6506	23.8137	28.4603
ENSGALG00000001949	MDH2	8.29417	90.6251	49.4756	85.1295	94.5721	63.9561	91.1953	106.354	76.8748	85.3682	68.524	63.8861	76.1143	64.6026	37.6987
ENSGALG00000001950	PMPCA	1.40104	20.2629	15.7326	19.6307	23.817	17.4453	19.8957	22.3046	14.8644	17.3913	13.1659	13.3372	19.7452	13.826	11.4516
ENSGALG00000001951	-	0	0.630695	0.165741	0.31021	0.557575	0.318558	0.447733	0.636391	0.970579	4.43057	0.595304	1.78493	3.23436	1.71153	0.709392
ENSGALG00000001954	APTX	1.60998	8.96165	6.4096	8.43394	8.54887	7.27964	8.02031	11.5596	11.1116	15.0793	15.8059	11.6028	16.5984	10.5772	9.49871
ENSGALG00000001955	AANAT	0.589962	4.22385	1.1458	1.93008	2.20837	3.23454	0.994902	0.714915	0.709688	0.575394	0.444542	1.24403	0.953389	0.639039	1.32434
ENSGALG00000001956	OLFML3	0.468434	3.02401	5.11699	3.01828	1.1737	1.19212	3.35104	6.96595	3.49243	22.9304	9.89995	38.849	45.2949	35.2721	29.8036
ENSGALG00000001957	ITCH	0.153164	4.70408	4.13148	5.28503	6.65758	4.95518	5.03427	5.14628	4.16177	1.56093	1.20022	1.04981	1.52804	0.941096	1.07268
ENSGALG00000001959	HENMT1	0.207294	0.502763	1.05697	1.42437	1.60011	1.06655	1.42765	1.50162	1.47599	1.20126	1.53334	0.677528	1.41924	1.17066	1.40647
ENSGALG00000001962	PTBP1	2.61483	55.5233	47.6284	65.2189	69.2358	51.8698	66.0608	64.173	55.3889	20.0016	17.5793	22.1593	24.9998	15.5363	18.4367
ENSGALG00000001963	STYXL1	0.0320143	0.795243	0.185762	0.62583	0.989472	0.624819	0.716883	0.784593	0.669431	1.85521	1.49563	1.04637	1.38997	0.78182	0.779741
ENSGALG00000001964	INPP5E	0.285712	6.49482	4.1657	6.71388	9.01826	6.39414	7.7031	9.6636	5.05609	4.52262	2.7566	3.1756	4.89552	3.18531	2.10709
ENSGALG00000001965	AARS	3.37737	47.1986	20.0188	49.2093	55.4733	40.5255	57.1467	61.2428	47.9534	39.6659	28.9004	27.8287	45.9763	31.6691	23.3846
ENSGALG00000001966	-	9.00836	90.4813	87.9188	80.2502	65.9005	69.9691	100.945	100.653	101.631	52.0336	56.9811	46.2199	44.3903	51.0591	46.1833
ENSGALG00000001967	ABCA3	1.26856	28.7097	28.7291	39.8372	31.8423	36.148	40.5552	34.7628	37.7402	11.1346	7.91647	7.30294	10.1686	9.67753	9.08277
ENSGALG00000001968	SYT6	0	0	0	0	0.186402	0	0	0.0510603	0	0.041336	0.383227	0.0766034	0.0547927	0.250408	0
ENSGALG00000001969	-	11.806	87.2558	71.2192	76.3053	61.7772	70.0765	95.7645	85.6936	108.237	69.5762	65.2613	57.1285	61.8938	76.2227	66.158
ENSGALG00000001971	UBE2O	4.85913	83.7336	67.9799	126.658	118.579	107.316	82.3953	85.5307	73.5271	35.9293	29.5084	20.2163	31.5727	21.0735	20.0622
ENSGALG00000001972	PRPF38B	12.291	69.0579	77.3809	72.2755	55.3145	56.2511	75.6161	68.5949	74.4777	65.4087	81.9499	58.9313	59.7516	50.9762	58.5532
ENSGALG00000001973	GNL2	3.15254	29.504	32.101	36.0818	34.5829	25.7497	32.2967	36.6432	31.2718	23.6343	24.1091	22.8829	24.3873	17.8538	19.5439
ENSGALG00000001975	TMEM120A	2.46746	25.9245	30.0995	21.8235	22.0671	21.0785	18.7612	20.9998	21.0009	12.0122	12.5694	13.8252	12.8779	13.2516	12.9217
ENSGALG00000001976	TRIM33	0.482204	15.1336	12.7345	16.5547	18.3977	15.1117	15.4498	15.3718	12.4624	5.48655	4.6394	3.84333	6.12894	3.91435	4.02884
ENSGALG00000001977	LDB3	1.60717	29.527	16.3305	8.5803	14.3964	16.4974	9.22545	9.97215	9.83788	0.837015	0.699099	0.167692	0.929583	0.712616	0.406126
ENSGALG00000001978	MED16	0.882907	14.7331	11.4402	15.8769	14.3471	13.7135	16.1803	15.1641	11.6773	7.44393	5.37659	6.48045	7.88234	6.33419	5.77347
ENSGALG00000001979	FBLN7	0.0907993	1.30635	0.565431	0.87687	0.475546	0.931518	0.342898	0.558275	0.800501	0.335534	0.235663	0.226112	0.262816	0.11087	0.294868
ENSGALG00000001981	PARP6	4.05355	54.6948	46.6815	42.6339	43.3312	42.1233	40.3983	48.5571	51.8321	25.5256	29.0969	22.9656	21.4681	23.4535	17.5268
ENSGALG00000001983	FNDC7	0.00631489	0.196218	0.165006	0.772084	0.624489	0.555003	0.795975	0.570211	0.817615	0.556872	0.442525	0.471767	0.485076	0.289154	0.527333
ENSGALG00000001985	PIGQ	0.460243	2.14895	1.97654	4.6859	3.21912	3.21101	3.66858	3.39709	2.50147	3.52022	1.6638	2.87808	3.87021	2.50883	2.45927
ENSGALG00000001986	VCP	7.98677	88.398	55.7666	100.734	83.2685	70.5643	105.973	101.676	95.7508	76.4257	57.5195	56.7989	83.8259	60.8669	44.7326
ENSGALG00000001988	TXNRD2	0.0671393	2.4424	1.93187	2.2456	2.83622	2.17412	1.86384	2.03012	1.83207	1.27474	1.41893	1.0972	1.69774	0.958876	1.10129
ENSGALG00000001989	PRUNE	0	0	0	0.110158	0	0	0.0567833	0.0564969	0.0662809	0.0506071	0.312787	0	0.067082	0	0
ENSGALG00000001992	PKM	9.26305	218.042	102.724	194.717	212.843	143.357	286.948	327.845	206.603	81.4318	63.6266	61.1061	88.4375	76.563	42.2618
ENSGALG00000001994	PRR35	0.260462	4.34757	2.64928	0.64461	1.11407	1.14569	0.204479	0.203447	0.0596699	1.31249	2.91529	0.532065	1.41356	0.347852	0.566412
ENSGALG00000001995	LIMS2	0.724757	12.9909	5.5683	11.0836	15.4865	8.5789	12.7228	12.8283	7.64435	12.6546	8.23899	8.08783	14.9346	10.531	5.62348
ENSGALG00000001996	DNALI1	0.59216	3.54684	3.19569	2.49218	2.23974	2.94313	3.69979	4.49915	4.31861	3.81282	7.17222	2.76491	3.51587	0.803394	0.915724
ENSGALG00000001998	R3HDM4	5.02002	26.8135	29.6308	17.9091	17.3025	20.9052	23.7623	24.5859	21.5513	21.3896	23.6938	21.539	20.5202	24.0217	20.9737
ENSGALG00000002000	GRAMD2	0.786676	5.47874	5.44776	5.01077	5.67264	5.01098	4.50507	4.60187	3.99652	6.05946	6.12527	6.40177	7.43156	5.55758	7.66412
ENSGALG00000002001	STXBP3	0.287073	4.98311	4.45065	5.71572	6.02742	6.34988	3.96362	5.94172	4.84247	3.43016	3.11577	3.26976	4.31441	2.96091	3.35977
ENSGALG00000002002	BCAS2	9.4638	48.9172	42.2915	37.1121	44.3149	36.867	40.936	51.289	45.909	86.639	93.3634	89.9961	82.9061	80.7692	52.5824
ENSGALG00000002003	BMPR1A	0.16772	1.93212	0.878259	3.53416	4.40109	3.95632	4.10955	2.99285	2.8188	5.2963	2.08946	1.67065	7.43127	2.38926	3.81265
ENSGALG00000002005	-	0.645494	15.4512	7.85824	10.3821	9.13014	7.53167	5.53005	6.11529	3.93736	4.25576	3.40594	3.18223	4.64537	4.17095	3.14661
ENSGALG00000002006	PDILT	0	0	0	0	0	0	0	0	0	0	0	0	0	0	0
ENSGALG00000002007	GPR17	0	0	0	0.428907	0.441674	1.16994	0.829085	0.769909	0.387102	0.287697	1.62999	0.799737	0.444915	0.755228	2.05273
ENSGALG00000002008	RNF157	3.51679	43.564	30.7729	29.6993	33.2756	43.0519	20.4795	23.2296	28.054	15.0324	10.5257	10.5832	13.9178	14.9241	10.2913
ENSGALG00000002009	FANCG	0.668042	7.5838	7.45751	10.0112	8.96346	9.06141	7.90612	7.07632	7.56813	3.3148	2.81309	3.15105	2.7092	1.76876	3.22571
ENSGALG00000002010	SNIP1	2.50518	37.952	25.7461	34.8925	33.6592	29.3968	28.3973	32.5281	23.3101	22.3617	15.0206	16.0758	21.6326	15.581	17.27
ENSGALG00000002012	MMRN2	0.0126143	0.0640452	0.538577	0.252007	0.490708	0.582275	0.207844	0.516989	0.212282	0.286041	0	0.196329	0.266817	0.218205	0.307235
ENSGALG00000002013	MEAF6	19.9007	60.2382	30.0771	51.672	58.2249	49.7461	55.8367	62.8489	50.2011	133.552	104.267	135.038	149.698	121.782	84.7741
ENSGALG00000002014	SMU1	0.903993	15.3384	11.5264	21.3422	24.4852	13.055	17.7398	21.4701	12.6405	14.7552	7.95683	10.2159	15.9416	8.34529	7.00493
ENSGALG00000002015	SNCG1	19.6818	143.271	58.353	76.0552	77.5835	61.5376	92.9012	105.817	104.362	21.0668	26.5237	12.2103	10.8022	24.9988	9.93701
ENSGALG00000002016	PRKCD	0.0474173	2.29837	1.62418	3.1159	3.10762	2.59492	1.09689	1.07576	0.987699	1.03284	0.464482	0.792757	1.33842	0.667703	0.718483
ENSGALG00000002018	CAPN15	0.854359	16.0761	20.5819	20.9574	18.2488	21.4742	15.5756	13.8513	14.5204	6.55563	5.57235	6.55363	6.71343	5.87089	6.56306
ENSGALG00000002020	-	2.33449	21.0237	6.19345	22.5517	25.4131	15.0152	19.5557	19.7273	14.4568	31.0765	19.3219	20.5129	33.8264	22.7817	11.5125
ENSGALG00000002021	ZC3H12A	0.139009	1.64718	0.0706719	1.48146	1.92181	1.32437	1.2273	1.30251	1.24156	0.922297	0.144315	0.670696	1.09874	0.608223	0.661019
ENSGALG00000002022	CKI	0.469904	6.18425	2.68993	4.12839	3.7454	2.84356	4.22153	3.64939	3.95825	6.38953	4.18148	7.00013	11.5087	6.53465	5.11261
ENSGALG00000002023	PIGO	0.138315	4.98199	2.98344	4.15828	3.71927	4.11767	3.895	3.97284	3.20255	2.06269	0.756781	1.78037	2.34716	1.72313	1.56083
ENSGALG00000002024	COMT	0.498552	2.52801	3.29878	3.533	3.36523	2.33359	3.11189	4.29245	2.80684	5.39741	4.36709	5.78322	6.73824	4.94614	3.30673
ENSGALG00000002026	-	1.63635	2.36895	1.32808	4.59856	4.56092	4.46705	3.20328	4.46197	1.79475	10.3072	10.3521	7.64046	14.6873	7.18055	13.5223
ENSGALG00000002028	GPRC5B	0.0102584	1.30046	1.367	1.53513	1.6361	1.36423	1.62322	1.27183	0.828937	0.264927	0.179718	0.239492	0.573867	0.219205	0.339087
ENSGALG00000002029	TMEM259	2.14039	15.0959	10.1023	23.8313	21.1608	17.5393	21.185	17.3821	18.4175	20.9131	13.9099	14.4007	21.9237	11.6785	13.5753
ENSGALG00000002030	AHCY	2.07753	38.1627	20.1103	55.1783	66.3991	35.1868	32.242	41.7415	23.5958	24.9802	16.3364	17.7201	25.6415	15.2033	9.16999
ENSGALG00000002033	NDUFB6	20.5211	57.8218	50.1392	44.9637	44.7979	47.3176	42.3181	60.5254	55.2457	138.08	176.701	157.817	122.961	131.919	104.583
ENSGALG00000002038	DENND2C	0.0730237	1.40122	1.12222	0.840163	0.924161	0.606636	1.73232	1.29269	0.66349	0.873935	0.923945	1.10813	1.1432	1.33748	1.12748
ENSGALG00000002040	ARVCF	0.28514	11.3319	4.89826	10.9181	15.0677	12.025	16.3941	18.688	12.1958	11.5782	5.24247	5.92676	13.6271	7.39017	6.97687
ENSGALG00000002041	AGRN	1.2145	66.9223	55.7209	73.6725	58.5049	72.3633	67.8784	51.6594	65.8885	7.81977	5.66788	4.50309	11.8934	8.63803	10.0057
ENSGALG00000002042	KNOP1	6.59879	61.2182	67.2603	60.3765	53.6314	37.1528	57.2715	67.7726	66.8882	34.706	40.9441	38.8357	31.5049	28.8744	25.6152
ENSGALG00000002043	WDR33	0.448553	13.5374	9.43274	15.9424	15.8324	14.1227	17.4512	16.1507	11.9266	5.70438	5.00797	4.01838	5.65202	4.10779	4.65568
ENSGALG00000002044	FAM86A	2.02782	21.3415	25.0572	13.8977	14.4171	17.3352	12.3532	11.9886	17.1969	13.7586	15.0432	17.1473	15.1981	15.4511	19.0559
ENSGALG00000002045	EIF2B	15.7954	98.2018	67.9276	109.593	122.284	75.4701	104.399	132.46	93.6002	163.868	166.367	137.022	164.53	111.573	111.551
ENSGALG00000002046	-	0.0668266	0.742196	0.480104	1.07831	0.706622	0.288366	0.648476	1.15215	0.432537	1.07759	2.28945	0.811269	0.848105	0.611989	0.930074
ENSGALG00000002048	GPRIN2	0.0922939	1.45636	0.874784	1.53906	2.50146	2.43796	2.3969	2.25045	1.4186	1.71721	2.15587	1.6906	2.53706	1.82046	1.30922
ENSGALG00000002050	EXOC7	0.519112	13.2709	10.6136	13.5451	15.9821	12.4807	12.9791	14.3236	11.0145	5.42859	5.08502	4.1961	5.85983	4.52108	3.47647
ENSGALG00000002051	DNASE1	0	0.0911759	0	0.0717524	0.0537369	0	0.0739727	0.0735995	0.0863453	0	0	0	0	0.20811	0.118604
ENSGALG00000002053	POR	3.34579	31.304	28.5687	45.1989	34.5066	29.8695	42.5063	34.9172	29.6144	21.9664	18.9307	17.1002	21.1443	16.2395	13.4771
ENSGALG00000002054	RALY	0.0932042	1.72724	1.65999	2.88685	2.28806	4.07125	2.70926	2.29723	3.08451	1.35867	1.12313	1.2434	1.26736	1.09403	1.38985
ENSGALG00000002055	HAIRY1	1.11973	4.35473	7.32406	6.44282	3.84986	5.45484	13.2844	17.0138	15.1764	17.6326	34.632	41.6808	30.125	39.5932	47.4018
ENSGALG00000002056	C15H22ORF25	0.358373	5.06422	2.91597	5.9146	6.86299	4.46409	5.65273	7.62914	5.52905	4.2782	3.12258	3.00798	4.30308	3.37309	2.61262
ENSGALG00000002057	POLR2D	5.2071	22.0837	15.6387	25.7944	26.9218	19.9603	22.7262	25.5201	20.2533	47.4536	50.8955	51.7297	53.4666	44.8112	39.1266
ENSGALG00000002060	TAF15	4.16185	83.4063	69.1455	78.9537	73.1843	65.4344	74.6982	77.2153	73.7146	34.5366	36.0084	32.9335	33.2338	28.1328	26.899
ENSGALG00000002062	SRP68	0.830072	21.8557	21.4032	23.3929	22.5451	19.7838	21.4173	20.7142	17.4714	8.89461	6.36177	7.09797	9.16473	6.28008	8.25678
ENSGALG00000002064	STOML2	7.0694	44.6438	35.2572	47.659	46.4464	42.2748	46.1101	52.2702	39.705	67.8836	52.5422	59.2074	69.5097	50.4795	47.9909
ENSGALG00000002066	NCOA4	1.27146	20.9605	10.5171	25.1827	27.8533	16.798	24.2614	26.801	17.7591	15.1137	9.92483	10.3481	16.8357	11.6829	8.45786
ENSGALG00000002067	-	1.06233	8.09021	7.37025	7.26868	7.78802	5.51648	7.00131	6.14966	7.72542	11.6455	5.07906	8.7892	10.5816	6.65648	7.06839
ENSGALG00000002069	FAM214B	0.517222	7.70336	9.43317	5.49981	4.37636	5.65583	5.05789	4.71184	7.0696	1.41719	1.96327	1.26788	1.40351	1.4802	1.39472
ENSGALG00000002070	SAP130	1.47447	38.243	30.9431	40.5569	37.2692	37.7639	41.965	40.1454	44.159	12.8163	11.9297	10.4111	13.2381	10.4601	10.9317
ENSGALG00000002074	-	0	0.515416	0	0.202808	0.151887	0.260331	0	0.208028	0	1.0292	0	0	1.36425	0.41565	0.473765
ENSGALG00000002075	C16ORF89	0	0	0	0.151604	0.0567696	0	0	0	0	0.287554	1.18485	0	0.381166	0.116131	0.132368
ENSGALG00000002076	DGCR8	0.794009	20.1464	12.1587	23.6009	25.5309	22.9051	25.1702	17.0047	11.208	19.9145	9.69507	9.04377	22.0783	8.39151	9.06248
ENSGALG00000002078	MYO9A	2.16342	85.5507	122.254	120.9	93.5412	139.387	61.7214	47.9362	51.7186	7.88683	7.57383	6.26261	7.65483	6.93204	8.53969
ENSGALG00000002080	DOCK2	0	0.0820691	0	0.0258343	0.0773913	0.0165809	0.0399505	0.0927475	0.0155442	0.0250503	0	0	0.0442738	0.0134891	0.0269064
ENSGALG00000002081	MMP28	1.17626	11.5453	10.0436	14.0417	12.0093	17.0738	4.1696	3.35976	3.05045	2.86892	3.4711	1.63011	2.36783	2.50856	1.55112
ENSGALG00000002082	AMPD1	0.00702721	0.248387	0.0870317	0.130315	0.170792	0.125458	0.20152	0.133669	0.274431	0.0531161	0	0.196869	0.0469386	0.107257	0.0978028
ENSGALG00000002083	-	0	0	0	0.0637999	0	0	0	0	0	0.0169753	0	0	0.0225016	0.0205669	0.0234425
ENSGALG00000002084	NAGPA	0.217502	2.93834	1.4772	3.46857	3.50123	4.06522	3.83502	3.76411	1.81478	5.73297	3.51732	5.31215	5.58773	3.11545	2.79427
ENSGALG00000002085	CDH1-A	1.65793	18.1547	16.1165	21.9355	21.4755	19.6032	21.2611	23.7689	21.3847	14.3599	12.3178	9.75037	14.2443	12.4143	10.8181
ENSGALG00000002086	RASL10B	0.418547	1.27796	1.00751	0.879998	1.6947	0.968228	1.16644	1.8053	0.605126	58.0001	49.6985	26.3827	42.9839	42.1629	20.7523
ENSGALG00000002087	NCBP1	1.01668	18.7653	14.5907	22.5702	26.1816	17.3197	21.444	24.1663	15.1833	11.5331	6.21716	6.72876	13.0934	6.75605	6.01537
ENSGALG00000002088	GALR2	0.307723	0.259888	0.728493	1.36349	0.510573	0.437556	0.983975	0.629364	0.574277	2.24843	1.91681	1.43682	1.64436	0.563616	0.749489
ENSGALG00000002089	-	7.08946	36.0481	10.7811	31.9296	34.0468	21.0263	33.1624	28.612	24.1396	104.353	69.0005	64.8975	102.497	60.6529	31.1586
ENSGALG00000002090	GPSM2	0.431863	5.40471	4.93254	9.85848	12.3712	7.32196	11.0133	10.5519	6.70544	7.96124	3.92303	4.97391	8.24527	3.71324	3.43102
ENSGALG00000002091	ZDHHC1	0.274969	2.80822	1.82737	2.26259	2.67968	3.03944	3.20055	3.67016	1.77296	1.93983	2.56918	1.36948	2.02033	1.45492	1.27565
ENSGALG00000002093	NR2E3	0.15718	1.2987	2.7303	1.20786	0.869801	1.72936	0.526831	0.285913	0.447235	0.324018	0.222517	0.266874	0.238611	0.261715	0.69605
ENSGALG00000002094	TRMT2A	0.819549	10.0756	12.8715	10.0537	10.6264	10.9573	10.2866	11.2465	12.144	10.1324	5.56502	10.412	9.83448	9.13437	8.95258
ENSGALG00000002095	CHMP4B	11.0926	90.3872	47.5374	86.2832	94.2071	66.1024	85.9848	100.608	78.5551	119.004	100.382	102.761	111.88	97.6223	68.1077
ENSGALG00000002097	-	0	0.112208	0	0.353217	0.132266	0.113351	0	0.0905775	0	0	1.20595	0	0	0.315198	0.179634
ENSGALG00000002098	GRIK3	3.25944	29.0494	21.5251	11.136	8.5605	9.86187	15.8686	12.8779	14.5927	2.67767	1.66237	1.2184	2.26589	3.02695	1.88191
ENSGALG00000002099	PFKFB4	1.19128	13.8085	6.90147	14.1884	15.724	13.6859	17.3753	17.1615	10.0174	20.0847	14.997	12.0604	26.0282	14.9879	12.3574
ENSGALG00000002102	-	0	0	0	0	0	0	0	0	0	0	0	0	0	0	0
ENSGALG00000002103	TPPP3	37.8599	148.58	86.0242	77.9519	74.1562	68.6139	126.382	148.399	163.043	199.686	166.484	154.944	179.001	311.208	134.905
ENSGALG00000002105	FOXI1	0	0.143912	0	0.0377514	0	0	0.116759	0	0	0	0	0	0.0945411	0.0288042	0.065663
ENSGALG00000002106	CLCC1	0.316875	4.17505	3.35603	6.16054	7.1649	6.07823	6.94893	5.69961	3.28518	4.80002	1.80532	2.94106	5.63991	3.01986	3.21351
ENSGALG00000002107	RANBP1	7.81959	63.5975	23.6072	61.5371	80.6813	36.9176	67.1682	77.789	42.7299	156.107	90.829	94.3705	179.67	93.7852	67.3503
ENSGALG00000002108	-	0.0261921	1.9031	2.38151	1.87804	1.92282	2.15134	0.453403	0.487692	0.700883	1.60974	1.2819	0.777453	1.16218	0.49686	0.764871
ENSGALG00000002109	KCTD19	0.0520071	0.135825	0.356936	0.721507	0.320208	0.240114	0.440789	0.438566	0.289415	0.119122	0.184064	0.0662267	0.173692	0.274218	0.345459
ENSGALG00000002110	TSTD2	0.500703	3.6342	1.76314	3.73999	4.8193	4.3772	4.13923	3.27211	3.30928	6.15633	2.18322	2.05734	7.15716	2.62894	3.97213
ENSGALG00000002111	SEC14L5	0.64716	11.6266	4.18637	12.9158	14.2917	13.3023	14.879	14.778	10.6152	10.5293	5.43417	4.58195	10.821	6.62384	5.09219
ENSGALG00000002112	CSF3R	0.06972	0.397819	0.228094	0.31307	0.362355	0.365335	0.0293416	0.204355	0.102748	0.027025	0	0.0250413	0.0537344	0.130971	0.186605
ENSGALG00000002113	SLP76	0	0	0	0	0	0	0	0.0117245	0	0.00217947	0	0.00403897	0	0	0
ENSGALG00000002114	ZMYND10	0.408586	5.64973	7.96948	4.733	4.10319	5.67043	4.96817	3.64848	4.03869	2.34714	2.20574	2.67087	2.03778	2.84374	2.27463
ENSGALG00000002116	C18H17ORF106	1.01911	2.77708	2.00693	4.57583	3.93842	3.94503	3.8021	5.39417	2.95869	7.62528	2.64502	9.22847	7.94173	8.86151	4.19064
ENSGALG00000002117	PARG	0.562379	19.4925	10.4318	22.3103	25.8061	18.2051	23.6301	23.263	17.2046	8.74454	5.12949	4.85159	9.61648	5.01612	4.75586
ENSGALG00000002118	CO6	0	0.0473405	0	0	0	0.0239112	0	0	0	0.00578838	0	0.0643618	0.0306911	0.0771437	0.0239808
ENSGALG00000002119	C16ORF62	0.385821	6.5355	6.63064	6.95999	9.14101	5.84658	7.33363	8.16278	4.92676	4.98061	3.03786	3.50174	6.19664	3.54652	4.14798
ENSGALG00000002121	PLEKHN1	0	0.0492083	0	0	0	0	0	0	0	0.100066	0.0773098	0.324523	0.0994817	0.181857	0.276378
ENSGALG00000002123	OSCP1	2.14689	9.19931	10.7825	9.93036	8.73254	11.1022	10.3037	8.54309	10.3309	6.23084	3.80877	3.42601	4.26577	5.80702	4.72782
ENSGALG00000002124	ZDHHC8	0.16282	8.28777	9.61733	9.04692	9.41907	12.8733	10.3873	7.93699	8.46756	4.8681	1.97207	3.34506	7.2021	4.41803	5.96736
ENSGALG00000002125	TMOD1	1.87292	13.1749	7.15377	22.453	28.1287	19.3025	13.9453	14.7905	12.0637	23.5946	11.1804	11.6601	33.882	18.8672	10.5353
ENSGALG00000002127	LSM10	1.02611	6.03316	6.65894	4.98529	6.75602	7.92295	7.46459	9.00972	7.5704	13.6317	26.8739	17.8577	14.6425	17.6548	12.6582
ENSGALG00000002128	-	0.00611045	0.245668	0.114772	0.107407	0.144791	0.0827232	0.465069	0.352551	0.258503	0.123164	0.261677	0.0570618	0.0918338	0.083938	0.170087
ENSGALG00000002129	WDR47	0.982437	19.4325	13.9951	25.4429	28.9211	24.8716	31.79	31.2147	25.5879	12.0732	8.28059	7.76382	13.2885	9.67928	7.89632
ENSGALG00000002130	STK40	8.49867	81.3609	50.948	78.7137	78.7765	77.9163	71.1369	70.0148	55.1369	60.759	52.9699	50.3491	62.7694	51.3594	43.8435
ENSGALG00000002131	NPRL2	2.37274	17.093	12.9978	18.3171	15.8079	14.328	17.2611	14.9722	11.2795	23.9128	16.6273	23.8985	25.3581	21.1083	17.1012
ENSGALG00000002132	KCNIP1	0	0.189123	0.238559	0.0893	0.0668787	0	0.0613755	0	0.107462	0.0739041	0	0.219134	0.156741	0.232805	0.020412
ENSGALG00000002134	THUMPD1	3.37661	26.289	11.2464	23.7558	27.43	15.1311	23.2508	30.2895	16.5733	39.0984	28.1558	24.4877	43.1889	26.317	20.3311
ENSGALG00000002136	AP3B2	3.92547	66.7367	67.6333	56.6142	48.912	61.6659	50.3623	46.1994	53.5415	22.9542	22.1133	20.3738	21.9139	26.5319	23.0763
ENSGALG00000002137	PGAM5	2.0855	24.7099	22.3519	31.5499	31.9751	23.9426	29.6963	32.8709	25.8283	22.66	16.351	20.05	28.7068	23.0333	17.8385
ENSGALG00000002138	HYAL2	5.79648	42.4385	36.7036	43.0757	35.7226	39.4321	48.8183	44.1846	45.2333	40.3881	39.4552	30.7005	42.9693	36.5962	41.67
ENSGALG00000002139	CSDE1	7.4249	107.025	70.6721	130.435	160.507	103.875	125.477	132.163	76.3066	125.364	76.3321	65.7947	134.185	69.5464	53.078
ENSGALG00000002140	AP2B1	1.53524	37.4035	30.3399	38.63	41.3747	35.0084	40.6593	45.3055	40.795	18.9045	13.1267	14.1796	18.2187	16.2414	11.3081
ENSGALG00000002141	UGGT1	0.302174	5.16415	4.70085	10.7675	10.5115	8.85587	9.54576	8.29428	5.15944	3.67005	1.92045	2.18872	3.99363	1.8409	1.95002
ENSGALG00000002142	DGKQ	0.101747	0.758908	0.607799	1.16603	1.40574	1.35074	1.67123	1.57528	1.60852	1.63259	0.625445	0.475077	1.59175	0.899091	0.689411
ENSGALG00000002143	ANKLE2	0.459071	10.5542	5.52958	13.1268	13.5985	10.9643	11.5341	11.3415	6.08527	8.79512	4.52999	4.86	10.4136	6.00785	4.57051
ENSGALG00000002144	THRAP3	3.9961	76.5882	76.9235	95.4603	83.9121	76.1604	88.0519	87.572	80.4333	34.609	32.9919	33.7524	36.1866	30.6098	28.6541
ENSGALG00000002145	CAMSAP2	0.313068	13.6716	14.5914	16.2577	19.3824	15.7871	18.4048	17.8419	17.8658	4.1625	2.50257	2.74959	4.54258	3.13693	3.8464
ENSGALG00000002147	SIKE1	2.79772	34.4948	20.6778	33.8962	40.3861	23.4033	29.726	41.6547	23.8382	32.7979	23.31	27.291	37.1369	28.2049	16.1828
ENSGALG00000002150	-	0.145296	3.08908	3.29223	3.47769	3.45162	3.20721	2.45402	2.47627	2.07217	1.27891	0.925622	1.00441	1.34233	1.34212	1.12928
ENSGALG00000002151	PEX12	0.609981	3.88198	2.47309	4.21218	5.06121	2.31725	4.00848	5.36515	4.79033	5.93305	2.76132	4.96765	5.35356	4.76336	4.49156
ENSGALG00000002152	GABRP	0.00552817	0.129817	0.382085	0.0408646	0.0765109	0.131138	0.0842582	0.146708	0.172114	0.153213	0.0860876	0.141967	0.19386	0.388134	0.153879
ENSGALG00000002155	HS6ST1	13.5392	68.5582	49.9734	103.789	99.7994	88.1695	68.4298	68.8255	61.5361	132.534	83.3677	94.8258	131.847	60.4135	71.1438
ENSGALG00000002157	RPS17L	442.344	824.395	789.79	509.958	600.355	580.469	518.636	803.785	798.888	2748.8	4261.84	3900.81	2617.91	2982.87	2526.91
ENSGALG00000002158	GOLGA3	0.158812	5.46449	5.40827	7.18493	9.86011	8.79822	7.03894	7.84492	5.06351	2.96449	1.99473	1.92146	3.27528	2.16918	2.31516
ENSGALG00000002159	ACOX1	0.603722	10.5789	8.88526	10.631	12.256	11.8391	10.6655	11.8675	10.9024	5.87605	5.53786	5.67641	6.23302	5.25951	4.73836
ENSGALG00000002160	B2M	5.8838	11.5266	2.42328	13.0623	11.9566	8.84942	11.4091	13.2125	12.4442	68.6319	49.2063	53.9277	69.8686	50.5568	21.9887
ENSGALG00000002162	ACO1	0.697393	11.607	8.33676	11.7767	11.9758	10.2632	11.4366	12.9911	10.6905	7.32275	6.07207	5.83882	8.66254	6.06153	5.67784
ENSGALG00000002164	DDX59	0.513861	5.55202	2.43896	5.93437	6.86192	5.77596	6.58861	8.19421	6.39576	5.94141	4.49434	5.12731	6.53558	5.58687	5.21687
ENSGALG00000002165	UNC13B	0.0694056	3.61668	2.94741	4.18937	6.71809	5.37763	2.29138	2.1486	1.40466	2.66144	1.14672	0.822027	2.32364	1.12652	1.43717
ENSGALG00000002167	PATL2	0.113217	0.762419	1.84328	1.32	0.898704	1.2708	0.927847	1.04626	0.902531	0.600536	0.13919	0.723391	0.557227	0.400177	0.539062
ENSGALG00000002169	PLEKHB2	0.446626	10.1727	4.71082	10.596	11.1613	7.85239	9.66903	11.4931	8.37549	4.3793	3.2139	3.74917	4.93798	4.00154	2.47406
ENSGALG00000002170	-	0	0	0	0	0	0	0	0	0	0.0418788	0	0.155219	0.0555122	0.152218	0.115667
ENSGALG00000002172	FAM168B	0.841525	20.9699	13.1986	22.3544	31.1632	21.9891	23.4428	23.5322	17.1054	13.426	6.74257	7.05997	15.9201	8.38607	8.31182
ENSGALG00000002175	KIF14	0.0199888	0.626551	0.534006	1.11941	1.5769	0.992159	1.30518	1.59932	0.609392	0.38809	0.24719	0.247055	0.518357	0.139983	0.278199
ENSGALG00000002179	FBF1	1.73023	29.3793	28.0697	30.0395	26.2146	28.2441	30.3487	28.4985	28.3657	11.5686	11.2822	11.9183	10.7302	10.6941	9.64723
ENSGALG00000002180	CHFR	1.02093	10.7274	5.11311	13.6372	13.8224	10.3101	13.5659	11.7796	7.97915	10.3671	4.7575	6.31979	11.2364	5.99693	5.54368
ENSGALG00000002182	NR5A2	0.0794263	0.510316	0.048766	0.456365	0.423809	0.351485	0.489306	0.224694	0.219672	0.0778237	0.0171787	0.0412063	0.0221055	0.00673495	0.0230299
ENSGALG00000002183	PRR16	0	0.538079	0	0.677521	0.126852	0.978403	0.349243	0.434351	0.509571	2.87154	1.47901	2.88249	2.53757	0.869773	1.48707
ENSGALG00000002184	RANBP17	0.0617954	2.14618	2.80623	1.79196	1.85108	2.64394	1.74123	1.18314	1.78461	1.43665	0.874828	1.18037	1.91373	1.22615	1.79829
ENSGALG00000002186	UNC45B	0	0	0	0	0.0349405	0	0	0	0	0.00907744	0	0	0	0.021996	0
ENSGALG00000002187	HSD17B4	0.57185	9.0624	3.972	9.87869	8.41752	7.27844	8.59956	8.89222	7.36922	6.62133	4.15792	6.93043	8.1309	5.26259	3.6283
ENSGALG00000002189	SNX1	3.57341	32.9815	20.1485	44.6634	46.7345	35.9675	29.3214	32.804	24.8453	33.8811	21.9659	30.6256	35.8816	24.1847	18.8137
ENSGALG00000002191	TLX2	183.763	427.924	238.312	299.325	282.645	288.331	162.552	192.175	204.148	925.521	1144.95	620.66	838.212	802.352	609.254
ENSGALG00000002192	PTPRC	0	0.0741311	0.311696	0.291694	0.131073	0.349467	0.180432	0.0598405	0.117006	0.14509	0.136463	0.0818329	0.100343	0.0229288	0.130673
ENSGALG00000002193	ARHGEF4	0.0815817	0.811959	0.442557	0.567987	0.691238	0.637953	0.756351	1.06811	0.626544	0.327009	0.259861	0.588696	0.408696	0.622595	0.258053
ENSGALG00000002194	MRPL38	2.10456	18.0201	15.3517	16.0349	20.3388	17.0137	16.3878	22.9602	15.2807	16.8749	12.1792	18.2589	19.3765	14.8022	11.7756
ENSGALG00000002197	NPM1	231.247	1211.13	554.008	1314.58	1553.13	839.307	1186.36	1550.51	947.926	2681.35	2204.15	2264.54	2684.47	1781.64	1256.37
ENSGALG00000002198	FHOD1	0.00890139	0.442627	0.685666	0.165	0.233413	0.258866	0.378012	0.244468	0.35299	0.336412	0.294561	0.207812	0.260125	0.258139	0.178088
ENSGALG00000002199	KLHL17	0.26504	5.9921	7.03015	4.70038	3.93033	4.94012	5.14378	5.49231	5.18039	0.945699	1.33602	1.33052	1.13589	1.92679	1.45524
ENSGALG00000002200	ACSM3	0	0	0	0	0	0	0	0	0	0	0	0	0	0	0
ENSGALG00000002201	PPL	0.0600594	1.72867	0.71965	1.30653	1.73505	0.899069	2.12458	2.22439	2.13955	0.959383	0.794985	0.319689	1.22357	0.707686	0.484816
ENSGALG00000002203	FGF18	1.34449	3.99193	2.79745	3.02516	2.61416	1.79225	3.47863	5.25129	5.04057	84.9135	101.196	30.1329	114.952	77.7066	60.8148
ENSGALG00000002204	SLC7A4	1.76271	13.9281	8.76958	14.9114	13.0426	13.9271	14.7131	13.9826	12.4871	12.8847	10.9719	6.60348	12.4757	9.87015	10.5014
ENSGALG00000002205	FBRSL1	2.99106	54.7545	56.8718	64.0003	53.7016	53.8541	64.3277	54.8664	66.3778	29.3503	27.1239	21.4317	24.7598	17.7299	24.847
ENSGALG00000002206	SNX22	0.472778	3.72078	2.67103	2.99955	1.76505	2.65856	1.98795	1.1721	2.8361	1.27627	1.84059	2.36517	2.25567	2.68025	1.9975
ENSGALG00000002207	ATP6V1G3	0	0	0	0.25309	0.0947724	0.162438	0.130461	0.389408	0.304563	79.0718	115.575	41.5843	41.0755	18.1246	26.5613
ENSGALG00000002208	-	0	0	0	0	0	0	0	0	0	0.903335	0	0.837026	0.299353	0	0.311871
ENSGALG00000002210	PPIB	107.418	333.385	272.699	330.864	299.68	302.584	270.943	292.883	289.861	803.99	795.049	807.91	845.212	767.476	688.917
ENSGALG00000002212	RAD51D	0.557452	7.23781	5.37045	5.08165	6.0223	4.44424	3.6845	5.49887	5.17435	5.14993	7.39487	5.97692	6.6196	6.05045	4.16658
ENSGALG00000002213	-	0.0168445	0	0	0	0.0218095	0	0	0	0	0.0141468	0	0.0524336	0	0	0.0586093
ENSGALG00000002215	-	0	0	0	0	0	0	0	0	0	0	0	0	0	0	0
ENSGALG00000002216	NEK7	0.190459	5.17297	3.17834	5.71941	6.83839	4.87603	5.00971	6.21952	4.7264	1.98803	1.37704	1.57531	2.49438	1.58639	1.49105
ENSGALG00000002219	WBP2	0.487001	8.2425	5.55242	8.6107	7.2869	6.18617	8.71231	8.71522	7.22861	4.49037	4.76007	3.77371	4.83327	3.80619	2.92028
ENSGALG00000002221	UBN1	0.100282	7.29448	6.97833	8.42969	7.37441	8.29855	8.41982	7.54147	6.90256	0.766203	0.628675	0.67923	0.745526	0.697995	0.703989
ENSGALG00000002222	NOC2L	2.21851	25.3279	24.8436	27.5734	25.5966	22.7725	26.9915	29.6199	23.0593	19.6808	17.6356	18.2497	20.4435	16.452	17.2367
ENSGALG00000002223	LHX9	0.0325156	1.51122	6.48654	0.59464	2.93181	0.890519	3.52498	2.13481	2.50452	2.13004	1.0127	0.303643	0.380081	0.347402	0.0565679
ENSGALG00000002224	C1ORF53	0	0.411352	0	0.809301	0.969764	0.41554	0.166869	0.332054	0.194779	1.31111	1.3506	0.809913	1.73794	0.529504	0.603538
ENSGALG00000002225	RFFL	0.238633	5.1534	2.64834	5.45247	6.27707	4.51175	4.62238	5.29238	3.55182	2.16787	1.46551	2.16567	2.33481	1.55951	1.60214
ENSGALG00000002227	DMXL1	0.0292834	2.3673	2.60692	3.24208	4.06489	5.79733	3.77475	2.86228	3.0571	0.990614	0.419132	0.482575	1.13764	0.623107	1.05036
ENSGALG00000002228	SAMD11	2.13276	45.4986	45.3751	48.239	41.0322	50.6735	50.8261	50.2375	58.1363	7.49603	8.17796	7.14595	5.50507	7.15829	4.87013
ENSGALG00000002229	FBXW11	1.08718	19.7584	16.1377	23.3968	25.3952	18.718	21.8066	21.0414	21.8082	11.0346	8.80849	8.25793	12.0565	8.13194	8.14868
ENSGALG00000002232	RERE	1.17308	59.9183	50.4094	58.2616	51.1351	65.5968	55.3509	44.3387	50.3166	14.7782	10.4865	10.2204	13.6396	10.4112	13.3841
ENSGALG00000002234	UNC13D	0.0424846	1.2704	2.73016	2.17727	1.4143	1.79667	2.08431	1.59523	1.68433	0.881037	0.636147	0.610366	0.622128	0.698327	0.795966
ENSGALG00000002235	TFCP2	5.28648	55.2944	62.5621	77.3774	59.3124	75.8306	86.297	65.8976	68.3599	46.3283	38.5803	38.595	47.015	35.7473	46.6578
ENSGALG00000002237	-	3.66534	13.5482	4.22647	14.4453	17.6185	10.3308	20.2818	23.0724	14.4031	39.3079	24.1486	20.9173	39.9676	32.0366	13.1893
ENSGALG00000002239	-	0.965642	11.2363	10.2479	10.0454	11.1509	10.8082	11.3617	11.0043	11.1104	7.42234	6.70149	7.87401	8.13266	7.47614	8.98403
ENSGALG00000002240	C3ORF18	0.819096	4.7674	2.19245	3.5173	5.18055	2.70896	3.38439	4.20915	2.68067	14.9049	13.464	14.8731	17.9333	17.5027	6.01664
ENSGALG00000002242	GALNT9	1.67902	10.1244	13.066	38.8519	37.0433	31.1888	69.0882	66.7167	58.1451	16.7657	13.7149	6.63726	6.43318	2.86142	3.79911
ENSGALG00000002244	AGRP	0	0	0	0	0	0	0	0	0	0	0	0	0	0	0
ENSGALG00000002246	DENND1B	0.223176	0.311062	0	1.52997	2.15416	1.17836	2.01896	0.753292	0.589163	1.99929	2.51002	0.926267	1.73916	1.43824	1.81189
ENSGALG00000002247	-	0.209201	2.49997	3.0033	1.34907	2.65217	1.58741	1.97032	2.19102	1.75873	4.05861	4.07224	2.14896	4.05237	2.61831	3.49393
ENSGALG00000002248	NAB1	0.197394	4.27055	2.69862	5.03146	3.94276	3.29163	3.44475	3.86576	2.64165	6.96908	4.26068	4.34001	8.76217	6.46806	4.35564
ENSGALG00000002249	AGO1	2.58103	55.2934	40.8898	57.5189	65.1984	63.8824	53.5526	51.9475	36.7704	33.7702	18.8586	21.5538	38.1087	18.5243	20.9852
ENSGALG00000002250	DTWD2	0.0545158	2.05462	0.891323	1.82224	1.97019	1.58136	1.9977	1.89548	1.12731	0.563155	0.551817	0.351272	0.568059	0.382757	0.2997
ENSGALG00000002252	-	0.11515	2.36991	3.48763	3.63683	3.07289	5.62598	7.97941	5.54784	6.05973	3.33643	3.13805	1.61297	1.15372	1.23028	2.2036
ENSGALG00000002253	HEMK1	0.229969	2.93505	0.899856	2.06919	2.48666	2.16193	2.5797	3.159	1.85303	3.09023	1.90997	2.57705	4.60827	3.22924	2.72055
ENSGALG00000002258	-	0	0	0	0	0	0	0	0	0	0	0	0	0	0	0
ENSGALG00000002260	CISH	1.10139	0.8029	0	0.526546	0.630947	0	0.759975	0.21604	1.64745	1.295	0	2.39988	1.22613	1.79313	1.2774
ENSGALG00000002262	ETF1	1.54003	26.2082	16.3997	29.5905	35.9371	22.535	26.4993	32.119	17.9903	19.6856	13.6	12.8287	21.2096	12.5068	10.1439
ENSGALG00000002263	KLHL6	0	0.0395547	0	0	0.0116563	0.0199787	0.0160457	0.0478943	0.037459	0	0	0	0.010713	0.00979192	0
ENSGALG00000002266	OGDHL	0.164207	2.97314	2.40405	3.91461	4.68403	3.66763	5.56654	6.73845	3.35709	4.17948	1.77432	1.33001	4.9581	3.15078	2.1338
ENSGALG00000002267	DCUN1D3	1.03928	6.55614	4.00157	7.76694	8.55905	6.76532	6.5774	7.05638	4.00567	14.5815	7.93341	8.18279	12.999	8.149	10.3519
ENSGALG00000002268	TMEM194B	0.277714	6.19283	4.18684	6.74139	7.20334	5.20864	7.45906	8.5886	6.30393	5.48236	4.41975	3.20613	6.11539	3.3817	3.04752
ENSGALG00000002272	NOC4L	3.68181	60.5372	56.0743	99.9334	108.634	87.1563	230.219	246.287	212.526	37.3425	26.2583	23.6195	28.1923	19.6871	16.8147
ENSGALG00000002273	LYRM1	7.28616	16.2141	18.2996	15.312	17.503	16.3792	13.1548	14.4662	12.2841	47.8507	51.1518	56.3291	51.4607	51.7762	49.041
ENSGALG00000002276	EME2	0.37794	4.02783	4.88234	3.48389	3.44323	3.84889	2.94401	3.8079	3.2646	1.34674	1.76565	1.53779	1.67697	1.5163	1.57802
ENSGALG00000002277	KLHL24	1.91906	12.4149	7.23786	16.7488	16.1713	14.1221	15.151	14.5692	11.7077	14.6742	7.3843	10.315	17.6999	9.36626	9.93823
ENSGALG00000002278	-	0.586282	8.81831	6.99865	8.30537	8.32821	9.62359	9.39561	7.89023	8.08279	5.8309	4.12447	4.2983	5.99437	4.11316	4.67036
ENSGALG00000002279	CSNK1G1	3.1147	41.3943	42.6657	51.1075	47.009	47.2827	47.9584	48.6526	47.3465	28.7746	21.767	29.3446	29.3029	29.1085	30.543
ENSGALG00000002280	MFSD6	0.5555	8.80734	6.11535	10.0787	12.1199	11.5906	10.325	9.65327	6.96334	13.0012	7.55619	7.06247	15.9372	10.0518	8.70934
ENSGALG00000002282	TMEM200A	1.06103	12.5165	3.20222	12.5602	19.4767	13.5137	9.13404	10.0502	5.76991	37.7888	10.2218	18.3052	41.8624	14.9868	12.1391
ENSGALG00000002283	MAPKAPK3	0.727094	9.3574	4.40932	6.1578	6.72739	3.78921	7.42821	9.14889	5.8059	9.04208	4.83032	4.79653	9.91381	7.94148	3.92246
ENSGALG00000002284	TRAPPC3	6.47961	62.5139	50.5034	65.8603	75.7459	48.8592	69.0162	77.8633	65.1177	60.9215	43.5813	45.9271	59.4316	56.3816	36.5421
ENSGALG00000002285	SPSB3	2.20371	18.1414	16.0586	16.5727	16.851	14.3608	15.1488	14.6014	17.4817	15.5814	10.96	15.6228	14.7968	13.8063	14.6127
ENSGALG00000002286	H3F3B	19.4506	308.814	193.842	289.238	298.011	203.111	277.166	314.041	246.722	149.699	119.198	133.789	150.717	118.481	105.595
ENSGALG00000002287	CRB1	0.0239483	0.460847	0.532868	1.10615	1.11361	0.814692	1.28993	0.744014	0.414609	0.175531	0.135613	0.172812	0.094524	0.0465214	0.106052
ENSGALG00000002288	LIG3	0.820407	14.2111	13.4628	16.1772	17.8199	14.4149	15.8237	16.7589	13.3197	8.25053	4.50429	8.62712	9.40254	5.93989	6.90459
ENSGALG00000002289	CHAT	0	0	0	0	0.0260151	0	0	0.035631	0.0836029	0	0	0	0	0.0731626	0
ENSGALG00000002290	-	0	0.829856	0	0.100472	0.0376229	0.064485	0	0.103059	0.241812	0.210495	0	0	0.111608	0	0.116275
ENSGALG00000002294	SEMA6A	1.43706	21.9325	21.7612	26.2985	20.762	25.3	39.0533	28.2609	40.1699	11.7523	8.62432	8.79421	12.9075	8.6497	11.1631
ENSGALG00000002298	COL8A2	0.114946	0.696549	1.46438	1.71757	1.69686	2.95529	2.26049	0.749696	1.58315	13.6786	9.01885	12.7984	8.6819	6.96375	7.50669
ENSGALG00000002299	RGR	0.01385	0	0	0.0204541	0	0	0	0	0	0	0	0	0	0.00845574	0.00963801
ENSGALG00000002301	CNOT1	0.272214	13.5874	9.16455	16.5829	26.301	19.6604	18.9024	21.3299	15.3445	5.85114	3.07303	3.3136	6.55116	3.20225	3.881
ENSGALG00000002302	YEATS2	0.3171	12.9872	11.2217	13.0871	14.2848	15.865	12.6623	11.7615	9.6323	3.57498	2.71342	2.58165	3.94586	2.93835	3.27637
ENSGALG00000002303	LRIT1	0	0.201626	0.105971	0.0396683	0.0297084	0	0.122687	0.0406895	0.047736	0.0524996	0	0.24323	0.0347953	0	0
ENSGALG00000002304	ADPRHL2	1.48759	19.3864	13.4868	24.133	24.4514	17.5898	23.0781	23.8722	14.2535	20.2035	13.6058	15.1762	20.9107	15.5826	10.7419
ENSGALG00000002305	ZBTB41	0.0556838	3.29669	1.69871	3.48462	4.57174	3.4935	3.17289	3.1047	1.92831	2.24477	0.733732	0.919996	3.17582	1.12449	1.54998
ENSGALG00000002307	LRIT2	0	0	0	0	0.0266561	0	0	0	0	0.0211329	0	0	0	0.0256042	0
ENSGALG00000002308	COMMD10	1.71584	10.3528	3.98748	9.01802	8.84979	6.46652	8.39941	8.73981	7.48419	16.8409	13.1606	12.6751	17.8758	10.9447	7.57408
ENSGALG00000002310	HIBCH	0.772902	12.1564	10.7423	11.0911	13.9357	9.58123	12.3013	14.0455	12.303	8.99934	6.62338	6.72652	8.73676	7.0502	6.03094
ENSGALG00000002311	GALK1	0.00170419	0.224252	0	0.112305	0.0600768	0.0617823	0.21502	0.0493697	0.0579194	0.0171751	0	0.00795719	0.0227664	0.0520224	0.0592961
ENSGALG00000002312	TMEM132E	59.1327	616.485	633.87	884.051	678.578	833.327	745.771	596.61	709.199	259.503	241.016	161.154	192.168	143.141	183.443
ENSGALG00000002313	SLC38A7	2.17459	18.1832	9.60528	18.5225	16.1567	14.4988	20.8555	17.1367	12.8493	24.3143	14.2799	16.4741	25.2004	22.1006	17.2293
ENSGALG00000002314	CDHR1	0	0	0	0	0	0	0	0	0	0.0102445	0.0105531	0.00632836	0.0362122	0.0661975	0.0330107
ENSGALG00000002315	PARL	2.64144	20.5384	21.1116	19.3098	18.3983	15.836	18.2852	19.9169	18.5035	16.4034	13.8431	14.5471	16.2581	13.5422	13.2263
ENSGALG00000002316	[4FE-4S]	1.96712	16.7487	11.4873	12.9937	13.0917	9.71952	11.1792	13.7117	8.99931	17.7113	17.4563	15.3981	17.1972	14.1291	11.1725
ENSGALG00000002317	SORD	0.649361	10.9427	5.6462	7.98201	9.10998	7.04233	10.0371	11.7854	9.22657	5.48176	4.24816	4.82931	5.65655	5.39499	3.52887
ENSGALG00000002318	LVRN	0	0.0186834	0.0785575	0.058813	0.0110116	0.0943683	0.0303164	0	0	0	0	0	0.00478036	0.0218467	0.00498026
ENSGALG00000002319	TEKT2	0.243153	3.08374	3.85895	4.16023	3.33205	4.00517	3.99112	3.73391	3.47662	1.16958	0.516342	1.13533	1.40268	0.674776	0.999858
ENSGALG00000002321	GOT2	9.53121	63.3077	22.1314	71.7035	78.0472	45.9839	71.625	93.2405	45.7214	114.844	70.6785	64.8877	120.904	74.3542	33.9152
ENSGALG00000002325	IGFALS	0	0	0	0.125577	0.094047	0.107463	0.172616	0.0429364	0	0.116916	0.0903276	0.0541668	0.154977	0.141652	0.282551
ENSGALG00000002326	-	0.0439439	1.41976	1.20041	1.59095	0.964111	1.07566	0.475777	0.361261	0.248448	0.487162	0.281331	0.542595	0.440288	0.271269	0.431517
ENSGALG00000002327	NRG3	0.316766	2.68598	0.964088	1.95911	1.81472	1.52211	4.46466	2.90854	4.03264	3.10374	1.09619	1.88989	2.52727	2.04137	2.75541
ENSGALG00000002329	CCL1	0	0	0	0	0	0	0	0	0.351643	0	0	0	0	0	0
ENSGALG00000002335	DOCK3	0.27763	10.471	10.8399	8.65231	10.4632	11.427	11.8934	14.6124	14.4536	3.4403	2.18581	2.16373	3.45037	4.61556	3.02726
ENSGALG00000002336	EP400	0.193388	11.3185	10.4022	16.1187	17.4601	19.803	16.1083	15.3177	12.9181	2.78332	1.66299	2.00706	3.15743	1.98743	2.82423
ENSGALG00000002338	ASPM	0.0565747	3.67514	5.66339	9.11375	11.7359	7.44381	10.4247	8.53383	5.76856	1.82295	0.976772	1.03858	2.09601	0.548137	1.47208
ENSGALG00000002340	ZNF609	3.55618	91.7507	80.389	101.659	82.8307	108.446	99.224	84.9183	101.975	29.8399	24.8711	22.3745	29.395	23.75	30.8447
ENSGALG00000002341	AP3S1	2.67389	20.8661	10.1408	24.738	23.7654	16.6438	24.1404	24.2811	20.0172	28.708	15.2864	21.8767	34.0714	24.5606	13.5363
ENSGALG00000002342	GPC1	4.14461	73.3241	59.14	98.0688	83.881	70.2792	78.7033	72.724	64.6344	34.7647	29.254	19.7913	34.7746	26.4828	22.0965
ENSGALG00000002345	ATG12	4.63893	31.2357	20.8285	30.5915	34.3456	22.3795	29.1936	33.7115	25.6063	43.9644	33.7019	30.0885	43.2377	33.5951	23.5697
ENSGALG00000002346	CLSPN	0.133468	3.3309	3.75561	4.39326	5.18756	3.42121	4.96702	4.74669	2.85484	1.62772	1.59199	1.36571	1.65497	0.866862	1.16098
ENSGALG00000002347	C3ORF58	0.0937177	0.680313	0	1.13025	1.47019	1.1454	1.59452	3.11194	1.0022	3.24673	1.82428	1.64095	4.53844	2.07411	1.22282
ENSGALG00000002348	PMS1	0.28153	5.51365	5.1385	6.50859	7.42052	5.68462	5.23425	6.19436	7.32091	3.6885	2.01154	3.09298	4.33618	2.85119	2.98478
ENSGALG00000002349	KRT6A	0	0	0	0	0	0	0	0	0	0	0	0	0	0	0
ENSGALG00000002350	DNAH3	0.018493	0.791447	1.39766	1.66299	1.50667	2.03074	1.05949	0.728319	0.524661	0.189611	0.095994	0.145111	0.212736	0.163867	0.27436
ENSGALG00000002351	PNP	0	0	0	0	0.020412	0	0.0280986	0	0	0	0	0.0229645	0	0.0300274	0
ENSGALG00000002352	OAZ2	27.2807	205.559	163.278	185.044	209.222	161.606	146.847	166.528	146.263	162.367	179.936	127.483	162.704	142.11	101.596
ENSGALG00000002353	C1ORF216	5.93469	52.4638	35.9484	44.5495	44.549	44.6229	46.4009	48.1536	44.5931	50.7525	49.6915	43.7741	50.097	45.5797	36.69
ENSGALG00000002354	PUS1	1.82421	25.1113	18.9936	28.1963	27.2717	19.8841	24.8604	27.5356	19.5842	17.385	13.7893	13.7817	18.7944	12.6586	12.1051
ENSGALG00000002355	RBPMS2	0.569482	5.86901	4.44189	4.65567	4.815	4.69558	9.3328	10.4227	8.71504	2.93799	2.04111	3.1233	3.13971	2.84216	3.23955
ENSGALG00000002356	CMTR2	0.00739382	1.18899	0.535638	1.90481	2.10228	2.10191	1.68813	1.78245	0.603211	1.69524	0.921123	0.897602	2.00019	1.01567	0.771788
ENSGALG00000002358	CDO1	0.312882	1.27587	1.00586	0.753048	2.0679	0.644427	3.1054	3.08973	2.41653	6.30656	1.62412	12.1742	7.31467	6.68576	3.26595
ENSGALG00000002362	MANF	68.5003	154.833	104.526	120.616	129.095	138.02	111.009	130.2	145.518	577.146	563.944	459.955	562.493	494.946	365.713
ENSGALG00000002363	HSPA9	3.4853	52.7716	26.1437	60.0233	67.4479	41.0365	60.5095	69.7021	37.5044	46.6274	31.0978	30.6979	50.1527	26.471	19.0752
ENSGALG00000002364	SEC16A	0.140343	8.08162	5.34764	8.47615	11.4024	9.88184	8.99787	9.44527	6.2081	2.9947	1.48398	2.03059	3.52983	1.87233	2.12508
ENSGALG00000002367	-	1.62415	16.6423	15.9675	12.7453	12.5405	15.7398	8.60877	7.21292	8.46203	4.80099	3.58471	3.52303	3.97212	3.39636	2.8923
ENSGALG00000002369	F13B	0	0	0	0	0.0583289	0	0.0802938	0	0	0	0	0.0937613	0.0335327	0	0
ENSGALG00000002370	SH2D4B	0.0571938	1.63779	0.895225	0.463999	0.752914	1.38975	0.558083	0.555267	1.17877	0.266035	0.0685117	0.390303	0.367335	0.402902	1.01032
ENSGALG00000002371	RUSC2	2.43182	63.9098	50.7337	52.3712	47.1158	58.5508	63.6585	59.7425	68.7039	15.5161	13.7593	11.506	14.4721	15.7058	12.6477
ENSGALG00000002372	RBM15B	3.55975	33.44	22.6638	37.2298	40.682	31.983	36.174	43.1306	40.3411	32.3108	21.4218	22.7034	32.1409	20.8418	26.3737
ENSGALG00000002374	SLC9A9	0.0114564	0.0528578	0	0.187188	0.202495	0.320375	0.128653	0.10667	0.0750859	0.274216	0	0.387817	0.344355	0.297261	0.209274
ENSGALG00000002375	NOTCH1	0.107229	4.29253	7.49386	3.66452	3.62473	1.93989	9.6739	8.48022	5.59843	1.96767	1.4284	2.63305	2.76788	1.83974	2.57121
ENSGALG00000002377	ENO1	101.03	844.647	354.787	755.956	867.548	479.628	658.952	866.402	512.17	637.785	476.075	508.261	656.633	696.479	284.453
ENSGALG00000002379	MRPS17	14.972	67.3251	49.067	60.8417	73.077	53.7283	68.0955	87.679	73.6406	128.517	94.0645	138.85	141.905	133.329	78.5001
ENSGALG00000002383	CD72	0.0180031	0	0	0	0	0.115936	0.0620754	0	0	0.0604795	0.0934513	0.05604	0.0200421	0	0.0208802
ENSGALG00000002384	OSGEPL1	1.20524	7.72101	7.71025	9.06363	10.0492	8.38458	8.35226	9.60858	6.88541	9.28105	7.79824	8.87719	10.2615	7.72101	6.0836
ENSGALG00000002386	TMEM8B	10.0183	166.182	162.137	77.3629	60.0347	91.3402	72.0546	59.0103	74.4716	30.3885	33.4917	28.1396	33.223	34.472	33.2889
ENSGALG00000002388	GBAS	4.17746	47.2763	31.5915	44.7303	50.6662	43.3219	45.7582	53.404	37.9333	38.1911	28.5749	32.1748	39.3779	31.1356	20.4783
ENSGALG00000002389	ITGB4	0.0828792	4.03253	4.62813	2.82536	2.52219	3.05518	2.67909	2.42476	3.18564	0.356411	0.324349	0.433579	0.356503	0.41195	0.53145
ENSGALG00000002390	CA6	0.0803502	0.313014	0.658058	0.197065	0.11069	0.505921	0	0.151604	0	0.0809783	0	0.300137	0.268351	0.196223	0.335487
ENSGALG00000002392	MPP3	0.78033	11.1298	8.53815	10.735	10.9814	10.3349	8.92917	8.03325	8.30876	5.16343	4.38812	4.674	5.04113	4.81222	5.30679
ENSGALG00000002393	TFAP2E	1.16109	11.2123	4.92547	1.93156	1.84111	3.32467	0.497831	0.810523	1.10937	9.90144	8.2458	4.88519	10.4402	4.24546	4.70587
ENSGALG00000002394	RGP1	1.69496	16.1631	10.7193	13.3619	11.3593	10.7649	14.1063	11.1128	11.0093	12.9996	11.6203	12.2444	13.7781	11.4871	9.27278
ENSGALG00000002395	-	0	0	0	0.0405079	0.0606744	0	0.0835226	0	0	0	0	0	0.0362837	0.0331641	0.037801
ENSGALG00000002397	PSPH	7.88119	28.4408	17.1934	29.6826	34.7477	35.5122	25.4513	28.0819	25.8936	42.7926	59.4622	58.1935	47.5417	46.2516	26.5718
ENSGALG00000002398	VPRBP	0.432794	11.5183	12.0351	15.3065	14.2378	13.7258	13.402	12.3879	10.3038	3.41877	2.70537	2.76081	4.10014	2.65719	3.44867
ENSGALG00000002399	-	1.74972	14.6776	11.6033	12.0758	12.261	13.1728	13.4829	10.9669	11.545	12.3134	12.5667	14.5084	14.4076	10.0378	12.3335
ENSGALG00000002402	ASNSD1	0.958684	12.4256	5.79516	12.048	15.2966	10.8814	11.3542	12.8716	7.51019	10.9067	7.2923	7.05875	10.6644	6.23569	4.97785
ENSGALG00000002403	ULK1	0.19676	5.46824	5.55132	6.5777	7.79366	7.66626	6.57881	7.1834	6.91126	3.32283	2.23592	1.90363	3.93095	2.26725	2.64593
ENSGALG00000002407	HYDIN	0.0106811	0.816607	0.590142	1.13467	1.08666	1.62406	0.289856	0.216295	0.102709	0.0349009	0.0285883	0.0225983	0.0256396	0.0219067	0.024389
ENSGALG00000002408	NCDN	0.192097	4.52137	4.19822	4.93695	5.55164	4.56739	5.85394	6.15897	4.99545	2.00199	1.63169	1.92978	2.10451	1.6659	1.42286
ENSGALG00000002412	GBA2	2.14699	31.2368	17.9694	26.637	22.2754	27.0021	29.6046	29.2796	29.6407	19.1925	16.6553	16.5352	19.2623	20.1334	15.5746
ENSGALG00000002413	CELF4	3.22482	6.65119	6.89827	8.44462	7.6833	8.42102	15.757	14.6753	12.0937	25.919	20.3385	12.7987	28.3255	26.3823	15.2599
ENSGALG00000002414	TSPAN14	0.123269	4.81213	1.15987	4.31765	4.53424	3.93224	3.75496	2.84531	1.77062	2.74671	0.959807	1.09718	3.43505	1.48166	1.93008
ENSGALG00000002415	SAP30BP	0.392235	5.41864	3.0589	5.76469	5.67755	3.6492	6.06519	5.06258	3.18346	6.50167	3.13442	3.95202	5.34332	3.62354	3.01683
ENSGALG00000002417	GMPPA	2.60172	24.6668	20.9792	20.7038	21.0559	21.4268	23.4473	25.6306	23.6872	20.7644	20.6748	24.3316	20.3173	23.5225	18.8239
ENSGALG00000002419	KIAA1328	0.0287908	1.15217	0.528487	0.923202	0.876604	1.05809	0.900781	0.727136	0.515803	0.380834	0.154119	0.361281	0.432697	0.269155	0.225395
ENSGALG00000002420	EGFL7	0.173592	3.78276	2.95673	3.39672	4.6876	4.36016	1.45582	1.64421	0.551129	3.66907	5.55671	2.97196	3.05983	1.73693	1.97978
ENSGALG00000002421	C10ORF58	3.50763	14.0633	13.3915	15.0385	13.6517	11.6158	15.3025	16.1602	13.7099	21.4931	16.3868	22.1428	25.9598	22.0145	13.4738
ENSGALG00000002422	-	0	0.128513	0	0	0.0757428	0.129822	0.208531	0	0	0	0	0	0	0	0
ENSGALG00000002424	RECQL5	0.133085	1.7297	1.07227	3.24598	4.01243	2.75538	2.41087	3.58015	1.91107	1.24472	0.486715	1.06391	1.43443	0.984863	0.757731
ENSGALG00000002426	EXOSC3	0.671135	8.11679	6.99754	6.47956	6.05724	7.01965	7.43807	7.9662	6.63604	5.10809	5.44337	7.89944	6.30404	6.40225	7.2974
ENSGALG00000002427	SMIM5	0	0.11623	0	0.228673	0.137007	0.587068	0.0942997	0.328384	0.0550361	0.139569	0	0.0646621	0.231257	0.253648	0.385484
ENSGALG00000002428	ZP2	0	0.114768	0	0.0301061	0.0225471	0.115936	0.155188	0.0308811	0.036229	0	0.140177	0	0.0400842	0.0549566	0.0417603
ENSGALG00000002430	SMN	5.38121	43.329	23.0057	46.593	45.9668	33.227	45.4688	49.4263	35.7619	61.7973	44.9653	44.7364	60.8199	44.6728	29.7978
ENSGALG00000002431	-	0	0.0716734	0.150681	0.0188015	0.0844852	0.0241344	0.2326	0.154284	0.226253	0.070763	0	0.207634	0.148516	0.164325	0.105866
ENSGALG00000002432	DYDC1	0	0	0	0	0.137996	0	0	0	0.110867	0.141592	0	0	0	0	0
ENSGALG00000002433	SLC40A1	0.0540797	1.50029	0.394264	1.40206	2.45929	1.42084	2.09209	1.21108	0.976804	2.6797	1.61413	1.34671	2.73931	1.21062	1.06628
ENSGALG00000002435	-	0.00183561	0.0211581	0	0.0166507	0.0124701	0	0	0	0.0400741	0.0046249	0.0142926	0	0.012261	0.0168103	0.00638688
ENSGALG00000002436	-	0	0	0	0	0	0	0	0	0	0	0	0	0	0	0
ENSGALG00000002437	FAM69B	1.02017	9.99283	6.44697	17.8085	18.0426	14.581	10.4667	11.0967	9.36325	8.92408	7.49707	5.8338	9.41748	6.22839	5.9825
ENSGALG00000002439	BDP1	0.601748	4.92316	6.93676	6.67709	4.98518	5.44944	6.81996	6.84897	6.54709	2.66386	3.45929	3.03288	2.39474	2.54077	3.34607
ENSGALG00000002442	ANKS4B	0.327565	2.37418	4.9913	1.37906	1.56586	2.39835	3.62311	3.05727	3.53318	2.60799	6.63131	2.81421	1.88166	2.63981	3.9207
ENSGALG00000002443	FBXL16	10.3344	100.354	62.5672	61.4204	58.6294	68.3773	76.3942	77.6016	83.099	27.5276	23.3054	22.3149	25.4642	32.6373	21.6861
ENSGALG00000002444	-	0.00469462	0.299601	0.247445	0.202094	0.132433	0.259415	0.173623	0.198659	0.283728	0.0402162	0.0328982	0.0284961	0.0344937	0.0415595	0.0441034
ENSGALG00000002445	KIAA0319L	0.804527	11.9371	10.5475	15.725	17.9115	14.3597	17.1005	17.0608	13.6803	12.7205	7.9365	6.82854	13.1045	8.04416	7.12871
ENSGALG00000002447	CTNNA1	2.67672	57.8436	34.7979	57.3501	59.8471	50.8787	43.125	41.823	36.9194	28.4965	18.1133	22.7574	31.6494	18.6984	17.7469
ENSGALG00000002448	CCT6	20.675	177.805	99.6596	184.62	200.164	120.942	194.016	224.016	144.204	222.303	182.558	159.296	227.7	169.822	92.4363
ENSGALG00000002449	-	0	0	0	0	0	0	0	0	0	0	0	0	0	0	0
ENSGALG00000002450	WDR24	1.78697	25.3311	20.0469	21.1377	21.9868	24.3022	21.1127	21.6525	21.6453	12.946	9.30406	12.7818	13.0608	11.5731	10.7911
ENSGALG00000002451	KCNT2	0.188962	3.52131	5.46753	4.45558	6.22612	6.16108	6.6661	5.62924	5.86304	3.1904	1.6066	1.56177	2.74197	1.16692	1.7306
ENSGALG00000002452	AQP3	0	0	0	0.0919362	0.137706	0.0590064	0.0236952	0	0	0.105748	0.108933	0.0979857	0.233623	0.23489	0.0730178
ENSGALG00000002453	ABCA7	0.425074	11.8685	9.88584	6.48155	4.67992	7.59463	13.9925	9.28503	12.8663	1.72014	1.63272	1.79121	2.22312	3.75383	3.3596
ENSGALG00000002454	-	0	0	0	0	0	0	0.0807043	0	0	0	0	0	0	0	0
ENSGALG00000002455	LRRTM2	0.385487	4.84723	1.96658	5.15307	5.21248	7.38781	2.27679	2.19666	2.65761	12.4021	6.69567	9.69185	11.3889	11.6769	6.39685
ENSGALG00000002457	SIL1	0.147291	2.49573	1.44031	2.61875	1.87471	1.43359	2.46156	1.97512	1.48298	2.72145	1.52913	2.01735	2.98431	1.4388	1.7083
ENSGALG00000002458	VAC14	1.82384	20.3714	18.0062	19.7643	20.956	20.9235	19.4069	22.339	20.9402	11.9453	12.1191	9.96492	12.5811	10.8872	9.80132
ENSGALG00000002459	-	0	0.113917	0	0	0	0	0	0	0	0	0	0	0.355426	0	0
ENSGALG00000002460	WDR75	1.11772	15.1122	10.0111	18.3347	19.298	14.8287	13.8892	15.9793	9.13105	13.7608	8.604	9.28129	13.5743	7.67696	7.46873
ENSGALG00000002461	MMP17	12.1195	124.165	109.038	116.149	111.521	130.196	57.8379	58.6684	54.9032	63.7489	52.2554	45.7125	72.7846	57.6164	64.1019
ENSGALG00000002462	SEC11A	21.3558	72.7928	58.0546	86.5426	73.3825	63.9725	78.9289	78.5307	60.8966	134.861	102.444	106.642	135.215	98.7997	94.6824
ENSGALG00000002463	SUMF2	4.71856	24.6068	24.203	27.5256	22.4273	22.194	26.8087	22.488	20.4734	34.7882	25.3974	33.8611	33.5274	27.1645	24.131
ENSGALG00000002466	SLC2A5	0.00310739	0.206617	0.167068	0.237647	0.177979	0.192665	0.206316	0.218105	0.225773	0.0626336	0.0483899	0.0773813	0.0380525	0.0980185	0.0576636
ENSGALG00000002467	MTSS1L	3.8673	40.6569	44.3988	44.9151	35.3819	46.5988	32.2622	29.3508	34.2802	23.1204	26.02	28.5014	25.4043	25.9554	24.474
ENSGALG00000002469	CDC73	0.405514	7.4529	4.49504	9.47083	11.8095	8.2693	9.26825	9.17219	6.53735	6.67003	4.02127	4.82287	7.83208	4.61285	4.57896
ENSGALG00000002470	CYP27A1	0.137616	0.345441	1.36168	1.39323	1.17067	1.26497	0.490459	0.662265	0.654277	1.05945	0.595286	0.713951	1.04688	0.793502	0.931049
ENSGALG00000002471	ZNF592	0.335166	9.00481	7.70272	9.06611	10.1847	9.98035	9.39101	9.77035	9.66704	3.23711	2.35508	2.67823	3.41728	2.79906	3.00079
ENSGALG00000002473	GPR157	0.187455	1.65705	2.8094	1.8509	1.22866	1.40393	2.42858	2.11429	2.68292	1.29883	1.1859	1.64112	1.72165	1.68092	1.34523
ENSGALG00000002475	-	0.829481	1.13783	3.88716	1.67894	2.8501	1.8678	1.38472	1.14811	1.21224	11.0765	4.52099	4.26031	11.6352	8.86231	9.5242
ENSGALG00000002477	B3GALT2	0.0724105	1.30429	2.58075	1.08681	1.2209	2.32512	2.42762	2.60117	2.2524	6.56789	6.76569	4.50798	6.85198	6.41021	6.04673
ENSGALG00000002478	MATR3	4.87327	81.7562	50.6743	112.879	144.692	89.6416	107.605	123.549	77.6441	68.5632	38.9897	45.7014	77.7804	43.9353	33.0383
ENSGALG00000002479	MAT1A	0	0.283629	0.511098	0	0.0716418	0.122793	0.0657467	0.065415	0	0.118728	0	0.188594	0.0674485	0.226047	0.046846
ENSGALG00000002480	ALPK3	0.0110649	0.569346	1.08112	0.650405	0.62782	0.630801	0.67053	0.741275	0.643539	0.3903	0.387695	0.32936	0.360305	0.303993	0.505308
ENSGALG00000002484	CRYM	2.07248	22.6657	24.0243	17.7181	17.529	18.5006	19.4022	21.0148	22.289	10.5026	11.6112	12.4729	9.78435	14.3018	9.53981
ENSGALG00000002485	PHKG1	5.04516	28.8979	20.357	25.3017	30.1846	25.7533	25.8391	35.7235	33.6713	43.4556	38.004	42.731	40.5176	39.9709	35.7618
ENSGALG00000002486	RNF123	0.812944	13.2097	8.59217	14.3777	15.9581	13.7374	17.6253	17.1829	17.1175	7.17804	5.49842	5.00818	7.0267	6.29662	5.32787
ENSGALG00000002487	SFSWAP	2.10846	36.9322	50.1537	41.6414	39.9032	48.6973	37.8378	32.1582	37.2044	14.1837	12.3734	18.3317	16.8124	14.2888	20.1054
ENSGALG00000002488	PAIP2	8.22347	89.267	73.1135	82.2667	98.7827	79.755	83.2793	103.388	87.0523	66.1458	60.4498	65.1101	70.572	57.5837	47.8495
ENSGALG00000002489	PPP1R26	0.116784	3.47176	2.45937	2.96974	4.69285	3.92643	3.39841	3.41173	1.82259	2.97185	1.63676	1.69039	3.13975	1.40816	1.56441
ENSGALG00000002490	UQCRC2	12.0222	82.4335	58.5258	78.2633	79.5918	55.2114	77.8557	92.7031	72.9413	97.4073	88.76	87.2116	98.4721	87.3809	53.6934
ENSGALG00000002492	H6PD	0.072575	2.29492	0.769152	2.53891	1.86224	2.0159	2.29366	2.87275	1.3229	1.47428	0.88295	1.03778	1.96937	1.09387	0.931166
ENSGALG00000002493	-	0	0	0	0	0	0	0	0	0	0	0	0	0	0	0
ENSGALG00000002495	CHCHD2	98.4672	383.099	288.82	339.715	368.564	288.724	357.734	487.264	377.041	827.885	932.79	739.288	749.542	647.679	500.483
ENSGALG00000002496	LL	0.0242515	0.384525	0	0	0.0906519	0.233063	0.124789	0.124159	0.145661	0.0611026	0.188828	0.113235	0	0	0
ENSGALG00000002497	RHOT2	2.62012	29.5457	18.0853	29.1707	26.3327	27.7536	27.9905	26.0315	24.3975	22.529	19.9476	17.6323	20.7515	18.7133	16.5545
ENSGALG00000002499	ZMYM4	0.248946	8.84798	8.19184	12.1303	15.6317	14.3096	12.6279	12.7727	8.5423	5.76957	3.0777	3.14996	6.84813	3.35881	3.63007
ENSGALG00000002500	GMPPB	60.8383	518.07	558.109	483.764	425.843	561.142	428.552	407.858	427.62	463.344	579.127	344.821	320.944	274.723	330.406
ENSGALG00000002501	VKORC1L1	0.896999	6.70391	2.29434	7.11614	7.12122	5.51223	8.91744	7.86565	4.20788	17.2641	9.50637	6.16606	18.1411	6.84549	7.28244
ENSGALG00000002503	SP-A	0.0163067	0.291272	0	0.143263	0.278961	0.257457	0.177235	0.264512	0.689599	0.0136952	0	0.0253798	0.0181536	0.066371	0.0378254
ENSGALG00000002504	TROVE2	0.285209	5.53249	1.69893	4.54956	5.3124	6.27956	4.63991	5.62009	3.35555	9.34174	3.57781	2.66339	9.68407	3.48253	4.68616
ENSGALG00000002505	-	0.696779	2.26723	0.866629	3.08186	2.91546	2.91494	1.67222	3.16119	0.975958	15.8001	5.4253	8.94684	13.3807	3.72225	9.09147
ENSGALG00000002506	SPSB1	0.438721	6.11894	5.26878	7.50486	7.80739	6.80594	5.99426	7.30396	7.95237	4.42151	2.13077	3.91441	4.59878	3.35475	3.71801
ENSGALG00000002507	MBL2	0.243552	2.45414	3.17502	1.53516	1.33515	1.84345	1.12318	1.72707	2.80086	0.0818185	0.126424	0.379063	0.216908	0.545211	0.225979
ENSGALG00000002509	COL5A2	0.0577053	2.04159	1.67737	5.71875	3.85414	3.72967	3.88393	3.03085	2.39271	2.20236	1.03536	1.93526	2.78358	1.73931	1.53467
ENSGALG00000002510	IP6K1	6.96773	91.4264	131.414	135.929	106.943	167.905	93.4657	74.0784	85.9923	58.5651	57.6007	44.692	47.3922	36.6205	52.9483
ENSGALG00000002511	SYCP1	0.0320357	0	0.14047	0.0525823	0.05907	0.0674966	0.0271047	0.107872	0	0	0.106902	0.0213687	0.0305691	0.0139704	0
ENSGALG00000002513	SLC23A1	0.0190782	0.0964648	1.82521	0.607317	0.397978	0.535957	0.273923	0.506147	0.639477	0.240342	0	0.356319	0.509734	0.232954	1.09529
ENSGALG00000002514	SFPQ	9.59645	171.815	95.4831	191.902	203.603	170.092	188.141	188.567	143.179	103.139	84.7955	79.9771	112.08	65.4575	64.3378
ENSGALG00000002515	OLFM1	23.828	200.212	86.8206	271.022	266.045	181.711	184.772	175.83	136.537	171.429	125.248	76.8746	168.881	108.633	73.6245
ENSGALG00000002517	ZMYM6NB	18.0106	30.0082	30.0173	32.3761	34.8017	38.1366	18.6523	16.8001	18.5636	36.9078	29.9168	32.5167	31.2786	18.3265	28.4088
ENSGALG00000002518	-	1.32973	6.53658	6.06792	5.81214	4.4529	7.11766	4.33902	3.22072	3.69808	1.93573	3.4512	0.413917	1.38164	0.360813	2.05631
ENSGALG00000002519	SLC25A33	1.36093	15.3639	8.68144	11.9953	14.8175	8.95641	11.4797	16.6669	11.2719	19.5449	14.5997	12.3559	19.0393	13.7095	9.41792
ENSGALG00000002521	UBA7	3.84801	67.2464	89.8227	80.2935	59.4423	93.2133	63.1215	54.7563	64.9709	30.5609	39.601	28.5624	22.3952	19.6694	28.0751
ENSGALG00000002522	-	0.0223372	0.326697	0.627101	0.503021	0.468811	0.430465	0.449442	0.481572	0.591873	0.208443	0.128832	0.200868	0.129861	0.169204	0.27634
ENSGALG00000002523	CREB3	1.46459	10.8883	7.71321	12.2477	14.6133	12.4338	12.7227	12.3719	9.97519	15.5925	8.49685	11.9338	17.2158	14.4644	10.9912
ENSGALG00000002524	UCHL5	3.67804	31.3185	18.5342	29.838	37.1711	21.0501	28.0102	36.9761	25.4555	34.712	24.9978	30.2719	35.4982	23.835	20.9857
ENSGALG00000002525	RASGEF1A	0.0391271	1.49129	1.58603	1.43593	1.2305	0.939329	3.44469	3.54061	4.45283	0.308467	0.196551	0.259305	0.269782	0.269703	0.346937
ENSGALG00000002526	SMIM12	1.81435	51.1824	64.3774	50.1737	42.7992	58.9736	32.6638	29.3778	35.6681	3.92122	3.7193	3.458	3.01066	3.06338	3.39226
ENSGALG00000002527	TMEM201	0.587112	11.1432	5.70387	9.41747	12.8495	14.6825	12.3032	10.7158	9.40574	14.4288	5.62059	7.28029	15.3008	8.96115	7.70242
ENSGALG00000002528	DNAJC18	7.74395	44.706	26.9941	39.9026	51.703	36.0721	44.407	58.5576	44.3788	99.2804	77.6842	67.6071	84.0849	76.3055	55.5183
ENSGALG00000002529	MCCC2	1.71095	18.7032	14.4603	15.7939	17.4927	12.6592	18.8435	18.5583	17.0876	15.2713	13.251	13.2579	15.1061	12.3626	9.43633
ENSGALG00000002531	SF3B3	0.481884	18.363	19.1419	24.2026	26.7866	21.1196	26.7761	27.1522	21.7532	5.20376	3.89668	4.43157	5.64916	3.54325	3.63735
ENSGALG00000002532	GJA4	0.152533	1.81841	1.52915	2.00344	1.58079	1.65323	1.18024	1.76144	1.46375	1.04619	0.725793	0.949608	0.622631	1.11233	0.884546
ENSGALG00000002535	-	0.581099	4.60693	7.00638	5.59253	5.17047	5.54499	6.71989	5.61781	5.75525	5.26085	4.06446	7.54195	5.23012	5.29155	5.41456
ENSGALG00000002536	STX2	0.756913	10.9637	12.3286	14.1571	16.1793	12.6779	14.779	14.4072	12.5291	7.4293	7.61034	6.89933	8.82572	7.97648	6.66422
ENSGALG00000002538	SHF	2.06591	12.9412	6.80166	12.3159	15.2101	16.4932	12.2697	15.3053	13.6806	22.5167	14.6398	20.8097	21.8619	23.6669	16.7186
ENSGALG00000002539	SK2	0.153776	2.19316	1.03226	2.67908	2.21864	2.81069	2.62919	2.77447	3.31694	1.59406	0.581566	1.02573	1.58475	1.16684	0.871373
ENSGALG00000002540	RGS2	1.72355	9.63326	8.24221	5.72987	5.2815	6.33668	12.9503	14.9647	13.3661	12.4444	18.6278	12.9122	12.7153	15.3521	9.75627
ENSGALG00000002541	-	3.46918	12.3406	12.1072	9.54975	7.63689	11.6351	11.6808	8.30134	12.6606	29.2815	49.9721	29.1569	41.1312	29.6522	24.1415
ENSGALG00000002542	GUSB	0.414741	2.56012	3.38881	3.05941	3.9119	2.20305	4.46187	4.86033	2.78367	5.22479	2.72695	2.49594	5.7868	1.77246	2.62958
ENSGALG00000002543	CSGALNACT2	0.356775	3.51632	2.05346	4.82727	5.25016	3.55211	6.37137	6.11845	3.99602	4.90459	2.38806	2.42572	5.99955	3.07623	3.41923
ENSGALG00000002544	PCDH12	0.0239155	0.675026	0.794711	0.509974	0.779775	0.409139	0.438129	0.610286	0.664832	0.451922	0.465532	0.48854	0.429314	0.164261	0.322448
ENSGALG00000002546	COL5A1	0.799549	17.1117	20.5244	33.3682	27.1559	31.7151	10.9311	9.13114	8.63136	4.22341	2.19602	5.53465	5.42059	5.50278	4.91127
ENSGALG00000002547	-	0	0	0	0	0	0.0994687	0	0	0	0	0	0.371259	0	0	0
ENSGALG00000002548	TLN1	0.5065	20.0684	16.1416	21.3289	17.1998	21.5383	18.6412	15.0585	14.8362	3.52544	2.98628	3.67768	3.88433	3.34035	3.69806
ENSGALG00000002549	RGS1	0	0.281849	0.0987564	0	0.0553716	0	0.0762229	0	0	0	0	0	0	0	0
ENSGALG00000002550	TSHB	0	0	0	0	0	0	0	0	0	0	0	0	0	0	0
ENSGALG00000002551	CFAP70	0.0327746	0.70086	0.623377	0.487913	0.571943	0.544611	0.56862	0.848627	0.663727	0.15014	0.115996	0.0417358	0.258723	0.236478	0.259175
ENSGALG00000002552	COL3A1	0.0258645	0.319665	0.149342	0.279518	0.376806	0.21528	0.25935	0.315384	0.10091	1.04267	0.0805552	1.64243	2.48779	1.01062	1.09792
ENSGALG00000002553	PCDH1	0.350999	7.26832	5.70885	8.80316	5.31889	5.2952	10.2593	6.54331	8.0347	7.82534	4.60351	4.71048	10.2229	10.1207	8.5281
ENSGALG00000002554	TSPAN2	0	0	0	0.594063	0.222453	0.19064	0.612445	0.152339	0	1.74774	3.41124	0.511405	2.31671	0.891587	1.14328
ENSGALG00000002555	RET	0.187137	6.21645	2.35936	2.36381	2.48362	1.45601	9.81032	8.08221	5.10562	8.15556	4.53748	2.55412	8.81291	5.34436	4.08294
ENSGALG00000002556	NGF	0	0	0.16628	0.248975	0.0466157	0	0.385019	0.31923	0.374514	0.193888	0	0.838395	0.685354	1.01795	1.60653
ENSGALG00000002557	ADGRD1	0	0	0	0	0	0	0	0	0	0	0	0.049786	0	0.0488235	0.0927498
ENSGALG00000002558	ASL1	0.0639505	0.999073	0.262547	0.835377	1.17766	0.756933	0.962547	1.31052	1.18268	0.80563	0.995871	0.298597	0.53395	0.732062	0.778789
ENSGALG00000002559	HMHA1	0.0175261	1.06255	0.675341	0.525049	0.495166	0.249619	0.641535	0.398937	1.00625	0.567744	0.253431	0.794948	0.802742	0.733722	0.871156
ENSGALG00000002560	-	0	0	0	0	0	0	0	0	0	0	0	0	0	0	0.312914
ENSGALG00000002561	FANCE	0.652601	5.24323	4.79261	6.45848	4.66894	3.74217	5.27117	4.5085	3.34627	4.69788	4.25172	6.09424	4.7594	3.25248	4.54136
ENSGALG00000002562	ARAP3	0.681958	16.3657	15.7805	16.3237	13.7829	17.8993	11.751	9.69472	10.7729	5.24242	4.63903	4.52806	5.48579	4.43772	5.83638
ENSGALG00000002563	TPM4	9.03007	35.0225	30.571	37.2323	33.6178	24.4136	42.9539	51.9956	43.3498	113.65	113.836	182.707	138.872	144.259	98.8965
ENSGALG00000002564	RGS4	0.766191	6.68777	2.06212	1.12278	0.867154	0.540468	1.37456	2.01545	2.23781	10.5764	6.0927	7.26917	15.299	23.8616	10.8622
ENSGALG00000002567	-	0	0	0	0	0	0	0	0	0	0	0	0	0	0	0
ENSGALG00000002569	RAN	30.2561	167.92	115.136	199.612	236.262	127.984	195.503	247.567	149.63	387.536	330.337	320.994	421.408	270.842	195.69
ENSGALG00000002570	-	0.203037	1.47604	1.55156	1.1088	0.593144	1.15219	1.19754	0.704068	1.77907	1.81372	0.431155	1.55131	1.72607	1.69035	2.95426
ENSGALG00000002574	-	0.465137	3.65579	1.92142	3.67615	3.41151	1.94909	2.3069	1.63947	3.07742	6.07274	1.97546	7.50263	7.4848	5.55046	6.7679
ENSGALG00000002576	CRYD2	0.0544685	0.133084	0.559574	0.471299	0.352966	0.201659	0.485882	0.214858	0.441117	0.548943	0	0.339099	0.788286	0.221695	0.252692
ENSGALG00000002577	STARD10	12.24	170.992	150.906	125.403	134.297	154.414	92.1799	97.0224	93.7565	40.2612	38.3006	37.6416	29.8784	34.2686	31.9035
ENSGALG00000002578	-	5.86737	34.1144	27.1056	28.2063	23.4876	25.3633	31.1311	26.5421	25.4717	33.7338	41.7968	29.5089	32.1556	30.7247	22.7498
ENSGALG00000002579	RIMBP2	0.27866	12.4724	8.75597	8.97405	11.8665	13.8143	1.69856	2.22935	1.91938	11.418	5.8915	4.83408	9.57152	5.28391	6.61011
ENSGALG00000002581	HTATIP2	0.770527	11.4168	8.2188	5.98975	5.93355	5.6966	7.8592	7.40065	8.1253	8.17357	6.91665	6.46218	8.47413	11.2363	6.0792
ENSGALG00000002583	PIK3CD	0.0457779	1.68358	2.62406	1.86174	1.52261	2.08191	1.90757	1.44104	1.81429	0.48312	0.363164	0.475888	0.57405	0.55106	0.715262
ENSGALG00000002585	GULP1	0.0202763	0.621548	0.679483	0.704359	1.2162	1.02972	0.948034	1.44498	0.894698	0.555572	0.098673	0.899404	1.10042	0.48743	0.608494
ENSGALG00000002587	CRCP	3.93492	23.2479	16.9396	26.7674	28.6103	21.9501	30.8107	31.295	28.3334	38.3049	34.677	36.0777	33.3322	28.2278	22.7151
ENSGALG00000002588	PPARD	2.16938	21.7486	14.9681	19.7419	18.5879	18.5987	15.4789	17.1519	14.2225	21.9593	15.706	19.7846	22.4136	19.7119	12.9335
ENSGALG00000002590	-	0	0	0	0	0.0522079	0	0	0.053629	0.0209721	0.00506662	0	0	0.0134321	0	0.0139938
ENSGALG00000002591	POLR2E	10.6484	59.1136	34.7019	48.5502	53.6283	37.5175	48.7969	62.3748	42.5969	128.978	99.9015	110.646	128.261	101.114	65.7493
ENSGALG00000002594	TFPI	0.206975	1.23227	1.22715	0.510399	0.458698	0.655167	0.420954	0.523538	0.491362	0.956051	2.28304	0.966406	3.11062	1.57954	1.68036
ENSGALG00000002595	-	436.773	743.613	819.861	452.099	471.55	553.221	412.108	495.33	606.525	2359.19	3440.75	2443.37	2151.16	2746.82	2615.75
ENSGALG00000002597	MSS51	0.0616347	0	0	0	0	0	0.0497346	0	0.290266	0.194114	0	0	0.0514614	0.0940735	0.268067
ENSGALG00000002598	TPST1	2.28217	19.0581	11.026	31.0425	39.618	19.2521	35.3592	42.7536	24.8339	39.4046	25.6091	24.028	41.3227	27.1833	15.9591
ENSGALG00000002599	CZH9ORF100	0.487603	2.30645	4.35158	5.25913	4.98434	3.64424	4.75013	6.39703	3.75242	6.14268	8.15153	4.15165	7.66344	3.19582	3.84225
ENSGALG00000002602	CSMD2	0.0284626	2.39082	3.22466	3.07881	2.34971	3.79525	1.72811	1.50384	1.89365	0.30717	0.321345	0.260627	0.416146	0.387123	0.601905
ENSGALG00000002603	COG4	1.49611	19.6622	21.2249	20.8658	23.0013	19.6283	21.2966	23.7543	19.0906	12.4632	12.1389	12.1672	12.2291	12.6177	10.9427
ENSGALG00000002604	GGPS1	0.973298	6.20966	1.60322	6.9444	7.31966	5.06232	5.56833	8.26639	5.46798	15.3267	10.9886	12.9519	15.6028	13.0729	12.0222
ENSGALG00000002605	MRPL17	13.2377	59.6261	53.0161	55.8322	51.7225	56.3836	55.7412	60.8884	68.1425	102.135	95.4521	109.67	106.829	96.5429	84.4128
ENSGALG00000002606	CALSYNTENIN-1	0.699578	22.677	15.5271	38.89	34.517	26.04	36.1793	29.0089	23.0714	5.65091	3.43996	2.73389	6.40994	3.66988	2.8654
ENSGALG00000002607	Y-LEC1	0	0	0	0	0.147397	0.252635	0	0	0	0	0	1.19746	0	0.782874	0
ENSGALG00000002610	-	0.0690776	0.367112	0.192948	0.722263	0.108184	0	0.223384	1.18537	0.260746	1.91448	1.8825	9.03103	2.88379	5.27169	4.32631
ENSGALG00000002611	-	0	0	0	0	0	0	0	0	0	0	0	0	0	0	0
ENSGALG00000002612	U2SURP	4.93644	54.9841	56.8754	68.357	71.8903	56.498	63.8218	66.1139	56.9266	38.9938	38.7634	31.3495	38.1934	29.9672	30.748
ENSGALG00000002614	-	0.195208	0.975774	0.820559	0.691112	0.402569	0.0985708	0.791664	0.866437	0.184815	0.590203	0.607978	0.911466	1.3039	1.43015	0.679214
ENSGALG00000002615	DEF6	0.265086	6.90183	5.29856	5.95025	5.18755	6.97209	3.58625	2.56657	3.01104	2.93563	3.16804	4.40404	2.96481	2.82281	3.04589
ENSGALG00000002616	LZIC	1.26481	23.9545	13.4214	23.2418	26.5924	17.4298	23.261	26.2543	19.3084	16.2156	11.7227	11.0829	17.1345	11.3034	6.83127
ENSGALG00000002618	KCTD7	0.242721	5.39462	2.12649	5.2455	6.7105	4.32295	6.77555	7.01354	4.6667	2.71721	2.74893	2.00905	3.611	2.58485	1.63148
ENSGALG00000002621	SLC25A42	0.507509	4.40535	5.62304	4.20976	5.13099	6.62231	5.99944	3.97945	7.05257	4.43279	3.3369	6.4244	3.76658	5.26738	4.90511
ENSGALG00000002622	FCHSD1	1.52368	20.501	21.3504	15.1626	12.0268	16.2034	14.1302	11.5306	13.6173	9.02744	8.70013	8.92531	9.80742	13.1926	15.8404
ENSGALG00000002623	PCOLCE2	0.104637	0.399363	0	0.439999	0.517825	0.242057	0.259208	0.580276	0.302563	1.58182	0.611047	0.854996	1.04839	0.479124	0.637133
ENSGALG00000002624	BMS1	0.687344	19.4648	15.5477	21.5727	24.1414	15.9376	27.0083	26.1875	18.695	9.64741	6.87916	6.53782	10.8547	5.45239	6.42559
ENSGALG00000002626	RXRA	4.07659	31.8719	31.0126	35.759	29.6364	32.9034	29.9205	29.5957	26.7673	19.5241	16.9349	22.475	22.9428	22.3489	23.7368
ENSGALG00000002629	TMEM248	0.370573	6.27981	1.87032	7.1659	9.93147	4.9164	6.87815	8.02627	3.02311	10.4685	3.49743	5.24327	12.5638	4.69627	3.16485
ENSGALG00000002630	ZNF76	0.541106	6.51196	6.22285	5.82352	5.56315	6.37891	5.49674	5.65485	5.07683	3.57597	2.1066	3.39632	3.1107	3.75038	2.83954
ENSGALG00000002631	LRRC75A	2.37869	12.9285	12.1442	16.3078	13.5642	16.0241	14.1343	13.0268	8.94385	16.7636	20.9369	18.5109	15.0826	12.9439	11.8749
ENSGALG00000002632	CALCRL	0.297786	1.07795	0.708187	1.3785	1.31034	1.22504	1.47582	1.63152	1.27604	2.626	2.17373	1.65113	3.10793	1.02266	1.55419
ENSGALG00000002633	-	0.088286	1.02714	1.8509	0.808324	0.0864816	1.63051	0.714288	0.592237	0.555839	0.444881	0.687418	4.12225	0	1.88652	4.30059
ENSGALG00000002634	HDAC3	2.00476	20.4138	14.7526	22.8424	21.2117	16.9162	18.6324	18.6671	15.6571	20.4379	14.978	17.098	20.9378	16.3076	13.2654
ENSGALG00000002637	RBP7	0.181465	0.148753	0	0.234128	0.175343	0.150268	0.603432	0.48031	0.140872	0	0	0	0.606052	0	0
ENSGALG00000002638	-	0	0.0944328	0.0794116	0.0148631	0.0779191	0.152631	0.137907	0.10672	0.0536578	0.0479072	0.0683307	0.0409759	0.0293092	0.0446486	0.0254457
ENSGALG00000002639	TRPC1	0.553371	9.77153	11.0027	12.3559	13.978	12.5144	10.4271	9.54561	9.84983	8.26343	6.3054	5.94483	10.0671	5.8505	6.19889
ENSGALG00000002643	SELP	0	0.127587	0	0.0251016	0	0	0.0258783	0	0	0.0105109	0.162412	0	0.0278654	0.0127348	0.043546
ENSGALG00000002644	RPL10A	129.733	560.578	393.316	472.53	575.378	454.952	487.482	669.213	566.699	1223.69	1146.08	1282.74	1286.9	1111.83	846.795
ENSGALG00000002645	PIWIL1	0.0116152	0.0752686	1.02856	0.473871	0.199627	0.190087	0.488534	0.516449	0.285123	0.438976	0.361757	0.298286	0.329734	0.195013	0.161657
ENSGALG00000002646	FAM171B	1.52041	25.9242	7.68235	28.1063	32.2649	27.198	22.2914	18.6169	10.5777	8.8647	3.41489	3.59504	10.8717	4.53709	3.9337
ENSGALG00000002647	PLS1	0.0722097	1.48959	1.193	1.14435	1.40051	0.537414	0.230197	0.0858884	0.2687	0.16894	0.200801	0.0240829	0.103356	0.110214	0.107678
ENSGALG00000002648	FUK	0.933775	18.1641	17.5986	15.4137	11.2579	15.5738	14.3173	12.9406	12.6105	7.44658	8.07105	10.4399	6.62344	8.79981	8.92731
ENSGALG00000002649	UBE4B	0.476665	12.1152	10.7484	16.6849	20.4072	14.1232	16.0413	14.8846	10.8308	9.14684	3.89888	4.32763	10.002	4.90169	4.45623
ENSGALG00000002651	ST3GAL2	2.63043	14.5248	9.44635	22.4499	20.8163	21.8506	16.9133	16.9124	18.2084	23.1539	22.1372	19.3376	21.8692	18.4512	16.7859
ENSGALG00000002652	FZD10	0.075427	0.387589	1.28046	0.479316	2.54542	0.279667	5.07624	6.4809	1.8877	1.58368	0.489412	0.469578	0.923665	0.268625	0.131221
ENSGALG00000002653	C19H17ORF85	0.593961	11.2391	10.0953	13.0119	12.009	13.2677	12.2774	11.3145	8.8984	5.1299	3.74281	4.38572	5.63738	4.38526	4.03717
ENSGALG00000002655	ITGAV	0.0323231	0.449222	0.295129	0.640761	1.42309	0.737418	1.70842	0.997215	0.425422	1.29489	0.276843	0.422583	1.61927	0.315744	0.46111
ENSGALG00000002656	CRK	2.02086	25.5206	8.82537	23.4399	30.7893	17.5684	25.2464	24.635	14.7661	41.7882	19.5624	22.1018	44.5691	18.5623	15.3298
ENSGALG00000002658	ATF6	1.10552	12.4078	7.44335	15.7387	12.6706	13.1463	16.0963	12.4104	12.2639	8.81867	6.33407	6.19424	9.00053	6.18911	8.18665
ENSGALG00000002659	WDR5	5.08023	47.4342	35.1181	53.1206	63.4054	34.3326	53.4858	62.1206	43.0804	59.1815	41.406	44.8525	58.5335	42.4138	30.4709
ENSGALG00000002661	YWHAE	139.772	784.131	288.329	801.099	933.575	545.304	809.512	926.075	590.437	1917.9	1259.66	1221.4	1969.46	1349.23	781.146
ENSGALG00000002663	ATR	0.0484709	1.45706	2.13199	2.77949	3.07777	2.3668	2.74256	2.6064	1.9318	0.656946	0.277633	0.358991	0.742423	0.314634	0.614511
ENSGALG00000002664	ANXA11	1.08855	13.0357	9.89634	9.15045	10.0779	7.80348	7.116	10.9449	11.6211	9.96723	8.78586	7.59302	10.1529	11.1237	6.2125
ENSGALG00000002665	PCYOX1L	9.19997	52.5637	50.8479	53.2857	44.776	45.7206	44.0544	45.0887	51.593	51.4323	54.24	43.0251	53.0584	56.0783	55.9931
ENSGALG00000002666	RAB11FIP3	2.55458	30.1044	26.2674	31.3507	25.6937	34.1608	38.4911	35.5197	32.1963	25.8725	20.0869	22.7571	24.5287	23.0097	21.6949
ENSGALG00000002667	OLFML2B	4.69887	40.8007	24.3259	41.9128	29.5122	40.5644	43.5695	30.2667	39.6317	36.2391	27.0378	18.61	38.5984	24.3133	26.6692
ENSGALG00000002670	ZC3H15	4.99499	61.4119	46.9069	71.0407	74.3282	46.0185	68.4554	86.0456	62.9778	40.0136	42.5509	38.4407	39.1007	31.267	25.4032
ENSGALG00000002671	TMEM132D	0.0932748	0.591576	0.870581	3.67785	3.60864	3.73499	2.37578	2.50706	1.98883	6.9328	2.26259	3.88616	10.6874	4.76379	5.35496
ENSGALG00000002672	SBNO2	0.435663	12.9879	15.2934	14.6191	10.7737	15.0125	14.7042	10.9	12.5068	3.60268	2.80867	3.26124	3.40727	2.96485	4.23119
ENSGALG00000002673	GRPEL2	1.39251	20.6148	5.00505	18.2671	23.1199	14.6483	22.3442	24.8084	11.3241	28.0679	9.7208	9.24838	36.0827	18.5789	11.1104
ENSGALG00000002675	SCUBE3	0.18708	2.70235	3.3419	2.9815	2.84188	2.35518	3.00927	3.57152	2.96062	2.26251	1.27737	2.55334	2.7972	2.17012	2.73391
ENSGALG00000002677	DYM	0.0534786	2.65515	1.33968	2.74771	3.12977	2.78947	2.53115	2.76486	1.62184	0.680991	0.258842	0.472409	0.83269	0.52284	0.347004
ENSGALG00000002678	CSPG4	0.0612352	1.92075	2.75321	3.19981	2.58753	3.41443	4.79645	3.23184	4.00413	0.674995	0.740023	0.491423	0.58797	0.438111	0.987638
ENSGALG00000002679	GLT1D1	0.160756	2.34302	4.37077	3.47999	3.42312	3.1336	4.47121	5.5142	4.00023	3.48777	2.50337	3.48195	4.38458	3.58502	3.86875
ENSGALG00000002681	HSD17B7	1.80011	14.3374	13.3801	13.3746	13.85	10.6329	14.2991	16.7111	18.2472	14.2633	11.7126	13.0641	15.9761	18.5515	16.4871
ENSGALG00000002682	BRD3	4.87013	56.0211	50.6768	67.2387	57.3373	55.0392	64.3845	56.3333	62.6329	30.0675	27.4504	22.8769	28.0535	21.3315	23.8608
ENSGALG00000002683	DECR2	1.22499	7.06811	4.12764	8.18905	8.15798	6.94173	6.29201	9.747	4.55539	12.1466	9.53811	12.731	14.6491	9.65015	9.07452
ENSGALG00000002686	ECD	1.09548	18.1082	11.0106	15.9747	17.2093	13.1402	16.8022	15.5846	12.4159	9.59988	6.73399	7.82957	10.3341	7.31886	7.82392
ENSGALG00000002688	NME4	0.503159	0.939949	0	1.23285	1.10797	0.949518	1.0168	1.77042	0.890149	1.52128	0	1.40961	0.336087	0.307191	1.75071
ENSGALG00000002689	NUP35	0.945565	8.38174	6.13771	8.81958	8.8809	6.08868	7.71715	9.88285	5.61879	14.8441	9.62778	13.4149	15.6684	10.6577	8.73123
ENSGALG00000002690	PDPR	0.236197	5.35743	4.50524	6.7706	6.14793	6.71722	5.26704	5.34222	4.32747	4.44279	3.32938	3.47968	4.50184	3.35646	3.59904
ENSGALG00000002692	-	0	0	0.43088	0.0537639	0.483179	0.20704	0.166283	0.27574	0.129397	0.578631	0.447043	0.446798	0.575252	0.0584213	0.0665897
ENSGALG00000002693	FAM149B1	0.691377	11.8463	6.69609	9.67442	11.3291	10.8379	11.0618	11.2316	7.46145	13.8066	7.27735	8.42912	15.9067	9.80997	10.0233
ENSGALG00000002695	SLC15A4	0.56118	8.66017	6.11314	10.2478	11.27	9.1634	10.77	11.1494	8.71018	7.15215	3.63593	5.77605	7.1822	5.03917	3.81966
ENSGALG00000002696	-	362.878	1405.48	1139.86	1125.38	1176.04	1158.48	1044.76	1391.17	1413.24	2890.65	3051.27	2919.61	3010.01	2588.82	2064.6
ENSGALG00000002697	DUSP19	1.43012	14.0535	10.1297	11.7819	12.8806	9.61891	14.8457	15.9284	11.6793	14.0051	13.4464	13.859	13.4727	13.5499	9.06009
ENSGALG00000002699	VAV2	4.8056	108.114	87.3398	103.668	88.7282	102.625	80.1357	57.9922	59.9787	29.9427	23.6769	19.4526	28.9751	20.1165	24.6876
ENSGALG00000002701	DNAJC9	3.36895	28.3771	21.9349	32.1669	32.74	23.1644	31.0692	38.9183	30.0767	36.3975	29.2744	34.355	31.9544	23.7358	23.1159
ENSGALG00000002702	ATP8B2	2.39317	31.1378	31.3628	28.4703	26.8295	29.3982	29.1617	29.8497	29.8357	17.8704	14.2599	18.318	17.0835	19.5183	15.4778
ENSGALG00000002703	TFAM	4.98328	38.5213	22.3094	41.5624	43.4187	25.2814	36.4287	49.9606	34.0406	41.2041	35.7979	44.3747	48.2286	34.286	27.592
ENSGALG00000002704	AFAP1L1	0.321836	6.26529	4.77085	3.28058	2.5732	3.41371	2.80173	2.62831	2.91995	3.9224	4.81754	4.11208	4.0828	5.30824	4.02783
ENSGALG00000002705	CISD1	8.76385	29.444	3.76425	25.6765	30.3688	13.6661	23.2429	23.768	9.42029	177.874	66.974	72.7469	179.41	86.2031	61.5511
ENSGALG00000002706	XRN1	0.0739644	3.12245	1.90418	4.77385	6.2514	4.98418	4.55415	4.52155	3.09246	1.08292	0.621254	0.6472	1.27208	0.551129	0.680874
ENSGALG00000002707	CHRNB2	7.72586	34.0459	33.5904	26.8518	26.1384	29.4147	31.8017	31.7618	44.4036	47.973	56.952	38.5282	40.6124	50.0988	39.1294
ENSGALG00000002708	LINGO1	6.44573	42.7027	31.0252	45.0958	49.1947	42.4502	52.9872	54.7053	56.7452	97.4701	81.4027	52.4851	61.0939	58.6862	34.4617
ENSGALG00000002709	MYO1C	0.143009	2.01716	0.424073	1.99564	2.22488	1.54283	2.45484	2.30288	1.99216	2.39354	1.61723	1.39907	3.04765	1.91251	1.3506
ENSGALG00000002710	IPMK	0.639607	8.59761	2.44257	6.52222	6.80196	5.08589	6.15846	5.6272	3.08079	15.5573	6.70404	4.36481	15.2816	5.25666	8.13151
ENSGALG00000002712	LIPG	1.58188	19.1503	17.9592	17.5085	16.8563	18.8395	6.11832	6.06219	5.89706	26.4831	18.4129	13.4975	23.2377	15.7858	11.1338
ENSGALG00000002714	TMEM132C	0.156325	2.54292	5.24422	10.8636	11.6188	9.10091	12.3197	9.3447	6.94934	6.36248	2.82762	3.06563	5.4458	1.86475	2.92881
ENSGALG00000002715	XPO6	1.72593	29.9747	25.5528	32.7733	33.7203	30.9647	34.4749	38.0536	37.6042	14.1298	12.8771	12.0319	14.7798	12.7899	12.5542
ENSGALG00000002716	TMCO1	3.23425	36.4541	24.1821	34.8158	31.7845	24.5799	31.7295	34.7835	29.6627	27.2774	27.5573	20.5348	25.3557	20.7013	16.8381
ENSGALG00000002719	CSNK1D	0.937165	24.8361	25.652	27.5948	30.52	29.5647	28.3644	27.1176	23.3891	8.09874	5.82422	6.41173	8.92621	6.464	6.09423
ENSGALG00000002720	AQP5	0	0	0	0	0	0	0	0	0	0	0	0	0	0	0
ENSGALG00000002722	MST1	0.717915	7.36435	7.82911	6.19065	4.16774	7.18571	8.99619	5.91091	9.78762	4.2869	5.14268	4.86052	4.31581	4.66794	3.97171
ENSGALG00000002723	ANKS1A	0.471563	9.34589	7.12389	11.4625	12.5143	13.361	12.9257	13.3899	10.5846	6.61183	3.29024	4.40364	7.02574	4.95413	4.45352
ENSGALG00000002725	UAP1	3.14539	25.3168	21.7681	22.6993	20.1519	19.3677	20.6323	22.5948	22.413	20.5982	24.9042	21.7508	24.5557	22.1203	16.4393
ENSGALG00000002726	KIF1B	0.222487	9.29338	6.41897	10.1069	14.4299	14.7856	13.6244	13.7406	9.84917	6.41078	3.03451	3.07468	7.20117	4.68581	5.21108
ENSGALG00000002728	SLC16A3	4.21394	33.6058	13.2351	58.5961	48.1281	36.8303	71.6165	52.7194	35.0421	27.8887	14.2115	13.9026	35.2542	23.6217	13.3744
ENSGALG00000002729	GK5	0.28764	5.1722	5.14631	2.05071	2.81567	2.23353	2.1462	2.1035	2.31822	3.63972	4.03136	3.96946	3.52239	3.33661	2.95799
ENSGALG00000002732	AKAP7	0.322319	1.84519	1.89833	2.59525	3.03115	2.14159	2.03852	2.37684	2.97435	2.16559	2.11599	2.68534	3.08167	2.85529	2.57282
ENSGALG00000002734	UHMK1	0.709836	16.2851	10.7843	15.9536	16.7272	14.7311	15.4477	15.7495	9.84308	7.67225	5.38279	6.34052	7.90917	6.40637	4.94681
ENSGALG00000002735	TAF11	6.5779	34.7135	30.104	32.6455	31.5585	25.5112	31.9658	35.5174	29.6691	54.3885	44.9654	53.6405	51.6728	40.631	42.6586
ENSGALG00000002736	-	0	0.0409792	0.172304	0.0322493	0.120761	0.124189	0.0664944	0	0	0	0	0.0643027	0.0459943	0.0630596	0.143753
ENSGALG00000002739	INPP5K	0.575687	11.754	10.5332	14.4075	16.0242	11.6817	13.447	14.9509	9.15232	6.90866	4.69847	5.46235	8.79482	5.63905	4.48879
ENSGALG00000002740	MPP2	0.870023	10.1815	7.70935	8.45384	7.57717	6.44998	11.2355	11.945	12.0117	6.96075	7.72499	6.94868	6.85638	10.4137	5.41706
ENSGALG00000002742	TMEM132B	0.176619	6.09699	3.62578	7.66554	8.60417	7.43505	4.27654	3.43143	3.24354	0.865614	0.282575	0.350201	0.743393	0.280653	0.412494
ENSGALG00000002744	PCDH15	0.0017639	0.0862314	0.115364	0.185076	0.397341	0.32468	0.190803	0.240465	0.311803	0.0660284	0.0235443	0.043533	0.0883652	0.0776907	0.0754018
ENSGALG00000002745	GLG1	3.27871	65.1959	60.1525	111.097	77.2013	88.1361	108.315	77.7674	80.0768	25.2351	16.5847	15.9652	25.5455	17.0113	17.346
ENSGALG00000002746	HMG20A	0.273776	8.56489	4.89245	8.76049	8.51222	6.18006	7.78583	8.36628	6.36165	4.01387	2.29708	3.03048	4.53233	3.24927	2.37325
ENSGALG00000002747	FASN	0.325406	26.1734	17.0278	34.2223	39.8438	29.9479	41.2473	41.2467	31.87	4.27652	2.50531	2.93955	5.11872	4.44014	2.60658
ENSGALG00000002749	-	0.138401	1.8424	1.84142	2.13921	2.13613	1.73911	2.08288	2.04799	2.40266	1.25346	1.19413	2.86433	1.43665	1.22178	1.79607
ENSGALG00000002750	NCKAP1	1.00323	22.5668	15.8768	26.8757	30.1457	21.9414	25.5746	28.107	19.9155	13.3921	9.15818	8.68442	15.3051	8.85818	7.28578
ENSGALG00000002752	-	0	0.235842	0	0	0.139	0.119121	0	0	0.111673	0.430977	0	0.266228	0.190427	0	0.19839
ENSGALG00000002755	RFWD3	0.0723382	2.99799	3.66706	3.73201	3.96759	3.81317	3.37208	3.72908	3.18759	0.780837	0.468382	0.657745	0.714606	0.474184	0.630564
ENSGALG00000002756	TMEM121	29.9049	141.364	75.879	113.534	119.504	113.991	68.8313	71.2469	61.6822	93.4611	62.8483	75.1706	178.391	147.704	117.404
ENSGALG00000002759	PEAK1	0.122823	10.1311	6.94361	7.78303	11.789	16.3823	10.568	9.30146	10.8947	2.52901	1.43999	2.27416	3.00813	1.94792	3.50233
ENSGALG00000002761	SIRT1	0.263863	10.0355	4.75029	11.8464	14.3642	9.93298	11.8969	13.0318	7.92472	3.43696	1.78315	2.26879	3.68126	2.32219	2.04405
ENSGALG00000002762	UHRF1BP1	0.310106	9.66199	7.54737	9.39995	11.2977	12.9616	11.7225	10.1786	9.25501	3.77979	2.35185	2.5198	4.01496	3.41772	4.00769
ENSGALG00000002763	FRZB	4.46813	53.6743	34.0363	37.4573	45.3598	36.933	41.3775	46.1137	34.3935	31.4774	22.489	31.8595	41.8866	32.072	26.6416
ENSGALG00000002764	ATP1B3	3.5383	20.5795	9.31538	24.8742	28.0303	14.423	27.1618	27.0247	16.1321	66.3109	36.8367	37.3115	99.0513	42.2335	31.124
ENSGALG00000002765	NBR1	1.32705	18.3112	17.6594	25.1143	30.8022	22.6516	18.9908	19.2638	11.8491	16.2967	8.51862	8.6322	18.4725	9.52445	8.40646
ENSGALG00000002766	MLKL	0	0.137214	0	0	0	0	0.0556621	0	0.129944	0.0486282	0	0	0.0644589	0	0.134309
ENSGALG00000002769	DNAJC12	1.3954	12.0152	18.0429	11.0243	12.5966	14.9342	11.6349	11.3528	12.3749	8.80526	10.7671	11.5047	10.3283	12.894	11.0226
ENSGALG00000002771	-	0.977772	4.78703	0.324642	2.30895	1.63821	1.71591	1.12756	3.1163	0.731194	8.37604	6.09055	17.8051	18.287	26.2659	11.2269
ENSGALG00000002773	SNRPC	29.4622	81.8581	84.4394	93.403	92.4769	65.4231	86.1452	117.347	89.6297	226.086	244.201	237.41	226.948	213.238	164.79
ENSGALG00000002774	TSPAN3	13.1696	97.7769	51.2748	115.98	101.331	74.4107	113.402	95.7465	83.9997	123.488	102.064	76.1484	130.189	85.0448	71.6777
ENSGALG00000002775	FA2H	0.134479	1.54881	0.915781	1.63785	1.16957	1.27122	1.02097	1.64094	1.42092	1.91195	1.04709	1.48007	2.1494	1.67138	2.54009
ENSGALG00000002777	ACAA2	2.89968	28.298	11.6167	30.9226	27.8956	18.1552	30.3851	31.5384	18.8172	35.4029	31.7281	27.0187	40.0169	27.3347	15.2894
ENSGALG00000002778	C26H6ORF106	1.28433	24.5149	20.8812	32.7265	29.8466	31.8931	29.5032	27.8397	27.0404	10.3094	10.7438	10.2336	10.7718	9.6166	7.70309
ENSGALG00000002779	PAN2	0.203485	7.92564	10.2977	8.75352	8.14617	9.87333	9.24516	7.95375	7.99967	1.21133	1.07131	1.23563	1.32749	1.31152	1.29863
ENSGALG00000002781	BRCA1	0.0771868	2.52961	6.20443	6.69104	7.37164	4.8268	6.39925	6.28189	3.74311	2.16792	1.43845	1.30571	2.56096	0.687552	1.58938
ENSGALG00000002783	SLC43A2	0.294623	2.29806	2.41564	5.46856	5.15971	3.59273	5.90413	5.96268	4.14535	8.10361	2.86751	3.72572	9.26574	4.15959	3.92963
ENSGALG00000002784	APEH	1.93449	25.0423	23.5212	20.3265	17.6957	19.7786	24.9622	23.284	27.6474	17.1676	14.1477	19.3449	17.3158	19.6284	18.3669
ENSGALG00000002786	PSTPIP1	0	0	0	0	0	0	0	0	0	0.053571	0	0	0	0	0.147961
ENSGALG00000002787	MED23	0.505876	12.2636	12.0048	13.7376	16.6693	14.7306	14.6136	14.942	12.63	5.45109	3.57547	4.30227	6.17475	3.74571	4.39516
ENSGALG00000002789	MAP2	0.728373	34.9796	23.3861	29.6886	33.4348	27.0242	26.1672	30.3769	26.0113	5.23511	2.98386	3.24517	6.65725	5.28248	5.43447
ENSGALG00000002790	ABLIM3	0.0398477	0.335336	0.704987	0.234576	0.307439	0.263472	1.0278	0.721845	0.987993	0.817527	0.7535	1.1695	0.703434	1.91148	1.42609
ENSGALG00000002792	SPDEF	0.200453	0.110551	0	0.0869998	0.130312	0	0.269076	0.267718	0.314081	0.126263	1.56078	0	0	0.152977	0
ENSGALG00000002796	PDXDC1	0.368926	7.58862	7.40197	9.17319	9.8517	9.35789	8.51411	8.47116	6.47438	4.93735	3.46945	3.40044	5.32856	4.06599	4.35108
ENSGALG00000002797	PGD	6.17713	53.0539	25.5807	43.2947	49.3502	30.5253	44.6811	52.7417	36.1531	56.07	35.3559	48.8344	64.3043	58.2759	33.8762
ENSGALG00000002798	WDR59	0.645959	13.046	18.8928	14.1223	12.2925	16.1482	12.3561	13.2655	14.2106	4.94735	4.72934	5.04186	5.38802	5.39566	6.74271
ENSGALG00000002800	GRK7	0.062657	0.67988	1.03951	1.41057	0.874266	1.12386	1.35393	0.548817	0.643859	1.46027	0.731795	1.31651	1.46482	0.956339	1.96209
ENSGALG00000002802	PACSIN1	3.0576	37.7687	30.6729	32.409	27.1922	28.4202	43.4176	40.7542	48.3333	40.2412	45.2919	28.5531	34.0805	38.1695	29.624
ENSGALG00000002803	MTA1	3.55573	59.0048	62.5558	71.2979	65.6427	64.9337	62.914	58.683	54.7686	31.2899	27.7085	25.8546	30.5921	23.5117	25.9081
ENSGALG00000002804	RND2	0	0	0.284853	0.213259	0.239571	0.41062	0.219858	0.656245	0.384946	1.32767	2.34455	1.05447	1.75989	1.60857	0.261926
ENSGALG00000002805	LMAN1	1.39314	10.5101	9.73166	19.8865	14.312	11.3453	17.3311	13.5377	12.5404	11.1252	8.779	8.5445	13.4457	7.02781	7.59963
ENSGALG00000002810	UBTD2	1.44701	13.7778	5.6518	12.4955	13.7649	11.8813	8.65627	9.76547	7.16039	20.0519	14.8722	14.5938	20.8772	14.0466	13.7953
ENSGALG00000002813	RPS10	295.862	1042.64	825.138	898.885	1079.64	822.164	899.532	1195.74	1081.03	2941.64	2606.12	2847.92	2908.19	2636.76	1947.19
ENSGALG00000002816	STK10	0.00199269	0.15588	0.0327711	0.0981379	0.119434	0.173214	0.202349	0.138413	0.147621	0.133048	0.0155156	0.0744342	0.0964995	0.0882025	0.0832012
ENSGALG00000002817	CPLX4	0	0	0	0	0	0	0	0	0	0	0	0	0	0	0
ENSGALG00000002818	VAT1	1.03081	26.1332	11.9836	29.7096	38.4467	23.0878	28.6342	38.398	21.5753	15.1514	7.77206	9.4166	17.604	13.2136	6.28372
ENSGALG00000002820	DFFA	0.807654	10.5915	5.44299	11.1753	8.64683	6.57809	9.99341	10.8296	6.31539	16.0886	5.69905	12.6096	17.3644	10.8634	6.8498
ENSGALG00000002823	-	0.172728	0.513105	0.647229	0.484556	0.544341	0.621994	0.749325	0.248515	0.194368	0.761592	1.3449	1.613	1.5864	0.790908	1.50248
ENSGALG00000002827	GPS1	0.645633	13.5225	8.46273	13.5251	14.9878	12.3453	13.8067	15.8774	11.2081	6.97501	5.41662	3.9045	6.87459	4.83627	3.97892
ENSGALG00000002828	UNC80	0.148428	11.0436	10.6864	12.4585	13.5741	18.102	11.2424	10.362	11.3255	2.13201	1.48963	1.25897	1.6254	1.98428	2.433
ENSGALG00000002829	SCARF1	0.330002	3.83011	4.29448	4.29519	2.76528	3.38546	4.50578	3.16905	2.87152	1.16824	3.51271	2.20399	1.3393	1.96373	1.78773
ENSGALG00000002830	NUDT3	16.9389	50.9239	30.6979	62.3395	56.0464	43.5139	52.866	48.1792	35.0891	231.634	198.9	170.939	228.114	161.379	115.499
ENSGALG00000002831	SH3PXD2B	0.983769	6.66901	8.71328	9.78495	8.1276	7.0414	8.98725	9.09399	9.84817	15.5319	11.4218	13.8346	15.864	16.1348	15.6767
ENSGALG00000002832	IFI35	1.4769	5.37653	6.39805	5.34881	4.30478	3.48421	4.69129	4.50384	3.93884	12.1202	9.1996	15.5651	11.9789	17.1319	10.8648
ENSGALG00000002835	NTAN1	2.95702	20.6398	20.1733	16.5278	19.3851	16.7043	20.4177	22.7992	21.318	21.3351	18.0239	20.1525	20.0508	21.974	16.0567
ENSGALG00000002836	PEX14	2.04741	20.0661	9.91862	23.593	20.6611	15.0821	20.6891	21.4525	16.0055	33.6779	25.9621	17.6173	31.7473	21.0266	16.4865
ENSGALG00000002837	RPL27	471.553	1349.28	1005.98	962.49	1172.16	908.887	1059.03	1340.57	1374.66	3814.92	4573.62	4249.84	3656.1	3598.68	2569.46
ENSGALG00000002839	SEC11C	11.6255	44.3004	23.0189	36.6457	34.0463	26.5711	37.5754	39.5193	38.7353	93.6004	127.941	83.0907	90.6677	87.2338	61.6922
ENSGALG00000002840	GRM4	0.622631	8.85811	8.82411	21.6224	17.9691	14.1508	20.4321	18.3335	17.3385	2.84977	2.79446	3.33882	2.50623	2.85513	2.33668
ENSGALG00000002841	RFNG	0.412906	6.96199	6.76796	8.67143	9.76446	8.03757	7.70814	7.85941	5.97348	3.75087	3.41183	3.23946	4.15579	3.21542	2.98086
ENSGALG00000002843	RILP	1.01084	10.3708	7.55663	7.18763	5.31351	7.79772	8.41398	8.4191	7.75659	5.63179	9.42264	8.84135	5.27794	6.77988	5.39957
ENSGALG00000002844	RCN2	8.07501	81.2978	46.1157	83.4194	89.9623	60.4674	84.2913	90.1352	80.1593	56.2582	47.4008	45.6758	56.7884	49.3425	35.9848
ENSGALG00000002845	CTNNA3	0.00823305	0.360406	0.418037	1.17363	1.30379	1.25543	0.59489	0.511633	0.470774	0.0207435	0	0.0266135	0.0148058	0.00773303	0.0110178
ENSGALG00000002846	NEURL1B	0.273357	2.47653	1.92414	1.94895	1.68172	2.01227	2.97021	3.30289	2.7532	1.55714	1.11049	1.27636	2.58008	1.37866	2.64661
ENSGALG00000002847	-	13.9246	58.7063	59.2856	54.0374	57.0284	52.3145	50.096	59.6596	54.901	108.089	94.7361	112.148	113.779	125.181	106.934
ENSGALG00000002848	7	0.0067039	1.21303	0.255018	0.222743	0.357464	0.367613	0.19683	0.293756	0.268044	0.354706	0.469785	0.250415	0.111947	0.143251	0.233257
ENSGALG00000002849	DCXR	9.35667	37.125	19.5766	18.1275	22.7472	12.9961	21.9689	26.8033	22.9746	76.6173	59.9124	61.5083	67.2268	74.7882	45.1927
ENSGALG00000002850	RASA2	0.230845	6.48028	4.95022	6.57268	7.75726	6.09899	6.28622	5.97834	6.48	2.23026	1.68104	2.05491	3.19481	2.07856	2.71011
ENSGALG00000002852	-	0.74232	22.1082	14.0695	25.5256	28.1772	33.5431	26.0205	21.7124	21.4026	10.8582	6.15939	6.80079	13.9235	7.95968	7.79421
ENSGALG00000002853	CFDP1	2.75076	43.869	36.3772	38.1905	32.9388	32.4905	37.8508	39.4718	37.7509	18.3483	21.547	17.2797	15.9416	17.4003	14.6618
ENSGALG00000002854	PDZD2	0.0260898	1.01526	0.948629	0.949896	0.864315	1.12816	1.8579	1.54803	1.77338	0.157763	0.1422	0.224146	0.198666	0.21822	0.241469
ENSGALG00000002855	SARDH	0.99797	14.8111	18.2968	12.2287	9.47539	12.6281	7.44612	4.72615	5.84432	5.54623	6.71521	5.42675	4.74574	4.76395	5.04422
ENSGALG00000002856	RUNDC1	1.45216	12.7143	9.9178	14.3069	16.1399	11.2165	15.4497	14.443	9.04414	17.6784	12.0466	16.4758	18.765	14.0858	13.7415
ENSGALG00000002859	RAC3	5.71938	21.455	8.95225	15.7244	22.2978	9.43044	22.1904	24.0616	14.7347	81.7504	70.2245	44.1658	91.8338	69.8364	34.4426
ENSGALG00000002860	MLN	0	0	0	0	0	0	0	0	0	0	0	0	0	0	0
ENSGALG00000002861	TMEM170A	0.459798	7.44181	6.40028	7.34719	7.45624	6.97083	7.21776	6.03452	5.63802	3.74733	3.58011	3.81182	3.82338	3.17956	3.06907
ENSGALG00000002862	RRN3	0.630349	15.1559	11.873	13.1324	12.9944	13.7953	11.8044	13.625	10.9988	7.19419	5.55814	6.86102	8.32329	6.43529	6.17307
ENSGALG00000002863	ERGIC1	2.83396	31.9938	12.7049	38.3887	45.4881	24.499	37.5897	37.8465	22.219	38.8444	18.7785	21.4465	38.7351	22.5941	12.8877
ENSGALG00000002864	LRRTM3	0	0.0648781	0.170494	0.0765854	0.105153	0.163846	0.855348	0.864125	0.906251	0.0271786	0.0167983	0.00503672	0.0144106	0.0032929	0.0300264
ENSGALG00000002866	KANSL1L	0.0935723	2.29616	1.58792	3.59023	4.25578	4.48647	3.89742	3.80459	2.31757	2.30101	1.4863	1.50296	2.85009	1.40535	1.78417
ENSGALG00000002868	RPL26L1	126.579	668.622	503.736	494.047	631.206	507.997	528.044	777.841	662.543	1121.44	1152.76	1249.43	1120.08	1043.46	737.195
ENSGALG00000002869	ENPP3	0	0	0	0.0246173	0.0921822	0	0.0507581	0.101004	0	0.0606556	0	0.0374688	0.0670015	0.0244963	0.041882
ENSGALG00000002870	LEMD2	2.34197	13.3471	15.2963	22.8277	19.9644	16.6956	20.7584	17.4642	14.9216	17.846	13.5652	11.7352	19.2361	11.828	13.7468
ENSGALG00000002871	PHACTR4	2.76837	38.6201	31.8472	39.7078	34.4058	37.2386	39.371	31.2681	35.1012	18.5772	19.6222	14.8157	17.7418	14.6695	15.549
ENSGALG00000002872	MALT1	0.161648	3.06039	3.38135	4.92233	5.62182	4.55834	4.73029	4.65233	3.63867	2.27354	1.11524	1.15603	2.78817	1.41788	1.30999
ENSGALG00000002873	RSL1D1	1.40019	23.7928	15.0801	22.9075	26.3095	18.1799	21.33	26.2631	21.9257	15.3615	13.2595	13.5467	17.7223	12.0269	10.1826
ENSGALG00000002874	ZBTB38	0.15111	2.35113	2.19683	1.70636	2.38649	2.37507	3.9422	3.79579	4.03256	1.58637	1.02406	0.81009	1.42056	1.06778	1.14892
ENSGALG00000002877	LRRC45	0.350531	5.51662	7.42778	5.36578	4.65786	6.07371	6.05985	5.70404	4.07968	2.72892	2.42266	3.38373	3.13062	3.1019	2.86412
ENSGALG00000002878	C13H5ORF41	0.0823524	1.57096	1.96096	2.26653	2.88374	2.29777	3.0536	2.41734	2.27808	0.539475	0.478776	0.497312	0.590415	0.402225	0.496668
ENSGALG00000002880	-	1.32027	17.3767	13.2763	14.8767	15.058	12.0915	13.0934	15.0264	15.987	12.2499	9.62724	11.9051	11.2918	12.1121	8.11809
ENSGALG00000002881	C26H6ORF125	28.0453	84.7119	72.3635	63.7458	68.2703	58.9234	57.5244	71.5428	67.1459	231.296	280.759	244.818	226.89	196.216	209.104
ENSGALG00000002882	BNIP1	1.43096	13.787	6.34044	10.0362	11.1221	8.44348	10.9759	12.3813	9.05799	15.4955	13.9866	12.7943	15.2524	12.7328	9.4282
ENSGALG00000002883	SCAPER	0.402793	13.3802	11.8933	14.294	14.1985	17.1283	19.5711	18.2537	19.1274	3.09935	2.14458	2.07411	3.15733	3.20195	3.58118
ENSGALG00000002886	NKX2-5	0	1.14753	0.938186	0.100341	0.0375736	0	0.103445	0.154385	0.422616	2.98119	1.68687	1.94532	0.556578	0.305234	0.231941
ENSGALG00000002888	CASZ1	0.364148	11.6366	11.1303	12.9259	12.7688	16.6834	9.44097	7.05959	9.00085	3.60248	2.18906	1.519	5.58902	5.70106	4.62092
ENSGALG00000002889	ASPSCR1	0.344916	10.6675	9.3201	10.636	12.783	11.1181	12.1765	13.5441	10.5396	3.69399	3.11681	2.83081	4.1697	3.58578	2.56249
ENSGALG00000002891	ACADL	5.15437	42.6929	19.0031	37.7776	37.4724	29.921	39.9823	46.1703	39.367	43.9176	40.4664	36.1002	48.0004	49.4228	22.9574
ENSGALG00000002892	-	0.122828	1.62694	1.64684	1.92052	1.93551	2.22177	1.53996	1.26466	0.941562	0.768986	0.724522	0.990603	0.957172	0.738531	0.932445
ENSGALG00000002893	STC2	0.219238	1.96204	0.171869	1.80141	1.20457	0.412921	2.85205	1.25385	1.08389	4.07379	3.2007	2.30324	2.83729	2.17506	1.04888
ENSGALG00000002894	PACS2	1.11465	21.1406	16.2755	24.1992	24.9993	27.6997	21.8954	23.7733	22.1995	8.49332	5.66118	7.11234	8.59924	7.73148	7.15034
ENSGALG00000002896	ENPP1	0.0059593	0	0.231362	0.259819	0.0908057	0.0444684	0.107143	0.266507	0.0833759	0.195191	0.0618676	0.259701	0.12605	0.109149	0.179703
ENSGALG00000002897	SLC16A14	0.0932823	0.804421	0.105697	1.18697	1.57048	0.660246	1.59081	1.42045	0.857027	1.07069	0.726321	1.06469	1.41924	1.07574	1.3704
ENSGALG00000002898	ALPK2	0.0155445	0.36202	0.138379	0.323748	0.620701	0.349083	0.64083	0.478198	0.218171	0.134281	0.0518717	0.0985021	0.0741646	0.0576197	0.038633
ENSGALG00000002899	AACS	1.36182	17.8218	14.5912	22.9356	23.3994	19.3401	23.4544	22.6951	19.0499	14.4127	10.4654	13.0484	21.5564	26.2634	11.9693
ENSGALG00000002900	NOTUM	0.571059	2.55087	0.369845	2.83811	2.02184	1.59941	1.85547	2.27214	1.16621	6.1549	7.16367	2.96265	7.52287	4.26122	4.19469
ENSGALG00000002903	-	3.65294	33.1698	24.5203	37.2453	41.0858	27.2419	38.2337	48	36.4563	48.5544	41.3581	41.5964	55.3356	37.5494	26.9766
ENSGALG00000002904	REEP3	0.262649	1.62619	1.00553	1.35504	2.87532	3.18887	2.09546	2.47097	0.996494	8.41374	2.3372	2.27752	10.7769	4.00883	3.26381
ENSGALG00000002906	TARDBP	3.77564	62.9166	54.3473	79.6852	79.227	70.3191	84.6028	73.6313	63.2495	34.7259	33.1027	30.6958	35.5824	27.0414	22.1354
ENSGALG00000002907	MYL1	0	0.106438	0	0.167527	0.0940984	0.107522	0.0431777	0.0429599	0	0.0292609	0.0904265	0.271131	0	0	0.121226
ENSGALG00000002908	TRAIP	0.174137	4.55657	6.09971	7.12577	7.20733	4.85868	7.55164	7.95367	4.97902	1.93519	2.00961	2.27227	1.90571	1.1201	1.73655
ENSGALG00000002909	CTGF	0.0151024	0.343307	0.811963	1.01314	0.859933	0.736955	2.92458	3.98369	2.43839	3.13922	1.99905	4.86561	7.21271	4.26442	5.6226
ENSGALG00000002910	GSPT1	1.5434	22.5622	18.4617	23.8755	28.4504	18.2763	23.6057	25.579	19.1625	14.3981	11.1908	11.1847	16.4794	9.49286	8.32472
ENSGALG00000002911	MOXD1	0.0279253	0.0369062	0.155178	0.174264	0.282771	0.111846	0.149713	0.208541	0.104852	0.211077	0.0869735	0	0.242487	0.0170491	0.116597
ENSGALG00000002913	BRI3BP	4.82386	24.3677	6.64802	21.3724	25.3249	18.9786	25.2029	21.6222	7.39862	97.9463	27.6175	45.0471	112.3	56.303	39.986
ENSGALG00000002917	NEDD4L	0.322599	9.99439	10.2056	10.1687	8.70946	8.85215	8.52854	7.47705	8.18035	3.72507	2.73557	3.34796	4.77636	3.3251	4.38987
ENSGALG00000002919	MON1A	1.79159	17.7919	12.3133	18.0601	18.3019	19.5359	18.858	22.3014	18.9424	13.0793	12.2602	11.9244	12.5988	13.4008	11.5575
ENSGALG00000002921	LANCL1	0.571649	8.55519	1.71294	6.09145	9.65226	5.76152	9.05633	9.40526	5.1698	18.5867	11.0215	12.0747	21.9101	12.88	6.3459
ENSGALG00000002922	NOTCH2	0.146876	6.53367	8.08372	11.1379	9.05294	11.4068	10.4125	8.29613	7.3981	2.22887	1.30136	2.22686	2.9291	1.81662	2.56697
ENSGALG00000002923	-	2.10816	10.3494	7.25264	8.68764	6.91301	7.24866	7.05322	11.0277	6.92611	34.6238	15.1988	25.1554	23.4693	40.5193	23.6357
ENSGALG00000002924	SNX29	0.092641	1.8805	1.3837	1.18392	1.51471	2.27958	1.01712	1.31559	1.15757	0.82202	0.250896	0.451366	1.21069	0.725437	0.742778
ENSGALG00000002925	ETFA	6.50655	101.537	110.189	82.305	74.4534	87.5237	77.0413	73.976	90.8388	29.4035	32.8993	26.3141	30.4069	27.0675	27.6893
ENSGALG00000002926	DBH	0.135966	0.546288	1.24418	0.895646	0.482953	1.70153	0.812557	0.367481	0.474232	1.43452	1.85266	0.833242	1.3339	0.36317	0.709625
ENSGALG00000002928	GATAD2A	1.10399	34.2528	21.815	38.4781	37.0604	33.957	39.083	36.5681	29.8939	12.067	9.01901	8.63622	12.7638	8.17637	7.6624
ENSGALG00000002929	TRIP12	0.377459	16.9044	14.6306	20.8645	26.4688	19.6185	20.3281	21.9847	16.1798	5.7346	3.47588	3.94118	6.60092	3.73616	4.28542
ENSGALG00000002930	STX7	0.6036	9.26938	4.13645	9.46245	12.7817	6.31611	9.32957	12.6708	7.61887	10.9221	7.69057	8.30858	13.64	10.0743	5.31865
ENSGALG00000002931	REG4	0.52147	0.797416	1.00586	0.125508	0.0939956	0.161107	0.388175	0.514955	0.302067	0.525546	4.0603	0.486969	0.348318	1.27348	0.725767
ENSGALG00000002932	NME2	276.03	929.353	665.593	786.039	878.176	731.707	794.276	1068.17	857.555	2434.88	2391.31	2359.7	2415.96	2299.89	1497.25
ENSGALG00000002937	PSME3	7.36417	97.0901	73.7924	89.4219	106.762	72.1732	85.6852	101.273	82.7331	73.9983	58.9831	59.8109	77.4959	56.3516	46.4932
ENSGALG00000002939	-	0	0	0	0	0	0	0	0	0	0	0	0	0	0	0
ENSGALG00000002940	CPPED1	1.05902	12.2695	2.44208	9.42715	11.9381	6.38055	10.6024	9.66982	5.15655	16.4996	10.6018	14.128	20.7161	11.2818	5.71519
ENSGALG00000002941	RBM6	0.631943	15.2582	16.5805	17.0505	15.8727	21.6377	15.6694	14.0711	13.4949	5.68423	4.79225	5.05553	6.17351	5.47305	5.90882
ENSGALG00000002942	JMJD1C	0.173691	14.175	16.55	15.7502	18.1063	21.9137	15.4709	13.1043	13.8315	2.42788	1.11602	1.44071	2.73275	1.53093	3.1365
ENSGALG00000002943	PRPF8	1.00103	29.3565	24.1317	42.8231	45.8476	36.4466	42.5632	46.8291	34.0912	11.6093	7.14523	7.534	11.9734	6.98167	7.99408
ENSGALG00000002944	CPS1	0	0.137048	0.535081	0.261927	0.392326	0.395553	0.444759	0.252866	0.296657	0.106922	0.0856659	0.102743	0.115484	0.13914	0.164063
ENSGALG00000002945	C15ORF27	0.671104	15.9045	17.5095	24.9948	23.6372	31.0649	22.0258	19.4452	17.3977	3.60703	3.40715	3.36927	3.55522	3.5578	4.61522
ENSGALG00000002946	-	0.0878879	0.658813	0	1.32496	1.12172	1.03525	1.66291	0.41363	0.693231	2.87868	1.19756	2.66738	3.5223	3.15238	2.82865
ENSGALG00000002948	TXNL1	5.80199	35.8579	17.5952	38.6727	38.5567	27.9235	36.7546	43.5731	35.1215	71.63	56.8462	59.035	80.7388	55.1263	32.5525
ENSGALG00000002952	NRG4	1.27258	8.64753	6.99229	9.94624	11.4021	8.73556	9.30956	10.2023	9.18679	9.93644	8.43708	7.29505	9.13147	9.1156	6.48835
ENSGALG00000002954	MBTD1	0.484741	11.5111	4.28543	10.7888	14.3461	14.4142	10.993	10.2277	6.77541	8.84636	4.23336	3.63971	9.58227	4.13924	6.49577
ENSGALG00000002955	ADAMTSL2	0.29758	3.03068	2.83177	0.927516	0.754177	1.19059	1.58459	1.08731	1.40316	3.42081	3.76518	5.10192	5.31088	5.26587	5.355
ENSGALG00000002957	SLC12A3	0.0673652	0.737005	0.471565	0.655651	0.264401	0.615029	0.44196	0.594929	0.697957	0.254594	0.196696	0.235906	0.224984	0.385575	0.395537
ENSGALG00000002958	DNER	0.253246	1.70415	0.623075	0.932946	0.82971	0.523934	2.07391	1.52516	1.12269	4.906	1.00783	1.28756	5.71373	3.65916	1.3511
ENSGALG00000002959	NRBF2	2.06166	13.7175	7.61343	15.3724	21.9906	10.476	15.8481	22.855	16.2644	20.7156	16.1488	17.3504	22.6767	16.8831	11.5548
ENSGALG00000002960	HMGCS2	0.0549343	0.405112	0.243337	0.546531	0.272872	0.643085	0.610396	0.186867	0.438455	0.207614	0.748532	0.256499	0.321069	0.419233	0.57342
ENSGALG00000002961	-	0	0.257367	0.54107	0	0.227529	0.389981	0	0.415506	0.243731	0.171079	0	0.951127	0.453546	0	0.236256
ENSGALG00000002963	PID1	0	0	0	0.588017	0	0	0.242485	0.482523	0	0.922866	0	5.5583	6.11651	5.87014	1.59307
ENSGALG00000002964	DHX37	0.746737	14.4353	12.6987	14.7641	13.8478	11.4279	14.3073	12.5616	10.8831	7.13999	6.1071	6.37131	7.419	6.43673	6.05628
ENSGALG00000002967	ZNF365	0.0434408	2.81402	1.3804	2.45709	2.86686	2.42304	1.96779	1.51437	1.01521	0.530559	0.481564	0.491613	0.730329	0.373101	0.322793
ENSGALG00000002968	ZNF341	0.0820107	3.75238	3.85472	3.97648	3.73201	4.41516	3.31249	3.02902	3.44252	0.44848	0.468033	0.432965	0.426408	0.465134	0.455588
ENSGALG00000002969	MAU2	0.873399	24.6946	25.9123	27.536	26.2458	28.7106	27.6586	26.3369	23.757	6.56694	5.91437	6.26807	6.28887	5.86659	5.59187
ENSGALG00000002971	NSD1	0.587463	27.5012	30.3011	31.4558	32.4084	46.4754	36.7172	28.7478	32.0532	8.6166	5.26614	6.67693	9.17475	7.4038	10.0254
ENSGALG00000002973	BECN1	3.11043	39.6679	42.1999	32.4293	34.6152	33.0981	29.0382	29.6205	27.2066	30.0656	30.3408	29.6403	33.5972	26.2258	31.0996
ENSGALG00000002974	SPHKAP	0	0.00724438	0.10661	0.0741141	0.0683146	0.0292725	0.152815	0.210522	0.164653	0.00379535	0	0.00100479	0.000718701	0.000656907	0
ENSGALG00000002980	RTKN2	0.0972948	3.27007	1.71869	3.53848	4.59588	2.69987	3.44389	3.70571	1.13153	2.14496	0.662867	1.07893	2.19336	1.15089	1.32591
ENSGALG00000002981	ERCC4	0.108622	1.71596	2.1645	2.65314	3.30769	2.38601	2.81713	3.50365	2.75301	1.24629	0.68962	0.959737	1.54597	0.989644	1.07568
ENSGALG00000002982	SLC2A6	0	0	0.134291	0.100538	0	0	0	0	0	0.0843084	0	0	0	0.051073	0.116428
ENSGALG00000002984	RAB24	7.92763	40.0349	25.2499	34.1054	37.576	34.5783	42.6313	47.5062	33.9328	68.098	73.2404	59.0716	58.5775	60.0612	49.1646
ENSGALG00000002985	UTP18	0.223857	6.53235	5.59635	7.12537	7.70002	6.31579	7.13272	7.88841	5.73845	2.52224	1.84093	1.94953	2.5033	1.84274	1.70657
ENSGALG00000002986	WNK4	0.256668	9.57901	8.89081	6.70968	5.17517	8.23534	5.88384	6.30658	6.38543	2.66423	2.3945	4.07026	2.32277	3.41206	2.81087
ENSGALG00000002987	SERPINF2	0	0.23163	0	0.218742	0.491463	0.842358	0.300681	0.0373956	0.701946	0.133031	0	0.287621	0.205729	0.214903	0.673614
ENSGALG00000002988	PHGDH	33.7839	270.94	167.455	212.608	211.843	190.931	167.515	179.961	148.283	157.295	171.383	123.447	154.268	170.553	110.398
ENSGALG00000002989	UBE2Q2	2.24034	27.4884	19.2632	26.7831	27.9661	22.8096	23.5914	24.4913	20.0996	19.4627	14.1645	18.2014	20.9203	17.4803	14.2807
ENSGALG00000002990	PRELID1	29.7821	171.627	89.5084	122.218	168.306	121.228	122.152	198.998	142.374	328.556	331.718	318.414	324.388	247.766	188.851
ENSGALG00000002991	ARID5B	0.142151	3.36904	1.44164	3.35521	2.4425	3.0118	5.22483	4.83747	4.68699	2.19485	0.879783	3.4548	3.10414	2.88175	3.10713
ENSGALG00000002992	DAW1	0	0	0	0.192915	0.0825591	0.0707524	0.198885	0.282688	0.4643	0.02534	0.0391547	0.0234799	0.0839732	0.0153507	0
ENSGALG00000002993	CA10	0.283838	5.51138	3.88716	5.06482	5.86785	4.11276	1.48569	1.92308	1.53214	0.966586	0.595399	0.393353	1.20334	0.957446	0.563696
ENSGALG00000003000	SUGP1	1.47961	17.6163	21.5859	20.0791	16.5758	17.4141	19.3073	17.7408	18.374	9.97772	9.03579	10.9499	9.93156	10.0814	12.5172
ENSGALG00000003003	CCL20	0.280312	0.116929	0	0.184038	0.13783	0.118119	0.284599	0.471939	0.332201	0.141252	3.92865	0.261767	0.374471	0	0
ENSGALG00000003005	CHRNB4	3.12267	42.564	26.1398	28.7009	26.1745	22.1049	2.44702	2.01233	1.54474	0.724142	0.937477	0.272021	0.453999	0.284547	0.17568
ENSGALG00000003007	KIF2B	0	0	0	0	0	0.0989181	0.0794452	0	0	0	0	0	0	0.0300051	0.0684008
ENSGALG00000003010	NUP93	0.970416	12.7986	9.23201	16.5702	18.8249	11.5261	18.0879	19.7842	12.3694	14.5827	9.04012	10.5185	15.3946	11.0734	7.61721
ENSGALG00000003011	TOM1L1	0.144426	0.665262	0.246811	0.43115	0.392089	0.395314	0.190496	0.410659	0.259418	4.95203	3.12914	1.08483	5.47361	1.74434	2.51259
ENSGALG00000003013	C10ORF107	0	0	0.564205	0.527999	0.553602	1.21997	0.870939	0.324955	1.27076	0.186022	0	0.689469	0.246581	1.35228	0.513784
ENSGALG00000003014	CHRNA3	2.04742	34.0758	23.329	18.2384	16.0128	11.342	2.1246	2.82732	1.39498	1.84867	1.43681	0.430807	1.21791	0.979076	0.733788
ENSGALG00000003015	SERPINF1	0.0687165	0.776724	0.272155	0.25469	0.724823	0.850018	0.892742	0.574742	0.306488	4.32835	2.54146	8.50254	9.35201	6.97469	5.61871
ENSGALG00000003016	MASP2	0.0132203	0.722709	0.590867	0.284374	0.260301	0.608389	0.195449	0.129642	0.456279	0.249819	0.102937	0.154321	0.264917	0.282496	0.482991
ENSGALG00000003018	SCARB1	1.16527	6.39894	3.17177	6.26399	6.37762	5.67578	8.10393	7.85307	6.01065	7.6614	6.56717	3.98996	6.07849	5.55587	4.67228
ENSGALG00000003019	WDR7	0.115723	4.32223	3.65792	4.93374	4.62279	4.74287	4.61585	4.41422	4.77326	1.3948	0.821901	0.963835	1.32398	1.00726	1.00934
ENSGALG00000003021	CHRNA5	0.298521	2.91854	2.9892	2.88572	3.9254	2.87266	2.00358	2.1747	1.13391	3.64498	1.07278	2.14439	4.6782	2.38333	2.07737
ENSGALG00000003022	-	0.248099	2.21381	2.58564	1.50022	1.12355	1.8015	1.64643	1.14172	1.39768	1.67995	1.20735	1.30323	1.86434	1.2307	2.21206
ENSGALG00000003024	ARMC6	4.07117	33.1998	18.353	37.0048	41.3561	27.7255	39.8132	41.4809	31.6914	59.7827	35.1903	36.8458	53.6084	42.3747	28.0811
ENSGALG00000003025	-	0.0478046	0.485884	0.680992	0.764749	0.73183	1.41795	1.05122	0.610116	0.664648	0.391448	0.372219	0.558022	0.279398	0.437787	0.956412
ENSGALG00000003026	MKL2	0.11843	3.60417	2.11455	4.5074	5.76337	5.84232	4.87355	4.24002	4.47158	3.46778	1.57011	2.49586	4.09427	1.96395	2.52811
ENSGALG00000003028	ADAMTS13	0.00842868	0.129565	0.311301	0.393287	0.272723	0.373954	0.600676	0.179294	0.50833	0.102643	0.021876	0.177098	0.150132	0.227278	0.200401
ENSGALG00000003029	PPAPDC2	1.28745	8.03532	7.39063	10.0499	10.1905	10.0739	9.42955	10.5403	7.74548	11.0076	11.0104	9.55902	8.10614	8.69773	6.75609
ENSGALG00000003030	-	1.05983	17.1477	16.6632	13.4647	11.7459	14.4737	13.7268	15.4416	15.4453	8.28091	7.78853	7.78426	6.64172	6.77951	6.75372
ENSGALG00000003031	SMYD4	0.48862	5.75627	5.44971	4.76999	7.05482	6.19996	5.10316	6.12367	4.04334	4.9244	3.66533	3.81171	5.07475	3.6016	4.3747
ENSGALG00000003033	STXBP4	0.277905	4.24611	2.92291	4.93839	6.93186	5.01055	4.84731	5.39917	2.77565	4.97429	2.34416	2.32485	6.05223	2.70407	3.00157
ENSGALG00000003034	SS2	0.177945	2.49982	1.31386	1.47546	0.61389	1.68351	1.3521	0.16816	1.18369	4.93173	9.69867	7.47773	3.56577	5.97517	9.90634
ENSGALG00000003035	FAM78B	2.69425	11.4962	12.4742	12.2574	8.59695	10.7391	10.8314	6.88515	7.96044	34.8886	18.5388	19.0162	32.6445	22.7609	26.1613
ENSGALG00000003038	-	2.01279	18.4635	18.4589	17.3336	14.7557	22.6048	22.429	20.6148	20.5262	17.8926	16.5562	21.8325	19.3394	17.7081	21.01
ENSGALG00000003039	SRM	2.74957	21.2981	27.9418	23.6195	21.9269	22.5604	21.8314	20.8858	20.8402	31.5423	33.629	27.6648	36.4879	32.6822	29.1241
ENSGALG00000003042	PXMP4	4.29367	19.8902	15.1116	22.2396	25.6509	18.7996	21.1702	25.6735	17.8106	43.3725	32.8125	35.084	43.8163	34.7091	15.7695
ENSGALG00000003043	BBS2	1.32209	14.8747	14.2956	16.2363	14.1635	14.5578	17.3656	14.8142	15.9893	10.2862	10.6277	10.2028	10.6707	10.2017	10.4568
ENSGALG00000003045	E2F1	2.02313	35.1371	42.7357	48.505	42.9	45.1153	29.9809	31.2957	28.2698	8.57589	8.91494	7.12112	6.58601	3.63085	6.01824
ENSGALG00000003046	PSMA4	21.3223	104.515	87.3979	86.1821	98.0061	75.6128	77.5487	100.931	91.5263	193.051	176.127	180.503	198.928	166.26	136.122
ENSGALG00000003047	SUGP2	0.981141	21.2242	14.3443	24.7131	30.0283	27.0617	24.5022	21.1055	12.0757	14.2101	7.04025	7.24598	16.2019	8.2217	9.92906
ENSGALG00000003048	-	0.133745	0.729896	0.219212	0.246173	0.245819	0.737327	0.253791	1.26255	0.394986	0.449301	0.347124	1.87344	0.744461	0.544362	2.79213
ENSGALG00000003049	SIAT8C	0.253843	2.68715	1.25539	3.64198	2.14098	1.91021	3.2702	3.05285	2.45053	2.27686	1.42307	1.42229	2.20422	0.991854	0.883229
ENSGALG00000003050	-	0.0126719	0.111183	0	0	0	0	0.225511	0.179499	0.105292	0.287347	0.197334	0.414174	0.253928	0.270778	0.0881822
ENSGALG00000003051	-	0	0	0	0	0	0.686279	0	0.10968	0	0	0	0	0.252819	0.231082	0.790173
ENSGALG00000003052	AGFG1	1.83002	28.2571	15.9068	26.1994	26.8249	18.7849	31.6376	34.7903	28.3584	9.88659	7.48954	8.90144	11.2031	8.81946	7.24945
ENSGALG00000003053	PRDX6	12.4279	77.5492	55.3209	67.2411	76.1304	58.8712	76.4172	90.3384	70.3621	115.35	96.5759	131.653	114.676	106.466	75.9728
ENSGALG00000003058	-	0.0210077	0.541072	0.625631	0.596128	0.510232	0.54658	0.592625	0.196545	0.333063	0.196596	0.0701019	0.21019	0.190436	0.100773	0.240168
ENSGALG00000003059	-	0.887647	2.85115	4.54095	4.28354	5.29581	4.53846	5.60773	5.30047	4.25469	7.63483	7.3881	9.28961	8.99583	6.82083	6.70951
ENSGALG00000003063	HYKK	0.188335	5.3462	3.74649	3.69731	4.9651	4.00956	4.86323	3.79249	4.29584	6.16874	3.9803	3.39187	4.40297	5.50275	5.71045
ENSGALG00000003064	TADA1L	4.00498	23.0469	20.9649	20.2299	18.5465	20.2221	22.9535	23.434	22.2456	22.0981	24.738	24.4459	25.1822	21.9926	24.1333
ENSGALG00000003065	NECAB3	4.6881	23.427	16.5424	26.4582	26.9823	28.3625	15.5246	19.4883	12.1937	20.3197	16.5922	17.6036	21.2412	16.6128	11.6351
ENSGALG00000003066	FECH	0.514494	6.18307	2.21257	4.60705	5.54377	3.58814	4.80297	4.14158	1.68189	7.95654	5.93991	4.14185	8.41371	3.89931	3.27165
ENSGALG00000003067	MRPL44	16.0499	96.5227	78.3209	85.5551	85.6816	67.9116	88.2712	111.816	96.0594	94.1339	92.4675	100.881	91.5961	88.9252	73.4364
ENSGALG00000003068	EZH1	0.353376	4.27662	6.44227	5.24709	4.72353	7.07554	5.70998	4.64823	3.82681	2.67104	1.9188	3.45194	3.0126	3.00907	4.10928
ENSGALG00000003069	-	0	0.118207	0	0.0930253	0.139337	0.358232	0.191808	0	0.335834	0.72179	0.446116	0	0.765413	0.874504	0.39871
ENSGALG00000003071	OGFOD1	4.22842	31.9983	25.7611	35.1371	34.6187	28.0643	32.1592	36.8025	27.5311	31.4017	28.0518	24.5024	30.502	24.7373	19.2421
ENSGALG00000003072	RPA1	0.726608	13.8879	12.4087	16.8858	18.7646	12.1003	16.6196	18.3014	14.5331	12.566	7.8513	9.48564	13.1735	7.58967	6.65582
ENSGALG00000003073	RHOBTB1	0.430398	5.98914	3.65339	12.0884	17.3566	10.909	22.3821	29.1077	16.0751	2.55681	1.93693	1.67775	3.19136	2.38661	1.11285
ENSGALG00000003074	HOMER3	1.52718	31.5183	21.7862	48.0961	52.4363	48.9971	24.9767	25.9525	19.4601	17.4306	11.3608	10.8857	18.9845	9.46776	8.81368
ENSGALG00000003075	SLC34A1	0.0298172	0	0.103504	0.0387449	0.0870506	0.0497344	0.119831	0.119227	0.512872	0.0500838	0.154776	0	0.132777	0.0606803	0.0691645
ENSGALG00000003076	FASLG	0.115713	0.712709	1.49835	0.841317	0.63008	0.59997	0.289117	0.575316	0.224983	0.583086	0	0	0.579681	0.353227	1.20784
ENSGALG00000003078	MMD	6.43962	92.1783	55.7542	164.761	177.487	119.374	80.586	91.3488	66.6097	21.7304	16.2515	14.8157	22.2054	14.8486	11.6134
ENSGALG00000003079	MFF	2.21243	18.206	17.3764	17.7556	19.683	16.7553	17.3535	19.0692	15.8663	17.754	16.4299	15.8835	17.8532	17.5674	12.7261
ENSGALG00000003081	SUCO	0.545578	11.6365	11.0281	17.1377	16.1768	14.1806	16.1394	14.9547	12.4368	5.64999	3.92124	4.10851	6.24188	3.83906	3.69925
ENSGALG00000003082	DPH1	1.3608	12.6648	8.64904	10.6016	10.412	11.5714	10.1443	10.2884	9.39638	21.4455	21.6066	20.6811	24.6843	17.6749	19.5891
ENSGALG00000003084	NUDT21	16.7525	81.7535	53.6852	80.2341	86.4271	55.4422	70.7345	90.4526	70.3836	146.23	127.251	137.321	149.572	113.415	75.2578
ENSGALG00000003085	CDK1	3.36381	37.4774	36.8783	52.0303	59.8609	30.5104	46.4309	62.3265	36.5382	42.8581	38.2382	39.7324	43.1956	17.5386	25.4043
ENSGALG00000003086	EXOSC10	1.06847	15.9892	14.6089	18.1843	18.1316	19.0825	16.9407	16.8552	15.7491	11.5089	9.11866	10.566	11.6092	10.0271	10.3088
ENSGALG00000003087	NARS	2.86467	31.9137	20.5193	35.1182	40.0799	23.6631	34.5843	40.4197	25.2789	33.0649	23.1604	21.8193	38.4387	23.6804	19.1409
ENSGALG00000003091	PARN	0.946387	13.2458	9.95569	16.4462	17.8585	12.7914	12.5284	15.5122	10.3667	10.5476	6.72969	7.55265	10.6594	6.64755	6.55217
ENSGALG00000003092	ERLIN2	1.93965	35.5191	21.784	43.8624	50.9764	34.7802	42.7737	50.2678	29.9664	29.0305	20.615	18.0149	31.2561	16.9597	14.9446
ENSGALG00000003096	CBFA2T2	10.8546	126.762	131.824	155.292	146.566	161.617	73.5627	74.4108	69.7883	70.5294	62.9548	40.4005	58.7237	32.1844	43.6111
ENSGALG00000003097	FAM83D	0.18846	2.0657	2.37819	3.98669	3.76838	1.83831	3.35188	4.00991	1.90968	3.62373	1.85356	2.22305	2.94831	0.666134	2.27781
ENSGALG00000003099	PCTP	0.891877	12.1547	7.32921	14.3109	16.16	7.8049	11.696	16.3526	9.14612	8.80505	5.4563	7.22387	9.11836	5.25065	4.08485
ENSGALG00000003101	PROSC	1.59051	15.4124	14.8595	16.6485	18.5435	14.5776	19.1548	20.6826	17.7567	15.1085	11.538	14.1609	15.342	13.2388	9.41825
ENSGALG00000003103	MST1R	0.0197767	0.439729	0.132065	0.411967	0.246824	0.359595	0.305794	0.23664	0.11898	0.0452983	0.11199	0.100736	0.0540405	0.0548824	0.0813227
ENSGALG00000003105	ANKFN1	0	0	0	0	0	0	0.17439	0.034702	0	0.114557	0.0590036	0	0.0253085	0	0.0263668
ENSGALG00000003106	TOX2	3.27797	24.5896	23.7032	34.5055	30.8837	28.2026	6.04018	7.16542	6.71149	3.45448	4.9901	4.14523	4.03519	2.51763	3.63732
ENSGALG00000003107	AMFR	2.24939	25.5745	13.6141	30.9058	28.3521	20.2579	32.0316	28.4975	23.513	20.7652	14.3299	12.4806	20.2933	16.4975	11.1935
ENSGALG00000003108	SMG6	0.461638	12.2808	14.4259	14.4591	12.6807	18.2039	14.9065	13.0453	11.4176	3.76818	3.22515	3.76963	4.22754	3.56806	4.65002
ENSGALG00000003109	PINK1	1.42673	23.4668	19.4586	23.4879	19.1516	21.174	23.9605	22.3684	21.4683	11.1612	8.98549	9.51887	10.5406	9.16734	8.81751
ENSGALG00000003110	-	0	0	0	0	0	0	0.0646428	0.0643167	0.0754549	0	0	0	0	0	0
ENSGALG00000003111	BFAR	0.449402	8.81524	3.59984	8.85878	9.32572	8.58466	7.48641	7.39745	5.13504	4.84079	2.92132	3.67691	6.1826	4.1659	3.77287
ENSGALG00000003113	RGS14	1.39001	14.7296	15.6454	11.1972	13.3855	13.6331	20.397	23.5312	23.5164	11.0749	9.06665	11.1587	11.6873	16.3958	11.1578
ENSGALG00000003114	NOG	0	0	0	0	0	0.292921	0	0.117035	0	0.651504	2.6845	0.402454	0.575732	0	0
ENSGALG00000003115	COL4A3	0	0.283537	0.132464	0.0909066	0.117596	0.074258	0.0681596	0.101724	0.0696149	0.0239256	0.0140835	0.0380046	0.0302043	0.030368	0.0409075
ENSGALG00000003118	ADGRA2	0.0229157	0.884799	0.680538	1.32468	1.03024	1.15541	1.05052	1.14974	0.613113	1.4338	1.21925	4.27991	2.59574	2.58242	3.21591
ENSGALG00000003120	NCOR2	1.48483	51.6981	58.1619	63.9768	47.6414	70.7208	66.7844	52.2361	66.1263	11.8364	10.3689	10.5733	10.8398	9.33132	13.5509
[truncated: 15,109 more rows]
