# Supplementary material for: Identification of molecular signatures specific for distinct cranial sensory ganglia in the developing chick
Source: Neural Dev. 2016 Jan 27;11:3. doi: 10.1186/s13064-016-0057-y (PMC4730756; doi:10.1186/s13064-016-0057-y)
Supplement: Additional file 4: Figure S2. — A) Pearson coefficients of correlation between principal components 1–15 and RIN values. B) Pearson coefficients of correlation between principal components 1–15 and RNA quality. C) Pearson coefficients of correlation between principal components 1–15 and read counts. (ZIP 179 kb) [file 13064_2016_57_MOESM4_ESM.zip]

Archive with 3 entries (3 files):
- Patthey et al Supplementary Figure 2A.png
- Patthey et al Supplementary Figure 2B.png
- Patthey et al Supplementary Figure 2C.png
