# Supplementary material for: Identification of molecular signatures specific for distinct cranial sensory ganglia in the developing chick
Source: Neural Dev. 2016 Jan 27;11:3. doi: 10.1186/s13064-016-0057-y (PMC4730756; doi:10.1186/s13064-016-0057-y)
Supplement: Additional file 6: — Differential expression analysis results for all pairwise comparisons between ganglia using both DESeq (i) and EdgeR (ii). Data are available as compiled .xlsx spreadsheets (A) or individual .csv files (B). (ZIP 24942 kb) [file 13064_2016_57_MOESM6_ESM.zip]

Archive with 16 entries (16 files):
- Patthey Supp Fig 3Ai dseq results compiled spreadsheet.xls
- Patthey Supp Fig 3Bi dseq results N_vs_others.csv
- Patthey Supp Fig 3Bi dseq results N-P_vs_Top-Tmm-VA.csv
- Patthey Supp Fig 3Bi dseq results P_vs_others.csv
- Patthey Supp Fig 3Bi dseq results Tmm_vs_others.csv
- Patthey Supp Fig 3Bi dseq results Top_vs_others.csv
- Patthey Supp Fig 3Bi dseq results Top-Tmm_vs_others.csv
- Patthey Supp Fig 3Bi dseq results VA_vs_others.csv
- Patthey Supp File 3Aii edger results compiled spreadsheet.xls
- Patthey Supp File 3Bii edger results N_vs_others.csv
- Patthey Supp File 3Bii edger results N-P_vs_Top-Tmm-VA.csv
- Patthey Supp File 3Bii edger results P_vs_others.csv
- Patthey Supp File 3Bii edger results Tmm_vs_others.csv
- Patthey Supp File 3Bii edger results Top_vs_others.csv
- Patthey Supp File 3Bii edger results Top-Tmm_vs_others.csv
- Patthey Supp File 3Bii edger results VA_vs_others.csv
