# Supplementary material for: Identification of molecular signatures specific for distinct cranial sensory ganglia in the developing chick
Source: Neural Dev. 2016 Jan 27;11:3. doi: 10.1186/s13064-016-0057-y (PMC4730756; doi:10.1186/s13064-016-0057-y)
Supplement: Additional file 6: — Differential expression analysis results for all pairwise comparisons between ganglia using both DESeq (i) and EdgeR (ii). Data are available as compiled .xlsx spreadsheets (A) or individual .csv files (B). (ZIP 24942 kb) [file 13064_2016_57_MOESM6_ESM.zip › Patthey Supp Fig 3Ai dseq results compiled spreadsheet.xls]

## Sheet: N_vs_others.csv
gene_name	ensembl_id	baseMean	baseMean_nodose	baseMean_others	foldChange	log2FoldChange	pval	padj
PANX2	ENSGALG00000000003	329.693	406.88	310.396	0.762869	-0.390493	0.132714	0.77849
RFK	ENSGALG00000000004	584.006	460.184	614.961	1.33634	0.418283	0.485016	1
C10orf88	ENSGALG00000000011	567.738	442.575	599.028	1.35351	0.436701	0.149942	0.819579
DUSP11	ENSGALG00000000013	124.534	107.49	128.795	1.19821	0.260877	0.634315	1
ENSGALG00000000014	ENSGALG00000000014	10.1066	9.17225	10.3402	1.12734	0.172917	1	1
ENSGALG00000000017	ENSGALG00000000017	186.673	128.359	201.252	1.56788	0.648817	0.273492	1
AAK1	ENSGALG00000000019	434.089	502.278	417.042	0.830301	-0.268293	0.465241	1
NFU1	ENSGALG00000000033	283.618	281.466	284.156	1.00956	0.0137232	0.974753	1
ENSGALG00000000038	ENSGALG00000000038	0.400323	1.56099	0.110157	0.0705688	-3.82483	0.210305	0.939705
FAM195A	ENSGALG00000000040	89.4779	95.6225	87.9417	0.919676	-0.120802	0.439918	1
GNAI3	ENSGALG00000000041	1869.54	1820.24	1881.86	1.03385	0.0480305	0.967888	1
USF1	ENSGALG00000000043	506.354	458.671	518.275	1.12995	0.176258	0.689328	1
WFIKKN1	ENSGALG00000000044	14.7655	27.8611	11.4916	0.41246	-1.27767	0.00625437	0.158591
ENSGALG00000000048	ENSGALG00000000048	67.3225	47.1203	72.3731	1.53592	0.619104	0.348666	1
CSDC2	ENSGALG00000000049	1208.94	1237.41	1201.82	0.971234	-0.0421093	0.623809	1
OAT	ENSGALG00000000054	482.521	504.757	476.962	0.944934	-0.0817152	0.73442	1
LAMTOR3	ENSGALG00000000055	273.349	281.767	271.245	0.962657	-0.0549059	0.757976	1
DAPP1	ENSGALG00000000056	100.524	210.831	72.9477	0.346001	-1.53115	0.000603277	0.0414142
TUBB3	ENSGALG00000000059	43400.2	37380.4	44905.1	1.2013	0.264599	0.423129	1
ARMC1	ENSGALG00000000062	595.247	528.703	611.883	1.15733	0.210799	0.503162	1
PSMA5	ENSGALG00000000065	1255.72	1285.29	1248.32	0.971241	-0.0420984	0.798067	1
SPR	ENSGALG00000000067	236.767	268.244	228.897	0.853317	-0.228847	0.299853	1
DDIAS	ENSGALG00000000071	15.3472	13.7234	15.7531	1.1479	0.198994	0.598684	1
SCRIB	ENSGALG00000000075	577.785	538.492	587.608	1.09121	0.12593	0.511254	1
NRBP2	ENSGALG00000000076	282.994	210.224	301.186	1.43269	0.518727	0.131562	0.775238
FER1L5	ENSGALG00000000080	622.462	586.941	631.343	1.07565	0.105208	1	1
IL4I1	ENSGALG00000000081	3.19482	4.58618	2.84698	0.620775	-0.687857	0.495274	1
GFPT1	ENSGALG00000000085	1790.87	1963.84	1747.62	0.889901	-0.168284	0.484225	1
TIMM17A	ENSGALG00000000086	569.557	505.429	585.588	1.1586	0.212378	0.444903	1
INTS4	ENSGALG00000000091	404.085	397.921	405.627	1.01936	0.0276706	0.977319	1
ADIPOR1	ENSGALG00000000094	842.338	742.98	867.177	1.16716	0.223004	0.464216	1
ANTXR1	ENSGALG00000000098	9.76467	22.876	6.48684	0.283565	-1.81825	0.00884777	0.192615
ENSGALG00000000099	ENSGALG00000000099	185.035	155.971	192.3	1.23293	0.302089	0.406479	1
UBE2T	ENSGALG00000000102	0	0	0	NA	NA	NA	NA
ENSGALG00000000104	ENSGALG00000000104	4.64	5.22905	4.49274	0.859189	-0.218953	0.717242	1
LRIF1	ENSGALG00000000106	287.548	314.174	280.891	0.894063	-0.161552	0.747372	1
TRIM7.1	ENSGALG00000000107	66.2486	148.859	45.596	0.306304	-1.70696	3.1262e-05	0.00537777
AFMID	ENSGALG00000000109	283.337	194.988	305.424	1.56637	0.647428	0.0745285	0.590017
PLP1	ENSGALG00000000112	4.97639	7.32853	4.38836	0.598805	-0.739842	0.523214	1
ZMAT3	ENSGALG00000000113	78.4719	96.9297	73.8574	0.761968	-0.392197	0.44585	1
GKN1	ENSGALG00000000114	0	0	0	NA	NA	NA	NA
HEP21	ENSGALG00000000115	0	0	0	NA	NA	NA	NA
TRIM27.1	ENSGALG00000000117	7.06321	9.64865	6.41685	0.665051	-0.588463	0.356217	1
GKN2	ENSGALG00000000119	0	0	0	NA	NA	NA	NA
BMP-10	ENSGALG00000000120	0	0	0	NA	NA	NA	NA
GNB2L1	ENSGALG00000000122	7493.5	6067.09	7850.11	1.29388	0.371709	0.207905	0.937359
B-BTN2	ENSGALG00000000123	0.357976	1.09813	0.172939	0.157485	-2.66671	0.392226	1
TCF25	ENSGALG00000000129	851.514	797.109	865.115	1.08532	0.118115	0.81356	1
ARHGAP25	ENSGALG00000000132	1.83356	0.987701	2.04503	2.07049	1.04997	0.671505	1
Blec2	ENSGALG00000000136	0.524614	0.462858	0.540053	1.16678	0.222531	1	1
SNRPE	ENSGALG00000000137	1405.52	1058.66	1492.24	1.40956	0.495243	0.11939	0.737084
ENSGALG00000000139	ENSGALG00000000139	0.539952	0.718507	0.495313	0.689364	-0.536663	0.738776	1
ENSGALG00000000140	ENSGALG00000000140	8.916	10.1252	8.61371	0.850724	-0.233237	0.705979	1
BLB1	ENSGALG00000000141	26.1041	30.633	24.9718	0.815194	-0.294785	0.592289	1
CEPT1	ENSGALG00000000142	244.602	245.877	244.284	0.993521	-0.00937728	0.946471	1
SUPT6H	ENSGALG00000000146	1327.86	1439.57	1299.93	0.903	-0.147203	0.712375	1
ENSGALG00000000149	ENSGALG00000000149	0.256714	0	0.320893	Inf	Inf	1	1
RPL9	ENSGALG00000000150	4461.12	3610.05	4673.89	1.29469	0.372603	0.2485	0.988542
ADAMTS19	ENSGALG00000000151	65.3024	159.304	41.8019	0.262403	-1.93014	0.00615214	0.156982
DENND2D	ENSGALG00000000154	4.62594	5.13811	4.4979	0.8754	-0.191986	1	1
OR6A2	ENSGALG00000000155	0.154861	0.255649	0.129663	0.507192	-0.979396	0.68249	1
BRD2	ENSGALG00000000156	5862.64	5224.25	6022.23	1.15274	0.205073	0.594201	1
DMA	ENSGALG00000000158	43.645	41.3566	44.2171	1.06917	0.0964876	0.889886	1
ZNF638	ENSGALG00000000160	609.029	657.318	596.956	0.908169	-0.138967	0.679311	1
ISOC1	ENSGALG00000000161	16.0436	15.03	16.297	1.08429	0.116755	0.887404	1
ENSGALG00000000162	ENSGALG00000000162	14.565	13.8844	14.7351	1.06128	0.0857989	0.946678	1
MYBPH	ENSGALG00000000164	44.4131	30.7993	47.8166	1.55252	0.634615	0.242044	0.981532
CDS2	ENSGALG00000000165	139.998	161.965	134.506	0.830465	-0.268009	0.589558	1
DMB2	ENSGALG00000000166	89.2288	99.6023	86.6354	0.869813	-0.201223	0.585102	1
7	ENSGALG00000000168	162.292	33.0205	194.609	5.89359	2.55915	0.0531188	0.506484
PCNA	ENSGALG00000000169	497.52	433.402	513.55	1.18493	0.244798	0.305615	1
TMEM230	ENSGALG00000000171	60.0296	66.3217	58.4565	0.881408	-0.182117	0.751623	1
MYOG	ENSGALG00000000172	2.6085	0.414417	3.15702	7.61799	2.92941	0.223785	0.957738
KLF3	ENSGALG00000000177	36.7635	72.2655	27.888	0.38591	-1.37367	0.110974	0.714339
BF1	ENSGALG00000000178	0	0	0	NA	NA	NA	NA
TAP2	ENSGALG00000000181	6.69063	6.26519	6.79699	1.08488	0.117537	0.847831	1
ENSGALG00000000182	ENSGALG00000000182	6.41506	10.8436	5.30793	0.489501	-1.03062	0.137563	0.7915
STAMBP	ENSGALG00000000183	619.871	660.566	609.697	0.922991	-0.115611	0.508398	1
SLC27A6	ENSGALG00000000184	1.54327	1.67141	1.51123	0.904163	-0.145345	1	1
MTCH1	ENSGALG00000000186	37.2114	40.9283	36.2822	0.88648	-0.17384	0.739867	1
ENSGALG00000000187	ENSGALG00000000187	56.0885	23.3531	64.2723	2.7522	1.46058	0.0400317	0.442826
ENSGALG00000000188	ENSGALG00000000188	2.46053	1.81663	2.6215	1.44306	0.529127	0.829681	1
YTHDC2	ENSGALG00000000189	495.771	514.949	490.977	0.953447	-0.0687748	0.741734	1
ENSGALG00000000193	ENSGALG00000000193	165.74	276.956	137.936	0.498042	-1.00566	0.0025395	0.0947114
ENSGALG00000000194	ENSGALG00000000194	24.9875	32.4983	23.1099	0.711111	-0.491853	0.265708	1
SVCT2	ENSGALG00000000195	66.4604	106.412	56.4724	0.530694	-0.914048	0.0229709	0.326987
DAD1	ENSGALG00000000196	1042.23	949.899	1065.31	1.1215	0.165427	0.710957	1
ENSGALG00000000199	ENSGALG00000000199	9.3262	12.4821	8.53722	0.683954	-0.548029	0.39417	1
PLEKHM1	ENSGALG00000000201	789.805	775.419	793.402	1.02319	0.0330755	0.773528	1
RASSF2	ENSGALG00000000206	1323.18	857.207	1439.68	1.6795	0.74803	0.0130379	0.241831
MCC	ENSGALG00000000208	94.6742	125.693	86.9194	0.691519	-0.532159	0.256378	0.998734
PRNP	ENSGALG00000000209	421.771	424.945	420.977	0.990663	-0.0135339	0.912135	1
DCP2	ENSGALG00000000215	203.105	229.814	196.428	0.854726	-0.226466	0.482317	1
PPFIA4	ENSGALG00000000217	422.717	477.237	409.087	0.857199	-0.222298	0.31392	1
ENSGALG00000000218	ENSGALG00000000218	557.535	542.709	561.241	1.03415	0.0484401	0.97403	1
ENSGALG00000000220	ENSGALG00000000220	1667.85	1827.52	1627.94	0.890789	-0.166845	0.639679	1
PROM2	ENSGALG00000000221	3.99411	4.54524	3.85633	0.848432	-0.237129	0.634323	1
Gga.5519	ENSGALG00000000223	346.625	334.207	349.729	1.04644	0.0654956	0.821045	1
MGAT4C	ENSGALG00000000225	68.8108	130.421	53.4084	0.409509	-1.28803	0.00514661	0.141111
TMEM9	ENSGALG00000000226	113.869	144.459	106.221	0.735302	-0.443591	0.13561	0.785936
CRMP2A	ENSGALG00000000227	9649.87	10364.6	9471.19	0.913803	-0.130044	0.651516	1
CBX1	ENSGALG00000000230	3522.18	2996.45	3653.61	1.21931	0.286068	0.346053	1
BNIP3L	ENSGALG00000000231	1504.25	1401.7	1529.89	1.09145	0.126251	0.617414	1
SP2	ENSGALG00000000233	446.765	439.991	448.458	1.01924	0.0274993	0.982769	1
EPB41L4A	ENSGALG00000000234	439.641	682.469	378.934	0.55524	-0.848817	0.00325928	0.106933
PPP2R2A	ENSGALG00000000235	563.066	559.21	564.03	1.00862	0.0123817	0.867566	1
MVP	ENSGALG00000000238	222.85	255.016	214.809	0.842334	-0.247535	0.316068	1
ENSGALG00000000239	ENSGALG00000000239	0.0502253	0	0.0627817	Inf	Inf	1	1
STARD4	ENSGALG00000000241	539.241	826.628	467.395	0.565423	-0.822597	0.00279739	0.0989413
EBF2	ENSGALG00000000242	1311.24	793.591	1440.66	1.81537	0.86026	0.0213503	0.315178
RDM1	ENSGALG00000000243	508.206	502.068	509.741	1.01528	0.0218811	1	1
CAMK4	ENSGALG00000000244	16.1054	19.7694	15.1894	0.768329	-0.380203	0.614231	1
WDR36	ENSGALG00000000247	564.929	516.407	577.06	1.11745	0.160214	0.636784	1
GH1	ENSGALG00000000249	7.19787	8.13017	6.9648	0.856661	-0.223204	0.654754	1
CD79B	ENSGALG00000000251	7.378	10.747	6.53575	0.608148	-0.717506	0.440481	1
SCN4A	ENSGALG00000000252	4.33918	12.4879	2.302	0.184338	-2.43957	0.00370783	0.116329
6	ENSGALG00000000253	86.7876	88.2344	86.4259	0.979504	-0.0298771	0.962348	1
MAN2A1	ENSGALG00000000255	302.771	328.124	296.433	0.903419	-0.146533	0.548209	1
HEATR1	ENSGALG00000000258	451.913	502.169	439.35	0.874905	-0.192802	0.639336	1
PSMF1	ENSGALG00000000259	724.757	637.627	746.539	1.17081	0.227506	0.510917	1
ENSGALG00000000264	ENSGALG00000000264	392.799	399.991	391.001	0.977526	-0.0327934	0.691079	1
THRA	ENSGALG00000000270	323.469	296.897	330.112	1.11187	0.152991	0.868452	1
C2CD2L	ENSGALG00000000271	171.305	166.712	172.453	1.03444	0.048848	0.763341	1
CDCA2	ENSGALG00000000272	89.4429	74.9196	93.0738	1.24232	0.313032	0.410418	1
FER	ENSGALG00000000273	59.674	82.1583	54.0529	0.657911	-0.604036	0.183297	0.897107
ENSGALG00000000274	ENSGALG00000000274	3.70333	6.77649	2.93504	0.433121	-1.20716	0.145564	0.811322
KCTD9	ENSGALG00000000275	443.31	396.113	455.109	1.14894	0.200298	0.579444	1
FBXL17	ENSGALG00000000276	200.957	226.741	194.512	0.857859	-0.221188	0.472313	1
GnRH-I	ENSGALG00000000277	4.07967	0	5.09959	Inf	Inf	0.00273142	0.0979815
EFNA5	ENSGALG00000000280	296.123	218.722	315.473	1.44234	0.528416	0.108705	0.709812
HOXB4	ENSGALG00000000284	184.857	744.855	44.8568	0.0602222	-4.05356	1.87618e-26	9.46722e-23
DPAGT1	ENSGALG00000000285	298.901	268.275	306.557	1.1427	0.192441	0.51245	1
ENSGALG00000000287	ENSGALG00000000287	0.137281	0	0.171601	Inf	Inf	1	1
HMBS	ENSGALG00000000291	311.625	287.17	317.739	1.10645	0.145936	0.706987	1
ENSGALG00000000293	ENSGALG00000000293	6.04942	7.59762	5.66237	0.745283	-0.424141	0.759199	1
IGFN1	ENSGALG00000000295	42.6531	59.9647	38.3252	0.639129	-0.64582	0.0798968	0.612854
PCNX	ENSGALG00000000296	709.697	842.723	676.44	0.802684	-0.317096	0.367331	1
PKP1	ENSGALG00000000299	4.75265	9.29018	3.61827	0.389472	-1.36041	0.107997	0.707859
VPS11	ENSGALG00000000300	412.548	403.653	414.772	1.02755	0.0392029	0.964515	1
TNNT2	ENSGALG00000000302	103.248	132.016	96.0564	0.72761	-0.458763	0.320402	1
MTFR1	ENSGALG00000000304	722.915	649.165	741.353	1.14201	0.191575	0.464485	1
METTL22	ENSGALG00000000305	129.499	119.121	132.093	1.1089	0.14913	0.562394	1
ENSGALG00000000307	ENSGALG00000000307	52.8568	60.5921	50.923	0.840422	-0.250814	0.756562	1
ENSGALG00000000308	ENSGALG00000000308	477.65	412.667	493.896	1.19684	0.259227	0.552739	1
LAD1	ENSGALG00000000309	8.88949	14.5038	7.48591	0.516134	-0.954184	0.065714	0.555432
DOCK5	ENSGALG00000000311	80.7894	150.44	63.3768	0.421275	-1.24716	0.000234799	0.0227845
SIK2	ENSGALG00000000312	206.209	188.974	210.517	1.114	0.155752	0.53974	1
TNNI1	ENSGALG00000000313	102.338	93.8904	104.45	1.11246	0.153756	1	1
NEFL	ENSGALG00000000314	19166.8	33595.5	15559.6	0.463143	-1.11047	0.00375405	0.116406
PREP2	ENSGALG00000000316	110.518	74.3281	119.565	1.60862	0.685821	0.0797079	0.612854
NEFM	ENSGALG00000000317	88659.4	106511	84196.5	0.790497	-0.339168	0.2007	0.925714
CSRP1	ENSGALG00000000318	112.257	141.72	104.891	0.74013	-0.434149	0.117948	0.734102
PIGV	ENSGALG00000000324	97.9528	94.4401	98.8309	1.04649	0.0655627	0.797324	1
FBN3	ENSGALG00000000327	883.999	2261.88	539.529	0.238532	-2.06775	0.00353345	0.112373
AHCYL1	ENSGALG00000000329	981.376	706.302	1050.14	1.48682	0.572231	0.0615709	0.538141
FTSJ3	ENSGALG00000000332	1755.42	1765.48	1752.9	0.992876	-0.0103151	0.943523	1
PPP1R12B	ENSGALG00000000336	513.677	743.683	456.175	0.6134	-0.7051	0.0160657	0.268731
CTXN1	ENSGALG00000000337	161.255	382.725	105.888	0.276668	-1.85377	0.0655956	0.554741
JAC	ENSGALG00000000341	0.0763008	0	0.095376	Inf	Inf	1	1
ENSGALG00000000346	ENSGALG00000000346	204.098	203.723	204.192	1.0023	0.00332055	0.918114	1
PSMC5	ENSGALG00000000349	177.139	183.367	175.581	0.957538	-0.062598	0.896871	1
TIMM44	ENSGALG00000000352	238.062	255.009	233.825	0.916929	-0.125118	0.75424	1
DHRS7C	ENSGALG00000000353	0	0	0	NA	NA	NA	NA
SLC37A2	ENSGALG00000000356	60.3706	33.4779	67.0938	2.00412	1.00297	0.035121	0.414712
ENSGALG00000000357	ENSGALG00000000357	1.20012	5.49835	0.125563	0.0228366	-5.45251	0.00315085	0.106179
ARID1A	ENSGALG00000000360	3687.67	3721.3	3679.26	0.988704	-0.0163898	0.923812	1
NAV1	ENSGALG00000000362	4292.78	4024.53	4359.85	1.08332	0.115457	0.689044	1
SMARCD2	ENSGALG00000000363	5289.6	2810.53	5909.36	2.10258	1.07216	0.0072217	0.172705
STC1	ENSGALG00000000364	33.496	37.0289	32.6128	0.88074	-0.183212	0.744324	1
NKX2-6	ENSGALG00000000365	0.0330062	0	0.0412578	Inf	Inf	1	1
RPS6KA1	ENSGALG00000000366	1010.51	1102.88	987.423	0.895314	-0.159534	0.441317	1
ASIC2	ENSGALG00000000367	78.8913	118.354	69.0256	0.583214	-0.777903	0.0270857	0.35676
GAS7	ENSGALG00000000368	99.1792	159.291	84.1513	0.528287	-0.920606	0.0670193	0.561522
CRHR1	ENSGALG00000000371	439.636	655.622	385.64	0.588205	-0.765609	0.148488	0.817982
HMGN2	ENSGALG00000000372	4518.56	4251.49	4585.33	1.07852	0.109056	0.707687	1
ENSGALG00000000373	ENSGALG00000000373	240.879	230.208	243.547	1.05795	0.0812652	0.932425	1
RNPEP	ENSGALG00000000374	628.993	595.912	637.263	1.06939	0.0967886	0.832612	1
HNRNPM	ENSGALG00000000377	5508.03	5053.26	5621.72	1.11249	0.153798	0.624449	1
SLC25A37	ENSGALG00000000378	12.8225	14.5599	12.3881	0.850841	-0.233039	0.791841	1
ITGB3	ENSGALG00000000379	72.5359	163.761	49.7297	0.303672	-1.71941	0.000827333	0.0505007
ENSGALG00000000382	ENSGALG00000000382	0.876001	2.27949	0.525128	0.230371	-2.11797	0.274064	1
DHDDS	ENSGALG00000000385	468.61	462.787	470.065	1.01573	0.022511	0.94545	1
ENSGALG00000000386	ENSGALG00000000386	979.186	912.872	995.764	1.0908	0.125392	0.554989	1
LIN28A	ENSGALG00000000388	71.0701	55.282	75.0171	1.35699	0.44041	0.245599	0.98487
ENTPD4	ENSGALG00000000390	234.893	189.195	246.318	1.30193	0.380648	0.245425	0.98487
SLC6A17	ENSGALG00000000394	526.383	714.474	479.36	0.670928	-0.57577	0.0309245	0.383089
BTF3	ENSGALG00000000395	234.324	236.224	233.848	0.989943	-0.0145828	0.866967	1
METTL2A	ENSGALG00000000396	126.906	119.059	128.868	1.08238	0.114213	0.787995	1
IPO9	ENSGALG00000000397	874.23	754.032	904.28	1.19926	0.262143	0.356053	1
DUSP28	ENSGALG00000000399	0	0	0	NA	NA	NA	NA
KCNC4	ENSGALG00000000400	1100.62	983.458	1129.91	1.14891	0.200272	0.89169	1
RBM15	ENSGALG00000000401	352.254	338.615	355.664	1.05035	0.0708668	0.790798	1
LOXL2	ENSGALG00000000402	181.724	325.06	145.89	0.448808	-1.15583	0.00061947	0.0420018
COPS2	ENSGALG00000000404	445.63	436.276	447.968	1.0268	0.0381567	0.811661	1
R3HCC1	ENSGALG00000000405	833.148	928.821	809.23	0.871244	-0.198851	0.470736	1
ENSGALG00000000406	ENSGALG00000000406	0.41019	0.207208	0.460936	2.2245	1.15348	0.775177	1
ENSGALG00000000407	ENSGALG00000000407	63.1327	66.9764	62.1718	0.928264	-0.107393	0.671476	1
LSM7	ENSGALG00000000408	831.323	798.169	839.611	1.05192	0.0730273	0.869304	1
CHMP7	ENSGALG00000000409	630.717	578.751	643.708	1.11224	0.153464	0.626315	1
ENSGALG00000000410	ENSGALG00000000410	1382.2	1339.13	1392.96	1.0402	0.0568647	0.905178	1
CCDC15	ENSGALG00000000412	226.008	178.519	237.88	1.33252	0.414157	0.262829	1
SLC16A4	ENSGALG00000000417	25.6099	28.0493	25	0.891287	-0.166037	0.543861	1
HBXIP	ENSGALG00000000419	345.861	359.208	342.524	0.953555	-0.068612	0.61136	1
KLHDC7A	ENSGALG00000000420	630.122	129.089	755.38	5.85161	2.54883	0.00491413	0.136998
HEPACAM	ENSGALG00000000421	1.09606	0.63527	1.21126	1.90668	0.931064	0.847403	1
CMTM3	ENSGALG00000000424	55.5479	68.9619	52.1944	0.756858	-0.401905	0.418047	1
IGSF21	ENSGALG00000000426	1177.02	230.623	1413.62	6.12958	2.61579	0.000595055	0.0414018
KDM5B	ENSGALG00000000427	5513.03	4767.46	5699.42	1.19548	0.257593	0.390041	1
chPKCI	ENSGALG00000000428	738.852	712.689	745.392	1.04589	0.0647266	0.946099	1
SPPL2B	ENSGALG00000000430	932.589	895.379	941.892	1.05195	0.0730627	0.718657	1
ENSGALG00000000433	ENSGALG00000000433	1822.91	1573.59	1885.23	1.19804	0.26068	0.368439	1
RABIF	ENSGALG00000000436	174.41	169.515	175.634	1.0361	0.05116	0.969701	1
ENSGALG00000000437	ENSGALG00000000437	0.0511299	0.255649	0	0	#NAME?	0.458446	1
ERMP1	ENSGALG00000000438	175.413	190.891	171.544	0.898649	-0.154171	0.603347	1
AP2S1	ENSGALG00000000439	290.711	316.955	284.15	0.896501	-0.157623	0.531503	1
Segment	ENSGALG00000000441	6.48864	5.30458	6.78465	1.27902	0.355036	0.750738	1
KCNA2	ENSGALG00000000442	205.471	100.143	231.803	2.31472	1.21084	0.0173282	0.280549
SPAG4	ENSGALG00000000443	0.379638	0.462858	0.358833	0.775255	-0.367256	0.626005	1
ENSGALG00000000446	ENSGALG00000000446	52.9861	37.771	56.7899	1.50353	0.588355	0.218609	0.951223
cKv1.1	ENSGALG00000000447	220.742	176.791	231.73	1.31075	0.390397	0.232755	0.971072
ARHGEF10L	ENSGALG00000000449	1547.22	1214.65	1630.36	1.34224	0.424643	0.204316	0.930893
MEIG1	ENSGALG00000000451	1.02575	0.511299	1.15436	2.2577	1.17485	0.86039	1
tvb	ENSGALG00000000452	21.6152	33.2418	18.7085	0.562801	-0.829303	0.072565	0.583992
NUP160	ENSGALG00000000453	609.862	612.085	609.306	0.99546	-0.00656435	0.853311	1
KPNB1	ENSGALG00000000454	4232.34	3828.24	4333.36	1.13195	0.178806	0.497074	1
MRPS21	ENSGALG00000000456	456.469	355.273	481.768	1.35605	0.43941	0.229174	0.96797
TMPRSS9	ENSGALG00000000458	8.70461	12.7221	7.70024	0.605266	-0.72436	0.412559	1
MRC2	ENSGALG00000000461	406.677	832.428	300.24	0.36068	-1.47121	0.0196462	0.300408
DDX25	ENSGALG00000000463	310.138	229.232	330.364	1.44118	0.527246	0.129826	0.771286
RHOBTB2	ENSGALG00000000464	1275.63	1232.63	1286.38	1.0436	0.0615738	1	1
LCK	ENSGALG00000000466	7.51539	8.32217	7.3137	0.878822	-0.186357	0.828436	1
RCC2	ENSGALG00000000468	6041.87	4545.93	6415.86	1.41134	0.497068	0.117072	0.732095
ADRA1A	ENSGALG00000000469	5.63672	7.59772	5.14647	0.677371	-0.561983	0.443527	1
LMNB2	ENSGALG00000000470	733.459	839.95	706.836	0.841522	-0.248927	0.527207	1
RPL36	ENSGALG00000000474	929.831	847.032	950.531	1.12219	0.166317	0.656369	1
LRRTM4	ENSGALG00000000476	91.1622	220.712	58.7746	0.266295	-1.9089	1.11939e-08	9.41409e-06
ENSGALG00000000477	ENSGALG00000000477	0	0	0	NA	NA	NA	NA
ASZ1	ENSGALG00000000478	1721.4	2078.84	1632.04	0.785072	-0.349103	0.210793	0.939705
PADI3	ENSGALG00000000479	7.43702	4.37313	8.20299	1.87577	0.907484	0.292001	1
ENSGALG00000000483	ENSGALG00000000483	0.403016	0	0.50377	Inf	Inf	0.893197	1
NEMP1	ENSGALG00000000484	93.2993	82.0394	96.1143	1.17156	0.228435	0.578952	1
PGM2	ENSGALG00000000486	220.63	224.777	219.594	0.976943	-0.033654	0.991888	1
ENSGALG00000000489	ENSGALG00000000489	1782.97	1453.88	1865.25	1.28295	0.359461	0.221727	0.956814
LONP1	ENSGALG00000000490	602.992	601.306	603.414	1.0035	0.00504744	0.929078	1
MCRS1	ENSGALG00000000495	0	0	0	NA	NA	NA	NA
ENSGALG00000000497	ENSGALG00000000497	0.546082	0.511299	0.554778	1.08504	0.117745	1	1
ACE	ENSGALG00000000498	52.7825	38.197	56.4289	1.47731	0.562977	0.215845	0.946204
PADI2	ENSGALG00000000503	1.99222	2.54869	1.8531	0.727079	-0.459815	0.589061	1
ETV7	ENSGALG00000000504	4.62987	2.58348	5.14147	1.99013	0.992863	0.615658	1
KCNH6	ENSGALG00000000505	70.0271	73.325	69.2026	0.943779	-0.0834785	0.952263	1
CPNE7	ENSGALG00000000507	16.4103	7.37687	18.6686	2.5307	1.33954	0.0952599	0.666923
ENSGALG00000000508	ENSGALG00000000508	149.868	147.68	150.415	1.01852	0.0264701	1	1
AIM1L	ENSGALG00000000509	11.6748	14.0138	11.0901	0.79137	-0.337575	0.353043	1
DCAF7	ENSGALG00000000510	681.303	664.743	685.443	1.03114	0.0442389	0.849947	1
KCTD20	ENSGALG00000000511	153.304	166.359	150.041	0.901909	-0.148947	0.736875	1
ZNF276	ENSGALG00000000513	355.968	318.271	365.393	1.14806	0.199194	0.575602	1
ENSGALG00000000514	ENSGALG00000000514	59.5817	56.2091	60.4248	1.075	0.104337	0.952005	1
FANCA	ENSGALG00000000516	179.137	88.625	201.765	2.27662	1.18689	0.01523	0.261396
KLHL12	ENSGALG00000000518	225.264	246.341	219.995	0.893048	-0.16319	0.629198	1
UBXN11	ENSGALG00000000519	1.58906	1.0226	1.73068	1.69244	0.759102	0.976068	1
SPIRE2	ENSGALG00000000521	2609.33	1878.11	2792.13	1.48667	0.572087	0.0994367	0.681944
ENSGALG00000000522	ENSGALG00000000522	230.484	210.858	235.391	1.11634	0.158782	0.75847	1
STK38	ENSGALG00000000523	153.578	177.558	147.584	0.831185	-0.266759	0.576885	1
MAP3K3	ENSGALG00000000525	281.592	284.198	280.941	0.98854	-0.0166284	0.963117	1
ENSGALG00000000526	ENSGALG00000000526	15.1241	4.81454	17.7015	3.67668	1.8784	0.0976397	0.676412
SH3BGRL3	ENSGALG00000000527	3113.08	2389.5	3293.98	1.37852	0.463121	0.161188	0.846266
DBNDD1	ENSGALG00000000528	385.551	263.654	416.025	1.57792	0.658028	0.107782	0.707859
LIMD2	ENSGALG00000000529	1758.56	1568.42	1806.09	1.15153	0.203555	0.674107	1
ENSGALG00000000530	ENSGALG00000000530	1.47663	0.732052	1.66278	2.2714	1.18358	0.702914	1
SRSF3	ENSGALG00000000533	1950.68	1695.96	2014.36	1.18774	0.248217	0.400378	1
il-1beta	ENSGALG00000000534	19.0778	12.8541	20.6337	1.60523	0.682781	0.400354	1
ERRFI1	ENSGALG00000000535	68.4905	77.5857	66.2167	0.853465	-0.228596	0.650656	1
RNF113A	ENSGALG00000000538	270.162	247.51	275.825	1.1144	0.156265	0.740769	1
GAS8	ENSGALG00000000540	216.307	169.19	228.086	1.34811	0.430935	0.180148	0.888598
ZC3H11A	ENSGALG00000000541	1124.96	1074.94	1137.47	1.05817	0.0815694	0.898534	1
ZNF593	ENSGALG00000000542	489.143	396.674	512.261	1.29139	0.368924	0.288277	1
TNFRSF9	ENSGALG00000000543	103.787	82.7971	109.034	1.31688	0.397127	0.28548	1
RAB44	ENSGALG00000000544	2.83444	0.890919	3.32032	3.72685	1.89796	0.454776	1
REN	ENSGALG00000000545	0.631618	0.573284	0.646202	1.12719	0.172733	1	1
FBXO38	ENSGALG00000000546	429.287	457.705	422.183	0.922392	-0.116549	0.591196	1
CNKSR1	ENSGALG00000000547	2.12027	2.90112	1.92505	0.663555	-0.591711	0.65826	1
MATN1	ENSGALG00000000548	6.27372	3.95081	6.85444	1.73495	0.794893	0.351268	1
ENSGALG00000000549	ENSGALG00000000549	22.9087	28.7911	21.438	0.744606	-0.425451	0.258626	1
STRADA	ENSGALG00000000550	847.045	684.03	887.798	1.29789	0.376171	0.270628	1
C26H6ORF89	ENSGALG00000000551	471.93	461.664	474.496	1.0278	0.0395532	0.997382	1
UTS2	ENSGALG00000000556	0.385568	0.890919	0.25923	0.290969	-1.78106	0.550399	1
ETNK2	ENSGALG00000000557	19.5332	29.2188	17.1118	0.585642	-0.771909	0.149229	0.819579
SLC1A6	ENSGALG00000000558	6.68242	18.6912	3.68023	0.196897	-2.34449	0.001425	0.0676376
PI16	ENSGALG00000000560	2.18048	1.20855	2.42347	2.00526	1.00379	0.721134	1
LAPTM5	ENSGALG00000000562	0.331843	1.29179	0.0918559	0.0711074	-3.81386	0.196701	0.916766
CCDC47	ENSGALG00000000564	314.018	332.021	309.518	0.932223	-0.101253	0.823974	1
LGR6	ENSGALG00000000568	21.8105	29.1901	19.9656	0.683985	-0.547964	0.201248	0.926303
SDC3	ENSGALG00000000569	1463.61	2030.58	1321.87	0.650982	-0.619311	0.0545613	0.512694
PER3	ENSGALG00000000573	104.125	107.333	103.323	0.962637	-0.0549366	0.813388	1
RRNAD1	ENSGALG00000000576	50.9707	48.4407	51.6031	1.06529	0.0912404	0.903657	1
RANBP3	ENSGALG00000000577	1108.47	1052.72	1122.41	1.0662	0.0924824	0.782583	1
VAMP3	ENSGALG00000000579	289.445	239.562	301.915	1.26028	0.333748	0.375585	1
DDX42	ENSGALG00000000581	1350.38	1218.75	1383.29	1.13501	0.182701	0.56718	1
SOX13	ENSGALG00000000583	321.484	235.9	342.88	1.4535	0.53953	0.235277	0.973963
ENSGALG00000000584	ENSGALG00000000584	158.545	174.531	154.549	0.885506	-0.175425	0.554023	1
MYL4	ENSGALG00000000585	1370.17	1323.44	1381.85	1.04414	0.0623162	0.990473	1
PLEKHA6	ENSGALG00000000587	2917.25	2460.13	3031.53	1.23226	0.301311	0.777505	1
BTN1A1	ENSGALG00000000589	12.0811	18.5307	10.4687	0.564937	-0.823838	0.296681	1
ENSGALG00000000593	ENSGALG00000000593	0.0330062	0	0.0412578	Inf	Inf	1	1
CDC27	ENSGALG00000000596	911.758	982.855	893.984	0.909579	-0.13673	0.687677	1
PUM1	ENSGALG00000000597	1821.85	1697.68	1852.9	1.09143	0.126221	0.592813	1
2002-03-01	ENSGALG00000000599	29.4917	28.9826	29.619	1.02196	0.0313351	0.994893	1
PTPN7	ENSGALG00000000600	3.2268	3.64681	3.1218	0.856034	-0.22426	0.669365	1
KANSL1	ENSGALG00000000603	1694.5	1685.74	1696.69	1.0065	0.00934238	1	1
NKAIN1	ENSGALG00000000604	446.14	538.809	422.972	0.785014	-0.34921	0.224811	0.959374
ARL8A	ENSGALG00000000606	1059.92	1205.69	1023.48	0.848873	-0.236379	0.350354	1
GPR37L1	ENSGALG00000000607	22.7723	28.5549	21.3267	0.746867	-0.421078	0.2846	1
CDH1	ENSGALG00000000608	27.6751	55.3932	20.7456	0.374514	-1.41691	0.00690569	0.167798
CAMTA1	ENSGALG00000000610	492.112	640.809	454.937	0.709942	-0.494227	0.0925059	0.658664
PPP1R15B	ENSGALG00000000611	447.104	481.162	438.589	0.911521	-0.133652	0.639897	1
RAB11B	ENSGALG00000000613	3479.86	3533.49	3466.45	0.981025	-0.0276375	0.829675	1
SNRNP40	ENSGALG00000000615	460.241	438.897	465.577	1.06079	0.0851393	0.783423	1
ELF3	ENSGALG00000000616	4.37038	9.30987	3.13551	0.336795	-1.57006	0.0549217	0.51355
ZCCHC17	ENSGALG00000000618	587.978	599.347	585.136	0.976288	-0.0346213	0.792945	1
ANGPTL4	ENSGALG00000000619	1003.22	606.903	1102.3	1.81627	0.860982	0.217148	0.948958
FABP3	ENSGALG00000000620	272.613	428.078	233.747	0.546038	-0.872925	0.0271633	0.35676
KANK3	ENSGALG00000000621	128.707	104.98	134.638	1.28252	0.358983	0.696397	1
PIK3C2B	ENSGALG00000000623	4955.96	3043.04	5434.19	1.78578	0.836551	0.014517	0.256428
TANGO6	ENSGALG00000000624	191.785	164.672	198.563	1.20581	0.27	0.486977	1
MAPT	ENSGALG00000000625	1792.43	2179.28	1695.71	0.778107	-0.36196	0.14189	0.802064
DNAJC11	ENSGALG00000000627	334.067	345.428	331.226	0.958887	-0.0605669	0.893457	1
KIF21B	ENSGALG00000000628	498.441	634.545	464.415	0.731886	-0.450309	0.164378	0.851304
ENSGALG00000000629	ENSGALG00000000629	319.517	240.056	339.383	1.41377	0.499545	0.176955	0.882329
HAS3	ENSGALG00000000630	9.64765	13.3652	8.71828	0.652314	-0.616362	0.366058	1
CHTF8	ENSGALG00000000632	151.151	129.112	156.661	1.21337	0.279017	0.354468	1
KLHL21	ENSGALG00000000634	769.93	661.11	797.135	1.20575	0.269934	0.342269	1
MDM4	ENSGALG00000000636	255.362	248.749	257.016	1.03323	0.0471649	0.769168	1
ZBTB48	ENSGALG00000000637	194.007	161.238	202.199	1.25404	0.326587	0.377743	1
CIRH1A	ENSGALG00000000638	635.877	639.502	634.971	0.992915	-0.0102581	0.822519	1
LRRN2	ENSGALG00000000639	1525.22	750.317	1718.95	2.29096	1.19595	0.00441425	0.128753
ENSGALG00000000641	ENSGALG00000000641	289.909	279.629	292.479	1.04595	0.0648195	0.85769	1
TAS1R1	ENSGALG00000000642	79.5393	71.2736	81.6057	1.14496	0.195303	0.569167	1
ANKS3	ENSGALG00000000643	100.325	103.451	99.5434	0.962227	-0.0555514	0.878141	1
NFASC	ENSGALG00000000644	11595.7	7833.66	12536.2	1.6003	0.678341	0.077688	0.604648
ESPN	ENSGALG00000000645	301.57	43.4775	366.093	8.4203	3.07387	0.00123095	0.062741
NIP7	ENSGALG00000000650	287.433	271.332	291.458	1.07417	0.103228	0.843052	1
ACOT7	ENSGALG00000000652	828.171	570.556	892.574	1.56439	0.645604	0.053514	0.509174
CNTN2	ENSGALG00000000653	33060.4	32775.8	33131.5	1.01085	0.01557	0.900678	1
ENSGALG00000000654	ENSGALG00000000654	0.58034	1.35378	0.38698	0.285852	-1.80666	0.459411	1
TMEM81	ENSGALG00000000656	12.1855	11.4014	12.3815	1.08596	0.118968	0.930453	1
TERF2	ENSGALG00000000657	708.825	679.522	716.15	1.0539	0.0757429	0.813351	1
CYB5B	ENSGALG00000000660	835.574	841.084	834.197	0.991812	-0.011861	0.970835	1
EDN2	ENSGALG00000000667	0.800862	2.07228	0.483007	0.23308	-2.10111	0.373484	1
RBBP5	ENSGALG00000000668	375.909	358.043	380.376	1.06238	0.0872932	0.714699	1
ETV3	ENSGALG00000000669	654.147	617.834	663.225	1.07347	0.10228	0.87918	1
DSTYK	ENSGALG00000000670	138.483	156.296	134.029	0.857532	-0.221738	0.621021	1
NFAT5	ENSGALG00000000671	1210.16	1337.61	1178.3	0.880895	-0.182958	0.57827	1
SCMH1	ENSGALG00000000672	372.042	398.813	365.349	0.916092	-0.126436	0.644358	1
TMCC2	ENSGALG00000000673	1140.26	1080.77	1155.13	1.06879	0.0959837	0.783822	1
MYO1D	ENSGALG00000000674	304.645	219.035	326.048	1.48856	0.573922	0.240812	0.979687
CTPS1	ENSGALG00000000675	918.87	941.218	913.283	0.97032	-0.0434668	0.843928	1
CITED4	ENSGALG00000000678	2208.92	991.309	2513.32	2.53535	1.34219	9.03909e-06	0.00207324
NUAK2	ENSGALG00000000680	107.456	45.3922	122.972	2.70911	1.43782	0.0572093	0.521518
PAK1	ENSGALG00000000681	291.21	278.223	294.456	1.05835	0.0818136	0.906001	1
KLHDC8A	ENSGALG00000000684	193.534	147.8	204.968	1.38679	0.471748	0.505007	1
MAP3K14	ENSGALG00000000685	356.233	335.712	361.363	1.07641	0.106226	0.808772	1
KIAA0556	ENSGALG00000000687	138.296	160.783	132.674	0.825176	-0.277226	0.461199	1
GDPD4	ENSGALG00000000690	62.0901	113.615	49.209	0.433121	-1.20716	0.0367149	0.424591
CDK18	ENSGALG00000000692	38.6126	57.9036	33.7899	0.583555	-0.77706	0.0349794	0.413686
NOB1	ENSGALG00000000693	497.967	497.549	498.072	1.00105	0.00151393	0.90019	1
FMNL1	ENSGALG00000000694	43.1139	32.1245	45.8613	1.42761	0.513604	0.485245	1
MFSD4	ENSGALG00000000695	14.8212	15.3331	14.6933	0.958273	-0.0614911	0.94998	1
WWP2	ENSGALG00000000699	379.775	335.029	390.961	1.16694	0.222736	0.513364	1
ELK4	ENSGALG00000000701	377.152	455.128	357.659	0.785842	-0.347688	0.287359	1
SLC45A3	ENSGALG00000000703	190.114	185.102	191.366	1.03384	0.0480153	1	1
MKS1	ENSGALG00000000706	125.274	108.405	129.491	1.19451	0.256422	0.565885	1
PSMD7	ENSGALG00000000707	1484.68	1357.65	1516.43	1.11695	0.159565	0.801627	1
NUCKS1	ENSGALG00000000708	5346.54	4614.49	5529.55	1.1983	0.26099	0.518431	1
RNF207	ENSGALG00000000710	1137.56	954.954	1183.21	1.23902	0.309199	0.409555	1
RAB29	ENSGALG00000000712	14.3099	14.0564	14.3733	1.02255	0.032166	1	1
ZFHX3	ENSGALG00000000713	2703.4	5935.75	1895.31	0.319305	-1.64699	4.17751e-05	0.00672408
RPL22	ENSGALG00000000719	4094.37	3227.01	4311.21	1.33598	0.417895	0.195669	0.914774
ENSGALG00000000720	ENSGALG00000000720	42.5956	14.5312	49.6117	3.41415	1.77153	0.00309786	0.10562
SLC41A1	ENSGALG00000000721	617.041	529.822	638.846	1.20577	0.269958	0.422317	1
ENSGALG00000000722	ENSGALG00000000722	6.20098	4.77213	6.55819	1.37427	0.458664	0.99693	1
STX12	ENSGALG00000000723	724.523	703.222	729.848	1.03786	0.0536165	0.897281	1
PM20D1	ENSGALG00000000724	227.536	232.369	226.328	0.974002	-0.0380038	0.88539	1
RFX7	ENSGALG00000000725	525.526	573.9	513.432	0.894636	-0.160627	0.880955	1
ELAVL1	ENSGALG00000000726	488.167	551.4	472.358	0.856652	-0.223219	0.619795	1
PPP1R8	ENSGALG00000000729	780.823	764.567	784.887	1.02658	0.0378425	0.896824	1
CACNA1S	ENSGALG00000000730	14.4349	15.0502	14.281	0.948892	-0.0756837	0.941584	1
THEMIS2	ENSGALG00000000731	5.129	4.10957	5.38386	1.31008	0.389652	1	1
MYO7A	ENSGALG00000000733	60.8602	145.947	39.5885	0.271254	-1.88229	0.00654189	0.16239
RPA2	ENSGALG00000000734	334.889	291.577	345.717	1.18568	0.245716	0.422126	1
CDD	ENSGALG00000000735	0	0	0	NA	NA	NA	NA
MATK	ENSGALG00000000736	15.8044	19.6093	14.8532	0.757454	-0.400769	0.430278	1
SMPDL3B	ENSGALG00000000737	238.009	210.496	244.887	1.16338	0.218318	0.579479	1
XKR8	ENSGALG00000000739	237.067	183.691	250.411	1.36322	0.447017	0.260039	1
APBA3	ENSGALG00000000740	238.111	231.273	239.82	1.03695	0.0523531	1	1
PIM1	ENSGALG00000000742	355.47	515.61	315.434	0.61177	-0.708939	0.0101084	0.207219
SLC26A9	ENSGALG00000000745	2.03812	3.30199	1.72216	0.521551	-0.939121	0.371829	1
CHD5	ENSGALG00000000747	1974.13	1737.53	2033.28	1.17021	0.226766	0.561989	1
TJP3	ENSGALG00000000748	166.021	110.334	179.943	1.63089	0.705664	0.123338	0.752669
CAPN5	ENSGALG00000000750	391.557	472.692	371.274	0.785446	-0.348416	0.142738	0.804458
ARNT	ENSGALG00000000751	2191.73	1988.13	2242.63	1.12801	0.173779	0.682585	1
TBC1D22B	ENSGALG00000000753	1067.51	870.683	1116.72	1.28258	0.359044	0.23299	0.971072
ACER3	ENSGALG00000000755	30.96	47.5956	26.8011	0.563101	-0.828534	0.0731233	0.585864
TSKU	ENSGALG00000000761	14.7082	31.7499	10.4477	0.329063	-1.60356	0.00295486	0.103066
SSR2	ENSGALG00000000764	1051.6	943.219	1078.7	1.14363	0.193626	0.55527	1
ZMAT2	ENSGALG00000000766	1051.44	996.091	1065.27	1.06945	0.0968735	0.743204	1
RAB7B	ENSGALG00000000769	16.398	14.0353	16.9886	1.21042	0.275506	0.719514	1
PLA2G15	ENSGALG00000000771	111.513	131.773	106.448	0.807814	-0.307906	0.508155	1
TLR21	ENSGALG00000000774	86.2657	88.4472	85.7204	0.96917	-0.0451778	0.968263	1
CTSS	ENSGALG00000000775	11.7826	16.1195	10.6984	0.663694	-0.591409	0.35625	1
BRPF3	ENSGALG00000000776	493.422	435.564	507.887	1.16605	0.221624	0.460625	1
EYA3	ENSGALG00000000777	337.574	333.483	338.597	1.01533	0.0219537	0.750882	1
ENSGALG00000000779	ENSGALG00000000779	20.4299	11.6725	22.6192	1.93782	0.954437	0.244647	0.984177
SMPD3	ENSGALG00000000780	2956.7	2276.06	3126.86	1.3738	0.458175	0.114867	0.723907
MLLT11	ENSGALG00000000781	2.22524	1.81663	2.32739	1.28115	0.357444	0.982887	1
PTAFR	ENSGALG00000000783	1.81226	2.23105	1.70756	0.76536	-0.385789	0.874953	1
PIP5K1C	ENSGALG00000000784	489.849	482.561	491.671	1.01888	0.0269796	0.868347	1
HYAL1	ENSGALG00000000785	409.3	433.433	403.267	0.930403	-0.104073	0.461157	1
CTSE	ENSGALG00000000786	0.370634	1.43701	0.104039	0.0723998	-3.78787	0.22081	0.955056
DHX38	ENSGALG00000000787	928.193	849.551	947.854	1.11571	0.157964	0.57171	1
AVT2R	ENSGALG00000000788	8.39492	3.39117	9.64586	2.84441	1.50813	0.13063	0.77336
ENSGALG00000000789	ENSGALG00000000789	0.108701	0.207208	0.0840735	0.405744	-1.30136	0.572521	1
DNAJC8	ENSGALG00000000790	1359.03	1183.56	1402.9	1.18532	0.24528	0.478527	1
ENSGALG00000000791	ENSGALG00000000791	160.752	123.623	170.035	1.37543	0.459878	0.148116	0.817604
VPS72	ENSGALG00000000793	6.62425	7.2179	6.47584	0.897192	-0.156512	0.951546	1
HARS	ENSGALG00000000794	2173.4	1933.72	2233.32	1.15493	0.207807	0.531075	1
MFSD12	ENSGALG00000000795	127.143	118.356	129.34	1.09281	0.128042	0.959068	1
PRMT7	ENSGALG00000000800	127.414	116.726	130.086	1.11446	0.156346	0.677497	1
DHODH	ENSGALG00000000802	300.304	300.327	300.298	0.999907	-0.000134867	0.829861	1
ENSGALG00000000803	ENSGALG00000000803	0.137012	0.317635	0.0918559	0.289187	-1.78993	0.590673	1
SLC7A6OS	ENSGALG00000000804	120.91	105.494	124.763	1.18266	0.242038	0.546654	1
LINGO3	ENSGALG00000000806	324.831	439.416	296.185	0.674042	-0.569089	0.278545	1
ENSGALG00000000807	ENSGALG00000000807	0.363754	0	0.454692	Inf	Inf	1	1
ENSGALG00000000808	ENSGALG00000000808	0.346941	0.732052	0.250663	0.342411	-1.5462	0.550779	1
C19orf35	ENSGALG00000000810	4.42248	4.23374	4.46967	1.05572	0.078233	1	1
IST1	ENSGALG00000000811	1401.01	1263.74	1435.33	1.13578	0.183682	0.743017	1
OAZ1	ENSGALG00000000812	2665.01	2723.57	2650.37	0.973124	-0.0393043	0.791775	1
HNRNPR	ENSGALG00000000814	3660.95	3412.76	3723	1.09091	0.125527	0.614124	1
ENSGALG00000000816	ENSGALG00000000816	440.39	581.718	405.058	0.696315	-0.522189	0.0839708	0.627418
ZNF821	ENSGALG00000000817	879.191	710.072	921.471	1.29772	0.375974	0.327783	1
LRRC32	ENSGALG00000000818	1.46361	3.63327	0.921194	0.253544	-1.97969	0.31647	1
ENSGALG00000000819	ENSGALG00000000819	42.1547	36.9585	43.4538	1.17575	0.233577	0.80535	1
HTR1D	ENSGALG00000000820	3.51046	5.53898	3.00333	0.542217	-0.883058	0.324359	1
ENSGALG00000000823	ENSGALG00000000823	1903.57	1829.85	1922	1.05036	0.0708863	0.839147	1
ENSGALG00000000824	ENSGALG00000000824	0.292429	0.317635	0.286128	0.900807	-0.150709	0.859094	1
MAPK13	ENSGALG00000000826	19.9088	32.5054	16.7596	0.515595	-0.95569	0.0503746	0.496112
C11orf30	ENSGALG00000000830	301.862	292.376	304.234	1.04056	0.0573567	0.725856	1
IK	ENSGALG00000000833	1298.48	1182.1	1327.58	1.12307	0.167447	0.601549	1
RASSF5	ENSGALG00000000834	11.5649	7.32853	12.624	1.72258	0.784569	0.180267	0.888598
PLEKHJ1	ENSGALG00000000835	1382.5	1392.97	1379.88	0.990603	-0.0136208	0.923691	1
RFX5	ENSGALG00000000836	0.781942	0.877275	0.758109	0.864164	-0.210623	0.664781	1
FKBP6	ENSGALG00000000837	8.37429	3.31563	9.63895	2.90712	1.53959	0.0741215	0.588836
PRKRIR	ENSGALG00000000838	81.8465	95.5936	78.4097	0.820241	-0.285881	0.618504	1
WNT11	ENSGALG00000000839	29.6172	84.1281	15.9895	0.190062	-2.39546	0.00229158	0.0892863
KDM1A	ENSGALG00000000840	4687.72	4360.66	4769.48	1.09375	0.129284	0.599953	1
NDUFA2	ENSGALG00000000842	333.918	269.102	350.122	1.30107	0.379704	0.350545	1
DOT1L	ENSGALG00000000843	1429.8	1495.25	1413.43	0.945278	-0.0811887	0.86395	1
SLC26A8	ENSGALG00000000844	43.4638	46.2971	42.7555	0.923502	-0.114813	0.780994	1
UVRAG	ENSGALG00000000845	60.1481	62.6751	59.5164	0.949602	-0.0746055	0.862565	1
TMCO6	ENSGALG00000000846	180.605	201.947	175.269	0.867896	-0.204406	0.540676	1
GARNL3	ENSGALG00000000847	311.447	329.761	306.868	0.930576	-0.103804	0.736776	1
AP1G1	ENSGALG00000000848	1119.75	1120.04	1119.68	0.999682	-0.000458566	0.878782	1
ROBO4	ENSGALG00000000850	3.33793	3.24594	3.36093	1.03542	0.0502214	0.753667	1
TMEM173	ENSGALG00000000852	83.0415	82.0086	83.2997	1.01574	0.0225368	0.774375	1
SLC2A8	ENSGALG00000000853	180.442	161.118	185.273	1.14992	0.201536	0.615261	1
ZMPSTE24	ENSGALG00000000855	529.393	525.951	530.254	1.00818	0.0117537	0.983051	1
EIF2D	ENSGALG00000000856	720.775	676.967	731.727	1.08089	0.112219	0.76933	1
NMT1	ENSGALG00000000857	886.959	928.266	876.633	0.944376	-0.0825663	0.640776	1
SLC7A6	ENSGALG00000000860	102.881	119.896	98.6267	0.8226	-0.281737	0.53093	1
RLF	ENSGALG00000000862	424.916	467.394	414.296	0.886396	-0.173977	0.761941	1
DYRK3	ENSGALG00000000863	205.395	202.858	206.029	1.01563	0.0223786	0.977971	1
FBXW2	ENSGALG00000000864	337.471	336.545	337.702	1.00344	0.0049531	1	1
ENSGALG00000000865	ENSGALG00000000865	39.6829	41.1997	39.3036	0.953978	-0.0679728	0.768795	1
SELENBP1	ENSGALG00000000866	0.456499	1.14657	0.283981	0.247679	-2.01346	0.503608	1
RNF121	ENSGALG00000000868	239.157	218.151	244.409	1.12036	0.163967	0.629146	1
ZDHHC18	ENSGALG00000000869	222.191	198.238	228.179	1.15104	0.202935	0.627131	1
DCAKD	ENSGALG00000000870	6.35437	6.11987	6.413	1.0479	0.0674981	1	1
MADPRT	ENSGALG00000000871	2.17219	2.34148	2.12986	0.909624	-0.136658	0.651814	1
NDRG4	ENSGALG00000000874	155.708	228.39	137.538	0.602209	-0.731665	0.0157898	0.266027
PHLPP2	ENSGALG00000000875	409.937	406.067	410.904	1.01191	0.0170857	0.891143	1
KIF18B	ENSGALG00000000878	312.825	260.922	325.801	1.24866	0.320375	0.313915	1
GINS3	ENSGALG00000000880	75.0968	90.9973	71.1217	0.78158	-0.355535	0.468552	1
GPATCH3	ENSGALG00000000881	146.234	143.824	146.836	1.02094	0.0298996	1	1
ENSGALG00000000882	ENSGALG00000000882	140.171	134.018	141.709	1.05739	0.0805041	0.790657	1
MAPKAPK2	ENSGALG00000000883	2025.27	2208.09	1979.56	0.896501	-0.157623	0.473229	1
CXXC5	ENSGALG00000000884	1073.1	787.121	1144.6	1.45416	0.540183	0.109819	0.711294
CCDC113	ENSGALG00000000886	30.9328	18.3948	34.0673	1.85201	0.889089	0.0706529	0.57676
NR0B2	ENSGALG00000000887	1.8825	1.87862	1.88347	1.00258	0.00371982	0.885093	1
CSNK2A2	ENSGALG00000000889	1376.7	1188.03	1423.87	1.19851	0.26124	0.356313	1
SRPK1	ENSGALG00000000890	537.763	596.839	522.994	0.876272	-0.190549	0.63019	1
NSUN5	ENSGALG00000000891	173.018	154.572	177.63	1.14917	0.200592	0.639136	1
IL10	ENSGALG00000000892	0.269703	0	0.337128	Inf	Inf	1	1
TAT	ENSGALG00000000893	1.66083	2.08583	1.55458	0.745306	-0.424096	0.549736	1
APCDD1	ENSGALG00000000894	28.5175	56.5409	21.5117	0.380462	-1.39417	0.0123042	0.231359
NUDC	ENSGALG00000000895	1478.45	1361.41	1507.71	1.10746	0.147251	0.68065	1
LHFPL5	ENSGALG00000000897	60.4749	67.0234	58.8377	0.877869	-0.187923	0.535166	1
C11H16ORF80	ENSGALG00000000898	514.415	407.711	541.091	1.32715	0.408326	0.197289	0.918378
PSD2	ENSGALG00000000899	462.373	510.968	450.224	0.881121	-0.182588	0.390569	1
CLPS	ENSGALG00000000900	0.215171	0	0.268964	Inf	Inf	1	1
CHST4	ENSGALG00000000901	0.996254	0.511299	1.11749	2.1856	1.12803	0.992281	1
KDF1	ENSGALG00000000902	39.6532	55.2773	35.7472	0.64669	-0.628855	0.110129	0.711362
TERF2IP	ENSGALG00000000903	104.783	90.4728	108.36	1.19771	0.260277	0.451882	1
USB1	ENSGALG00000000904	79.9485	83.5722	79.0426	0.945799	-0.0803938	0.764955	1
PSMB4	ENSGALG00000000905	1597.86	1482.77	1626.63	1.09702	0.133595	0.753356	1
RALGPS1	ENSGALG00000000906	51.3655	65.5698	47.8144	0.729214	-0.455585	0.233836	0.972491
KARS	ENSGALG00000000907	1618.53	1652.33	1610.09	0.974437	-0.0373597	0.820013	1
ADAT1	ENSGALG00000000908	492.685	445.28	504.536	1.13307	0.180243	0.753542	1
GFAP	ENSGALG00000000909	7.95205	6.59627	8.291	1.25692	0.329895	0.944068	1
IL19	ENSGALG00000000911	0.230546	0.987701	0.0412578	0.0417715	-4.58134	0.282078	1
KCNAB2	ENSGALG00000000912	739.756	226.518	868.065	3.83221	1.93818	0.00330203	0.107266
ENSGALG00000000913	ENSGALG00000000913	706.408	644.754	721.821	1.11953	0.162891	0.655958	1
FAM187B	ENSGALG00000000914	1.0057	0.732052	1.07411	1.46726	0.553122	1	1
ENSGALG00000000915	ENSGALG00000000915	14.3567	13.6016	14.5454	1.06939	0.0967883	0.852416	1
NRG2	ENSGALG00000000917	13.3589	14.0701	13.1811	0.936817	-0.0941606	0.573222	1
ENSGALG00000000918	ENSGALG00000000918	21.1849	10.803	23.7804	2.20127	1.13834	0.108144	0.708349
PIGR	ENSGALG00000000919	0.471479	0	0.589349	Inf	Inf	0.966521	1
CGN	ENSGALG00000000920	219.762	259.221	209.898	0.809725	-0.304497	0.206178	0.933727
NHE1	ENSGALG00000000921	1474.67	1629.18	1436.05	0.881454	-0.182042	0.354605	1
ANGPTL2	ENSGALG00000000927	75.0937	96.4453	69.7559	0.723269	-0.467396	0.333515	1
HIP1	ENSGALG00000000930	10040.1	4149.13	11512.9	2.77477	1.47237	0.00771904	0.178664
ZBTB43	ENSGALG00000000934	58.1476	74.2077	54.1325	0.729473	-0.455073	0.309191	1
TUFT1	ENSGALG00000000935	107.174	113.714	105.539	0.928111	-0.107631	0.615676	1
LMX1B	ENSGALG00000000936	41.1873	19.0973	46.7098	2.44589	1.29036	0.404575	1
CDON	ENSGALG00000000939	1058.38	1181.58	1027.58	0.869667	-0.201466	0.279009	1
ALC	ENSGALG00000000940	0.134518	0	0.168147	Inf	Inf	1	1
WDTC1	ENSGALG00000000943	328.135	354.898	321.444	0.905736	-0.142837	0.729988	1
SUPT4H1	ENSGALG00000000944	395.757	388.538	397.562	1.02322	0.0331231	1	1
PFDN1	ENSGALG00000000946	771.354	744.666	778.026	1.0448	0.063226	0.961106	1
FKBP51	ENSGALG00000000947	594.813	715.243	564.706	0.78953	-0.340934	0.163729	0.851124
HBEGF	ENSGALG00000000949	2.16314	0.925716	2.4725	2.67091	1.41733	0.544672	1
MVB12B	ENSGALG00000000950	1676.35	2103.64	1569.53	0.746101	-0.422557	0.10207	0.691024
CCL4	ENSGALG00000000951	0.0518653	0	0.0648317	Inf	Inf	1	1
TEAD3	ENSGALG00000000953	147.123	161.343	143.568	0.889834	-0.168392	0.390837	1
SMPD2	ENSGALG00000000954	44.2108	42.2494	44.7011	1.05803	0.0813777	0.838357	1
TMEM222	ENSGALG00000000955	1218.8	1295.09	1199.72	0.926362	-0.110351	0.504349	1
CCL4	ENSGALG00000000956	0.0725204	0	0.0906504	Inf	Inf	1	1
ESAM	ENSGALG00000000957	72.5246	46.0546	79.142	1.71844	0.781098	0.541113	1
SNX27	ENSGALG00000000958	550.74	511.754	560.487	1.09523	0.13123	0.78498	1
YTHDF2	ENSGALG00000000959	1072.49	1068.22	1073.56	1.00499	0.00718732	0.931382	1
PUS3	ENSGALG00000000962	156.377	130.647	162.81	1.24618	0.317513	0.362652	1
NPHP4	ENSGALG00000000966	571.184	365.848	622.518	1.70158	0.766872	0.0176135	0.283051
STT3A	ENSGALG00000000970	328.468	298.272	336.017	1.12655	0.171909	0.619022	1
PBX3	ENSGALG00000000972	145.478	173.88	138.378	0.795823	-0.329481	0.308874	1
IGSF1	ENSGALG00000000974	1.31209	1.87862	1.17046	0.623044	-0.682594	0.650014	1
C1orf174	ENSGALG00000000975	204.493	152.002	217.616	1.43166	0.51769	0.157569	0.837342
DFFB	ENSGALG00000000976	41.5183	28.3065	44.8212	1.58342	0.663048	0.139762	0.795385
MAPKAP1	ENSGALG00000000977	203.86	199.621	204.92	1.02655	0.0378017	0.817834	1
CEP104	ENSGALG00000000978	146.424	122.477	152.411	1.2444	0.315455	0.275056	1
ENSGALG00000000979	ENSGALG00000000979	0	0	0	NA	NA	NA	NA
LRRC47	ENSGALG00000000980	41.6978	33.8107	43.6696	1.29159	0.369148	0.333849	1
GMEB1	ENSGALG00000000981	673.317	627.054	684.882	1.09222	0.127266	0.90877	1
CCDC27	ENSGALG00000000982	313.417	233.97	333.279	1.42445	0.510406	0.101346	0.689946
L3MBTL1	ENSGALG00000000983	133.427	172.195	123.736	0.718578	-0.476784	0.105919	0.702838
ENSGALG00000000984	ENSGALG00000000984	0.327107	0.317635	0.329475	1.03728	0.0527986	1	1
EFTUD2	ENSGALG00000000988	1185.21	1088.75	1209.32	1.11074	0.151524	0.58396	1
SRSF6	ENSGALG00000000990	2390.12	2147.62	2450.74	1.14114	0.190478	0.555351	1
TAF12	ENSGALG00000000991	473.287	453.143	478.323	1.05557	0.0780194	0.81574	1
GAPVD1	ENSGALG00000000993	448.578	466.385	444.127	0.952275	-0.0705496	0.840653	1
RAB42	ENSGALG00000000994	7.34327	9.27674	6.8599	0.739473	-0.43543	0.614598	1
AP3D1	ENSGALG00000000996	4433.38	3949.4	4554.37	1.15318	0.20562	0.64112	1
GJC1	ENSGALG00000000997	292.651	320.069	285.796	0.892921	-0.163395	0.538885	1
MTFR1L	ENSGALG00000000998	383.886	362.227	389.301	1.07474	0.103991	0.794794	1
ZNF319	ENSGALG00000000999	588.141	600.846	584.965	0.973568	-0.0386457	0.868684	1
HSPA5	ENSGALG00000001000	4222.32	4102.01	4252.39	1.03666	0.0519456	1	1
MAP2K4	ENSGALG00000001001	473.78	438.118	482.695	1.10175	0.139793	0.741391	1
RABEPK	ENSGALG00000001002	284.056	228.014	298.067	1.30723	0.38651	0.289733	1
SEPN1	ENSGALG00000001003	202.806	277.833	184.049	0.662444	-0.594129	0.0578307	0.522964
ENSGALG00000001004	ENSGALG00000001004	4.38628	3.79204	4.53484	1.19589	0.258079	0.90224	1
STT3A	ENSGALG00000001005	1295.29	1306.28	1292.54	0.989481	-0.0152557	0.858234	1
TP73	ENSGALG00000001006	24.7308	25.0042	24.6625	0.986332	-0.0198544	0.908232	1
MMP15	ENSGALG00000001007	5018.89	5036.87	5014.4	0.995538	-0.00645209	0.810978	1
ENSGALG00000001009	ENSGALG00000001009	14.1603	18.5595	13.0604	0.703706	-0.506956	0.336816	1
CNGB1	ENSGALG00000001011	29.2122	30.0017	29.0148	0.967106	-0.0482547	0.829105	1
PPP6C	ENSGALG00000001013	648.117	577.078	665.877	1.15388	0.206489	0.60676	1
ARPC5L	ENSGALG00000001014	221.454	213.981	223.322	1.04365	0.0616418	1	1
WRAP73	ENSGALG00000001017	104.488	97.8725	106.142	1.08449	0.117018	0.817079	1
EI24	ENSGALG00000001018	1474.35	1363.22	1502.14	1.10191	0.140001	0.687471	1
BTBD2	ENSGALG00000001019	271.102	260.883	273.657	1.04897	0.0689686	0.935586	1
KIFC3	ENSGALG00000001020	446.471	355.506	469.212	1.31984	0.400366	0.383423	1
MYOCD	ENSGALG00000001021	16.1065	8.46729	18.0163	2.12775	1.08933	0.381973	1
CCDC43	ENSGALG00000001022	581.568	530.513	594.332	1.1203	0.163881	0.62854	1
ENSGALG00000001023	ENSGALG00000001023	268.055	325.792	253.621	0.778477	-0.361274	0.242435	0.982258
TPRG1L	ENSGALG00000001024	719.962	754.905	711.227	0.942141	-0.085985	0.712569	1
GOLGA1	ENSGALG00000001025	194.969	217.673	189.293	0.869621	-0.201541	0.664199	1
EPB41L1	ENSGALG00000001026	5359.09	6337.82	5114.4	0.806966	-0.309421	0.193002	0.911597
C17orf104	ENSGALG00000001027	0.125578	0.462858	0.0412578	0.0891371	-3.48783	0.449208	1
RNF43	ENSGALG00000001028	25.4272	37.752	22.346	0.591914	-0.756539	0.0540179	0.510862
SCAMP4	ENSGALG00000001030	252.871	267.235	249.281	0.932815	-0.100337	0.77125	1
HSF5	ENSGALG00000001031	2.47015	4.13686	2.05348	0.496385	-1.01047	0.509933	1
STUB1	ENSGALG00000001032	692.428	618.859	710.82	1.1486	0.199872	0.551595	1
FOXRED1	ENSGALG00000001033	268.729	243.539	275.027	1.1293	0.175423	0.801864	1
C20H20ORF4	ENSGALG00000001034	101.653	115.954	98.0777	0.845831	-0.24156	0.464788	1
ENSGALG00000001035	ENSGALG00000001035	16.6255	6.61002	19.1294	2.89399	1.53306	0.0319992	0.391108
ELAC2	ENSGALG00000001036	589.695	504.007	611.118	1.21252	0.278008	0.442699	1
SCAI	ENSGALG00000001037	226.79	246.919	221.757	0.898097	-0.155057	0.699965	1
MAN1C1	ENSGALG00000001038	80.485	63.2771	84.787	1.33993	0.422158	0.249985	0.991194
RPL35	ENSGALG00000001039	3438.66	3014.91	3544.6	1.17569	0.233509	0.529095	1
MEGF6	ENSGALG00000001040	16.6635	25.1539	14.5408	0.578074	-0.790673	0.168811	0.860427
KATNB1	ENSGALG00000001041	172.836	120.388	185.948	1.54458	0.627213	0.0865183	0.640733
MTMR4	ENSGALG00000001042	17.3936	27.0826	14.9714	0.552806	-0.855156	0.162953	0.84886
REXO1	ENSGALG00000001043	1224.33	1106.11	1253.88	1.13359	0.180905	0.627793	1
SLC4A9	ENSGALG00000001045	0.37224	1.03604	0.206289	0.199112	-2.32834	0.439939	1
DLGAP4	ENSGALG00000001046	1196.21	1503.24	1119.46	0.744694	-0.42528	0.113103	0.720269
OLFML2A	ENSGALG00000001048	269.968	331.622	254.555	0.767606	-0.381562	0.109527	0.711294
ENSGALG00000001049	ENSGALG00000001049	80.4628	75.6991	81.6537	1.07866	0.109243	1	1
LDLRAP1	ENSGALG00000001051	166.82	184.617	162.371	0.879503	-0.185239	0.499729	1
SRPR	ENSGALG00000001053	1546.65	1372.77	1590.12	1.15833	0.212051	0.5208	1
C20H20ORF24	ENSGALG00000001054	906.055	927.712	900.641	0.970819	-0.0427259	0.780001	1
NSF	ENSGALG00000001055	467.577	486.04	462.961	0.952516	-0.0701846	0.863414	1
ABHD11	ENSGALG00000001056	49.7573	42.6697	51.5292	1.20763	0.272177	0.812199	1
ARHGEF16	ENSGALG00000001058	262.528	351.983	240.164	0.682317	-0.551486	0.1115	0.715512
GGT7	ENSGALG00000001062	188.097	173.457	191.757	1.1055	0.144705	0.762232	1
PRDM16	ENSGALG00000001063	483.069	1032.07	345.819	0.335073	-1.57745	0.0484807	0.4873
DDA1	ENSGALG00000001064	1579.39	1584.69	1578.06	0.995818	-0.00604615	0.894937	1
DRC7	ENSGALG00000001065	15.1248	6.2303	17.3484	2.78452	1.47743	0.041933	0.452119
TMEM57	ENSGALG00000001067	953.635	921.109	961.766	1.04414	0.0623142	0.87717	1
ZPD	ENSGALG00000001069	0.173079	0.255649	0.152436	0.596272	-0.745959	0.698008	1
FAM118B	ENSGALG00000001070	200.384	146.289	213.908	1.46224	0.548175	0.107857	0.707859
ELN	ENSGALG00000001071	253.954	656.176	153.398	0.233776	-2.0968	0.00579638	0.151
NR6A1	ENSGALG00000001073	1071.71	573.474	1196.26	2.086	1.06074	0.00159435	0.0720457
LIMK1	ENSGALG00000001076	692.436	708.702	688.369	0.971309	-0.0419974	0.685766	1
TIRAP	ENSGALG00000001077	422.63	331.286	445.466	1.34466	0.427238	0.317201	1
ENSGALG00000001078	ENSGALG00000001078	0.292429	0.317635	0.286128	0.900807	-0.150709	0.859094	1
Wnt3	ENSGALG00000001079	5.24989	0.890919	6.33963	7.11583	2.83103	0.0757543	0.596034
NR5A1	ENSGALG00000001080	10.9069	11.7617	10.6932	0.909158	-0.137397	0.950983	1
TTC34	ENSGALG00000001081	4.47342	0.255649	5.52787	21.6229	4.43449	0.0590071	0.52668
DCPS	ENSGALG00000001082	363.141	268.649	386.764	1.43966	0.525732	0.102852	0.692856
ATP8B3	ENSGALG00000001084	48.8752	39.0402	51.334	1.3149	0.394956	0.490669	1
ADGRG1	ENSGALG00000001085	449.754	480.31	442.115	0.920478	-0.119544	0.418308	1
C1orf116	ENSGALG00000001091	12.7702	21.9354	10.4789	0.477717	-1.06577	0.221795	0.956836
TCF3	ENSGALG00000001093	3132.38	3052.04	3152.47	1.03291	0.0467115	0.821705	1
ADGRD2	ENSGALG00000001094	4.11534	3.54993	4.25669	1.19909	0.261941	1	1
CCDC183	ENSGALG00000001095	0	0	0	NA	NA	NA	NA
UQCR11	ENSGALG00000001096	731.65	584.158	768.523	1.31561	0.395731	0.231579	0.971072
WNT9b	ENSGALG00000001097	0.696943	1.71975	0.441241	0.256572	-1.96256	0.44656	1
ANKHD1	ENSGALG00000001099	2887.69	2864.64	2893.46	1.01006	0.0144388	0.924962	1
ST3GAL4	ENSGALG00000001100	850.103	691.79	889.681	1.28606	0.362955	0.329328	1
MBD3	ENSGALG00000001101	853.173	921.079	836.197	0.907845	-0.139482	0.65255	1
PSMB7	ENSGALG00000001103	1620.97	1613.86	1622.75	1.00551	0.00792465	0.965108	1
SBDS	ENSGALG00000001104	51.8537	50.3947	52.2184	1.03619	0.0512859	0.916647	1
MEX3D	ENSGALG00000001106	841.994	685.488	881.121	1.28539	0.362209	0.252054	0.994571
ENSGALG00000001107	ENSGALG00000001107	72.3023	77.6645	70.9618	0.913696	-0.130213	0.850715	1
MIER2	ENSGALG00000001108	207.436	196.818	210.091	1.06743	0.0941474	0.72809	1
GTSF1	ENSGALG00000001109	34.8044	29.3503	36.168	1.23229	0.30134	0.475043	1
ENSGALG00000001110	ENSGALG00000001110	95.9898	108.805	92.7861	0.852775	-0.229762	0.575854	1
DNAH9	ENSGALG00000001111	456.263	154.827	531.622	3.43365	1.77974	0.00932959	0.196584
SRA1	ENSGALG00000001113	0	0	0	NA	NA	NA	NA
MMEL1	ENSGALG00000001115	1.32568	0.766948	1.46536	1.91064	0.934058	0.726466	1
PFKFB2	ENSGALG00000001117	138.412	219.224	118.209	0.539216	-0.891065	0.00162188	0.0728976
NEK6	ENSGALG00000001118	1009.86	1468.74	895.139	0.609461	-0.714394	0.0746778	0.590017
SH3GL1	ENSGALG00000001121	625.689	652.101	619.086	0.949372	-0.0749552	0.788354	1
CALN1	ENSGALG00000001122	10.48	15.6231	9.19417	0.588499	-0.764889	0.321186	1
LHX2	ENSGALG00000001124	6.4645	2.52744	7.44877	2.94716	1.55933	0.110368	0.711565
CHAF1A	ENSGALG00000001126	528.013	430.501	552.391	1.28313	0.359672	0.267597	1
KIRREL3	ENSGALG00000001129	752.975	223.62	885.314	3.95902	1.98514	0.000170057	0.0175124
WBSCR17	ENSGALG00000001130	187.07	242.714	173.159	0.713431	-0.487154	0.0820122	0.619219
ENSGALG00000001131	ENSGALG00000001131	0.528913	0.207208	0.60934	2.94071	1.55616	1	1
APBB3	ENSGALG00000001132	207.086	253.137	195.573	0.772597	-0.372212	0.160399	0.844858
ENSGALG00000001136	ENSGALG00000001136	5.99542	2.9632	6.75348	2.27911	1.18847	0.393428	1
ENSGALG00000001137	ENSGALG00000001137	0.0414417	0.207208	0	0	#NAME?	0.458447	1
ENSGALG00000001138	ENSGALG00000001138	124.008	237.408	95.6584	0.402928	-1.31141	0.0263343	0.352241
HES5	ENSGALG00000001141	77.5734	18.5714	92.324	4.9713	2.31362	0.0889454	0.646402
ETS1	ENSGALG00000001143	304.522	609.951	228.165	0.374071	-1.41862	0.0135744	0.248202
ZNF346	ENSGALG00000001144	103.824	79.3882	109.933	1.38476	0.469631	0.186002	0.902264
UBXN6	ENSGALG00000001146	100.892	101.527	100.733	0.992178	-0.0113286	0.819814	1
ADGRG5	ENSGALG00000001149	1.94471	4.15811	1.39136	0.334614	-1.57943	0.162712	0.84886
ENSGALG00000001150	ENSGALG00000001150	327.868	72.102	391.809	5.4341	2.44204	0.00445416	0.129102
AUTS2	ENSGALG00000001153	5606.24	6197.59	5458.41	0.880731	-0.183227	0.443405	1
RNF222	ENSGALG00000001156	0	0	0	NA	NA	NA	NA
DENND1A	ENSGALG00000001157	197.578	251.589	184.075	0.731652	-0.450771	0.257021	0.999867
UIMC1	ENSGALG00000001158	131.324	116.634	134.997	1.15744	0.210942	0.487662	1
DOK4	ENSGALG00000001160	527.179	571.086	516.202	0.903895	-0.145772	0.438807	1
FLI1	ENSGALG00000001161	29.7555	79.0581	17.4299	0.22047	-2.18135	0.0295091	0.37319
PHB	ENSGALG00000001162	575.608	555.204	580.709	1.04594	0.0647965	0.867149	1
NDEL1	ENSGALG00000001163	480.832	533.738	467.605	0.876094	-0.190842	0.52631	1
PANK4	ENSGALG00000001165	368.382	334.834	376.769	1.12524	0.170233	0.554327	1
ENSGALG00000001166	ENSGALG00000001166	661.884	683.43	656.497	0.960592	-0.0580039	0.600127	1
KCNJ1	ENSGALG00000001167	0.10226	0.511299	0	0	#NAME?	0.353578	1
POLR2C	ENSGALG00000001168	718.893	664.96	732.376	1.10138	0.139319	0.718357	1
CRB2	ENSGALG00000001169	106.411	117.388	103.667	0.883117	-0.179324	0.566726	1
SEMA6B	ENSGALG00000001171	1697.11	1192.89	1823.17	1.52836	0.611986	0.082928	0.623009
KBP	ENSGALG00000001172	1.2365	0.414417	1.44202	3.47963	1.79894	0.584976	1
WBSCR16	ENSGALG00000001174	209.28	241.729	201.168	0.832205	-0.264989	0.446967	1
C4BPA	ENSGALG00000001175	708.393	648.52	723.361	1.1154	0.157566	0.586669	1
CD34	ENSGALG00000001177	4.5306	8.46135	3.54791	0.419308	-1.25392	0.0525536	0.504126
ARMC8	ENSGALG00000001179	191.157	198.073	189.428	0.956354	-0.0643833	0.799682	1
KCNJ5	ENSGALG00000001181	28.1453	17.4551	30.8179	1.76556	0.820124	0.637401	1
NCOA6	ENSGALG00000001182	990.999	1054.77	975.057	0.924429	-0.113365	0.780171	1
MYH10	ENSGALG00000001183	6046.65	6915.58	5829.41	0.842939	-0.2465	0.439108	1
COQ9	ENSGALG00000001184	171.296	179.854	169.157	0.940525	-0.0884611	0.736069	1
DHX8	ENSGALG00000001186	329.857	331.119	329.541	0.995233	-0.00689309	0.908582	1
STRBP	ENSGALG00000001187	479.643	480.137	479.52	0.998716	-0.00185315	0.944733	1
ETV4	ENSGALG00000001188	560.104	964.356	459.04	0.476007	-1.07094	0.0398687	0.442565
NCF1	ENSGALG00000001189	35.2642	61.4687	28.7131	0.467118	-1.09814	0.00886844	0.192615
DBR1	ENSGALG00000001190	363.257	365.138	362.786	0.993558	-0.00932432	0.905841	1
GGMOXr1	ENSGALG00000001191	191.276	251.95	176.108	0.698979	-0.516678	0.276166	1
ARHGAP32	ENSGALG00000001192	3736.69	3526.18	3789.32	1.07462	0.103831	0.718555	1
CIAPIN1	ENSGALG00000001194	1209.05	1183.78	1215.37	1.02669	0.0380031	0.913792	1
BARX2B	ENSGALG00000001197	80.3761	65.2076	84.1682	1.29077	0.368236	0.446197	1
GFOD2	ENSGALG00000001201	1065.75	1111.92	1054.21	0.948094	-0.0768972	0.727313	1
CCDC42	ENSGALG00000001202	0.063527	0.317635	0	0	#NAME?	0.458445	1
TMEM45B	ENSGALG00000001203	3.41983	3.73015	3.34225	0.89601	-0.158413	0.872701	1
ENKD1	ENSGALG00000001204	141.694	189.832	129.66	0.683023	-0.549995	0.0242869	0.336964
ENSGALG00000001206	ENSGALG00000001206	10.7187	10.6017	10.7479	1.0138	0.0197693	0.884896	1
PLCH2	ENSGALG00000001207	117.77	77.117	127.934	1.65895	0.730273	0.163645	0.850999
PPP2R3A	ENSGALG00000001208	134.023	169.746	125.093	0.736943	-0.440375	0.216279	0.946546
ENSGALG00000001209	ENSGALG00000001209	6.75811	9.57322	6.05434	0.632424	-0.661036	0.46766	1
ENSGALG00000001211	ENSGALG00000001211	5.78331	11.5777	4.33472	0.374403	-1.41734	0.0314001	0.38679
ENSGALG00000001212	ENSGALG00000001212	5.9051	4.75255	6.19324	1.30314	0.381992	0.996565	1
MSL2	ENSGALG00000001213	143.754	156.357	140.603	0.899242	-0.153218	0.780613	1
PARD6A	ENSGALG00000001214	33.0173	28.5625	34.131	1.19496	0.256963	0.612986	1
PCCB	ENSGALG00000001217	274.894	253.684	280.196	1.10451	0.143404	0.773972	1
PIGU	ENSGALG00000001219	313.629	303.065	316.269	1.04357	0.0615252	0.900349	1
HERPUD1	ENSGALG00000001220	106.385	91.75	110.043	1.19938	0.262293	0.494827	1
PEX10	ENSGALG00000001223	195.355	182.475	198.575	1.08823	0.121985	0.784296	1
RABGAP1	ENSGALG00000001225	897.127	904.198	895.359	0.990225	-0.0141721	0.9263	1
ABCA2	ENSGALG00000001226	2147.98	1755.09	2246.2	1.27982	0.355944	0.326364	1
PIK3R6	ENSGALG00000001227	84.966	118.443	76.5968	0.646697	-0.628839	0.0711808	0.577903
SKI	ENSGALG00000001229	284.696	364.791	264.673	0.725545	-0.462862	0.160077	0.843456
SAMHD1	ENSGALG00000001231	186.015	211.445	179.657	0.849666	-0.235033	0.388315	1
RHD	ENSGALG00000001233	88.6313	90.8261	88.0826	0.969793	-0.0442505	0.712516	1
CETP	ENSGALG00000001234	1.42054	1.36732	1.43384	1.04865	0.0685312	1	1
ANKRD24	ENSGALG00000001235	322.39	364.408	311.885	0.855868	-0.22454	0.31374	1
ZBTB26	ENSGALG00000001236	347.968	349.183	347.664	0.995649	-0.00629133	0.863686	1
STX8	ENSGALG00000001238	300.48	276.537	306.466	1.10823	0.148258	0.653164	1
SLC26A2	ENSGALG00000001239	12.0998	15.7473	11.1879	0.710464	-0.493166	0.614917	1
SLC25A1	ENSGALG00000001240	1070.22	1063.82	1071.82	1.00752	0.0108069	0.894622	1
ENSGALG00000001242	ENSGALG00000001242	166.304	142.935	172.146	1.20436	0.26827	0.568616	1
ENSGALG00000001244	ENSGALG00000001244	5.15151	8.54479	4.30319	0.503604	-0.989639	0.22366	0.957738
SIRT6	ENSGALG00000001245	483.757	410.711	502.018	1.22231	0.289615	0.43574	1
PPARGC1B	ENSGALG00000001246	369.867	309.799	384.884	1.24237	0.313091	0.348336	1
APLP2	ENSGALG00000001250	3437.81	3715.16	3368.48	0.906685	-0.141327	0.450302	1
CREB3L3	ENSGALG00000001252	26.4145	30.7628	25.3275	0.823315	-0.280484	0.586744	1
RC3H2	ENSGALG00000001253	425.695	517.928	402.637	0.777401	-0.36327	0.358203	1
ARHGEF37	ENSGALG00000001255	39.3349	36.9451	39.9324	1.08086	0.112173	0.898803	1
NLRC5	ENSGALG00000001256	11.1722	6.08488	12.444	2.04508	1.03215	0.268357	1
NUMA1	ENSGALG00000001258	6025.07	4804.39	6330.24	1.3176	0.397907	0.238427	0.976601
CFAP52	ENSGALG00000001261	22.0264	7.4177	25.6786	3.4618	1.79152	0.173962	0.87415
CLIC4	ENSGALG00000001262	1106.72	1233.71	1074.98	0.871334	-0.198702	0.544583	1
GTF2IRD1	ENSGALG00000001263	1077.62	976.421	1102.92	1.12956	0.175755	0.571896	1
PLXNA2	ENSGALG00000001264	2230.09	5430.13	1430.07	0.263359	-1.9249	2.94737e-06	0.000841835
MAP2K2	ENSGALG00000001267	800.227	751.845	812.322	1.08044	0.111617	0.821461	1
ENSGALG00000001269	ENSGALG00000001269	0.298997	0	0.373746	Inf	Inf	0.977849	1
PRKCZ	ENSGALG00000001270	62.915	74.2942	60.0702	0.808545	-0.3066	0.451664	1
C17orf105	ENSGALG00000001271	6.7253	11.4713	5.5388	0.482838	-1.05039	0.174971	0.877801
C2CD4C	ENSGALG00000001273	329.099	230.172	353.831	1.53725	0.620348	0.161049	0.846266
PDCL	ENSGALG00000001275	178.898	207.336	171.789	0.828552	-0.271336	0.427852	1
HOXB9	ENSGALG00000001276	0	0	0	NA	NA	NA	NA
STAG1	ENSGALG00000001277	154.39	203.143	142.202	0.700006	-0.51456	0.209345	0.939551
PRDM10	ENSGALG00000001278	922.283	894.391	929.256	1.03898	0.0551706	0.870608	1
ZNF652	ENSGALG00000001279	194.419	229.847	185.563	0.807331	-0.308767	0.426484	1
PHOSPHO1	ENSGALG00000001281	30.4482	46.0783	26.5407	0.575991	-0.795882	0.0601294	0.531682
GABRD	ENSGALG00000001282	1.66491	0.573284	1.93782	3.3802	1.75711	0.890755	1
SRRM1	ENSGALG00000001283	3726.17	3300.8	3832.52	1.16109	0.215476	0.573037	1
SLC35G2	ENSGALG00000001285	140.659	123.662	144.909	1.17182	0.228746	0.418604	1
ABI3	ENSGALG00000001287	18.0256	16.1484	18.4949	1.14531	0.195732	1	1
CFAP74	ENSGALG00000001288	9.20034	12.9914	8.25258	0.635235	-0.654637	0.472298	1
SHC2	ENSGALG00000001289	4912.09	3087.29	5368.29	1.73884	0.798122	0.0186659	0.294031
CLIP2	ENSGALG00000001291	1414.45	1335.67	1434.14	1.07372	0.102616	0.607865	1
IGF2BP1	ENSGALG00000001293	4289.48	3862.94	4396.12	1.13802	0.186532	0.543398	1
SCLY	ENSGALG00000001295	94.8956	104.109	92.5923	0.889379	-0.169129	0.519252	1
RFC2	ENSGALG00000001298	106.023	99.8092	107.576	1.07782	0.108111	0.659626	1
GIP	ENSGALG00000001299	7.61423	1.75465	9.07912	5.17432	2.37137	0.157578	0.837342
ENSGALG00000001300	ENSGALG00000001300	4.96692	7.72169	4.27823	0.554053	-0.851903	0.303058	1
CLTCL1	ENSGALG00000001301	1582.2	1770.78	1535.06	0.866884	-0.20609	0.514805	1
ENSGALG00000001302	ENSGALG00000001302	274.699	261.138	278.089	1.06491	0.0907344	0.785595	1
TMEM52	ENSGALG00000001304	11.0428	7.4176	11.9491	1.61091	0.687872	0.232305	0.971072
ENSGALG00000001305	ENSGALG00000001305	0	0	0	NA	NA	NA	NA
NFRKB	ENSGALG00000001306	435.575	468.486	427.348	0.912189	-0.132595	0.774119	1
SNF8	ENSGALG00000001309	309.202	267.679	319.583	1.1939	0.255684	0.515583	1
TRNAU1AP	ENSGALG00000001310	28.8895	20.3697	31.0194	1.52282	0.606745	0.247168	0.986715
ARHGAP44	ENSGALG00000001311	121.543	115.74	122.993	1.06267	0.087692	1	1
SNAP29	ENSGALG00000001312	534.265	446.413	556.227	1.24599	0.317296	0.288319	1
EIF4H	ENSGALG00000001313	304.44	312.132	302.517	0.969195	-0.0451418	0.882153	1
PTGS1	ENSGALG00000001314	40.4202	110.869	22.8078	0.205718	-2.28126	0.0120147	0.228641
UBE2Z	ENSGALG00000001315	56.5554	54.7762	57.0002	1.0406	0.0574163	0.911901	1
CPNE2	ENSGALG00000001316	41.0873	38.5762	41.7151	1.08137	0.112858	0.853081	1
ENSGALG00000001317	ENSGALG00000001317	2249.27	1797.22	2362.29	1.31442	0.394421	0.156828	0.835456
CSK	ENSGALG00000001318	2619.98	2281.3	2704.65	1.18557	0.245586	0.621215	1
CAMK1G	ENSGALG00000001319	96.5783	200.453	70.6096	0.35225	-1.50533	0.000403468	0.0321458
CYP1A1	ENSGALG00000001320	1.86478	1.09813	2.05644	1.87268	0.905103	0.7491	1
ENSGALG00000001323	ENSGALG00000001323	0.299686	0.828934	0.167374	0.201915	-2.30818	0.486873	1
CYP1A4	ENSGALG00000001325	0.711522	0.207208	0.837601	4.04231	2.01518	0.971825	1
AIRE	ENSGALG00000001327	1.98323	2.83923	1.76923	0.623136	-0.682382	0.645083	1
BSG	ENSGALG00000001328	8664.55	6459.97	9215.69	1.42658	0.512565	0.102362	0.691219
EPB41	ENSGALG00000001329	3488.82	2567.38	3719.18	1.44863	0.534691	0.114386	0.723907
ENSGALG00000001330	ENSGALG00000001330	590.278	534.504	604.222	1.13043	0.176876	0.629373	1
ST14	ENSGALG00000001331	103.379	169.485	86.8531	0.512454	-0.964506	0.00866589	0.192255
RBL1	ENSGALG00000001332	527.286	544.786	522.91	0.959845	-0.0591264	0.957701	1
MRRF	ENSGALG00000001333	258.581	251.169	260.435	1.03689	0.0522654	0.85965	1
GNB1	ENSGALG00000001334	6319.02	6197	6349.52	1.02461	0.0350778	0.888463	1
FAM18B1	ENSGALG00000001335	864.215	809.757	877.83	1.08407	0.116453	0.786758	1
EDC3	ENSGALG00000001337	384.314	381.053	385.129	1.0107	0.0153486	0.929849	1
ZBTB44	ENSGALG00000001341	156.238	166.506	153.671	0.922914	-0.115732	0.947495	1
HCN2	ENSGALG00000001342	587.105	344.639	647.722	1.87942	0.91029	0.0562108	0.518537
LAMB3	ENSGALG00000001343	0.722655	1.19491	0.604591	0.505972	-0.98287	0.648095	1
ENSGALG00000001345	ENSGALG00000001345	92.1536	58.9296	100.46	1.70474	0.76955	0.0393158	0.439883
ENSGALG00000001346	ENSGALG00000001346	18.0872	8.7171	20.4297	2.34364	1.22875	0.24454	0.984177
LHX6	ENSGALG00000001347	28.6212	80.7784	15.5819	0.192897	-2.37409	0.0291662	0.370712
TEKT3	ENSGALG00000001348	0.0362602	0	0.0453252	Inf	Inf	1	1
RSPRY1	ENSGALG00000001350	861.814	732.43	894.16	1.22081	0.287841	0.429707	1
MORN5	ENSGALG00000001352	10.3885	23.7615	7.04526	0.296499	-1.7539	0.0568846	0.520851
NDUFA8	ENSGALG00000001355	680.331	583.164	704.622	1.20827	0.272948	0.412993	1
NADK	ENSGALG00000001359	341.886	366.286	335.786	0.916731	-0.125429	0.742055	1
CLK3	ENSGALG00000001362	321.629	262.6	336.387	1.28099	0.357254	0.359091	1
MYBBP1A	ENSGALG00000001363	197.332	227.404	189.814	0.834701	-0.260669	0.607049	1
CSNK1A1	ENSGALG00000001364	487.008	520.261	478.694	0.920104	-0.120132	0.81374	1
CASP9	ENSGALG00000001366	160.152	119.981	170.195	1.41852	0.504388	0.173195	0.873101
ENSGALG00000001369	ENSGALG00000001369	0.294688	0.573284	0.225039	0.392544	-1.34907	0.61399	1
ADAMTS8	ENSGALG00000001370	55.0931	33.2428	60.5557	1.82162	0.865224	0.399971	1
ENSGALG00000001371	ENSGALG00000001371	63.6181	15.879	75.5529	4.75805	2.25037	0.0278337	0.359818
TRAF3IP3	ENSGALG00000001373	0.0502253	0	0.0627817	Inf	Inf	1	1
SLC35E2B	ENSGALG00000001374	3054.4	2779.73	3123.07	1.12352	0.168021	0.630444	1
COX10	ENSGALG00000001375	277.542	251.609	284.025	1.12884	0.174839	0.496614	1
ARID3B	ENSGALG00000001376	1843.75	1974.28	1811.12	0.917358	-0.124443	0.623615	1
POLRMT	ENSGALG00000001377	819.687	825.811	818.156	0.990729	-0.0134372	0.911637	1
C1orf74	ENSGALG00000001378	19.7056	16.6535	20.4686	1.22909	0.297587	0.529729	1
ACTG1	ENSGALG00000001381	6060.62	5326.35	6244.18	1.17232	0.229366	0.501301	1
CDC2L1	ENSGALG00000001382	749.379	802.171	736.181	0.917736	-0.123849	0.585524	1
HTR4	ENSGALG00000001383	0.646757	1.62297	0.402703	0.248127	-2.01085	0.427745	1
FGF22	ENSGALG00000001385	25.6133	14.8294	28.3092	1.909	0.932815	0.0647586	0.553077
PI4KA	ENSGALG00000001386	1065.58	1043.87	1071.01	1.026	0.037027	0.959727	1
SPNS2	ENSGALG00000001387	15.5686	5.13821	18.1762	3.53746	1.82271	0.00449445	0.129102
TTLL11	ENSGALG00000001389	111.574	135.631	105.56	0.77829	-0.36162	0.368239	1
PLLP	ENSGALG00000001391	1.86126	1.22981	2.01912	1.64182	0.715295	1	1
MMP23B	ENSGALG00000001392	25.3162	49.5953	19.2464	0.388069	-1.36561	0.00322022	0.106742
UBL7	ENSGALG00000001394	235.581	232.843	236.265	1.0147	0.0210521	0.916901	1
SERPIND1	ENSGALG00000001396	19.6963	20.1536	19.582	0.971636	-0.0415118	1	1
ENSGALG00000001398	ENSGALG00000001398	720.113	356.044	811.13	2.27817	1.18788	0.0490685	0.490944
RNF126	ENSGALG00000001399	737.31	727.838	739.678	1.01627	0.0232807	0.954349	1
HIC2	ENSGALG00000001403	573.232	472.835	598.331	1.26541	0.339606	0.265058	1
ENSGALG00000001404	ENSGALG00000001404	0.191227	0.207208	0.187232	0.903592	-0.146256	0.712262	1
IRF6	ENSGALG00000001405	44.4215	54.1644	41.9858	0.775155	-0.367443	0.308664	1
ADAMTS15	ENSGALG00000001407	643.236	1110.15	526.507	0.474265	-1.07623	0.118784	0.736062
IL12B	ENSGALG00000001409	2.6547	2.46545	2.70202	1.09595	0.132185	1	1
SPNS3	ENSGALG00000001410	1.9934	0.511299	2.36392	4.62337	2.20894	0.443169	1
SRSF4	ENSGALG00000001411	694.773	610.952	715.728	1.1715	0.228353	0.55897	1
SEMA7A	ENSGALG00000001412	1006.39	751.261	1070.17	1.4245	0.51046	0.145448	0.81124
MUC16	ENSGALG00000001414	3.21662	2.50035	3.39569	1.35809	0.441579	1	1
UBE2L3	ENSGALG00000001415	677.185	713.556	668.092	0.936285	-0.0949806	0.771271	1
ADRA1B	ENSGALG00000001416	0.563903	0.718507	0.525252	0.731032	-0.451993	0.684046	1
CYP11A1	ENSGALG00000001417	36.4223	14.6979	41.8534	2.84758	1.50974	0.0229827	0.326987
GUCA1B	ENSGALG00000001418	0.0330062	0	0.0412578	Inf	Inf	1	1
DAB2IP	ENSGALG00000001419	356.746	601.862	295.467	0.490921	-1.02644	0.0021052	0.0847569
RALGAPB	ENSGALG00000001420	1299.84	1380.1	1279.77	0.927304	-0.108886	0.696531	1
RRP9	ENSGALG00000001422	642.864	696.352	629.492	0.903985	-0.14563	0.415416	1
YDJC	ENSGALG00000001424	16.6829	17.248	16.5417	0.959046	-0.0603283	1	1
SNX19	ENSGALG00000001425	252.447	191.527	267.677	1.39759	0.482946	0.135803	0.786233
MECR	ENSGALG00000001426	145.798	152.937	144.013	0.941646	-0.0867429	0.673746	1
EFHD1	ENSGALG00000001428	44.7546	71.1784	38.1486	0.535957	-0.899811	0.0640554	0.548993
TTC1	ENSGALG00000001429	296.777	281.423	300.616	1.0682	0.0951806	0.850503	1
GUCA1A	ENSGALG00000001431	2.25081	1.36732	2.47168	1.80768	0.854139	1	1
B3GNTL1	ENSGALG00000001433	19.4608	10.8646	21.6099	1.98902	0.992056	0.131138	0.774375
STOM	ENSGALG00000001434	303.83	687.687	207.866	0.302269	-1.7261	0.0146986	0.25783
SDF2L1	ENSGALG00000001435	488.228	479.402	490.435	1.02301	0.0328269	0.963692	1
PWWP2A	ENSGALG00000001436	406.735	415.799	404.47	0.972752	-0.0398555	0.954877	1
NTM	ENSGALG00000001437	2127.86	2182.89	2114.1	0.968487	-0.0461951	0.670979	1
WDR77	ENSGALG00000001438	173.001	159.116	176.472	1.10908	0.149364	0.681479	1
RANBP10	ENSGALG00000001439	728.335	596.774	761.225	1.27557	0.351139	0.330342	1
ACTL9	ENSGALG00000001440	0	0	0	NA	NA	NA	NA
UBE2G1	ENSGALG00000001441	365.464	339.918	371.85	1.09394	0.129534	0.622749	1
OPCML	ENSGALG00000001442	384.974	591.511	333.339	0.563539	-0.827414	0.0116962	0.224977
PTPRU	ENSGALG00000001443	2235.24	4078.41	1774.45	0.435084	-1.20063	0.0136492	0.248202
POC1A	ENSGALG00000001444	112.122	110.295	112.579	1.0207	0.0295647	0.905065	1
FABP6	ENSGALG00000001445	37.6908	30.6887	39.4413	1.28521	0.361999	0.739734	1
GSN	ENSGALG00000001446	1007.6	1034.44	1000.89	0.967571	-0.0475599	0.861655	1
STRA6	ENSGALG00000001449	56.2885	73.8552	51.8968	0.702683	-0.509054	0.313423	1
IGSF9B	ENSGALG00000001450	870.117	1334.57	754.005	0.564982	-0.823724	0.0796385	0.612854
ATP5F1	ENSGALG00000001452	2179.79	1847.64	2262.82	1.22471	0.292438	0.403295	1
FAM110D	ENSGALG00000001453	163.958	202.527	154.316	0.761952	-0.392228	0.186119	0.90238
CCNJL	ENSGALG00000001455	80.6827	87.9798	78.8584	0.896324	-0.157907	1	1
TNNC1	ENSGALG00000001459	12.6054	18.5458	11.1204	0.599617	-0.737887	0.156961	0.835765
ADORA3	ENSGALG00000001462	8.39888	10.9193	7.76878	0.711473	-0.49112	0.386945	1
PDIK1L	ENSGALG00000001463	186.362	189.122	185.672	0.981762	-0.0265542	0.995339	1
RPL38	ENSGALG00000001465	3119	2519.19	3268.95	1.29762	0.375866	0.302322	1
ANKFY1	ENSGALG00000001467	165.147	203.479	155.564	0.764522	-0.387371	0.329348	1
STOML1	ENSGALG00000001470	440.838	343.236	465.238	1.35545	0.438769	0.244162	0.984177
JAM3	ENSGALG00000001472	1413.13	1561.24	1376.11	0.881419	-0.182099	0.45347	1
MIB2	ENSGALG00000001473	461.165	733.84	392.996	0.535533	-0.900952	0.00351358	0.111976
RAB14	ENSGALG00000001474	1733.44	1784.13	1720.76	0.96448	-0.0521769	0.781869	1
STMN1	ENSGALG00000001475	22503.5	20448.7	23017.2	1.1256	0.170699	0.603127	1
RAP1A	ENSGALG00000001476	202.451	203.333	202.23	0.994578	-0.0078429	0.892844	1
ENSGALG00000001478	ENSGALG00000001478	88.7519	66.2665	94.3732	1.42415	0.510099	0.219914	0.95379
CYB5D2	ENSGALG00000001479	112.458	127.304	108.746	0.854221	-0.227319	0.394713	1
FAM212B	ENSGALG00000001480	87.4897	22.206	103.811	4.67488	2.22493	3.82914e-07	0.000161015
GIGYF2	ENSGALG00000001482	1366.89	1346.82	1371.91	1.01862	0.0266229	0.93385	1
ENSGALG00000001483	ENSGALG00000001483	170.689	238.9	153.637	0.643099	-0.636886	0.114649	0.723907
TOP3B	ENSGALG00000001485	505.273	473.422	513.235	1.0841	0.116493	0.777883	1
ZAP70	ENSGALG00000001486	0.137975	0.524844	0.0412578	0.0786097	-3.66915	0.447073	1
RRAGC	ENSGALG00000001487	730.978	705.518	737.343	1.04511	0.0636535	0.952015	1
SSU72	ENSGALG00000001489	728.48	733.427	727.243	0.991568	-0.0122163	0.900603	1
KCNJ13	ENSGALG00000001490	15.7968	18.8544	15.0324	0.797288	-0.326827	0.612011	1
NCAPD3	ENSGALG00000001491	171.448	158.709	174.633	1.10033	0.137938	0.455327	1
NDRG3	ENSGALG00000001492	744.232	976.773	686.097	0.702412	-0.50961	0.0622835	0.541244
PPM1F	ENSGALG00000001493	47.6824	50.7932	46.9047	0.923443	-0.114905	0.957272	1
NISCH	ENSGALG00000001494	684.875	930.259	623.529	0.670275	-0.577175	0.0324698	0.393417
ENSGALG00000001496	ENSGALG00000001496	0.519205	0.890919	0.426277	0.478468	-1.0635	0.735989	1
SLU7	ENSGALG00000001500	542.418	526.84	546.313	1.03696	0.0523646	0.896611	1
MAPK1	ENSGALG00000001501	254.175	325.427	236.362	0.726315	-0.461333	0.251292	0.994005
UTP11L	ENSGALG00000001502	171.79	161.462	174.372	1.07996	0.110974	0.686329	1
TBCD	ENSGALG00000001503	413.107	456.156	402.345	0.882034	-0.181094	0.637423	1
DDX20	ENSGALG00000001504	293.949	273.68	299.016	1.09258	0.127732	0.727549	1
NGEF	ENSGALG00000001505	15.6764	13.7584	16.1559	1.17426	0.231748	0.639809	1
PTTG1	ENSGALG00000001506	138.357	93.7346	149.512	1.59506	0.673608	0.048363	0.486781
KCND3	ENSGALG00000001512	341.267	239.59	366.687	1.53047	0.613979	0.320306	1
CNTRL	ENSGALG00000001513	498.854	545.486	487.196	0.893141	-0.16304	0.620652	1
ENSGALG00000001515	ENSGALG00000001515	442.368	404.428	451.853	1.11726	0.15997	0.60883	1
FHL3	ENSGALG00000001516	617.27	815.391	567.74	0.696279	-0.522262	0.0473938	0.481925
ZNF750	ENSGALG00000001518	11.2136	15.5598	10.1271	0.650846	-0.619611	0.44763	1
NEU2	ENSGALG00000001519	1.42267	2.15552	1.23946	0.575017	-0.798325	0.515796	1
VPS26B	ENSGALG00000001521	310.877	367.782	296.651	0.806594	-0.310086	0.334317	1
PHF20	ENSGALG00000001522	1460.58	1341.8	1490.27	1.11065	0.1514	0.681475	1
CALCOCO2	ENSGALG00000001525	210.924	228.401	206.555	0.904353	-0.145043	0.676332	1
VWA1	ENSGALG00000001527	72.9347	17.0058	86.9169	5.111	2.35361	0.0413131	0.448635
THYN1	ENSGALG00000001529	228.976	223.091	230.448	1.03298	0.0468078	1	1
FN3K	ENSGALG00000001531	100.688	116.541	96.7247	0.829959	-0.268887	0.286776	1
WNT2B	ENSGALG00000001532	7.52916	3.15677	8.62225	2.73136	1.44962	0.101444	0.689946
TSNAXIP1	ENSGALG00000001533	4.92628	3.18396	5.36186	1.68402	0.751913	0.547808	1
TMEM88	ENSGALG00000001534	4.51446	5.36083	4.30287	0.80265	-0.317158	0.845545	1
STAB1	ENSGALG00000001535	19.3318	30.3966	16.5656	0.54498	-0.875724	0.0500066	0.495508
ENSGALG00000001536	ENSGALG00000001536	176.719	183.201	175.098	0.955769	-0.0652665	0.864333	1
ST7L	ENSGALG00000001538	117.412	123.99	115.768	0.933685	-0.0989915	0.93461	1
SF3A3	ENSGALG00000001540	1058.68	938.695	1088.68	1.15978	0.213853	0.468595	1
MRPL20	ENSGALG00000001542	968.677	802.007	1010.34	1.25977	0.333159	0.317954	1
HOXB13	ENSGALG00000001543	0.0717238	0	0.0896547	Inf	Inf	1	1
ADAMTS10	ENSGALG00000001544	62.649	132.237	45.2521	0.342206	-1.54706	0.00542006	0.144707
RAB40B	ENSGALG00000001545	5.59313	5.82953	5.53403	0.949311	-0.0750472	0.919223	1
ZZEF1	ENSGALG00000001546	366.586	404.631	357.075	0.882469	-0.180382	0.745821	1
CAPZA1	ENSGALG00000001547	256.911	276.63	251.981	0.910896	-0.134642	0.904619	1
ENSGALG00000001550	ENSGALG00000001550	5.13405	4.98685	5.17085	1.0369	0.0522736	1	1
CCNL2	ENSGALG00000001551	1294.73	1121.32	1338.09	1.19332	0.254982	0.468999	1
ENSGALG00000001552	ENSGALG00000001552	1.70811	3.12187	1.35467	0.43393	-1.20447	0.246492	0.98636
PPIL2	ENSGALG00000001554	320.795	333.293	317.67	0.953125	-0.0692627	0.840297	1
AURKAIP1	ENSGALG00000001555	425.923	363.047	441.642	1.21649	0.28272	0.50077	1
ROMO1	ENSGALG00000001556	3.16531	1.76819	3.51459	1.98767	0.991078	0.716302	1
ACAD8	ENSGALG00000001557	278.883	257.854	284.141	1.10194	0.140048	0.801261	1
MOV10	ENSGALG00000001558	1.52171	2.64547	1.24077	0.469015	-1.09229	0.481026	1
ZP3	ENSGALG00000001559	7.7346	8.09371	7.64483	0.94454	-0.0823167	0.934987	1
KCNU1	ENSGALG00000001560	0.465769	0.207208	0.530409	2.55979	1.35602	1	1
MXRA8	ENSGALG00000001561	52.6589	56.3481	51.7367	0.918161	-0.12318	0.949267	1
WDR45B	ENSGALG00000001563	447.688	458.109	445.082	0.971564	-0.0416186	0.774099	1
ATP2A3	ENSGALG00000001564	245.232	226.327	249.958	1.10441	0.143276	0.783821	1
C5	ENSGALG00000001565	31.8704	42.712	29.16	0.682711	-0.550652	0.400898	1
NT5DC2	ENSGALG00000001567	808.007	1043.45	749.146	0.717954	-0.478037	0.0519513	0.502464
NFS1	ENSGALG00000001568	37.4892	38.639	37.2018	0.962804	-0.0546865	0.659023	1
RHOC	ENSGALG00000001569	2.01351	3.17041	1.72428	0.543866	-0.878678	0.512221	1
MYO1F	ENSGALG00000001571	17.0617	30.2665	13.7605	0.454645	-1.13719	0.0451386	0.473862
COMMD4	ENSGALG00000001572	560.452	504.382	574.47	1.13896	0.187715	0.691501	1
P2X1	ENSGALG00000001573	0.113752	0.317635	0.0627817	0.197654	-2.33895	0.575977	1
MLLT6	ENSGALG00000001574	1298.41	1364.08	1282	0.939831	-0.0895274	0.509066	1
HIRA	ENSGALG00000001576	380.916	374.3	382.57	1.0221	0.0315307	0.763118	1
FOXK2	ENSGALG00000001577	931.082	952.781	925.658	0.971532	-0.0416664	0.99826	1
ANP32B	ENSGALG00000001580	4685.01	4097.88	4831.79	1.1791	0.237681	0.384891	1
TRAF1	ENSGALG00000001583	19.1061	16.6108	19.7299	1.18778	0.248265	0.856604	1
ENSGALG00000001585	ENSGALG00000001585	3.82776	4.68306	3.61394	0.771705	-0.373879	0.726813	1
NEIL1	ENSGALG00000001586	88.1695	75.1852	91.4156	1.21587	0.281991	0.700258	1
MRPL40	ENSGALG00000001587	360.587	336.215	366.68	1.09061	0.125135	0.848801	1
INPP5D	ENSGALG00000001589	6.26489	10.4912	5.20831	0.496444	-1.0103	0.289394	1
PBRM1	ENSGALG00000001590	1185.69	1279.17	1162.32	0.908654	-0.138197	0.813639	1
ENSGALG00000001591	ENSGALG00000001591	80.7368	60.4076	85.8191	1.42067	0.506569	0.213701	0.942529
ACER1	ENSGALG00000001592	0.0511299	0.255649	0	0	#NAME?	0.458446	1
UFD1L	ENSGALG00000001593	873.809	765.751	900.823	1.17639	0.234368	0.50134	1
PHF19	ENSGALG00000001595	41.9891	51.137	39.7021	0.776387	-0.365152	0.357711	1
MLLT1	ENSGALG00000001596	544.48	612.619	527.445	0.860968	-0.215969	0.493993	1
PSMB3	ENSGALG00000001597	1367.4	1247.73	1397.32	1.11989	0.163355	0.674109	1
DVL1	ENSGALG00000001600	1020.77	968.822	1033.76	1.06703	0.0935944	0.836928	1
NUTF2	ENSGALG00000001602	1094.46	986.925	1121.34	1.1362	0.184211	0.687688	1
NARF	ENSGALG00000001603	298.234	412.098	269.768	0.65462	-0.611271	0.047222	0.481557
ENSGALG00000001604	ENSGALG00000001604	788.658	954.482	747.202	0.782834	-0.353221	0.150565	0.820314
PPM1J	ENSGALG00000001605	24.5645	36.4658	21.5892	0.592038	-0.756238	0.0506463	0.497262
INPP5B	ENSGALG00000001606	70.5135	80.0083	68.1398	0.851659	-0.231652	0.465375	1
C17orf62	ENSGALG00000001607	192.286	271.308	172.531	0.635921	-0.65308	0.166188	0.855231
UNC5D	ENSGALG00000001608	564.023	1011.54	452.143	0.446985	-1.1617	1.74847e-05	0.00383599
PIP4K2B	ENSGALG00000001610	1283.37	1630.5	1196.58	0.733878	-0.446388	0.117702	0.734031
B3GAT1	ENSGALG00000001611	265.895	362.45	241.757	0.667006	-0.584228	0.0486472	0.487696
HEXDC	ENSGALG00000001612	45.9393	57.7078	42.9972	0.745084	-0.424525	0.309904	1
GNL3	ENSGALG00000001613	1073.78	974.851	1098.51	1.12685	0.172294	0.555864	1
AQP11	ENSGALG00000001614	10.4578	17.2811	8.75196	0.506448	-0.981514	0.125598	0.758093
MAN2C1	ENSGALG00000001615	326.555	279.473	338.326	1.21058	0.275703	0.385502	1
CDC45	ENSGALG00000001616	319.403	279.712	329.325	1.17737	0.235571	0.432422	1
CAMKK1	ENSGALG00000001617	9.02712	19.4306	6.42626	0.33073	-1.59628	0.015768	0.266027
OGFOD3	ENSGALG00000001618	219.391	229.318	216.91	0.945891	-0.0802538	0.704843	1
ATG16L1	ENSGALG00000001619	742.538	774.13	734.64	0.948988	-0.0755385	0.659446	1
CUTA	ENSGALG00000001620	3.85854	3.90236	3.84758	0.985961	-0.0203968	1	1
cldn5	ENSGALG00000001621	1.82345	1.36732	1.93749	1.41699	0.502832	0.802094	1
CWC25	ENSGALG00000001624	429.67	344.921	450.857	1.30713	0.386405	0.357308	1
UTS2R	ENSGALG00000001626	0.597288	0.63527	0.587793	0.925265	-0.112062	1	1
CPNE1	ENSGALG00000001627	4.98447	3.73005	5.29808	1.42038	0.506273	0.811038	1
ENSGALG00000001629	ENSGALG00000001629	9.5201	5.79463	10.4515	1.80365	0.850917	0.6842	1
ENSGALG00000001630	ENSGALG00000001630	639.212	521.552	668.627	1.28199	0.35839	0.262094	1
ENSGALG00000001631	ENSGALG00000001631	0.063527	0.317635	0	0	#NAME?	0.458445	1
MIS12	ENSGALG00000001632	28.1586	21.7021	29.7728	1.37188	0.456156	0.341152	1
DUSP26	ENSGALG00000001633	35.4476	59.2842	29.4885	0.497409	-1.00749	0.0518559	0.502235
RPL23	ENSGALG00000001634	6195.55	4564.18	6603.4	1.44679	0.532852	0.11897	0.736592
EDC4	ENSGALG00000001636	739.599	708.961	747.259	1.05402	0.0759014	0.689237	1
PSMD5	ENSGALG00000001637	363.805	344.157	368.717	1.07136	0.0994486	0.753492	1
TAS1R3	ENSGALG00000001638	11.7469	8.78492	12.4873	1.42145	0.507365	0.450531	1
MTF1	ENSGALG00000001639	135.928	142.105	134.384	0.945668	-0.0805947	0.864911	1
RNF122	ENSGALG00000001640	47.0692	57.1477	44.5496	0.779552	-0.359282	0.341587	1
GLT8D1	ENSGALG00000001642	195.635	154.976	205.8	1.32795	0.409198	0.321287	1
SIN3A	ENSGALG00000001644	885.427	789.962	909.293	1.15106	0.202961	0.404051	1
Segment	ENSGALG00000001645	633.541	898.32	567.347	0.631564	-0.662999	0.332943	1
PSKH1	ENSGALG00000001647	351.797	353.208	351.444	0.995006	-0.00722328	0.970184	1
LASP1	ENSGALG00000001648	501.167	667.615	459.555	0.688354	-0.538778	0.197635	0.919423
DERL2	ENSGALG00000001649	305.482	301.178	306.557	1.01786	0.0255391	0.911317	1
TTI2	ENSGALG00000001651	97.9115	82.6859	101.718	1.23017	0.298861	0.542478	1
ENSGALG00000001652	ENSGALG00000001652	695.291	737.617	684.709	0.928271	-0.107382	0.899378	1
MANEAL	ENSGALG00000001653	0	0	0	NA	NA	NA	NA
C1QBP	ENSGALG00000001654	2133.7	2044.58	2155.98	1.05449	0.0765427	0.881224	1
SPCS1	ENSGALG00000001655	0	0	0	NA	NA	NA	NA
2009-09-01	ENSGALG00000001656	5616.74	5205.03	5719.67	1.09887	0.136026	0.795772	1
RPL19	ENSGALG00000001658	5346.69	4428.36	5576.27	1.25922	0.332529	0.346387	1
SLC22A7	ENSGALG00000001661	175.534	153.405	181.066	1.18031	0.239168	0.903563	1
ATP10B	ENSGALG00000001662	3.51112	6.00925	2.88659	0.480358	-1.05782	0.344934	1
MAK16	ENSGALG00000001663	393.217	376.627	397.365	1.05506	0.0773267	0.917578	1
PTPN9	ENSGALG00000001664	2562.04	2081.2	2682.25	1.2888	0.366029	0.235777	0.973963
RPAIN	ENSGALG00000001666	70.8343	60.1271	73.511	1.22259	0.289946	0.745427	1
UBE2R2	ENSGALG00000001668	1515.82	1417.84	1540.31	1.08638	0.119527	0.80339	1
NEK4	ENSGALG00000001672	894.701	772.3	925.302	1.19811	0.260762	0.475078	1
SETBP1	ENSGALG00000001677	3513.8	2788.69	3695.07	1.32502	0.406017	0.465061	1
PRKAB2	ENSGALG00000001678	272.033	264.163	274	1.03724	0.0527455	0.889836	1
FBXL20	ENSGALG00000001682	204.754	138.445	221.331	1.59868	0.676885	0.0455532	0.474594
SEC14L1	ENSGALG00000001684	684.189	663.113	689.458	1.03973	0.0562081	0.723606	1
2005-09-01	ENSGALG00000001688	6064.01	6901.45	5854.64	0.84832	-0.237319	0.359027	1
SCAMP2	ENSGALG00000001689	627.249	608.748	631.875	1.03799	0.0537942	0.917857	1
GABARB	ENSGALG00000001690	16.7271	17.7648	16.4677	0.926988	-0.109378	0.897682	1
CPSF3L	ENSGALG00000001691	419.604	425.264	418.189	0.983362	-0.024206	0.998237	1
CAMSAP1	ENSGALG00000001692	1472.18	1559.01	1450.47	0.930382	-0.104105	0.782947	1
SLC18A1	ENSGALG00000001693	7.39724	5.82953	7.78916	1.33616	0.41809	0.555371	1
ENSGALG00000001694	ENSGALG00000001694	0.149244	0	0.186555	Inf	Inf	1	1
GABRA6	ENSGALG00000001695	0.507104	0.207208	0.582078	2.80914	1.49013	0.994932	1
SAG	ENSGALG00000001696	2.011	2.90112	1.78847	0.616475	-0.697885	0.603576	1
ENSGALG00000001697	ENSGALG00000001697	0.184587	0.255649	0.166821	0.652539	-0.615864	0.77083	1
GABRA1	ENSGALG00000001698	23.8607	17.9104	25.3483	1.41528	0.501089	0.539352	1
MPI	ENSGALG00000001700	774.007	687.843	795.547	1.15658	0.209868	0.593084	1
ENSGALG00000001701	ENSGALG00000001701	146.918	144.448	147.535	1.02137	0.0305043	0.926859	1
EXOC3L1	ENSGALG00000001702	656.119	621.388	664.802	1.06987	0.0974314	0.940098	1
ENSGALG00000001705	ENSGALG00000001705	0	0	0	NA	NA	NA	NA
GABRG2	ENSGALG00000001706	37.8286	101.284	21.9647	0.216862	-2.20515	3.24509e-06	0.000909707
MED1	ENSGALG00000001708	1879.75	1886.02	1878.18	0.995846	-0.00600537	0.945269	1
MUSTN1	ENSGALG00000001709	6.39469	1.35378	7.65492	5.65449	2.4994	0.108425	0.709614
ENSGALG00000001710	ENSGALG00000001710	0	0	0	NA	NA	NA	NA
PPCDC	ENSGALG00000001711	16.5093	11.4593	17.7718	1.55087	0.633079	0.367345	1
VATB	ENSGALG00000001712	1506.47	1506.64	1506.43	0.999856	-0.000207251	0.933721	1
UBAC1	ENSGALG00000001713	204.749	205.715	204.507	0.994129	-0.00849459	0.880174	1
PUSL1	ENSGALG00000001714	14.8845	13.586	15.2091	1.11947	0.162815	0.711012	1
C15orf59	ENSGALG00000001716	101.061	117.63	96.9189	0.823933	-0.279401	0.290931	1
SLC16A1	ENSGALG00000001717	1038.28	1238.3	988.276	0.798089	-0.325378	0.265583	1
CCNG1	ENSGALG00000001718	508.339	588.773	488.23	0.829233	-0.270151	0.287735	1
NUP88	ENSGALG00000001719	383.28	340.587	393.954	1.15669	0.210004	0.533094	1
ENSGALG00000001720	ENSGALG00000001720	42.9306	46.1464	42.1267	0.912892	-0.131485	0.89557	1
ENSGALG00000001721	ENSGALG00000001721	0.162546	0.317635	0.123773	0.389672	-1.35967	0.747774	1
E2F4	ENSGALG00000001722	1026.16	970.936	1039.96	1.0711	0.099087	0.844591	1
ENSGALG00000001723	ENSGALG00000001723	18.4976	14.6554	19.4582	1.32772	0.408947	0.685216	1
ENSGALG00000001724	ENSGALG00000001724	0	0	0	NA	NA	NA	NA
TNRC6C	ENSGALG00000001725	3964.51	4344.51	3869.51	0.890667	-0.167042	0.53542	1
NUDCD2	ENSGALG00000001726	142.509	145.957	141.647	0.970474	-0.0432382	0.888977	1
LZTS1	ENSGALG00000001727	1219.5	697.168	1350.08	1.93653	0.953472	0.121037	0.742298
NACC2	ENSGALG00000001728	82.4577	100.35	77.9845	0.777122	-0.363787	0.267499	1
CD276	ENSGALG00000001729	1419.24	1304.04	1448.04	1.11043	0.151119	0.693428	1
DGKD	ENSGALG00000001730	679.366	762.696	658.534	0.863429	-0.211851	0.497248	1
CDK12	ENSGALG00000001731	1325.46	1256.96	1342.59	1.06812	0.0950735	0.713672	1
EPG5	ENSGALG00000001732	219.328	263.374	208.316	0.790954	-0.338335	0.316165	1
LRIG2	ENSGALG00000001733	751.168	820.51	733.832	0.894362	-0.16107	0.589372	1
ENSGALG00000001734	ENSGALG00000001734	39.7557	20.8738	44.4761	2.13072	1.09134	0.0940116	0.664091
LHX4	ENSGALG00000001735	119.514	315.868	70.4251	0.222958	-2.16516	0.00143555	0.0679104
RABEP1	ENSGALG00000001737	762.255	1031.17	695.026	0.674016	-0.569145	0.0618144	0.539214
MGAT5B	ENSGALG00000001740	2219.37	2414.4	2170.62	0.89903	-0.153559	0.410739	1
NPTN	ENSGALG00000001741	278.387	290.563	275.343	0.94762	-0.0776196	0.953226	1
REC114	ENSGALG00000001744	4.18298	1.499	4.85398	3.23815	1.69517	0.2229	0.957738
PSTPIP2	ENSGALG00000001745	43.3306	27.3576	47.3239	1.72983	0.790627	0.296451	1
ACSBG2	ENSGALG00000001749	854.074	1767.69	625.671	0.353949	-1.49839	0.0133222	0.24543
MAT2B	ENSGALG00000001750	544.437	579.47	535.679	0.924429	-0.113365	0.574062	1
SFMBT1	ENSGALG00000001753	21.6275	29.3425	19.6988	0.671341	-0.574882	0.4363	1
ENSGALG00000001754	ENSGALG00000001754	2.96068	3.99915	2.70107	0.675411	-0.566163	0.530296	1
ATP5A1W	ENSGALG00000001756	358.384	358.341	358.395	1.00015	0.000216017	0.74582	1
QSOX2	ENSGALG00000001758	151.243	156.839	149.845	0.955402	-0.0658195	0.96711	1
ELMO3	ENSGALG00000001759	258.145	385.497	226.307	0.587051	-0.768441	0.00612515	0.156626
HAUS1	ENSGALG00000001761	133.777	126.195	135.673	1.07511	0.104482	0.711189	1
ENSGALG00000001762	ENSGALG00000001762	0.612061	0.780493	0.569953	0.730248	-0.453542	0.619588	1
ENSGALG00000001763	ENSGALG00000001763	48.902	59.8431	46.1667	0.771464	-0.37433	0.347277	1
HCN4	ENSGALG00000001764	121.799	241.767	91.8075	0.379735	-1.39694	0.0478868	0.484847
CAAP1	ENSGALG00000001765	105.46	112.889	103.602	0.917734	-0.123853	0.706017	1
RNF165	ENSGALG00000001766	336.681	182.614	375.198	2.0546	1.03886	0.00477578	0.133916
TENM2	ENSGALG00000001768	657.255	1423.22	465.765	0.327261	-1.61149	0.0146314	0.257472
ACAP3	ENSGALG00000001770	2724.88	2671.1	2738.32	1.02517	0.0358579	0.871473	1
MAPK8IP3	ENSGALG00000001772	2544.55	2715.23	2501.89	0.921427	-0.118058	0.623652	1
RFX2	ENSGALG00000001773	38.6315	23.6721	42.3714	1.78993	0.839902	0.121068	0.742298
NEO1	ENSGALG00000001774	5699.41	4465.17	6007.97	1.34552	0.428161	0.0923898	0.658664
CEP250	ENSGALG00000001775	160.196	175.625	156.339	0.890187	-0.16782	0.66009	1
MFSD11	ENSGALG00000001777	87.6098	102.424	83.9063	0.819205	-0.287704	0.428237	1
KIAA0895L	ENSGALG00000001779	220.222	268.382	208.182	0.775694	-0.366441	0.174525	0.87626
PROC	ENSGALG00000001780	1.55838	2.25824	1.38342	0.612608	-0.706964	0.704037	1
PLAA	ENSGALG00000001782	365.726	352.523	369.027	1.04682	0.0660106	0.85215	1
HSD3B7	ENSGALG00000001785	0.14641	0.732052	0	0	#NAME?	0.267236	1
GDF5	ENSGALG00000001786	0.117142	0.255649	0.0825156	0.322769	-1.63143	0.645754	1
LOXHD1	ENSGALG00000001787	5.39584	5.22115	5.43952	1.04182	0.0591124	0.939599	1
ADPGK	ENSGALG00000001788	133.164	149.831	128.997	0.860947	-0.216004	0.695532	1
HECTD2	ENSGALG00000001789	30.3857	34.2116	29.4292	0.860212	-0.217235	0.538832	1
ENSGALG00000001790	ENSGALG00000001790	650.06	585.779	666.131	1.13717	0.185449	0.648966	1
ENSGALG00000001791	ENSGALG00000001791	93.3677	101.4	91.3597	0.900986	-0.150423	0.673086	1
MRPS34	ENSGALG00000001792	811.512	682.88	843.67	1.23546	0.305046	0.405157	1
Myl2	ENSGALG00000001793	0.814787	1.35368	0.680064	0.502383	-0.993142	0.35031	1
GFRA2	ENSGALG00000001795	2590.25	1543.29	2851.98	1.84798	0.885953	0.0538427	0.510862
GPSM1	ENSGALG00000001797	190.221	215.516	183.897	0.853286	-0.228898	0.406486	1
BBS4	ENSGALG00000001798	139.374	125.216	142.914	1.14134	0.190723	0.596184	1
UQCC	ENSGALG00000001799	215.173	218.037	214.457	0.983581	-0.0238835	0.916129	1
ENSGALG00000001800	ENSGALG00000001800	286.248	292.231	284.752	0.974406	-0.0374051	0.808763	1
IFT74	ENSGALG00000001801	136.016	128.747	137.833	1.07057	0.0983806	0.789595	1
JMJD6	ENSGALG00000001802	459.729	407.09	472.889	1.16163	0.216152	0.529709	1
IWS1	ENSGALG00000001803	1418.52	1197.8	1473.7	1.23034	0.299052	0.40966	1
MXRA7	ENSGALG00000001805	188.248	124.741	204.125	1.63639	0.710516	0.0355073	0.416998
ENSGALG00000001806	ENSGALG00000001806	0.283691	0.732052	0.171601	0.234411	-2.09289	0.318295	1
CUX1	ENSGALG00000001807	904.704	1121.39	850.533	0.758462	-0.398851	0.0965201	0.67178
ST8SIA5	ENSGALG00000001808	36.8486	41.3536	35.7223	0.863824	-0.21119	0.717497	1
FAM65A	ENSGALG00000001809	2676.37	2184.51	2799.34	1.28145	0.357779	0.316559	1
EIF6	ENSGALG00000001811	631.272	626.784	632.394	1.00895	0.0128559	0.951125	1
ATCAY	ENSGALG00000001812	867.772	1334.27	751.149	0.562967	-0.828877	0.00227201	0.0891028
ENSGALG00000001813	ENSGALG00000001813	8.12168	13.6344	6.74352	0.494597	-1.01567	0.0577059	0.522964
MAGI3	ENSGALG00000001816	111.805	148.531	102.623	0.690918	-0.533414	0.0798001	0.612854
CTCF	ENSGALG00000001817	990.077	966.816	995.892	1.03007	0.0427473	0.793792	1
C1H11ORF73	ENSGALG00000001823	536.03	489.266	547.721	1.11948	0.162823	0.669446	1
ENSGALG00000001824	ENSGALG00000001824	21.5648	22.8477	21.244	0.929809	-0.104993	0.654152	1
FAM13C	ENSGALG00000001825	2.09154	1.45056	2.25178	1.55236	0.634459	0.820708	1
WWC1	ENSGALG00000001826	313.567	469.187	274.663	0.585402	-0.772501	0.00759447	0.17824
GLYR1	ENSGALG00000001827	478.821	522.095	468.002	0.896393	-0.157797	0.74886	1
SH2B2	ENSGALG00000001828	209.873	273.674	193.922	0.708589	-0.496979	0.232187	0.971072
EEF2	ENSGALG00000001830	20724	18132.4	21371.9	1.17866	0.237146	0.377092	1
PHYHIPL	ENSGALG00000001832	544.079	520.885	549.878	1.05566	0.0781455	0.980907	1
PRKRIP1	ENSGALG00000001833	362.878	378.636	358.938	0.947977	-0.0770765	0.756069	1
SCNN1D	ENSGALG00000001835	0.487654	0.987701	0.362642	0.367158	-1.44553	0.500627	1
PIAS4	ENSGALG00000001836	1117.8	894.832	1173.55	1.31147	0.391185	0.323738	1
ORAI2	ENSGALG00000001837	359.727	339.427	364.802	1.07476	0.104012	0.815984	1
XPO7	ENSGALG00000001838	1330	1205.58	1361.1	1.129	0.17505	0.523564	1
TEK	ENSGALG00000001840	4.94594	7.67919	4.26263	0.555088	-0.849211	0.368171	1
ROGDI	ENSGALG00000001841	102.732	111.729	100.483	0.89935	-0.153045	0.831452	1
PRSS57	ENSGALG00000001842	33.4819	22.2065	36.3007	1.63469	0.709015	0.240446	0.978826
PIAS2	ENSGALG00000001843	202.347	201.563	202.544	1.00487	0.00700475	0.986004	1
ALKBH4	ENSGALG00000001844	23.5126	27.4627	22.5251	0.820207	-0.28594	0.759357	1
PHTF1	ENSGALG00000001845	1482.79	1309.04	1526.23	1.16592	0.221466	0.503758	1
ENSGALG00000001846	ENSGALG00000001846	992.118	841.868	1029.68	1.22309	0.290531	0.399909	1
BICC1	ENSGALG00000001847	85.8432	105.453	80.9407	0.767554	-0.38166	0.431951	1
UBE2J2	ENSGALG00000001848	564.332	553.362	567.075	1.02478	0.0353166	0.796832	1
BSN	ENSGALG00000001849	4322.16	4008.73	4400.52	1.09773	0.134526	0.694159	1
RARS	ENSGALG00000001850	731.954	727.665	733.026	1.00737	0.0105905	1	1
KATNAL2	ENSGALG00000001851	7.82482	8.10111	7.75575	0.957369	-0.0628534	0.983401	1
LRWD1	ENSGALG00000001852	403.374	424.426	398.111	0.937998	-0.0923428	0.62727	1
ENSGALG00000001854	ENSGALG00000001854	2130.32	1160.05	2372.88	2.0455	1.03246	0.00223679	0.0879494
MOB3B	ENSGALG00000001856	1.84307	3.17031	1.51126	0.47669	-1.06888	0.262618	1
FAM132A	ENSGALG00000001857	9.47983	8.52334	9.71895	1.14028	0.189383	0.963595	1
B3GALT6	ENSGALG00000001859	34.9397	35.9792	34.6798	0.963885	-0.0530675	1	1
RSBN1	ENSGALG00000001860	129.974	148.736	125.283	0.842315	-0.247569	0.619099	1
POLR2J	ENSGALG00000001861	306.438	268.171	316.005	1.17837	0.236793	0.446153	1
ST6GALNAC1	ENSGALG00000001862	17.7995	10.0979	19.7249	1.95337	0.965964	0.140235	0.796488
VTG2	ENSGALG00000001863	24.814	19.7562	26.0784	1.32001	0.400551	0.356352	1
C9orf72	ENSGALG00000001864	115.473	95.8166	120.387	1.25643	0.329332	0.515074	1
GPR151	ENSGALG00000001866	7.30761	8.98629	6.88794	0.766494	-0.383654	0.47474	1
SKOR1	ENSGALG00000001867	74.8776	16.156	89.558	5.54334	2.47076	0.177449	0.882549
LINGO2	ENSGALG00000001869	35.6306	51.7281	31.6063	0.611007	-0.710738	0.209851	0.939705
CCSER2	ENSGALG00000001870	770.885	799.193	763.808	0.955725	-0.0653329	0.907847	1
ENSGALG00000001871	ENSGALG00000001871	0.436558	1.09813	0.271165	0.246934	-2.0178	0.37481	1
SDF4	ENSGALG00000001872	464	529.338	447.665	0.845707	-0.24177	0.392739	1
ENSGALG00000001874	ENSGALG00000001874	3.16381	3.32918	3.12247	0.93791	-0.0924787	0.952226	1
TNFRSF4	ENSGALG00000001875	2.85184	3.07353	2.79641	0.909837	-0.13632	0.847841	1
ENSGALG00000001876	ENSGALG00000001876	664.163	585.909	683.726	1.16695	0.222741	0.670249	1
GRID1	ENSGALG00000001879	674.825	559.009	703.779	1.25898	0.332252	0.248146	0.987755
AMY2A	ENSGALG00000001880	47.3478	59.6181	44.2803	0.742732	-0.429086	0.396269	1
DNLZ	ENSGALG00000001881	169.666	146.074	175.564	1.20188	0.265297	0.56862	1
TNFRSF18	ENSGALG00000001882	4.32996	2.41701	4.8082	1.98932	0.992274	0.431769	1
ST6GALNAC2	ENSGALG00000001883	10.6576	10.0089	10.8197	1.08101	0.112383	1	1
MMP24	ENSGALG00000001884	191.899	161.126	199.592	1.23873	0.308866	0.329462	1
ENSGALG00000001885	ENSGALG00000001885	0.267891	0.462858	0.219149	0.47347	-1.07865	0.671723	1
ENSGALG00000001886	ENSGALG00000001886	44.968	40.1863	46.1634	1.14873	0.200045	0.617184	1
CARD9	ENSGALG00000001889	93.5084	83.3835	96.0396	1.15178	0.203867	0.751876	1
CYGB	ENSGALG00000001892	165.133	150.007	168.915	1.12605	0.171267	1	1
ENSGALG00000001894	ENSGALG00000001894	0.11589	0.414417	0.0412578	0.0995562	-3.32834	0.450859	1
PANK3	ENSGALG00000001895	294.173	372.871	274.498	0.736175	-0.441879	0.181924	0.893565
NTNG1	ENSGALG00000001896	303.331	694.578	205.519	0.295891	-1.75686	0.00375545	0.116406
MISP	ENSGALG00000001898	9.38084	7.218	9.92155	1.37456	0.458966	0.555665	1
PHF24	ENSGALG00000001900	479.008	134.215	565.206	4.21121	2.07424	0.240891	0.979743
ARIH1	ENSGALG00000001901	650.217	585.4	666.422	1.1384	0.187013	0.537073	1
MAP1LC3A	ENSGALG00000001903	573.758	584.9	570.973	0.976189	-0.0347674	0.758662	1
DTX2	ENSGALG00000001905	157.802	140.538	162.119	1.15356	0.206093	0.59175	1
WAPAL	ENSGALG00000001907	396.76	488.465	373.834	0.765324	-0.385857	0.429817	1
ENSGALG00000001908	ENSGALG00000001908	0.589623	0	0.737028	Inf	Inf	0.662163	1
SNAPC4	ENSGALG00000001910	289.394	314.489	283.12	0.900254	-0.151597	0.581746	1
EPHA10	ENSGALG00000001912	37.8007	16.683	43.0802	2.58229	1.36865	0.483557	1
DYNLRB1	ENSGALG00000001913	1554.91	1573.6	1550.24	0.985157	-0.0215741	0.851661	1
VAV3	ENSGALG00000001915	136.438	97.7194	146.118	1.49528	0.580417	0.353737	1
SLIT3	ENSGALG00000001916	338.262	694.355	249.239	0.35895	-1.47814	0.0305837	0.381052
SSC4D	ENSGALG00000001917	378.765	119.637	443.547	3.70743	1.89042	0.00765604	0.178664
DNAJB5	ENSGALG00000001918	97.85	63.8523	106.349	1.66555	0.736001	0.0465844	0.477775
ENSGALG00000001919	ENSGALG00000001919	268.185	240.87	275.014	1.14175	0.191247	0.624801	1
SDCCAG3	ENSGALG00000001921	80.2342	63.9596	84.3029	1.31807	0.398422	0.352287	1
GNB1L	ENSGALG00000001925	198.248	235.592	188.912	0.801863	-0.318572	0.332916	1
HSPB1	ENSGALG00000001926	163.707	375.63	110.727	0.294775	-1.76231	6.40032e-05	0.00922743
SRRM3	ENSGALG00000001932	906.71	537.405	999.036	1.859	0.894526	0.0102553	0.209508
CORO2A	ENSGALG00000001933	159.038	134.244	165.236	1.23086	0.299668	0.266545	1
OPN4-2	ENSGALG00000001934	0.459671	0.890919	0.351859	0.394939	-1.3403	0.548672	1
TTLL10	ENSGALG00000001935	0	0	0	NA	NA	NA	NA
MYO7B	ENSGALG00000001936	0.607112	1.56099	0.368644	0.236161	-2.08216	0.331101	1
HEXA	ENSGALG00000001937	224.917	156.18	242.101	1.55014	0.632403	0.0682183	0.567411
SLC25A24	ENSGALG00000001938	662.154	590.229	680.135	1.15232	0.204546	0.476661	1
HIPK1	ENSGALG00000001939	599.381	618.162	594.686	0.962023	-0.0558574	0.971126	1
SPDL1	ENSGALG00000001942	299.477	295.241	300.536	1.01793	0.0256453	0.983156	1
RHBDF2	ENSGALG00000001943	285.031	159.511	316.411	1.98363	0.988144	0.0377991	0.432144
TBC1D2	ENSGALG00000001944	102.857	102.645	102.91	1.00258	0.00371477	0.868309	1
RFT1	ENSGALG00000001945	415.707	418.35	415.046	0.992102	-0.011439	0.889759	1
RSPO1	ENSGALG00000001946	27.1836	49.1828	21.6837	0.440881	-1.18154	0.014052	0.252038
IKBKAP	ENSGALG00000001947	342.86	366.299	337	0.920013	-0.120274	0.712241	1
ENSGALG00000001948	ENSGALG00000001948	1858.05	1617.36	1918.22	1.18602	0.246132	0.511509	1
MDH2	ENSGALG00000001949	1860.15	1634.95	1916.45	1.17217	0.229187	0.442311	1
PMPCA	ENSGALG00000001950	531.285	567.705	522.18	0.919808	-0.120595	0.644087	1
ENSGALG00000001951	ENSGALG00000001951	10.5391	16.0393	9.16409	0.571353	-0.807547	0.417898	1
APTX	ENSGALG00000001954	93.4707	79.5084	96.9612	1.21951	0.2863	0.519987	1
AANAT	ENSGALG00000001955	23.8616	12.273	26.7588	2.1803	1.12453	0.268989	1
OLFML3	ENSGALG00000001956	154.6	380.381	98.1542	0.258042	-1.95432	0.00093217	0.0534682
ITCH	ENSGALG00000001957	313.669	276.57	322.943	1.16767	0.223633	0.439238	1
HENMT1	ENSGALG00000001959	27.7019	30.3423	27.0417	0.891221	-0.166145	0.645917	1
PTBP1	ENSGALG00000001962	2647.54	2362.3	2718.84	1.15093	0.202798	0.502469	1
STYXL1	ENSGALG00000001963	7.72696	6.96235	7.91812	1.13728	0.185583	0.784797	1
INPP5E	ENSGALG00000001964	248.547	245.639	249.273	1.01479	0.0211874	0.867261	1
AARS	ENSGALG00000001965	1458.94	1576.58	1429.53	0.906729	-0.141257	0.65558	1
ENSGALG00000001966	ENSGALG00000001966	2238.09	1856.4	2333.52	1.25701	0.329996	0.366275	1
ABCA3	ENSGALG00000001967	2715.17	2912.06	2665.94	0.915483	-0.127395	0.604332	1
SYT6	ENSGALG00000001968	1.04292	1.48545	0.932287	0.62761	-0.672059	0.582977	1
ENSGALG00000001969	ENSGALG00000001969	1882.41	1856.9	1888.79	1.01718	0.0245693	0.879565	1
UBE2O	ENSGALG00000001971	3195.67	2119.58	3464.7	1.63462	0.708951	0.0139444	0.251344
PRPF38B	ENSGALG00000001972	1176.2	927.77	1238.31	1.33472	0.416535	0.278799	1
GNL2	ENSGALG00000001973	786.01	682.561	811.873	1.18945	0.250296	0.487214	1
TMEM120A	ENSGALG00000001975	469.052	369.235	494.007	1.33792	0.419991	0.290605	1
TRIM33	ENSGALG00000001976	753.101	700.578	766.231	1.09371	0.129234	0.667286	1
LDB3	ENSGALG00000001977	202.113	17.1996	248.342	14.4388	3.85188	0.00134543	0.0661194
MED16	ENSGALG00000001978	479.67	450.182	487.042	1.08188	0.113536	0.735819	1
FBLN7	ENSGALG00000001979	16.4244	8.6745	18.3619	2.11677	1.08186	0.104851	0.700798
PARP6	ENSGALG00000001981	1180.58	866.036	1259.22	1.454	0.54003	0.115551	0.726418
FNDC7	ENSGALG00000001983	14.7268	16.2238	14.3525	0.884661	-0.176803	0.956493	1
PIGQ	ENSGALG00000001985	76.6013	82.0979	75.2272	0.91631	-0.126092	0.707672	1
VCP	ENSGALG00000001986	2925.21	3118.83	2876.81	0.9224	-0.116536	0.567482	1
TXNRD2	ENSGALG00000001988	101.82	119.346	97.4385	0.816436	-0.292588	0.311448	1
PRUNE	ENSGALG00000001989	0.618858	0.207208	0.72177	3.4833	1.80046	1	1
PKM	ENSGALG00000001992	10355.2	9629.65	10536.5	1.09418	0.129845	0.646525	1
PRR35	ENSGALG00000001994	20.8327	10.3533	23.4525	2.26522	1.17965	0.555615	1
ENSGALG00000001995	ENSGALG00000001995	277.599	320.369	266.907	0.833122	-0.263401	0.431608	1
DNALI1	ENSGALG00000001996	20.4989	5.60847	24.2215	4.31873	2.11061	0.00176758	0.0775582
R3HDM4	ENSGALG00000001998	329.532	268.263	344.849	1.28549	0.362314	0.477033	1
GRAMD2	ENSGALG00000002000	69.447	72.3495	68.7214	0.949854	-0.0742225	0.740644	1
STXBP3	ENSGALG00000002001	171.43	189.066	167.021	0.883403	-0.178856	0.516412	1
BCAS2	ENSGALG00000002002	398.022	337.207	413.226	1.22544	0.293296	0.469896	1
BMPR1A	ENSGALG00000002003	63.6902	90.2582	57.0482	0.632056	-0.661877	0.14622	0.812884
ENSGALG00000002005	ENSGALG00000002005	495.695	564.466	478.502	0.847707	-0.238363	0.299166	1
PDILT	ENSGALG00000002006	0	0	0	NA	NA	NA	NA
GPR17	ENSGALG00000002007	9.2598	14.6206	7.91961	0.541675	-0.884501	0.31425	1
RNF157	ENSGALG00000002008	515.303	300.355	569.04	1.89456	0.921862	0.0636902	0.547825
FANCG	ENSGALG00000002009	163.702	89.5864	182.231	2.03413	1.02441	0.0019445	0.0815399
SNIP1	ENSGALG00000002010	716.615	630.543	738.133	1.17063	0.227286	0.419665	1
MMRN2	ENSGALG00000002012	11.3643	14.9533	10.467	0.699979	-0.514617	0.471984	1
MEAF6	ENSGALG00000002013	339.171	292.768	350.772	1.19812	0.260774	0.441123	1
SMU1	ENSGALG00000002014	534.011	532.945	534.278	1.0025	0.00360332	0.87403	1
SNCG1	ENSGALG00000002015	665.671	106.686	805.418	7.54944	2.91637	0.000269482	0.0244709
PRKCD	ENSGALG00000002016	109.923	133.727	103.971	0.777489	-0.363106	0.327705	1
CAPN15	ENSGALG00000002018	847.913	815.099	856.117	1.05032	0.0708325	0.962357	1
ENSGALG00000002020	ENSGALG00000002020	274.962	275.14	274.918	0.999193	-0.00116442	0.919688	1
ZC3H12A	ENSGALG00000002021	37.6152	38.7278	37.3371	0.964091	-0.0527581	0.953621	1
CKI	ENSGALG00000002022	141.693	231.676	119.198	0.514502	-0.958752	0.000657996	0.0432401
PIGO	ENSGALG00000002023	117.321	115.674	117.733	1.0178	0.0254517	0.885991	1
COMT	ENSGALG00000002024	108.802	145.594	99.6039	0.684123	-0.547672	0.0441963	0.467138
ENSGALG00000002026	ENSGALG00000002026	23.2324	26.86	22.3254	0.831177	-0.266773	0.619339	1
GPRC5B	ENSGALG00000002028	41.3178	33.1113	43.3694	1.30981	0.389354	0.416131	1
TMEM259	ENSGALG00000002029	425.869	424.545	426.2	1.0039	0.0056133	0.963402	1
AHCY	ENSGALG00000002030	1585.97	1439.49	1622.59	1.1272	0.17274	0.474311	1
NDUFB6	ENSGALG00000002033	295.24	233.812	310.597	1.3284	0.409694	0.301307	1
DENND2C	ENSGALG00000002038	42.3724	62.6351	37.3067	0.595621	-0.747534	0.0359995	0.419726
ARVCF	ENSGALG00000002040	756.874	1142.25	660.532	0.578275	-0.790173	0.0233594	0.329557
AGRN	ENSGALG00000002041	10710.3	13636.4	9978.84	0.731782	-0.450515	0.0576263	0.52283
KNOP1	ENSGALG00000002042	1461.74	1046.53	1565.54	1.49593	0.581046	0.0998584	0.682943
WDR33	ENSGALG00000002043	741.648	736.392	742.962	1.00892	0.0128144	0.86658	1
FAM86A	ENSGALG00000002044	264.838	249.044	268.786	1.07927	0.110056	1	1
EIF2B	ENSGALG00000002045	1528.39	1457.07	1546.21	1.06118	0.0856652	0.789194	1
ENSGALG00000002046	ENSGALG00000002046	15.0389	14.1244	15.2675	1.08093	0.112274	0.960576	1
GPRIN2	ENSGALG00000002048	50.3782	60.4805	47.8526	0.791207	-0.337873	0.343761	1
EXOC7	ENSGALG00000002050	609.881	569.464	619.985	1.08872	0.122628	0.740726	1
DNASE1	ENSGALG00000002051	0.493788	0.828934	0.410001	0.494613	-1.01563	0.678326	1
POR	ENSGALG00000002053	1064.08	887.552	1108.21	1.24861	0.320324	0.352357	1
RALY	ENSGALG00000002054	204.142	267.789	188.231	0.702907	-0.508593	0.0889348	0.646402
hairy1	ENSGALG00000002055	172.659	305.82	139.368	0.45572	-1.13378	0.0170414	0.278127
C15H22ORF25	ENSGALG00000002056	178.182	184.694	176.555	0.95593	-0.0650224	0.917133	1
POLR2D	ENSGALG00000002057	198.685	192.11	200.328	1.04278	0.0604332	0.887704	1
TAF15	ENSGALG00000002060	2693.35	2272.55	2798.55	1.23146	0.300367	0.37241	1
SRP68	ENSGALG00000002062	1092.87	1135.61	1082.19	0.952962	-0.06951	0.787454	1
STOML2	ENSGALG00000002064	568.784	522.739	580.295	1.1101	0.150694	0.644876	1
NCOA4	ENSGALG00000002066	807.149	872.732	790.753	0.906066	-0.142312	0.69691	1
ENSGALG00000002067	ENSGALG00000002067	107.03	99.7586	108.848	1.09111	0.125797	0.761448	1
FAM214B	ENSGALG00000002069	121.724	52.3356	139.071	2.6573	1.40996	0.0459007	0.474872
SAP130	ENSGALG00000002070	1737.1	1495.28	1797.56	1.20215	0.265622	0.382908	1
ENSGALG00000002074	ENSGALG00000002074	1.36631	2.38982	1.11044	0.464653	-1.10578	0.522112	1
C16orf89	ENSGALG00000002075	1.01412	1.19491	0.968918	0.810872	-0.302455	0.643498	1
DGCR8	ENSGALG00000002076	489.491	482.09	491.342	1.01919	0.027425	0.783142	1
MYO9A	ENSGALG00000002078	7764.01	4680.46	8534.9	1.82352	0.866724	0.166763	0.855435
DOCK2	ENSGALG00000002080	2.82587	5.73254	2.0992	0.36619	-1.44934	0.297318	1
MMP28	ENSGALG00000002081	216.641	92.8296	247.594	2.66719	1.41532	0.0875965	0.643394
AMPD1	ENSGALG00000002082	3.56578	2.9632	3.71642	1.25419	0.326757	0.83532	1
PLIN3	ENSGALG00000002083	0.289555	0.780493	0.166821	0.213738	-2.22608	0.48783	1
NAGPA	ENSGALG00000002084	51.6931	51.5619	51.7259	1.00318	0.00458078	0.922403	1
CDH1-A	ENSGALG00000002085	675.697	690.031	672.114	0.974034	-0.0379553	0.821311	1
RASL10B	ENSGALG00000002086	39.6236	77.3375	30.1951	0.390432	-1.35686	0.131768	0.775461
NCBP1	ENSGALG00000002087	823.086	803.765	827.916	1.03005	0.0427102	0.855607	1
GALR2	ENSGALG00000002088	9.94434	7.07268	10.6623	1.50753	0.592184	0.582574	1
ENSGALG00000002089	ENSGALG00000002089	177.858	153.118	184.043	1.20197	0.265399	0.389631	1
GPSM2	ENSGALG00000002090	184.649	157.793	191.363	1.21275	0.278279	0.269291	1
ZDHHC1	ENSGALG00000002091	32.7288	19.8375	35.9516	1.81231	0.857828	0.0762025	0.598006
NR2E3	ENSGALG00000002093	15.1131	7.01683	17.1371	2.44229	1.28824	0.381775	1
TRMT2A	ENSGALG00000002094	227.955	230.063	227.428	0.98855	-0.0166145	0.892257	1
CHMP4B	ENSGALG00000002095	1465.5	1446.32	1470.29	1.01658	0.0237174	0.950274	1
ENSGALG00000002097	ENSGALG00000002097	1.03517	0.828934	1.08673	1.311	0.39067	1	1
GRIK3	ENSGALG00000002098	392.304	119.272	460.562	3.86144	1.94914	0.132817	0.77849
PFKFB4	ENSGALG00000002099	292.213	359.113	275.487	0.767133	-0.382451	0.204795	0.931547
ENSGALG00000002102	ENSGALG00000002102	0	0	0	NA	NA	NA	NA
TPPP3	ENSGALG00000002103	929.735	867.869	945.202	1.08911	0.123145	0.931927	1
FOXI1	ENSGALG00000002105	0.710107	1.51254	0.509497	0.336848	-1.56983	0.418478	1
CLCC1	ENSGALG00000002106	188.972	231.911	178.238	0.76856	-0.379769	0.306268	1
RANBP1	ENSGALG00000002107	560.785	588.576	553.837	0.940978	-0.0877675	0.937744	1
EVPL	ENSGALG00000002108	158.836	196.209	149.493	0.761909	-0.39231	0.46108	1
KCTD19	ENSGALG00000002109	11.4323	13.807	10.8386	0.785011	-0.349215	0.527213	1
TSTD2	ENSGALG00000002110	49.5141	51.2694	49.0752	0.957202	-0.0631043	1	1
SEC14L5	ENSGALG00000002111	375.997	399.772	370.054	0.925663	-0.111441	0.882649	1
CSF3R	ENSGALG00000002112	6.91403	5.84317	7.18174	1.22908	0.297583	0.957762	1
SLP76	ENSGALG00000002113	0.159975	0	0.199968	Inf	Inf	1	1
ZMYND10	ENSGALG00000002114	131.489	105.04	138.102	1.31476	0.394798	0.50709	1
C18H17ORF106	ENSGALG00000002116	47.5348	52.3739	46.325	0.884507	-0.177055	0.634057	1
PARG	ENSGALG00000002117	1277.24	1354.44	1257.94	0.928751	-0.106636	0.828377	1
CO6	ENSGALG00000002118	1.61759	4.59388	0.873517	0.190148	-2.39481	0.0558537	0.516901
C16orf62	ENSGALG00000002119	218.608	244.549	212.123	0.867406	-0.205221	0.530416	1
PLEKHN1	ENSGALG00000002121	1.80756	4.6966	1.0853	0.231082	-2.11352	0.0981917	0.678799
OSCP1	ENSGALG00000002123	94.8487	43.516	107.682	2.47454	1.30716	0.0147744	0.25856
ZDHHC8	ENSGALG00000002124	301.956	376.315	283.366	0.753003	-0.409273	0.230771	0.970728
TMOD1	ENSGALG00000002125	161.228	148.772	164.341	1.10465	0.143594	0.606725	1
LSM10	ENSGALG00000002127	45.1009	37.9768	46.8819	1.23449	0.303911	0.592147	1
ENSGALG00000002128	ENSGALG00000002128	8.8299	9.24788	8.7254	0.943503	-0.0839012	0.934371	1
WDR47	ENSGALG00000002129	980	959.216	985.196	1.02708	0.0385546	0.789952	1
STK40	ENSGALG00000002130	1380.57	1201.34	1425.38	1.18649	0.246699	0.441219	1
NPRL2	ENSGALG00000002131	159.862	144.624	163.671	1.1317	0.178493	0.603241	1
KCNIP1	ENSGALG00000002132	3.30296	5.29874	2.80402	0.529185	-0.918156	0.227619	0.965182
THUMPD1	ENSGALG00000002134	287.223	281.429	288.671	1.02573	0.0366539	0.855258	1
AP3B2	ENSGALG00000002136	2220.83	2090.98	2253.3	1.07763	0.107858	0.972053	1
PGAM5	ENSGALG00000002137	675.517	737.229	660.089	0.895366	-0.159451	0.559185	1
HYAL2	ENSGALG00000002138	780.105	771.472	782.263	1.01399	0.0200392	0.932297	1
CSDE1	ENSGALG00000002139	2924.76	2954.82	2917.25	0.987283	-0.0184642	0.962265	1
AP2B1	ENSGALG00000002140	2087.9	2198.26	2060.31	0.937248	-0.0934978	0.704682	1
UGGT1	ENSGALG00000002141	452.645	449.117	453.526	1.00982	0.0140958	0.863374	1
DGKQ	ENSGALG00000002142	38.0477	44.2548	36.4959	0.824678	-0.278097	0.574086	1
ANKLE2	ENSGALG00000002143	310.38	344.638	301.816	0.875749	-0.191411	0.654581	1
THRAP3	ENSGALG00000002144	3870.79	3695.41	3914.63	1.05932	0.0831429	0.883206	1
CAMSAP2	ENSGALG00000002145	1448.6	1610.73	1408.07	0.87418	-0.193998	0.563213	1
SIKE1	ENSGALG00000002147	685.087	689.51	683.981	0.991981	-0.0116151	0.957113	1
ENSGALG00000002150	ENSGALG00000002150	144.45	158.335	140.979	0.890386	-0.167498	0.510539	1
PEX12	ENSGALG00000002151	73.6715	80.4408	71.9791	0.894809	-0.160348	0.767651	1
GABRP	ENSGALG00000002152	9.95838	21.1934	7.14963	0.337352	-1.56768	0.00328321	0.107266
HS6ST1	ENSGALG00000002155	757.493	571.366	804.024	1.4072	0.492823	0.0853426	0.634225
RPS17L	ENSGALG00000002157	1911.4	1383.65	2043.33	1.47676	0.562439	0.114581	0.723907
GOLGA3	ENSGALG00000002158	442.406	514.334	424.424	0.825191	-0.2772	0.430186	1
ACOX1	ENSGALG00000002159	450.65	456.973	449.069	0.982705	-0.0251696	0.83733	1
B2M	ENSGALG00000002160	50.2273	48.5328	50.651	1.04364	0.0616309	0.92566	1
ACO1	ENSGALG00000002162	416.039	455.084	406.278	0.892753	-0.163667	0.510226	1
DDX59	ENSGALG00000002164	160.301	191.729	152.445	0.795104	-0.330784	0.352708	1
UNC13B	ENSGALG00000002165	186.102	218.397	178.028	0.815156	-0.294852	0.671508	1
PATL2	ENSGALG00000002167	26.9967	19.6846	28.8248	1.46433	0.550239	0.379943	1
PLEKHB2	ENSGALG00000002169	506.128	537.93	498.178	0.926101	-0.110759	0.681438	1
ENSGALG00000002170	ENSGALG00000002170	0.507493	1.60943	0.23201	0.144157	-2.79429	0.240189	0.978777
FAM168B	ENSGALG00000002172	831.22	902.094	813.502	0.901793	-0.149132	0.756322	1
KIF14	ENSGALG00000002175	58.5615	58.921	58.4716	0.992372	-0.0110465	0.843865	1
FBF1	ENSGALG00000002179	996.987	798.845	1046.52	1.31004	0.389615	0.244056	0.984177
CHFR	ENSGALG00000002180	238.521	220.503	243.025	1.10214	0.140307	0.54162	1
NR5A2	ENSGALG00000002182	14.0301	1.83018	17.08	9.33244	3.22225	0.0765793	0.599409
PRR16	ENSGALG00000002183	6.15645	7.70795	5.76858	0.748394	-0.418131	0.62699	1
RANBP17	ENSGALG00000002184	92.6783	137.273	81.5295	0.593922	-0.751655	0.0132881	0.24543
UNC45B	ENSGALG00000002186	0.207786	0.511299	0.131908	0.257987	-1.95463	0.595095	1
HSD17B4	ENSGALG00000002187	278.405	303.563	272.115	0.896403	-0.157781	0.541935	1
SNX1	ENSGALG00000002189	594.847	507.808	616.606	1.21425	0.280066	0.307976	1
ENSGALG00000002191	ENSGALG00000002191	1220.24	928.496	1293.18	1.39276	0.47795	0.278585	1
PTPRC	ENSGALG00000002192	8.23474	8.01798	8.28894	1.03379	0.0479488	1	1
ARHGEF4	ENSGALG00000002193	26.118	27.2513	25.8347	0.948017	-0.0770149	0.709539	1
MRPL38	ENSGALG00000002194	286.144	247.315	295.851	1.19626	0.258525	0.46077	1
NPM1	ENSGALG00000002197	10103.5	8570.08	10486.8	1.22366	0.2912	0.262838	1
FHOD1	ENSGALG00000002198	19.782	24.2726	18.6594	0.768743	-0.379427	0.285344	1
KLHL17	ENSGALG00000002199	263.253	238.042	269.555	1.13238	0.179363	0.898784	1
ACSM3	ENSGALG00000002200	0	0	0	NA	NA	NA	NA
PPL	ENSGALG00000002201	113.986	149.385	105.137	0.703799	-0.506764	0.099512	0.681944
FGF18	ENSGALG00000002203	95.4053	214.111	65.7288	0.306984	-1.70376	0.0139687	0.251344
SLC7A4	ENSGALG00000002204	442.921	499.457	428.787	0.858507	-0.220098	0.365059	1
FBRSL1	ENSGALG00000002205	1964.76	1610.98	2053.2	1.27451	0.349941	0.237955	0.976601
SNX22	ENSGALG00000002206	23.0976	16.1908	24.8242	1.53323	0.616571	0.374019	1
ATP6V1G3	ENSGALG00000002207	47.8603	61.2223	44.5198	0.727182	-0.459611	0.582561	1
ENSGALG00000002208	ENSGALG00000002208	0.389595	0.524844	0.355783	0.677884	-0.560889	0.82297	1
PPIB	ENSGALG00000002210	2227.01	2165.26	2242.45	1.03565	0.0505355	0.961386	1
RAD51D	ENSGALG00000002212	72.0316	62.8572	74.3251	1.18244	0.241773	0.689642	1
ENSGALG00000002213	ENSGALG00000002213	0.824292	0.952905	0.792138	0.831288	-0.26658	0.765252	1
ENSGALG00000002215	ENSGALG00000002215	0	0	0	NA	NA	NA	NA
NEK7	ENSGALG00000002216	292.793	311.471	288.124	0.925043	-0.112407	0.746462	1
WBP2	ENSGALG00000002219	272.038	256.295	275.974	1.07678	0.106728	0.86316	1
UBN1	ENSGALG00000002221	1322.21	1245.22	1341.45	1.07728	0.107394	0.769669	1
NOC2L	ENSGALG00000002222	723.529	726.583	722.766	0.994746	-0.00759988	0.870815	1
LHX9	ENSGALG00000002223	27.9502	3.55764	34.0483	9.57048	3.25859	0.0548059	0.51355
C1orf53	ENSGALG00000002224	1.59677	1.19491	1.69724	1.42039	0.506287	0.878305	1
RFFL	ENSGALG00000002225	150.018	125.474	156.155	1.24452	0.315585	0.266599	1
DMXL1	ENSGALG00000002227	363.449	507.742	327.376	0.644768	-0.633148	0.101829	0.690059
SAMD11	ENSGALG00000002228	1619.04	646.439	1862.2	2.8807	1.52642	0.000708103	0.0451772
FBXW11	ENSGALG00000002229	957.764	985.353	950.866	0.965	-0.0513986	0.820314	1
RERE	ENSGALG00000002232	4095.03	4112.68	4090.61	0.994635	-0.00776147	1	1
UNC13D	ENSGALG00000002234	59.0545	51.9408	60.8329	1.1712	0.227984	0.605358	1
TFCP2	ENSGALG00000002235	2151.25	2208.51	2136.94	0.967594	-0.0475259	0.800926	1
ENSGALG00000002237	ENSGALG00000002237	187.5	203.23	183.567	0.903248	-0.146805	0.665382	1
ENSGALG00000002239	ENSGALG00000002239	269.456	278.793	267.122	0.958137	-0.0616955	0.778928	1
C3orf18	ENSGALG00000002240	28.487	34.3663	27.0172	0.786153	-0.347118	0.388445	1
GALNT9	ENSGALG00000002242	532.613	95.6814	641.846	6.70816	2.74592	0.00209721	0.0847569
AGRP	ENSGALG00000002244	0	0	0	NA	NA	NA	NA
DENND1B	ENSGALG00000002246	15.0037	15.8791	14.7848	0.93109	-0.103007	0.991656	1
ENSGALG00000002247	ENSGALG00000002247	33.215	37.7462	32.0823	0.849947	-0.234556	0.49872	1
NAB1	ENSGALG00000002248	304.612	593.495	232.391	0.391563	-1.35268	0.00159212	0.0720457
AGO1	ENSGALG00000002249	1307.99	1100.31	1359.91	1.23593	0.305602	0.25975	1
DTWD2	ENSGALG00000002250	100.276	86.8174	103.64	1.19377	0.25553	0.474007	1
ENSGALG00000002252	ENSGALG00000002252	25.7919	6.52678	30.6082	4.68963	2.22947	0.0077738	0.179117
HEMK1	ENSGALG00000002253	40.0893	52.488	36.9896	0.704726	-0.504866	0.232742	0.971072
ENSGALG00000002258	ENSGALG00000002258	0	0	0	NA	NA	NA	NA
CISH	ENSGALG00000002260	6.09981	4.66941	6.45741	1.38292	0.467714	0.996806	1
ETF1	ENSGALG00000002262	986.376	1018.82	978.264	0.960191	-0.0586072	0.875535	1
KLHL6	ENSGALG00000002263	0.776722	0.925716	0.739473	0.798812	-0.324071	0.767844	1
OGDHL	ENSGALG00000002266	163.111	228.661	146.723	0.641664	-0.640109	0.0655244	0.554741
DCUN1D3	ENSGALG00000002267	102.834	119.442	98.682	0.826195	-0.275446	0.544994	1
TMEM194B	ENSGALG00000002268	269.304	308.287	259.558	0.841937	-0.248216	0.39965	1
NOC4L	ENSGALG00000002272	3375.79	1418.84	3865.03	2.72407	1.44576	0.0508435	0.49796
LYRM1	ENSGALG00000002273	99.3549	100.513	99.0654	0.985598	-0.0209292	0.742736	1
EME2	ENSGALG00000002276	94.6237	69.4715	100.912	1.45256	0.538602	0.25511	0.997907
KLHL24	ENSGALG00000002277	257.952	250.042	259.93	1.03954	0.0559505	0.834862	1
UNK	ENSGALG00000002278	234.001	222.199	236.951	1.06639	0.0927404	0.804548	1
CSNK1G1	ENSGALG00000002279	1523.14	1655.46	1490.06	0.900093	-0.151854	0.571916	1
MFSD6	ENSGALG00000002280	279.676	392.315	251.517	0.64111	-0.641357	0.0377023	0.432049
TMEM200A	ENSGALG00000002282	204.208	275.838	186.3	0.675398	-0.56619	0.333553	1
MAPKAPK3	ENSGALG00000002283	195.075	245.591	182.446	0.742883	-0.428794	0.133434	0.780777
TRAPPC3	ENSGALG00000002284	1408.75	1357.65	1421.52	1.04705	0.0663283	0.83587	1
SPSB3	ENSGALG00000002285	310.796	295.402	314.644	1.06514	0.0910423	0.85305	1
H3F3B	ENSGALG00000002286	7480.74	6226.89	7794.2	1.2517	0.323889	0.257784	1
CRB1	ENSGALG00000002287	25.6787	8.93015	29.8659	3.34439	1.74174	0.000604607	0.0414142
LIG3	ENSGALG00000002288	509.819	488.055	515.26	1.05574	0.0782549	0.77005	1
CHAT	ENSGALG00000002289	0.383765	0.766948	0.287969	0.375474	-1.41321	0.550426	1
ENSGALG00000002290	ENSGALG00000002290	1.84776	1.04969	2.04728	1.95037	0.963747	0.801015	1
SEMA6A	ENSGALG00000002294	1125.17	1065.83	1140.01	1.0696	0.0970659	0.797366	1
COL8A2	ENSGALG00000002298	123.965	204.38	103.862	0.50818	-0.976589	0.254689	0.997871
RGR	ENSGALG00000002299	0.851286	0.573284	0.920787	1.60616	0.683617	0.791493	1
CNOT1	ENSGALG00000002301	1289.83	1394.76	1263.6	0.905957	-0.142486	0.871356	1
YEATS2	ENSGALG00000002302	919.266	981.572	903.689	0.920655	-0.119267	0.663253	1
LRIT1	ENSGALG00000002303	1.30684	0.207208	1.58175	7.63361	2.93237	0.470531	1
ADPRHL2	ENSGALG00000002304	635.849	703.307	618.984	0.880106	-0.184251	0.534391	1
ZBTB41	ENSGALG00000002305	87.0702	101.02	83.5828	0.827387	-0.273366	0.654338	1
LRIT2	ENSGALG00000002307	0.120396	0.255649	0.086583	0.338679	-1.56201	0.649202	1
COMMD10	ENSGALG00000002308	110.288	106.096	111.336	1.04939	0.0695466	0.951246	1
HIBCH	ENSGALG00000002310	369.971	368.01	370.461	1.00666	0.00957894	1	1
GALK1	ENSGALG00000002311	4.19255	6.56168	3.60026	0.54868	-0.865963	0.474705	1
TMEM132E	ENSGALG00000002312	17354.5	8701.66	19517.7	2.24298	1.16542	0.00117271	0.0610487
SLC38A7	ENSGALG00000002313	432.054	571.06	397.303	0.695728	-0.523404	0.0680584	0.567106
CDHR1	ENSGALG00000002314	1.90447	7.9715	0.387714	0.0486374	-4.36179	0.000852928	0.0514107
PARL	ENSGALG00000002315	436.367	395.723	446.528	1.12838	0.174258	0.765343	1
[4Fe-4S]	ENSGALG00000002316	231.585	226.089	232.959	1.03039	0.0431852	0.918482	1
SORD	ENSGALG00000002317	332.134	336.074	331.149	0.985346	-0.021297	0.868912	1
LVRN	ENSGALG00000002318	1.50494	1.80309	1.4304	0.793307	-0.334049	0.644028	1
TEKT2	ENSGALG00000002319	33.6355	10.6227	39.3887	3.70797	1.89063	0.00459786	0.131078
GOT2	ENSGALG00000002321	843.546	778.444	859.821	1.10454	0.143443	0.57144	1
IGFALS	ENSGALG00000002325	1.82271	4.07488	1.25967	0.30913	-1.69372	0.270668	1
ENSGALG00000002326	ENSGALG00000002326	78.2603	91.5769	74.9312	0.818232	-0.289418	0.420797	1
NRG3	ENSGALG00000002327	35.3555	32.9182	35.9648	1.09255	0.1277	0.633552	1
CCL1	ENSGALG00000002329	0.143448	0	0.179309	Inf	Inf	1	1
DOCK3	ENSGALG00000002335	728.298	849.708	697.946	0.821394	-0.283853	0.297803	1
ENSGALG00000002336	ENSGALG00000002336	1336.75	1382.14	1325.4	0.958948	-0.0604762	0.98026	1
ASPM	ENSGALG00000002338	819.853	883.144	804.03	0.910418	-0.135398	0.963011	1
ZNF609	ENSGALG00000002340	5484.11	5439	5495.39	1.01037	0.0148786	1	1
AP3S1	ENSGALG00000002341	408.456	448.875	398.351	0.887441	-0.172276	0.548398	1
GPC1	ENSGALG00000002342	4898.61	5163.89	4832.29	0.935784	-0.0957521	0.606507	1
ATG12	ENSGALG00000002345	422.595	394.016	429.74	1.09067	0.12521	0.718399	1
CLSPN	ENSGALG00000002346	222.703	198.09	228.856	1.15531	0.208286	0.514192	1
C3orf58	ENSGALG00000002347	18.4919	24.1964	17.0658	0.705302	-0.503687	0.41057	1
PMS1	ENSGALG00000002348	218.249	235.586	213.915	0.908011	-0.139218	0.670734	1
KRT6A	ENSGALG00000002349	0	0	0	NA	NA	NA	NA
DNAH3	ENSGALG00000002350	161.082	202.332	150.769	0.745157	-0.424384	0.300519	1
PNP	ENSGALG00000002351	0.266686	0.511299	0.205533	0.401982	-1.3148	0.608815	1
OAZ2	ENSGALG00000002352	2071.53	1401.87	2238.94	1.59712	0.675469	0.0336861	0.403754
C1orf216	ENSGALG00000002353	681.175	597.3	702.143	1.17553	0.233311	0.504843	1
PUS1	ENSGALG00000002354	713.157	688.455	719.333	1.04485	0.0632982	0.869237	1
RBPMS2	ENSGALG00000002355	115.898	80.598	124.723	1.54748	0.629917	0.137024	0.790195
CMTR2	ENSGALG00000002356	33.5966	37.8172	32.5415	0.860496	-0.21676	0.811169	1
CDO1	ENSGALG00000002358	11.9895	12.5787	11.8422	0.94145	-0.0870437	0.924376	1
MANF	ENSGALG00000002362	723.21	698.455	729.398	1.0443	0.0625384	0.945534	1
HSPA9	ENSGALG00000002363	1724.67	1695.81	1731.89	1.02128	0.0303776	0.883747	1
SEC16A	ENSGALG00000002364	584.344	657.727	565.998	0.860537	-0.216691	0.607778	1
ENSGALG00000002367	ENSGALG00000002367	167.578	62.1582	193.933	3.12	1.64155	0.0154861	0.263248
F13B	ENSGALG00000002369	0.370294	0.207208	0.411066	1.98383	0.988286	1	1
SH2D4B	ENSGALG00000002370	27.102	33.8136	25.4241	0.75189	-0.411407	0.465114	1
RUSC2	ENSGALG00000002371	3333.93	2908.28	3440.35	1.18295	0.242387	0.517781	1
RBM15B	ENSGALG00000002372	629.724	547.416	650.301	1.18795	0.248469	0.320309	1
SLC9A9	ENSGALG00000002374	11.2999	22.8219	8.41941	0.368918	-1.43863	0.0529472	0.506327
NOTCH1	ENSGALG00000002375	589.622	867.744	520.092	0.599361	-0.738503	0.0390489	0.43884
ENO1	ENSGALG00000002377	11175.6	9476.37	11600.5	1.22415	0.291776	0.314064	1
MRPS17	ENSGALG00000002379	578.806	525.618	592.102	1.12649	0.171831	0.62104	1
CD72	ENSGALG00000002383	1.39533	0.524844	1.61295	3.07319	1.61974	0.761261	1
OSGEPL1	ENSGALG00000002384	127.51	108.313	132.309	1.22154	0.288706	0.468535	1
ENSGALG00000002386	ENSGALG00000002386	2891.27	2036.99	3104.84	1.52423	0.608081	0.544757	1
GBAS	ENSGALG00000002388	852.89	708.995	888.864	1.2537	0.326187	0.287449	1
ITGB4	ENSGALG00000002389	289.649	242.288	301.489	1.24434	0.315383	0.614891	1
CA6	ENSGALG00000002390	4.15824	3.96445	4.20669	1.0611	0.0855632	0.704842	1
MPP3	ENSGALG00000002392	315.333	304.545	318.03	1.04428	0.0625045	0.888253	1
TFAP2E	ENSGALG00000002393	95.3956	112.301	91.1692	0.811828	-0.300754	0.358447	1
RGP1	ENSGALG00000002394	258.688	249.843	260.899	1.04425	0.062473	0.966185	1
ENSGALG00000002395	ENSGALG00000002395	0.382575	0.780493	0.283095	0.362714	-1.4631	0.611957	1
PSPH	ENSGALG00000002397	215.641	151.385	231.705	1.53057	0.614066	0.0824203	0.620736
VPRBP	ENSGALG00000002398	702.336	649.43	715.562	1.10183	0.139904	0.65185	1
ENSGALG00000002399	ENSGALG00000002399	208.668	189.637	213.426	1.12544	0.170494	0.736288	1
ASNSD1	ENSGALG00000002402	254.678	222.157	262.808	1.18298	0.24243	0.387032	1
ULK1	ENSGALG00000002403	333.651	380.969	321.821	0.844743	-0.243415	0.427044	1
HYDIN	ENSGALG00000002407	86.7997	33.8652	100.033	2.95387	1.56261	0.105023	0.701049
NCDN	ENSGALG00000002408	280.844	274.845	282.344	1.02728	0.0388348	0.959233	1
GBA2	ENSGALG00000002412	968.693	1086.28	939.297	0.864692	-0.209742	0.36703	1
CELF4	ENSGALG00000002413	137.162	166.208	129.901	0.781554	-0.355583	0.170528	0.865099
TSPAN14	ENSGALG00000002414	108.695	133.276	102.549	0.769452	-0.378097	0.445382	1
SAP30BP	ENSGALG00000002415	93.6872	88.1983	95.0594	1.07779	0.108078	0.622738	1
GMPPA	ENSGALG00000002417	601.442	646.738	590.119	0.912454	-0.132176	0.481993	1
KIAA1328	ENSGALG00000002419	39.2749	38.8807	39.3735	1.01267	0.0181695	0.982443	1
EGFL7	ENSGALG00000002420	65.6292	53.5086	68.6594	1.28315	0.359686	0.608826	1
C10ORF58	ENSGALG00000002421	177.828	166.932	180.552	1.08159	0.113149	0.972544	1
ENSGALG00000002422	ENSGALG00000002422	0.280734	0	0.350918	Inf	Inf	1	1
RECQL5	ENSGALG00000002424	116.428	119.344	115.699	0.969457	-0.0447513	0.936654	1
EXOSC3	ENSGALG00000002426	117.523	113.966	118.412	1.03901	0.0552121	0.960786	1
SMIM5	ENSGALG00000002427	3.02619	5.11102	2.50498	0.490114	-1.02881	0.429328	1
ZP2	ENSGALG00000002428	1.65832	1.81663	1.61874	0.891063	-0.166401	0.766694	1
SMN	ENSGALG00000002430	656.888	623.846	665.148	1.06621	0.092486	0.747288	1
ENSGALG00000002431	ENSGALG00000002431	7.47615	13.9462	5.85865	0.420091	-1.25123	0.0619901	0.539899
DYDC1	ENSGALG00000002432	0.17725	0	0.221563	Inf	Inf	1	1
SLC40A1	ENSGALG00000002433	34.7244	40.9041	33.1794	0.811151	-0.301957	0.636207	1
ENSGALG00000002435	ENSGALG00000002435	0.90213	1.499	0.752913	0.502277	-0.993446	0.445944	1
ENSGALG00000002436	ENSGALG00000002436	0	0	0	NA	NA	NA	NA
FAM69B	ENSGALG00000002437	196.085	144.124	209.075	1.45066	0.536712	0.0626049	0.542957
BDP1	ENSGALG00000002439	259.148	237.142	264.649	1.116	0.158333	0.836256	1
ANKS4B	ENSGALG00000002442	58.0766	53.0994	59.3209	1.11717	0.159844	0.93837	1
FBXL16	ENSGALG00000002443	1053.16	510.889	1188.73	2.32679	1.21834	0.0166951	0.276208
ENSGALG00000002444	ENSGALG00000002444	20.6631	20.5486	20.6917	1.00697	0.0100174	0.896361	1
KIAA0319L	ENSGALG00000002445	559.902	627.013	543.124	0.866209	-0.207212	0.511722	1
CTNNA1	ENSGALG00000002447	1964.52	1954.66	1966.99	1.00631	0.00907573	1	1
CCT6	ENSGALG00000002448	3493.59	3371.84	3524.03	1.04514	0.0636899	0.892582	1
ENSGALG00000002449	ENSGALG00000002449	0	0	0	NA	NA	NA	NA
WDR24	ENSGALG00000002450	583.706	509.003	602.381	1.18345	0.243003	0.484806	1
KCNT2	ENSGALG00000002451	227.718	196.058	235.633	1.20186	0.265265	0.371064	1
AQP3	ENSGALG00000002452	4.41796	11.6743	2.60388	0.223044	-2.1646	0.0120098	0.228641
ABCA7	ENSGALG00000002453	738.597	933.852	689.783	0.738643	-0.437051	0.131647	0.775436
ENSGALG00000002454	ENSGALG00000002454	0.0518653	0	0.0648317	Inf	Inf	1	1
LRRTM2	ENSGALG00000002455	57.3354	76.5011	52.544	0.68684	-0.541954	0.196556	0.916656
SIL1	ENSGALG00000002457	43.1049	47.0089	42.1289	0.896189	-0.158125	0.720369	1
VAC14	ENSGALG00000002458	601.369	541.862	616.245	1.13727	0.185579	0.676766	1
ENSGALG00000002459	ENSGALG00000002459	0.150142	0.414417	0.0840735	0.202872	-2.30136	0.444967	1
WDR75	ENSGALG00000002460	369.203	341.211	376.201	1.10255	0.14084	0.57807	1
MMP17	ENSGALG00000002461	2250.3	2087.22	2291.07	1.09767	0.134445	0.899714	1
SEC11A	ENSGALG00000002462	742.473	648.2	766.041	1.1818	0.240983	0.492446	1
SUMF2	ENSGALG00000002463	257.879	207.085	270.578	1.3066	0.385823	0.280468	1
SLC2A5	ENSGALG00000002466	13.3796	15.2866	12.9028	0.844061	-0.244581	0.71543	1
MTSS1L	ENSGALG00000002467	969.346	888.179	989.638	1.11423	0.156051	0.848666	1
CDC73	ENSGALG00000002469	290.694	337.267	279.051	0.827389	-0.273363	0.470826	1
CYP27A1	ENSGALG00000002470	24.8202	28.3049	23.9491	0.846112	-0.24108	0.496229	1
ZNF592	ENSGALG00000002471	515.675	528.729	512.412	0.96914	-0.0452229	0.876599	1
GPR157	ENSGALG00000002473	35.4314	31.6146	36.3855	1.15091	0.202772	0.90001	1
ENSGALG00000002475	ENSGALG00000002475	18.1829	28.1324	15.6956	0.557917	-0.841878	0.0691672	0.570601
B3GALT2	ENSGALG00000002477	38.9832	62.7239	33.048	0.526881	-0.924451	0.0168752	0.27767
MATR3	ENSGALG00000002478	3370.43	3347.66	3376.12	1.0085	0.0122126	0.824978	1
MAT1A	ENSGALG00000002479	3.61401	4.06904	3.50026	0.860218	-0.217226	0.597192	1
ALPK3	ENSGALG00000002480	48.7554	67.9207	43.9641	0.647285	-0.627526	0.0851909	0.63372
CRYM	ENSGALG00000002484	534.182	455.741	553.793	1.21515	0.281133	0.561472	1
PHKG1	ENSGALG00000002485	394.499	388.903	395.898	1.01799	0.0257177	0.974347	1
RNF123	ENSGALG00000002486	607.773	597.379	610.371	1.02175	0.0310395	0.879482	1
SFSWAP	ENSGALG00000002487	1305.5	1177.05	1337.61	1.13641	0.184481	0.644166	1
PAIP2	ENSGALG00000002488	1576.75	1268.89	1653.72	1.30328	0.38215	0.215663	0.946204
PPP1R26	ENSGALG00000002489	81.8366	78.0148	82.7921	1.06124	0.0857462	0.712809	1
UQCRC2	ENSGALG00000002490	1324.86	1236.45	1346.97	1.08938	0.123504	0.827557	1
H6PD	ENSGALG00000002492	58.9761	65.8739	57.2517	0.869111	-0.202388	0.670493	1
ENSGALG00000002493	ENSGALG00000002493	0	0	0	NA	NA	NA	NA
CHCHD2	ENSGALG00000002495	2753.46	2162.3	2901.26	1.34175	0.424115	0.187003	0.902842
LL	ENSGALG00000002496	1.35922	0	1.69903	Inf	Inf	0.218799	0.951296
RHOT2	ENSGALG00000002497	578.378	524.886	591.752	1.12739	0.172989	0.583549	1
ENSGALG00000002499	ENSGALG00000002499	516.882	545.981	509.607	0.93338	-0.0994639	0.884502	1
GMPPB	ENSGALG00000002500	6921.78	4431.42	7544.37	1.70247	0.767629	0.0164554	0.274039
VKORC1L1	ENSGALG00000002501	86.3334	94.8612	84.2014	0.887627	-0.171975	0.730422	1
SP-A	ENSGALG00000002503	4.87081	1.86508	5.62225	3.01449	1.59191	0.238779	0.976761
TROVE2	ENSGALG00000002504	73.7117	83.3249	71.3084	0.855788	-0.224675	0.729976	1
ENSGALG00000002505	ENSGALG00000002505	11.1819	11.3199	11.1474	0.984765	-0.0221484	0.916581	1
SPSB1	ENSGALG00000002506	208.013	208.503	207.89	0.997062	-0.0042442	0.954777	1
MBL2	ENSGALG00000002507	21.9001	4.91152	26.1473	5.32367	2.41242	0.0278275	0.359818
COL5A2	ENSGALG00000002509	936.801	1827.33	714.17	0.390827	-1.3554	0.00974247	0.202307
IP6K1	ENSGALG00000002510	3410.13	2722.76	3581.98	1.31557	0.395684	0.277156	1
SYCP1	ENSGALG00000002511	2.55532	0.670066	3.02663	4.51691	2.17534	0.615936	1
SLC23A1	ENSGALG00000002513	11.9822	15.8425	11.0172	0.695419	-0.524045	0.432198	1
SFPQ	ENSGALG00000002514	5416.89	4825.06	5564.85	1.15332	0.205794	0.443557	1
OLFM1	ENSGALG00000002515	3543.31	2710.45	3751.53	1.38409	0.468943	0.0925503	0.658664
ZMYM6NB	ENSGALG00000002517	84.896	25.272	99.802	3.94912	1.98153	0.00329984	0.107266
ENSGALG00000002518	ENSGALG00000002518	45.4346	10.2762	54.2241	5.27666	2.39963	0.00181262	0.078175
SLC25A33	ENSGALG00000002519	212.813	210.902	213.29	1.01132	0.016244	0.972105	1
UBA7	ENSGALG00000002521	2613.02	1922.34	2785.69	1.44911	0.535171	0.11702	0.732095
ENSGALG00000002522	ENSGALG00000002522	44.3646	57.3603	41.1157	0.716798	-0.480362	0.223174	0.957738
CREB3	ENSGALG00000002523	204.913	228.632	198.983	0.870322	-0.200379	0.559162	1
UCHL5	ENSGALG00000002524	450.876	392.321	465.515	1.18657	0.246793	0.378305	1
RASGEF1A	ENSGALG00000002525	96.28	56.25	106.288	1.88956	0.918049	0.238167	0.976601
SMIM12	ENSGALG00000002526	2532.12	922.207	2934.59	3.18214	1.67	0.0161152	0.269262
TMEM201	ENSGALG00000002527	221.802	249.66	214.838	0.86052	-0.216719	0.618562	1
DNAJC18	ENSGALG00000002528	478.064	462.972	481.837	1.04075	0.057622	0.78404	1
MCCC2	ENSGALG00000002529	354.267	311.402	364.984	1.17207	0.229054	0.542114	1
SF3B3	ENSGALG00000002531	2125.71	2003.74	2156.21	1.07609	0.105803	0.725303	1
GJA4	ENSGALG00000002532	32.1872	25.0806	33.9638	1.35419	0.437429	0.335668	1
WDR90	ENSGALG00000002535	126.1	128.127	125.593	0.980225	-0.028815	0.792061	1
STX2	ENSGALG00000002536	508.848	554.238	497.501	0.897631	-0.155805	0.509067	1
SHF	ENSGALG00000002538	187.703	209.57	182.236	0.869573	-0.201621	0.558303	1
SK2	ENSGALG00000002539	69.251	62.7252	70.8825	1.13005	0.176383	0.590484	1
RGS2	ENSGALG00000002540	213.327	230.537	209.025	0.906687	-0.141323	0.41473	1
ENSGALG00000002541	ENSGALG00000002541	50.4269	41.7336	52.6003	1.26038	0.333862	0.699018	1
GUSB	ENSGALG00000002542	78.7492	81.1072	78.1597	0.96366	-0.0534041	0.814708	1
CSGALNACT2	ENSGALG00000002543	122.56	150.497	115.575	0.767957	-0.380903	0.329199	1
PCDH12	ENSGALG00000002544	25.7858	23.3583	26.3927	1.1299	0.176199	0.855996	1
COL5A1	ENSGALG00000002546	1017.71	936.21	1038.08	1.10882	0.14902	0.807711	1
ENSGALG00000002547	ENSGALG00000002547	0.226086	0	0.282608	Inf	Inf	1	1
TLN1	ENSGALG00000002548	1608	1584.49	1613.88	1.01855	0.0265195	0.961806	1
RGS1	ENSGALG00000002549	0.764178	0	0.955223	Inf	Inf	0.550862	1
TSHB	ENSGALG00000002550	0	0	0	NA	NA	NA	NA
CFAP70	ENSGALG00000002551	19.9649	19.9752	19.9623	0.999354	-0.000932373	0.938619	1
COL3A1	ENSGALG00000002552	25.7094	65.5753	15.7429	0.240073	-2.05846	0.0061598	0.156982
PCDH1	ENSGALG00000002553	1306.35	3020.26	877.876	0.290662	-1.78259	1.53527e-06	0.000505236
TSPAN2	ENSGALG00000002554	5.45248	8.84087	4.60538	0.52092	-0.940867	0.297207	1
RET	ENSGALG00000002555	1292.49	2754.08	927.091	0.336624	-1.57079	0.0156586	0.265145
NGF	ENSGALG00000002556	4.11752	10.6985	2.47226	0.231084	-2.11351	0.0209668	0.31209
ADGRD1	ENSGALG00000002557	0.623626	2.35512	0.190752	0.0809945	-3.62603	0.10166	0.689946
ASL1	ENSGALG00000002558	12.7421	10.3537	13.3393	1.28835	0.365529	0.464204	1
HMHA1	ENSGALG00000002559	40.4826	76.1979	31.5537	0.414103	-1.27194	0.00229971	0.0892863
ENSGALG00000002560	ENSGALG00000002560	0.127054	0.63527	0	0	#NAME?	0.336603	1
FANCE	ENSGALG00000002561	85.0412	73.7515	87.8636	1.19135	0.252593	0.542212	1
ARAP3	ENSGALG00000002562	679.886	679.025	680.101	1.00159	0.00228522	0.851349	1
TPM4	ENSGALG00000002563	517.665	691.286	474.26	0.686054	-0.543606	0.0889261	0.646402
RGS4	ENSGALG00000002564	180.517	483.273	104.828	0.216912	-2.20482	7.03826e-05	0.00995749
ENSGALG00000002567	ENSGALG00000002567	0	0	0	NA	NA	NA	NA
RAN	ENSGALG00000002569	2228.23	2186.62	2238.63	1.02379	0.033913	0.919737	1
ENSGALG00000002570	ENSGALG00000002570	20.3555	28.0825	18.4237	0.656056	-0.608109	0.18407	0.899033
ENSGALG00000002574	ENSGALG00000002574	29.0321	36.5862	27.1435	0.741906	-0.430691	0.387793	1
CRYD2	ENSGALG00000002576	5.15285	4.98685	5.19436	1.04161	0.0588165	0.922982	1
STARD10	ENSGALG00000002577	2400.06	1061.82	2734.62	2.57541	1.3648	0.00911681	0.194751
ENSGALG00000002578	ENSGALG00000002578	491.173	425.831	507.509	1.19181	0.253153	0.680551	1
RIMBP2	ENSGALG00000002579	536.026	806.185	468.487	0.581115	-0.783104	0.136978	0.790195
HTATIP2	ENSGALG00000002581	294.029	411.942	264.551	0.642205	-0.638894	0.00885863	0.192615
PIK3CD	ENSGALG00000002583	137.777	170.262	129.656	0.761506	-0.393072	0.14359	0.807454
GULP1	ENSGALG00000002585	44.155	64.9598	38.9538	0.59966	-0.737782	0.0820246	0.619219
CRCP	ENSGALG00000002587	412.461	363.73	424.644	1.16747	0.223385	0.478806	1
PPARD	ENSGALG00000002588	333.58	332.806	333.774	1.00291	0.00419031	0.881808	1
ENSGALG00000002590	ENSGALG00000002590	0.611711	1.04969	0.502217	0.478445	-1.06358	0.710009	1
POLR2E	ENSGALG00000002591	512.043	513.917	511.574	0.995441	-0.00659206	0.904524	1
TFPI	ENSGALG00000002594	17.237	27.7525	14.6081	0.526371	-0.925849	0.00787886	0.180712
ENSGALG00000002595	ENSGALG00000002595	2126.85	1879.52	2188.69	1.16449	0.219697	0.857204	1
MSS51	ENSGALG00000002597	1.58598	2.30668	1.4058	0.609446	-0.71443	0.547438	1
TPST1	ENSGALG00000002598	332.347	281.45	345.071	1.22605	0.294016	0.244644	0.984177
CZH9ORF100	ENSGALG00000002599	81.2572	76.2737	82.5031	1.08167	0.113263	0.956139	1
CSMD2	ENSGALG00000002602	482.349	715.804	423.985	0.592321	-0.75555	0.0146311	0.257472
COG4	ENSGALG00000002603	650.541	626.417	656.572	1.04814	0.06783	0.916525	1
GGPS1	ENSGALG00000002604	56.6577	64.9412	54.5868	0.840557	-0.250583	0.668198	1
MRPL17	ENSGALG00000002605	501.18	435.251	517.662	1.18934	0.250163	0.520277	1
calsyntenin-1	ENSGALG00000002606	2815.53	2542.35	2883.83	1.13432	0.181822	0.506924	1
Y-LEC1	ENSGALG00000002607	0.237176	0.255649	0.232557	0.909673	-0.136581	0.818232	1
ENSGALG00000002610	ENSGALG00000002610	14.3066	29.3975	10.5339	0.358327	-1.48065	0.120302	0.740598
ENSGALG00000002611	ENSGALG00000002611	0	0	0	NA	NA	NA	NA
U2SURP	ENSGALG00000002612	1849.45	1647.35	1899.97	1.15335	0.205825	0.536875	1
ENSGALG00000002614	ENSGALG00000002614	6.29012	6.72805	6.18064	0.918638	-0.122432	0.686445	1
DEF6	ENSGALG00000002615	126.384	113.29	129.657	1.14448	0.194689	0.675453	1
LZIC	ENSGALG00000002616	791.843	776.586	795.657	1.02456	0.035	0.946722	1
KCTD7	ENSGALG00000002618	206.325	213.708	204.479	0.956816	-0.0636865	0.846744	1
SLC25A42	ENSGALG00000002621	103.309	99.5396	104.251	1.04733	0.0667192	0.928069	1
FCHSD1	ENSGALG00000002622	321.346	342.13	316.15	0.924063	-0.113936	0.571967	1
PCOLCE2	ENSGALG00000002623	5.78625	6.24384	5.67186	0.908392	-0.138613	1	1
BMS1	ENSGALG00000002624	1077.53	1076.44	1077.81	1.00127	0.00183302	0.949534	1
RXRA	ENSGALG00000002626	534.839	459.569	553.657	1.20473	0.268711	0.447877	1
TMEM248	ENSGALG00000002629	116.659	130.167	113.282	0.870278	-0.200451	0.80051	1
ZNF76	ENSGALG00000002630	181.499	172.773	183.68	1.06313	0.088316	0.924833	1
LRRC75A	ENSGALG00000002631	133.566	90.035	144.449	1.60436	0.682002	0.0604575	0.533959
CALCRL	ENSGALG00000002632	22.2124	22.5854	22.1192	0.979361	-0.0300867	0.832877	1
ENSGALG00000002633	ENSGALG00000002633	5.97309	6.23644	5.90726	0.947217	-0.0782335	0.811112	1
HDAC3	ENSGALG00000002634	352.278	334.456	356.733	1.06661	0.0930277	0.785791	1
RBP7	ENSGALG00000002637	1.20488	0.414417	1.4025	3.38426	1.75884	0.723244	1
ENSGALG00000002638	ENSGALG00000002638	5.40718	5.38792	5.41199	1.00447	0.00643156	0.942697	1
TRPC1	ENSGALG00000002639	348.476	373.52	342.215	0.916189	-0.126283	0.606514	1
SELP	ENSGALG00000002643	1.40298	1.62297	1.34799	0.830567	-0.267832	0.623981	1
RPL10A	ENSGALG00000002644	3751.61	3296.73	3865.32	1.17247	0.229552	0.471351	1
PIWIL1	ENSGALG00000002645	11.2518	8.87577	11.8458	1.33462	0.416427	0.833535	1
FAM171B	ENSGALG00000002646	484.471	290.08	533.068	1.83766	0.877871	0.0810601	0.616937
PLS1	ENSGALG00000002647	16.5958	4.93861	19.5101	3.95053	1.98205	0.0741026	0.588836
FUK	ENSGALG00000002648	472.286	458.253	475.794	1.03828	0.0541935	1	1
UBE4B	ENSGALG00000002649	579.263	597.267	574.762	0.96232	-0.0554115	1	1
ST3GAL2	ENSGALG00000002651	385.394	396.168	382.701	0.966006	-0.0498961	0.81732	1
FZD10	ENSGALG00000002652	27.2556	7.30104	32.2443	4.4164	2.14287	0.130179	0.771893
C19H17ORF85	ENSGALG00000002653	426.273	392.949	434.603	1.10601	0.145359	0.680585	1
ITGAV	ENSGALG00000002655	36.448	52.2851	32.4887	0.621376	-0.686461	0.351884	1
CRK	ENSGALG00000002656	318.226	314.138	319.248	1.01627	0.0232793	0.766588	1
ATF6	ENSGALG00000002658	420.425	437.248	416.219	0.951904	-0.0711118	0.856543	1
WDR5	ENSGALG00000002659	941.613	880.753	956.828	1.08637	0.119522	0.649433	1
YWHAE	ENSGALG00000002661	7303.25	7339.39	7294.21	0.993844	-0.008908	0.930258	1
ATR	ENSGALG00000002663	204.991	230.662	198.574	0.860888	-0.216102	0.639366	1
ANXA11	ENSGALG00000002664	285.599	320.697	276.825	0.863199	-0.212236	0.294882	1
PCYOX1L	ENSGALG00000002665	873.314	891.364	868.801	0.974687	-0.0369892	0.662783	1
RAB11FIP3	ENSGALG00000002666	684.034	646.103	693.517	1.07338	0.102167	0.756906	1
OLFML2B	ENSGALG00000002667	986.122	1030.08	975.132	0.946656	-0.0790879	0.629711	1
ZC3H15	ENSGALG00000002670	2160.88	1864.83	2234.89	1.19844	0.261158	0.423729	1
TMEM132D	ENSGALG00000002671	188.071	432.303	127.013	0.293806	-1.76707	0.00119549	0.061357
SBNO2	ENSGALG00000002672	857.21	846.613	859.859	1.01565	0.0223984	1	1
GRPEL2	ENSGALG00000002673	325.584	400.593	306.832	0.765945	-0.384688	0.39305	1
SCUBE3	ENSGALG00000002675	145.794	210.157	129.703	0.617168	-0.696264	0.0184357	0.291638
DYM	ENSGALG00000002677	174.383	175.909	174.002	0.989154	-0.0157327	0.954068	1
CSPG4	ENSGALG00000002678	254.867	256.058	254.569	0.994185	-0.0084133	0.917648	1
GLT1D1	ENSGALG00000002679	143.816	207.246	127.958	0.617421	-0.695675	0.0205145	0.308083
HSD17B7	ENSGALG00000002681	558.8	807.689	496.577	0.614812	-0.701782	0.00554894	0.147368
BRD3	ENSGALG00000002682	1739.57	1357.73	1835.02	1.35153	0.434596	0.167228	0.855813
DECR2	ENSGALG00000002683	68.5654	64.416	69.6027	1.08052	0.111725	0.744023	1
ECD	ENSGALG00000002686	430.161	409.664	435.286	1.06254	0.0875193	0.743118	1
NME4	ENSGALG00000002688	4.86	2.05103	5.56224	2.71192	1.43932	0.139337	0.794458
NUP35	ENSGALG00000002689	78.6937	73.189	80.0699	1.09401	0.129632	0.693802	1
PDPR	ENSGALG00000002690	190.949	218.291	184.114	0.843435	-0.245651	0.461561	1
ENSGALG00000002692	ENSGALG00000002692	3.48107	2.43816	3.7418	1.53468	0.617939	0.815676	1
FAM149B1	ENSGALG00000002693	182.471	212.717	174.909	0.82226	-0.282334	0.44461	1
SLC15A4	ENSGALG00000002695	303.393	296.937	305.007	1.02717	0.0386818	0.836452	1
ENSGALG00000002696	ENSGALG00000002696	7771.21	6287.77	8142.07	1.29491	0.372848	0.289321	1
DUSP19	ENSGALG00000002697	224.155	207.368	228.351	1.10119	0.139065	0.732386	1
VAV2	ENSGALG00000002699	2879.12	2054.24	3085.35	1.50194	0.586828	0.081294	0.617476
DNAJC9	ENSGALG00000002701	523.413	451.222	541.461	1.19999	0.263022	0.360523	1
ENSGALG00000002702	ENSGALG00000002702	915.539	899.359	919.584	1.02249	0.0320842	0.909201	1
TFAM	ENSGALG00000002703	597.209	543.324	610.68	1.12397	0.168603	0.590902	1
AFAP1L1	ENSGALG00000002704	266.037	427.102	225.771	0.528611	-0.919721	0.0138686	0.250827
CISD1	ENSGALG00000002705	118.574	147.691	111.294	0.753561	-0.408204	0.440684	1
XRN1	ENSGALG00000002706	330.514	321.491	332.769	1.03508	0.0497436	0.673365	1
CHRNB2	ENSGALG00000002707	476.856	450.068	483.553	1.0744	0.103533	1	1
LINGO1	ENSGALG00000002708	1096.69	1055.37	1107.02	1.04894	0.0689287	0.877813	1
MYO1C	ENSGALG00000002709	92.4324	138.782	80.8451	0.582534	-0.779586	0.018476	0.291647
IPMK	ENSGALG00000002710	75.2354	86.6116	72.3914	0.835817	-0.258741	0.655915	1
LIPG	ENSGALG00000002712	706.246	941.524	647.427	0.687637	-0.540281	0.155657	0.832843
TMEM132C	ENSGALG00000002714	338.096	316.595	343.471	1.08489	0.117552	0.524495	1
XPO6	ENSGALG00000002715	1359.14	1303.84	1372.96	1.05301	0.0745256	0.841699	1
TMCO1	ENSGALG00000002716	706.029	603.577	731.642	1.21218	0.2776	0.420328	1
CSNK1D	ENSGALG00000002719	1493.94	1344.57	1531.28	1.13886	0.187592	0.577423	1
AQP5	ENSGALG00000002720	0	0	0	NA	NA	NA	NA
MST1	ENSGALG00000002722	170.108	142.255	177.071	1.24475	0.315853	0.56084	1
ANKS1A	ENSGALG00000002723	400.365	410.618	397.802	0.968788	-0.045747	1	1
UAP1	ENSGALG00000002725	399.096	367.456	407.006	1.10763	0.147478	0.909453	1
KIF1B	ENSGALG00000002726	650.531	880.604	593.013	0.673415	-0.570432	0.0959729	0.66998
SLC16A3	ENSGALG00000002728	811.951	640.403	854.838	1.33484	0.416671	0.269672	1
GK5	ENSGALG00000002729	102.064	120.151	97.5419	0.811829	-0.300753	0.238788	0.976761
AKAP7	ENSGALG00000002732	78.4788	105.252	71.7856	0.682036	-0.552079	0.064539	0.552244
UHMK1	ENSGALG00000002734	687.479	718.745	679.662	0.945623	-0.0806627	0.757202	1
TAF11	ENSGALG00000002735	374.15	340.097	382.663	1.12516	0.170127	0.660605	1
ENSGALG00000002736	ENSGALG00000002736	1.76176	3.08718	1.4304	0.463336	-1.10987	0.362345	1
INPP5K	ENSGALG00000002739	563.775	617.515	550.34	0.891218	-0.166151	0.528809	1
MPP2	ENSGALG00000002740	227.817	234.812	226.068	0.962762	-0.0547482	0.698304	1
TMEM132B	ENSGALG00000002742	152.371	44.342	179.378	4.04533	2.01626	0.00545763	0.145453
PCDH15	ENSGALG00000002744	39.976	74.8941	31.2465	0.417209	-1.26116	0.00342468	0.109683
GLG1	ENSGALG00000002745	5737.71	5293.92	5848.66	1.10479	0.143772	0.654733	1
HMG20A	ENSGALG00000002746	309.775	326.239	305.66	0.936918	-0.0940047	0.809568	1
FASN	ENSGALG00000002747	7138.29	8903.18	6697.07	0.752211	-0.410791	0.162325	0.84792
ENSGALG00000002749	ENSGALG00000002749	83.7141	95.0171	80.8883	0.851303	-0.232255	0.497997	1
NCKAP1	ENSGALG00000002750	1116	1158.04	1105.5	0.954631	-0.0669851	0.822432	1
ENSGALG00000002752	ENSGALG00000002752	0.632535	0.524844	0.659458	1.25648	0.329392	1	1
RFWD3	ENSGALG00000002755	233.293	185.975	245.123	1.31804	0.398394	0.187235	0.902844
TMEM121	ENSGALG00000002756	835.362	774.368	850.61	1.09846	0.13548	0.88677	1
PEAK1	ENSGALG00000002759	486.214	474.226	489.211	1.0316	0.0448826	0.766749	1
SIRT1	ENSGALG00000002761	633.728	612.101	639.135	1.04417	0.062351	0.621816	1
UHRF1BP1	ENSGALG00000002762	430.367	447.532	426.076	0.952059	-0.0708777	0.955827	1
FRZB	ENSGALG00000002763	823.97	796.183	830.917	1.04362	0.0616029	0.945695	1
ATP1B3	ENSGALG00000002764	242.369	315.011	224.208	0.711746	-0.490565	0.114526	0.723907
NBR1	ENSGALG00000002765	562.14	535.264	568.859	1.06277	0.0878229	0.729651	1
MLKL	ENSGALG00000002766	0.531332	0.842479	0.453546	0.538347	-0.893391	0.68157	1
DNAJC12	ENSGALG00000002769	230.312	216.915	233.661	1.0772	0.107286	1	1
ENSGALG00000002771	ENSGALG00000002771	22.2429	44.5828	16.6579	0.373641	-1.42028	0.00466368	0.132455
SNRPC	ENSGALG00000002773	661.934	593.213	679.115	1.14481	0.195104	0.644596	1
TSPAN3	ENSGALG00000002774	1789.27	1773.18	1793.3	1.01135	0.0162761	0.999475	1
FA2H	ENSGALG00000002775	34.5229	52.5952	30.0048	0.570485	-0.809738	0.0616163	0.538227
ACAA2	ENSGALG00000002777	479.544	482.838	478.721	0.991473	-0.0123549	0.905072	1
C26H6ORF106	ENSGALG00000002778	1400.36	1276.31	1431.37	1.1215	0.165424	0.662058	1
PAN2	ENSGALG00000002779	707.555	589.475	737.075	1.25039	0.322381	0.374315	1
BRCA1	ENSGALG00000002781	297.163	285.74	300.018	1.04997	0.0703464	0.768069	1
SLC43A2	ENSGALG00000002783	84.9628	104.429	80.0963	0.766996	-0.382709	0.389164	1
APEH	ENSGALG00000002784	537.621	561.146	531.74	0.947596	-0.0776556	0.657869	1
PSTPIP1	ENSGALG00000002786	0.16006	0.63527	0.0412578	0.0649453	-3.94463	0.443247	1
MED23	ENSGALG00000002787	728.047	729.302	727.733	0.997849	-0.00310674	1	1
MAP2	ENSGALG00000002789	3187.14	3727.82	3051.98	0.818703	-0.288588	0.278611	1
ABLIM3	ENSGALG00000002790	28.8998	58.6579	21.4603	0.365856	-1.45065	0.00536398	0.143772
SPDEF	ENSGALG00000002792	1.88544	0.255649	2.29289	8.96888	3.16493	0.318037	1
PDXDC1	ENSGALG00000002796	227.321	222.974	228.407	1.02437	0.0347358	0.836387	1
PGD	ENSGALG00000002797	789.209	877.279	767.192	0.874513	-0.193448	0.467528	1
WDR59	ENSGALG00000002798	474.212	436.16	483.725	1.10905	0.149329	0.785441	1
GRK7	ENSGALG00000002800	17.0338	22.3497	15.7049	0.702688	-0.509043	0.398263	1
PACSIN1	ENSGALG00000002802	669.678	644.881	675.877	1.04806	0.0677275	0.925899	1
MTA1	ENSGALG00000002803	2346.74	2141.82	2397.97	1.11959	0.162976	0.648743	1
RND2	ENSGALG00000002804	2.94785	3.55764	2.7954	0.785745	-0.347866	0.5963	1
LMAN1	ENSGALG00000002805	374.365	358.544	378.32	1.05516	0.0774558	0.887598	1
UBTD2	ENSGALG00000002810	125.995	128.921	125.264	0.971628	-0.041524	1	1
RPS10	ENSGALG00000002813	5317.46	4546.19	5510.28	1.21207	0.277468	0.371886	1
STK10	ENSGALG00000002816	12.3665	21.0461	10.1966	0.48449	-1.04546	0.149497	0.819579
CPLX4	ENSGALG00000002817	0	0	0	NA	NA	NA	NA
VAT1	ENSGALG00000002818	1672.92	2038.69	1581.48	0.775732	-0.366369	0.238084	0.976601
DFFA	ENSGALG00000002820	105.558	103.507	106.071	1.02477	0.0353041	0.837837	1
ENSGALG00000002823	ENSGALG00000002823	6.04814	6.98954	5.8128	0.831642	-0.265965	0.576118	1
GPS1	ENSGALG00000002827	535.037	501.5	543.422	1.08359	0.115823	0.68628	1
UNC80	ENSGALG00000002828	1234.87	1311.57	1215.69	0.926896	-0.10952	0.882186	1
SCARF1	ENSGALG00000002829	120.937	98.3311	126.589	1.28737	0.364429	0.562059	1
NUDT3	ENSGALG00000002830	282.038	279.726	282.616	1.01033	0.0148303	0.996195	1
SH3PXD2B	ENSGALG00000002831	386.206	647.061	320.992	0.496077	-1.01136	0.00168846	0.075398
IFI35	ENSGALG00000002832	59.6489	75.1191	55.7814	0.742573	-0.429395	0.137691	0.791632
NTAN1	ENSGALG00000002835	331.569	304.67	338.294	1.11036	0.151031	0.77311	1
PEX14	ENSGALG00000002836	338.446	358.01	333.555	0.931691	-0.102077	0.780715	1
RPL27	ENSGALG00000002837	5383.64	4286.61	5657.9	1.3199	0.40043	0.240959	0.979759
SEC11C	ENSGALG00000002839	308.046	285.813	313.605	1.09724	0.133875	0.855564	1
GRM4	ENSGALG00000002840	463.85	223.589	523.916	2.34321	1.22849	0.00394231	0.118504
RFNG	ENSGALG00000002841	296.432	284.541	299.404	1.05224	0.0734606	0.857747	1
RILP	ENSGALG00000002843	130.15	97.5037	138.311	1.41852	0.50439	0.236203	0.974554
RCN2	ENSGALG00000002844	1814.41	1563.53	1877.12	1.20057	0.263716	0.372182	1
CTNNA3	ENSGALG00000002845	36.9561	4.06123	45.1798	11.1246	3.47569	0.0024425	0.0926682
NEURL1B	ENSGALG00000002846	41.3793	43.5119	40.8462	0.938737	-0.0912077	0.784862	1
ENSGALG00000002847	ENSGALG00000002847	567.965	605.918	558.477	0.921704	-0.117625	0.540368	1
7	ENSGALG00000002848	9.25187	6.00194	10.0643	1.67685	0.745753	0.348845	1
DCXR	ENSGALG00000002849	220.028	236.527	215.904	0.91281	-0.131613	0.499938	1
RASA2	ENSGALG00000002850	321.885	373.139	309.071	0.8283	-0.271775	0.367145	1
ENSGALG00000002852	ENSGALG00000002852	1101.64	1196.01	1078.04	0.901363	-0.14982	0.651285	1
CFDP1	ENSGALG00000002853	1342.82	1143.37	1392.69	1.21805	0.284576	0.465051	1
PDZD2	ENSGALG00000002854	104.582	100.891	105.505	1.04573	0.0645072	0.88305	1
SARDH	ENSGALG00000002855	349.844	280.966	367.063	1.30643	0.385632	0.661269	1
RUNDC1	ENSGALG00000002856	242.12	265.137	236.365	0.891484	-0.165719	0.638261	1
RAC3	ENSGALG00000002859	118.202	133.564	114.361	0.856224	-0.22394	0.475025	1
MLN	ENSGALG00000002860	0	0	0	NA	NA	NA	NA
TMEM170A	ENSGALG00000002861	195.08	167.028	202.094	1.20993	0.274929	0.452128	1
RRN3	ENSGALG00000002862	394.702	387.801	396.427	1.02224	0.031738	0.98766	1
ERGIC1	ENSGALG00000002863	841.33	855.366	837.821	0.979489	-0.0298991	0.950906	1
LRRTM3	ENSGALG00000002864	14.9742	3.62556	17.8113	4.9127	2.29652	0.193511	0.911714
KANSL1L	ENSGALG00000002866	108.1	122.204	104.573	0.855725	-0.224781	0.66108	1
RPL26L1	ENSGALG00000002868	4724.03	3790.04	4957.53	1.30804	0.387409	0.229355	0.968205
ENPP3	ENSGALG00000002869	1.38862	2.50025	1.11071	0.44424	-1.17059	0.58587	1
LEMD2	ENSGALG00000002870	376.542	361.229	380.37	1.05299	0.0744895	0.864806	1
PHACTR4	ENSGALG00000002871	1265.45	1102.26	1306.25	1.18506	0.244956	0.514641	1
MALT1	ENSGALG00000002872	190.102	201.018	187.373	0.932117	-0.101417	0.788267	1
RSL1D1	ENSGALG00000002873	719.948	722.115	719.406	0.99625	-0.00542079	0.927933	1
ZBTB38	ENSGALG00000002874	106.384	100.933	107.747	1.06751	0.094247	0.787547	1
LRRC45	ENSGALG00000002877	183.883	181.659	184.439	1.01531	0.0219138	0.817063	1
C13H5ORF41	ENSGALG00000002878	131.358	105.331	137.865	1.30887	0.388322	0.242858	0.982972
ENSGALG00000002880	ENSGALG00000002880	366.704	351.588	370.483	1.05374	0.0755224	0.920506	1
C26H6ORF125	ENSGALG00000002881	330.972	284.73	342.532	1.20301	0.266646	0.510766	1
BNIP1	ENSGALG00000002882	111.658	94.3747	115.978	1.22891	0.297382	0.381483	1
SCAPER	ENSGALG00000002883	869.042	763.883	895.331	1.17208	0.229069	0.383256	1
NKX2-5	ENSGALG00000002886	10.3751	4.87652	11.7498	2.40946	1.26871	0.417148	1
CASZ1	ENSGALG00000002888	654.881	930.735	585.918	0.629521	-0.667673	0.0117315	0.225084
ASPSCR1	ENSGALG00000002889	770.027	816.11	758.506	0.929416	-0.105604	0.632301	1
ACADL	ENSGALG00000002891	801.998	861.522	787.117	0.913635	-0.13031	0.513504	1
ENSGALG00000002892	ENSGALG00000002892	56.1254	55.442	56.2963	1.01541	0.022061	0.945958	1
STC2	ENSGALG00000002893	18.4305	16.5643	18.8971	1.14083	0.190082	0.710435	1
PACS2	ENSGALG00000002894	743.878	610.352	777.259	1.27346	0.348754	0.209236	0.939551
ENPP1	ENSGALG00000002896	11.1685	16.7972	9.76132	0.581129	-0.783069	0.306527	1
SLC16A14	ENSGALG00000002897	22.0641	29.2578	20.2657	0.692661	-0.529778	0.431399	1
ALPK2	ENSGALG00000002898	20.7527	11.6666	23.0243	1.97353	0.980776	0.0527997	0.505554
AACS	ENSGALG00000002899	857.59	1305.43	745.63	0.571175	-0.807994	0.00199111	0.0821292
NOTUM	ENSGALG00000002900	29.1447	38.0305	26.9233	0.707938	-0.498304	0.206489	0.933958
ENSGALG00000002903	ENSGALG00000002903	521.985	485.073	531.213	1.09512	0.131087	0.681057	1
REEP3	ENSGALG00000002904	23.9652	34.7085	21.2794	0.613089	-0.705832	0.170087	0.864037
TARDBP	ENSGALG00000002906	2865.52	2538.3	2947.33	1.16115	0.21555	0.514528	1
MYL1	ENSGALG00000002907	1.43364	0.952905	1.55383	1.63062	0.705424	0.798716	1
TRAIP	ENSGALG00000002908	302.898	238.34	319.038	1.33858	0.420708	0.153243	0.827419
CTGF	ENSGALG00000002909	76.4144	174.531	51.8853	0.297285	-1.75008	0.000598956	0.0414018
GSPT1	ENSGALG00000002910	915.815	898.43	920.161	1.02419	0.0344795	0.969547	1
MOXD1	ENSGALG00000002911	4.6806	4.85517	4.63696	0.955056	-0.0663426	0.906152	1
BRI3BP	ENSGALG00000002913	97.9315	108.071	95.3966	0.882719	-0.179973	0.820534	1
NEDD4L	ENSGALG00000002917	580.665	746.94	539.097	0.72174	-0.470449	0.0653845	0.554741
MON1A	ENSGALG00000002919	526.461	531.823	525.121	0.987398	-0.0182959	0.888596	1
LANCL1	ENSGALG00000002921	93.5234	110.844	89.1931	0.804669	-0.313532	0.455553	1
NOTCH2	ENSGALG00000002922	1017.94	1346.27	935.853	0.695145	-0.524615	0.0628616	0.544211
ENSGALG00000002923	ENSGALG00000002923	68.7605	89.7434	63.5148	0.707737	-0.498714	0.189007	0.905237
SNX29	ENSGALG00000002924	44.9433	50.5667	43.5375	0.860991	-0.21593	0.490943	1
ETFA	ENSGALG00000002925	3070.32	2278.53	3268.27	1.43438	0.520426	0.208888	0.938881
DBH	ENSGALG00000002926	24.2422	20.9411	25.0675	1.19704	0.259476	1	1
GATAD2A	ENSGALG00000002928	2002.21	1882.47	2032.14	1.07951	0.110377	0.690877	1
TRIP12	ENSGALG00000002929	1687.57	1873.49	1641.09	0.875952	-0.191076	0.591372	1
STX7	ENSGALG00000002930	228.528	277.523	216.279	0.779319	-0.359713	0.271456	1
REG4	ENSGALG00000002931	3.42709	1.86508	3.81759	2.04688	1.03343	0.817429	1
NME2	ENSGALG00000002932	5535.9	4947.59	5682.98	1.14864	0.199921	0.594158	1
PSME3	ENSGALG00000002937	2334.07	2217.93	2363.1	1.06545	0.0914643	0.817382	1
ENSGALG00000002939	ENSGALG00000002939	0	0	0	NA	NA	NA	NA
CPPED1	ENSGALG00000002940	123.559	127.325	122.618	0.963029	-0.0543482	0.90425	1
RBM6	ENSGALG00000002941	695.784	670.793	702.032	1.04657	0.0656697	0.910127	1
JMJD1C	ENSGALG00000002942	1801.63	2000.87	1751.82	0.875529	-0.191773	0.656525	1
PRPF8	ENSGALG00000002943	2797.98	2764.27	2806.4	1.01524	0.0218225	0.817768	1
CPS1	ENSGALG00000002944	17.0382	21.5015	15.9223	0.740524	-0.433382	0.416505	1
C15orf27	ENSGALG00000002945	1160.17	893.492	1226.84	1.37309	0.457426	0.138806	0.793385
ENSGALG00000002946	ENSGALG00000002946	18.1922	33.714	14.3118	0.424506	-1.23614	0.0265865	0.353972
TXNL1	ENSGALG00000002948	498.475	521.103	492.818	0.945721	-0.0805133	0.699801	1
NRG4	ENSGALG00000002952	167.732	152.563	171.524	1.12428	0.169007	0.629858	1
MBTD1	ENSGALG00000002954	235.763	234.203	236.153	1.00833	0.0119653	0.70724	1
ADAMTSL2	ENSGALG00000002955	131.875	270.848	97.1322	0.358622	-1.47946	0.000965694	0.0542868
SLC12A3	ENSGALG00000002957	18.3696	19.561	18.0717	0.923866	-0.114245	0.705921	1
DNER	ENSGALG00000002958	69.3511	139.362	51.8485	0.372043	-1.42646	0.0246049	0.337722
NRBF2	ENSGALG00000002959	305.785	313.939	303.746	0.967531	-0.0476201	0.906076	1
HMGCS2	ENSGALG00000002960	7.55143	7.81857	7.48464	0.95729	-0.0629725	0.82713	1
ENSGALG00000002961	ENSGALG00000002961	1.58694	0.732052	1.80066	2.45974	1.29851	0.779836	1
PID1	ENSGALG00000002963	3.90166	11.101	2.10183	0.189337	-2.40097	0.0112507	0.220736
DHX37	ENSGALG00000002964	549.471	577.874	542.371	0.938563	-0.0914742	0.660756	1
ZNF365	ENSGALG00000002967	151.974	144.001	153.968	1.06922	0.0965532	0.844245	1
ZNF341	ENSGALG00000002968	308.294	229.628	327.96	1.42823	0.514224	0.127941	0.765415
MAU2	ENSGALG00000002969	1807.2	1614.46	1855.38	1.14923	0.200668	0.57984	1
NSD1	ENSGALG00000002971	2171.19	2367.92	2122.01	0.896149	-0.15819	0.645035	1
BECN1	ENSGALG00000002973	634.601	615.751	639.313	1.03827	0.0541769	0.958064	1
SPHKAP	ENSGALG00000002974	8.17873	0.462858	10.1077	21.8376	4.44874	0.0152135	0.261396
RTKN2	ENSGALG00000002980	86.1816	87.2009	85.9268	0.98539	-0.0212334	0.723517	1
ERCC4	ENSGALG00000002981	140.705	165.755	134.442	0.811088	-0.30207	0.370732	1
SLC2A6	ENSGALG00000002982	0.529021	0.890919	0.438547	0.492241	-1.02256	0.618234	1
RAB24	ENSGALG00000002984	368.34	320.2	380.374	1.18793	0.248444	0.430015	1
UTP18	ENSGALG00000002985	386.898	370.086	391.102	1.05679	0.0796846	0.789405	1
WNK4	ENSGALG00000002986	503.67	580.372	484.495	0.834801	-0.260496	0.260178	1
SERPINF2	ENSGALG00000002987	7.05509	10.4836	6.19796	0.591204	-0.758272	0.538249	1
PHGDH	ENSGALG00000002988	3373.03	2674.73	3547.6	1.32634	0.407451	0.253483	0.995131
UBE2Q2	ENSGALG00000002989	496.325	453.675	506.988	1.11751	0.16029	0.609555	1
PRELID1	ENSGALG00000002990	1322.86	1164.96	1362.34	1.16942	0.225798	0.481209	1
ARID5B	ENSGALG00000002991	136.991	196.872	122.021	0.619799	-0.690127	0.0651571	0.553701
DAW1	ENSGALG00000002992	3.05296	1.29169	3.49327	2.70442	1.43532	0.488998	1
CA10	ENSGALG00000002993	198.584	159.175	208.436	1.30947	0.388988	0.671913	1
SUGP1	ENSGALG00000003000	548.512	538.362	551.05	1.02357	0.0336052	1	1
CCL20	ENSGALG00000003003	3.03008	0.414417	3.68399	8.88958	3.15211	0.400603	1
CHRNB4	ENSGALG00000003005	466.227	17.5171	578.405	33.0194	5.04524	0.0052075	0.141274
KIF2B	ENSGALG00000003007	0.428884	0.890919	0.313375	0.351744	-1.5074	0.549517	1
NUP93	ENSGALG00000003010	416.989	446.284	409.665	0.917947	-0.123517	0.761067	1
TOM1L1	ENSGALG00000003011	52.9396	113.874	37.7061	0.331123	-1.59456	0.0591463	0.526851
C10orf107	ENSGALG00000003013	3.48011	2.37637	3.75604	1.58058	0.66045	0.678652	1
CHRNA3	ENSGALG00000003014	323.151	51.1072	391.162	7.65375	2.93617	0.065218	0.553713
SERPINF1	ENSGALG00000003015	38.8955	97.634	24.2109	0.247976	-2.01173	0.00315091	0.106179
MASP2	ENSGALG00000003016	9.79704	12.7359	9.06231	0.711555	-0.490953	0.388548	1
SCARB1	ENSGALG00000003018	127.416	114.343	130.685	1.14293	0.192731	0.595744	1
WDR7	ENSGALG00000003019	328.469	330.781	327.891	0.991261	-0.0126632	1	1
CHRNA5	ENSGALG00000003021	31.4072	29.5903	31.8615	1.07675	0.106688	0.860904	1
ENSGALG00000003022	ENSGALG00000003022	27.2828	27.1294	27.3211	1.00707	0.0101574	0.811777	1
ARMC6	ENSGALG00000003024	524.562	526.26	524.137	0.995966	-0.00583115	0.889366	1
ENSGALG00000003025	ENSGALG00000003025	12.8921	11.8239	13.1592	1.11294	0.154371	0.733709	1
MKL2	ENSGALG00000003026	167.39	202.85	158.525	0.781492	-0.355696	0.381213	1
ADAMTS13	ENSGALG00000003028	21.192	33.2031	18.1892	0.547817	-0.868233	0.0730423	0.585864
PPAPDC2	ENSGALG00000003029	119.416	87.5641	127.379	1.4547	0.540719	0.116439	0.729878
ENSGALG00000003030	ENSGALG00000003030	357.22	268.114	379.497	1.41543	0.501243	0.146987	0.815351
SMYD4	ENSGALG00000003031	157.855	170.478	154.699	0.907445	-0.140118	0.627894	1
STXBP4	ENSGALG00000003033	128.397	151.298	122.672	0.810798	-0.302586	0.459372	1
SS2	ENSGALG00000003034	7.4359	9.13755	7.01048	0.767216	-0.382295	0.533143	1
FAM78B	ENSGALG00000003035	89.4605	100.863	86.6099	0.858688	-0.219793	0.444679	1
ENSGALG00000003038	ENSGALG00000003038	416.255	445.735	408.885	0.917326	-0.124494	0.548816	1
SRM	ENSGALG00000003039	508.454	629.578	478.173	0.759515	-0.39685	0.0769508	0.601384
PXMP4	ENSGALG00000003042	208.559	177.705	216.273	1.21703	0.283369	0.437512	1
BBS2	ENSGALG00000003043	408.993	403.706	410.314	1.01637	0.0234235	0.941779	1
E2F1	ENSGALG00000003045	1319.1	567.686	1506.95	2.65455	1.40847	0.000656096	0.0432401
PSMA4	ENSGALG00000003046	883.889	834.735	896.177	1.07361	0.102466	0.88622	1
SUGP2	ENSGALG00000003047	762.212	810.947	750.028	0.92488	-0.112663	0.866061	1
ENSGALG00000003048	ENSGALG00000003048	5.58844	7.77607	5.04153	0.64834	-0.625178	0.492844	1
SIAT8C	ENSGALG00000003049	44.7403	29.5902	48.5278	1.64	0.713691	0.0996452	0.682238
ENSGALG00000003050	ENSGALG00000003050	2.71172	3.66807	2.47263	0.674098	-0.568971	0.551753	1
ENSGALG00000003051	ENSGALG00000003051	0.701244	1.41576	0.522614	0.36914	-1.43776	0.444079	1
AGFG1	ENSGALG00000003052	802.289	603.445	852	1.41189	0.497632	0.0953113	0.666923
PRDX6	ENSGALG00000003053	980.318	935.077	991.629	1.06048	0.0847148	0.859799	1
ENSGALG00000003058	ENSGALG00000003058	16.3775	14.0547	16.9582	1.20659	0.270934	0.656389	1
HLF	ENSGALG00000003059	57.0852	56.9078	57.1296	1.0039	0.00561283	0.898943	1
HYKK	ENSGALG00000003063	47.4918	46.6575	47.7004	1.02235	0.0318936	0.762832	1
TADA1L	ENSGALG00000003064	285.938	250.615	294.769	1.17618	0.234109	0.599314	1
NECAB3	ENSGALG00000003065	197.776	115.035	218.461	1.89909	0.925306	0.017771	0.284674
FECH	ENSGALG00000003066	65.8552	64.665	66.1527	1.02301	0.0328146	0.938139	1
MRPL44	ENSGALG00000003067	940.773	674.736	1007.28	1.49285	0.578074	0.0660886	0.557644
EZH1	ENSGALG00000003068	159.543	175.075	155.66	0.889102	-0.169579	0.511508	1
ENSGALG00000003069	ENSGALG00000003069	1.57771	2.74235	1.28655	0.469143	-1.0919	0.444139	1
OGFOD1	ENSGALG00000003071	647.719	566.874	667.931	1.17827	0.23667	0.515541	1
RPA1	ENSGALG00000003072	439.004	416.869	444.538	1.06637	0.0927141	0.719534	1
RHOBTB1	ENSGALG00000003073	316.552	126.491	364.067	2.87819	1.52516	0.0571654	0.521518
HOMER3	ENSGALG00000003074	1257.62	1059.48	1307.15	1.23376	0.303062	0.308919	1
SLC34A1	ENSGALG00000003075	2.65606	1.9754	2.82623	1.43071	0.516731	1	1
FASLG	ENSGALG00000003076	4.27297	3.03873	4.58154	1.50771	0.592361	0.726708	1
MMD	ENSGALG00000003078	2280.09	827.22	2643.31	3.19541	1.676	0.00580539	0.151
MFF	ENSGALG00000003079	318.81	292.499	325.387	1.11244	0.153726	0.739939	1
SUCO	ENSGALG00000003081	773.957	748.062	780.431	1.04327	0.0611127	0.856075	1
DPH1	ENSGALG00000003082	151.792	179.894	144.767	0.804737	-0.313412	0.256694	0.999444
NUDT21	ENSGALG00000003084	792.481	688.956	818.363	1.18783	0.248329	0.480182	1
CDK1	ENSGALG00000003085	952.293	744.124	1004.33	1.34969	0.432626	0.130451	0.772905
EXOSC10	ENSGALG00000003086	519.128	536.046	514.898	0.960549	-0.0580686	0.825992	1
NARS	ENSGALG00000003087	707.488	723.684	703.439	0.972025	-0.0409353	0.914117	1
PARN	ENSGALG00000003091	396.17	376.14	401.178	1.06656	0.0929705	0.697882	1
ERLIN2	ENSGALG00000003092	1678.09	1794.89	1648.89	0.918657	-0.122402	0.715752	1
CBFA2T2	ENSGALG00000003096	1816.4	927.927	2038.52	2.19685	1.13544	0.0192551	0.297663
FAM83D	ENSGALG00000003097	55.3853	45.0298	57.9742	1.28746	0.364532	0.230432	0.970585
PCTP	ENSGALG00000003099	215.673	151.455	231.728	1.53001	0.61354	0.0413856	0.449101
PROSC	ENSGALG00000003101	337.87	295.614	348.434	1.17868	0.237169	0.484063	1
MST1R	ENSGALG00000003103	12.8136	8.55063	13.8793	1.6232	0.698837	0.339441	1
ANKFN1	ENSGALG00000003105	0.747852	0.524844	0.803604	1.53113	0.614597	0.995007	1
TOX2	ENSGALG00000003106	467.594	151.004	546.742	3.6207	1.85627	0.056909	0.520851
AMFR	ENSGALG00000003107	943.287	1002.99	928.361	0.925591	-0.111553	0.682002	1
SMG6	ENSGALG00000003108	889.13	935.134	877.629	0.938507	-0.0915609	0.654756	1
PINK1	ENSGALG00000003109	753.942	669.53	775.045	1.1576	0.211132	0.548853	1
ENSGALG00000003110	ENSGALG00000003110	0.174257	0	0.217821	Inf	Inf	1	1
BFAR	ENSGALG00000003111	235.701	261.195	229.327	0.877994	-0.187716	0.612159	1
RGS14	ENSGALG00000003113	458.21	511.241	444.953	0.870339	-0.20035	0.386939	1
NOG	ENSGALG00000003114	0.995245	0.414417	1.14045	2.75194	1.46045	1	1
COL4A3	ENSGALG00000003115	12.4144	18.027	11.0113	0.610821	-0.711178	0.237172	0.976422
ADGRA2	ENSGALG00000003118	154.31	351.322	105.057	0.299034	-1.74162	0.0259518	0.349518
NCOR2	ENSGALG00000003120	4804.34	4445.74	4893.98	1.10082	0.138585	0.672761	1
[truncated: 15,109 more rows]

## Sheet: N-P_vs_Top-Tmm-VA.csv
gene_name	ensembl_id	baseMean	baseMean_nodose_petrosal	baseMean_profundal_trigeminal_vestibularacoustic	foldChange	log2FoldChange	pval	padj
PANX2	ENSGALG00000000003	329.693	385.503	292.485	0.75871	-0.398379	0.0483822	0.23649
RFK	ENSGALG00000000004	584.006	485.287	649.818	1.33904	0.421199	0.387669	0.822261
C10orf88	ENSGALG00000000011	567.738	490.154	619.46	1.26381	0.337776	0.0788266	0.329362
DUSP11	ENSGALG00000000013	124.534	106.889	136.298	1.27514	0.35066	0.244151	0.66212
ENSGALG00000000014	ENSGALG00000000014	10.1066	10.085	10.121	1.00357	0.00513424	1	1
ENSGALG00000000017	ENSGALG00000000017	186.673	141.857	216.551	1.52654	0.610263	0.093871	0.370926
AAK1	ENSGALG00000000019	434.089	435.955	432.845	0.992866	-0.010329	0.875894	1
NFU1	ENSGALG00000000033	283.618	297.23	274.543	0.923672	-0.114547	0.821538	1
ENSGALG00000000038	ENSGALG00000000038	0.400323	0.780493	0.146876	0.188183	-2.40979	0.52073	0.922321
FAM195A	ENSGALG00000000040	89.4779	108.413	76.8542	0.7089	-0.496345	0.0598888	0.272908
GNAI3	ENSGALG00000000041	1869.54	1868.11	1870.49	1.00128	0.00183827	0.906259	1
USF1	ENSGALG00000000043	506.354	503.856	508.019	1.00826	0.0118716	0.677225	0.987143
WFIKKN1	ENSGALG00000000044	14.7655	20.6149	10.8659	0.527088	-0.923885	0.00464076	0.038015
ENSGALG00000000048	ENSGALG00000000048	67.3225	50.2005	78.7372	1.56845	0.649342	0.159693	0.521448
CSDC2	ENSGALG00000000049	1208.94	1240.76	1187.72	0.957256	-0.063023	0.542096	0.933942
OAT	ENSGALG00000000054	482.521	530.832	450.313	0.848316	-0.237326	0.411114	0.842354
LAMTOR3	ENSGALG00000000055	273.349	290.282	262.06	0.902777	-0.147558	0.492015	0.904267
DAPP1	ENSGALG00000000056	100.524	180.977	46.8894	0.259091	-1.94847	1.31262e-14	1.45251e-12
TUBB3	ENSGALG00000000059	43400.2	37916.6	47055.9	1.24104	0.311547	0.126935	0.45298
ARMC1	ENSGALG00000000062	595.247	569.496	612.415	1.07536	0.104824	0.3805	0.816254
PSMA5	ENSGALG00000000065	1255.72	1333.15	1204.1	0.903198	-0.146886	0.481691	0.896814
SPR	ENSGALG00000000067	236.767	283.504	205.608	0.725241	-0.463468	0.0248475	0.141916
DDIAS	ENSGALG00000000071	15.3472	12.3013	17.3777	1.41267	0.498421	0.220562	0.628078
SCRIB	ENSGALG00000000075	577.785	507.237	624.817	1.2318	0.300774	0.132658	0.466249
NRBP2	ENSGALG00000000076	282.994	211.695	330.526	1.56133	0.642776	0.00426837	0.0355612
FER1L5	ENSGALG00000000080	622.462	551.144	670.007	1.21567	0.281747	0.486542	0.900747
IL4I1	ENSGALG00000000081	3.19482	4.40996	2.38473	0.54076	-0.886941	0.44358	0.870597
GFPT1	ENSGALG00000000085	1790.87	1872.76	1736.27	0.92712	-0.109173	0.450083	0.876317
TIMM17A	ENSGALG00000000086	569.557	597.969	550.615	0.920809	-0.119026	0.914305	1
INTS4	ENSGALG00000000091	404.085	386.275	415.959	1.07685	0.106815	0.6633	0.982815
ADIPOR1	ENSGALG00000000094	842.338	784.167	881.118	1.12364	0.168174	0.401194	0.834012
ANTXR1	ENSGALG00000000098	9.76467	21.2524	2.10619	0.0991035	-3.33492	7.94371e-08	2.55855e-06
ENSGALG00000000099	ENSGALG00000000099	185.035	148.332	209.503	1.41239	0.498137	0.0538218	0.253976
UBE2T	ENSGALG00000000102	0	0	0	NA	NA	NA	NA
ENSGALG00000000104	ENSGALG00000000104	4.64	6.8873	3.14181	0.456174	-1.13234	0.406467	0.838524
LRIF1	ENSGALG00000000106	287.548	287.416	287.636	1.00076	0.00110193	0.98975	1
TRIM7.1	ENSGALG00000000107	66.2486	122.358	28.8423	0.235721	-2.08485	2.16624e-14	2.26494e-12
AFMID	ENSGALG00000000109	283.337	224.073	322.846	1.44081	0.526879	0.0145316	0.0939684
PLP1	ENSGALG00000000112	4.97639	5.06167	4.91954	0.971919	-0.0410925	0.979967	1
ZMAT3	ENSGALG00000000113	78.4719	93.3172	68.575	0.734859	-0.44446	0.0963566	0.37779
GKN1	ENSGALG00000000114	0	0	0	NA	NA	NA	NA
HEP21	ENSGALG00000000115	0	0	0	NA	NA	NA	NA
TRIM27.1	ENSGALG00000000117	7.06321	11.1041	4.3693	0.393486	-1.34562	0.0162704	0.102626
GKN2	ENSGALG00000000119	0	0	0	NA	NA	NA	NA
BMP-10	ENSGALG00000000120	0	0	0	NA	NA	NA	NA
GNB2L1	ENSGALG00000000122	7493.5	6583.5	8100.17	1.23037	0.299098	0.0840142	0.343824
B-BTN2	ENSGALG00000000123	0.357976	0.549064	0.230585	0.41996	-1.25168	0.824587	1
TCF25	ENSGALG00000000129	851.514	818.169	873.744	1.06793	0.0948129	0.715552	0.994281
ARHGAP25	ENSGALG00000000132	1.83356	0.658882	2.61668	3.9714	1.98965	0.215233	0.618723
Blec2	ENSGALG00000000136	0.524614	0.231429	0.72007	3.11141	1.63757	0.739376	1
SNRPE	ENSGALG00000000137	1405.52	1240.19	1515.74	1.22219	0.289463	0.0867745	0.35217
ENSGALG00000000139	ENSGALG00000000139	0.539952	1.09654	0.168892	0.154023	-2.69879	0.356111	0.792325
ENSGALG00000000140	ENSGALG00000000140	8.916	6.95508	10.2233	1.4699	0.555719	0.842876	1
BLB1	ENSGALG00000000141	26.1041	34.548	20.4748	0.592647	-0.754756	0.0288505	0.159452
CEPT1	ENSGALG00000000142	244.602	236.157	250.233	1.0596	0.0835247	0.866643	1
SUPT6H	ENSGALG00000000146	1327.86	1347.58	1314.71	0.975612	-0.0356202	0.95177	1
ENSGALG00000000149	ENSGALG00000000149	0.256714	0	0.427857	Inf	Inf	0.663003	0.982815
RPL9	ENSGALG00000000150	4461.12	4003.13	4766.45	1.19068	0.251788	0.138394	0.475663
ADAMTS19	ENSGALG00000000151	65.3024	133.355	19.9339	0.149479	-2.74198	6.08509e-08	2.00252e-06
DENND2D	ENSGALG00000000154	4.62594	5.44722	4.07842	0.748715	-0.417511	0.647284	0.977443
OR6A2	ENSGALG00000000155	0.154861	0.127825	0.172884	1.35251	0.435642	1	1
BRD2	ENSGALG00000000156	5862.64	5484.87	6114.48	1.11479	0.15677	0.469048	0.888441
DMA	ENSGALG00000000158	43.645	44.6528	42.9732	0.962385	-0.0553134	0.815332	1
ZNF638	ENSGALG00000000160	609.029	549.326	648.831	1.18114	0.240179	0.63826	0.9747
ISOC1	ENSGALG00000000161	16.0436	17.1983	15.2738	0.8881	-0.171206	0.597191	0.960418
ENSGALG00000000162	ENSGALG00000000162	14.565	15.2642	14.0988	0.923655	-0.114574	0.961743	1
MYBPH	ENSGALG00000000164	44.4131	31.6057	52.9514	1.67538	0.744486	0.0720959	0.309438
CDS2	ENSGALG00000000165	139.998	156.061	129.289	0.828454	-0.271507	0.340371	0.778569
DMB2	ENSGALG00000000166	89.2288	98.783	82.8593	0.838801	-0.2536	0.33129	0.768338
7	ENSGALG00000000168	162.292	42.4709	242.172	5.70207	2.51149	0.00251982	0.0232308
PCNA	ENSGALG00000000169	497.52	490.569	502.154	1.02362	0.0336739	0.569802	0.947355
TMEM230	ENSGALG00000000171	60.0296	64.4292	57.0964	0.886188	-0.174315	0.768324	1
MYOG	ENSGALG00000000172	2.6085	0.480476	4.02719	8.38166	3.06724	0.0402118	0.20482
KLF3	ENSGALG00000000177	36.7635	76.3401	10.379	0.135958	-2.87877	3.93101e-16	5.45941e-14
BF1	ENSGALG00000000178	0	0	0	NA	NA	NA	NA
TAP2	ENSGALG00000000181	6.69063	6.14561	7.05398	1.14781	0.198882	0.968585	1
ENSGALG00000000182	ENSGALG00000000182	6.41506	7.34001	5.79842	0.789975	-0.340121	0.265226	0.690455
STAMBP	ENSGALG00000000183	619.871	645.319	602.905	0.934274	-0.0980827	0.450864	0.877052
SLC27A6	ENSGALG00000000184	1.54327	1.61113	1.49802	0.929794	-0.105017	0.993445	1
MTCH1	ENSGALG00000000186	37.2114	35.7396	38.1926	1.06863	0.0957684	0.984774	1
ENSGALG00000000187	ENSGALG00000000187	56.0885	34.1476	70.7157	2.07088	1.05025	0.0108901	0.0754136
ENSGALG00000000188	ENSGALG00000000188	2.46053	1.84878	2.86837	1.5515	0.63366	0.650756	0.979075
YTHDC2	ENSGALG00000000189	495.771	458.625	520.535	1.13499	0.182681	0.585712	0.954664
ENSGALG00000000193	ENSGALG00000000193	165.74	215.781	132.379	0.613488	-0.704893	0.0286394	0.158517
ENSGALG00000000194	ENSGALG00000000194	24.9875	30.5386	21.2869	0.697048	-0.520671	0.203939	0.600513
SVCT2	ENSGALG00000000195	66.4604	83.4306	55.147	0.660992	-0.597296	0.0953658	0.375071
DAD1	ENSGALG00000000196	1042.23	1011.24	1062.89	1.05107	0.0718653	0.711728	0.993739
ENSGALG00000000199	ENSGALG00000000199	9.3262	9.2665	9.366	1.01074	0.0154085	1	1
PLEKHM1	ENSGALG00000000201	789.805	795.954	785.706	0.987125	-0.018695	0.780234	1
RASSF2	ENSGALG00000000206	1323.18	938.546	1579.61	1.68304	0.751066	8.47593e-05	0.00130443
MCC	ENSGALG00000000208	94.6742	107.786	85.933	0.797257	-0.326884	0.225053	0.635133
PRNP	ENSGALG00000000209	421.771	417.751	424.451	1.01604	0.0229546	0.874012	1
DCP2	ENSGALG00000000215	203.105	232.329	183.623	0.79036	-0.339419	0.110062	0.412406
PPFIA4	ENSGALG00000000217	422.717	428.316	418.984	0.978213	-0.0317795	0.504064	0.911377
ENSGALG00000000218	ENSGALG00000000218	557.535	563.576	553.507	0.982133	-0.0260095	0.972808	1
ENSGALG00000000220	ENSGALG00000000220	1667.85	1555.09	1743.03	1.12085	0.164595	0.599131	0.960504
PROM2	ENSGALG00000000221	3.99411	3.34532	4.42664	1.32323	0.404066	0.789077	1
Gga.5519	ENSGALG00000000223	346.625	352.592	342.647	0.971792	-0.0412799	0.888118	1
MGAT4C	ENSGALG00000000225	68.8108	116.732	36.8634	0.315795	-1.66294	4.26271e-09	1.77277e-07
TMEM9	ENSGALG00000000226	113.869	153.776	87.2643	0.567478	-0.817363	0.0011777	0.0124237
CRMP2A	ENSGALG00000000227	9649.87	10297.3	9218.28	0.895216	-0.159692	0.38772	0.822261
CBX1	ENSGALG00000000230	3522.18	3415.86	3593.06	1.05187	0.0729614	0.549156	0.93636
BNIP3L	ENSGALG00000000231	1504.25	1480.84	1519.86	1.02635	0.0375265	0.591382	0.958516
SP2	ENSGALG00000000233	446.765	416.643	466.846	1.12049	0.164132	0.590545	0.958213
EPB41L4A	ENSGALG00000000234	439.641	558.398	360.469	0.645541	-0.63142	0.0065242	0.0502612
PPP2R2A	ENSGALG00000000235	563.066	615.364	528.2	0.858354	-0.220356	0.645397	0.976771
MVP	ENSGALG00000000238	222.85	243.647	208.986	0.857741	-0.221387	0.317679	0.750957
ENSGALG00000000239	ENSGALG00000000239	0.0502253	0	0.0837089	Inf	Inf	1	1
STARD4	ENSGALG00000000241	539.241	709.585	425.679	0.599899	-0.737207	0.0015815	0.0158443
EBF2	ENSGALG00000000242	1311.24	816.612	1641	2.00952	1.00685	2.98082e-06	6.64559e-05
RDM1	ENSGALG00000000243	508.206	506.818	509.131	1.00456	0.0065704	0.902971	1
CAMK4	ENSGALG00000000244	16.1054	19.0853	14.1189	0.739777	-0.434838	0.386646	0.821364
WDR36	ENSGALG00000000247	564.929	534.202	585.414	1.09587	0.132071	0.455655	0.879809
GH1	ENSGALG00000000249	7.19787	7.09587	7.26588	1.02396	0.0341585	0.728416	0.998043
CD79B	ENSGALG00000000251	7.378	7.92077	7.01615	0.885792	-0.17496	0.636056	0.9747
SCN4A	ENSGALG00000000252	4.33918	7.1844	2.44236	0.339953	-1.55659	0.0306381	0.165998
6	ENSGALG00000000253	86.7876	93.3661	82.402	0.882568	-0.18022	0.463846	0.88373
MAN2A1	ENSGALG00000000255	302.771	324.47	288.306	0.888543	-0.170486	0.240692	0.65791
HEATR1	ENSGALG00000000258	451.913	483.173	431.074	0.892173	-0.164605	0.479493	0.895141
PSMF1	ENSGALG00000000259	724.757	668.406	762.324	1.14051	0.18968	0.326585	0.762469
ENSGALG00000000264	ENSGALG00000000264	392.799	401.463	387.023	0.964032	-0.0528474	0.510345	0.915755
THRA	ENSGALG00000000270	323.469	297.308	340.91	1.14666	0.197435	0.488702	0.901971
C2CD2L	ENSGALG00000000271	171.305	173.922	169.561	0.974924	-0.0366387	0.879743	1
CDCA2	ENSGALG00000000272	89.4429	83.6147	93.3285	1.11617	0.158561	0.397826	0.831005
FER	ENSGALG00000000273	59.674	72.0089	51.4507	0.714504	-0.484986	0.164026	0.530221
ENSGALG00000000274	ENSGALG00000000274	3.70333	6.38878	1.91303	0.299435	-1.73968	0.0502969	0.241866
KCTD9	ENSGALG00000000275	443.31	430.59	451.789	1.04923	0.0693361	0.506965	0.913406
FBXL17	ENSGALG00000000276	200.957	228.636	182.505	0.798232	-0.325121	0.210687	0.611579
GnRH-I	ENSGALG00000000277	4.07967	0.355783	6.56227	18.4446	4.20512	0.00020746	0.00286283
EFNA5	ENSGALG00000000280	296.123	218.133	348.116	1.59588	0.674356	0.00362932	0.0313052
HOXB4	ENSGALG00000000284	184.857	451.581	7.04006	0.0155898	-6.00325	7.55955e-09	3.00358e-07
DPAGT1	ENSGALG00000000285	298.901	300.35	297.935	0.99196	-0.0116455	0.781368	1
ENSGALG00000000287	ENSGALG00000000287	0.137281	0	0.228801	Inf	Inf	1	1
HMBS	ENSGALG00000000291	311.625	309.846	312.812	1.00957	0.0137465	0.757865	1
ENSGALG00000000293	ENSGALG00000000293	6.04942	6.65043	5.64875	0.849382	-0.235515	0.551949	0.937391
IGFN1	ENSGALG00000000295	42.6531	53.0366	35.7307	0.673699	-0.569823	0.0693992	0.301367
PCNX	ENSGALG00000000296	709.697	749.516	683.151	0.911456	-0.133755	0.504167	0.911402
PKP1	ENSGALG00000000299	4.75265	8.32441	2.37148	0.284882	-1.81156	0.0128196	0.0855281
VPS11	ENSGALG00000000300	412.548	402.662	419.139	1.04092	0.0578578	0.869449	1
TNNT2	ENSGALG00000000302	103.248	145.189	75.2877	0.518548	-0.947449	0.0896385	0.359658
MTFR1	ENSGALG00000000304	722.915	685.509	747.852	1.09094	0.125577	0.386892	0.821542
METTL22	ENSGALG00000000305	129.499	114.581	139.444	1.21699	0.283322	0.210782	0.611645
ENSGALG00000000307	ENSGALG00000000307	52.8568	59.9561	48.1239	0.802652	-0.317153	0.526301	0.925808
ENSGALG00000000308	ENSGALG00000000308	477.65	420.193	515.955	1.2279	0.296193	0.270903	0.698386
LAD1	ENSGALG00000000309	8.88949	10.9507	7.51534	0.686288	-0.543114	0.110616	0.413635
DOCK5	ENSGALG00000000311	80.7894	122.538	52.9568	0.432165	-1.21034	0.000141134	0.0020484
SIK2	ENSGALG00000000312	206.209	188.474	218.031	1.15682	0.210169	0.378518	0.814686
TNNI1	ENSGALG00000000313	102.338	90.0377	110.538	1.22768	0.295936	0.645426	0.976771
NEFL	ENSGALG00000000314	19166.8	30877.2	11359.8	0.367904	-1.4426	6.08845e-11	3.5313e-09
PREP2	ENSGALG00000000316	110.518	67.4708	139.216	2.06335	1.04499	0.000102419	0.00154732
NEFM	ENSGALG00000000317	88659.4	99709	81293	0.815302	-0.294593	0.175777	0.553088
CSRP1	ENSGALG00000000318	112.257	141.148	92.9963	0.658857	-0.601963	0.00461348	0.037853
PIGV	ENSGALG00000000324	97.9528	91.3175	102.376	1.1211	0.164918	0.435755	0.865198
FBN3	ENSGALG00000000327	883.999	1907.05	201.966	0.105905	-3.23915	5.8096e-13	4.99692e-11
AHCYL1	ENSGALG00000000329	981.376	786.762	1111.12	1.41227	0.498012	0.0072996	0.0549758
FTSJ3	ENSGALG00000000332	1755.42	1654.21	1822.89	1.10197	0.14009	0.625504	0.969377
PPP1R12B	ENSGALG00000000336	513.677	642	428.128	0.666865	-0.584533	0.00346924	0.0302345
CTXN1	ENSGALG00000000337	161.255	390.468	8.44686	0.0216327	-5.53064	1.95951e-31	1.18653e-28
JAC	ENSGALG00000000341	0.0763008	0.190752	0	0	#NAME?	0.817531	1
ENSGALG00000000346	ENSGALG00000000346	204.098	207.273	201.982	0.974469	-0.0373117	0.991933	1
PSMC5	ENSGALG00000000349	177.139	190.193	168.436	0.885606	-0.175264	0.555241	0.938517
TIMM44	ENSGALG00000000352	238.062	247.921	231.49	0.933727	-0.0989281	0.634938	0.974198
DHRS7C	ENSGALG00000000353	0	0	0	NA	NA	NA	NA
SLC37A2	ENSGALG00000000356	60.3706	44.1245	71.2013	1.61364	0.690322	0.0401949	0.20482
ENSGALG00000000357	ENSGALG00000000357	1.20012	2.74917	0.167418	0.0608975	-4.03747	0.0292021	0.160867
ARID1A	ENSGALG00000000360	3687.67	3649.99	3712.79	1.01721	0.0246113	0.918743	1
NAV1	ENSGALG00000000362	4292.78	3702.77	4686.13	1.26557	0.339791	0.157095	0.516307
SMARCD2	ENSGALG00000000363	5289.6	3321.36	6601.76	1.98767	0.991076	2.67928e-05	0.00047829
STC1	ENSGALG00000000364	33.496	37.3112	30.9525	0.829579	-0.26955	0.46667	0.886042
NKX2-6	ENSGALG00000000365	0.0330062	0.0825156	0	0	#NAME?	0.817543	1
RPS6KA1	ENSGALG00000000366	1010.51	1043.27	988.68	0.947679	-0.0775302	0.497838	0.907459
ASIC2	ENSGALG00000000367	78.8913	91.2498	70.6523	0.774273	-0.369085	0.244926	0.663271
GAS7	ENSGALG00000000368	99.1792	159.342	59.071	0.37072	-1.4316	2.95187e-09	1.25874e-07
CRHR1	ENSGALG00000000371	439.636	723.551	250.36	0.346016	-1.53109	7.73872e-11	4.39466e-09
HMGN2	ENSGALG00000000372	4518.56	4408.91	4591.66	1.04145	0.0585941	0.607425	0.962761
ENSGALG00000000373	ENSGALG00000000373	240.879	244.619	238.386	0.974519	-0.0372376	0.895926	1
RNPEP	ENSGALG00000000374	628.993	631.226	627.504	0.994102	-0.00853367	0.844566	1
HNRNPM	ENSGALG00000000377	5508.03	5306.32	5642.5	1.06335	0.0886232	0.576693	0.951695
SLC25A37	ENSGALG00000000378	12.8225	12.8651	12.7941	0.994483	-0.00798077	0.987605	1
ITGB3	ENSGALG00000000379	72.5359	131.368	33.3145	0.253597	-1.97939	8.2648e-06	0.000166595
ENSGALG00000000382	ENSGALG00000000382	0.876001	1.57805	0.407971	0.25853	-1.9516	0.265816	0.691383
DHDDS	ENSGALG00000000385	468.61	473.39	465.422	0.983169	-0.0244884	0.835084	1
ENSGALG00000000386	ENSGALG00000000386	979.186	968.029	986.624	1.01921	0.0274498	0.414193	0.845249
LIN28A	ENSGALG00000000388	71.0701	60.2411	78.2895	1.2996	0.378072	0.203415	0.599553
ENTPD4	ENSGALG00000000390	234.893	200.862	257.58	1.28237	0.358817	0.0783934	0.328506
SLC6A17	ENSGALG00000000394	526.383	676.697	426.174	0.629786	-0.667067	0.000121384	0.00180008
BTF3	ENSGALG00000000395	234.324	252.52	222.192	0.879899	-0.184591	0.897773	1
METTL2A	ENSGALG00000000396	126.906	124.28	128.657	1.03522	0.0499378	0.83449	1
IPO9	ENSGALG00000000397	874.23	803.596	921.32	1.1465	0.197233	0.27703	0.704701
DUSP28	ENSGALG00000000399	0	0	0	NA	NA	NA	NA
KCNC4	ENSGALG00000000400	1100.62	1125.4	1084.1	0.963299	-0.053944	0.423482	0.854186
RBM15	ENSGALG00000000401	352.254	353.196	351.626	0.995557	-0.00642457	0.949779	1
LOXL2	ENSGALG00000000402	181.724	295.614	105.797	0.357887	-1.48242	2.49684e-13	2.22337e-11
COPS2	ENSGALG00000000404	445.63	433.613	453.641	1.04619	0.065141	0.617872	0.966055
R3HCC1	ENSGALG00000000405	833.148	924.365	772.338	0.835533	-0.25923	0.252126	0.673018
ENSGALG00000000406	ENSGALG00000000406	0.41019	0.103604	0.614581	5.932	2.56852	1	1
ENSGALG00000000407	ENSGALG00000000407	63.1327	58.9663	65.9103	1.11776	0.160613	0.631547	0.972613
LSM7	ENSGALG00000000408	831.323	865.391	808.611	0.934388	-0.0979059	0.795995	1
CHMP7	ENSGALG00000000409	630.717	606.655	646.758	1.0661	0.0923478	0.553604	0.937726
ENSGALG00000000410	ENSGALG00000000410	1382.2	1356.59	1399.27	1.03146	0.0446848	0.767466	1
CCDC15	ENSGALG00000000412	226.008	219.967	230.035	1.04577	0.0645674	0.398328	0.831588
SLC16A4	ENSGALG00000000417	25.6099	26.3819	25.0952	0.951229	-0.0721359	0.680111	0.987317
HBXIP	ENSGALG00000000419	345.861	368.58	330.715	0.897268	-0.156389	0.435647	0.865198
KLHDC7A	ENSGALG00000000420	630.122	122.615	968.459	7.8984	2.98156	2.02595e-11	1.31063e-09
HEPACAM	ENSGALG00000000421	1.09606	0.317635	1.61501	5.08449	2.3461	0.238679	0.654077
CMTM3	ENSGALG00000000424	55.5479	72.6299	44.1599	0.608012	-0.717827	0.0537345	0.253643
IGSF21	ENSGALG00000000426	1177.02	241.947	1800.41	7.44135	2.89556	2.39494e-26	9.29604e-24
KDM5B	ENSGALG00000000427	5513.03	4862.4	5946.78	1.22301	0.290441	0.122583	0.442457
chPKCI	ENSGALG00000000428	738.852	739.502	738.418	0.998533	-0.00211766	0.811794	1
SPPL2B	ENSGALG00000000430	932.589	875.884	970.393	1.1079	0.14783	0.599253	0.960504
ENSGALG00000000433	ENSGALG00000000433	1822.91	1730.32	1884.63	1.08918	0.123238	0.32144	0.755231
RABIF	ENSGALG00000000436	174.41	189.469	164.371	0.867535	-0.205005	0.367754	0.80478
ENSGALG00000000437	ENSGALG00000000437	0.0511299	0.127825	0	0	#NAME?	0.817538	1
ERMP1	ENSGALG00000000438	175.413	160.719	185.209	1.15238	0.20462	0.742066	1
AP2S1	ENSGALG00000000439	290.711	295.437	287.561	0.973341	-0.0389826	0.72874	0.998043
Segment	ENSGALG00000000441	6.48864	4.40632	7.87685	1.78763	0.838046	0.22289	0.631617
KCNA2	ENSGALG00000000442	205.471	93.2677	280.273	3.00503	1.58738	1.94579e-10	1.04823e-08
SPAG4	ENSGALG00000000443	0.379638	0.422181	0.351276	0.832051	-0.265256	0.810075	1
ENSGALG00000000446	ENSGALG00000000446	52.9861	32.4193	66.6973	2.05733	1.04078	0.00329687	0.0288986
cKv1.1	ENSGALG00000000447	220.742	174.821	251.357	1.4378	0.52386	0.0224346	0.131481
ARHGEF10L	ENSGALG00000000449	1547.22	1136.13	1821.28	1.60306	0.68083	0.00169301	0.0167618
MEIG1	ENSGALG00000000451	1.02575	0.255649	1.53915	6.02054	2.58989	0.250367	0.670845
tvb	ENSGALG00000000452	21.6152	33.4681	13.7132	0.409739	-1.28722	0.00263386	0.0239822
NUP160	ENSGALG00000000453	609.862	616.497	605.439	0.982062	-0.0261136	0.956004	1
KPNB1	ENSGALG00000000454	4232.34	4313.45	4178.27	0.96866	-0.0459373	0.942207	1
MRPS21	ENSGALG00000000456	456.469	414.767	484.271	1.16757	0.223514	0.20884	0.608187
TMPRSS9	ENSGALG00000000458	8.70461	11.7873	6.64947	0.564121	-0.825924	0.192726	0.580883
MRC2	ENSGALG00000000461	406.677	791.52	150.116	0.189655	-2.39855	3.97782e-19	7.4341e-17
DDX25	ENSGALG00000000463	310.138	235.156	360.126	1.53143	0.614881	0.00749989	0.0562046
RHOBTB2	ENSGALG00000000464	1275.63	1216.13	1315.29	1.08154	0.113086	0.644828	0.976695
LCK	ENSGALG00000000466	7.51539	9.66	6.08566	0.629986	-0.666609	0.463028	0.883461
RCC2	ENSGALG00000000468	6041.87	4980.59	6749.39	1.35514	0.43844	0.0230572	0.134195
ADRA1A	ENSGALG00000000469	5.63672	11.2355	1.90418	0.169478	-2.56083	1.42656e-05	0.00027475
LMNB2	ENSGALG00000000470	733.459	792.964	693.789	0.874931	-0.192759	0.359801	0.796132
RPL36	ENSGALG00000000474	929.831	877.986	964.395	1.09842	0.135426	0.374113	0.8109
LRRTM4	ENSGALG00000000476	91.1622	154.215	49.1272	0.318564	-1.65034	0.000305753	0.0040143
ENSGALG00000000477	ENSGALG00000000477	0	0	0	NA	NA	NA	NA
ASZ1	ENSGALG00000000478	1721.4	1852.36	1634.09	0.882167	-0.180876	0.336928	0.774179
PADI3	ENSGALG00000000479	7.43702	3.69221	9.93355	2.69041	1.42782	0.0481867	0.235915
ENSGALG00000000483	ENSGALG00000000483	0.403016	0	0.671694	Inf	Inf	0.380293	0.816254
NEMP1	ENSGALG00000000484	93.2993	93.1196	93.4192	1.00322	0.00463468	0.802538	1
PGM2	ENSGALG00000000486	220.63	236.104	210.315	0.890772	-0.166871	0.551144	0.937391
ENSGALG00000000489	ENSGALG00000000489	1782.97	1502.89	1969.69	1.3106	0.39023	0.0418893	0.212009
LONP1	ENSGALG00000000490	602.992	596.804	607.118	1.01728	0.0247197	0.941787	1
MCRS1	ENSGALG00000000495	0	0	0	NA	NA	NA	NA
ENSGALG00000000497	ENSGALG00000000497	0.546082	0.503196	0.574673	1.14205	0.191621	1	1
ACE	ENSGALG00000000498	52.7825	39.8836	61.3819	1.53903	0.622019	0.094037	0.371388
PADI2	ENSGALG00000000503	1.99222	2.11363	1.91127	0.90426	-0.145191	0.963951	1
ETV7	ENSGALG00000000504	4.62987	4.89732	4.45157	0.908981	-0.137678	0.840623	1
KCNH6	ENSGALG00000000505	70.0271	59.8307	76.8247	1.28403	0.360684	0.452675	0.878426
CPNE7	ENSGALG00000000507	16.4103	10.8987	20.0846	1.84285	0.881936	0.0514016	0.245695
ENSGALG00000000508	ENSGALG00000000508	149.868	150.275	149.597	0.995492	-0.00651854	0.921191	1
AIM1L	ENSGALG00000000509	11.6748	13.433	10.5027	0.781863	-0.355013	0.280536	0.709921
DCAF7	ENSGALG00000000510	681.303	666.064	691.462	1.03813	0.0539898	0.722872	0.996888
KCTD20	ENSGALG00000000511	153.304	150.187	155.383	1.0346	0.0490665	0.96684	1
ZNF276	ENSGALG00000000513	355.968	321.377	379.029	1.17939	0.238039	0.268914	0.695034
ENSGALG00000000514	ENSGALG00000000514	59.5817	55.1592	62.53	1.13363	0.180945	0.488191	0.901647
FANCA	ENSGALG00000000516	179.137	88.8522	239.327	2.69354	1.4295	1.29487e-07	3.97974e-06
KLHL12	ENSGALG00000000518	225.264	236.324	217.89	0.921998	-0.117164	0.586054	0.954971
UBXN11	ENSGALG00000000519	1.58906	0.867082	2.07039	2.38776	1.25566	0.651121	0.979075
SPIRE2	ENSGALG00000000521	2609.33	1872.48	3100.56	1.65586	0.727579	0.00162679	0.0162443
ENSGALG00000000522	ENSGALG00000000522	230.484	223.438	235.182	1.05256	0.0739056	0.990211	1
STK38	ENSGALG00000000523	153.578	169.235	143.141	0.845814	-0.241587	0.478355	0.894239
MAP3K3	ENSGALG00000000525	281.592	284.759	279.481	0.981467	-0.0269879	0.854056	1
ENSGALG00000000526	ENSGALG00000000526	15.1241	4.61289	22.1316	4.79777	2.26236	0.000558103	0.00664947
SH3BGRL3	ENSGALG00000000527	3113.08	2606.77	3450.63	1.32372	0.404597	0.0383091	0.197441
DBNDD1	ENSGALG00000000528	385.551	252.398	474.32	1.87925	0.91016	9.41376e-05	0.00143655
LIMD2	ENSGALG00000000529	1758.56	1598.62	1865.18	1.16675	0.22249	0.313349	0.746209
ENSGALG00000000530	ENSGALG00000000530	1.47663	0.613573	2.05201	3.34436	1.74173	0.398255	0.831588
SRSF3	ENSGALG00000000533	1950.68	1826.07	2033.75	1.11373	0.155398	0.318466	0.751978
il-1beta	ENSGALG00000000534	19.0778	16.0408	21.1025	1.31556	0.395673	0.262016	0.685635
ERRFI1	ENSGALG00000000535	68.4905	72.9306	65.5304	0.898531	-0.15436	0.59736	0.960418
RNF113A	ENSGALG00000000538	270.162	243.094	288.207	1.18558	0.245593	0.355113	0.791359
GAS8	ENSGALG00000000540	216.307	163.081	251.791	1.54397	0.626641	0.0130428	0.0865215
ZC3H11A	ENSGALG00000000541	1124.96	1033.96	1185.64	1.1467	0.197484	0.388892	0.822911
ZNF593	ENSGALG00000000542	489.143	431.335	527.682	1.22337	0.290861	0.106698	0.404102
TNFRSF9	ENSGALG00000000543	103.787	84.6205	116.564	1.37749	0.462044	0.101516	0.390632
RAB44	ENSGALG00000000544	2.83444	1.53936	3.69783	2.40219	1.26435	0.296564	0.728441
REN	ENSGALG00000000545	0.631618	0.915693	0.442235	0.482951	-1.05005	0.716459	0.995023
FBXO38	ENSGALG00000000546	429.287	425.512	431.805	1.01479	0.0211793	0.890539	1
CNKSR1	ENSGALG00000000547	2.12027	2.5747	1.81731	0.705832	-0.502604	0.482722	0.897185
MATN1	ENSGALG00000000548	6.27372	3.81194	7.9149	2.07634	1.05404	0.0840926	0.344052
ENSGALG00000000549	ENSGALG00000000549	22.9087	28.2973	19.3162	0.682616	-0.550854	0.13512	0.470106
STRADA	ENSGALG00000000550	847.045	785.482	888.086	1.13063	0.177121	0.334923	0.772169
C26H6ORF89	ENSGALG00000000551	471.93	465.013	476.541	1.02479	0.0353281	0.954647	1
UTS2	ENSGALG00000000556	0.385568	0.527975	0.29063	0.550461	-0.861289	0.819826	1
ETNK2	ENSGALG00000000557	19.5332	25.3475	15.6569	0.61769	-0.695045	0.0589877	0.269639
SLC1A6	ENSGALG00000000558	6.68242	12.8794	2.55109	0.198075	-2.33588	0.000813591	0.0090827
PI16	ENSGALG00000000560	2.18048	1.13216	2.87937	2.54326	1.34668	0.253862	0.675079
LAPTM5	ENSGALG00000000562	0.331843	0.645896	0.122475	0.18962	-2.39882	0.467464	0.887012
CCDC47	ENSGALG00000000564	314.018	316.714	312.221	0.985816	-0.02061	0.863495	1
LGR6	ENSGALG00000000568	21.8105	23.5196	20.6711	0.878891	-0.186244	0.610115	0.963783
SDC3	ENSGALG00000000569	1463.61	1835.8	1215.49	0.662104	-0.594869	0.0311825	0.168166
PER3	ENSGALG00000000573	104.125	98.0276	108.19	1.10366	0.142302	0.669576	0.984336
RRNAD1	ENSGALG00000000576	50.9707	45.2643	54.7749	1.21011	0.275142	0.699363	0.993428
RANBP3	ENSGALG00000000577	1108.47	1047.18	1149.34	1.09756	0.134301	0.448233	0.874401
VAMP3	ENSGALG00000000579	289.445	261.755	307.904	1.1763	0.234262	0.360882	0.797058
DDX42	ENSGALG00000000581	1350.38	1240.47	1423.66	1.14768	0.198717	0.362979	0.799939
SOX13	ENSGALG00000000583	321.484	232.313	380.932	1.63974	0.713463	0.0121666	0.0820028
ENSGALG00000000584	ENSGALG00000000584	158.545	145.934	166.952	1.14402	0.194117	0.98779	1
MYL4	ENSGALG00000000585	1370.17	1406.44	1345.99	0.957019	-0.0633813	0.830718	1
PLEKHA6	ENSGALG00000000587	2917.25	2243.43	3366.47	1.50059	0.58553	0.211794	0.613145
BTN1A1	ENSGALG00000000589	12.0811	15.9941	9.47233	0.592238	-0.755751	0.145404	0.49126
ENSGALG00000000593	ENSGALG00000000593	0.0330062	0.0825156	0	0	#NAME?	0.817543	1
CDC27	ENSGALG00000000596	911.758	922.953	904.295	0.979784	-0.0294641	0.84992	1
PUM1	ENSGALG00000000597	1821.85	1680.85	1915.85	1.13981	0.188794	0.357283	0.793545
2002-03-01	ENSGALG00000000599	29.4917	31.8328	27.931	0.877431	-0.188642	0.98132	1
PTPN7	ENSGALG00000000600	3.2268	2.40808	3.77261	1.56665	0.647679	0.817923	1
KANSL1	ENSGALG00000000603	1694.5	1558.89	1784.9	1.14498	0.195322	0.446234	0.872794
NKAIN1	ENSGALG00000000604	446.14	538.452	384.598	0.714267	-0.485465	0.0330993	0.176057
ARL8A	ENSGALG00000000606	1059.92	1126.7	1015.4	0.901218	-0.150052	0.343433	0.781129
GPR37L1	ENSGALG00000000607	22.7723	18.8014	25.4196	1.352	0.435095	0.598677	0.960504
CDH1	ENSGALG00000000608	27.6751	46.5069	15.1205	0.325124	-1.62094	6.10124e-07	1.60627e-05
CAMTA1	ENSGALG00000000610	492.112	550.11	453.446	0.824282	-0.27879	0.110187	0.412568
PPP1R15B	ENSGALG00000000611	447.104	474.543	428.81	0.903628	-0.146199	0.605534	0.962668
RAB11B	ENSGALG00000000613	3479.86	3569.96	3419.78	0.957932	-0.0620041	0.738626	1
SNRNP40	ENSGALG00000000615	460.241	485.326	443.518	0.913857	-0.129959	0.885766	1
ELF3	ENSGALG00000000616	4.37038	6.78428	2.76112	0.406988	-1.29694	0.0740398	0.315456
ZCCHC17	ENSGALG00000000618	587.978	590.826	586.079	0.991966	-0.0116372	0.95647	1
ANGPTL4	ENSGALG00000000619	1003.22	598.905	1272.77	2.12516	1.08757	0.0192087	0.116499
FABP3	ENSGALG00000000620	272.613	420.132	174.267	0.414792	-1.26954	2.38559e-07	6.93149e-06
KANK3	ENSGALG00000000621	128.707	113.805	138.641	1.21824	0.284792	0.55205	0.937391
PIK3C2B	ENSGALG00000000623	4955.96	3022.01	6245.26	2.06659	1.04725	7.58701e-07	1.95327e-05
TANGO6	ENSGALG00000000624	191.785	165.033	209.619	1.27017	0.345019	0.127781	0.454821
MAPT	ENSGALG00000000625	1792.43	1939.38	1694.45	0.873708	-0.194777	0.242508	0.660091
DNAJC11	ENSGALG00000000627	334.067	353.644	321.015	0.907734	-0.139658	0.629484	0.971468
KIF21B	ENSGALG00000000628	498.441	541.806	469.532	0.866605	-0.206554	0.296163	0.728048
ENSGALG00000000629	ENSGALG00000000629	319.517	274.325	349.646	1.27457	0.350007	0.100139	0.38681
HAS3	ENSGALG00000000630	9.64765	14.1822	6.6246	0.467105	-1.09818	0.0568515	0.263266
CHTF8	ENSGALG00000000632	151.151	143.239	156.426	1.09206	0.127048	0.54415	0.93439
KLHL21	ENSGALG00000000634	769.93	679.196	830.42	1.22265	0.290013	0.122212	0.441788
MDM4	ENSGALG00000000636	255.362	232.548	270.572	1.16351	0.218479	0.274597	0.701578
ZBTB48	ENSGALG00000000637	194.007	175.917	206.067	1.17139	0.228225	0.225812	0.635927
CIRH1A	ENSGALG00000000638	635.877	658.616	620.718	0.942459	-0.0854981	0.642036	0.976189
LRRN2	ENSGALG00000000639	1525.22	829.5	1989.03	2.39787	1.26175	2.16223e-09	9.43282e-08
ENSGALG00000000641	ENSGALG00000000641	289.909	285.951	292.548	1.02307	0.0329065	0.809194	1
TAS1R1	ENSGALG00000000642	79.5393	68.729	86.7461	1.26215	0.33588	0.136117	0.471736
ANKS3	ENSGALG00000000643	100.325	103.668	98.096	0.946247	-0.0797112	0.947606	1
NFASC	ENSGALG00000000644	11595.7	8802.82	13457.6	1.52878	0.612381	0.0295555	0.162341
ESPN	ENSGALG00000000645	301.57	55.6436	465.521	8.36611	3.06456	2.97574e-10	1.53743e-08
NIP7	ENSGALG00000000650	287.433	288.917	286.443	0.991437	-0.0124075	0.89675	1
ACOT7	ENSGALG00000000652	828.171	607.33	975.397	1.60604	0.683509	0.00190542	0.0184493
CNTN2	ENSGALG00000000653	33060.4	30807.8	34562.1	1.12186	0.165896	0.828876	1
ENSGALG00000000654	ENSGALG00000000654	0.58034	0.759404	0.460963	0.607007	-0.720215	0.809413	1
TMEM81	ENSGALG00000000656	12.1855	10.7978	13.1106	1.21419	0.279991	1	1
TERF2	ENSGALG00000000657	708.825	647.969	749.395	1.15653	0.209803	0.355934	0.792239
CYB5B	ENSGALG00000000660	835.574	887.365	801.047	0.902726	-0.147641	0.675742	0.987129
EDN2	ENSGALG00000000667	0.800862	1.28369	0.478978	0.373126	-1.42226	0.522447	0.923421
RBBP5	ENSGALG00000000668	375.909	386.503	368.847	0.954319	-0.0674572	0.993951	1
ETV3	ENSGALG00000000669	654.147	613.985	680.922	1.10902	0.149287	0.677577	0.987143
DSTYK	ENSGALG00000000670	138.483	140.443	137.176	0.976734	-0.0339621	0.890482	1
NFAT5	ENSGALG00000000671	1210.16	1198.85	1217.7	1.01573	0.0225136	0.981821	1
SCMH1	ENSGALG00000000672	372.042	365.531	376.383	1.02969	0.0422093	0.88817	1
TMCC2	ENSGALG00000000673	1140.26	1118.08	1155.04	1.03306	0.0469181	0.670026	0.98436
MYO1D	ENSGALG00000000674	304.645	197.982	375.754	1.89792	0.924416	0.00591272	0.0463766
CTPS1	ENSGALG00000000675	918.87	937	906.784	0.967752	-0.0472902	0.889575	1
CITED4	ENSGALG00000000678	2208.92	1393.58	2752.47	1.97511	0.98193	3.63663e-07	1.01571e-05
NUAK2	ENSGALG00000000680	107.456	55.2338	142.272	2.57581	1.36502	0.00588042	0.0461711
PAK1	ENSGALG00000000681	291.21	307.078	280.631	0.913874	-0.129933	0.50803	0.914594
KLHDC8A	ENSGALG00000000684	193.534	128.317	237.012	1.84709	0.88525	0.0994571	0.385563
MAP3K14	ENSGALG00000000685	356.233	322.8	378.522	1.17262	0.229736	0.334697	0.77198
KIAA0556	ENSGALG00000000687	138.296	149.428	130.875	0.875836	-0.191267	0.410188	0.842322
GDPD4	ENSGALG00000000690	62.0901	92.5395	41.7905	0.451596	-1.14689	0.0314149	0.169212
CDK18	ENSGALG00000000692	38.6126	52.1598	29.5812	0.567125	-0.81826	0.00120369	0.0126247
NOB1	ENSGALG00000000693	497.967	477.901	511.345	1.06998	0.0975843	0.738121	1
FMNL1	ENSGALG00000000694	43.1139	24.0579	55.818	2.32015	1.21422	0.00182967	0.0178579
MFSD4	ENSGALG00000000695	14.8212	14.3252	15.1519	1.0577	0.0809367	1	1
WWP2	ENSGALG00000000699	379.775	337.395	408.028	1.20935	0.274232	0.274538	0.701578
ELK4	ENSGALG00000000701	377.152	381.039	374.562	0.983002	-0.024734	0.890021	1
SLC45A3	ENSGALG00000000703	190.114	164.35	207.289	1.26127	0.334872	0.562107	0.943055
MKS1	ENSGALG00000000706	125.274	103.547	139.758	1.3497	0.432643	0.158283	0.518521
PSMD7	ENSGALG00000000707	1484.68	1503.25	1472.29	0.979403	-0.0300257	0.875988	1
NUCKS1	ENSGALG00000000708	5346.54	4926.06	5626.86	1.14226	0.191896	0.370828	0.808345
RNF207	ENSGALG00000000710	1137.56	938.156	1270.49	1.35424	0.437484	0.0561931	0.261096
RAB29	ENSGALG00000000712	14.3099	13.3373	14.9583	1.12154	0.165482	1	1
ZFHX3	ENSGALG00000000713	2703.4	4850.85	1271.77	0.262174	-1.9314	8.36157e-13	7.03208e-11
RPL22	ENSGALG00000000719	4094.37	3559.8	4450.75	1.25028	0.32225	0.102274	0.392949
ENSGALG00000000720	ENSGALG00000000720	42.5956	19.5473	57.9612	2.96518	1.56812	4.19967e-06	9.08208e-05
SLC41A1	ENSGALG00000000721	617.041	531.848	673.836	1.26697	0.341384	0.14007	0.479062
ENSGALG00000000722	ENSGALG00000000722	6.20098	6.99597	5.67099	0.810609	-0.302922	0.572334	0.948646
STX12	ENSGALG00000000723	724.523	720.029	727.519	1.0104	0.0149296	0.879224	1
PM20D1	ENSGALG00000000724	227.536	217.256	234.389	1.07886	0.109509	0.733934	0.999667
RFX7	ENSGALG00000000725	525.526	515.201	532.409	1.0334	0.0474	0.680558	0.987317
ELAVL1	ENSGALG00000000726	488.167	504.22	477.464	0.946936	-0.0786614	0.907516	1
PPP1R8	ENSGALG00000000729	780.823	790.156	774.602	0.980316	-0.0286815	1	1
CACNA1S	ENSGALG00000000730	14.4349	12.7429	15.5629	1.2213	0.28842	0.556176	0.938932
THEMIS2	ENSGALG00000000731	5.129	7.23071	3.72786	0.51556	-0.955787	0.525136	0.925149
MYO7A	ENSGALG00000000733	60.8602	105.572	31.0522	0.294133	-1.76546	0.00639705	0.0495291
RPA2	ENSGALG00000000734	334.889	315.017	348.137	1.10514	0.144227	0.396407	0.829581
CDD	ENSGALG00000000735	0	0	0	NA	NA	NA	NA
MATK	ENSGALG00000000736	15.8044	18.0106	14.3336	0.795843	-0.329445	0.426958	0.857459
SMPDL3B	ENSGALG00000000737	238.009	200.755	262.844	1.30928	0.388771	0.206416	0.60428
XKR8	ENSGALG00000000739	237.067	187.358	270.207	1.4422	0.528271	0.0202347	0.120929
APBA3	ENSGALG00000000740	238.111	230.242	243.356	1.05696	0.0799181	0.83853	1
PIM1	ENSGALG00000000742	355.47	477.543	274.087	0.573953	-0.800996	0.000483016	0.00588719
SLC26A9	ENSGALG00000000745	2.03812	2.69262	1.60179	0.59488	-0.749329	0.233646	0.647697
CHD5	ENSGALG00000000747	1974.13	1713.53	2147.86	1.25347	0.325924	0.147368	0.495504
TJP3	ENSGALG00000000748	166.021	118.918	197.424	1.66017	0.731328	0.0134492	0.0885579
CAPN5	ENSGALG00000000750	391.557	390.145	392.499	1.00603	0.00868023	0.672902	0.985798
ARNT	ENSGALG00000000751	2191.73	2035.89	2295.62	1.12758	0.173224	0.397283	0.830514
TBC1D22B	ENSGALG00000000753	1067.51	928.182	1160.4	1.25018	0.322138	0.0708425	0.305778
ACER3	ENSGALG00000000755	30.96	40.821	24.386	0.597389	-0.743258	0.0297014	0.16284
TSKU	ENSGALG00000000761	14.7082	23.1192	9.10079	0.393646	-1.34503	0.0105701	0.0735681
SSR2	ENSGALG00000000764	1051.6	1014.54	1076.31	1.06088	0.0852618	0.676147	0.987129
ZMAT2	ENSGALG00000000766	1051.44	1068.9	1039.8	0.972777	-0.039819	0.868006	1
RAB7B	ENSGALG00000000769	16.398	11.766	19.4859	1.65611	0.727802	0.100735	0.388343
PLA2G15	ENSGALG00000000771	111.513	132.756	97.3513	0.733309	-0.447507	0.119838	0.436084
TLR21	ENSGALG00000000774	86.2657	92.1636	82.3338	0.893345	-0.162711	0.663568	0.982815
CTSS	ENSGALG00000000775	11.7826	15.2311	9.48368	0.622654	-0.683497	0.364354	0.801372
BRPF3	ENSGALG00000000776	493.422	429.534	536.014	1.2479	0.319499	0.143596	0.486624
EYA3	ENSGALG00000000777	337.574	334.164	339.847	1.01701	0.0243329	0.705354	0.993739
ENSGALG00000000779	ENSGALG00000000779	20.4299	15.0484	24.0175	1.59602	0.674476	0.427155	0.85771
SMPD3	ENSGALG00000000780	2956.7	2540.13	3234.41	1.27333	0.348603	0.134551	0.469423
MLLT11	ENSGALG00000000781	2.22524	1.95701	2.40406	1.22843	0.296818	0.885677	1
PTAFR	ENSGALG00000000783	1.81226	1.88389	1.7645	0.93663	-0.0944492	0.901262	1
PIP5K1C	ENSGALG00000000784	489.849	469.287	503.556	1.07302	0.101681	0.632483	0.972762
HYAL1	ENSGALG00000000785	409.3	389.078	422.781	1.08662	0.119852	1	1
CTSE	ENSGALG00000000786	0.370634	0.801023	0.0837089	0.104503	-3.25839	0.349321	0.785388
DHX38	ENSGALG00000000787	928.193	838.865	987.745	1.17748	0.235701	0.285997	0.716791
AVT2R	ENSGALG00000000788	8.39492	2.32463	12.4418	5.35215	2.42012	0.000408566	0.00513693
ENSGALG00000000789	ENSGALG00000000789	0.108701	0.103604	0.112098	1.08198	0.113678	0.993433	1
DNAJC8	ENSGALG00000000790	1359.03	1312.63	1389.96	1.05891	0.0825751	0.573603	0.949918
ENSGALG00000000791	ENSGALG00000000791	160.752	141.705	173.45	1.22402	0.291632	0.147657	0.495875
VPS72	ENSGALG00000000793	6.62425	6.36475	6.79725	1.06795	0.0948474	0.81154	1
HARS	ENSGALG00000000794	2173.4	2058.12	2250.25	1.09336	0.128762	0.44712	0.873242
MFSD12	ENSGALG00000000795	127.143	114.999	135.239	1.17601	0.233897	0.496614	0.906824
PRMT7	ENSGALG00000000800	127.414	115.155	135.587	1.17743	0.235644	0.366586	0.803572
DHODH	ENSGALG00000000802	300.304	328.599	281.441	0.856487	-0.223497	0.382947	0.817592
ENSGALG00000000803	ENSGALG00000000803	0.137012	0.158818	0.122475	0.771165	-0.374888	1	1
SLC7A6OS	ENSGALG00000000804	120.91	119.819	121.637	1.01517	0.0217242	0.778758	1
LINGO3	ENSGALG00000000806	324.831	501.997	206.721	0.411796	-1.28	9.38015e-07	2.36661e-05
ENSGALG00000000807	ENSGALG00000000807	0.363754	0.909384	0	0	#NAME?	0.303182	0.735465
ENSGALG00000000808	ENSGALG00000000808	0.346941	0.531057	0.224196	0.422169	-1.24411	0.612417	0.964991
C19orf35	ENSGALG00000000810	4.42248	5.56277	3.66229	0.658356	-0.60306	0.63656	0.9747
IST1	ENSGALG00000000811	1401.01	1334.46	1445.37	1.08311	0.115182	0.669939	0.984336
OAZ1	ENSGALG00000000812	2665.01	2745.77	2611.17	0.950977	-0.0725174	0.813293	1
HNRNPR	ENSGALG00000000814	3660.95	3569.42	3721.97	1.04274	0.0603761	0.533334	0.93026
ENSGALG00000000816	ENSGALG00000000816	440.39	505.169	397.205	0.786281	-0.346883	0.0878037	0.354979
ZNF821	ENSGALG00000000817	879.191	778.092	946.591	1.21655	0.2828	0.182919	0.565177
LRRC32	ENSGALG00000000818	1.46361	3.08009	0.385955	0.125306	-2.99647	0.0284327	0.157719
ENSGALG00000000819	ENSGALG00000000819	42.1547	40.1528	43.4894	1.0831	0.115163	0.788885	1
HTR1D	ENSGALG00000000820	3.51046	6.03088	1.83018	0.303468	-1.72038	0.0873854	0.35389
ENSGALG00000000823	ENSGALG00000000823	1903.57	1876.04	1921.93	1.02446	0.0348647	0.833778	1
ENSGALG00000000824	ENSGALG00000000824	0.292429	0.731074	0	0	#NAME?	0.344789	0.782429
MAPK13	ENSGALG00000000826	19.9088	26.3572	15.6098	0.592238	-0.755751	0.0553657	0.258658
C11orf30	ENSGALG00000000830	301.862	287.697	311.305	1.08206	0.113779	0.492547	0.904567
IK	ENSGALG00000000833	1298.48	1267.35	1319.24	1.04094	0.0578855	0.584405	0.954546
RASSF5	ENSGALG00000000834	11.5649	6.90357	14.6724	2.12534	1.08769	0.0596503	0.271984
PLEKHJ1	ENSGALG00000000835	1382.5	1375.36	1387.26	1.00866	0.0124344	0.985676	1
RFX5	ENSGALG00000000836	0.781942	0.521153	0.955802	1.83401	0.875004	1	1
FKBP6	ENSGALG00000000837	8.37429	3.62749	11.5388	3.18094	1.66945	0.0139449	0.0909908
PRKRIR	ENSGALG00000000838	81.8465	87.1927	78.2824	0.897809	-0.15552	0.498261	0.907459
WNT11	ENSGALG00000000839	29.6172	66.9337	4.73963	0.0708109	-3.81989	2.78403e-07	7.98195e-06
KDM1A	ENSGALG00000000840	4687.72	4369.16	4900.09	1.12152	0.16545	0.401586	0.834369
NDUFA2	ENSGALG00000000842	333.918	323.012	341.189	1.05627	0.0789837	0.580982	0.953586
DOT1L	ENSGALG00000000843	1429.8	1315.88	1505.74	1.14429	0.194452	0.367327	0.804368
SLC26A8	ENSGALG00000000844	43.4638	46.6271	41.355	0.88693	-0.173107	0.57212	0.948506
UVRAG	ENSGALG00000000845	60.1481	55.8704	62.9999	1.12761	0.173265	0.899393	1
TMCO6	ENSGALG00000000846	180.605	193.107	172.27	0.892097	-0.164728	0.596461	0.960403
GARNL3	ENSGALG00000000847	311.447	313.526	310.06	0.988944	-0.0160388	0.825876	1
AP1G1	ENSGALG00000000848	1119.75	1110.04	1126.22	1.01458	0.0208824	0.938897	1
ROBO4	ENSGALG00000000850	3.33793	3.47988	3.2433	0.932014	-0.101577	0.909736	1
TMEM173	ENSGALG00000000852	83.0415	77.0449	87.0392	1.12972	0.175965	0.946473	1
SLC2A8	ENSGALG00000000853	180.442	162.429	192.45	1.18483	0.244679	0.333505	0.770231
ZMPSTE24	ENSGALG00000000855	529.393	549.158	516.217	0.940015	-0.0892439	0.628565	0.970699
EIF2D	ENSGALG00000000856	720.775	701.186	733.834	1.04656	0.0656562	0.626732	0.96999
NMT1	ENSGALG00000000857	886.959	906.107	874.195	0.964781	-0.0517264	0.638158	0.9747
SLC7A6	ENSGALG00000000860	102.881	113.859	95.5619	0.839303	-0.252736	0.455632	0.879809
RLF	ENSGALG00000000862	424.916	412.341	433.298	1.05083	0.0715227	0.733394	0.999588
DYRK3	ENSGALG00000000863	205.395	190.189	215.532	1.13325	0.180471	0.60117	0.961025
FBXW2	ENSGALG00000000864	337.471	331.402	341.516	1.03052	0.0433718	0.839669	1
ENSGALG00000000865	ENSGALG00000000865	39.6829	42.404	37.8688	0.893047	-0.163193	0.749094	1
SELENBP1	ENSGALG00000000866	0.456499	1.01158	0.0864422	0.0854524	-3.54873	0.268728	0.694912
RNF121	ENSGALG00000000868	239.157	225.555	248.225	1.10051	0.138169	0.557005	0.939148
ZDHHC18	ENSGALG00000000869	222.191	202.688	235.192	1.16036	0.214576	0.477147	0.893385
DCAKD	ENSGALG00000000870	6.35437	6.67628	6.13977	0.919641	-0.120858	0.927582	1
MADPRT	ENSGALG00000000871	2.17219	1.41829	2.67479	1.88593	0.915276	1	1
NDRG4	ENSGALG00000000874	155.708	184.215	136.704	0.742086	-0.430341	0.0643882	0.286342
PHLPP2	ENSGALG00000000875	409.937	384.723	426.746	1.10923	0.149561	0.503884	0.911377
KIF18B	ENSGALG00000000878	312.825	291.899	326.776	1.11948	0.162834	0.368163	0.805383
GINS3	ENSGALG00000000880	75.0968	83.7765	69.3103	0.827323	-0.273477	0.338366	0.776325
GPATCH3	ENSGALG00000000881	146.234	136.237	152.898	1.12229	0.166451	0.552116	0.937391
ENSGALG00000000882	ENSGALG00000000882	140.171	130.5	146.617	1.1235	0.168004	0.484802	0.899525
MAPKAPK2	ENSGALG00000000883	2025.27	2389.54	1782.42	0.745926	-0.422895	0.0500692	0.241231
CXXC5	ENSGALG00000000884	1073.1	860.545	1214.81	1.41167	0.497404	0.0200249	0.119959
CCDC113	ENSGALG00000000886	30.9328	16.7078	40.4161	2.41899	1.27441	0.0013577	0.0139805
NR0B2	ENSGALG00000000887	1.8825	2.98073	1.15034	0.385927	-1.3736	0.644046	0.976695
CSNK2A2	ENSGALG00000000889	1376.7	1266.23	1450.34	1.1454	0.19585	0.333805	0.770765
SRPK1	ENSGALG00000000890	537.763	569.185	516.815	0.907991	-0.13925	0.465629	0.885737
NSUN5	ENSGALG00000000891	173.018	157.27	183.517	1.16689	0.222674	0.42634	0.856756
IL10	ENSGALG00000000892	0.269703	0.674257	0	0	#NAME?	0.555317	0.938517
TAT	ENSGALG00000000893	1.66083	3.84111	0.207309	0.0539712	-4.21167	0.0889384	0.358072
APCDD1	ENSGALG00000000894	28.5175	42.5453	19.1657	0.450477	-1.15047	0.0206022	0.122545
NUDC	ENSGALG00000000895	1478.45	1507.39	1459.15	0.967996	-0.0469274	0.981244	1
LHFPL5	ENSGALG00000000897	60.4749	69.6516	54.3571	0.780414	-0.357689	0.207998	0.607032
C11H16ORF80	ENSGALG00000000898	514.415	433.923	568.077	1.30916	0.388646	0.0547322	0.256831
PSD2	ENSGALG00000000899	462.373	491.561	442.915	0.901038	-0.150341	0.248963	0.668703
CLPS	ENSGALG00000000900	0.215171	0	0.358619	Inf	Inf	0.792422	1
CHST4	ENSGALG00000000901	0.996254	0.338165	1.43498	4.24343	2.08523	0.53429	0.930521
KDF1	ENSGALG00000000902	39.6532	48.3783	33.8366	0.699416	-0.515777	0.124398	0.447619
TERF2IP	ENSGALG00000000903	104.783	94.0808	111.917	1.18959	0.250459	0.295074	0.726905
USB1	ENSGALG00000000904	79.9485	82.3321	78.3594	0.951749	-0.0713473	0.898304	1
PSMB4	ENSGALG00000000905	1597.86	1652.98	1561.11	0.944423	-0.0824951	0.736729	1
RALGPS1	ENSGALG00000000906	51.3655	62.7784	43.7569	0.697005	-0.52076	0.0488772	0.237758
KARS	ENSGALG00000000907	1618.53	1669.73	1584.4	0.948898	-0.075675	0.680071	0.987317
ADAT1	ENSGALG00000000908	492.685	484.409	498.201	1.02847	0.0405019	0.72844	0.998043
GFAP	ENSGALG00000000909	7.95205	8.35169	7.68563	0.920249	-0.119904	0.821135	1
IL19	ENSGALG00000000911	0.230546	0.576366	0	0	#NAME?	0.349012	0.78516
KCNAB2	ENSGALG00000000912	739.756	210.264	1092.75	5.19705	2.37769	4.28252e-24	1.47338e-21
ENSGALG00000000913	ENSGALG00000000913	706.408	639.782	750.825	1.17356	0.230897	0.35304	0.788596
FAM187B	ENSGALG00000000914	1.0057	0.613573	1.26711	2.06514	1.04624	0.964474	1
ENSGALG00000000915	ENSGALG00000000915	14.3567	15.2667	13.75	0.900653	-0.150957	0.41911	0.849578
NRG2	ENSGALG00000000917	13.3589	12.4063	13.994	1.12798	0.173745	0.953062	1
ENSGALG00000000918	ENSGALG00000000918	21.1849	10.9378	28.0164	2.56143	1.35695	0.00460183	0.0377984
PIGR	ENSGALG00000000919	0.471479	0.674257	0.336294	0.498763	-1.00357	1	1
CGN	ENSGALG00000000920	219.762	230.969	212.291	0.919132	-0.121656	0.494285	0.905431
NHE1	ENSGALG00000000921	1474.67	1576.84	1406.56	0.892008	-0.164871	0.212261	0.613794
ANGPTL2	ENSGALG00000000927	75.0937	98.7625	59.3145	0.600577	-0.735578	0.0341522	0.180586
HIP1	ENSGALG00000000930	10040.1	4057.98	14028.2	3.45695	1.7895	7.76991e-16	1.02279e-13
ZBTB43	ENSGALG00000000934	58.1476	62.5149	55.236	0.883565	-0.178592	0.578367	0.952805
TUFT1	ENSGALG00000000935	107.174	113.597	102.892	0.905765	-0.142791	0.668017	0.984336
LMX1B	ENSGALG00000000936	41.1873	20.6185	54.8999	2.66265	1.41286	0.201517	0.596638
CDON	ENSGALG00000000939	1058.38	1126.41	1013.03	0.899346	-0.153052	0.240156	0.656817
ALC	ENSGALG00000000940	0.134518	0	0.224196	Inf	Inf	0.983549	1
WDTC1	ENSGALG00000000943	328.135	345.202	316.756	0.917596	-0.124069	0.692865	0.991547
SUPT4H1	ENSGALG00000000944	395.757	377	408.262	1.08292	0.114932	0.659831	0.981488
PFDN1	ENSGALG00000000946	771.354	808.782	746.402	0.922872	-0.115797	0.545742	0.935293
FKBP51	ENSGALG00000000947	594.813	714.335	515.132	0.721135	-0.471659	0.021942	0.129144
HBEGF	ENSGALG00000000949	2.16314	1.25694	2.76728	2.2016	1.13855	0.538922	0.932685
MVB12B	ENSGALG00000000950	1676.35	2068.42	1414.97	0.684082	-0.54776	0.00390147	0.0331801
CCL4	ENSGALG00000000951	0.0518653	0	0.0864422	Inf	Inf	1	1
TEAD3	ENSGALG00000000953	147.123	150.262	145.03	0.965181	-0.0511281	0.477288	0.893385
SMPD2	ENSGALG00000000954	44.2108	40.1182	46.9391	1.17002	0.226532	0.928026	1
TMEM222	ENSGALG00000000955	1218.8	1258.8	1192.13	0.947034	-0.0785113	0.481249	0.896524
CCL4	ENSGALG00000000956	0.0725204	0	0.120867	Inf	Inf	1	1
ESAM	ENSGALG00000000957	72.5246	66.3145	76.6646	1.15608	0.209236	0.914921	1
SNX27	ENSGALG00000000958	550.74	529.035	565.211	1.06838	0.095427	0.676358	0.987143
YTHDF2	ENSGALG00000000959	1072.49	1066.13	1076.73	1.00995	0.0142777	0.771625	1
PUS3	ENSGALG00000000962	156.377	144.181	164.508	1.14098	0.190272	0.328908	0.765649
NPHP4	ENSGALG00000000966	571.184	375.313	701.764	1.86981	0.902894	3.02315e-05	0.000530295
STT3A	ENSGALG00000000970	328.468	321.173	333.331	1.03785	0.0536031	0.693922	0.992003
PBX3	ENSGALG00000000972	145.478	158.767	136.619	0.8605	-0.216753	0.287881	0.719607
IGSF1	ENSGALG00000000974	1.31209	1.56836	1.14125	0.727671	-0.458643	0.681193	0.987351
C1orf174	ENSGALG00000000975	204.493	175.044	224.126	1.2804	0.356597	0.0610307	0.276777
DFFB	ENSGALG00000000976	41.5183	25.4894	52.2043	2.04808	1.03427	0.00377657	0.0322628
MAPKAP1	ENSGALG00000000977	203.86	200.876	205.85	1.02476	0.0352908	0.740714	1
CEP104	ENSGALG00000000978	146.424	115.841	166.813	1.44002	0.526084	0.0163868	0.103188
ENSGALG00000000979	ENSGALG00000000979	0	0	0	NA	NA	NA	NA
LRRC47	ENSGALG00000000980	41.6978	33.1735	47.3806	1.42827	0.514265	0.108539	0.408724
GMEB1	ENSGALG00000000981	673.317	637.374	697.278	1.09398	0.129593	0.763435	1
CCDC27	ENSGALG00000000982	313.417	234.583	365.973	1.5601	0.64164	0.00210104	0.0199784
L3MBTL1	ENSGALG00000000983	133.427	147.327	124.161	0.842761	-0.246805	0.116395	0.428602
ENSGALG00000000984	ENSGALG00000000984	0.327107	0.158818	0.4393	2.76607	1.46784	0.788279	1
EFTUD2	ENSGALG00000000988	1185.21	1160.05	1201.98	1.03615	0.0512338	0.607224	0.962761
SRSF6	ENSGALG00000000990	2390.12	2279.2	2464.06	1.08111	0.112515	0.508485	0.914679
TAF12	ENSGALG00000000991	473.287	456.438	484.52	1.06152	0.0861374	0.656937	0.98045
GAPVD1	ENSGALG00000000993	448.578	464.331	438.077	0.943457	-0.083971	0.815261	1
RAB42	ENSGALG00000000994	7.34327	8.48895	6.57948	0.775063	-0.367614	0.514384	0.918687
AP3D1	ENSGALG00000000996	4433.38	4160.72	4615.14	1.10922	0.149541	0.557414	0.939181
GJC1	ENSGALG00000000997	292.651	305.761	283.911	0.928538	-0.106967	0.703734	0.993739
MTFR1L	ENSGALG00000000998	383.886	379.326	386.926	1.02004	0.028619	0.869858	1
ZNF319	ENSGALG00000000999	588.141	592.085	585.511	0.988897	-0.0161077	0.935575	1
HSPA5	ENSGALG00000001000	4222.32	4199.86	4237.29	1.00891	0.0128011	0.929743	1
MAP2K4	ENSGALG00000001001	473.78	418.862	510.391	1.21852	0.285127	0.198518	0.591347
RABEPK	ENSGALG00000001002	284.056	246.836	308.87	1.25132	0.323446	0.117152	0.43045
SEPN1	ENSGALG00000001003	202.806	267.671	159.563	0.596116	-0.746335	0.00127632	0.0132924
ENSGALG00000001004	ENSGALG00000001004	4.38628	5.25858	3.80475	0.723533	-0.46687	0.724343	0.99706
STT3A	ENSGALG00000001005	1295.29	1346.37	1261.23	0.93676	-0.0942493	0.557019	0.939148
TP73	ENSGALG00000001006	24.7308	21.8039	26.6821	1.22373	0.291285	0.450915	0.877052
MMP15	ENSGALG00000001007	5018.89	5086.32	4973.94	0.977905	-0.0322343	0.750405	1
ENSGALG00000001009	ENSGALG00000001009	14.1603	16.925	12.3171	0.727748	-0.458488	0.201876	0.596876
CNGB1	ENSGALG00000001011	29.2122	25.3078	31.8151	1.25713	0.33013	0.774737	1
PPP6C	ENSGALG00000001013	648.117	584.397	690.597	1.18173	0.240896	0.319568	0.752883
ARPC5L	ENSGALG00000001014	221.454	227.069	217.71	0.958781	-0.0607264	0.9288	1
WRAP73	ENSGALG00000001017	104.488	107.85	102.247	0.948047	-0.07697	0.891008	1
EI24	ENSGALG00000001018	1474.35	1507.08	1452.53	0.963804	-0.0531886	0.937848	1
BTBD2	ENSGALG00000001019	271.102	268.9	272.57	1.01365	0.0195559	0.917852	1
KIFC3	ENSGALG00000001020	446.471	385.436	487.16	1.26392	0.337905	0.223166	0.631927
MYOCD	ENSGALG00000001021	16.1065	7.25367	22.0084	3.0341	1.60127	0.0185317	0.113392
CCDC43	ENSGALG00000001022	581.568	533.793	613.419	1.14917	0.200592	0.365468	0.802387
ENSGALG00000001023	ENSGALG00000001023	268.055	308.126	241.342	0.783258	-0.352441	0.15924	0.520498
TPRG1L	ENSGALG00000001024	719.962	796.779	668.751	0.839317	-0.252712	0.254196	0.675448
GOLGA1	ENSGALG00000001025	194.969	183.409	202.676	1.10505	0.144108	0.680925	0.987317
EPB41L1	ENSGALG00000001026	5359.09	5843.49	5036.15	0.86184	-0.214508	0.176656	0.554565
C17orf104	ENSGALG00000001027	0.125578	0.313944	0	0	#NAME?	0.567938	0.946202
RNF43	ENSGALG00000001028	25.4272	32.1436	20.9496	0.65175	-0.61761	0.0156111	0.0992943
SCAMP4	ENSGALG00000001030	252.871	261.158	247.347	0.947116	-0.0783871	0.559082	0.940794
HSF5	ENSGALG00000001031	2.47015	2.75428	2.28074	0.828072	-0.272171	0.794829	1
STUB1	ENSGALG00000001032	692.428	680.695	700.25	1.02873	0.0408605	0.76767	1
FOXRED1	ENSGALG00000001033	268.729	243.904	285.28	1.16964	0.226065	0.491226	0.903545
C20H20ORF4	ENSGALG00000001034	101.653	119.16	89.9819	0.755137	-0.405189	0.248527	0.667916
ENSGALG00000001035	ENSGALG00000001035	16.6255	6.68534	23.2523	3.4781	1.7983	0.000629109	0.00732573
ELAC2	ENSGALG00000001036	589.695	498.656	650.389	1.30428	0.383258	0.130908	0.462147
SCAI	ENSGALG00000001037	226.79	228.403	225.714	0.98823	-0.0170806	0.883234	1
MAN1C1	ENSGALG00000001038	80.485	73.0457	85.4446	1.16974	0.22619	0.13156	0.46369
RPL35	ENSGALG00000001039	3438.66	3181.58	3610.05	1.13467	0.182277	0.323807	0.758041
MEGF6	ENSGALG00000001040	16.6635	28.2523	8.93756	0.316348	-1.66041	0.000284952	0.00377063
KATNB1	ENSGALG00000001041	172.836	134.347	198.495	1.47748	0.563139	0.00888536	0.0642036
MTMR4	ENSGALG00000001042	17.3936	19.6721	15.8747	0.806965	-0.309422	0.513453	0.918334
REXO1	ENSGALG00000001043	1224.33	1130.13	1287.12	1.13892	0.187663	0.38555	0.820281
SLC4A9	ENSGALG00000001045	0.37224	0.930599	0	0	#NAME?	0.140826	0.480356
DLGAP4	ENSGALG00000001046	1196.21	1377.11	1075.61	0.781065	-0.356485	0.0632582	0.283902
OLFML2A	ENSGALG00000001048	269.968	335.853	226.045	0.673049	-0.571217	0.00354689	0.0307343
ENSGALG00000001049	ENSGALG00000001049	80.4628	88.742	74.9433	0.844508	-0.243817	0.475046	0.892494
LDLRAP1	ENSGALG00000001051	166.82	194.085	148.644	0.765872	-0.384825	0.172006	0.546103
SRPR	ENSGALG00000001053	1546.65	1511.13	1570.33	1.03917	0.0554378	0.922969	1
C20H20ORF24	ENSGALG00000001054	906.055	965.365	866.515	0.897603	-0.15585	0.361214	0.797208
NSF	ENSGALG00000001055	467.577	486.166	455.185	0.936275	-0.0949952	0.690645	0.991263
ABHD11	ENSGALG00000001056	49.7573	47.5511	51.228	1.07733	0.107454	0.948124	1
ARHGEF16	ENSGALG00000001058	262.528	326.368	219.967	0.673984	-0.569215	0.0641311	0.285871
GGT7	ENSGALG00000001062	188.097	190.368	186.583	0.980115	-0.0289766	0.990575	1
PRDM16	ENSGALG00000001063	483.069	957.806	166.578	0.173916	-2.52354	1.18232e-05	0.000231241
DDA1	ENSGALG00000001064	1579.39	1606.94	1561.02	0.971428	-0.0418216	0.774822	1
DRC7	ENSGALG00000001065	15.1248	10.8977	17.9428	1.64648	0.719385	0.0292309	0.160966
TMEM57	ENSGALG00000001067	953.635	952.277	954.54	1.00238	0.0034243	0.90974	1
ZPD	ENSGALG00000001069	0.173079	0.127825	0.203249	1.59006	0.669079	1	1
FAM118B	ENSGALG00000001070	200.384	148.088	235.249	1.58858	0.667734	0.00442693	0.0366035
ELN	ENSGALG00000001071	253.954	573.264	41.0803	0.0716603	-3.80268	9.60844e-15	1.09363e-12
NR6A1	ENSGALG00000001073	1071.71	673.718	1337.03	1.98456	0.988818	6.66535e-06	0.000137654
LIMK1	ENSGALG00000001076	692.436	676.852	702.825	1.03837	0.054325	0.903571	1
TIRAP	ENSGALG00000001077	422.63	355.097	467.651	1.31697	0.397219	0.083112	0.341239
ENSGALG00000001078	ENSGALG00000001078	0.292429	0.731074	0	0	#NAME?	0.344789	0.782429
Wnt3	ENSGALG00000001079	5.24989	1.21382	7.94059	6.54182	2.70969	0.0214865	0.126858
NR5A1	ENSGALG00000001080	10.9069	11.442	10.5502	0.922064	-0.117061	0.959823	1
TTC34	ENSGALG00000001081	4.47342	0.21034	7.31548	34.7793	5.12016	0.000748517	0.00848768
DCPS	ENSGALG00000001082	363.141	304.944	401.939	1.31807	0.398429	0.0318436	0.17106
ATP8B3	ENSGALG00000001084	48.8752	41.0369	54.1008	1.31835	0.398729	0.260733	0.683598
ADGRG1	ENSGALG00000001085	449.754	431.744	461.761	1.06952	0.0969678	0.887525	1
C1orf116	ENSGALG00000001091	12.7702	25.391	4.35628	0.171568	-2.54315	3.63797e-05	0.000621575
TCF3	ENSGALG00000001093	3132.38	3023.03	3205.29	1.06029	0.084457	0.608409	0.963005
ADGRD2	ENSGALG00000001094	4.11534	7.03875	2.1664	0.307782	-1.70002	0.116682	0.42914
CCDC183	ENSGALG00000001095	0	0	0	NA	NA	NA	NA
UQCR11	ENSGALG00000001096	731.65	684.505	763.079	1.11479	0.156771	0.258701	0.680371
WNT9b	ENSGALG00000001097	0.696943	1.43749	0.203249	0.141392	-2.82223	0.152123	0.505675
ANKHD1	ENSGALG00000001099	2887.69	2738.07	2987.45	1.09108	0.125756	0.703346	0.993739
ST3GAL4	ENSGALG00000001100	850.103	687.777	958.32	1.39336	0.478567	0.0383645	0.197471
MBD3	ENSGALG00000001101	853.173	902.146	820.525	0.909526	-0.136813	0.590011	0.957605
PSMB7	ENSGALG00000001103	1620.97	1764.94	1524.99	0.864043	-0.210824	0.376792	0.813753
SBDS	ENSGALG00000001104	51.8537	54.0914	50.3619	0.931051	-0.103067	0.876006	1
MEX3D	ENSGALG00000001106	841.994	725.988	919.332	1.26632	0.34064	0.0760292	0.321741
ENSGALG00000001107	ENSGALG00000001107	72.3023	64.9001	77.2371	1.19009	0.251075	0.517512	0.920279
MIER2	ENSGALG00000001108	207.436	210.199	205.594	0.97809	-0.031961	0.784929	1
GTSF1	ENSGALG00000001109	34.8044	32.7737	36.1583	1.10327	0.141786	0.544574	0.93439
ENSGALG00000001110	ENSGALG00000001110	95.9898	102.434	91.6935	0.895144	-0.159808	0.354259	0.789924
DNAH9	ENSGALG00000001111	456.263	158.601	654.705	4.128	2.04544	6.23737e-08	2.04375e-06
SRA1	ENSGALG00000001113	0	0	0	NA	NA	NA	NA
MMEL1	ENSGALG00000001115	1.32568	0.764978	1.69948	2.22161	1.15161	0.310276	0.742593
PFKFB2	ENSGALG00000001117	138.412	175.993	113.358	0.644106	-0.634629	0.00548978	0.0436243
NEK6	ENSGALG00000001118	1009.86	1539.45	656.799	0.426645	-1.22889	3.48848e-10	1.77807e-08
SH3GL1	ENSGALG00000001121	625.689	661.997	601.483	0.908589	-0.138301	0.615039	0.965786
CALN1	ENSGALG00000001122	10.48	15.5563	7.09576	0.456135	-1.13247	0.0148985	0.0958495
LHX2	ENSGALG00000001124	6.4645	3.92713	8.15609	2.07686	1.0544	0.0913379	0.363383
CHAF1A	ENSGALG00000001126	528.013	475.662	562.914	1.18343	0.242978	0.234452	0.648314
KIRREL3	ENSGALG00000001129	752.975	254.292	1085.43	4.26845	2.09371	1.63998e-23	5.28213e-21
WBSCR17	ENSGALG00000001130	187.07	227.278	160.265	0.705152	-0.503994	0.0212604	0.125719
ENSGALG00000001131	ENSGALG00000001131	0.528913	0.376872	0.630274	1.67238	0.741906	0.970684	1
APBB3	ENSGALG00000001132	207.086	222.316	196.932	0.885819	-0.174916	0.363847	0.800809
ENSGALG00000001136	ENSGALG00000001136	5.99542	1.83739	8.76744	4.7717	2.2545	0.030024	0.163726
ENSGALG00000001137	ENSGALG00000001137	0.0414417	0.103604	0	0	#NAME?	0.817541	1
ENSGALG00000001138	ENSGALG00000001138	124.008	224.582	56.9591	0.253623	-1.97924	2.1602e-06	5.04646e-05
HES5	ENSGALG00000001141	77.5734	22.5256	114.272	5.07299	2.34284	0.00986377	0.0696444
ETS1	ENSGALG00000001143	304.522	553.479	138.551	0.250327	-1.99811	3.54619e-08	1.23124e-06
ZNF346	ENSGALG00000001144	103.824	81.2666	118.863	1.46263	0.548561	0.0193487	0.11716
UBXN6	ENSGALG00000001146	100.892	97.1267	103.402	1.06461	0.0903265	0.67751	0.987143
ADGRG5	ENSGALG00000001149	1.94471	2.81634	1.36363	0.484184	-1.04637	0.271017	0.698515
ENSGALG00000001150	ENSGALG00000001150	327.868	80.6466	492.682	6.10914	2.61097	2.88579e-08	1.02068e-06
AUTS2	ENSGALG00000001153	5606.24	6144.02	5247.72	0.854119	-0.227491	0.21456	0.617492
RNF222	ENSGALG00000001156	0	0	0	NA	NA	NA	NA
DENND1A	ENSGALG00000001157	197.578	220.395	182.367	0.827452	-0.273252	0.256371	0.677538
UIMC1	ENSGALG00000001158	131.324	122.904	136.938	1.11419	0.155998	0.268199	0.694492
DOK4	ENSGALG00000001160	527.179	523.344	529.735	1.01221	0.017511	0.585357	0.954664
FLI1	ENSGALG00000001161	29.7555	72.542	1.23124	0.0169728	-5.88063	5.03271e-19	9.06965e-17
PHB	ENSGALG00000001162	575.608	583.202	570.545	0.978296	-0.0316565	0.970887	1
NDEL1	ENSGALG00000001163	480.832	492.523	473.037	0.960437	-0.0582367	0.724894	0.99706
PANK4	ENSGALG00000001165	368.382	314.52	404.29	1.28542	0.36224	0.0880488	0.355436
ENSGALG00000001166	ENSGALG00000001166	661.884	749.436	603.516	0.805294	-0.312413	0.102242	0.392929
KCNJ1	ENSGALG00000001167	0.10226	0.255649	0	0	#NAME?	0.669689	0.984336
POLR2C	ENSGALG00000001168	718.893	709.737	724.997	1.0215	0.03069	0.790746	1
CRB2	ENSGALG00000001169	106.411	103.32	108.472	1.04986	0.0701981	0.963906	1
SEMA6B	ENSGALG00000001171	1697.11	1262.29	1986.99	1.57411	0.654535	0.00935161	0.066902
KBP	ENSGALG00000001172	1.2365	0.537271	1.70265	3.16907	1.66406	0.458259	0.881167
WBSCR16	ENSGALG00000001174	209.28	218.342	203.239	0.930828	-0.103414	0.540711	0.933787
C4BPA	ENSGALG00000001175	708.393	599.598	780.923	1.30241	0.381184	0.0768992	0.324172
CD34	ENSGALG00000001177	4.5306	7.13628	2.79348	0.391448	-1.35311	0.0381667	0.196921
ARMC8	ENSGALG00000001179	191.157	199.712	185.454	0.928606	-0.106862	0.650967	0.979075
KCNJ5	ENSGALG00000001181	28.1453	17.5936	35.1798	1.99958	0.9997	0.342212	0.780152
NCOA6	ENSGALG00000001182	990.999	1010.01	978.324	0.968625	-0.0459894	0.757563	1
MYH10	ENSGALG00000001183	6046.65	6348.17	5845.63	0.920837	-0.118983	0.566197	0.945828
COQ9	ENSGALG00000001184	171.296	175.149	168.728	0.963342	-0.0538793	0.875234	1
DHX8	ENSGALG00000001186	329.857	318.372	337.513	1.06012	0.084232	0.702192	0.993739
STRBP	ENSGALG00000001187	479.643	498.01	467.399	0.938535	-0.0915181	0.684037	0.988634
ETV4	ENSGALG00000001188	560.104	961.075	292.789	0.304648	-1.71479	1.33794e-14	1.46303e-12
NCF1	ENSGALG00000001189	35.2642	53.1201	23.3604	0.439766	-1.18519	6.23484e-05	0.000994552
DBR1	ENSGALG00000001190	363.257	361.358	364.522	1.00875	0.0125755	0.858476	1
GGMOXr1	ENSGALG00000001191	191.276	314.607	109.056	0.34664	-1.52849	1.5349e-09	6.95669e-08
ARHGAP32	ENSGALG00000001192	3736.69	3276.18	4043.69	1.23427	0.303656	0.157302	0.516761
CIAPIN1	ENSGALG00000001194	1209.05	1267.69	1169.96	0.922904	-0.115747	0.733835	0.999667
BARX2B	ENSGALG00000001197	80.3761	58.0378	95.2683	1.64149	0.715004	0.0240211	0.13879
GFOD2	ENSGALG00000001201	1065.75	1112.04	1034.89	0.930628	-0.103723	0.632784	0.97289
CCDC42	ENSGALG00000001202	0.063527	0.158818	0	0	#NAME?	0.817535	1
TMEM45B	ENSGALG00000001203	3.41983	2.49413	4.03697	1.61859	0.694739	0.561678	0.942856
ENKD1	ENSGALG00000001204	141.694	163.8	126.957	0.775069	-0.367603	0.0636043	0.284593
ENSGALG00000001206	ENSGALG00000001206	10.7187	7.00965	13.1914	1.88189	0.91218	0.456112	0.880097
PLCH2	ENSGALG00000001207	117.77	80.7637	142.441	1.76368	0.818589	0.0367195	0.19157
PPP2R3A	ENSGALG00000001208	134.023	163.567	114.328	0.698964	-0.51671	0.0250651	0.142538
ENSGALG00000001209	ENSGALG00000001209	6.75811	6.96028	6.62334	0.951591	-0.0715871	0.937817	1
ENSGALG00000001211	ENSGALG00000001211	5.78331	8.92251	3.69051	0.413618	-1.27363	0.0199413	0.11979
ENSGALG00000001212	ENSGALG00000001212	5.9051	5.16658	6.39745	1.23824	0.308289	0.93641	1
MSL2	ENSGALG00000001213	143.754	153.972	136.942	0.889392	-0.169109	0.627593	0.970177
PARD6A	ENSGALG00000001214	33.0173	25.2579	38.1902	1.51201	0.596468	0.080632	0.333854
PCCB	ENSGALG00000001217	274.894	283.566	269.112	0.949029	-0.0754762	1	1
PIGU	ENSGALG00000001219	313.629	314.418	313.103	0.995817	-0.00604681	0.744237	1
HERPUD1	ENSGALG00000001220	106.385	99.2313	111.154	1.12015	0.163689	0.272739	0.699073
PEX10	ENSGALG00000001223	195.355	204.878	189.006	0.92253	-0.116333	0.914701	1
RABGAP1	ENSGALG00000001225	897.127	910.241	888.383	0.975987	-0.0350668	0.801944	1
ABCA2	ENSGALG00000001226	2147.98	1710.86	2439.38	1.42582	0.511792	0.0460504	0.227665
PIK3R6	ENSGALG00000001227	84.966	107.88	69.69	0.645994	-0.630407	0.0185004	0.11327
SKI	ENSGALG00000001229	284.696	351.689	240.035	0.68252	-0.551057	0.00584768	0.0459616
SAMHD1	ENSGALG00000001231	186.015	205.713	172.883	0.840407	-0.25084	0.175195	0.552291
RHD	ENSGALG00000001233	88.6313	80.4767	94.0677	1.16888	0.225128	0.476815	0.893385
CETP	ENSGALG00000001234	1.42054	1.36951	1.45456	1.0621	0.0869234	0.742616	1
ANKRD24	ENSGALG00000001235	322.39	351.038	303.291	0.863985	-0.210921	0.160302	0.522423
ZBTB26	ENSGALG00000001236	347.968	354.448	343.648	0.969529	-0.0446439	1	1
STX8	ENSGALG00000001238	300.48	303.466	298.49	0.983601	-0.0238556	0.822345	1
SLC26A2	ENSGALG00000001239	12.0998	15.4807	9.84579	0.636004	-0.652892	0.378978	0.814974
SLC25A1	ENSGALG00000001240	1070.22	1089.86	1057.13	0.969968	-0.0439917	0.899858	1
ENSGALG00000001242	ENSGALG00000001242	166.304	152.209	175.7	1.15434	0.207067	0.437983	0.866802
ENSGALG00000001244	ENSGALG00000001244	5.15151	5.88004	4.66582	0.793501	-0.333697	0.55647	0.939081
SIRT6	ENSGALG00000001245	483.757	422.694	524.465	1.24077	0.311233	0.184326	0.567566
PPARGC1B	ENSGALG00000001246	369.867	286.304	425.576	1.48645	0.57187	0.0130135	0.0864407
APLP2	ENSGALG00000001250	3437.81	3397.89	3464.43	1.01958	0.0279772	0.639047	0.9747
CREB3L3	ENSGALG00000001252	26.4145	23.6042	28.2881	1.19843	0.26115	0.618314	0.966055
RC3H2	ENSGALG00000001253	425.695	436.458	418.52	0.958901	-0.0605465	0.664231	0.983004
ARHGEF37	ENSGALG00000001255	39.3349	32.5464	43.8606	1.34763	0.430428	0.553264	0.937612
NLRC5	ENSGALG00000001256	11.1722	7.43332	13.6648	1.83831	0.878384	0.261831	0.68527
NUMA1	ENSGALG00000001258	6025.07	4861.69	6800.66	1.39883	0.484218	0.037875	0.195683
CFAP52	ENSGALG00000001261	22.0264	5.78758	32.8523	5.67634	2.50496	0.00249321	0.0230417
CLIC4	ENSGALG00000001262	1106.72	1210.68	1037.42	0.856891	-0.222816	0.368958	0.806656
GTF2IRD1	ENSGALG00000001263	1077.62	957.091	1157.97	1.20989	0.274876	0.195845	0.586225
PLXNA2	ENSGALG00000001264	2230.09	4144.31	953.937	0.23018	-2.11917	1.04406e-07	3.26548e-06
MAP2K2	ENSGALG00000001267	800.227	807.808	795.173	0.984359	-0.0227439	0.938116	1
ENSGALG00000001269	ENSGALG00000001269	0.298997	0	0.498328	Inf	Inf	0.454612	0.879809
PRKCZ	ENSGALG00000001270	62.915	75.6138	54.4491	0.720096	-0.47374	0.0452037	0.224506
C17orf105	ENSGALG00000001271	6.7253	9.77788	4.69025	0.479679	-1.05986	0.0795243	0.331289
C2CD4C	ENSGALG00000001273	329.099	239.146	389.069	1.62691	0.702135	0.00540416	0.043057
PDCL	ENSGALG00000001275	178.898	190.947	170.866	0.894837	-0.160304	0.349847	0.785753
HOXB9	ENSGALG00000001276	0	0	0	NA	NA	NA	NA
STAG1	ENSGALG00000001277	154.39	189.084	131.26	0.694188	-0.526602	0.0349157	0.183845
PRDM10	ENSGALG00000001278	922.283	877.018	952.46	1.08602	0.119053	0.564801	0.944747
ZNF652	ENSGALG00000001279	194.419	207.509	185.693	0.894869	-0.160252	0.55525	0.938517
PHOSPHO1	ENSGALG00000001281	30.4482	39.82	24.2004	0.607745	-0.718463	0.0556828	0.259602
GABRD	ENSGALG00000001282	1.66491	0.750662	2.27441	3.02987	1.59926	0.748466	1
SRRM1	ENSGALG00000001283	3726.17	3345.33	3980.07	1.18974	0.250642	0.239347	0.655433
SLC35G2	ENSGALG00000001285	140.659	125.689	150.64	1.19851	0.261247	0.215609	0.619687
ABI3	ENSGALG00000001287	18.0256	19.1218	17.2948	0.904452	-0.144884	0.392744	0.826318
CFAP74	ENSGALG00000001288	9.20034	10.5246	8.3175	0.79029	-0.339545	0.728532	0.998043
SHC2	ENSGALG00000001289	4912.09	3111.61	6112.41	1.96439	0.97408	3.3812e-06	7.43708e-05
CLIP2	ENSGALG00000001291	1414.45	1235.37	1533.83	1.24159	0.312188	0.149262	0.500124
IGF2BP1	ENSGALG00000001293	4289.48	3953.48	4513.48	1.14165	0.191117	0.289288	0.72048
SCLY	ENSGALG00000001295	94.8956	104.014	88.8164	0.853885	-0.227886	0.352258	0.788384
RFC2	ENSGALG00000001298	106.023	122.636	94.9468	0.774214	-0.369195	0.497586	0.907459
GIP	ENSGALG00000001299	7.61423	3.92847	10.0714	2.56369	1.35822	0.290701	0.721144
ENSGALG00000001300	ENSGALG00000001300	4.96692	6.00344	4.27591	0.712243	-0.489558	0.695744	0.992003
CLTCL1	ENSGALG00000001301	1582.2	1725.37	1486.75	0.8617	-0.214742	0.312027	0.744518
ENSGALG00000001302	ENSGALG00000001302	274.699	264.799	281.299	1.06231	0.0872027	0.615581	0.965786
TMEM52	ENSGALG00000001304	11.0428	7.91346	13.129	1.65907	0.730374	0.313562	0.746303
ENSGALG00000001305	ENSGALG00000001305	0	0	0	NA	NA	NA	NA
NFRKB	ENSGALG00000001306	435.575	436.431	435.005	0.996733	-0.00472166	1	1
SNF8	ENSGALG00000001309	309.202	309.842	308.775	0.996556	-0.00497678	0.806683	1
TRNAU1AP	ENSGALG00000001310	28.8895	24.5224	31.8008	1.29681	0.374966	0.300353	0.732904
ARHGAP44	ENSGALG00000001311	121.543	104.469	132.925	1.27238	0.347535	0.254754	0.676335
SNAP29	ENSGALG00000001312	534.265	437.953	598.472	1.36652	0.450507	0.0526236	0.249645
EIF4H	ENSGALG00000001313	304.44	320.663	293.624	0.915679	-0.127085	1	1
PTGS1	ENSGALG00000001314	40.4202	93.7745	4.85066	0.0517269	-4.27294	4.85803e-09	2.00384e-07
UBE2Z	ENSGALG00000001315	56.5554	59.3079	54.7204	0.922649	-0.116146	0.630843	0.972573
CPNE2	ENSGALG00000001316	41.0873	41.4641	40.8361	0.984856	-0.0220157	0.803052	1
ENSGALG00000001317	ENSGALG00000001317	2249.27	1797.01	2550.78	1.41946	0.50534	0.013874	0.0906842
CSK	ENSGALG00000001318	2619.98	2437.56	2741.6	1.12473	0.169579	0.497282	0.907459
CAMK1G	ENSGALG00000001319	96.5783	154.77	57.7841	0.373355	-1.42138	0.000426787	0.00533061
CYP1A1	ENSGALG00000001320	1.86478	0.739816	2.61475	3.53433	1.82144	0.192384	0.580836
ENSGALG00000001323	ENSGALG00000001323	0.299686	0.496982	0.168155	0.338352	-1.5634	0.713484	0.993739
CYP1A4	ENSGALG00000001325	0.711522	0.103604	1.1168	10.7795	3.43022	0.387394	0.822196
AIRE	ENSGALG00000001327	1.98323	2.32193	1.75742	0.756879	-0.401865	0.775201	1
BSG	ENSGALG00000001328	8664.55	7020.94	9760.29	1.39017	0.47526	0.0356064	0.186832
EPB41	ENSGALG00000001329	3488.82	2418.21	4202.57	1.73788	0.797331	0.000228348	0.00310578
ENSGALG00000001330	ENSGALG00000001330	590.278	644.117	554.386	0.860691	-0.216433	0.537247	0.932031
ST14	ENSGALG00000001331	103.379	159.389	66.0397	0.414331	-1.27114	3.33432e-07	9.38195e-06
RBL1	ENSGALG00000001332	527.286	518.367	533.231	1.02868	0.0407887	0.732026	0.999264
MRRF	ENSGALG00000001333	258.581	270.289	250.776	0.927806	-0.108104	0.500887	0.90942
GNB1	ENSGALG00000001334	6319.02	6258.19	6359.57	1.0162	0.0231836	0.870797	1
FAM18B1	ENSGALG00000001335	864.215	840.069	880.313	1.04791	0.0675095	0.749644	1
EDC3	ENSGALG00000001337	384.314	388.34	381.63	0.982721	-0.0251464	0.859003	1
ZBTB44	ENSGALG00000001341	156.238	144.328	164.178	1.13753	0.185905	0.519039	0.921018
HCN2	ENSGALG00000001342	587.105	372.277	730.324	1.96178	0.97216	0.00335677	0.0293897
LAMB3	ENSGALG00000001343	0.722655	1.49977	0.204576	0.136405	-2.87403	0.258408	0.680371
ENSGALG00000001345	ENSGALG00000001345	92.1536	58.1121	114.848	1.97632	0.982814	0.000123711	0.00183063
ENSGALG00000001346	ENSGALG00000001346	18.0872	7.04514	25.4485	3.61221	1.85288	0.0223743	0.13128
LHX6	ENSGALG00000001347	28.6212	70.6196	0.622301	0.00881201	-6.82631	8.72077e-12	6.14023e-10
TEKT3	ENSGALG00000001348	0.0362602	0	0.0604336	Inf	Inf	1	1
RSPRY1	ENSGALG00000001350	861.814	721.209	955.551	1.32493	0.405916	0.087852	0.354979
MORN5	ENSGALG00000001352	10.3885	21.2063	3.17662	0.149796	-2.73893	0.000736302	0.00839317
NDUFA8	ENSGALG00000001355	680.331	673.448	684.919	1.01703	0.024368	0.71183	0.993739
NADK	ENSGALG00000001359	341.886	365.588	326.085	0.891946	-0.164971	0.531248	0.928606
CLK3	ENSGALG00000001362	321.629	273.239	353.889	1.29516	0.373132	0.105988	0.402362
MYBBP1A	ENSGALG00000001363	197.332	210.917	188.276	0.892652	-0.163831	0.611912	0.964847
CSNK1A1	ENSGALG00000001364	487.008	535.054	454.976	0.850337	-0.233893	0.462563	0.883461
CASP9	ENSGALG00000001366	160.152	122.745	185.091	1.50793	0.592568	0.015052	0.0965904
ENSGALG00000001369	ENSGALG00000001369	0.294688	0.477394	0.172884	0.362142	-1.46537	0.822335	1
ADAMTS8	ENSGALG00000001370	55.0931	34.0954	69.0917	2.02642	1.01894	0.206605	0.604481
ENSGALG00000001371	ENSGALG00000001371	63.6181	12.9851	97.3734	7.49884	2.90667	4.53456e-07	1.22597e-05
TRAF3IP3	ENSGALG00000001373	0.0502253	0	0.0837089	Inf	Inf	1	1
SLC35E2B	ENSGALG00000001374	3054.4	2756.89	3252.75	1.17986	0.238621	0.312261	0.744784
COX10	ENSGALG00000001375	277.542	253.692	293.442	1.15669	0.209999	0.218235	0.623575
ARID3B	ENSGALG00000001376	1843.75	1974.16	1756.82	0.889906	-0.168275	0.289583	0.720571
POLRMT	ENSGALG00000001377	819.687	777.48	847.824	1.09048	0.12496	0.604166	0.962115
C1orf74	ENSGALG00000001378	19.7056	17.8397	20.9495	1.17432	0.231829	0.602945	0.9613
ACTG1	ENSGALG00000001381	6060.62	5725.75	6283.87	1.09748	0.134189	0.469882	0.889167
CDC2L1	ENSGALG00000001382	749.379	802.597	713.901	0.889489	-0.168952	0.389256	0.823213
HTR4	ENSGALG00000001383	0.646757	0.894001	0.481927	0.539067	-0.891463	0.808715	1
FGF22	ENSGALG00000001385	25.6133	17.9488	30.7229	1.71169	0.775425	0.136463	0.472501
PI4KA	ENSGALG00000001386	1065.58	992.573	1114.25	1.12259	0.166829	0.532931	0.93008
SPNS2	ENSGALG00000001387	15.5686	5.47388	22.2984	4.0736	2.02631	2.40625e-05	0.000434158
TTLL11	ENSGALG00000001389	111.574	142.067	91.2459	0.642274	-0.638738	0.0340113	0.179959
PLLP	ENSGALG00000001391	1.86126	1.16144	2.3278	2.00424	1.00306	0.900443	1
MMP23B	ENSGALG00000001392	25.3162	38.1806	16.7399	0.438441	-1.18955	0.00398025	0.0337174
UBL7	ENSGALG00000001394	235.581	227.507	240.963	1.05915	0.0829031	0.671747	0.985487
SERPIND1	ENSGALG00000001396	19.6963	18.4353	20.537	1.114	0.155755	0.610203	0.963783
ENSGALG00000001398	ENSGALG00000001398	720.113	344.679	970.402	2.81538	1.49333	9.12783e-06	0.000182533
RNF126	ENSGALG00000001399	737.31	721.707	747.712	1.03603	0.0510694	0.78289	1
HIC2	ENSGALG00000001403	573.232	478.718	636.242	1.32905	0.4104	0.0560911	0.260862
ENSGALG00000001404	ENSGALG00000001404	0.191227	0.294356	0.122475	0.416076	-1.26508	0.823892	1
IRF6	ENSGALG00000001405	44.4215	58.433	35.0806	0.600355	-0.736111	0.0162042	0.102336
ADAMTS15	ENSGALG00000001407	643.236	1117.15	327.295	0.292974	-1.77115	9.60042e-05	0.00146062
IL12B	ENSGALG00000001409	2.6547	1.56985	3.37794	2.15175	1.10551	0.275575	0.702963
SPNS3	ENSGALG00000001410	1.9934	0.338165	3.09688	9.15791	3.19502	0.0923243	0.366153
SRSF4	ENSGALG00000001411	694.773	676.287	707.097	1.04556	0.0642714	0.690764	0.991263
SEMA7A	ENSGALG00000001412	1006.39	783.834	1154.76	1.47322	0.558978	0.0323136	0.172727
MUC16	ENSGALG00000001414	3.21662	7.73558	0.203986	0.0263698	-5.24497	0.0340016	0.179959
UBE2L3	ENSGALG00000001415	677.185	707.311	657.101	0.929013	-0.10623	0.6441	0.976695
ADRA1B	ENSGALG00000001416	0.563903	0.740758	0.446	0.602086	-0.731958	0.802057	1
CYP11A1	ENSGALG00000001417	36.4223	13.6855	51.5802	3.76897	1.91417	4.05049e-07	1.11714e-05
GUCA1B	ENSGALG00000001418	0.0330062	0.0825156	0	0	#NAME?	0.817543	1
DAB2IP	ENSGALG00000001419	356.746	531.373	240.328	0.452278	-1.14472	4.06428e-08	1.39513e-06
RALGAPB	ENSGALG00000001420	1299.84	1380.23	1246.24	0.902924	-0.147324	0.458423	0.881331
RRP9	ENSGALG00000001422	642.864	704.319	601.894	0.854575	-0.22672	0.203732	0.600135
YDJC	ENSGALG00000001424	16.6829	17.7989	15.939	0.895504	-0.159227	0.646055	0.976771
SNX19	ENSGALG00000001425	252.447	208.384	281.822	1.35241	0.435537	0.0715071	0.307631
MECR	ENSGALG00000001426	145.798	158.196	137.533	0.869382	-0.201939	0.382811	0.817592
EFHD1	ENSGALG00000001428	44.7546	70.6318	27.5031	0.389386	-1.36073	0.0001153	0.00172813
TTC1	ENSGALG00000001429	296.777	291.927	300.01	1.02769	0.0394037	0.839919	1
GUCA1A	ENSGALG00000001431	2.25081	4.32821	0.865873	0.200053	-2.32154	0.436705	0.865974
B3GNTL1	ENSGALG00000001433	19.4608	14.3452	22.8713	1.59435	0.672966	0.0522907	0.248455
STOM	ENSGALG00000001434	303.83	648.92	73.7704	0.113682	-3.13693	1.7313e-32	1.09202e-29
SDF2L1	ENSGALG00000001435	488.228	468.065	501.67	1.0718	0.100032	0.842859	1
PWWP2A	ENSGALG00000001436	406.735	406.95	406.592	0.99912	-0.00126979	0.897011	1
NTM	ENSGALG00000001437	2127.86	2376.1	1962.36	0.825877	-0.276001	0.163371	0.52878
WDR77	ENSGALG00000001438	173.001	179.797	168.471	0.937004	-0.0938735	0.840201	1
RANBP10	ENSGALG00000001439	728.335	631.717	792.747	1.25491	0.327584	0.124556	0.447977
ACTL9	ENSGALG00000001440	0	0	0	NA	NA	NA	NA
UBE2G1	ENSGALG00000001441	365.464	369.054	363.07	0.983785	-0.023585	0.786793	1
OPCML	ENSGALG00000001442	384.974	539.66	281.849	0.522272	-0.937128	4.91754e-05	0.000807394
PTPRU	ENSGALG00000001443	2235.24	3878.98	1139.42	0.293743	-1.76738	2.84862e-15	3.56384e-13
POC1A	ENSGALG00000001444	112.122	118.204	108.068	0.914253	-0.129334	0.826595	1
FABP6	ENSGALG00000001445	37.6908	34.2544	39.9817	1.1672	0.22305	0.81075	1
GSN	ENSGALG00000001446	1007.6	1068.7	966.87	0.904719	-0.144458	0.822097	1
STRA6	ENSGALG00000001449	56.2885	55.8779	56.5623	1.01225	0.0175615	0.849803	1
IGSF9B	ENSGALG00000001450	870.117	1359.02	544.183	0.400424	-1.3204	3.82715e-09	1.60486e-07
ATP5F1	ENSGALG00000001452	2179.79	2055.86	2262.41	1.10047	0.138117	0.45543	0.879809
FAM110D	ENSGALG00000001453	163.958	206.633	135.509	0.655797	-0.60868	0.0297539	0.16284
CCNJL	ENSGALG00000001455	80.6827	95.9177	70.526	0.735276	-0.443642	0.128867	0.457073
TNNC1	ENSGALG00000001459	12.6054	16.5756	9.95866	0.600802	-0.735038	0.0834377	0.342178
ADORA3	ENSGALG00000001462	8.39888	8.95528	8.02795	0.896449	-0.157706	0.567912	0.946202
PDIK1L	ENSGALG00000001463	186.362	184.704	187.468	1.01497	0.0214335	0.884155	1
RPL38	ENSGALG00000001465	3119	2739.61	3371.93	1.23081	0.299603	0.134663	0.469523
ANKFY1	ENSGALG00000001467	165.147	179.245	155.748	0.868909	-0.202724	0.385701	0.820303
STOML1	ENSGALG00000001470	440.838	338.415	509.12	1.50442	0.589211	0.022819	0.133167
JAM3	ENSGALG00000001472	1413.13	1618.75	1276.06	0.788298	-0.343187	0.0822109	0.338642
MIB2	ENSGALG00000001473	461.165	683.583	312.886	0.457714	-1.12748	3.4237e-08	1.19145e-06
RAB14	ENSGALG00000001474	1733.44	1815.1	1679	0.925017	-0.112449	0.56345	0.943968
STMN1	ENSGALG00000001475	22503.5	22054.6	22802.7	1.03392	0.0481235	0.657638	0.98045
RAP1A	ENSGALG00000001476	202.451	206.744	199.589	0.965388	-0.0508191	0.771014	1
ENSGALG00000001478	ENSGALG00000001478	88.7519	66.4501	103.62	1.55936	0.640956	0.0370468	0.192577
CYB5D2	ENSGALG00000001479	112.458	128.718	101.617	0.789454	-0.341072	0.162103	0.526591
FAM212B	ENSGALG00000001480	87.4897	40.8808	118.562	2.9002	1.53615	3.16298e-09	1.33374e-07
GIGYF2	ENSGALG00000001482	1366.89	1291.95	1416.85	1.09667	0.133132	0.627717	0.970214
ENSGALG00000001483	ENSGALG00000001483	170.689	257.685	112.692	0.437323	-1.19323	1.53318e-08	5.68856e-07
TOP3B	ENSGALG00000001485	505.273	480.446	521.824	1.08612	0.11919	0.532858	0.930059
ZAP70	ENSGALG00000001486	0.137975	0.344937	0	0	#NAME?	0.55154	0.937391
RRAGC	ENSGALG00000001487	730.978	752.715	716.487	0.95187	-0.0711638	0.666846	0.984137
SSU72	ENSGALG00000001489	728.48	765.139	704.04	0.920146	-0.120065	0.591234	0.958516
KCNJ13	ENSGALG00000001490	15.7968	12.9921	17.6666	1.3598	0.44339	0.886816	1
NCAPD3	ENSGALG00000001491	171.448	172.139	170.987	0.993307	-0.00968827	0.685749	0.988996
NDRG3	ENSGALG00000001492	744.232	992.585	578.664	0.582987	-0.778465	6.61748e-05	0.00104676
PPM1F	ENSGALG00000001493	47.6824	49.4164	46.5264	0.941516	-0.086942	0.909717	1
NISCH	ENSGALG00000001494	684.875	787.537	616.434	0.782737	-0.3534	0.0456683	0.226368
ENSGALG00000001496	ENSGALG00000001496	0.519205	0.44546	0.568369	1.27592	0.351533	0.882703	1
SLU7	ENSGALG00000001500	542.418	507.012	566.023	1.11639	0.158841	0.447013	0.873242
MAPK1	ENSGALG00000001501	254.175	300.077	223.574	0.745054	-0.424582	0.170655	0.543639
UTP11L	ENSGALG00000001502	171.79	166.199	175.517	1.05606	0.0786983	0.67192	0.985487
TBCD	ENSGALG00000001503	413.107	427.308	403.64	0.944611	-0.0822082	0.65308	0.979413
DDX20	ENSGALG00000001504	293.949	283.392	300.987	1.06208	0.086899	0.602985	0.9613
NGEF	ENSGALG00000001505	15.6764	15.5456	15.7636	1.01402	0.0200904	0.946625	1
PTTG1	ENSGALG00000001506	138.357	116.6	152.861	1.31098	0.390648	0.0717065	0.308203
KCND3	ENSGALG00000001512	341.267	180.361	448.538	2.48688	1.31434	0.000321469	0.00417358
CNTRL	ENSGALG00000001513	498.854	506.46	493.784	0.974971	-0.0365692	1	1
ENSGALG00000001515	ENSGALG00000001515	442.368	435.373	447.031	1.02678	0.0381209	0.914494	1
FHL3	ENSGALG00000001516	617.27	797.86	496.877	0.622761	-0.683249	0.00230302	0.0215604
ZNF750	ENSGALG00000001518	11.2136	10.4097	11.7496	1.12871	0.174676	0.941217	1
NEU2	ENSGALG00000001519	1.42267	2.5461	0.673721	0.264609	-1.91806	0.218172	0.623575
VPS26B	ENSGALG00000001521	310.877	363.238	275.97	0.759751	-0.396402	0.0580041	0.266404
PHF20	ENSGALG00000001522	1460.58	1368.5	1521.96	1.11214	0.15334	0.458223	0.881167
CALCOCO2	ENSGALG00000001525	210.924	239.495	191.877	0.801173	-0.319814	0.244887	0.663271
VWA1	ENSGALG00000001527	72.9347	23.355	105.988	4.53813	2.1821	0.00344416	0.0300679
THYN1	ENSGALG00000001529	228.976	219.749	235.128	1.06998	0.097587	0.846763	1
FN3K	ENSGALG00000001531	100.688	105.872	97.2323	0.918396	-0.122811	0.41189	0.84305
WNT2B	ENSGALG00000001532	7.52916	3.16655	10.4376	3.2962	1.7208	0.0146349	0.0944746
TSNAXIP1	ENSGALG00000001533	4.92628	3.18097	6.08982	1.91445	0.936932	0.240452	0.657389
TMEM88	ENSGALG00000001534	4.51446	4.37681	4.60622	1.05241	0.073703	0.943838	1
STAB1	ENSGALG00000001535	19.3318	22.2402	17.3928	0.782042	-0.354682	0.225028	0.635133
ENSGALG00000001536	ENSGALG00000001536	176.719	170.795	180.668	1.0578	0.081068	0.662291	0.982726
ST7L	ENSGALG00000001538	117.412	114.711	119.213	1.03925	0.0555409	0.807531	1
SF3A3	ENSGALG00000001540	1058.68	992.882	1102.55	1.11046	0.151153	0.386553	0.821283
MRPL20	ENSGALG00000001542	968.677	872.743	1032.63	1.1832	0.242698	0.18527	0.569309
HOXB13	ENSGALG00000001543	0.0717238	0	0.11954	Inf	Inf	1	1
ADAMTS10	ENSGALG00000001544	62.649	113.878	28.4963	0.250235	-1.99865	4.40145e-06	9.45093e-05
RAB40B	ENSGALG00000001545	5.59313	5.40525	5.71839	1.05793	0.0812489	0.773537	1
ZZEF1	ENSGALG00000001546	366.586	357.457	372.672	1.04256	0.0601355	0.799826	1
CAPZA1	ENSGALG00000001547	256.911	290.241	234.691	0.808605	-0.306493	0.486655	0.900747
ENSGALG00000001550	ENSGALG00000001550	5.13405	3.42682	6.27221	1.83033	0.872104	0.445615	0.872521
CCNL2	ENSGALG00000001551	1294.73	1114.34	1415	1.26982	0.344619	0.0821394	0.338595
ENSGALG00000001552	ENSGALG00000001552	1.70811	1.56094	1.80623	1.15715	0.21057	0.92491	1
PPIL2	ENSGALG00000001554	320.795	341.086	307.267	0.90085	-0.150641	0.808118	1
AURKAIP1	ENSGALG00000001555	425.923	402.402	441.604	1.09742	0.134115	0.490923	0.903098
ROMO1	ENSGALG00000001556	3.16531	3.08349	3.21986	1.04423	0.0624332	0.916746	1
ACAD8	ENSGALG00000001557	278.883	269.184	285.35	1.06005	0.084138	0.747369	1
MOV10	ENSGALG00000001558	1.52171	2.77159	0.688452	0.248396	-2.00929	0.174506	0.550506
ZP3	ENSGALG00000001559	7.7346	6.32876	8.67183	1.37023	0.454414	0.487019	0.900941
KCNU1	ENSGALG00000001560	0.465769	0.866612	0.19854	0.229099	-2.12596	0.563885	0.94399
MXRA8	ENSGALG00000001561	52.6589	51.6276	53.3465	1.03329	0.0472506	0.60872	0.963287
WDR45B	ENSGALG00000001563	447.688	471.999	431.48	0.914154	-0.129491	0.698794	0.993148
ATP2A3	ENSGALG00000001564	245.232	205.888	271.461	1.31849	0.398884	0.2808	0.710351
C5	ENSGALG00000001565	31.8704	34.8658	29.8734	0.856813	-0.222948	0.867229	1
NT5DC2	ENSGALG00000001567	808.007	1012.95	671.375	0.662788	-0.59338	0.00409622	0.0344301
NFS1	ENSGALG00000001568	37.4892	34.9984	39.1497	1.11861	0.161713	1	1
RHOC	ENSGALG00000001569	2.01351	3.05978	1.31599	0.430092	-1.21728	0.330903	0.768165
MYO1F	ENSGALG00000001571	17.0617	32.4162	6.82535	0.210553	-2.24774	3.40153e-08	1.1892e-06
COMMD4	ENSGALG00000001572	560.452	515.063	590.712	1.14687	0.197707	0.41921	0.849646
P2X1	ENSGALG00000001573	0.113752	0.158818	0.0837089	0.527076	-0.923917	0.998228	1
MLLT6	ENSGALG00000001574	1298.41	1304.76	1294.18	0.991893	-0.0117434	0.735663	1
HIRA	ENSGALG00000001576	380.916	367.528	389.841	1.06071	0.0850311	0.584674	0.954664
FOXK2	ENSGALG00000001577	931.082	927.106	933.733	1.00715	0.0102752	0.775566	1
ANP32B	ENSGALG00000001580	4685.01	4516.63	4797.27	1.06213	0.086967	0.479985	0.895351
TRAF1	ENSGALG00000001583	19.1061	18.6601	19.4035	1.03984	0.0563566	0.937663	1
ENSGALG00000001585	ENSGALG00000001585	3.82776	4.5152	3.36947	0.746251	-0.422267	0.66804	0.984336
NEIL1	ENSGALG00000001586	88.1695	78.3139	94.7399	1.20975	0.274704	0.497732	0.907459
MRPL40	ENSGALG00000001587	360.587	377.341	349.418	0.926	-0.110916	0.703279	0.993739
INPP5D	ENSGALG00000001589	6.26489	12.2378	2.28295	0.186549	-2.42238	0.000942683	0.0103204
PBRM1	ENSGALG00000001590	1185.69	1221.18	1162.03	0.951561	-0.0716318	0.717938	0.995389
ENSGALG00000001591	ENSGALG00000001591	80.7368	62.1337	93.1388	1.49901	0.584006	0.0185768	0.113576
ACER1	ENSGALG00000001592	0.0511299	0.127825	0	0	#NAME?	0.817538	1
UFD1L	ENSGALG00000001593	873.809	847.566	891.304	1.0516	0.0725906	0.535825	0.931886
PHF19	ENSGALG00000001595	41.9891	57.3566	31.7441	0.553451	-0.853473	0.00554415	0.0439411
MLLT1	ENSGALG00000001596	544.48	577.743	522.304	0.904042	-0.145538	0.646119	0.976771
PSMB3	ENSGALG00000001597	1367.4	1306.08	1408.29	1.07825	0.108692	0.567479	0.946202
DVL1	ENSGALG00000001600	1020.77	948.929	1068.66	1.12618	0.171438	0.522241	0.923421
NUTF2	ENSGALG00000001602	1094.46	1081.14	1103.34	1.02053	0.0293208	0.800669	1
NARF	ENSGALG00000001603	298.234	342.528	268.704	0.784474	-0.350202	0.19966	0.593786
ENSGALG00000001604	ENSGALG00000001604	788.658	964.49	671.436	0.696156	-0.522517	0.00441084	0.036547
PPM1J	ENSGALG00000001605	24.5645	24.4799	24.6209	1.00576	0.00828774	0.683125	0.98824
INPP5B	ENSGALG00000001606	70.5135	75.666	67.0786	0.886508	-0.173794	0.525325	0.925149
C17orf62	ENSGALG00000001607	192.286	248.253	154.975	0.624263	-0.679775	0.0352088	0.185066
UNC5D	ENSGALG00000001608	564.023	702.101	471.97	0.672225	-0.572983	0.0798914	0.332118
PIP4K2B	ENSGALG00000001610	1283.37	1473.94	1156.31	0.784504	-0.350148	0.0692809	0.300939
B3GAT1	ENSGALG00000001611	265.895	344.973	213.177	0.617953	-0.694432	0.0008215	0.00916423
HEXDC	ENSGALG00000001612	45.9393	49.9974	43.234	0.864725	-0.209687	0.454682	0.879809
GNL3	ENSGALG00000001613	1073.78	1047.63	1091.21	1.0416	0.0588025	0.597377	0.960418
AQP11	ENSGALG00000001614	10.4578	12.555	9.05965	0.721598	-0.470732	0.352441	0.788384
MAN2C1	ENSGALG00000001615	326.555	295.483	347.27	1.17526	0.232984	0.247573	0.666794
CDC45	ENSGALG00000001616	319.403	302.462	330.697	1.09335	0.128756	0.321777	0.755788
CAMKK1	ENSGALG00000001617	9.02712	14.6021	5.31044	0.363676	-1.45928	0.0117244	0.07984
OGFOD3	ENSGALG00000001618	219.391	235.282	208.798	0.887438	-0.172281	0.439834	0.867632
ATG16L1	ENSGALG00000001619	742.538	773.511	721.89	0.933265	-0.0996417	0.44737	0.873508
CUTA	ENSGALG00000001620	3.85854	5.56664	2.7198	0.48859	-1.0333	0.151479	0.50482
cldn5	ENSGALG00000001621	1.82345	2.78729	1.1809	0.423673	-1.23898	0.420582	0.851038
CWC25	ENSGALG00000001624	429.67	378.355	463.88	1.22604	0.294009	0.200453	0.595108
UTS2R	ENSGALG00000001626	0.597288	1.49322	0	0	#NAME?	0.0628993	0.282609
CPNE1	ENSGALG00000001627	4.98447	4.65616	5.20335	1.11752	0.160301	0.658158	0.980477
ENSGALG00000001629	ENSGALG00000001629	9.5201	9.3118	9.65896	1.03728	0.0528087	0.868212	1
ENSGALG00000001630	ENSGALG00000001630	639.212	592.489	670.361	1.13143	0.178149	0.280441	0.709897
ENSGALG00000001631	ENSGALG00000001631	0.063527	0.158818	0	0	#NAME?	0.817535	1
MIS12	ENSGALG00000001632	28.1586	28.9397	27.638	0.955019	-0.0663979	0.82278	1
DUSP26	ENSGALG00000001633	35.4476	54.4273	22.7945	0.418806	-1.25564	0.00825532	0.0607826
RPL23	ENSGALG00000001634	6195.55	5394.75	6729.42	1.2474	0.318925	0.0784779	0.328506
EDC4	ENSGALG00000001636	739.599	695.314	769.123	1.10615	0.14555	0.419429	0.849648
PSMD5	ENSGALG00000001637	363.805	345.4	376.075	1.08881	0.122751	0.469128	0.888441
TAS1R3	ENSGALG00000001638	11.7469	7.13049	14.8244	2.07902	1.0559	0.10088	0.38868
MTF1	ENSGALG00000001639	135.928	135.787	136.022	1.00173	0.00249994	0.998556	1
RNF122	ENSGALG00000001640	47.0692	62.494	36.786	0.588633	-0.764559	0.0574991	0.26513
GLT8D1	ENSGALG00000001642	195.635	180.921	205.444	1.13554	0.183382	0.388896	0.822911
SIN3A	ENSGALG00000001644	885.427	799.883	942.456	1.17824	0.236635	0.176799	0.554565
Segment	ENSGALG00000001645	633.541	676.996	604.571	0.893021	-0.163234	0.885996	1
PSKH1	ENSGALG00000001647	351.797	329.615	366.585	1.11216	0.153369	0.494907	0.905804
LASP1	ENSGALG00000001648	501.167	718.041	356.584	0.496607	-1.00982	0.000261094	0.00348848
DERL2	ENSGALG00000001649	305.482	281.338	321.577	1.14303	0.192858	0.744992	1
TTI2	ENSGALG00000001651	97.9115	78.9742	110.536	1.39965	0.485066	0.0772713	0.325287
ENSGALG00000001652	ENSGALG00000001652	695.291	728.667	673.04	0.923659	-0.114568	0.805633	1
MANEAL	ENSGALG00000001653	0	0	0	NA	NA	NA	NA
C1QBP	ENSGALG00000001654	2133.7	2226.48	2071.84	0.930544	-0.103853	0.723442	0.997038
SPCS1	ENSGALG00000001655	0	0	0	NA	NA	NA	NA
2009-09-01	ENSGALG00000001656	5616.74	5544.83	5664.68	1.02161	0.0308498	0.995543	1
RPL19	ENSGALG00000001658	5346.69	4819.09	5698.43	1.18247	0.241805	0.170594	0.543639
SLC22A7	ENSGALG00000001661	175.534	201.603	158.154	0.784484	-0.350183	0.291992	0.723016
ATP10B	ENSGALG00000001662	3.51112	6.09843	1.78624	0.292901	-1.77151	0.0459899	0.22744
MAK16	ENSGALG00000001663	393.217	391.966	394.051	1.00532	0.00765479	0.970676	1
PTPN9	ENSGALG00000001664	2562.04	2154.71	2833.6	1.31507	0.395141	0.0496637	0.239653
RPAIN	ENSGALG00000001666	70.8343	59.2828	78.5352	1.32475	0.405725	0.153596	0.509095
UBE2R2	ENSGALG00000001668	1515.82	1467.26	1548.19	1.05516	0.0774645	0.864692	1
NEK4	ENSGALG00000001672	894.701	810.757	950.664	1.17256	0.229667	0.288351	0.720184
SETBP1	ENSGALG00000001677	3513.8	2892.45	3928.03	1.35803	0.44151	0.28349	0.713062
PRKAB2	ENSGALG00000001678	272.033	266.899	275.455	1.03206	0.0455223	0.810689	1
FBXL20	ENSGALG00000001682	204.754	129.024	255.24	1.97824	0.984218	0.000189614	0.00264795
SEC14L1	ENSGALG00000001684	684.189	683.114	684.905	1.00262	0.00377778	0.888088	1
2005-09-01	ENSGALG00000001688	6064.01	6887.59	5514.95	0.800708	-0.320651	0.0678037	0.29708
SCAMP2	ENSGALG00000001689	627.249	622.988	630.09	1.0114	0.0163525	0.769511	1
GABARB	ENSGALG00000001690	16.7271	21.1191	13.7992	0.653401	-0.61396	0.0917788	0.36485
CPSF3L	ENSGALG00000001691	419.604	417.68	420.886	1.00768	0.0110318	0.90326	1
CAMSAP1	ENSGALG00000001692	1472.18	1415.75	1509.79	1.06642	0.0927807	0.781234	1
SLC18A1	ENSGALG00000001693	7.39724	5.8133	8.45319	1.45411	0.540139	0.236496	0.650843
ENSGALG00000001694	ENSGALG00000001694	0.149244	0.247547	0.0837089	0.338154	-1.56425	0.729138	0.998043
GABRA6	ENSGALG00000001695	0.507104	0.351151	0.611073	1.7402	0.799254	0.996701	1
SAG	ENSGALG00000001696	2.011	2.53739	1.66007	0.654241	-0.612106	0.775793	1
ENSGALG00000001697	ENSGALG00000001697	0.184587	0.21034	0.167418	0.795938	-0.329272	0.9606	1
GABRA1	ENSGALG00000001698	23.8607	30.5207	19.4207	0.636311	-0.652196	0.169816	0.542223
MPI	ENSGALG00000001700	774.007	708.721	817.53	1.15353	0.206055	0.408872	0.840851
ENSGALG00000001701	ENSGALG00000001701	146.918	129.871	158.282	1.21876	0.285415	0.259798	0.681836
EXOC3L1	ENSGALG00000001702	656.119	618.622	681.117	1.10102	0.138845	0.639483	0.974971
ENSGALG00000001705	ENSGALG00000001705	0	0	0	NA	NA	NA	NA
GABRG2	ENSGALG00000001706	37.8286	71.8734	15.1321	0.210538	-2.24785	1.98337e-05	0.000364815
MED1	ENSGALG00000001708	1879.75	1790.69	1939.12	1.08289	0.114884	0.594427	0.959978
MUSTN1	ENSGALG00000001709	6.39469	2.11244	9.24953	4.3786	2.13047	0.078804	0.329358
ENSGALG00000001710	ENSGALG00000001710	0	0	0	NA	NA	NA	NA
PPCDC	ENSGALG00000001711	16.5093	13.5984	18.4499	1.35678	0.440182	0.31186	0.744518
VATB	ENSGALG00000001712	1506.47	1542.05	1482.75	0.961542	-0.0565785	0.90374	1
UBAC1	ENSGALG00000001713	204.749	195.767	210.736	1.07646	0.106298	0.864254	1
PUSL1	ENSGALG00000001714	14.8845	14.9803	14.8206	0.989344	-0.0154557	0.695495	0.992003
C15orf59	ENSGALG00000001716	101.061	115.664	91.3256	0.789575	-0.340852	0.138055	0.475136
SLC16A1	ENSGALG00000001717	1038.28	1078.74	1011.31	0.937488	-0.0931279	0.732587	0.999588
CCNG1	ENSGALG00000001718	508.339	625.369	430.318	0.688103	-0.539303	0.0172506	0.107288
NUP88	ENSGALG00000001719	383.28	370.603	391.731	1.05701	0.0799879	0.627446	0.970177
ENSGALG00000001720	ENSGALG00000001720	42.9306	43.0662	42.8403	0.994754	-0.00758783	0.827573	1
ENSGALG00000001721	ENSGALG00000001721	0.162546	0.406364	0	0	#NAME?	0.467019	0.886377
E2F4	ENSGALG00000001722	1026.16	952.049	1075.57	1.12974	0.175987	0.431395	0.862789
ENSGALG00000001723	ENSGALG00000001723	18.4976	13.3101	21.956	1.64957	0.722091	0.183606	0.565858
ENSGALG00000001724	ENSGALG00000001724	0	0	0	NA	NA	NA	NA
TNRC6C	ENSGALG00000001725	3964.51	4440.29	3647.32	0.821415	-0.283817	0.15074	0.503064
NUDCD2	ENSGALG00000001726	142.509	142.152	142.747	1.00418	0.00602309	1	1
LZTS1	ENSGALG00000001727	1219.5	676.108	1581.76	2.33951	1.22621	0.00146379	0.0148917
NACC2	ENSGALG00000001728	82.4577	91.6173	76.3514	0.833373	-0.262966	0.333269	0.770231
CD276	ENSGALG00000001729	1419.24	1368.84	1452.85	1.06137	0.0859283	0.71378	0.993739
DGKD	ENSGALG00000001730	679.366	691.451	671.309	0.97087	-0.0426495	0.695496	0.992003
CDK12	ENSGALG00000001731	1325.46	1274.94	1359.15	1.06605	0.092272	0.59297	0.958913
EPG5	ENSGALG00000001732	219.328	235.768	208.368	0.883784	-0.178234	0.438793	0.867138
LRIG2	ENSGALG00000001733	751.168	757.637	746.855	0.985769	-0.0206785	0.769988	1
ENSGALG00000001734	ENSGALG00000001734	39.7557	26.1778	48.8076	1.86447	0.898764	0.031011	0.1673
LHX4	ENSGALG00000001735	119.514	274.922	15.9081	0.057864	-4.11119	6.95706e-34	4.57895e-31
RABEP1	ENSGALG00000001737	762.255	933.046	648.394	0.694922	-0.525077	0.00861357	0.0626585
MGAT5B	ENSGALG00000001740	2219.37	2359.09	2126.23	0.90129	-0.149936	0.22263	0.631354
NPTN	ENSGALG00000001741	278.387	289.093	271.25	0.938279	-0.0919108	0.768868	1
REC114	ENSGALG00000001744	4.18298	2.85313	5.06956	1.77684	0.829317	0.442008	0.869319
PSTPIP2	ENSGALG00000001745	43.3306	31.7168	51.0732	1.61029	0.687319	0.190131	0.577024
ACSBG2	ENSGALG00000001749	854.074	1433.96	467.483	0.326008	-1.61702	0.00221493	0.0208648
MAT2B	ENSGALG00000001750	544.437	566.869	529.483	0.934048	-0.0984316	0.5634	0.943968
SFMBT1	ENSGALG00000001753	21.6275	31.0051	15.3758	0.495913	-1.01184	0.0994599	0.385563
ENSGALG00000001754	ENSGALG00000001754	2.96068	4.58047	1.88083	0.410619	-1.28413	0.303419	0.735728
ATP5A1W	ENSGALG00000001756	358.384	382.06	342.6	0.896717	-0.157275	0.959665	1
QSOX2	ENSGALG00000001758	151.243	156.282	147.884	0.946264	-0.0796857	0.691192	0.991263
ELMO3	ENSGALG00000001759	258.145	317.959	218.268	0.686467	-0.542738	0.0199768	0.119813
HAUS1	ENSGALG00000001761	133.777	157.878	117.71	0.745577	-0.42357	0.207144	0.605474
ENSGALG00000001762	ENSGALG00000001762	0.612061	0.80989	0.480175	0.592889	-0.754167	0.666787	0.984137
ENSGALG00000001763	ENSGALG00000001763	48.902	58.3026	42.635	0.73127	-0.451523	0.381661	0.816589
HCN4	ENSGALG00000001764	121.799	194.763	73.1568	0.375619	-1.41266	0.0133149	0.087941
CAAP1	ENSGALG00000001765	105.46	112.67	100.653	0.893343	-0.162714	0.456333	0.880109
RNF165	ENSGALG00000001766	336.681	211.914	419.859	1.98127	0.986427	7.39924e-06	0.000151569
TENM2	ENSGALG00000001768	657.255	1239.22	269.281	0.217299	-2.20225	4.50582e-07	1.22238e-05
ACAP3	ENSGALG00000001770	2724.88	2264.17	3032.02	1.33913	0.421292	0.0609477	0.276566
MAPK8IP3	ENSGALG00000001772	2544.55	2406.87	2636.34	1.09534	0.13138	0.782887	1
RFX2	ENSGALG00000001773	38.6315	28.7952	45.1891	1.56933	0.650145	0.0800574	0.332394
NEO1	ENSGALG00000001774	5699.41	4666.45	6388.05	1.36893	0.45305	0.0264276	0.148777
CEP250	ENSGALG00000001775	160.196	160.088	160.268	1.00112	0.00161853	0.843252	1
MFSD11	ENSGALG00000001777	87.6098	98.1816	80.562	0.82054	-0.285354	0.316282	0.749512
KIAA0895L	ENSGALG00000001779	220.222	247.625	201.954	0.815565	-0.294129	0.132855	0.466517
PROC	ENSGALG00000001780	1.55838	1.70673	1.45948	0.855134	-0.225778	0.615288	0.965786
PLAA	ENSGALG00000001782	365.726	342.572	381.162	1.11265	0.153997	0.553706	0.937794
HSD3B7	ENSGALG00000001785	0.14641	0.366026	0	0	#NAME?	0.541063	0.933942
GDF5	ENSGALG00000001786	0.117142	0.292856	0	0	#NAME?	0.57984	0.95326
LOXHD1	ENSGALG00000001787	5.39584	5.84	5.09974	0.873242	-0.195546	1	1
ADPGK	ENSGALG00000001788	133.164	151.5	120.94	0.798284	-0.325026	0.176533	0.554431
HECTD2	ENSGALG00000001789	30.3857	25.436	33.6855	1.32432	0.405255	0.495374	0.906013
ENSGALG00000001790	ENSGALG00000001790	650.06	626.489	665.774	1.06271	0.0877432	0.614117	0.965786
ENSGALG00000001791	ENSGALG00000001791	93.3677	97.3889	90.6869	0.931183	-0.102864	0.771799	1
MRPS34	ENSGALG00000001792	811.512	733.97	863.207	1.17608	0.233985	0.2363	0.650737
Myl2	ENSGALG00000001793	0.814787	1.85325	0.122475	0.0660862	-3.91951	0.0981339	0.38189
GFRA2	ENSGALG00000001795	2590.25	1441.04	3356.39	2.32914	1.2198	4.03308e-08	1.38756e-06
GPSM1	ENSGALG00000001797	190.221	198.489	184.709	0.930575	-0.103806	0.621147	0.967843
BBS4	ENSGALG00000001798	139.374	116.161	154.85	1.33306	0.414747	0.0871909	0.353481
UQCC	ENSGALG00000001799	215.173	223.631	209.534	0.936964	-0.0939347	0.839794	1
ENSGALG00000001800	ENSGALG00000001800	286.248	294.178	280.961	0.95507	-0.066321	0.687596	0.98937
IFT74	ENSGALG00000001801	136.016	126.066	142.649	1.13155	0.178297	0.499963	0.908786
JMJD6	ENSGALG00000001802	459.729	439.068	473.504	1.07843	0.108933	0.447845	0.874054
IWS1	ENSGALG00000001803	1418.52	1323.42	1481.92	1.11976	0.163196	0.3513	0.787137
MXRA7	ENSGALG00000001805	188.248	147.431	215.46	1.46143	0.547382	0.00833549	0.0611943
ENSGALG00000001806	ENSGALG00000001806	0.283691	0.366026	0.228801	0.625096	-0.67785	0.661163	0.982303
CUX1	ENSGALG00000001807	904.704	1088.73	782.021	0.718289	-0.477364	0.00873164	0.0633044
ST8SIA5	ENSGALG00000001808	36.8486	45.3133	31.2054	0.68866	-0.538136	0.110015	0.412406
FAM65A	ENSGALG00000001809	2676.37	2078.57	3074.91	1.47934	0.564954	0.0144189	0.0934388
EIF6	ENSGALG00000001811	631.272	666.879	607.534	0.911011	-0.13446	0.571006	0.947899
ATCAY	ENSGALG00000001812	867.772	1180.01	659.615	0.558991	-0.839102	3.07799e-05	0.000538044
ENSGALG00000001813	ENSGALG00000001813	8.12168	10.2614	6.69519	0.652463	-0.616033	0.0566088	0.262464
MAGI3	ENSGALG00000001816	111.805	124.864	103.099	0.825689	-0.276329	0.304507	0.736716
CTCF	ENSGALG00000001817	990.077	969.951	1003.49	1.03458	0.0490487	0.711892	0.993739
C1H11ORF73	ENSGALG00000001823	536.03	552.561	525.01	0.95014	-0.0737883	0.968697	1
ENSGALG00000001824	ENSGALG00000001824	21.5648	22.5823	20.8865	0.924906	-0.112622	0.928948	1
FAM13C	ENSGALG00000001825	2.09154	0.890311	2.89236	3.24871	1.69986	0.263636	0.68858
WWC1	ENSGALG00000001826	313.567	403.466	253.635	0.628641	-0.669691	0.000704902	0.00810236
GLYR1	ENSGALG00000001827	478.821	474.015	482.025	1.0169	0.0241771	0.93657	1
SH2B2	ENSGALG00000001828	209.873	297.659	151.349	0.508463	-0.975785	0.00255469	0.0234409
EEF2	ENSGALG00000001830	20724	19717.8	21394.9	1.08505	0.117766	0.356797	0.792893
PHYHIPL	ENSGALG00000001832	544.079	525.336	556.575	1.05947	0.0833364	0.718366	0.995389
PRKRIP1	ENSGALG00000001833	362.878	388.491	345.802	0.890117	-0.167933	0.453594	0.879194
SCNN1D	ENSGALG00000001835	0.487654	0.493851	0.483523	0.979087	-0.030491	1	1
PIAS4	ENSGALG00000001836	1117.8	1006.57	1191.96	1.18418	0.243891	0.31071	0.743171
ORAI2	ENSGALG00000001837	359.727	348.49	367.218	1.05374	0.0755191	0.60623	0.962668
XPO7	ENSGALG00000001838	1330	1223.72	1400.85	1.14475	0.195035	0.335061	0.772371
TEK	ENSGALG00000001840	4.94594	5.75247	4.40825	0.766324	-0.383973	0.568046	0.946202
ROGDI	ENSGALG00000001841	102.732	120.535	90.8641	0.75384	-0.407669	0.264138	0.689044
PRSS57	ENSGALG00000001842	33.4819	19.1096	43.0634	2.2535	1.17217	0.00722543	0.0545489
PIAS2	ENSGALG00000001843	202.347	208.969	197.933	0.947189	-0.0782762	0.845107	1
ALKBH4	ENSGALG00000001844	23.5126	27.5543	20.8181	0.755532	-0.404436	0.46615	0.885887
PHTF1	ENSGALG00000001845	1482.79	1254.52	1634.97	1.30326	0.382127	0.0717838	0.308405
ENSGALG00000001846	ENSGALG00000001846	992.118	821.815	1105.65	1.34538	0.428014	0.0519123	0.2472
BICC1	ENSGALG00000001847	85.8432	85.0369	86.3807	1.0158	0.0226193	0.722829	0.996888
UBE2J2	ENSGALG00000001848	564.332	569.282	561.033	0.98551	-0.021057	0.967118	1
BSN	ENSGALG00000001849	4322.16	3731.77	4715.76	1.26368	0.337629	0.168121	0.53897
RARS	ENSGALG00000001850	731.954	769.476	706.94	0.918729	-0.122288	0.623753	0.968648
KATNAL2	ENSGALG00000001851	7.82482	7.55071	8.00757	1.06051	0.0847516	1	1
LRWD1	ENSGALG00000001852	403.374	459.5	365.956	0.796422	-0.328395	0.126339	0.451995
ENSGALG00000001854	ENSGALG00000001854	2130.32	1593.37	2488.28	1.56164	0.643065	0.00945616	0.0674587
MOB3B	ENSGALG00000001856	1.84307	1.8327	1.84998	1.00943	0.0135358	0.59224	0.95873
FAM132A	ENSGALG00000001857	9.47983	7.99949	10.4667	1.30842	0.387829	0.658117	0.980477
B3GALT6	ENSGALG00000001859	34.9397	36.2895	34.0397	0.938005	-0.0923331	0.810958	1
RSBN1	ENSGALG00000001860	129.974	143.213	121.147	0.845928	-0.241394	0.401491	0.834285
POLR2J	ENSGALG00000001861	306.438	304.007	308.058	1.01333	0.0191004	0.644047	0.976695
ST6GALNAC1	ENSGALG00000001862	17.7995	17.1096	18.2593	1.0672	0.0938246	0.39121	0.824694
VTG2	ENSGALG00000001863	24.814	24.8704	24.7764	0.996219	-0.00546583	0.766642	1
C9orf72	ENSGALG00000001864	115.473	106.343	121.559	1.14309	0.192933	0.552587	0.937442
GPR151	ENSGALG00000001866	7.30761	10.9822	4.85785	0.442336	-1.17678	0.0205592	0.122337
SKOR1	ENSGALG00000001867	74.8776	14.497	115.131	7.94171	2.98945	0.0128154	0.0855281
LINGO2	ENSGALG00000001869	35.6306	45.9236	28.7686	0.626445	-0.674741	0.0418832	0.212009
CCSER2	ENSGALG00000001870	770.885	692.728	822.99	1.18804	0.248586	0.416849	0.847241
ENSGALG00000001871	ENSGALG00000001871	0.436558	0.549064	0.361554	0.658491	-0.602764	0.811608	1
SDF4	ENSGALG00000001872	464	528.241	421.172	0.797311	-0.326786	0.111924	0.416701
ENSGALG00000001874	ENSGALG00000001874	3.16381	4.6075	2.20135	0.477776	-1.06559	0.358203	0.794416
TNFRSF4	ENSGALG00000001875	2.85184	3.21534	2.6095	0.811578	-0.301198	1	1
ENSGALG00000001876	ENSGALG00000001876	664.163	610.74	699.778	1.14579	0.196339	0.469986	0.889167
GRID1	ENSGALG00000001879	674.825	582.02	736.695	1.26575	0.339997	0.154569	0.511112
AMY2A	ENSGALG00000001880	47.3478	82.7535	23.7441	0.286926	-1.80125	0.000311179	0.00406088
DNLZ	ENSGALG00000001881	169.666	151.136	182.019	1.20434	0.268245	0.22957	0.641419
TNFRSF18	ENSGALG00000001882	4.32996	3.67581	4.76606	1.2966	0.374736	0.30545	0.738054
ST6GALNAC2	ENSGALG00000001883	10.6576	8.52497	12.0793	1.41693	0.50277	0.630612	0.972325
MMP24	ENSGALG00000001884	191.899	178.455	200.861	1.12555	0.170636	0.399236	0.832196
ENSGALG00000001885	ENSGALG00000001885	0.267891	0.669728	0	0	#NAME?	0.282719	0.712824
ENSGALG00000001886	ENSGALG00000001886	44.968	37.4764	49.9624	1.33317	0.414858	0.127781	0.454821
CARD9	ENSGALG00000001889	93.5084	80.2722	102.332	1.27482	0.350292	0.24238	0.660091
CYGB	ENSGALG00000001892	165.133	139.112	182.481	1.31175	0.391495	0.663674	0.982815
ENSGALG00000001894	ENSGALG00000001894	0.11589	0.289724	0	0	#NAME?	0.581663	0.953874
PANK3	ENSGALG00000001895	294.173	343.509	261.282	0.760624	-0.394744	0.0370315	0.192577
NTNG1	ENSGALG00000001896	303.331	621.891	90.9576	0.14626	-2.7734	1.5781e-38	1.49308e-35
MISP	ENSGALG00000001898	9.38084	6.9317	11.0136	1.58887	0.668004	0.378747	0.814686
PHF24	ENSGALG00000001900	479.008	123.099	716.28	5.81871	2.5407	0.0269389	0.151094
ARIH1	ENSGALG00000001901	650.217	626.603	665.96	1.06281	0.0878828	0.57297	0.949285
MAP1LC3A	ENSGALG00000001903	573.758	584.448	566.631	0.969515	-0.0446654	0.707166	0.993739
DTX2	ENSGALG00000001905	157.802	147.699	164.538	1.11401	0.155758	0.574976	0.951127
WAPAL	ENSGALG00000001907	396.76	429.793	374.739	0.871905	-0.197757	0.463618	0.88373
ENSGALG00000001908	ENSGALG00000001908	0.589623	0	0.982705	Inf	Inf	0.204507	0.601365
SNAPC4	ENSGALG00000001910	289.394	284.043	292.961	1.0314	0.0445996	0.827725	1
EPHA10	ENSGALG00000001912	37.8007	14.6221	53.2532	3.64196	1.86472	0.132142	0.46477
DYNLRB1	ENSGALG00000001913	1554.91	1606.06	1520.82	0.946926	-0.0786758	0.815144	1
VAV3	ENSGALG00000001915	136.438	108.515	155.054	1.42888	0.51488	0.283271	0.712915
SLIT3	ENSGALG00000001916	338.262	698.149	98.3374	0.140854	-2.82772	4.76272e-39	4.80654e-36
SSC4D	ENSGALG00000001917	378.765	164.075	521.892	3.18082	1.6694	0.000238607	0.00322791
DNAJB5	ENSGALG00000001918	97.85	77.4571	111.445	1.4388	0.524866	0.0115776	0.0790894
ENSGALG00000001919	ENSGALG00000001919	268.185	250.741	279.815	1.11595	0.158276	0.443055	0.869864
SDCCAG3	ENSGALG00000001921	80.2342	67.9697	88.4106	1.30073	0.379327	0.150042	0.501595
GNB1L	ENSGALG00000001925	198.248	213.99	187.754	0.877399	-0.188696	0.458832	0.881782
HSPB1	ENSGALG00000001926	163.707	294.833	76.2901	0.258757	-1.95033	9.02152e-07	2.29141e-05
SRRM3	ENSGALG00000001932	906.71	600.517	1110.84	1.84981	0.887374	6.09112e-05	0.000974708
CORO2A	ENSGALG00000001933	159.038	118.198	186.264	1.57586	0.656138	0.0102985	0.0721751
OPN4-2	ENSGALG00000001934	0.459671	0.44546	0.469145	1.05317	0.0747398	1	1
TTLL10	ENSGALG00000001935	0	0	0	NA	NA	NA	NA
MYO7B	ENSGALG00000001936	0.607112	1.51778	0	0	#NAME?	0.0611918	0.277093
HEXA	ENSGALG00000001937	224.917	146.767	277.017	1.88747	0.91645	0.000455378	0.00561818
SLC25A24	ENSGALG00000001938	662.154	589.988	710.265	1.20386	0.267671	0.180171	0.561085
HIPK1	ENSGALG00000001939	599.381	571.322	618.086	1.08185	0.113503	0.551254	0.937391
SPDL1	ENSGALG00000001942	299.477	319.709	285.99	0.894531	-0.160797	0.627461	0.970177
RHBDF2	ENSGALG00000001943	285.031	158.298	369.519	2.33432	1.223	2.26079e-06	5.25625e-05
TBC1D2	ENSGALG00000001944	102.857	91.9529	110.126	1.19764	0.26019	0.546947	0.935742
RFT1	ENSGALG00000001945	415.707	395.321	429.298	1.08595	0.118954	0.693443	0.991812
RSPO1	ENSGALG00000001946	27.1836	36.3676	21.0609	0.579111	-0.788087	0.0504404	0.242095
IKBKAP	ENSGALG00000001947	342.86	373.979	322.113	0.861313	-0.21539	0.282054	0.712453
ENSGALG00000001948	ENSGALG00000001948	1858.05	1650.8	1996.22	1.20924	0.274101	0.216686	0.621601
MDH2	ENSGALG00000001949	1860.15	1825.94	1882.96	1.03123	0.044362	0.699682	0.993729
PMPCA	ENSGALG00000001950	531.285	562.79	510.282	0.906701	-0.141301	0.515908	0.919776
ENSGALG00000001951	ENSGALG00000001951	10.5391	17.5859	5.84129	0.332158	-1.59006	0.00152673	0.0153668
APTX	ENSGALG00000001954	93.4707	86.9612	97.8103	1.12476	0.169614	0.442162	0.869393
AANAT	ENSGALG00000001955	23.8616	10.8086	32.5636	3.01275	1.59108	0.0166148	0.10442
OLFML3	ENSGALG00000001956	154.6	314.224	48.1835	0.153342	-2.70518	4.12995e-11	2.47112e-09
ITCH	ENSGALG00000001957	313.669	286.964	331.472	1.1551	0.208017	0.30679	0.739403
HENMT1	ENSGALG00000001959	27.7019	28.0429	27.4745	0.979734	-0.0295384	1	1
PTBP1	ENSGALG00000001962	2647.54	2390.36	2818.99	1.17932	0.237952	0.162837	0.527844
STYXL1	ENSGALG00000001963	7.72696	8.73707	7.05356	0.807315	-0.308797	0.845516	1
INPP5E	ENSGALG00000001964	248.547	250.721	247.097	0.985546	-0.0210049	0.947724	1
AARS	ENSGALG00000001965	1458.94	1549.25	1398.74	0.90285	-0.147442	0.595881	0.960403
ENSGALG00000001966	ENSGALG00000001966	2238.09	1928.44	2444.53	1.26762	0.342126	0.125215	0.449384
ABCA3	ENSGALG00000001967	2715.17	2745.99	2694.62	0.98129	-0.0272479	0.635499	0.974531
SYT6	ENSGALG00000001968	1.04292	2.02738	0.386614	0.190697	-2.39065	0.463324	0.883461
ENSGALG00000001969	ENSGALG00000001969	1882.41	1777.73	1952.2	1.09814	0.135061	0.746836	1
UBE2O	ENSGALG00000001971	3195.67	2311.37	3785.21	1.63765	0.711627	0.000326266	0.00422068
PRPF38B	ENSGALG00000001972	1176.2	1027.86	1275.1	1.24054	0.310966	0.171206	0.544704
GNL2	ENSGALG00000001973	786.01	733.34	821.124	1.1197	0.163119	0.389316	0.823225
TMEM120A	ENSGALG00000001975	469.052	364.243	538.925	1.47957	0.565182	0.019375	0.117272
TRIM33	ENSGALG00000001976	753.101	700.345	788.271	1.12555	0.170626	0.35117	0.787103
LDB3	ENSGALG00000001977	202.113	15.7872	326.331	20.6706	4.36951	4.12038e-12	3.07263e-10
MED16	ENSGALG00000001978	479.67	440.881	505.529	1.14663	0.197404	0.394145	0.828
FBLN7	ENSGALG00000001979	16.4244	9.36425	21.1312	2.25658	1.17414	0.0233155	0.135386
PARP6	ENSGALG00000001981	1180.58	969.682	1321.18	1.36249	0.446246	0.0333359	0.177045
FNDC7	ENSGALG00000001983	14.7268	17.0861	13.1539	0.769859	-0.377334	0.716008	0.994763
PIGQ	ENSGALG00000001985	76.6013	78.1484	75.57	0.967007	-0.0484018	0.640801	0.975663
VCP	ENSGALG00000001986	2925.21	3145.49	2778.36	0.883286	-0.179047	0.283661	0.713062
TXNRD2	ENSGALG00000001988	101.82	121.399	88.7671	0.7312	-0.451662	0.127015	0.453159
PRUNE	ENSGALG00000001989	0.618858	0.860376	0.457846	0.532146	-0.910106	1	1
PKM	ENSGALG00000001992	10355.2	9653.93	10822.6	1.12106	0.164866	0.314657	0.747768
PRR35	ENSGALG00000001994	20.8327	16.9064	23.4503	1.38707	0.472037	0.73761	1
ENSGALG00000001995	ENSGALG00000001995	277.599	312.178	254.546	0.815387	-0.294443	0.260232	0.682856
DNALI1	ENSGALG00000001996	20.4989	11.1387	26.7391	2.40056	1.26337	0.000811775	0.00906911
R3HDM4	ENSGALG00000001998	329.532	268.602	370.152	1.37807	0.462649	0.13744	0.474053
GRAMD2	ENSGALG00000002000	69.447	68.4393	70.1189	1.02454	0.0349787	0.91882	1
STXBP3	ENSGALG00000002001	171.43	182.087	164.325	0.902455	-0.148072	0.591527	0.958618
BCAS2	ENSGALG00000002002	398.022	381.657	408.932	1.07147	0.0995847	0.580851	0.953586
BMPR1A	ENSGALG00000002003	63.6902	74.8372	56.2589	0.75175	-0.411674	0.246613	0.665743
ENSGALG00000002005	ENSGALG00000002005	495.695	536.673	468.376	0.87274	-0.196375	0.246614	0.665743
PDILT	ENSGALG00000002006	0	0	0	NA	NA	NA	NA
GPR17	ENSGALG00000002007	9.2598	13.2306	6.61263	0.499799	-1.00058	0.490369	0.902792
RNF157	ENSGALG00000002008	515.303	285.99	668.178	2.33637	1.22427	8.07844e-06	0.000163055
FANCG	ENSGALG00000002009	163.702	97.4709	207.856	2.13249	1.09254	3.14388e-06	6.96808e-05
SNIP1	ENSGALG00000002010	716.615	619.744	781.195	1.26051	0.334011	0.139437	0.47799
MMRN2	ENSGALG00000002012	11.3643	11.6121	11.1991	0.96443	-0.0522515	0.633528	0.973135
MEAF6	ENSGALG00000002013	339.171	301.288	364.427	1.20956	0.274483	0.182709	0.564803
SMU1	ENSGALG00000002014	534.011	551.581	522.298	0.946912	-0.0786978	0.807108	1
SNCG1	ENSGALG00000002015	665.671	121.267	1028.61	8.48217	3.08443	9.39793e-23	2.78953e-20
PRKCD	ENSGALG00000002016	109.923	123.299	101.005	0.819184	-0.28774	0.288473	0.720184
CAPN15	ENSGALG00000002018	847.913	798.898	880.589	1.10225	0.140458	0.683781	0.988452
ENSGALG00000002020	ENSGALG00000002020	274.962	284.04	268.91	0.946735	-0.0789679	0.90819	1
ZC3H12A	ENSGALG00000002021	37.6152	33.1444	40.5958	1.22481	0.292563	0.475821	0.892783
CKI	ENSGALG00000002022	141.693	206.508	98.4837	0.476901	-1.06824	7.8407e-07	2.01515e-05
PIGO	ENSGALG00000002023	117.321	104.13	126.116	1.21114	0.27636	0.375946	0.812662
COMT	ENSGALG00000002024	108.802	150.091	81.2754	0.541506	-0.884949	7.16666e-05	0.00112424
ENSGALG00000002026	ENSGALG00000002026	23.2324	24.1653	22.6104	0.935653	-0.0959549	0.989937	1
GPRC5B	ENSGALG00000002028	41.3178	26.788	51.0043	1.904	0.929033	0.00304094	0.0270419
TMEM259	ENSGALG00000002029	425.869	434.837	419.891	0.965628	-0.0504599	0.782299	1
AHCY	ENSGALG00000002030	1585.97	1594.57	1580.24	0.99101	-0.0130278	0.791673	1
NDUFB6	ENSGALG00000002033	295.24	271.159	311.294	1.14801	0.199141	0.313666	0.746349
DENND2C	ENSGALG00000002038	42.3724	56.2732	33.1052	0.588295	-0.765387	0.0138899	0.0907486
ARVCF	ENSGALG00000002040	756.874	1032.25	573.288	0.555374	-0.848467	0.000225268	0.00307084
AGRN	ENSGALG00000002041	10710.3	10754.4	10681	0.993179	-0.00987387	0.524558	0.925149
KNOP1	ENSGALG00000002042	1461.74	1224.36	1619.99	1.32313	0.40396	0.0570111	0.263763
WDR33	ENSGALG00000002043	741.648	741.632	741.658	1.00003	4.91453e-05	0.739373	1
FAM86A	ENSGALG00000002044	264.838	237.408	283.124	1.19256	0.254066	0.590808	0.958282
EIF2B	ENSGALG00000002045	1528.39	1618.79	1468.12	0.906923	-0.140948	0.771709	1
ENSGALG00000002046	ENSGALG00000002046	15.0389	19.5993	11.9986	0.612195	-0.707936	0.378014	0.814323
GPRIN2	ENSGALG00000002048	50.3782	61.0381	43.2715	0.708927	-0.496292	0.258246	0.680119
EXOC7	ENSGALG00000002050	609.881	590.751	622.635	1.05397	0.0758375	0.594803	0.960134
DNASE1	ENSGALG00000002051	0.493788	0.414467	0.546669	1.31897	0.39941	0.972233	1
POR	ENSGALG00000002053	1064.08	952.733	1138.31	1.19478	0.256744	0.259155	0.680973
RALY	ENSGALG00000002054	204.142	263.604	164.501	0.624046	-0.680276	0.00223558	0.021007
hairy1	ENSGALG00000002055	172.659	274.431	104.81	0.381918	-1.38866	0.0010254	0.0110788
C15H22ORF25	ENSGALG00000002056	178.182	185.682	173.183	0.932686	-0.100536	0.821521	1
POLR2D	ENSGALG00000002057	198.685	202.042	196.447	0.972307	-0.0405165	0.820231	1
TAF15	ENSGALG00000002060	2693.35	2470.54	2841.9	1.15031	0.202027	0.268345	0.694525
SRP68	ENSGALG00000002062	1092.87	1094.18	1092	0.998008	-0.00287651	0.845072	1
STOML2	ENSGALG00000002064	568.784	541.203	587.17	1.08493	0.117608	0.568818	0.946696
NCOA4	ENSGALG00000002066	807.149	857.095	773.851	0.902877	-0.147399	0.590758	0.958282
ENSGALG00000002067	ENSGALG00000002067	107.03	101.409	110.777	1.09239	0.127483	1	1
FAM214B	ENSGALG00000002069	121.724	54.5063	166.536	3.05536	1.61134	4.45112e-05	0.0007429
SAP130	ENSGALG00000002070	1737.1	1503.02	1893.16	1.25957	0.332931	0.0855676	0.348299
ENSGALG00000002074	ENSGALG00000002074	1.36631	1.69	1.15052	0.680779	-0.554742	0.595369	0.960339
C16orf89	ENSGALG00000002075	1.01412	2.19351	0.227851	0.103875	-3.26708	0.186864	0.571156
DGCR8	ENSGALG00000002076	489.491	480.678	495.367	1.03056	0.0434267	0.897338	1
MYO9A	ENSGALG00000002078	7764.01	4488.01	9948.01	2.21657	1.14833	0.00432852	0.0359633
DOCK2	ENSGALG00000002080	2.82587	3.60891	2.30384	0.638375	-0.647523	0.548215	0.936098
MMP28	ENSGALG00000002081	216.641	104.289	291.543	2.79554	1.48312	0.00526412	0.0420963
AMPD1	ENSGALG00000002082	3.56578	2.87366	4.02719	1.40141	0.486884	0.547179	0.935742
PLIN3	ENSGALG00000002083	0.289555	0.472762	0.167418	0.354127	-1.49766	0.717324	0.995256
NAGPA	ENSGALG00000002084	51.6931	59.0767	46.7707	0.791695	-0.336983	0.382035	0.816958
CDH1-A	ENSGALG00000002085	675.697	677.339	674.602	0.995959	-0.00584131	0.90092	1
RASL10B	ENSGALG00000002086	39.6236	87.6876	7.58086	0.086453	-3.53194	7.27173e-21	1.80458e-18
NCBP1	ENSGALG00000002087	823.086	786.31	847.602	1.07795	0.108289	0.737001	1
GALR2	ENSGALG00000002088	9.94434	10.5338	9.55134	0.90673	-0.141256	0.627135	0.970177
ENSGALG00000002089	ENSGALG00000002089	177.858	173.645	180.666	1.04043	0.0571863	0.666228	0.984137
GPSM2	ENSGALG00000002090	184.649	166.951	196.448	1.17668	0.23472	0.214926	0.618192
ZDHHC1	ENSGALG00000002091	32.7288	22.5047	39.5448	1.75718	0.813259	0.00724034	0.054611
NR2E3	ENSGALG00000002093	15.1131	5.68832	21.3963	3.76144	1.91128	0.0511581	0.244763
TRMT2A	ENSGALG00000002094	227.955	219.774	233.41	1.06205	0.0868479	0.986646	1
CHMP4B	ENSGALG00000002095	1465.5	1566.63	1398.08	0.892414	-0.164215	0.566092	0.945757
ENSGALG00000002097	ENSGALG00000002097	1.03517	1.42585	0.774722	0.54334	-0.880074	1	1
GRIK3	ENSGALG00000002098	392.304	103.782	584.652	5.63348	2.49403	0.00270057	0.0245091
PFKFB4	ENSGALG00000002099	292.213	341.215	259.544	0.760646	-0.394703	0.0969527	0.379439
ENSGALG00000002102	ENSGALG00000002102	0	0	0	NA	NA	NA	NA
TPPP3	ENSGALG00000002103	929.735	786.072	1025.51	1.3046	0.383609	0.336305	0.774058
FOXI1	ENSGALG00000002105	0.710107	0.756272	0.67933	0.898261	-0.154794	0.980944	1
CLCC1	ENSGALG00000002106	188.972	207.956	176.317	0.847855	-0.23811	0.226107	0.636209
RANBP1	ENSGALG00000002107	560.785	596.197	537.176	0.901004	-0.150394	0.721238	0.99634
EVPL	ENSGALG00000002108	158.836	247.751	99.5598	0.401854	-1.31526	7.81582e-05	0.00121225
KCTD19	ENSGALG00000002109	11.4323	9.98654	12.3961	1.24128	0.311834	0.567301	0.946202
TSTD2	ENSGALG00000002110	49.5141	44.618	52.7781	1.18289	0.242316	0.618504	0.966055
SEC14L5	ENSGALG00000002111	375.997	381.292	372.467	0.976857	-0.0337811	0.873442	1
CSF3R	ENSGALG00000002112	6.91403	3.27737	9.33847	2.84938	1.51065	0.115703	0.426678
SLP76	ENSGALG00000002113	0.159975	0.273268	0.0844461	0.309023	-1.69421	0.827852	1
ZMYND10	ENSGALG00000002114	131.489	104.19	149.689	1.4367	0.522758	0.187015	0.571233
C18H17ORF106	ENSGALG00000002116	47.5348	50.19	45.7647	0.911829	-0.133165	0.53216	0.929534
PARG	ENSGALG00000002117	1277.24	1336.94	1237.45	0.925584	-0.111564	0.635434	0.974531
CO6	ENSGALG00000002118	1.61759	3.52397	0.346671	0.0983751	-3.34556	0.0170939	0.106576
C16orf62	ENSGALG00000002119	218.608	223.243	215.518	0.965397	-0.0508054	0.750598	1
PLEKHN1	ENSGALG00000002121	1.80756	4.35076	0.112098	0.0257652	-5.27843	0.00127752	0.0132924
OSCP1	ENSGALG00000002123	94.8487	40.4855	131.091	3.23797	1.69509	1.06451e-08	4.12136e-07
ZDHHC8	ENSGALG00000002124	301.956	293.589	307.534	1.0475	0.0669498	0.969964	1
TMOD1	ENSGALG00000002125	161.228	129.909	182.107	1.40181	0.487286	0.0823824	0.339095
LSM10	ENSGALG00000002127	45.1009	44.0689	45.7888	1.03903	0.0552351	0.472333	0.890508
ENSGALG00000002128	ENSGALG00000002128	8.8299	10.4156	7.77276	0.746261	-0.422249	0.832829	1
WDR47	ENSGALG00000002129	980	915.711	1022.86	1.11701	0.159641	0.346533	0.782931
STK40	ENSGALG00000002130	1380.57	1225.1	1484.21	1.21151	0.276802	0.165544	0.533534
NPRL2	ENSGALG00000002131	159.862	145.459	169.464	1.16503	0.220364	0.342406	0.780152
KCNIP1	ENSGALG00000002132	3.30296	4.58797	2.44629	0.533198	-0.907258	0.161646	0.525671
THUMPD1	ENSGALG00000002134	287.223	286.866	287.461	1.00207	0.00298835	0.843011	1
AP3B2	ENSGALG00000002136	2220.83	1979.76	2381.55	1.20295	0.266572	0.407207	0.839366
PGAM5	ENSGALG00000002137	675.517	681.982	671.207	0.984201	-0.0229747	0.938439	1
HYAL2	ENSGALG00000002138	780.105	732.461	811.867	1.10841	0.14849	0.56309	0.943968
CSDE1	ENSGALG00000002139	2924.76	3048.33	2842.38	0.932439	-0.100919	0.678958	0.987317
AP2B1	ENSGALG00000002140	2087.9	2201.6	2012.1	0.913926	-0.12985	0.439354	0.867594
UGGT1	ENSGALG00000002141	452.645	451.27	453.561	1.00507	0.0073029	0.988181	1
DGKQ	ENSGALG00000002142	38.0477	40.793	36.2175	0.887837	-0.171633	0.355959	0.792239
ANKLE2	ENSGALG00000002143	310.38	322.525	302.284	0.937239	-0.0935104	0.725397	0.9971
THRAP3	ENSGALG00000002144	3870.79	3809.19	3911.85	1.02695	0.0383657	0.815476	1
CAMSAP2	ENSGALG00000002145	1448.6	1447.39	1449.41	1.0014	0.00201733	0.900349	1
SIKE1	ENSGALG00000002147	685.087	703.719	672.666	0.955873	-0.0651093	0.877546	1
ENSGALG00000002150	ENSGALG00000002150	144.45	144.349	144.518	1.00117	0.00168716	0.762982	1
PEX12	ENSGALG00000002151	73.6715	76.6526	71.684	0.935181	-0.0966826	0.67447	0.986561
GABRP	ENSGALG00000002152	9.95838	15.8588	6.02475	0.379899	-1.39631	0.00237416	0.0221306
HS6ST1	ENSGALG00000002155	757.493	628.026	843.804	1.34358	0.426082	0.0367866	0.191697
RPS17L	ENSGALG00000002157	1911.4	1625.68	2101.87	1.29292	0.370628	0.0824453	0.339146
GOLGA3	ENSGALG00000002158	442.406	483.143	415.248	0.859473	-0.218476	0.380613	0.816254
ACOX1	ENSGALG00000002159	450.65	469.395	438.153	0.933442	-0.0993678	0.710061	0.993739
B2M	ENSGALG00000002160	50.2273	54.4674	47.4006	0.870257	-0.200487	0.597419	0.960418
ACO1	ENSGALG00000002162	416.039	443.312	397.857	0.897465	-0.156073	0.455281	0.879809
DDX59	ENSGALG00000002164	160.301	180.909	146.563	0.810148	-0.303743	0.303213	0.735465
UNC13B	ENSGALG00000002165	186.102	209.857	170.265	0.811339	-0.301623	0.349656	0.785675
PATL2	ENSGALG00000002167	26.9967	19.1139	32.252	1.68736	0.754768	0.170637	0.543639
PLEKHB2	ENSGALG00000002169	506.128	539.216	484.069	0.897728	-0.15565	0.536155	0.931905
ENSGALG00000002170	ENSGALG00000002170	0.507493	1.26873	0	0	#NAME?	0.10241	0.393172
FAM168B	ENSGALG00000002172	831.22	826.818	834.155	1.00887	0.0127464	1	1
KIF14	ENSGALG00000002175	58.5615	57.9564	58.9649	1.0174	0.0248896	0.632095	0.972762
FBF1	ENSGALG00000002179	996.987	842.438	1100.02	1.30576	0.384887	0.0675399	0.296069
CHFR	ENSGALG00000002180	238.521	214.165	254.759	1.18955	0.25041	0.292542	0.723966
NR5A2	ENSGALG00000002182	14.0301	3.17044	21.2698	6.70878	2.74605	0.0319458	0.171306
PRR16	ENSGALG00000002183	6.15645	9.66264	3.819	0.395233	-1.33922	0.0496828	0.239653
RANBP17	ENSGALG00000002184	92.6783	116.04	77.1037	0.664458	-0.58975	0.00796973	0.0590712
UNC45B	ENSGALG00000002186	0.207786	0.338165	0.120867	0.357421	-1.4843	0.837145	1
HSD17B4	ENSGALG00000002187	278.405	313.505	255.005	0.813401	-0.297962	0.183005	0.565177
SNX1	ENSGALG00000002189	594.847	535.652	634.31	1.18418	0.24389	0.171778	0.545609
ENSGALG00000002191	ENSGALG00000002191	1220.24	1023.2	1351.6	1.32095	0.401571	0.176181	0.553784
PTPRC	ENSGALG00000002192	8.23474	9.60201	7.32323	0.762677	-0.390855	0.450941	0.877052
ARHGEF4	ENSGALG00000002193	26.118	26.0334	26.1744	1.00542	0.00779255	0.962267	1
MRPL38	ENSGALG00000002194	286.144	252.063	308.865	1.22535	0.293191	0.191152	0.578709
NPM1	ENSGALG00000002197	10103.5	9775.34	10322.3	1.05595	0.0785409	0.342466	0.780152
FHOD1	ENSGALG00000002198	19.782	26.6334	15.2144	0.571251	-0.807803	0.0098066	0.0693378
KLHL17	ENSGALG00000002199	263.253	212.476	297.104	1.3983	0.48367	0.097532	0.380525
ACSM3	ENSGALG00000002200	0	0	0	NA	NA	NA	NA
PPL	ENSGALG00000002201	113.986	140.378	96.3915	0.686654	-0.542344	0.0329146	0.175506
FGF18	ENSGALG00000002203	95.4053	200.699	25.2093	0.125607	-2.99301	4.98846e-15	6.08995e-13
SLC7A4	ENSGALG00000002204	442.921	477.437	419.911	0.879511	-0.185227	0.223069	0.631795
FBRSL1	ENSGALG00000002205	1964.76	1722.62	2126.19	1.23428	0.303665	0.135475	0.470589
SNX22	ENSGALG00000002206	23.0976	14.5543	28.793	1.97831	0.984271	0.0181664	0.111608
ATP6V1G3	ENSGALG00000002207	47.8603	118.257	0.929186	0.00785735	-6.99174	8.71537e-09	3.42684e-07
ENSGALG00000002208	ENSGALG00000002208	0.389595	0.973988	0	0	#NAME?	0.160195	0.522313
PPIB	ENSGALG00000002210	2227.01	2212.98	2236.37	1.01057	0.0151658	0.998842	1
RAD51D	ENSGALG00000002212	72.0316	66.9322	75.4312	1.12698	0.172461	0.377124	0.813753
ENSGALG00000002213	ENSGALG00000002213	0.824292	0.940472	0.746838	0.794109	-0.33259	0.657159	0.98045
ENSGALG00000002215	ENSGALG00000002215	0	0	0	NA	NA	NA	NA
NEK7	ENSGALG00000002216	292.793	294.727	291.503	0.989061	-0.0158686	0.965266	1
WBP2	ENSGALG00000002219	272.038	275.033	270.042	0.981852	-0.0264228	0.96159	1
UBN1	ENSGALG00000002221	1322.21	1212.61	1395.27	1.15064	0.202437	0.385462	0.820232
NOC2L	ENSGALG00000002222	723.529	734.131	716.461	0.975931	-0.0351495	0.82133	1
LHX9	ENSGALG00000002223	27.9502	9.52966	40.2305	4.22161	2.07779	0.104142	0.398308
C1orf53	ENSGALG00000002224	1.59677	1.37288	1.74603	1.2718	0.346873	0.65447	0.979919
RFFL	ENSGALG00000002225	150.018	129.064	163.988	1.2706	0.345505	0.0759604	0.321557
DMXL1	ENSGALG00000002227	363.449	417.129	327.662	0.785517	-0.348286	0.215085	0.618416
SAMD11	ENSGALG00000002228	1619.04	739.141	2205.65	2.98407	1.57728	7.43717e-14	7.21692e-12
FBXW11	ENSGALG00000002229	957.764	982.482	941.284	0.958067	-0.0618011	0.766477	1
RERE	ENSGALG00000002232	4095.03	3952.61	4189.97	1.06005	0.0841331	0.846454	1
UNC13D	ENSGALG00000002234	59.0545	50.8578	64.5189	1.26861	0.343251	0.412863	0.844215
TFCP2	ENSGALG00000002235	2151.25	2138.89	2159.49	1.00963	0.0138324	0.928889	1
ENSGALG00000002237	ENSGALG00000002237	187.5	203.361	176.926	0.870007	-0.2009	0.414375	0.845279
ENSGALG00000002239	ENSGALG00000002239	269.456	261.574	274.711	1.05023	0.0707001	0.765913	1
C3orf18	ENSGALG00000002240	28.487	35.6284	23.726	0.66593	-0.586558	0.155765	0.513832
GALNT9	ENSGALG00000002242	532.613	185.118	764.277	4.12858	2.04565	0.000231304	0.00314316
AGRP	ENSGALG00000002244	0	0	0	NA	NA	NA	NA
DENND1B	ENSGALG00000002246	15.0037	16.4887	14.0136	0.849894	-0.234646	0.918968	1
ENSGALG00000002247	ENSGALG00000002247	33.215	37.8515	30.124	0.795847	-0.329437	0.27199	0.698813
NAB1	ENSGALG00000002248	304.612	532.883	152.431	0.286049	-1.80566	5.14063e-18	8.64655e-16
AGO1	ENSGALG00000002249	1307.99	1079.05	1460.61	1.35361	0.436816	0.0431556	0.216918
DTWD2	ENSGALG00000002250	100.276	95.3996	103.527	1.08519	0.117945	0.441053	0.869017
ENSGALG00000002252	ENSGALG00000002252	25.7919	8.66566	37.2094	4.29389	2.10228	4.64258e-05	0.000768921
HEMK1	ENSGALG00000002253	40.0893	45.1063	36.7446	0.814621	-0.295799	0.402684	0.83516
ENSGALG00000002258	ENSGALG00000002258	0	0	0	NA	NA	NA	NA
CISH	ENSGALG00000002260	6.09981	4.24758	7.33463	1.72678	0.788083	0.7604	1
ETF1	ENSGALG00000002262	986.376	1053.82	941.416	0.89334	-0.162718	0.502506	0.910355
KLHL6	ENSGALG00000002263	0.776722	0.462858	0.985964	2.13017	1.09097	0.754551	1
OGDHL	ENSGALG00000002266	163.111	194.314	142.309	0.732363	-0.449368	0.060423	0.27468
DCUN1D3	ENSGALG00000002267	102.834	116.416	93.779	0.805549	-0.311956	0.19644	0.587458
TMEM194B	ENSGALG00000002268	269.304	318.602	236.439	0.742112	-0.43029	0.0686045	0.299376
NOC4L	ENSGALG00000002272	3375.79	1665.74	4515.82	2.71099	1.43882	0.00442734	0.0366035
LYRM1	ENSGALG00000002273	99.3549	101.185	98.1352	0.969864	-0.0441453	0.762241	1
EME2	ENSGALG00000002276	94.6237	68.7	111.906	1.62891	0.703907	0.0133574	0.0881408
KLHL24	ENSGALG00000002277	257.952	234.519	273.574	1.16653	0.222228	0.430331	0.861687
UNK	ENSGALG00000002278	234.001	217.1	245.268	1.12974	0.175997	0.551867	0.937391
CSNK1G1	ENSGALG00000002279	1523.14	1552.43	1503.61	0.968553	-0.0460975	0.767096	1
MFSD6	ENSGALG00000002280	279.676	351.77	231.614	0.658423	-0.602914	0.00461189	0.037853
TMEM200A	ENSGALG00000002282	204.208	272.931	158.392	0.580338	-0.785035	0.0263441	0.148362
MAPKAPK3	ENSGALG00000002283	195.075	227.918	173.179	0.759833	-0.396247	0.0263276	0.148324
TRAPPC3	ENSGALG00000002284	1408.75	1344.46	1451.61	1.07969	0.110621	0.621011	0.967843
SPSB3	ENSGALG00000002285	310.796	288.377	325.741	1.12957	0.175771	0.602675	0.9613
H3F3B	ENSGALG00000002286	7480.74	6457.96	8162.6	1.26396	0.33795	0.0713278	0.307186
CRB1	ENSGALG00000002287	25.6787	13.0454	34.101	2.61403	1.38627	4.69732e-05	0.000777137
LIG3	ENSGALG00000002288	509.819	477.25	531.531	1.11374	0.155411	0.511337	0.916498
CHAT	ENSGALG00000002289	0.383765	0.383474	0.383959	1.00126	0.00182349	1	1
ENSGALG00000002290	ENSGALG00000002290	1.84776	0.937421	2.45465	2.61851	1.38875	0.616937	0.966055
SEMA6A	ENSGALG00000002294	1125.17	1001.08	1207.9	1.20659	0.270939	0.290645	0.721144
COL8A2	ENSGALG00000002298	123.965	256.151	35.8412	0.139922	-2.8373	3.07295e-23	9.69131e-21
RGR	ENSGALG00000002299	0.851286	0.286642	1.22772	4.2831	2.09865	0.917567	1
CNOT1	ENSGALG00000002301	1289.83	1321.01	1269.05	0.960664	-0.0578963	0.975744	1
YEATS2	ENSGALG00000002302	919.266	913.284	923.253	1.01092	0.015663	0.981827	1
LRIT1	ENSGALG00000002303	1.30684	1.2224	1.36314	1.11514	0.15722	1	1
ADPRHL2	ENSGALG00000002304	635.849	718.868	580.503	0.807524	-0.308423	0.153859	0.509764
ZBTB41	ENSGALG00000002305	87.0702	83.8647	89.2072	1.0637	0.0890965	0.781949	1
LRIT2	ENSGALG00000002307	0.120396	0.21034	0.0604336	0.287314	-1.7993	0.833198	1
COMMD10	ENSGALG00000002308	110.288	117.055	105.777	0.903654	-0.146158	0.549682	0.93636
HIBCH	ENSGALG00000002310	369.971	371.242	369.124	0.994293	-0.00825718	0.909778	1
GALK1	ENSGALG00000002311	4.19255	3.80165	4.45314	1.17137	0.228196	0.747632	1
TMEM132E	ENSGALG00000002312	17354.5	9812.36	22382.6	2.28106	1.1897	1.29576e-08	4.90382e-07
SLC38A7	ENSGALG00000002313	432.054	524.571	370.377	0.706057	-0.502143	0.00749355	0.0561849
CDHR1	ENSGALG00000002314	1.90447	4.76118	0	0	#NAME?	8.91813e-05	0.00136642
PARL	ENSGALG00000002315	436.367	402.31	459.072	1.14109	0.190412	0.634617	0.973928
[4Fe-4S]	ENSGALG00000002316	231.585	248.893	220.046	0.884097	-0.177723	0.389801	0.823618
SORD	ENSGALG00000002317	332.134	335.566	329.846	0.982953	-0.0248059	0.882898	1
LVRN	ENSGALG00000002318	1.50494	0.901545	1.90721	2.11549	1.08099	0.712171	0.993739
TEKT2	ENSGALG00000002319	33.6355	10.1538	49.29	4.85432	2.27927	2.20731e-09	9.6018e-08
GOT2	ENSGALG00000002321	843.546	827.495	854.247	1.03233	0.045902	0.729251	0.998043
IGFALS	ENSGALG00000002325	1.82271	2.89538	1.10759	0.382538	-1.38633	0.387145	0.821963
ENSGALG00000002326	ENSGALG00000002326	78.2603	97.2998	65.5673	0.673869	-0.569459	0.0317649	0.170759
NRG3	ENSGALG00000002327	35.3555	29.3195	39.3795	1.34311	0.425582	0.28099	0.710595
CCL1	ENSGALG00000002329	0.143448	0	0.239079	Inf	Inf	0.976375	1
DOCK3	ENSGALG00000002335	728.298	711.369	739.584	1.03966	0.0561169	0.933654	1
ENSGALG00000002336	ENSGALG00000002336	1336.75	1237.44	1402.95	1.13376	0.181112	0.316519	0.749603
ASPM	ENSGALG00000002338	819.853	852.572	798.04	0.936038	-0.0953608	0.948381	1
ZNF609	ENSGALG00000002340	5484.11	5155.04	5703.49	1.10639	0.145862	0.586191	0.955092
AP3S1	ENSGALG00000002341	408.456	431.652	392.991	0.910436	-0.135371	0.448183	0.874401
GPC1	ENSGALG00000002342	4898.61	5177.98	4712.36	0.910076	-0.135941	0.349092	0.785193
ATG12	ENSGALG00000002345	422.595	409.699	431.193	1.05246	0.0737692	0.746294	1
CLSPN	ENSGALG00000002346	222.703	224.431	221.551	0.987167	-0.0186338	0.794123	1
C3orf58	ENSGALG00000002347	18.4919	22.8691	15.5738	0.680996	-0.554282	0.295487	0.727066
PMS1	ENSGALG00000002348	218.249	218.711	217.941	0.996478	-0.00509056	0.864062	1
KRT6A	ENSGALG00000002349	0	0	0	NA	NA	NA	NA
DNAH3	ENSGALG00000002350	161.082	164.606	158.732	0.964315	-0.0524239	0.713299	0.993739
PNP	ENSGALG00000002351	0.266686	0.446401	0.146876	0.329022	-1.60374	0.826834	1
OAZ2	ENSGALG00000002352	2071.53	1522.07	2437.84	1.60166	0.67957	0.000583902	0.00691095
C1orf216	ENSGALG00000002353	681.175	624.31	719.085	1.15181	0.203899	0.290782	0.721144
PUS1	ENSGALG00000002354	713.157	701.642	720.834	1.02735	0.0389315	0.829548	1
RBPMS2	ENSGALG00000002355	115.898	74.8359	143.273	1.9145	0.936969	0.00061628	0.00719949
CMTR2	ENSGALG00000002356	33.5966	36.7711	31.4803	0.856116	-0.224121	0.765054	1
CDO1	ENSGALG00000002358	11.9895	13.7128	10.8407	0.790554	-0.339064	0.617747	0.966055
MANF	ENSGALG00000002362	723.21	744.553	708.981	0.952223	-0.0706285	0.60241	0.9613
HSPA9	ENSGALG00000002363	1724.67	1837.97	1649.14	0.89726	-0.156402	0.551407	0.937391
SEC16A	ENSGALG00000002364	584.344	612	565.906	0.924682	-0.112971	0.657355	0.98045
ENSGALG00000002367	ENSGALG00000002367	167.578	66.7649	234.787	3.51663	1.81419	1.14076e-06	2.80793e-05
F13B	ENSGALG00000002369	0.370294	0.485108	0.293752	0.605538	-0.72371	1	1
SH2D4B	ENSGALG00000002370	27.102	23.1857	29.7129	1.28152	0.357851	0.660031	0.981488
RUSC2	ENSGALG00000002371	3333.93	2813.34	3681	1.30841	0.387815	0.107296	0.405543
RBM15B	ENSGALG00000002372	629.724	533.133	694.118	1.30196	0.380686	0.0598891	0.272908
SLC9A9	ENSGALG00000002374	11.2999	20.0784	5.44762	0.271318	-1.88194	0.000374876	0.00476479
NOTCH1	ENSGALG00000002375	589.622	795.904	452.101	0.568034	-0.81595	0.00401962	0.033937
ENO1	ENSGALG00000002377	11175.6	9457.2	12321.3	1.30284	0.381665	0.0435823	0.218315
MRPS17	ENSGALG00000002379	578.806	533.096	609.279	1.14291	0.192708	0.334752	0.77198
CD72	ENSGALG00000002383	1.39533	1.64824	1.22671	0.744254	-0.426133	0.64607	0.976771
OSGEPL1	ENSGALG00000002384	127.51	113.317	136.972	1.20875	0.27351	0.26081	0.683661
ENSGALG00000002386	ENSGALG00000002386	2891.27	1935.33	3528.56	1.82324	0.866503	0.146168	0.492256
GBAS	ENSGALG00000002388	852.89	744.075	925.434	1.24374	0.314681	0.114016	0.42241
ITGB4	ENSGALG00000002389	289.649	221.229	335.262	1.51545	0.599746	0.107174	0.405398
CA6	ENSGALG00000002390	4.15824	2.91026	4.99022	1.7147	0.777954	0.834402	1
MPP3	ENSGALG00000002392	315.333	291.841	330.994	1.13416	0.181622	0.456747	0.880639
TFAP2E	ENSGALG00000002393	95.3956	125.189	75.5335	0.603358	-0.728915	0.0297717	0.162878
RGP1	ENSGALG00000002394	258.688	258.982	258.492	0.998109	-0.00273122	0.847449	1
ENSGALG00000002395	ENSGALG00000002395	0.382575	0.390246	0.377461	0.967237	-0.0480592	1	1
PSPH	ENSGALG00000002397	215.641	179.686	239.611	1.33349	0.415211	0.0179258	0.110534
VPRBP	ENSGALG00000002398	702.336	605.151	767.126	1.26766	0.342168	0.113329	0.42038
ENSGALG00000002399	ENSGALG00000002399	208.668	196.921	216.5	1.09942	0.136746	0.547156	0.935742
ASNSD1	ENSGALG00000002402	254.678	241.435	263.507	1.09142	0.126209	0.465417	0.885667
ULK1	ENSGALG00000002403	333.651	350.364	322.508	0.920496	-0.119517	0.499598	0.908677
HYDIN	ENSGALG00000002407	86.7997	36.73	120.179	3.27197	1.71016	0.00930777	0.0666829
NCDN	ENSGALG00000002408	280.844	285.196	277.943	0.974568	-0.0371654	0.925879	1
GBA2	ENSGALG00000002412	968.693	1054.4	911.556	0.864527	-0.210017	0.242543	0.660091
CELF4	ENSGALG00000002413	137.162	152.948	126.638	0.827984	-0.272326	0.131887	0.464196
TSPAN14	ENSGALG00000002414	108.695	112.414	106.215	0.944859	-0.0818286	0.77246	1
SAP30BP	ENSGALG00000002415	93.6872	93.5177	93.8002	1.00302	0.00435115	1	1
GMPPA	ENSGALG00000002417	601.442	659.124	562.988	0.854146	-0.227445	0.23963	0.656091
KIAA1328	ENSGALG00000002419	39.2749	38.2824	39.9366	1.04321	0.061029	0.979508	1
EGFL7	ENSGALG00000002420	65.6292	76.7513	58.2145	0.758483	-0.398812	0.583564	0.954304
C10ORF58	ENSGALG00000002421	177.828	166.073	185.665	1.11797	0.160885	0.730033	0.998043
ENSGALG00000002422	ENSGALG00000002422	0.280734	0	0.467891	Inf	Inf	0.57092	0.947899
RECQL5	ENSGALG00000002424	116.428	111.894	119.45	1.06753	0.0942734	0.617386	0.966055
EXOSC3	ENSGALG00000002426	117.523	108.885	123.281	1.13221	0.179144	0.39128	0.824728
SMIM5	ENSGALG00000002427	3.02619	3.07632	2.99277	0.972839	-0.039727	1	1
ZP2	ENSGALG00000002428	1.65832	1.9197	1.48406	0.773066	-0.371336	0.984686	1
SMN	ENSGALG00000002430	656.888	665.352	651.245	0.978798	-0.0309177	0.977736	1
ENSGALG00000002431	ENSGALG00000002431	7.47615	11.5876	4.73522	0.408647	-1.29107	0.030796	0.166496
DYDC1	ENSGALG00000002432	0.17725	0.0825156	0.240407	2.91347	1.54274	1	1
SLC40A1	ENSGALG00000002433	34.7244	44.0469	28.5093	0.647249	-0.627606	0.125029	0.448931
ENSGALG00000002435	ENSGALG00000002435	0.90213	1.16914	0.724121	0.61936	-0.691149	0.68468	0.988847
ENSGALG00000002436	ENSGALG00000002436	0	0	0	NA	NA	NA	NA
FAM69B	ENSGALG00000002437	196.085	146.67	229.029	1.56152	0.642952	0.00124816	0.0130488
BDP1	ENSGALG00000002439	259.148	246.927	267.295	1.08249	0.11435	0.739148	1
ANKS4B	ENSGALG00000002442	58.0766	63.7564	54.2901	0.851524	-0.231881	0.651198	0.979075
FBXL16	ENSGALG00000002443	1053.16	484.57	1432.23	2.95567	1.56349	4.0007e-12	2.99815e-10
ENSGALG00000002444	ENSGALG00000002444	20.6631	18.5937	22.0427	1.18549	0.245482	0.78635	1
KIAA0319L	ENSGALG00000002445	559.902	618.346	520.939	0.842472	-0.247299	0.193379	0.58188
CTNNA1	ENSGALG00000002447	1964.52	1982.14	1952.78	0.985185	-0.0215334	0.814025	1
CCT6	ENSGALG00000002448	3493.59	3674.2	3373.19	0.918077	-0.123313	0.645578	0.976771
ENSGALG00000002449	ENSGALG00000002449	0	0	0	NA	NA	NA	NA
WDR24	ENSGALG00000002450	583.706	502.868	637.597	1.26792	0.342464	0.16234	0.527021
KCNT2	ENSGALG00000002451	227.718	207.538	241.171	1.16205	0.216678	0.595375	0.960339
AQP3	ENSGALG00000002452	4.41796	9.32034	1.1497	0.123353	-3.01913	0.00116468	0.012338
ABCA7	ENSGALG00000002453	738.597	713.253	755.492	1.05922	0.0830035	0.87051	1
ENSGALG00000002454	ENSGALG00000002454	0.0518653	0	0.0864422	Inf	Inf	1	1
LRRTM2	ENSGALG00000002455	57.3354	75.0775	45.5074	0.606139	-0.72228	0.0129606	0.0861274
SIL1	ENSGALG00000002457	43.1049	47.7168	40.0302	0.838913	-0.253408	0.377994	0.814323
VAC14	ENSGALG00000002458	601.369	548.039	636.922	1.16218	0.216837	0.343639	0.7812
ENSGALG00000002459	ENSGALG00000002459	0.150142	0.207208	0.112098	0.540992	-0.886322	0.829147	1
WDR75	ENSGALG00000002460	369.203	359.935	375.382	1.04292	0.0606254	0.739799	1
MMP17	ENSGALG00000002461	2250.3	1897.83	2485.29	1.30954	0.389066	0.318365	0.751976
SEC11A	ENSGALG00000002462	742.473	662.431	795.834	1.20138	0.264698	0.295714	0.727297
SUMF2	ENSGALG00000002463	257.879	217.926	284.515	1.30556	0.384669	0.133858	0.467964
SLC2A5	ENSGALG00000002466	13.3796	14.6985	12.5003	0.850448	-0.233704	0.721342	0.99634
MTSS1L	ENSGALG00000002467	969.346	896.513	1017.9	1.1354	0.183203	0.486032	0.900404
CDC73	ENSGALG00000002469	290.694	322.75	269.323	0.834466	-0.261075	0.340476	0.778569
CYP27A1	ENSGALG00000002470	24.8202	25.8771	24.1156	0.93193	-0.101707	0.428071	0.858624
ZNF592	ENSGALG00000002471	515.675	497.326	527.909	1.06149	0.0860974	0.743714	1
GPR157	ENSGALG00000002473	35.4314	29.5432	39.3568	1.33218	0.413785	0.362369	0.799172
ENSGALG00000002475	ENSGALG00000002475	18.1829	22.8977	15.0397	0.656823	-0.606424	0.0254805	0.144316
B3GALT2	ENSGALG00000002477	38.9832	60.0403	24.9451	0.415473	-1.26717	2.90963e-05	0.00051226
MATR3	ENSGALG00000002478	3370.43	3359.3	3377.84	1.00552	0.00794177	0.789776	1
MAT1A	ENSGALG00000002479	3.61401	3.75664	3.51893	0.936723	-0.094306	0.499739	0.908786
ALPK3	ENSGALG00000002480	48.7554	65.0671	37.8809	0.582183	-0.780455	0.00591732	0.0463886
CRYM	ENSGALG00000002484	534.182	458.879	584.385	1.2735	0.348804	0.169016	0.540773
PHKG1	ENSGALG00000002485	394.499	399.617	391.087	0.978657	-0.0311249	0.95298	1
RNF123	ENSGALG00000002486	607.773	577.98	627.635	1.08591	0.118907	0.535986	0.931905
SFSWAP	ENSGALG00000002487	1305.5	1093.75	1446.66	1.32266	0.403446	0.100443	0.387476
PAIP2	ENSGALG00000002488	1576.75	1330.52	1740.91	1.30845	0.387858	0.0396207	0.202628
PPP1R26	ENSGALG00000002489	81.8366	79.6388	83.3019	1.046	0.0648783	0.774893	1
UQCRC2	ENSGALG00000002490	1324.86	1333.03	1319.42	0.989794	-0.0148003	0.935717	1
H6PD	ENSGALG00000002492	58.9761	61.3565	57.3892	0.93534	-0.0964368	0.873448	1
ENSGALG00000002493	ENSGALG00000002493	0	0	0	NA	NA	NA	NA
CHCHD2	ENSGALG00000002495	2753.46	2523.87	2906.53	1.15161	0.203658	0.190465	0.577482
LL	ENSGALG00000002496	1.35922	0.610396	1.85844	3.04464	1.60627	0.247234	0.66653
RHOT2	ENSGALG00000002497	578.378	541.584	602.908	1.11323	0.154753	0.419789	0.850023
ENSGALG00000002499	ENSGALG00000002499	516.882	510.261	521.296	1.02163	0.0308659	0.85483	1
GMPPB	ENSGALG00000002500	6921.78	5510.48	7862.64	1.42685	0.512836	0.0195724	0.118184
VKORC1L1	ENSGALG00000002501	86.3334	96.7515	79.3879	0.820534	-0.285366	0.254661	0.676208
SP-A	ENSGALG00000002503	4.87081	1.20581	7.31415	6.06578	2.60069	0.00437948	0.036307
TROVE2	ENSGALG00000002504	73.7117	77.6149	71.1096	0.916185	-0.126289	0.556513	0.939081
ENSGALG00000002505	ENSGALG00000002505	11.1819	12.0773	10.585	0.876438	-0.190277	0.72689	0.997947
SPSB1	ENSGALG00000002506	208.013	195.642	216.26	1.10539	0.144551	0.652593	0.979375
MBL2	ENSGALG00000002507	21.9001	3.91168	33.8924	8.66442	3.1151	1.08204e-07	3.35656e-06
COL5A2	ENSGALG00000002509	936.801	1694.95	431.37	0.254503	-1.97425	4.69634e-22	1.2926e-19
IP6K1	ENSGALG00000002510	3410.13	2928.06	3731.51	1.2744	0.349816	0.232407	0.645835
SYCP1	ENSGALG00000002511	2.55532	1.53717	3.23409	2.10392	1.07308	0.471638	0.89012
SLC23A1	ENSGALG00000002513	11.9822	10.2724	13.1221	1.27741	0.353224	1	1
SFPQ	ENSGALG00000002514	5416.89	5131.32	5607.27	1.09275	0.127967	0.345916	0.782448
OLFM1	ENSGALG00000002515	3543.31	2816.57	4027.8	1.43004	0.516052	0.0105537	0.0735462
ZMYM6NB	ENSGALG00000002517	84.896	28.5953	122.43	4.28147	2.09811	2.46319e-10	1.31295e-08
ENSGALG00000002518	ENSGALG00000002518	45.4346	12.9127	67.1158	5.19766	2.37786	2.16096e-10	1.15592e-08
SLC25A33	ENSGALG00000002519	212.813	222.967	206.043	0.924096	-0.113886	0.652381	0.979375
UBA7	ENSGALG00000002521	2613.02	2293.97	2825.72	1.2318	0.300771	0.233391	0.647676
ENSGALG00000002522	ENSGALG00000002522	44.3646	53.5934	38.2121	0.713001	-0.488023	0.0473969	0.232648
CREB3	ENSGALG00000002523	204.913	209.456	201.884	0.963852	-0.0531158	0.740967	1
UCHL5	ENSGALG00000002524	450.876	417.906	472.857	1.13149	0.178226	0.294864	0.726712
RASGEF1A	ENSGALG00000002525	96.28	51.2646	126.29	2.4635	1.30071	0.0212868	0.125819
SMIM12	ENSGALG00000002526	2532.12	988.611	3561.12	3.60215	1.84886	1.21952e-06	2.9824e-05
TMEM201	ENSGALG00000002527	221.802	230.113	216.262	0.939804	-0.0895675	0.538666	0.932553
DNAJC18	ENSGALG00000002528	478.064	491.825	468.89	0.953369	-0.0688934	0.897145	1
MCCC2	ENSGALG00000002529	354.267	333.214	368.303	1.1053	0.144444	0.517485	0.920279
SF3B3	ENSGALG00000002531	2125.71	2066.24	2165.36	1.04797	0.0676023	0.691752	0.991263
GJA4	ENSGALG00000002532	32.1872	24.87	37.0653	1.49036	0.575662	0.11103	0.414638
WDR90	ENSGALG00000002535	126.1	130.708	123.028	0.941243	-0.0873609	0.590702	0.958282
STX2	ENSGALG00000002536	508.848	536.827	490.195	0.913134	-0.131102	0.648077	0.978125
SHF	ENSGALG00000002538	187.703	200.485	179.182	0.89374	-0.162073	0.515424	0.919345
SK2	ENSGALG00000002539	69.251	58.5136	76.4093	1.30584	0.384975	0.268441	0.694525
RGS2	ENSGALG00000002540	213.327	250.672	188.431	0.751703	-0.411765	0.136174	0.471823
ENSGALG00000002541	ENSGALG00000002541	50.4269	45.7361	53.5541	1.17094	0.227662	0.42929	0.86017
GUSB	ENSGALG00000002542	78.7492	82.9941	75.9193	0.914756	-0.128542	0.342512	0.780152
CSGALNACT2	ENSGALG00000002543	122.56	133.263	115.424	0.866142	-0.207324	0.367623	0.80478
PCDH12	ENSGALG00000002544	25.7858	30.049	22.9437	0.763542	-0.38922	0.323395	0.757709
COL5A1	ENSGALG00000002546	1017.71	813.506	1153.85	1.41836	0.504225	0.222451	0.631083
ENSGALG00000002547	ENSGALG00000002547	0.226086	0.381504	0.122475	0.321031	-1.63922	0.819756	1
TLN1	ENSGALG00000002548	1608	1521.42	1665.73	1.09485	0.130731	0.616799	0.966055
RGS1	ENSGALG00000002549	0.764178	0	1.27363	Inf	Inf	0.140792	0.480348
TSHB	ENSGALG00000002550	0	0	0	NA	NA	NA	NA
CFAP70	ENSGALG00000002551	19.9649	13.8958	24.0109	1.72792	0.78904	0.0977412	0.380851
COL3A1	ENSGALG00000002552	25.7094	53.0343	7.49272	0.141281	-2.82336	2.81124e-06	6.34225e-05
PCDH1	ENSGALG00000002553	1306.35	2376.04	593.231	0.249673	-2.00189	1.19457e-11	8.07295e-10
TSPAN2	ENSGALG00000002554	5.45248	10.606	2.01678	0.190155	-2.39476	0.00918143	0.0659651
RET	ENSGALG00000002555	1292.49	2521.12	473.4	0.187774	-2.41293	6.11881e-15	7.35132e-13
NGF	ENSGALG00000002556	4.11752	6.93208	2.24114	0.3233	-1.62905	0.0675004	0.296009
ADGRD1	ENSGALG00000002557	0.623626	1.55907	0	0	#NAME?	0.0664296	0.293245
ASL1	ENSGALG00000002558	12.7421	10.2872	14.3788	1.39773	0.48309	0.158181	0.518381
HMHA1	ENSGALG00000002559	40.4826	62.8791	25.5515	0.406359	-1.29917	0.00015903	0.00227144
ENSGALG00000002560	ENSGALG00000002560	0.127054	0.317635	0	0	#NAME?	0.645	0.976695
FANCE	ENSGALG00000002561	85.0412	80.9439	87.7727	1.08436	0.11685	0.602063	0.9613
ARAP3	ENSGALG00000002562	679.886	643.642	704.048	1.09385	0.129416	0.764282	1
TPM4	ENSGALG00000002563	517.665	720.41	382.502	0.53095	-0.913352	2.34124e-05	0.000424452
RGS4	ENSGALG00000002564	180.517	352.93	65.5745	0.1858	-2.42818	4.70942e-06	0.00010041
ENSGALG00000002567	ENSGALG00000002567	0	0	0	NA	NA	NA	NA
RAN	ENSGALG00000002569	2228.23	2408.34	2108.16	0.875359	-0.192054	0.56754	0.946202
ENSGALG00000002570	ENSGALG00000002570	20.3555	21.7043	19.4563	0.896425	-0.157746	0.300427	0.732904
ENSGALG00000002574	ENSGALG00000002574	29.0321	32.2678	26.8749	0.832869	-0.263838	0.431575	0.862922
CRYD2	ENSGALG00000002576	5.15285	4.24662	5.75701	1.35567	0.439005	0.977697	1
STARD10	ENSGALG00000002577	2400.06	1158.69	3227.65	2.7856	1.47799	7.47656e-08	2.41838e-06
ENSGALG00000002578	ENSGALG00000002578	491.173	476.94	500.662	1.04974	0.0700268	0.890442	1
RIMBP2	ENSGALG00000002579	536.026	809.442	353.749	0.437029	-1.1942	3.87641e-05	0.000656389
HTATIP2	ENSGALG00000002581	294.029	375.326	239.831	0.638995	-0.646124	0.000568224	0.00675709
PIK3CD	ENSGALG00000002583	137.777	144.163	133.52	0.92617	-0.110651	0.3907	0.824352
GULP1	ENSGALG00000002585	44.155	55.8416	36.364	0.6512	-0.618828	0.096253	0.377543
CRCP	ENSGALG00000002587	412.461	418.353	408.533	0.976527	-0.0342688	0.916205	1
PPARD	ENSGALG00000002588	333.58	340.406	329.03	0.966582	-0.049036	0.665679	0.984135
ENSGALG00000002590	ENSGALG00000002590	0.611711	0.607359	0.614612	1.01194	0.0171271	1	1
POLR2E	ENSGALG00000002591	512.043	556.443	482.443	0.867011	-0.205878	0.349501	0.785444
TFPI	ENSGALG00000002594	17.237	23.7118	12.9204	0.544895	-0.87595	0.00796705	0.0590712
ENSGALG00000002595	ENSGALG00000002595	2126.85	1957.27	2239.91	1.1444	0.194596	0.676962	0.987143
MSS51	ENSGALG00000002597	1.58598	1.56592	1.59935	1.02135	0.0304724	0.603573	0.961677
TPST1	ENSGALG00000002598	332.347	291.834	359.356	1.23137	0.300263	0.110783	0.413981
CZH9ORF100	ENSGALG00000002599	81.2572	88.6015	76.361	0.861848	-0.214494	0.619857	0.966861
CSMD2	ENSGALG00000002602	482.349	576.847	419.35	0.726969	-0.460034	0.108663	0.409088
COG4	ENSGALG00000002603	650.541	631.678	663.116	1.04977	0.0700731	0.706938	0.993739
GGPS1	ENSGALG00000002604	56.6577	63.4347	52.1397	0.821944	-0.282888	0.58651	0.955232
MRPL17	ENSGALG00000002605	501.18	449.785	535.444	1.19044	0.2515	0.263511	0.68858
calsyntenin-1	ENSGALG00000002606	2815.53	2443.44	3063.6	1.25381	0.326315	0.144918	0.489899
Y-LEC1	ENSGALG00000002607	0.237176	0.318577	0.182908	0.574142	-0.800521	0.973018	1
ENSGALG00000002610	ENSGALG00000002610	14.3066	29.5561	4.14032	0.140083	-2.83564	0.00051459	0.00620213
ENSGALG00000002611	ENSGALG00000002611	0	0	0	NA	NA	NA	NA
U2SURP	ENSGALG00000002612	1849.45	1731.59	1928.02	1.11344	0.155021	0.387902	0.822478
ENSGALG00000002614	ENSGALG00000002614	6.29012	5.48714	6.82545	1.2439	0.31487	0.828327	1
DEF6	ENSGALG00000002615	126.384	123.676	128.189	1.03649	0.0517117	0.757177	1
LZIC	ENSGALG00000002616	791.843	828.119	767.658	0.92699	-0.109374	0.638352	0.9747
KCTD7	ENSGALG00000002618	206.325	212.027	202.523	0.955176	-0.0661612	0.833481	1
SLC25A42	ENSGALG00000002621	103.309	98.7248	106.365	1.07738	0.107534	0.758097	1
FCHSD1	ENSGALG00000002622	321.346	283.359	346.671	1.22343	0.290932	0.518305	0.920471
PCOLCE2	ENSGALG00000002623	5.78625	7.44894	4.67779	0.627981	-0.671208	0.31206	0.744518
BMS1	ENSGALG00000002624	1077.53	1090.59	1068.83	0.98005	-0.0290734	0.973795	1
RXRA	ENSGALG00000002626	534.839	422.534	609.71	1.44299	0.529057	0.0197416	0.118826
TMEM248	ENSGALG00000002629	116.659	128.175	108.982	0.850258	-0.234027	0.552168	0.937391
ZNF76	ENSGALG00000002630	181.499	164.64	192.738	1.17067	0.227331	0.641728	0.976189
LRRC75A	ENSGALG00000002631	133.566	109.176	149.827	1.37235	0.456645	0.0255932	0.144659
CALCRL	ENSGALG00000002632	22.2124	24.5948	20.6242	0.838562	-0.25401	0.441251	0.869068
ENSGALG00000002633	ENSGALG00000002633	5.97309	5.5279	6.26989	1.13423	0.181709	0.949647	1
HDAC3	ENSGALG00000002634	352.278	341.23	359.643	1.05396	0.0758203	0.727068	0.997947
RBP7	ENSGALG00000002637	1.20488	0.207208	1.87	9.02471	3.17388	0.16206	0.526574
ENSGALG00000002638	ENSGALG00000002638	5.40718	6.93394	4.38933	0.633021	-0.659674	0.480365	0.895538
TRPC1	ENSGALG00000002639	348.476	361.58	339.74	0.939598	-0.0898838	0.609206	0.963452
SELP	ENSGALG00000002643	1.40298	2.57964	0.618543	0.239779	-2.06022	0.396089	0.829461
RPL10A	ENSGALG00000002644	3751.61	3520.32	3905.79	1.1095	0.149907	0.32212	0.756244
PIWIL1	ENSGALG00000002645	11.2518	11.7086	10.9472	0.934964	-0.0970169	0.580283	0.95347
FAM171B	ENSGALG00000002646	484.471	265.096	630.72	2.37921	1.25048	0.000113462	0.00170227
PLS1	ENSGALG00000002647	16.5958	5.4184	24.0474	4.4381	2.14994	0.0024789	0.0229233
FUK	ENSGALG00000002648	472.286	467.22	475.663	1.01807	0.0258394	0.975129	1
UBE4B	ENSGALG00000002649	579.263	566.629	587.686	1.03716	0.0526397	0.950847	1
ST3GAL2	ENSGALG00000002651	385.394	422.038	360.965	0.85529	-0.225514	0.382779	0.817592
FZD10	ENSGALG00000002652	27.2556	10.988	38.1008	3.4675	1.7939	0.0763409	0.322431
C19H17ORF85	ENSGALG00000002653	426.273	380.804	456.585	1.199	0.261832	0.271295	0.698665
ITGAV	ENSGALG00000002655	36.448	48.312	28.5387	0.590716	-0.759464	0.106768	0.404266
CRK	ENSGALG00000002656	318.226	328.36	311.471	0.948564	-0.0761827	0.822949	1
ATF6	ENSGALG00000002658	420.425	414.254	424.538	1.02483	0.0353793	0.917891	1
WDR5	ENSGALG00000002659	941.613	932.077	947.97	1.01705	0.0243909	0.795099	1
YWHAE	ENSGALG00000002661	7303.25	7674.69	7055.62	0.919335	-0.121337	0.725069	0.99706
ATR	ENSGALG00000002663	204.991	201.848	207.087	1.02595	0.0369667	0.956657	1
ANXA11	ENSGALG00000002664	285.599	313.574	266.95	0.851314	-0.232236	0.140683	0.480234
PCYOX1L	ENSGALG00000002665	873.314	839.697	895.725	1.06672	0.0931881	0.905941	1
RAB11FIP3	ENSGALG00000002666	684.034	638.02	714.71	1.1202	0.163757	0.475942	0.892899
OLFML2B	ENSGALG00000002667	986.122	982.823	988.321	1.00559	0.00804927	0.625428	0.969359
ZC3H15	ENSGALG00000002670	2160.88	2128.6	2182.4	1.02528	0.0360143	0.592459	0.958757
TMEM132D	ENSGALG00000002671	188.071	351.003	79.4499	0.226351	-2.14337	2.6903e-08	9.56002e-07
SBNO2	ENSGALG00000002672	857.21	796.425	897.733	1.1272	0.172748	0.627995	0.970357
GRPEL2	ENSGALG00000002673	325.584	343.406	313.703	0.913503	-0.130519	0.61142	0.964847
SCUBE3	ENSGALG00000002675	145.794	186.283	118.801	0.637744	-0.648951	0.00166427	0.0165421
DYM	ENSGALG00000002677	174.383	161.029	183.286	1.13822	0.186779	0.508508	0.914679
CSPG4	ENSGALG00000002678	254.867	244.392	261.851	1.07144	0.0995479	0.552741	0.937442
GLT1D1	ENSGALG00000002679	143.816	185.332	116.138	0.626651	-0.674266	0.00273908	0.0247548
HSD17B7	ENSGALG00000002681	558.8	704.583	461.611	0.655155	-0.610092	0.0008915	0.00984357
BRD3	ENSGALG00000002682	1739.57	1418.48	1953.62	1.37727	0.461807	0.0302732	0.164492
DECR2	ENSGALG00000002683	68.5654	65.8878	70.3505	1.06773	0.0945494	0.541923	0.933942
ECD	ENSGALG00000002686	430.161	397.523	451.92	1.13684	0.185032	0.382853	0.817592
NME4	ENSGALG00000002688	4.86	2.09287	6.70476	3.20362	1.6797	0.0367372	0.19157
NUP35	ENSGALG00000002689	78.6937	76.4938	80.1603	1.04793	0.0675454	0.705881	0.993739
PDPR	ENSGALG00000002690	190.949	215.181	174.795	0.812318	-0.299883	0.220189	0.627371
ENSGALG00000002692	ENSGALG00000002692	3.48107	4.17441	3.01884	0.723178	-0.467577	0.606691	0.962761
FAM149B1	ENSGALG00000002693	182.471	193.182	175.33	0.90759	-0.139887	0.500215	0.908926
SLC15A4	ENSGALG00000002695	303.393	301.692	304.527	1.0094	0.0134938	1	1
ENSGALG00000002696	ENSGALG00000002696	7771.21	6819.25	8405.85	1.23267	0.301781	0.12572	0.450529
DUSP19	ENSGALG00000002697	224.155	222.798	225.059	1.01015	0.0145663	0.80055	1
VAV2	ENSGALG00000002699	2879.12	2030.04	3445.18	1.6971	0.763071	0.000622316	0.00725221
DNAJC9	ENSGALG00000002701	523.413	512.277	530.838	1.03623	0.0513469	0.63319	0.973135
ENSGALG00000002702	ENSGALG00000002702	915.539	876.871	941.318	1.0735	0.102318	0.87593	1
TFAM	ENSGALG00000002703	597.209	577.096	610.617	1.05809	0.0814573	0.470697	0.889564
AFAP1L1	ENSGALG00000002704	266.037	415.984	166.073	0.399229	-1.32471	3.97323e-09	1.66151e-07
CISD1	ENSGALG00000002705	118.574	145.92	100.343	0.687658	-0.540237	0.0796657	0.331612
XRN1	ENSGALG00000002706	330.514	313.228	342.038	1.09198	0.126944	0.392537	0.826112
CHRNB2	ENSGALG00000002707	476.856	470.512	481.086	1.02247	0.0320625	0.866349	1
LINGO1	ENSGALG00000002708	1096.69	1316.76	949.97	0.721446	-0.471037	0.020909	0.12398
MYO1C	ENSGALG00000002709	92.4324	129.764	67.5449	0.520522	-0.941969	0.000215423	0.00295654
IPMK	ENSGALG00000002710	75.2354	83.0653	70.0155	0.842898	-0.24657	0.308325	0.740438
LIPG	ENSGALG00000002712	706.246	1022.7	495.278	0.484286	-1.04607	2.26389e-06	5.25625e-05
TMEM132C	ENSGALG00000002714	338.096	347.92	331.546	0.952936	-0.0695482	0.929776	1
XPO6	ENSGALG00000002715	1359.14	1280.86	1411.32	1.10186	0.139935	0.455535	0.879809
TMCO1	ENSGALG00000002716	706.029	666.308	732.509	1.09936	0.136659	0.440647	0.868443
CSNK1D	ENSGALG00000002719	1493.94	1306.8	1618.7	1.23867	0.308794	0.187291	0.571788
AQP5	ENSGALG00000002720	0	0	0	NA	NA	NA	NA
MST1	ENSGALG00000002722	170.108	149.358	183.941	1.23154	0.300465	0.301039	0.733129
ANKS1A	ENSGALG00000002723	400.365	381.3	413.075	1.08333	0.115476	0.658748	0.98093
UAP1	ENSGALG00000002725	399.096	382.76	409.987	1.07113	0.09914	0.691453	0.991263
KIF1B	ENSGALG00000002726	650.531	753.021	582.204	0.773158	-0.371165	0.0985898	0.38319
SLC16A3	ENSGALG00000002728	811.951	569.475	973.602	1.70965	0.773699	0.00523959	0.0419666
GK5	ENSGALG00000002729	102.064	131.401	82.5053	0.627887	-0.671422	0.00481208	0.0392063
AKAP7	ENSGALG00000002732	78.4788	95.703	66.9961	0.700042	-0.514487	0.0418519	0.212009
UHMK1	ENSGALG00000002734	687.479	720.667	665.353	0.923246	-0.115213	0.557294	0.939148
TAF11	ENSGALG00000002735	374.15	361.73	382.43	1.05723	0.0802835	0.780269	1
ENSGALG00000002736	ENSGALG00000002736	1.76176	1.92509	1.65286	0.85859	-0.219959	0.854946	1
INPP5K	ENSGALG00000002739	563.775	591.132	545.537	0.922868	-0.115803	0.557441	0.939181
MPP2	ENSGALG00000002740	227.817	228.3	227.495	0.996473	-0.00509676	0.977754	1
TMEM132B	ENSGALG00000002742	152.371	44.8584	224.046	4.9945	2.32034	3.10607e-09	1.31708e-07
PCDH15	ENSGALG00000002744	39.976	57.132	28.5386	0.499521	-1.00138	0.00577948	0.0455913
GLG1	ENSGALG00000002745	5737.71	5178.92	6110.24	1.17983	0.238578	0.382002	0.816958
HMG20A	ENSGALG00000002746	309.775	313.415	307.349	0.980643	-0.0281994	0.904592	1
FASN	ENSGALG00000002747	7138.29	7990.48	6570.17	0.82225	-0.282351	0.164755	0.531846
ENSGALG00000002749	ENSGALG00000002749	83.7141	103.589	70.4643	0.680232	-0.555902	0.0973095	0.380144
NCKAP1	ENSGALG00000002750	1116	1163.76	1084.17	0.931613	-0.102197	0.644631	0.976695
ENSGALG00000002752	ENSGALG00000002752	0.632535	0.700721	0.587078	0.83782	-0.255288	0.898008	1
RFWD3	ENSGALG00000002755	233.293	188.494	263.16	1.39612	0.481422	0.0453067	0.224943
TMEM121	ENSGALG00000002756	835.362	587.898	1000.34	1.70155	0.766848	0.013288	0.0878399
PEAK1	ENSGALG00000002759	486.214	405.755	539.854	1.33049	0.411961	0.163456	0.528944
SIRT1	ENSGALG00000002761	633.728	589.723	663.064	1.12437	0.169111	0.300065	0.73276
UHRF1BP1	ENSGALG00000002762	430.367	386.931	459.325	1.1871	0.247441	0.247282	0.66653
FRZB	ENSGALG00000002763	823.97	739.208	880.478	1.19111	0.252307	0.288571	0.720184
ATP1B3	ENSGALG00000002764	242.369	290.59	210.221	0.723427	-0.46708	0.0561788	0.261096
NBR1	ENSGALG00000002765	562.14	515.448	593.268	1.15098	0.202857	0.457472	0.880958
MLKL	ENSGALG00000002766	0.531332	0.503755	0.549718	1.09124	0.125969	1	1
DNAJC12	ENSGALG00000002769	230.312	205.869	246.608	1.19789	0.260495	0.374286	0.811041
ENSGALG00000002771	ENSGALG00000002771	22.2429	35.2333	13.5827	0.385507	-1.37517	0.00621724	0.0483641
SNRPC	ENSGALG00000002773	661.934	646.062	672.516	1.04095	0.0578949	0.67832	0.987143
TSPAN3	ENSGALG00000002774	1789.27	1830.49	1761.79	0.962467	-0.0551904	0.823124	1
FA2H	ENSGALG00000002775	34.5229	43.831	28.3175	0.646062	-0.630255	0.0398946	0.203753
ACAA2	ENSGALG00000002777	479.544	526.141	448.48	0.852396	-0.230405	0.456269	0.880097
C26H6ORF106	ENSGALG00000002778	1400.36	1353.96	1431.29	1.05711	0.0801298	0.546966	0.935742
PAN2	ENSGALG00000002779	707.555	553.74	810.099	1.46296	0.54889	0.0188595	0.114963
BRCA1	ENSGALG00000002781	297.163	290.358	301.699	1.03906	0.0552807	0.794753	1
SLC43A2	ENSGALG00000002783	84.9628	96.3461	77.3739	0.803083	-0.316379	0.180691	0.561877
APEH	ENSGALG00000002784	537.621	531.483	541.713	1.01925	0.0275051	0.91957	1
PSTPIP1	ENSGALG00000002786	0.16006	0.400151	0	0	#NAME?	0.525167	0.925149
MED23	ENSGALG00000002787	728.047	702.79	744.885	1.0599	0.0839231	0.766341	1
MAP2	ENSGALG00000002789	3187.14	3058.82	3272.69	1.06992	0.0975021	0.96198	1
ABLIM3	ENSGALG00000002790	28.8998	48.1566	16.062	0.333537	-1.58408	0.000446385	0.00552073
SPDEF	ENSGALG00000002792	1.88544	1.55885	2.10316	1.34917	0.432076	0.504273	0.91145
PDXDC1	ENSGALG00000002796	227.321	205.583	241.812	1.17623	0.234168	0.281439	0.711376
PGD	ENSGALG00000002797	789.209	831.875	760.765	0.914518	-0.128916	0.480042	0.895351
WDR59	ENSGALG00000002798	474.212	396.307	526.148	1.32763	0.408851	0.145623	0.491294
GRK7	ENSGALG00000002800	17.0338	19.6842	15.2669	0.775591	-0.366633	0.364065	0.800942
PACSIN1	ENSGALG00000002802	669.678	680.099	662.731	0.974462	-0.0373226	0.964161	1
MTA1	ENSGALG00000002803	2346.74	2198.4	2445.64	1.11247	0.153761	0.498788	0.907858
RND2	ENSGALG00000002804	2.94785	4.2772	2.06161	0.482001	-1.05289	0.34133	0.779132
LMAN1	ENSGALG00000002805	374.365	364.518	380.929	1.04502	0.0635315	0.805627	1
UBTD2	ENSGALG00000002810	125.995	130.004	123.322	0.948604	-0.0761225	0.934265	1
RPS10	ENSGALG00000002813	5317.46	4829	5643.1	1.16859	0.224764	0.205895	0.603338
STK10	ENSGALG00000002816	12.3665	18.6227	8.19578	0.440097	-1.18411	0.00854942	0.0622816
CPLX4	ENSGALG00000002817	0	0	0	NA	NA	NA	NA
VAT1	ENSGALG00000002818	1672.92	1914.57	1511.82	0.789643	-0.340728	0.098732	0.383622
DFFA	ENSGALG00000002820	105.558	102.817	107.386	1.04444	0.0627229	0.893672	1
ENSGALG00000002823	ENSGALG00000002823	6.04814	6.94691	5.44897	0.784373	-0.350388	0.613396	0.96564
GPS1	ENSGALG00000002827	535.037	512.028	550.376	1.07489	0.104195	0.595878	0.960403
UNC80	ENSGALG00000002828	1234.87	1153.87	1288.86	1.11699	0.159611	0.514006	0.918687
SCARF1	ENSGALG00000002829	120.937	116.29	124.036	1.06661	0.0930313	0.463006	0.883461
NUDT3	ENSGALG00000002830	282.038	309.56	263.69	0.85182	-0.231379	0.410404	0.842322
SH3PXD2B	ENSGALG00000002831	386.206	592.964	248.368	0.418858	-1.25547	1.91753e-10	1.0367e-08
IFI35	ENSGALG00000002832	59.6489	71.4753	51.7647	0.724232	-0.465477	0.0364909	0.19068
NTAN1	ENSGALG00000002835	331.569	306.504	348.28	1.1363	0.184343	0.544502	0.93439
PEX14	ENSGALG00000002836	338.446	380.504	310.407	0.81578	-0.293748	0.229029	0.640724
RPL27	ENSGALG00000002837	5383.64	4933.99	5683.41	1.15189	0.204004	0.198644	0.591595
SEC11C	ENSGALG00000002839	308.046	327.665	294.967	0.90021	-0.151666	0.726093	0.997604
GRM4	ENSGALG00000002840	463.85	240.79	612.557	2.54395	1.34707	3.11289e-10	1.59199e-08
RFNG	ENSGALG00000002841	296.432	285.711	303.578	1.06254	0.0875109	0.595279	0.960339
RILP	ENSGALG00000002843	130.15	115.733	139.761	1.20762	0.272166	0.159832	0.52156
RCN2	ENSGALG00000002844	1814.41	1605.05	1953.98	1.2174	0.2838	0.124661	0.448142
CTNNA3	ENSGALG00000002845	36.9561	4.82009	58.38	12.1118	3.59834	4.84737e-08	1.62344e-06
NEURL1B	ENSGALG00000002846	41.3793	34.4796	45.9791	1.33352	0.415237	0.261554	0.684671
ENSGALG00000002847	ENSGALG00000002847	567.965	574.209	563.802	0.981876	-0.0263874	0.734832	0.999822
7	ENSGALG00000002848	9.25187	9.29397	9.2238	0.99245	-0.0109336	0.838888	1
DCXR	ENSGALG00000002849	220.028	241.988	205.389	0.848756	-0.236578	0.14671	0.493752
RASA2	ENSGALG00000002850	321.885	324.926	319.857	0.984399	-0.0226856	0.959269	1
ENSGALG00000002852	ENSGALG00000002852	1101.64	1078.19	1117.27	1.03624	0.0513572	0.876052	1
CFDP1	ENSGALG00000002853	1342.82	1248.32	1405.83	1.12617	0.17143	0.398363	0.831588
PDZD2	ENSGALG00000002854	104.582	89.6961	114.506	1.2766	0.352304	0.142927	0.485011
SARDH	ENSGALG00000002855	349.844	309.491	376.745	1.21731	0.283692	0.707077	0.993739
RUNDC1	ENSGALG00000002856	242.12	263.257	228.028	0.86618	-0.207262	0.429937	0.861126
RAC3	ENSGALG00000002859	118.202	135.173	106.887	0.79074	-0.338724	0.240958	0.658196
MLN	ENSGALG00000002860	0	0	0	NA	NA	NA	NA
TMEM170A	ENSGALG00000002861	195.08	175.901	207.867	1.18173	0.240895	0.256605	0.677922
RRN3	ENSGALG00000002862	394.702	375.135	407.747	1.08693	0.120263	0.617885	0.966055
ERGIC1	ENSGALG00000002863	841.33	890.603	808.482	0.907792	-0.139567	0.509288	0.914978
LRRTM3	ENSGALG00000002864	14.9742	3.50295	22.6216	6.45789	2.69106	0.0297375	0.16284
KANSL1L	ENSGALG00000002866	108.1	114.834	103.61	0.902256	-0.148392	0.791326	1
RPL26L1	ENSGALG00000002868	4724.03	4222.74	5058.22	1.19785	0.26045	0.123913	0.446405
ENPP3	ENSGALG00000002869	1.38862	2.12672	0.896546	0.421563	-1.24618	0.508047	0.914594
LEMD2	ENSGALG00000002870	376.542	354.059	391.53	1.10583	0.145133	0.622199	0.968519
PHACTR4	ENSGALG00000002871	1265.45	1157.81	1337.21	1.15495	0.207828	0.337668	0.775193
MALT1	ENSGALG00000002872	190.102	183.578	194.451	1.05922	0.0830059	0.912098	1
RSL1D1	ENSGALG00000002873	719.948	748.861	700.673	0.935652	-0.0959564	0.784945	1
ZBTB38	ENSGALG00000002874	106.384	96.7041	112.837	1.16683	0.222592	0.553336	0.937612
LRRC45	ENSGALG00000002877	183.883	175.253	189.637	1.08208	0.113802	0.866202	1
C13H5ORF41	ENSGALG00000002878	131.358	106.138	148.171	1.39602	0.481321	0.0324036	0.173086
ENSGALG00000002880	ENSGALG00000002880	366.704	362.521	369.493	1.01923	0.0274816	1	1
C26H6ORF125	ENSGALG00000002881	330.972	313.053	342.918	1.0954	0.131459	0.466284	0.885887
BNIP1	ENSGALG00000002882	111.658	100.914	118.82	1.17744	0.235657	0.223816	0.633059
SCAPER	ENSGALG00000002883	869.042	651.479	1014.08	1.55659	0.638386	0.00274146	0.0247574
NKX2-5	ENSGALG00000002886	10.3751	17.4483	5.65965	0.324366	-1.6243	0.0146674	0.0946041
CASZ1	ENSGALG00000002888	654.881	670.644	644.373	0.960827	-0.0576514	0.561209	0.942488
ASPSCR1	ENSGALG00000002889	770.027	790.497	756.379	0.95684	-0.0636504	0.748348	1
ACADL	ENSGALG00000002891	801.998	867.019	758.65	0.875009	-0.19263	0.370795	0.808345
ENSGALG00000002892	ENSGALG00000002892	56.1254	53.7883	57.6835	1.07242	0.100865	0.739279	1
STC2	ENSGALG00000002893	18.4305	21.641	16.2902	0.752744	-0.409769	0.475016	0.892494
PACS2	ENSGALG00000002894	743.878	576.055	855.76	1.48555	0.571	0.00666317	0.0510068
ENPP1	ENSGALG00000002896	11.1685	18.3063	6.40998	0.350152	-1.51395	0.00146904	0.0149251
SLC16A14	ENSGALG00000002897	22.0641	25.2427	19.9451	0.790131	-0.339835	0.71812	0.995389
ALPK2	ENSGALG00000002898	20.7527	15.4411	24.2938	1.57332	0.653815	0.0848053	0.34594
AACS	ENSGALG00000002899	857.59	1063.9	720.052	0.676806	-0.563186	0.0169775	0.106069
NOTUM	ENSGALG00000002900	29.1447	38.9607	22.6007	0.580089	-0.785653	0.0379814	0.196099
ENSGALG00000002903	ENSGALG00000002903	521.985	515.119	526.562	1.02222	0.0316989	0.655979	0.98045
REEP3	ENSGALG00000002904	23.9652	29.875	20.0254	0.670308	-0.577104	0.0696984	0.302233
TARDBP	ENSGALG00000002906	2865.52	2764.28	2933.02	1.06104	0.0854825	0.528085	0.926728
MYL1	ENSGALG00000002907	1.43364	1.84986	1.15617	0.625005	-0.67806	1	1
TRAIP	ENSGALG00000002908	302.898	275.601	321.096	1.16507	0.220423	0.122998	0.443667
CTGF	ENSGALG00000002909	76.4144	138.667	34.9129	0.251776	-1.98979	1.47769e-05	0.000283514
GSPT1	ENSGALG00000002910	915.815	941.765	898.514	0.954074	-0.0678265	0.673349	0.985798
MOXD1	ENSGALG00000002911	4.6806	4.33958	4.90795	1.13098	0.177568	0.93705	1
BRI3BP	ENSGALG00000002913	97.9315	98.0442	97.8564	0.998084	-0.00276692	0.927363	1
NEDD4L	ENSGALG00000002917	580.665	662.288	526.25	0.794594	-0.33171	0.0472659	0.232384
MON1A	ENSGALG00000002919	526.461	525.861	526.862	1.0019	0.00274274	0.9432	1
LANCL1	ENSGALG00000002921	93.5234	113.436	80.2483	0.707432	-0.499337	0.119767	0.435987
NOTCH2	ENSGALG00000002922	1017.94	1195.14	899.801	0.752883	-0.409503	0.03217	0.172203
ENSGALG00000002923	ENSGALG00000002923	68.7605	80.9845	60.6111	0.748428	-0.418064	0.0602873	0.274227
SNX29	ENSGALG00000002924	44.9433	39.2422	48.7441	1.24213	0.312822	0.734105	0.999732
ETFA	ENSGALG00000002925	3070.32	2320.1	3570.47	1.53893	0.621925	0.0149601	0.0962046
DBH	ENSGALG00000002926	24.2422	29.4445	20.774	0.705531	-0.50322	0.133405	0.467042
GATAD2A	ENSGALG00000002928	2002.21	1926.1	2052.94	1.06585	0.0920099	0.598368	0.960504
TRIP12	ENSGALG00000002929	1687.57	1776.75	1628.11	0.916345	-0.126037	0.574291	0.950537
STX7	ENSGALG00000002930	228.528	270.171	200.765	0.743103	-0.428366	0.119783	0.435987
REG4	ENSGALG00000002931	3.42709	2.97396	3.72918	1.25394	0.326471	0.812576	1
NME2	ENSGALG00000002932	5535.9	5361.51	5652.16	1.05421	0.0761611	0.606152	0.962668
PSME3	ENSGALG00000002937	2334.07	2304.08	2354.06	1.02169	0.0309554	0.880037	1
ENSGALG00000002939	ENSGALG00000002939	0	0	0	NA	NA	NA	NA
CPPED1	ENSGALG00000002940	123.559	136.609	114.859	0.840789	-0.250185	0.51698	0.919989
RBM6	ENSGALG00000002941	695.784	626.97	741.66	1.18293	0.242361	0.31602	0.749116
JMJD1C	ENSGALG00000002942	1801.63	1639.97	1909.4	1.16429	0.219447	0.596517	0.960403
PRPF8	ENSGALG00000002943	2797.98	2722.22	2848.48	1.04638	0.06541	0.70876	0.993739
CPS1	ENSGALG00000002944	17.0382	18.0091	16.3909	0.910147	-0.135829	0.746823	1
C15orf27	ENSGALG00000002945	1160.17	830.151	1380.19	1.66258	0.733421	0.000188976	0.00264174
ENSGALG00000002946	ENSGALG00000002946	18.1922	28.4673	11.3422	0.39843	-1.3276	0.00327931	0.0287614
TXNL1	ENSGALG00000002948	498.475	559.166	458.015	0.819104	-0.287882	0.220383	0.627807
NRG4	ENSGALG00000002952	167.732	154.755	176.383	1.13976	0.188726	0.399407	0.832196
MBTD1	ENSGALG00000002954	235.763	212.011	251.598	1.18672	0.246982	0.312006	0.744518
ADAMTSL2	ENSGALG00000002955	131.875	239.407	60.1879	0.251404	-1.99192	1.36847e-13	1.27092e-11
SLC12A3	ENSGALG00000002957	18.3696	16.0726	19.9008	1.23818	0.30822	0.710623	0.993739
DNER	ENSGALG00000002958	69.3511	115.332	38.6972	0.335529	-1.57549	0.000257274	0.00344961
NRBF2	ENSGALG00000002959	305.785	325.979	292.322	0.896751	-0.157221	0.681766	0.987898
HMGCS2	ENSGALG00000002960	7.55143	7.52729	7.56752	1.00535	0.00769074	0.781675	1
ENSGALG00000002961	ENSGALG00000002961	1.58694	1.0208	1.96437	1.92434	0.944366	0.651228	0.979075
PID1	ENSGALG00000002963	3.90166	8.36033	0.929213	0.111146	-3.16948	0.00325064	0.0285596
DHX37	ENSGALG00000002964	549.471	571.334	534.896	0.936223	-0.0950757	0.592245	0.95873
ZNF365	ENSGALG00000002967	151.974	151.196	152.493	1.00858	0.0123247	0.738291	1
ZNF341	ENSGALG00000002968	308.294	227.784	361.967	1.58908	0.668192	0.00290474	0.0260035
MAU2	ENSGALG00000002969	1807.2	1650.68	1911.54	1.15803	0.211671	0.343136	0.780917
NSD1	ENSGALG00000002971	2171.19	2064.96	2242.02	1.08575	0.118687	0.697212	0.99235
BECN1	ENSGALG00000002973	634.601	611.367	650.09	1.06334	0.0886028	0.788719	1
SPHKAP	ENSGALG00000002974	8.17873	0.99979	12.9647	12.9674	3.69682	0.00108699	0.0116505
RTKN2	ENSGALG00000002980	86.1816	78.8813	91.0486	1.15425	0.206954	0.387671	0.822261
ERCC4	ENSGALG00000002981	140.705	148.633	135.419	0.911102	-0.134315	0.49544	0.906013
SLC2A6	ENSGALG00000002982	0.529021	0.610491	0.474708	0.777585	-0.362929	0.685359	0.988847
RAB24	ENSGALG00000002984	368.34	350.349	380.333	1.08558	0.118468	0.378766	0.814686
UTP18	ENSGALG00000002985	386.898	377.435	393.207	1.04179	0.0590624	0.7795	1
WNK4	ENSGALG00000002986	503.67	592.192	444.656	0.750863	-0.413378	0.0463935	0.228913
SERPINF2	ENSGALG00000002987	7.05509	7.07217	7.04371	0.995976	-0.00581757	0.891129	1
PHGDH	ENSGALG00000002988	3373.03	2725.87	3804.47	1.39569	0.480979	0.0245936	0.141183
UBE2Q2	ENSGALG00000002989	496.325	449.38	527.622	1.17411	0.231568	0.268548	0.694683
PRELID1	ENSGALG00000002990	1322.86	1346.84	1306.87	0.970324	-0.0434622	0.83578	1
ARID5B	ENSGALG00000002991	136.991	167.331	116.765	0.697809	-0.519097	0.132917	0.466581
DAW1	ENSGALG00000002992	3.05296	1.33876	4.19576	3.13407	1.64804	0.137268	0.473725
CA10	ENSGALG00000002993	198.584	136.302	240.106	1.76157	0.816865	0.149544	0.500841
SUGP1	ENSGALG00000003000	548.512	510.187	574.062	1.1252	0.170182	0.544721	0.93439
CCL20	ENSGALG00000003003	3.03008	3.51463	2.70704	0.770221	-0.376656	0.912331	1
CHRNB4	ENSGALG00000003005	466.227	28.177	758.261	26.9106	4.7501	9.93171e-06	0.000196531
KIF2B	ENSGALG00000003007	0.428884	0.44546	0.417834	0.937983	-0.0923663	1	1
NUP93	ENSGALG00000003010	416.989	447.979	396.329	0.884705	-0.176732	0.502824	0.910715
TOM1L1	ENSGALG00000003011	52.9396	111.398	13.9672	0.125381	-2.99561	2.29282e-11	1.4645e-09
C10orf107	ENSGALG00000003013	3.48011	1.65221	4.6987	2.8439	1.50787	0.124264	0.447349
CHRNA3	ENSGALG00000003014	323.151	57.4989	500.252	8.70021	3.12105	0.00270487	0.0245335
SERPINF1	ENSGALG00000003015	38.8955	83.6937	9.03004	0.107894	-3.21232	1.05419e-12	8.62616e-11
MASP2	ENSGALG00000003016	9.79704	9.23371	10.1726	1.10168	0.139703	0.876084	1
SCARB1	ENSGALG00000003018	127.416	120.09	132.301	1.10168	0.139703	0.624098	0.96873
WDR7	ENSGALG00000003019	328.469	319.683	334.326	1.04581	0.0646165	0.956193	1
CHRNA5	ENSGALG00000003021	31.4072	25.8314	35.1244	1.35975	0.443346	0.383477	0.818144
ENSGALG00000003022	ENSGALG00000003022	27.2828	23.9177	29.5261	1.23449	0.303914	0.797449	1
ARMC6	ENSGALG00000003024	524.562	541.185	513.479	0.948805	-0.0758164	0.779629	1
ENSGALG00000003025	ENSGALG00000003025	12.8921	10.2407	14.6598	1.43153	0.517554	0.215704	0.619753
MKL2	ENSGALG00000003026	167.39	190.001	152.316	0.80166	-0.318938	0.208671	0.608187
ADAMTS13	ENSGALG00000003028	21.192	24.8191	18.774	0.756434	-0.402715	0.299876	0.73276
PPAPDC2	ENSGALG00000003029	119.416	101.953	131.058	1.28547	0.362298	0.0818172	0.337756
ENSGALG00000003030	ENSGALG00000003030	357.22	289.654	402.265	1.38878	0.473817	0.0464295	0.22899
SMYD4	ENSGALG00000003031	157.855	165.07	153.045	0.92715	-0.109126	0.540407	0.93376
STXBP4	ENSGALG00000003033	128.397	137.722	122.181	0.887154	-0.172744	0.436842	0.866018
SS2	ENSGALG00000003034	7.4359	9.55311	6.02442	0.630623	-0.66515	0.360171	0.796176
FAM78B	ENSGALG00000003035	89.4605	93.8772	86.5161	0.921588	-0.117807	0.255826	0.677104
ENSGALG00000003038	ENSGALG00000003038	416.255	435.497	403.426	0.926357	-0.110359	0.534541	0.930627
SRM	ENSGALG00000003039	508.454	612.274	439.241	0.717393	-0.479165	0.00978672	0.0692944
PXMP4	ENSGALG00000003042	208.559	196.369	216.686	1.10346	0.142034	0.502151	0.910258
BBS2	ENSGALG00000003043	408.993	400.169	414.875	1.03675	0.052067	0.798434	1
E2F1	ENSGALG00000003045	1319.1	714.651	1722.07	2.40966	1.26883	1.55326e-08	5.74446e-07
PSMA4	ENSGALG00000003046	883.889	877.371	888.234	1.01238	0.0177517	0.999296	1
SUGP2	ENSGALG00000003047	762.212	738.013	778.345	1.05465	0.0767646	0.764852	1
ENSGALG00000003048	ENSGALG00000003048	5.58844	6.27199	5.13274	0.818359	-0.289195	0.812881	1
SIAT8C	ENSGALG00000003049	44.7403	33.9299	51.9472	1.53102	0.614491	0.0523319	0.248572
ENSGALG00000003050	ENSGALG00000003050	2.71172	4.58619	1.46207	0.318799	-1.64928	0.105146	0.400323
ENSGALG00000003051	ENSGALG00000003051	0.701244	0.707881	0.696819	0.984372	-0.0227238	1	1
AGFG1	ENSGALG00000003052	802.289	593.072	941.767	1.58795	0.667162	0.00119196	0.0125479
PRDX6	ENSGALG00000003053	980.318	1010.58	960.144	0.950091	-0.0738625	0.806286	1
ENSGALG00000003058	ENSGALG00000003058	16.3775	13.0454	18.599	1.42571	0.511677	0.359635	0.79593
HLF	ENSGALG00000003059	57.0852	59.4728	55.4935	0.933091	-0.0999102	0.79789	1
HYKK	ENSGALG00000003063	47.4918	42.3934	50.8908	1.20044	0.263564	0.334721	0.77198
TADA1L	ENSGALG00000003064	285.938	250.162	309.789	1.23835	0.308422	0.179217	0.55936
NECAB3	ENSGALG00000003065	197.776	121.666	248.516	2.04261	1.03041	1.25353e-05	0.000244221
FECH	ENSGALG00000003066	65.8552	71.0544	62.389	0.878046	-0.187632	0.583705	0.954328
MRPL44	ENSGALG00000003067	940.773	718.648	1088.86	1.51515	0.599458	0.00279947	0.0251822
EZH1	ENSGALG00000003068	159.543	154.549	162.873	1.05386	0.0756825	0.966858	1
ENSGALG00000003069	ENSGALG00000003069	1.57771	2.12088	1.2156	0.573159	-0.802994	0.516371	0.919832
OGFOD1	ENSGALG00000003071	647.719	604.89	676.272	1.11801	0.160933	0.466293	0.885887
RPA1	ENSGALG00000003072	439.004	438.866	439.097	1.00053	0.000758409	0.949473	1
RHOBTB1	ENSGALG00000003073	316.552	123.05	445.553	3.62092	1.85635	0.000252957	0.00339776
HOMER3	ENSGALG00000003074	1257.62	1105.22	1359.22	1.22982	0.298449	0.211544	0.612668
SLC34A1	ENSGALG00000003075	2.65606	1.82699	3.20878	1.75632	0.812557	0.552584	0.937442
FASLG	ENSGALG00000003076	4.27297	1.84943	5.88867	3.18405	1.67086	0.142626	0.484098
MMD	ENSGALG00000003078	2280.09	867.645	3221.72	3.71318	1.89265	1.64516e-09	7.39004e-08
MFF	ENSGALG00000003079	318.81	298.082	332.628	1.1159	0.158202	0.502972	0.910774
SUCO	ENSGALG00000003081	773.957	747.653	791.493	1.05864	0.0822086	0.74321	1
DPH1	ENSGALG00000003082	151.792	182.995	130.99	0.715811	-0.482349	0.0526847	0.249798
NUDT21	ENSGALG00000003084	792.481	771.813	806.26	1.04463	0.0629936	0.662841	0.982815
CDK1	ENSGALG00000003085	952.293	910.769	979.976	1.07599	0.105661	0.305381	0.738004
EXOSC10	ENSGALG00000003086	519.128	525.94	514.587	0.978414	-0.0314831	0.886976	1
NARS	ENSGALG00000003087	707.488	714.144	703.051	0.984467	-0.0225856	0.98961	1
PARN	ENSGALG00000003091	396.17	383.859	404.378	1.05345	0.0751268	0.704082	0.993739
ERLIN2	ENSGALG00000003092	1678.09	1877.49	1545.15	0.822988	-0.281057	0.228995	0.640724
CBFA2T2	ENSGALG00000003096	1816.4	1065.15	2317.23	2.1755	1.12134	0.000358554	0.00458815
FAM83D	ENSGALG00000003097	55.3853	51.7268	57.8243	1.11788	0.160764	0.483912	0.898852
PCTP	ENSGALG00000003099	215.673	165.8	248.922	1.50134	0.586247	0.00432824	0.0359633
PROSC	ENSGALG00000003101	337.87	307.024	358.433	1.16744	0.223353	0.30182	0.734557
MST1R	ENSGALG00000003103	12.8136	10.0865	14.6317	1.45061	0.536664	0.138521	0.475817
ANKFN1	ENSGALG00000003105	0.747852	1.09464	0.516657	0.471987	-1.08318	0.645443	0.976771
TOX2	ENSGALG00000003106	467.594	170.405	665.72	3.90668	1.96594	0.00102606	0.0110788
AMFR	ENSGALG00000003107	943.287	997.277	907.294	0.909772	-0.136424	0.427933	0.858588
SMG6	ENSGALG00000003108	889.13	863.264	906.374	1.04994	0.0703055	0.87423	1
PINK1	ENSGALG00000003109	753.942	678.59	804.177	1.18507	0.244973	0.321024	0.754724
ENSGALG00000003110	ENSGALG00000003110	0.174257	0	0.290428	Inf	Inf	0.830344	1
BFAR	ENSGALG00000003111	235.701	236.162	235.393	0.996746	-0.00470193	0.95228	1
RGS14	ENSGALG00000003113	458.21	454.28	460.83	1.01442	0.0206529	0.900348	1
NOG	ENSGALG00000003114	0.995245	1.99402	0.329395	0.165192	-2.59779	0.256361	0.677538
COL4A3	ENSGALG00000003115	12.4144	15.5284	10.3384	0.665777	-0.58689	0.2429	0.660224
ADGRA2	ENSGALG00000003118	154.31	319.456	44.2127	0.1384	-2.85308	6.50514e-07	1.69784e-05
NCOR2	ENSGALG00000003120	4804.34	4318.56	5128.19	1.18748	0.247898	0.282416	0.712573
[truncated: 15,109 more rows]

## Sheet: P_vs_others.csv
gene_name	ensembl_id	baseMean	baseMean_others	baseMean_petrosal	foldChange	log2FoldChange	pval	padj
PANX2	ENSGALG00000000003	329.693	321.084	364.127	1.13406	0.181492	0.636602	1
RFK	ENSGALG00000000004	584.006	602.41	510.389	0.847246	-0.239148	0.842367	1
C10orf88	ENSGALG00000000011	567.738	575.239	537.733	0.9348	-0.0972711	0.769864	1
DUSP11	ENSGALG00000000013	124.534	129.096	106.287	0.823315	-0.280483	0.525096	1
ENSGALG00000000014	ENSGALG00000000014	10.1066	9.88381	10.9978	1.11271	0.15408	0.905548	1
ENSGALG00000000017	ENSGALG00000000017	186.673	194.503	155.356	0.798733	-0.324215	0.490765	1
AAK1	ENSGALG00000000019	434.089	450.203	369.633	0.821035	-0.284485	0.618665	1
NFU1	ENSGALG00000000033	283.618	276.274	312.994	1.13291	0.180038	0.795247	1
ENSGALG00000000038	ENSGALG00000000038	0.400323	0.500403	0	0	#NAME?	1	1
FAM195A	ENSGALG00000000040	89.4779	81.5463	121.204	1.48632	0.571748	0.196381	1
GNAI3	ENSGALG00000000041	1869.54	1857.93	1915.98	1.03124	0.0443842	0.824657	1
USF1	ENSGALG00000000043	506.354	495.682	549.041	1.10765	0.147499	1	1
WFIKKN1	ENSGALG00000000044	14.7655	15.1147	13.3688	0.884489	-0.177084	0.842659	1
ENSGALG00000000048	ENSGALG00000000048	67.3225	70.833	53.2808	0.752203	-0.410806	0.598519	1
CSDC2	ENSGALG00000000049	1208.94	1200.15	1244.1	1.03663	0.0518954	0.78026	1
OAT	ENSGALG00000000054	482.521	463.924	556.907	1.20043	0.263548	0.600357	1
LAMTOR3	ENSGALG00000000055	273.349	266.987	298.798	1.11915	0.162402	0.662182	1
DAPP1	ENSGALG00000000056	100.524	87.8747	151.123	1.71975	0.782198	0.269662	1
TUBB3	ENSGALG00000000059	43400.2	44637	38452.8	0.861455	-0.215152	0.523859	1
ARMC1	ENSGALG00000000062	595.247	591.487	610.288	1.03179	0.0451452	0.890078	1
PSMA5	ENSGALG00000000065	1255.72	1224.39	1381.01	1.12791	0.173653	0.625166	1
SPR	ENSGALG00000000067	236.767	221.267	298.763	1.35024	0.433212	0.235797	1
DDIAS	ENSGALG00000000071	15.3472	16.4641	10.8793	0.660786	-0.597746	0.493338	1
SCRIB	ENSGALG00000000075	577.785	603.236	475.982	0.789048	-0.341815	0.44365	1
NRBP2	ENSGALG00000000076	282.994	300.451	213.166	0.709488	-0.49515	0.172897	1
FER1L5	ENSGALG00000000080	622.462	649.241	515.348	0.79377	-0.333207	0.429162	1
IL4I1	ENSGALG00000000081	3.19482	2.93509	4.23375	1.44246	0.52853	0.755784	1
GFPT1	ENSGALG00000000085	1790.87	1793.17	1781.68	0.993594	-0.00927116	0.912144	1
TIMM17A	ENSGALG00000000086	569.557	539.319	690.508	1.28034	0.356521	0.391955	1
INTS4	ENSGALG00000000091	404.085	411.45	374.629	0.910509	-0.135255	0.749102	1
ADIPOR1	ENSGALG00000000094	842.338	846.583	825.355	0.974924	-0.0366376	0.964973	1
ANTXR1	ENSGALG00000000098	9.76467	7.29864	19.6288	2.68938	1.42727	0.212182	1
ENSGALG00000000099	ENSGALG00000000099	185.035	196.12	140.694	0.717388	-0.479175	0.283607	1
UBE2T	ENSGALG00000000102	0	0	0	NA	NA	NA	NA
ENSGALG00000000104	ENSGALG00000000104	4.64	3.66362	8.54554	2.33254	1.2219	0.500036	1
LRIF1	ENSGALG00000000106	287.548	294.27	260.658	0.885778	-0.174983	0.823762	1
TRIM7.1	ENSGALG00000000107	66.2486	58.8464	95.8572	1.62894	0.703933	0.370558	1
AFMID	ENSGALG00000000109	283.337	290.881	253.157	0.870312	-0.200396	0.494809	1
PLP1	ENSGALG00000000112	4.97639	5.52178	2.79482	0.506145	-0.982377	0.672054	1
ZMAT3	ENSGALG00000000113	78.4719	75.6637	89.7046	1.18557	0.245582	0.283614	1
GKN1	ENSGALG00000000114	0	0	0	NA	NA	NA	NA
HEP21	ENSGALG00000000115	0	0	0	NA	NA	NA	NA
TRIM27.1	ENSGALG00000000117	7.06321	5.68914	12.5595	2.20763	1.1425	0.116368	1
GKN2	ENSGALG00000000119	0	0	0	NA	NA	NA	NA
BMP-10	ENSGALG00000000120	0	0	0	NA	NA	NA	NA
GNB2L1	ENSGALG00000000122	7493.5	7591.9	7099.92	0.935196	-0.0966594	0.682539	1
B-BTN2	ENSGALG00000000123	0.357976	0.447471	0	0	#NAME?	1	1
TCF25	ENSGALG00000000129	851.514	854.585	839.228	0.982029	-0.0261619	0.959708	1
ARHGAP25	ENSGALG00000000132	1.83356	2.20944	0.330062	0.149387	-2.74287	0.528892	1
Blec2	ENSGALG00000000136	0.524614	0.655767	0	0	#NAME?	0.905496	1
SNRPE	ENSGALG00000000137	1405.52	1401.47	1421.72	1.01445	0.0206998	0.889368	1
ENSGALG00000000139	ENSGALG00000000139	0.539952	0.306296	1.47457	4.81422	2.2673	0.328597	1
ENSGALG00000000140	ENSGALG00000000140	8.916	10.1988	3.78501	0.371125	-1.43002	0.575979	1
BLB1	ENSGALG00000000141	26.1041	23.0143	38.463	1.67127	0.740941	0.0845537	1
CEPT1	ENSGALG00000000142	244.602	249.144	226.437	0.908861	-0.137868	0.8764	1
SUPT6H	ENSGALG00000000146	1327.86	1345.93	1255.59	0.932877	-0.100241	0.82134	1
ENSGALG00000000149	ENSGALG00000000149	0.256714	0.320893	0	0	#NAME?	1	1
RPL9	ENSGALG00000000150	4461.12	4477.35	4396.2	0.981875	-0.0263884	0.787144	1
ADAMTS19	ENSGALG00000000151	65.3024	54.7764	107.406	1.96081	0.97145	0.333679	1
DENND2D	ENSGALG00000000154	4.62594	4.34334	5.75634	1.32532	0.406346	0.50315	1
OR6A2	ENSGALG00000000155	0.154861	0.193576	0	0	#NAME?	1	1
BRD2	ENSGALG00000000156	5862.64	5891.92	5745.5	0.975148	-0.0363067	0.908327	1
DMA	ENSGALG00000000158	43.645	42.569	47.949	1.12638	0.171695	0.625329	1
ZNF638	ENSGALG00000000160	609.029	650.952	441.334	0.677982	-0.560682	0.308373	1
ISOC1	ENSGALG00000000161	16.0436	15.2128	19.3665	1.27304	0.348274	0.41334	1
ENSGALG00000000162	ENSGALG00000000162	14.565	14.0452	16.644	1.18503	0.244923	0.930112	1
MYBPH	ENSGALG00000000164	44.4131	47.4134	32.4121	0.683606	-0.548764	0.471809	1
CDS2	ENSGALG00000000165	139.998	137.458	150.157	1.09238	0.127477	0.586016	1
DMB2	ENSGALG00000000166	89.2288	87.0451	97.9637	1.12544	0.170485	0.611874	1
7	ENSGALG00000000168	162.292	189.884	51.9213	0.273437	-1.87072	0.203253	1
PCNA	ENSGALG00000000169	497.52	484.966	547.737	1.12943	0.175597	0.716874	1
TMEM230	ENSGALG00000000171	60.0296	59.4028	62.5367	1.05276	0.0741744	0.945366	1
MYOG	ENSGALG00000000172	2.6085	3.12399	0.546535	0.174948	-2.51501	0.385345	1
KLF3	ENSGALG00000000177	36.7635	25.8507	80.4148	3.11074	1.63726	0.0330273	1
BF1	ENSGALG00000000178	0	0	0	NA	NA	NA	NA
TAP2	ENSGALG00000000181	6.69063	6.85678	6.02602	0.878841	-0.186327	1	1
ENSGALG00000000182	ENSGALG00000000182	6.41506	7.05971	3.83645	0.543429	-0.879836	0.857303	1
STAMBP	ENSGALG00000000183	619.871	617.32	630.073	1.02066	0.0294989	0.878728	1
SLC27A6	ENSGALG00000000184	1.54327	1.54137	1.55085	1.00615	0.0088503	1	1
MTCH1	ENSGALG00000000186	37.2114	38.8765	30.5509	0.785844	-0.347685	0.785731	1
ENSGALG00000000187	ENSGALG00000000187	56.0885	58.875	44.9421	0.763347	-0.389588	0.407421	1
ENSGALG00000000188	ENSGALG00000000188	2.46053	2.60543	1.88092	0.72192	-0.470088	1	1
YTHDC2	ENSGALG00000000189	495.771	519.139	402.301	0.774939	-0.367844	0.425687	1
ENSGALG00000000193	ENSGALG00000000193	165.74	168.523	154.606	0.917416	-0.124351	0.933428	1
ENSGALG00000000194	ENSGALG00000000194	24.9875	24.0897	28.5789	1.18635	0.246535	0.772239	1
SVCT2	ENSGALG00000000195	66.4604	67.9633	60.4488	0.889433	-0.169042	0.884604	1
DAD1	ENSGALG00000000196	1042.23	1034.64	1072.58	1.03667	0.0519535	1	1
ENSGALG00000000199	ENSGALG00000000199	9.3262	10.145	6.05086	0.596435	-0.745563	0.413197	1
PLEKHM1	ENSGALG00000000201	789.805	783.135	816.489	1.04259	0.0601732	1	1
RASSF2	ENSGALG00000000206	1323.18	1399.01	1019.89	0.729007	-0.455996	0.149102	1
MCC	ENSGALG00000000208	94.6742	95.8731	89.8784	0.937473	-0.0931517	0.87266	1
PRNP	ENSGALG00000000209	421.771	424.574	410.557	0.966984	-0.048436	0.904741	1
DCP2	ENSGALG00000000215	203.105	195.171	234.843	1.20327	0.266959	0.361952	1
PPFIA4	ENSGALG00000000217	422.717	433.548	379.395	0.875095	-0.192488	0.782732	1
ENSGALG00000000218	ENSGALG00000000218	557.535	550.807	584.443	1.06107	0.0855141	0.889681	1
ENSGALG00000000220	ENSGALG00000000220	1667.85	1764.15	1282.66	0.727071	-0.459832	0.360867	1
PROM2	ENSGALG00000000221	3.99411	4.45629	2.14541	0.481433	-1.05459	1	1
Gga.5519	ENSGALG00000000223	346.625	340.537	370.977	1.08939	0.123521	0.673443	1
MGAT4C	ENSGALG00000000225	68.8108	60.2527	103.043	1.71019	0.774155	0.224924	1
TMEM9	ENSGALG00000000226	113.869	101.563	163.092	1.60582	0.68331	0.0947118	1
CRMP2A	ENSGALG00000000227	9649.87	9504.85	10229.9	1.07629	0.106061	0.630976	1
CBX1	ENSGALG00000000230	3522.18	3443.9	3835.27	1.11364	0.155285	0.713445	1
BNIP3L	ENSGALG00000000231	1504.25	1490.32	1559.98	1.04674	0.0659002	0.975597	1
SP2	ENSGALG00000000233	446.765	460.132	393.296	0.854746	-0.226432	0.667506	1
EPB41L4A	ENSGALG00000000234	439.641	440.969	434.328	0.984941	-0.0218908	0.977239	1
PPP2R2A	ENSGALG00000000235	563.066	535.953	671.519	1.25294	0.325322	0.470957	1
MVP	ENSGALG00000000238	222.85	220.493	232.277	1.05345	0.0751151	1	1
ENSGALG00000000239	ENSGALG00000000239	0.0502253	0.0627817	0	0	#NAME?	1	1
STARD4	ENSGALG00000000241	539.241	525.917	592.541	1.12668	0.172081	0.650359	1
EBF2	ENSGALG00000000242	1311.24	1429.15	839.633	0.587506	-0.767323	0.110011	1
RDM1	ENSGALG00000000243	508.206	507.365	511.568	1.00828	0.011901	0.947575	1
CAMK4	ENSGALG00000000244	16.1054	15.5315	18.4012	1.18476	0.244599	0.612376	1
WDR36	ENSGALG00000000247	564.929	568.162	551.998	0.97155	-0.0416399	0.844869	1
GH1	ENSGALG00000000249	7.19787	7.48195	6.06156	0.810158	-0.303725	1	1
CD79B	ENSGALG00000000251	7.378	7.94886	5.09455	0.640916	-0.641792	0.939357	1
SCN4A	ENSGALG00000000252	4.33918	4.95374	1.88092	0.379696	-1.39708	0.377112	1
6	ENSGALG00000000253	86.7876	83.8601	98.4978	1.17455	0.232108	0.456931	1
MAN2A1	ENSGALG00000000255	302.771	298.26	320.816	1.07563	0.105176	0.540869	1
HEATR1	ENSGALG00000000258	451.913	448.847	464.177	1.03415	0.0484504	0.768516	1
PSMF1	ENSGALG00000000259	724.757	731.15	699.185	0.956282	-0.0644925	0.803194	1
ENSGALG00000000264	ENSGALG00000000264	392.799	390.265	402.935	1.03247	0.0460944	0.747279	1
THRA	ENSGALG00000000270	323.469	329.907	297.718	0.902429	-0.148114	0.656712	1
C2CD2L	ENSGALG00000000271	171.305	168.848	181.132	1.07275	0.10131	0.833701	1
CDCA2	ENSGALG00000000272	89.4429	88.7262	92.3098	1.04039	0.0571222	1	1
FER	ENSGALG00000000273	59.674	59.1276	61.8595	1.0462	0.0651637	0.750027	1
ENSGALG00000000274	ENSGALG00000000274	3.70333	3.12889	6.00108	1.91795	0.939568	0.52648	1
KCTD9	ENSGALG00000000275	443.31	437.87	465.066	1.06211	0.0869327	0.967329	1
FBXL17	ENSGALG00000000276	200.957	193.564	230.532	1.19099	0.252158	0.561472	1
GnRH-I	ENSGALG00000000277	4.07967	4.9217	0.711566	0.144577	-2.79009	0.135068	1
EFNA5	ENSGALG00000000280	296.123	315.767	217.545	0.688939	-0.537551	0.188549	1
HOXB4	ENSGALG00000000284	184.857	191.494	158.307	0.826695	-0.274572	0.929867	1
DPAGT1	ENSGALG00000000285	298.901	290.52	332.424	1.14424	0.194386	0.682346	1
ENSGALG00000000287	ENSGALG00000000287	0.137281	0.171601	0	0	#NAME?	1	1
HMBS	ENSGALG00000000291	311.625	306.402	332.521	1.08524	0.118021	0.896919	1
ENSGALG00000000293	ENSGALG00000000293	6.04942	6.13597	5.70324	0.929476	-0.10551	0.636135	1
IGFN1	ENSGALG00000000295	42.6531	41.7892	46.1086	1.10336	0.141904	0.837646	1
PCNX	ENSGALG00000000296	709.697	723.044	656.309	0.907702	-0.139709	0.864713	1
PKP1	ENSGALG00000000299	4.75265	4.10115	7.35863	1.79428	0.843408	0.352723	1
VPS11	ENSGALG00000000300	412.548	415.267	401.671	0.96726	-0.0480242	0.968943	1
TNNT2	ENSGALG00000000302	103.248	89.4698	158.362	1.77001	0.823756	0.390362	1
MTFR1	ENSGALG00000000304	722.915	723.18	721.854	0.998165	-0.00264912	0.944862	1
METTL22	ENSGALG00000000305	129.499	134.363	110.041	0.818978	-0.288103	0.536814	1
ENSGALG00000000307	ENSGALG00000000307	52.8568	51.241	59.3201	1.15767	0.211224	0.612514	1
ENSGALG00000000308	ENSGALG00000000308	477.65	490.133	427.719	0.872658	-0.196511	0.665682	1
LAD1	ENSGALG00000000309	8.88949	9.26246	7.3976	0.798665	-0.324338	1	1
DOCK5	ENSGALG00000000311	80.7894	77.3277	94.6365	1.22384	0.291412	0.739835	1
SIK2	ENSGALG00000000312	206.209	210.767	187.975	0.89186	-0.165111	0.839747	1
TNNI1	ENSGALG00000000313	102.338	106.376	86.1851	0.810194	-0.30366	0.636522	1
NEFL	ENSGALG00000000314	19166.8	16918.8	28158.8	1.66435	0.73496	0.209329	1
PREP2	ENSGALG00000000316	110.518	122.994	60.6134	0.492816	-1.02088	0.0318259	1
NEFM	ENSGALG00000000317	88659.4	87597.5	92907.1	1.06061	0.0849001	0.744863	1
CSRP1	ENSGALG00000000318	112.257	105.177	140.576	1.33656	0.418529	0.19407	1
PIGV	ENSGALG00000000324	97.9528	100.392	88.1949	0.878503	-0.186881	0.650013	1
FBN3	ENSGALG00000000327	883.999	716.944	1552.22	2.16505	1.1144	0.28466	1
AHCYL1	ENSGALG00000000329	981.376	1009.91	867.223	0.85871	-0.219757	0.421981	1
FTSJ3	ENSGALG00000000332	1755.42	1808.54	1542.93	0.853138	-0.229149	0.639225	1
PPP1R12B	ENSGALG00000000336	513.677	507.017	540.318	1.06568	0.0917751	0.682355	1
CTXN1	ENSGALG00000000337	161.255	102.016	398.21	3.9034	1.96473	0.0666279	1
JAC	ENSGALG00000000341	0.0763008	0	0.381504	Inf	Inf	0.360586	1
ENSGALG00000000346	ENSGALG00000000346	204.098	202.417	210.824	1.04153	0.0587105	0.972185	1
PSMC5	ENSGALG00000000349	177.139	172.169	197.018	1.14433	0.194505	0.604484	1
TIMM44	ENSGALG00000000352	238.062	237.37	240.832	1.01458	0.0208893	0.817698	1
DHRS7C	ENSGALG00000000353	0	0	0	NA	NA	NA	NA
SLC37A2	ENSGALG00000000356	60.3706	61.7704	54.7712	0.88669	-0.173498	0.765191	1
ENSGALG00000000357	ENSGALG00000000357	1.20012	1.50015	0	0	#NAME?	0.395775	1
ARID1A	ENSGALG00000000360	3687.67	3714.92	3578.68	0.963327	-0.0539025	0.907463	1
NAV1	ENSGALG00000000362	4292.78	4520.73	3381.01	0.747891	-0.4191	0.356703	1
SMARCD2	ENSGALG00000000363	5289.6	5653.95	3832.19	0.677789	-0.561092	0.222399	1
STC1	ENSGALG00000000364	33.496	32.4716	37.5935	1.15773	0.211303	0.60881	1
NKX2-6	ENSGALG00000000365	0.0330062	0	0.165031	Inf	Inf	0.360596	1
RPS6KA1	ENSGALG00000000366	1010.51	1017.23	983.652	0.966991	-0.0484262	0.976386	1
ASIC2	ENSGALG00000000367	78.8913	82.5777	64.1457	0.776792	-0.364399	0.480506	1
GAS7	ENSGALG00000000368	99.1792	84.126	159.392	1.89468	0.921957	0.0507554	1
CRHR1	ENSGALG00000000371	439.636	351.676	791.48	2.2506	1.17031	0.0151806	1
HMGN2	ENSGALG00000000372	4518.56	4506.62	4566.33	1.01325	0.0189898	0.951243	1
ENSGALG00000000373	ENSGALG00000000373	240.879	236.341	259.03	1.096	0.13225	0.774276	1
RNPEP	ENSGALG00000000374	628.993	619.606	666.54	1.07575	0.105342	0.932208	1
HNRNPM	ENSGALG00000000377	5508.03	5495.19	5559.38	1.01168	0.0167551	1	1
SLC25A37	ENSGALG00000000378	12.8225	13.2355	11.1702	0.843959	-0.244755	0.93331	1
ITGB3	ENSGALG00000000379	72.5359	65.9261	98.975	1.5013	0.586214	0.563339	1
ENSGALG00000000382	ENSGALG00000000382	0.876001	0.875852	0.876598	1.00085	0.00122789	0.754715	1
DHDDS	ENSGALG00000000385	468.61	464.764	483.993	1.04137	0.0584879	0.953248	1
ENSGALG00000000386	ENSGALG00000000386	979.186	968.186	1023.19	1.05681	0.0797131	0.879674	1
LIN28A	ENSGALG00000000388	71.0701	72.5376	65.2001	0.898845	-0.153855	0.894329	1
ENTPD4	ENSGALG00000000390	234.893	240.484	212.53	0.883758	-0.178277	0.571838	1
SLC6A17	ENSGALG00000000394	526.383	498.249	638.92	1.28233	0.358769	0.166276	1
BTF3	ENSGALG00000000395	234.324	225.7	268.817	1.19103	0.252214	0.719138	1
METTL2A	ENSGALG00000000396	126.906	126.258	129.5	1.02568	0.0365868	0.900951	1
IPO9	ENSGALG00000000397	874.23	879.498	853.159	0.970052	-0.0438655	0.915396	1
DUSP28	ENSGALG00000000399	0	0	0	NA	NA	NA	NA
KCNC4	ENSGALG00000000400	1100.62	1058.94	1267.34	1.19681	0.25919	0.250126	1
RBM15	ENSGALG00000000401	352.254	348.374	367.776	1.05569	0.0781923	0.701184	1
LOXL2	ENSGALG00000000402	181.724	160.613	266.168	1.65721	0.728754	0.158681	1
COPS2	ENSGALG00000000404	445.63	449.3	430.951	0.959162	-0.0601534	0.859023	1
R3HCC1	ENSGALG00000000405	833.148	811.458	919.908	1.13365	0.180972	0.648268	1
ENSGALG00000000406	ENSGALG00000000406	0.41019	0.512738	0	0	#NAME?	1	1
ENSGALG00000000407	ENSGALG00000000407	63.1327	66.1768	50.9562	0.770001	-0.377068	0.35943	1
LSM7	ENSGALG00000000408	831.323	806.001	932.613	1.15709	0.210497	0.639586	1
CHMP7	ENSGALG00000000409	630.717	629.756	634.56	1.00763	0.0109631	0.973047	1
ENSGALG00000000410	ENSGALG00000000410	1382.2	1384.23	1374.05	0.992648	-0.0106455	0.924381	1
CCDC15	ENSGALG00000000412	226.008	217.156	261.415	1.20381	0.267609	0.779018	1
SLC16A4	ENSGALG00000000417	25.6099	25.8337	24.7144	0.956673	-0.0639019	0.964254	1
HBXIP	ENSGALG00000000419	345.861	337.838	377.952	1.11874	0.161871	0.739934	1
KLHDC7A	ENSGALG00000000420	630.122	758.617	116.14	0.153095	-2.70751	0.00892381	1
HEPACAM	ENSGALG00000000421	1.09606	1.37008	0	0	#NAME?	0.460649	1
CMTM3	ENSGALG00000000424	55.5479	50.3604	76.2979	1.51504	0.599354	0.238611	1
IGSF21	ENSGALG00000000426	1177.02	1407.96	253.27	0.179884	-2.47486	0.00441278	0.855794
KDM5B	ENSGALG00000000427	5513.03	5651.95	4957.33	0.877101	-0.189186	0.548447	1
chPKCI	ENSGALG00000000428	738.852	731.986	766.316	1.0469	0.0661234	0.814717	1
SPPL2B	ENSGALG00000000430	932.589	951.64	856.389	0.899908	-0.15215	0.930855	1
ENSGALG00000000433	ENSGALG00000000433	1822.91	1806.87	1887.05	1.04438	0.0626413	0.97252	1
RABIF	ENSGALG00000000436	174.41	165.657	209.423	1.2642	0.338221	0.332191	1
ENSGALG00000000437	ENSGALG00000000437	0.0511299	0.0639123	0	0	#NAME?	1	1
ERMP1	ENSGALG00000000438	175.413	186.63	130.547	0.699495	-0.515614	0.423431	1
AP2S1	ENSGALG00000000439	290.711	294.909	273.919	0.928824	-0.106523	0.843078	1
Segment	ENSGALG00000000441	6.48864	7.23378	3.50805	0.484954	-1.04408	0.375513	1
KCNA2	ENSGALG00000000442	205.471	235.24	86.3926	0.367253	-1.44516	0.0147654	1
SPAG4	ENSGALG00000000443	0.379638	0.379171	0.381504	1.00615	0.00884802	1	1
ENSGALG00000000446	ENSGALG00000000446	52.9861	59.4657	27.0676	0.455179	-1.13549	0.0689889	1
cKv1.1	ENSGALG00000000447	220.742	232.715	172.85	0.742753	-0.429046	0.283914	1
ARHGEF10L	ENSGALG00000000449	1547.22	1669.62	1057.6	0.633434	-0.658733	0.0753682	1
MEIG1	ENSGALG00000000451	1.02575	1.28218	0	0	#NAME?	0.479575	1
tvb	ENSGALG00000000452	21.6152	18.5954	33.6945	1.81198	0.857569	0.283235	1
NUP160	ENSGALG00000000453	609.862	607.1	620.909	1.02275	0.0324479	0.846955	1
KPNB1	ENSGALG00000000454	4232.34	4090.76	4798.66	1.17305	0.230262	0.537198	1
MRPS21	ENSGALG00000000456	456.469	452.022	474.26	1.0492	0.0692872	0.979795	1
TMPRSS9	ENSGALG00000000458	8.70461	8.16762	10.8526	1.32873	0.410046	0.509484	1
MRC2	ENSGALG00000000461	406.677	320.694	750.612	2.34059	1.22687	0.132096	1
DDX25	ENSGALG00000000463	310.138	327.402	241.08	0.736341	-0.441554	0.246436	1
RHOBTB2	ENSGALG00000000464	1275.63	1294.63	1199.63	0.926623	-0.109946	0.700848	1
LCK	ENSGALG00000000466	7.51539	6.64479	10.9978	1.65511	0.726925	0.489698	1
RCC2	ENSGALG00000000468	6041.87	6198.53	5415.26	0.873637	-0.194894	0.509559	1
ADRA1A	ENSGALG00000000469	5.63672	3.32756	14.8734	4.46975	2.16019	0.00339445	0.778563
LMNB2	ENSGALG00000000470	733.459	730.329	745.979	1.02143	0.0305882	0.636878	1
RPL36	ENSGALG00000000474	929.831	935.054	908.94	0.972072	-0.0408647	0.719477	1
LRRTM4	ENSGALG00000000476	91.1622	92.0235	87.7167	0.953198	-0.0691519	1	1
ENSGALG00000000477	ENSGALG00000000477	0	0	0	NA	NA	NA	NA
ASZ1	ENSGALG00000000478	1721.4	1745.28	1625.88	0.931588	-0.102237	0.801369	1
PADI3	ENSGALG00000000479	7.43702	8.54345	3.0113	0.352469	-1.50443	0.29963	1
ENSGALG00000000483	ENSGALG00000000483	0.403016	0.50377	0	0	#NAME?	1	1
NEMP1	ENSGALG00000000484	93.2993	90.5742	104.2	1.15043	0.202179	0.727754	1
PGM2	ENSGALG00000000486	220.63	213.93	247.431	1.1566	0.209886	0.514741	1
ENSGALG00000000489	ENSGALG00000000489	1782.97	1840.74	1551.91	0.843088	-0.246244	0.455237	1
LONP1	ENSGALG00000000490	602.992	605.665	592.301	0.977936	-0.0321884	0.934141	1
MCRS1	ENSGALG00000000495	0	0	0	NA	NA	NA	NA
ENSGALG00000000497	ENSGALG00000000497	0.546082	0.55883	0.495093	0.885947	-0.174708	0.656301	1
ACE	ENSGALG00000000498	52.7825	55.5856	41.5701	0.747857	-0.419165	0.569191	1
PADI2	ENSGALG00000000503	1.99222	2.07063	1.67858	0.810661	-0.302829	0.895655	1
ETV7	ENSGALG00000000504	4.62987	3.98455	7.21116	1.80978	0.855815	0.698316	1
KCNH6	ENSGALG00000000505	70.0271	75.9498	46.3364	0.610093	-0.7129	0.358045	1
CPNE7	ENSGALG00000000507	16.4103	16.9077	14.4206	0.852899	-0.229554	0.596055	1
ENSGALG00000000508	ENSGALG00000000508	149.868	149.118	152.869	1.02515	0.0358395	0.861039	1
AIM1L	ENSGALG00000000509	11.6748	11.3805	12.8521	1.12931	0.175446	0.753272	1
DCAF7	ENSGALG00000000510	681.303	684.782	667.384	0.974593	-0.0371276	0.932517	1
KCTD20	ENSGALG00000000511	153.304	158.127	134.015	0.847515	-0.23869	0.838176	1
ZNF276	ENSGALG00000000513	355.968	363.839	324.484	0.891834	-0.165153	0.637924	1
ENSGALG00000000514	ENSGALG00000000514	59.5817	60.9498	54.1093	0.88777	-0.171743	0.568922	1
FANCA	ENSGALG00000000516	179.137	201.652	89.0794	0.441749	-1.1787	0.0785959	1
KLHL12	ENSGALG00000000518	225.264	225.003	226.307	1.0058	0.00833656	0.892381	1
UBXN11	ENSGALG00000000519	1.58906	1.80844	0.711566	0.39347	-1.34567	0.985587	1
SPIRE2	ENSGALG00000000521	2609.33	2794.95	1866.85	0.667937	-0.582215	0.167338	1
ENSGALG00000000522	ENSGALG00000000522	230.484	229.101	236.017	1.03019	0.042904	0.726276	1
STK38	ENSGALG00000000523	153.578	151.745	160.911	1.0604	0.0846119	0.749195	1
MAP3K3	ENSGALG00000000525	281.592	280.66	285.32	1.0166	0.0237532	0.955837	1
ENSGALG00000000526	ENSGALG00000000526	15.1241	17.8023	4.41125	0.247791	-2.01281	0.0960711	1
SH3BGRL3	ENSGALG00000000527	3113.08	3185.35	2824.03	0.88657	-0.173693	0.537412	1
DBNDD1	ENSGALG00000000528	385.551	421.653	241.142	0.571897	-0.806173	0.0469652	1
LIMD2	ENSGALG00000000529	1758.56	1790.99	1628.81	0.909449	-0.136936	0.617704	1
ENSGALG00000000530	ENSGALG00000000530	1.47663	1.72202	0.495093	0.287507	-1.79833	0.89793	1
SRSF3	ENSGALG00000000533	1950.68	1949.3	1956.19	1.00353	0.00508433	0.926311	1
il-1beta	ENSGALG00000000534	19.0778	19.0404	19.2274	1.00982	0.0141033	0.793575	1
ERRFI1	ENSGALG00000000535	68.4905	68.5442	68.2755	0.99608	-0.0056671	0.866969	1
RNF113A	ENSGALG00000000538	270.162	278.033	238.678	0.858452	-0.220191	0.605788	1
GAS8	ENSGALG00000000540	216.307	231.141	156.971	0.679116	-0.558269	0.253605	1
ZC3H11A	ENSGALG00000000541	1124.96	1157.96	992.973	0.857517	-0.221763	0.519831	1
ZNF593	ENSGALG00000000542	489.143	494.93	465.996	0.941538	-0.0869084	0.619926	1
TNFRSF9	ENSGALG00000000543	103.787	108.122	86.444	0.799502	-0.322827	0.576813	1
RAB44	ENSGALG00000000544	2.83444	2.9961	2.1878	0.730215	-0.453606	0.888922	1
REN	ENSGALG00000000545	0.631618	0.474997	1.2581	2.64865	1.40526	0.410305	1
FBXO38	ENSGALG00000000546	429.287	438.28	393.319	0.897415	-0.156153	0.750303	1
CNKSR1	ENSGALG00000000547	2.12027	2.08826	2.24829	1.07663	0.106526	0.596405	1
MATN1	ENSGALG00000000548	6.27372	6.92388	3.67308	0.530495	-0.914589	0.398457	1
ENSGALG00000000549	ENSGALG00000000549	22.9087	21.6849	27.8035	1.28216	0.358575	0.585317	1
STRADA	ENSGALG00000000550	847.045	837.072	886.934	1.05957	0.0834752	0.869128	1
C26H6ORF89	ENSGALG00000000551	471.93	472.822	468.362	0.990569	-0.0136707	0.893705	1
UTS2	ENSGALG00000000556	0.385568	0.440702	0.165031	0.374473	-1.41707	1	1
ETNK2	ENSGALG00000000557	19.5332	19.0474	21.4763	1.12752	0.17315	0.567942	1
SLC1A6	ENSGALG00000000558	6.68242	6.58612	7.06765	1.07311	0.101802	1	1
PI16	ENSGALG00000000560	2.18048	2.46166	1.05576	0.428881	-1.22135	0.553525	1
LAPTM5	ENSGALG00000000562	0.331843	0.414804	0	0	#NAME?	1	1
CCDC47	ENSGALG00000000564	314.018	317.171	301.406	0.950295	-0.073552	0.979868	1
LGR6	ENSGALG00000000568	21.8105	22.8009	17.849	0.782821	-0.353246	0.483987	1
SDC3	ENSGALG00000000569	1463.61	1419.26	1641.02	1.15624	0.209446	0.679433	1
PER3	ENSGALG00000000573	104.125	107.975	88.7221	0.821688	-0.283338	0.548188	1
RRNAD1	ENSGALG00000000576	50.9707	53.1913	42.0879	0.791254	-0.337787	0.651141	1
RANBP3	ENSGALG00000000577	1108.47	1125.19	1041.63	0.925744	-0.111315	0.694667	1
VAMP3	ENSGALG00000000579	289.445	290.818	283.949	0.97638	-0.0344861	1	1
DDX42	ENSGALG00000000581	1350.38	1372.43	1262.19	0.919673	-0.120807	0.797108	1
SOX13	ENSGALG00000000583	321.484	344.674	228.726	0.663601	-0.591611	0.168244	1
ENSGALG00000000584	ENSGALG00000000584	158.545	168.847	117.337	0.694933	-0.525055	0.541685	1
MYL4	ENSGALG00000000585	1370.17	1340.35	1489.44	1.11123	0.152164	0.769353	1
PLEKHA6	ENSGALG00000000587	2917.25	3139.89	2026.73	0.645478	-0.63156	0.275838	1
BTN1A1	ENSGALG00000000589	12.0811	11.7369	13.4576	1.14661	0.197369	0.52225	1
ENSGALG00000000593	ENSGALG00000000593	0.0330062	0	0.165031	Inf	Inf	0.360596	1
CDC27	ENSGALG00000000596	911.758	923.935	863.051	0.934104	-0.0983449	0.893609	1
PUM1	ENSGALG00000000597	1821.85	1861.31	1664.03	0.89401	-0.161638	0.763593	1
2002-03-01	ENSGALG00000000599	29.4917	28.1939	34.6829	1.23015	0.298839	0.876495	1
PTPN7	ENSGALG00000000600	3.2268	3.74116	1.16935	0.312563	-1.67778	0.504422	1
KANSL1	ENSGALG00000000603	1694.5	1760.11	1432.05	0.813614	-0.297584	0.501779	1
NKAIN1	ENSGALG00000000604	446.14	423.151	538.095	1.27164	0.346688	0.372392	1
ARL8A	ENSGALG00000000606	1059.92	1062.97	1047.71	0.985639	-0.020869	0.950603	1
GPR37L1	ENSGALG00000000607	22.7723	26.2034	9.04802	0.3453	-1.53408	0.0580479	1
CDH1	ENSGALG00000000608	27.6751	25.1887	37.6206	1.49355	0.578746	0.215345	1
CAMTA1	ENSGALG00000000610	492.112	500.287	459.411	0.918295	-0.12297	0.939834	1
PPP1R15B	ENSGALG00000000611	447.104	441.898	467.925	1.0589	0.0825618	0.907423	1
RAB11B	ENSGALG00000000613	3479.86	3448.21	3606.43	1.04589	0.0647249	0.856036	1
SNRNP40	ENSGALG00000000615	460.241	442.363	531.754	1.20208	0.26553	0.642067	1
ELF3	ENSGALG00000000616	4.37038	4.39831	4.25869	0.968257	-0.0465382	0.86476	1
ZCCHC17	ENSGALG00000000618	587.978	589.396	582.305	0.987968	-0.0174642	0.899894	1
ANGPTL4	ENSGALG00000000619	1003.22	1106.3	590.907	0.534129	-0.90474	0.265867	1
FABP3	ENSGALG00000000620	272.613	237.72	412.186	1.73391	0.794032	0.139466	1
KANK3	ENSGALG00000000621	128.707	130.226	122.63	0.941675	-0.0866981	0.843822	1
PIK3C2B	ENSGALG00000000623	4955.96	5444.7	3000.99	0.551175	-0.859417	0.0222773	1
TANGO6	ENSGALG00000000624	191.785	198.382	165.393	0.83371	-0.262382	0.436352	1
MAPT	ENSGALG00000000625	1792.43	1815.66	1699.49	0.936015	-0.095396	0.966304	1
DNAJC11	ENSGALG00000000627	334.067	327.118	361.861	1.10621	0.145622	0.686118	1
KIF21B	ENSGALG00000000628	498.441	510.785	449.066	0.879168	-0.185789	0.912216	1
ENSGALG00000000629	ENSGALG00000000629	319.517	322.248	308.595	0.95763	-0.062459	0.784219	1
HAS3	ENSGALG00000000630	9.64765	8.30974	14.9993	1.80503	0.852022	0.250089	1
CHTF8	ENSGALG00000000632	151.151	149.597	157.367	1.05193	0.0730444	0.738416	1
KLHL21	ENSGALG00000000634	769.93	788.093	697.282	0.884772	-0.176623	0.598857	1
MDM4	ENSGALG00000000636	255.362	265.116	216.348	0.816049	-0.293272	0.469881	1
ZBTB48	ENSGALG00000000637	194.007	194.86	190.595	0.978114	-0.0319257	0.778025	1
CIRH1A	ENSGALG00000000638	635.877	625.414	677.729	1.08365	0.115897	0.763644	1
LRRN2	ENSGALG00000000639	1525.22	1679.35	908.683	0.541091	-0.886058	0.0843588	1
ENSGALG00000000641	ENSGALG00000000641	289.909	289.318	292.273	1.01021	0.0146569	1	1
TAS1R1	ENSGALG00000000642	79.5393	82.878	66.1845	0.798577	-0.324497	0.364681	1
ANKS3	ENSGALG00000000643	100.325	99.4348	103.886	1.04476	0.0631761	1	1
NFASC	ENSGALG00000000644	11595.7	12051.6	9771.99	0.810846	-0.3025	0.584956	1
ESPN	ENSGALG00000000645	301.57	360.01	67.8098	0.188355	-2.40847	0.0299347	1
NIP7	ENSGALG00000000650	287.433	282.665	306.502	1.08433	0.116803	0.69801	1
ACOT7	ENSGALG00000000652	828.171	874.187	644.104	0.736804	-0.440647	0.241109	1
CNTN2	ENSGALG00000000653	33060.4	34115.5	28839.7	0.845354	-0.242373	0.798944	1
ENSGALG00000000654	ENSGALG00000000654	0.58034	0.684167	0.165031	0.241215	-2.05161	1	1
TMEM81	ENSGALG00000000656	12.1855	12.6833	10.1942	0.80375	-0.315181	1	1
TERF2	ENSGALG00000000657	708.825	731.927	616.415	0.842182	-0.247797	0.549338	1
CYB5B	ENSGALG00000000660	835.574	811.056	933.647	1.15115	0.203075	0.667965	1
EDN2	ENSGALG00000000667	0.800862	0.877305	0.495093	0.564335	-0.825377	1	1
RBBP5	ENSGALG00000000668	375.909	366.146	414.962	1.13333	0.180564	0.674162	1
ETV3	ENSGALG00000000669	654.147	665.15	610.135	0.91729	-0.12455	0.856785	1
DSTYK	ENSGALG00000000670	138.483	141.956	124.59	0.877666	-0.188256	0.789605	1
NFAT5	ENSGALG00000000671	1210.16	1247.68	1060.08	0.849642	-0.235073	0.631514	1
SCMH1	ENSGALG00000000672	372.042	381.991	332.248	0.869782	-0.201275	0.600381	1
TMCC2	ENSGALG00000000673	1140.26	1136.47	1155.38	1.01664	0.0238107	0.941822	1
MYO1D	ENSGALG00000000674	304.645	336.574	176.93	0.525678	-0.927749	0.103083	1
CTPS1	ENSGALG00000000675	918.87	915.392	932.782	1.019	0.0271489	1	1
CITED4	ENSGALG00000000678	2208.92	2312.18	1795.86	0.776693	-0.364583	0.415275	1
NUAK2	ENSGALG00000000680	107.456	118.052	65.0754	0.551245	-0.859235	0.3109	1
PAK1	ENSGALG00000000681	291.21	280.029	335.933	1.19964	0.262601	0.41961	1
KLHDC8A	ENSGALG00000000684	193.534	214.709	108.834	0.506889	-0.980259	0.259987	1
MAP3K14	ENSGALG00000000685	356.233	367.819	309.888	0.8425	-0.247251	0.521548	1
KIAA0556	ENSGALG00000000687	138.296	138.352	138.073	0.997988	-0.00290506	0.870178	1
GDPD4	ENSGALG00000000690	62.0901	59.7466	71.4643	1.19612	0.258367	0.755444	1
CDK18	ENSGALG00000000692	38.6126	36.6618	46.4161	1.26606	0.340349	0.253359	1
NOB1	ENSGALG00000000693	497.967	507.896	458.253	0.902257	-0.148389	0.706474	1
FMNL1	ENSGALG00000000694	43.1139	49.8946	15.9913	0.320501	-1.6416	0.00678411	0.987479
MFSD4	ENSGALG00000000695	14.8212	15.1972	13.3174	0.876309	-0.190488	0.826197	1
WWP2	ENSGALG00000000699	379.775	389.778	339.76	0.871674	-0.19814	0.713148	1
ELK4	ENSGALG00000000701	377.152	394.703	306.95	0.777672	-0.362767	0.396417	1
SLC45A3	ENSGALG00000000703	190.114	201.743	143.598	0.711789	-0.490477	0.537361	1
MKS1	ENSGALG00000000706	125.274	131.92	98.6894	0.748103	-0.418691	0.426194	1
PSMD7	ENSGALG00000000707	1484.68	1443.63	1648.85	1.14216	0.191761	0.651132	1
NUCKS1	ENSGALG00000000708	5346.54	5373.77	5237.62	0.974665	-0.0370214	0.861892	1
RNF207	ENSGALG00000000710	1137.56	1191.61	921.358	0.773208	-0.371072	0.312148	1
RAB29	ENSGALG00000000712	14.3099	14.7328	12.6182	0.856469	-0.223527	0.906807	1
ZFHX3	ENSGALG00000000713	2703.4	2437.76	3765.95	1.54484	0.627455	0.364151	1
RPL22	ENSGALG00000000719	4094.37	4144.81	3892.6	0.939149	-0.0905735	0.771112	1
ENSGALG00000000720	ENSGALG00000000720	42.5956	47.1037	24.5633	0.521473	-0.939336	0.188223	1
SLC41A1	ENSGALG00000000721	617.041	637.833	533.874	0.837012	-0.256679	0.54829	1
ENSGALG00000000722	ENSGALG00000000722	6.20098	5.44628	9.2198	1.69286	0.759465	0.38993	1
STX12	ENSGALG00000000723	724.523	721.445	736.836	1.02133	0.0304552	0.960212	1
PM20D1	ENSGALG00000000724	227.536	233.884	202.143	0.864288	-0.210416	0.686276	1
RFX7	ENSGALG00000000725	525.526	542.782	456.502	0.84104	-0.249753	0.635897	1
ELAVL1	ENSGALG00000000726	488.167	495.948	457.04	0.921548	-0.117869	0.766614	1
PPP1R8	ENSGALG00000000729	780.823	772.093	815.744	1.05654	0.079341	0.845657	1
CACNA1S	ENSGALG00000000730	14.4349	15.4347	10.4355	0.676106	-0.564678	0.517459	1
THEMIS2	ENSGALG00000000731	5.129	3.82329	10.3518	2.70757	1.437	0.323019	1
MYO7A	ENSGALG00000000733	60.8602	59.7758	65.1974	1.0907	0.125252	0.690863	1
RPA2	ENSGALG00000000734	334.889	333.997	338.457	1.01335	0.0191358	1	1
CDD	ENSGALG00000000735	0	0	0	NA	NA	NA	NA
MATK	ENSGALG00000000736	15.8044	15.6525	16.4118	1.04851	0.0683431	0.883032	1
SMPDL3B	ENSGALG00000000737	238.009	249.757	191.014	0.764798	-0.38685	0.51984	1
XKR8	ENSGALG00000000739	237.067	248.578	191.024	0.768466	-0.379946	0.236006	1
APBA3	ENSGALG00000000740	238.111	240.336	229.211	0.953713	-0.0683736	0.904737	1
PIM1	ENSGALG00000000742	355.47	334.468	439.476	1.31396	0.393919	0.577173	1
SLC26A9	ENSGALG00000000745	2.03812	2.02684	2.08326	1.02784	0.0396098	0.587051	1
CHD5	ENSGALG00000000747	1974.13	2045.28	1689.53	0.826067	-0.27567	0.434431	1
TJP3	ENSGALG00000000748	166.021	175.651	127.502	0.725881	-0.462195	0.332249	1
CAPN5	ENSGALG00000000750	391.557	412.547	307.598	0.745606	-0.423514	0.324917	1
ARNT	ENSGALG00000000751	2191.73	2218.75	2083.66	0.939112	-0.0906301	0.72594	1
TBC1D22B	ENSGALG00000000753	1067.51	1087.97	985.68	0.905983	-0.142445	0.579097	1
ACER3	ENSGALG00000000755	30.96	30.1884	34.0465	1.1278	0.173509	0.642954	1
TSKU	ENSGALG00000000761	14.7082	14.7631	14.4885	0.981404	-0.0270804	0.917576	1
SSR2	ENSGALG00000000764	1051.6	1043.04	1085.87	1.04106	0.0580573	0.823121	1
ZMAT2	ENSGALG00000000766	1051.44	1028.87	1141.7	1.10966	0.150122	0.825351	1
RAB7B	ENSGALG00000000769	16.398	18.1233	9.49676	0.524009	-0.932335	0.159605	1
PLA2G15	ENSGALG00000000771	111.513	105.957	133.739	1.2622	0.335946	0.293276	1
TLR21	ENSGALG00000000774	86.2657	83.8622	95.8799	1.1433	0.193209	0.639245	1
CTSS	ENSGALG00000000775	11.7826	11.1426	14.3426	1.28718	0.364218	0.892521	1
BRPF3	ENSGALG00000000776	493.422	510.902	423.504	0.828935	-0.270669	0.515279	1
EYA3	ENSGALG00000000777	337.574	338.256	334.844	0.989912	-0.014628	0.993322	1
ENSGALG00000000779	ENSGALG00000000779	20.4299	20.9313	18.4243	0.88023	-0.184047	0.786943	1
SMPD3	ENSGALG00000000780	2956.7	2994.82	2804.19	0.936347	-0.0948843	0.877702	1
MLLT11	ENSGALG00000000781	2.22524	2.2572	2.09739	0.929199	-0.10594	1	1
PTAFR	ENSGALG00000000783	1.81226	1.88114	1.53672	0.816909	-0.291752	0.817741	1
PIP5K1C	ENSGALG00000000784	489.849	498.308	456.013	0.915124	-0.12796	0.820436	1
HYAL1	ENSGALG00000000785	409.3	425.444	344.723	0.810267	-0.303531	0.499561	1
CTSE	ENSGALG00000000786	0.370634	0.422035	0.165031	0.391036	-1.35463	1	1
DHX38	ENSGALG00000000787	928.193	953.197	828.178	0.868843	-0.202833	0.676427	1
AVT2R	ENSGALG00000000788	8.39492	10.1791	1.2581	0.123596	-3.01629	0.0286781	1
ENSGALG00000000789	ENSGALG00000000789	0.108701	0.135876	0	0	#NAME?	1	1
DNAJC8	ENSGALG00000000790	1359.03	1338.36	1441.71	1.07723	0.107321	0.845255	1
ENSGALG00000000791	ENSGALG00000000791	160.752	160.994	159.787	0.992504	-0.0108546	0.98776	1
VPS72	ENSGALG00000000793	6.62425	6.90241	5.5116	0.798504	-0.324629	0.738616	1
HARS	ENSGALG00000000794	2173.4	2171.12	2182.51	1.00525	0.00754933	0.94964	1
MFSD12	ENSGALG00000000795	127.143	131.018	111.642	0.85211	-0.230889	0.578586	1
PRMT7	ENSGALG00000000800	127.414	130.872	113.584	0.867903	-0.204394	0.674547	1
DHODH	ENSGALG00000000802	300.304	286.162	356.872	1.2471	0.318572	0.486139	1
ENSGALG00000000803	ENSGALG00000000803	0.137012	0.171265	0	0	#NAME?	1	1
SLC7A6OS	ENSGALG00000000804	120.91	117.601	134.144	1.14067	0.189881	0.719481	1
LINGO3	ENSGALG00000000806	324.831	264.895	564.578	2.13133	1.09176	0.0114183	1
ENSGALG00000000807	ENSGALG00000000807	0.363754	0	1.81877	Inf	Inf	0.0921726	1
ENSGALG00000000808	ENSGALG00000000808	0.346941	0.35116	0.330062	0.93992	-0.0893905	0.624929	1
C19orf35	ENSGALG00000000810	4.42248	3.80515	6.8918	1.81118	0.856928	0.500303	1
IST1	ENSGALG00000000811	1401.01	1399.96	1405.19	1.00373	0.00537479	0.981658	1
OAZ1	ENSGALG00000000812	2665.01	2639.27	2767.98	1.04877	0.0686947	1	1
HNRNPR	ENSGALG00000000814	3660.95	3644.67	3726.09	1.02234	0.0318739	0.964418	1
ENSGALG00000000816	ENSGALG00000000816	440.39	443.333	428.62	0.966813	-0.0486912	0.987548	1
ZNF821	ENSGALG00000000817	879.191	887.461	846.112	0.953408	-0.0688344	0.769762	1
LRRC32	ENSGALG00000000818	1.46361	1.19778	2.52691	2.10965	1.07701	0.248162	1
ENSGALG00000000819	ENSGALG00000000819	42.1547	41.8567	43.3471	1.03561	0.0504782	0.826002	1
HTR1D	ENSGALG00000000820	3.51046	2.75738	6.52277	2.36557	1.24219	0.3667	1
ENSGALG00000000823	ENSGALG00000000823	1903.57	1898.91	1922.23	1.01228	0.0176097	0.948337	1
ENSGALG00000000824	ENSGALG00000000824	0.292429	0.0794088	1.14451	14.4129	3.84929	0.247907	1
MAPK13	ENSGALG00000000826	19.9088	19.8337	20.2091	1.01893	0.0270554	1	1
C11orf30	ENSGALG00000000830	301.862	306.573	283.019	0.92317	-0.115332	0.79839	1
IK	ENSGALG00000000833	1298.48	1284.95	1352.61	1.05265	0.074027	1	1
RASSF5	ENSGALG00000000834	11.5649	12.8364	6.47861	0.504705	-0.986488	0.515762	1
PLEKHJ1	ENSGALG00000000835	1382.5	1388.69	1357.74	0.977715	-0.0325145	0.999394	1
RFX5	ENSGALG00000000836	0.781942	0.93617	0.165031	0.176283	-2.50403	1	1
FKBP6	ENSGALG00000000837	8.37429	9.48303	3.93934	0.415409	-1.2674	0.356178	1
PRKRIR	ENSGALG00000000838	81.8465	82.6102	78.7918	0.953778	-0.0682739	0.758712	1
WNT11	ENSGALG00000000839	29.6172	24.5867	49.7393	2.02301	1.0165	0.533623	1
KDM1A	ENSGALG00000000840	4687.72	4765.23	4377.66	0.918668	-0.122385	0.817766	1
NDUFA2	ENSGALG00000000842	333.918	323.167	376.921	1.16634	0.221983	0.710558	1
DOT1L	ENSGALG00000000843	1429.8	1503.12	1136.5	0.756092	-0.403366	0.322489	1
SLC26A8	ENSGALG00000000844	43.4638	42.5905	46.957	1.10252	0.140809	0.695893	1
UVRAG	ENSGALG00000000845	60.1481	62.9187	49.0657	0.779828	-0.358773	0.823395	1
TMCO6	ENSGALG00000000846	180.605	179.689	184.267	1.02547	0.0362896	1	1
GARNL3	ENSGALG00000000847	311.447	314.985	297.291	0.943826	-0.0834076	0.972843	1
AP1G1	ENSGALG00000000848	1119.75	1124.68	1100.05	0.978098	-0.0319486	1	1
ROBO4	ENSGALG00000000850	3.33793	3.24396	3.71382	1.14484	0.195148	1	1
TMEM173	ENSGALG00000000852	83.0415	85.7816	72.0813	0.840289	-0.251042	0.757306	1
SLC2A8	ENSGALG00000000853	180.442	184.617	163.74	0.886916	-0.173131	0.691667	1
ZMPSTE24	ENSGALG00000000855	529.393	518.651	572.365	1.10357	0.142172	0.583966	1
EIF2D	ENSGALG00000000856	720.775	719.617	725.405	1.00804	0.0115567	0.910155	1
NMT1	ENSGALG00000000857	886.959	887.713	883.947	0.995758	-0.0061327	0.943457	1
SLC7A6	ENSGALG00000000860	102.881	101.646	107.821	1.06076	0.0850921	0.820314	1
RLF	ENSGALG00000000862	424.916	441.822	357.288	0.80867	-0.306377	0.576108	1
DYRK3	ENSGALG00000000863	205.395	212.363	177.52	0.835924	-0.258557	0.68197	1
FBXW2	ENSGALG00000000864	337.471	340.274	326.26	0.958816	-0.0606745	0.897989	1
ENSGALG00000000865	ENSGALG00000000865	39.6829	38.7015	43.6083	1.12678	0.172212	0.899049	1
SELENBP1	ENSGALG00000000866	0.456499	0.351474	0.876598	2.49406	1.3185	0.409975	1
RNF121	ENSGALG00000000868	239.157	240.707	232.959	0.967814	-0.0471989	0.97173	1
ZDHHC18	ENSGALG00000000869	222.191	225.953	207.139	0.916734	-0.125424	0.877059	1
DCAKD	ENSGALG00000000870	6.35437	6.1348	7.23268	1.17896	0.237514	0.763515	1
MADPRT	ENSGALG00000000871	2.17219	2.59146	0.495093	0.191048	-2.38799	0.954411	1
NDRG4	ENSGALG00000000874	155.708	159.625	140.041	0.877313	-0.188836	0.739306	1
PHLPP2	ENSGALG00000000875	409.937	421.577	363.378	0.861951	-0.214322	0.657232	1
KIF18B	ENSGALG00000000878	312.825	310.313	322.876	1.04049	0.0572595	0.893298	1
GINS3	ENSGALG00000000880	75.0968	74.732	76.5558	1.0244	0.0347843	0.660838	1
GPATCH3	ENSGALG00000000881	146.234	150.63	128.65	0.854081	-0.227555	0.595298	1
ENSGALG00000000882	ENSGALG00000000882	140.171	143.468	126.983	0.885097	-0.176093	0.720971	1
MAPKAPK2	ENSGALG00000000883	2025.27	1888.84	2570.98	1.36114	0.44482	0.235714	1
CXXC5	ENSGALG00000000884	1073.1	1107.89	933.97	0.84302	-0.246362	0.486988	1
CCDC113	ENSGALG00000000886	30.9328	34.9108	15.0208	0.430263	-1.21671	0.0995881	1
NR0B2	ENSGALG00000000887	1.8825	1.33241	4.08285	3.06425	1.61553	0.56483	1
CSNK2A2	ENSGALG00000000889	1376.7	1384.77	1344.44	0.970877	-0.0426401	1	1
SRPK1	ENSGALG00000000890	537.763	536.821	541.53	1.00877	0.0126021	0.762074	1
NSUN5	ENSGALG00000000891	173.018	176.281	159.967	0.907457	-0.1401	0.797206	1
IL10	ENSGALG00000000892	0.269703	0	1.34851	Inf	Inf	0.209027	1
TAT	ENSGALG00000000893	1.66083	0.676939	5.59639	8.2672	3.0474	0.183386	1
APCDD1	ENSGALG00000000894	28.5175	28.5095	28.5496	1.00141	0.00203091	0.761302	1
NUDC	ENSGALG00000000895	1478.45	1434.72	1653.37	1.1524	0.204648	0.668331	1
LHFPL5	ENSGALG00000000897	60.4749	57.5236	72.2798	1.25652	0.329437	0.464071	1
C11H16ORF80	ENSGALG00000000898	514.415	527.985	460.136	0.871493	-0.198438	0.556752	1
PSD2	ENSGALG00000000899	462.373	459.928	472.154	1.02658	0.0378481	0.728291	1
CLPS	ENSGALG00000000900	0.215171	0.268964	0	0	#NAME?	1	1
CHST4	ENSGALG00000000901	0.996254	1.20406	0.165031	0.137062	-2.8671	0.907914	1
KDF1	ENSGALG00000000902	39.6532	39.1967	41.4793	1.05823	0.0816579	1	1
TERF2IP	ENSGALG00000000903	104.783	106.556	97.6888	0.916783	-0.125348	0.803884	1
USB1	ENSGALG00000000904	79.9485	79.6626	81.0919	1.01794	0.0256548	0.944327	1
PSMB4	ENSGALG00000000905	1597.86	1541.53	1823.19	1.18272	0.242107	0.502239	1
RALGPS1	ENSGALG00000000906	51.3655	49.2101	59.9871	1.219	0.285698	0.390387	1
KARS	ENSGALG00000000907	1618.53	1601.38	1687.14	1.05355	0.0752558	0.807007	1
ADAT1	ENSGALG00000000908	492.685	484.971	523.539	1.07953	0.110398	1	1
GFAP	ENSGALG00000000909	7.95205	7.41329	10.1071	1.36338	0.447183	0.604574	1
IL19	ENSGALG00000000911	0.230546	0.246925	0.165031	0.668344	-0.581336	1	1
KCNAB2	ENSGALG00000000912	739.756	876.193	194.009	0.221423	-2.17512	0.00401299	0.855615
ENSGALG00000000913	ENSGALG00000000913	706.408	724.307	634.809	0.876436	-0.190279	0.689872	1
FAM187B	ENSGALG00000000914	1.0057	1.13335	0.495093	0.436842	-1.19482	1	1
ENSGALG00000000915	ENSGALG00000000915	14.3567	13.7129	16.9318	1.23473	0.304199	0.384521	1
NRG2	ENSGALG00000000917	13.3589	14.0131	10.7424	0.766598	-0.383458	0.71728	1
ENSGALG00000000918	ENSGALG00000000918	21.1849	23.713	11.0726	0.46694	-1.09869	0.202441	1
PIGR	ENSGALG00000000919	0.471479	0.252221	1.34851	5.34656	2.41861	0.508252	1
CGN	ENSGALG00000000920	219.762	224.024	202.717	0.904893	-0.144182	0.672151	1
NHE1	ENSGALG00000000921	1474.67	1462.21	1524.51	1.0426	0.060192	0.724553	1
ANGPTL2	ENSGALG00000000927	75.0937	68.5972	101.08	1.47353	0.559273	0.251379	1
HIP1	ENSGALG00000000930	10040.1	11558.5	3966.82	0.343196	-1.54289	0.0139381	1
ZBTB43	ENSGALG00000000934	58.1476	59.9789	50.8222	0.847333	-0.238998	0.712775	1
TUFT1	ENSGALG00000000935	107.174	105.598	113.48	1.07465	0.103861	1	1
LMX1B	ENSGALG00000000936	41.1873	45.9492	22.1397	0.48183	-1.0534	0.678779	1
CDON	ENSGALG00000000939	1058.38	1055.17	1071.24	1.01523	0.0218019	0.896729	1
ALC	ENSGALG00000000940	0.134518	0.168147	0	0	#NAME?	1	1
WDTC1	ENSGALG00000000943	328.135	326.292	335.507	1.02824	0.0401805	0.904134	1
SUPT4H1	ENSGALG00000000944	395.757	403.331	365.461	0.906108	-0.142246	0.705176	1
PFDN1	ENSGALG00000000946	771.354	745.968	872.898	1.17015	0.226699	0.553441	1
FKBP51	ENSGALG00000000947	594.813	565.159	713.427	1.26235	0.336109	0.388895	1
HBEGF	ENSGALG00000000949	2.16314	2.30689	1.58816	0.688445	-0.538588	1	1
MVB12B	ENSGALG00000000950	1676.35	1587.14	2033.2	1.28105	0.357328	0.25639	1
CCL4	ENSGALG00000000951	0.0518653	0.0648317	0	0	#NAME?	1	1
TEAD3	ENSGALG00000000953	147.123	149.108	139.182	0.933427	-0.0993905	0.999738	1
SMPD2	ENSGALG00000000954	44.2108	45.7667	37.987	0.830015	-0.26879	0.84115	1
TMEM222	ENSGALG00000000955	1218.8	1217.87	1222.51	1.00381	0.00548914	1	1
CCL4	ENSGALG00000000956	0.0725204	0.0906504	0	0	#NAME?	1	1
ESAM	ENSGALG00000000957	72.5246	69.0121	86.5744	1.25448	0.327091	0.408513	1
SNX27	ENSGALG00000000958	550.74	551.847	546.315	0.989977	-0.0145336	0.94698	1
YTHDF2	ENSGALG00000000959	1072.49	1074.61	1064.04	0.990164	-0.0142608	0.903526	1
PUS3	ENSGALG00000000962	156.377	156.043	157.716	1.01072	0.0153845	0.978201	1
NPHP4	ENSGALG00000000966	571.184	617.785	384.778	0.622834	-0.68308	0.0604689	1
STT3A	ENSGALG00000000970	328.468	324.566	344.075	1.06011	0.084212	0.872918	1
PBX3	ENSGALG00000000972	145.478	145.935	143.654	0.984375	-0.0227204	0.910651	1
IGSF1	ENSGALG00000000974	1.31209	1.32559	1.2581	0.949086	-0.0753894	0.788054	1
C1orf174	ENSGALG00000000975	204.493	206.095	198.085	0.961133	-0.0571926	0.649498	1
DFFB	ENSGALG00000000976	41.5183	46.2298	22.6722	0.490424	-1.0279	0.105366	1
MAPKAP1	ENSGALG00000000977	203.86	204.293	202.131	0.989418	-0.0153485	0.981748	1
CEP104	ENSGALG00000000978	146.424	155.729	109.205	0.701251	-0.511998	0.187626	1
ENSGALG00000000979	ENSGALG00000000979	0	0	0	NA	NA	NA	NA
LRRC47	ENSGALG00000000980	41.6978	43.9882	32.5364	0.739662	-0.435063	0.510551	1
GMEB1	ENSGALG00000000981	673.317	679.722	647.695	0.952882	-0.069631	0.877249	1
CCDC27	ENSGALG00000000982	313.417	332.973	235.196	0.706352	-0.501541	0.144857	1
L3MBTL1	ENSGALG00000000983	133.427	136.17	122.459	0.899308	-0.153112	0.906921	1
ENSGALG00000000984	ENSGALG00000000984	0.327107	0.408884	0	0	#NAME?	1	1
EFTUD2	ENSGALG00000000988	1185.21	1173.68	1231.34	1.04913	0.0691971	0.924021	1
SRSF6	ENSGALG00000000990	2390.12	2384.95	2410.77	1.01082	0.0155328	0.997879	1
TAF12	ENSGALG00000000991	473.287	476.676	459.733	0.964456	-0.0522123	0.896609	1
GAPVD1	ENSGALG00000000993	448.578	445.154	462.277	1.03847	0.0544554	0.91707	1
RAB42	ENSGALG00000000994	7.34327	7.25379	7.70117	1.06167	0.0863419	0.744199	1
AP3D1	ENSGALG00000000996	4433.38	4448.71	4372.05	0.982769	-0.025076	0.962916	1
GJC1	ENSGALG00000000997	292.651	292.95	291.453	0.994889	-0.00739211	0.878062	1
MTFR1L	ENSGALG00000000998	383.886	380.752	396.426	1.04117	0.0581999	0.872281	1
ZNF319	ENSGALG00000000999	588.141	589.345	583.325	0.989784	-0.0148137	0.869099	1
HSPA5	ENSGALG00000001000	4222.32	4203.47	4297.71	1.02242	0.0319877	0.894229	1
MAP2K4	ENSGALG00000001001	473.78	492.323	399.607	0.811676	-0.301023	0.380897	1
RABEPK	ENSGALG00000001002	284.056	288.656	265.657	0.920326	-0.119783	0.642796	1
SEPN1	ENSGALG00000001003	202.806	189.13	257.508	1.36154	0.445236	0.222579	1
ENSGALG00000001004	ENSGALG00000001004	4.38628	3.80157	6.72511	1.76903	0.822962	0.457458	1
STT3A	ENSGALG00000001005	1295.29	1272.49	1386.47	1.08957	0.123759	0.650228	1
TP73	ENSGALG00000001006	24.7308	26.2626	18.6036	0.708368	-0.497429	0.564107	1
MMP15	ENSGALG00000001007	5018.89	4989.67	5135.77	1.02928	0.0416362	0.885289	1
ENSGALG00000001009	ENSGALG00000001009	14.1603	13.8777	15.2904	1.1018	0.139857	0.633159	1
CNGB1	ENSGALG00000001011	29.2122	31.3617	20.6139	0.657295	-0.605388	0.653921	1
PPP6C	ENSGALG00000001013	648.117	662.217	591.716	0.893537	-0.1624	0.68922	1
ARPC5L	ENSGALG00000001014	221.454	216.778	240.158	1.10785	0.147766	0.886125	1
WRAP73	ENSGALG00000001017	104.488	101.153	117.827	1.16484	0.220132	0.872493	1
EI24	ENSGALG00000001018	1474.35	1430.2	1650.95	1.15435	0.207075	0.606979	1
BTBD2	ENSGALG00000001019	271.102	269.648	276.918	1.02696	0.0383806	1	1
KIFC3	ENSGALG00000001020	446.471	454.247	415.366	0.914407	-0.129092	0.640046	1
MYOCD	ENSGALG00000001021	16.1065	18.6231	6.04004	0.324331	-1.62446	0.102235	1
CCDC43	ENSGALG00000001022	581.568	592.692	537.073	0.906158	-0.142166	0.733438	1
ENSGALG00000001023	ENSGALG00000001023	268.055	262.454	290.46	1.1067	0.14627	0.779486	1
TPRG1L	ENSGALG00000001024	719.962	690.289	838.654	1.21493	0.280875	0.432652	1
GOLGA1	ENSGALG00000001025	194.969	206.425	149.145	0.722515	-0.4689	0.435504	1
EPB41L1	ENSGALG00000001026	5359.09	5361.57	5349.16	0.997685	-0.00334389	0.944815	1
C17orf104	ENSGALG00000001027	0.125578	0.115714	0.165031	1.42619	0.512169	0.533208	1
RNF43	ENSGALG00000001028	25.4272	25.1502	26.5352	1.05507	0.0773363	0.464598	1
SCAMP4	ENSGALG00000001030	252.871	252.319	255.081	1.01095	0.0157093	0.72265	1
HSF5	ENSGALG00000001031	2.47015	2.74477	1.37169	0.499747	-1.00073	0.950332	1
STUB1	ENSGALG00000001032	692.428	679.902	742.531	1.09211	0.127124	0.732441	1
FOXRED1	ENSGALG00000001033	268.729	274.844	244.269	0.888753	-0.170145	0.720984	1
C20H20ORF4	ENSGALG00000001034	101.653	96.475	122.365	1.26836	0.342964	0.619134	1
ENSGALG00000001035	ENSGALG00000001035	16.6255	19.0917	6.76066	0.354115	-1.49771	0.148592	1
ELAC2	ENSGALG00000001036	589.695	613.793	493.305	0.803699	-0.315272	0.502899	1
SCAI	ENSGALG00000001037	226.79	231.016	209.886	0.908536	-0.138384	0.8791	1
MAN1C1	ENSGALG00000001038	80.485	79.9027	82.8142	1.03644	0.0516343	0.720366	1
RPL35	ENSGALG00000001039	3438.66	3461.26	3348.25	0.967348	-0.0478927	0.782056	1
MEGF6	ENSGALG00000001040	16.6635	12.9917	31.3507	2.41314	1.27091	0.045543	1
KATNB1	ENSGALG00000001041	172.836	178.968	148.307	0.828676	-0.27112	0.346436	1
MTMR4	ENSGALG00000001042	17.3936	18.6766	12.2616	0.656518	-0.607093	0.504481	1
REXO1	ENSGALG00000001043	1224.33	1241.87	1154.15	0.929363	-0.105685	0.764336	1
SLC4A9	ENSGALG00000001045	0.37224	0.259011	0.825156	3.1858	1.67166	0.366249	1
DLGAP4	ENSGALG00000001046	1196.21	1182.52	1250.98	1.05789	0.0811937	0.793041	1
OLFML2A	ENSGALG00000001048	269.968	252.44	340.084	1.34719	0.429953	0.213467	1
ENSGALG00000001049	ENSGALG00000001049	80.4628	75.1323	101.785	1.35474	0.438019	0.433629	1
LDLRAP1	ENSGALG00000001051	166.82	157.637	203.553	1.29127	0.368793	0.461124	1
SRPR	ENSGALG00000001053	1546.65	1520.94	1649.5	1.08453	0.117064	0.57196	1
C20H20ORF24	ENSGALG00000001054	906.055	881.814	1003.02	1.13745	0.1858	0.509544	1
NSF	ENSGALG00000001055	467.577	462.899	486.291	1.05053	0.0711225	0.774755	1
ABHD11	ENSGALG00000001056	49.7573	49.0884	52.4325	1.06812	0.0950788	0.807004	1
ARHGEF16	ENSGALG00000001058	262.528	252.971	300.754	1.18889	0.249613	0.647563	1
GGT7	ENSGALG00000001062	188.097	183.301	207.28	1.13082	0.177363	0.72888	1
PRDM16	ENSGALG00000001063	483.069	382.951	883.541	2.30719	1.20614	0.244004	1
DDA1	ENSGALG00000001064	1579.39	1566.94	1629.18	1.03972	0.0561994	0.828634	1
DRC7	ENSGALG00000001065	15.1248	15.0147	15.5651	1.03666	0.0519374	0.692989	1
TMEM57	ENSGALG00000001067	953.635	946.182	983.445	1.03938	0.0557262	0.745436	1
ZPD	ENSGALG00000001069	0.173079	0.216349	0	0	#NAME?	1	1
FAM118B	ENSGALG00000001070	200.384	213.009	149.887	0.703667	-0.507036	0.203256	1
ELN	ENSGALG00000001071	253.954	194.854	490.352	2.51651	1.33142	0.274023	1
NR6A1	ENSGALG00000001073	1071.71	1146.14	773.961	0.675275	-0.566453	0.280484	1
LIMK1	ENSGALG00000001076	692.436	704.294	645.002	0.915813	-0.126876	0.839357	1
TIRAP	ENSGALG00000001077	422.63	433.56	378.909	0.873948	-0.194381	0.449509	1
ENSGALG00000001078	ENSGALG00000001078	0.292429	0.0794088	1.14451	14.4129	3.84929	0.247907	1
Wnt3	ENSGALG00000001079	5.24989	6.17818	1.53672	0.248734	-2.00732	0.500157	1
NR5A1	ENSGALG00000001080	10.9069	10.8531	11.1222	1.0248	0.035342	0.914761	1
TTC34	ENSGALG00000001081	4.47342	5.55052	0.165031	0.0297325	-5.07181	0.12822	1
DCPS	ENSGALG00000001082	363.141	368.616	341.24	0.925732	-0.111333	0.609697	1
ATP8B3	ENSGALG00000001084	48.8752	50.3356	43.0336	0.854933	-0.226117	0.684881	1
ADGRG1	ENSGALG00000001085	449.754	466.398	383.179	0.82157	-0.283545	0.560398	1
C1orf116	ENSGALG00000001091	12.7702	8.75105	28.8467	3.29637	1.72088	0.0623847	1
TCF3	ENSGALG00000001093	3132.38	3166.97	2994.03	0.945391	-0.0810172	0.840967	1
ADGRD2	ENSGALG00000001094	4.11534	2.51228	10.5276	4.19044	2.0671	0.0536409	1
CCDC183	ENSGALG00000001095	0	0	0	NA	NA	NA	NA
UQCR11	ENSGALG00000001096	731.65	718.349	784.853	1.09258	0.127738	0.927264	1
WNT9b	ENSGALG00000001097	0.696943	0.582375	1.15522	1.98363	0.988146	0.366324	1
ANKHD1	ENSGALG00000001099	2887.69	2956.75	2611.49	0.88323	-0.179139	0.698926	1
ST3GAL4	ENSGALG00000001100	850.103	891.687	683.764	0.76682	-0.38304	0.302444	1
MBD3	ENSGALG00000001101	853.173	845.664	883.213	1.0444	0.0626771	0.879965	1
PSMB7	ENSGALG00000001103	1620.97	1547.2	1916.03	1.23838	0.308454	0.399268	1
SBDS	ENSGALG00000001104	51.8537	50.3701	57.788	1.14727	0.198204	0.716767	1
MEX3D	ENSGALG00000001106	841.994	860.871	766.488	0.890363	-0.167534	0.568995	1
ENSGALG00000001107	ENSGALG00000001107	72.3023	77.344	52.1357	0.674075	-0.569019	0.427338	1
MIER2	ENSGALG00000001108	207.436	203.4	223.581	1.09922	0.136475	0.891508	1
GTSF1	ENSGALG00000001109	34.8044	34.4563	36.1972	1.05053	0.0711109	0.928218	1
ENSGALG00000001110	ENSGALG00000001110	95.9898	95.9713	96.0638	1.00096	0.00138937	0.655112	1
DNAH9	ENSGALG00000001111	456.263	529.735	162.375	0.306521	-1.70594	0.0622206	1
SRA1	ENSGALG00000001113	0	0	0	NA	NA	NA	NA
MMEL1	ENSGALG00000001115	1.32568	1.46635	0.763008	0.520346	-0.942458	0.726443	1
PFKFB2	ENSGALG00000001117	138.412	139.825	132.762	0.949488	-0.0747788	0.801245	1
NEK6	ENSGALG00000001118	1009.86	859.784	1610.16	1.87275	0.90516	0.0166864	1
SH3GL1	ENSGALG00000001121	625.689	614.138	671.894	1.09404	0.129672	0.769975	1
CALN1	ENSGALG00000001122	10.48	9.22759	15.4894	1.6786	0.747258	0.14436	1
LHX2	ENSGALG00000001124	6.4645	6.74892	5.32682	0.789284	-0.341383	0.819416	1
CHAF1A	ENSGALG00000001126	528.013	529.811	520.822	0.983034	-0.0246867	0.966722	1
KIRREL3	ENSGALG00000001129	752.975	869.978	284.964	0.327553	-1.6102	0.00635159	0.987479
WBSCR17	ENSGALG00000001130	187.07	180.877	211.842	1.17119	0.227974	0.576356	1
ENSGALG00000001131	ENSGALG00000001131	0.528913	0.524508	0.546535	1.042	0.0593497	0.768987	1
APBB3	ENSGALG00000001132	207.086	210.983	191.495	0.907634	-0.139817	0.710496	1
ENSGALG00000001136	ENSGALG00000001136	5.99542	7.31638	0.711566	0.0972566	-3.36206	0.120651	1
ENSGALG00000001137	ENSGALG00000001137	0.0414417	0.0518021	0	0	#NAME?	1	1
ENSGALG00000001138	ENSGALG00000001138	124.008	102.071	211.756	2.07459	1.05283	0.288132	1
HES5	ENSGALG00000001141	77.5734	90.3469	26.4798	0.29309	-1.77058	0.291072	1
ETS1	ENSGALG00000001143	304.522	256.401	497.008	1.9384	0.954867	0.281324	1
ZNF346	ENSGALG00000001144	103.824	108.994	83.1449	0.762839	-0.390549	0.293068	1
UBXN6	ENSGALG00000001146	100.892	102.933	92.7261	0.900836	-0.150664	0.91375	1
ADGRG5	ENSGALG00000001149	1.94471	2.06225	1.47457	0.715032	-0.48392	1	1
ENSGALG00000001150	ENSGALG00000001150	327.868	387.537	89.1912	0.230149	-2.11936	0.0599346	1
AUTS2	ENSGALG00000001153	5606.24	5485.19	6090.46	1.11035	0.151008	0.619763	1
RNF222	ENSGALG00000001156	0	0	0	NA	NA	NA	NA
DENND1A	ENSGALG00000001157	197.578	199.672	189.202	0.947562	-0.0777074	0.954882	1
UIMC1	ENSGALG00000001158	131.324	131.862	129.173	0.97961	-0.0297208	0.71859	1
DOK4	ENSGALG00000001160	527.179	540.073	475.603	0.880627	-0.183398	0.952647	1
FLI1	ENSGALG00000001161	29.7555	20.688	66.0259	3.19151	1.67424	0.167839	1
PHB	ENSGALG00000001162	575.608	566.71	611.201	1.07851	0.109036	0.790044	1
NDEL1	ENSGALG00000001163	480.832	488.213	451.308	0.924408	-0.113398	0.838023	1
PANK4	ENSGALG00000001165	368.382	386.926	294.206	0.760366	-0.395235	0.293004	1
ENSGALG00000001166	ENSGALG00000001166	661.884	623.494	815.442	1.30786	0.387205	0.275728	1
KCNJ1	ENSGALG00000001167	0.10226	0.127825	0	0	#NAME?	1	1
POLR2C	ENSGALG00000001168	718.893	709.988	754.515	1.06272	0.0877554	0.874505	1
CRB2	ENSGALG00000001169	106.411	110.701	89.2527	0.806252	-0.310698	0.647518	1
SEMA6B	ENSGALG00000001171	1697.11	1788.46	1331.7	0.744605	-0.425452	0.334556	1
KBP	ENSGALG00000001172	1.2365	1.38059	0.660125	0.478146	-1.06448	1	1
WBSCR16	ENSGALG00000001174	209.28	212.861	194.955	0.91588	-0.12677	0.945326	1
C4BPA	ENSGALG00000001175	708.393	747.822	550.677	0.736374	-0.441488	0.249239	1
CD34	ENSGALG00000001177	4.5306	4.21045	5.81121	1.38019	0.464863	0.838002	1
ARMC8	ENSGALG00000001179	191.157	188.609	201.351	1.06756	0.0943166	0.786919	1
KCNJ5	ENSGALG00000001181	28.1453	30.7486	17.7321	0.576679	-0.794159	0.710322	1
NCOA6	ENSGALG00000001182	990.999	997.434	965.258	0.967741	-0.0473069	0.921722	1
MYH10	ENSGALG00000001183	6046.65	6113.12	5780.76	0.945632	-0.0806488	0.890821	1
COQ9	ENSGALG00000001184	171.296	171.51	170.444	0.993785	-0.00899449	0.927931	1
DHX8	ENSGALG00000001186	329.857	335.915	305.624	0.909827	-0.136337	0.854617	1
STRBP	ENSGALG00000001187	479.643	470.584	515.883	1.09626	0.132592	0.602316	1
ETV4	ENSGALG00000001188	560.104	460.681	957.794	2.07908	1.05595	0.082781	1
NCF1	ENSGALG00000001189	35.2642	32.8875	44.7714	1.36135	0.44504	0.260749	1
DBR1	ENSGALG00000001190	363.257	364.676	357.578	0.980537	-0.0283562	0.989179	1
GGMOXr1	ENSGALG00000001191	191.276	144.779	377.264	2.60579	1.38172	0.000613963	0.354395
ARHGAP32	ENSGALG00000001192	3736.69	3914.31	3026.19	0.773108	-0.371258	0.336091	1
CIAPIN1	ENSGALG00000001194	1209.05	1173.41	1351.61	1.15186	0.203969	0.623984	1
BARX2B	ENSGALG00000001197	80.3761	87.7531	50.868	0.579671	-0.786693	0.0960955	1
GFOD2	ENSGALG00000001201	1065.75	1054.15	1112.15	1.05502	0.0772721	0.848236	1
CCDC42	ENSGALG00000001202	0.063527	0.0794088	0	0	#NAME?	1	1
TMEM45B	ENSGALG00000001203	3.41983	3.96027	1.2581	0.317681	-1.65435	0.452959	1
ENKD1	ENSGALG00000001204	141.694	142.675	137.769	0.965609	-0.0504895	0.972346	1
ENSGALG00000001206	ENSGALG00000001206	10.7187	12.5439	3.41764	0.272453	-1.87592	0.290813	1
PLCH2	ENSGALG00000001207	117.77	126.11	84.4103	0.669338	-0.579194	0.43251	1
PPP2R3A	ENSGALG00000001208	134.023	128.182	157.389	1.22785	0.296139	0.313895	1
ENSGALG00000001209	ENSGALG00000001209	6.75811	7.36081	4.34734	0.590606	-0.759732	0.419001	1
ENSGALG00000001211	ENSGALG00000001211	5.78331	5.6623	6.26733	1.10685	0.146462	0.827759	1
ENSGALG00000001212	ENSGALG00000001212	5.9051	5.98622	5.5806	0.932241	-0.101226	1	1
MSL2	ENSGALG00000001213	143.754	141.796	151.587	1.06906	0.0963364	0.780004	1
PARD6A	ENSGALG00000001214	33.0173	35.7833	21.9534	0.613509	-0.704844	0.186895	1
PCCB	ENSGALG00000001217	274.894	265.255	313.448	1.18168	0.240844	0.717443	1
PIGU	ENSGALG00000001219	313.629	310.593	325.77	1.04886	0.068827	0.61381	1
HERPUD1	ENSGALG00000001220	106.385	106.303	106.713	1.00386	0.0055512	0.71531	1
PEX10	ENSGALG00000001223	195.355	187.374	227.282	1.21299	0.278563	0.659791	1
RABGAP1	ENSGALG00000001225	897.127	892.337	916.285	1.02684	0.0382082	0.824641	1
ABCA2	ENSGALG00000001226	2147.98	2268.31	1666.64	0.73475	-0.444674	0.318719	1
PIK3R6	ENSGALG00000001227	84.966	81.8782	97.3172	1.18856	0.249215	0.455083	1
SKI	ENSGALG00000001229	284.696	271.224	338.587	1.24837	0.320041	0.203494	1
SAMHD1	ENSGALG00000001231	186.015	182.523	199.981	1.09565	0.131786	0.585794	1
RHD	ENSGALG00000001233	88.6313	93.2573	70.1273	0.751977	-0.41124	0.285024	1
CETP	ENSGALG00000001234	1.42054	1.43275	1.37169	0.957385	-0.0628295	0.539813	1
ANKRD24	ENSGALG00000001235	322.39	318.571	337.667	1.05994	0.0839882	0.603739	1
ZBTB26	ENSGALG00000001236	347.968	345.032	359.713	1.04255	0.0601167	0.828546	1
STX8	ENSGALG00000001238	300.48	293.001	330.396	1.12763	0.173289	0.782108	1
SLC26A2	ENSGALG00000001239	12.0998	11.3212	15.2141	1.34387	0.42639	0.591713	1
SLC25A1	ENSGALG00000001240	1070.22	1058.8	1115.9	1.05392	0.0757718	1	1
ENSGALG00000001242	ENSGALG00000001242	166.304	167.509	161.482	0.964021	-0.052864	0.887133	1
ENSGALG00000001244	ENSGALG00000001244	5.15151	5.63556	3.2153	0.570537	-0.809606	0.642622	1
SIRT6	ENSGALG00000001245	483.757	496.027	434.677	0.876318	-0.190474	0.632237	1
PPARGC1B	ENSGALG00000001246	369.867	396.632	262.808	0.6626	-0.593789	0.12601	1
APLP2	ENSGALG00000001250	3437.81	3527.11	3080.62	0.873413	-0.195264	0.845832	1
CREB3L3	ENSGALG00000001252	26.4145	28.9068	16.4456	0.56892	-0.813703	0.281439	1
RC3H2	ENSGALG00000001253	425.695	443.372	354.989	0.800657	-0.320744	0.715847	1
ARHGEF37	ENSGALG00000001255	39.3349	42.1317	28.1476	0.668086	-0.581894	0.431085	1
NLRC5	ENSGALG00000001256	11.1722	11.7698	8.78177	0.746127	-0.422507	0.987578	1
NUMA1	ENSGALG00000001258	6025.07	6301.59	4918.98	0.780593	-0.357357	0.355114	1
CFAP52	ENSGALG00000001261	22.0264	26.4937	4.15747	0.156923	-2.67187	0.0682462	1
CLIC4	ENSGALG00000001262	1106.72	1086.49	1187.65	1.0931	0.128424	0.737644	1
GTF2IRD1	ENSGALG00000001263	1077.62	1112.59	937.762	0.842867	-0.246624	0.521594	1
PLXNA2	ENSGALG00000001264	2230.09	2072.99	2858.49	1.37892	0.463541	0.618025	1
MAP2K2	ENSGALG00000001267	800.227	784.341	863.771	1.10127	0.139168	0.720759	1
ENSGALG00000001269	ENSGALG00000001269	0.298997	0.373746	0	0	#NAME?	1	1
PRKCZ	ENSGALG00000001270	62.915	59.4104	76.9333	1.29495	0.372893	0.196969	1
C17orf105	ENSGALG00000001271	6.7253	6.38552	8.08444	1.26606	0.340344	0.541108	1
C2CD4C	ENSGALG00000001273	329.099	349.345	248.119	0.710242	-0.493617	0.160872	1
PDCL	ENSGALG00000001275	178.898	179.984	174.557	0.96985	-0.044167	0.835625	1
HOXB9	ENSGALG00000001276	0	0	0	NA	NA	NA	NA
STAG1	ENSGALG00000001277	154.39	149.231	175.026	1.17285	0.23002	0.391213	1
PRDM10	ENSGALG00000001278	922.283	937.943	859.644	0.916521	-0.12576	0.745555	1
ZNF652	ENSGALG00000001279	194.419	196.732	185.171	0.941235	-0.087373	0.900707	1
PHOSPHO1	ENSGALG00000001281	30.4482	29.6699	33.5617	1.13117	0.177815	0.910709	1
GABRD	ENSGALG00000001282	1.66491	1.84913	0.928039	0.501879	-0.994587	1	1
SRRM1	ENSGALG00000001283	3726.17	3810.25	3389.87	0.88967	-0.168657	0.599965	1
SLC35G2	ENSGALG00000001285	140.659	143.895	127.716	0.887561	-0.172082	0.702049	1
ABI3	ENSGALG00000001287	18.0256	17.0082	22.0952	1.29909	0.377504	0.316079	1
CFAP74	ENSGALG00000001288	9.20034	9.48597	8.05783	0.849448	-0.235403	0.855218	1
SHC2	ENSGALG00000001289	4912.09	5356.13	3135.93	0.585484	-0.772298	0.0339972	1
CLIP2	ENSGALG00000001291	1414.45	1484.29	1135.07	0.764725	-0.386987	0.402576	1
IGF2BP1	ENSGALG00000001293	4289.48	4350.84	4044.02	0.92948	-0.105504	0.713954	1
SCLY	ENSGALG00000001295	94.8956	92.6395	103.92	1.12177	0.165774	0.710886	1
RFC2	ENSGALG00000001298	106.023	96.1624	145.463	1.51268	0.597112	0.212893	1
GIP	ENSGALG00000001299	7.61423	7.99221	6.1023	0.763531	-0.389241	1	1
ENSGALG00000001300	ENSGALG00000001300	4.96692	5.13735	4.28519	0.834124	-0.261667	0.643707	1
CLTCL1	ENSGALG00000001301	1582.2	1557.76	1679.97	1.07845	0.108961	0.692786	1
ENSGALG00000001302	ENSGALG00000001302	274.699	276.259	268.461	0.971773	-0.0413081	0.880523	1
TMEM52	ENSGALG00000001304	11.0428	11.7011	8.40931	0.718675	-0.476588	0.914922	1
ENSGALG00000001305	ENSGALG00000001305	0	0	0	NA	NA	NA	NA
NFRKB	ENSGALG00000001306	435.575	443.375	404.376	0.912041	-0.13283	0.820237	1
SNF8	ENSGALG00000001309	309.202	298.501	352.005	1.17924	0.23786	0.66187	1
TRNAU1AP	ENSGALG00000001310	28.8895	28.9431	28.6751	0.99074	-0.0134212	0.941628	1
ARHGAP44	ENSGALG00000001311	121.543	128.629	93.1983	0.724553	-0.464837	0.239445	1
SNAP29	ENSGALG00000001312	534.265	560.457	429.494	0.766327	-0.383968	0.416068	1
EIF4H	ENSGALG00000001313	304.44	298.251	329.193	1.10375	0.142408	0.802517	1
PTGS1	ENSGALG00000001314	40.4202	31.3554	76.6794	2.4455	1.29013	0.339203	1
UBE2Z	ENSGALG00000001315	56.5554	54.7343	63.8395	1.16635	0.222004	0.497248	1
CPNE2	ENSGALG00000001316	41.0873	40.2711	44.352	1.10133	0.139251	1	1
ENSGALG00000001317	ENSGALG00000001317	2249.27	2362.39	1796.81	0.760588	-0.394812	0.324707	1
CSK	ENSGALG00000001318	2619.98	2626.52	2593.82	0.987548	-0.0180778	0.913364	1
CAMK1G	ENSGALG00000001319	96.5783	93.4514	109.086	1.1673	0.223179	0.705512	1
CYP1A1	ENSGALG00000001320	1.86478	2.2356	0.381504	0.17065	-2.55089	0.381881	1
ENSGALG00000001323	ENSGALG00000001323	0.299686	0.33335	0.165031	0.495069	-1.0143	1	1
CYP1A4	ENSGALG00000001325	0.711522	0.889403	0	0	#NAME?	0.780911	1
AIRE	ENSGALG00000001327	1.98323	2.02788	1.80464	0.889915	-0.168261	1	1
BSG	ENSGALG00000001328	8664.55	8935.21	7581.9	0.848542	-0.236942	0.626692	1
EPB41	ENSGALG00000001329	3488.82	3793.77	2269.04	0.598097	-0.741549	0.0733617	1
ENSGALG00000001330	ENSGALG00000001330	590.278	549.415	753.73	1.37188	0.45615	0.282914	1
ST14	ENSGALG00000001331	103.379	91.901	149.293	1.6245	0.699995	0.281158	1
RBL1	ENSGALG00000001332	527.286	536.12	491.947	0.917606	-0.124053	0.756231	1
MRRF	ENSGALG00000001333	258.581	250.874	289.41	1.15361	0.206151	0.582027	1
GNB1	ENSGALG00000001334	6319.02	6318.93	6319.38	1.00007	0.000103287	0.959449	1
FAM18B1	ENSGALG00000001335	864.215	862.674	870.38	1.00893	0.0128306	1	1
EDC3	ENSGALG00000001337	384.314	381.486	395.627	1.03707	0.0525103	0.742766	1
ZBTB44	ENSGALG00000001341	156.238	164.76	122.15	0.741384	-0.431708	0.44556	1
HCN2	ENSGALG00000001342	587.105	633.902	399.915	0.630878	-0.664567	0.336111	1
LAMB3	ENSGALG00000001343	0.722655	0.45216	1.80464	3.99115	1.9968	0.322287	1
ENSGALG00000001345	ENSGALG00000001345	92.1536	100.868	57.2946	0.568014	-0.816002	0.0452224	1
ENSGALG00000001346	ENSGALG00000001346	18.0872	21.2657	5.37317	0.252669	-1.98468	0.242872	1
LHX6	ENSGALG00000001347	28.6212	20.6613	60.4609	2.92628	1.54907	0.272427	1
TEKT3	ENSGALG00000001348	0.0362602	0.0453252	0	0	#NAME?	1	1
RSPRY1	ENSGALG00000001350	861.814	899.771	709.987	0.789075	-0.341765	0.400566	1
MORN5	ENSGALG00000001352	10.3885	8.32283	18.6512	2.24097	1.16412	0.390259	1
NDUFA8	ENSGALG00000001355	680.331	659.48	763.731	1.15808	0.211735	0.638705	1
NADK	ENSGALG00000001359	341.886	336.135	364.89	1.08554	0.118419	0.722071	1
CLK3	ENSGALG00000001362	321.629	331.067	283.879	0.857468	-0.221846	0.518678	1
MYBBP1A	ENSGALG00000001363	197.332	198.058	194.43	0.981685	-0.0266677	0.946365	1
CSNK1A1	ENSGALG00000001364	487.008	471.298	549.847	1.16667	0.222393	0.511496	1
CASP9	ENSGALG00000001366	160.152	168.813	125.509	0.74348	-0.427634	0.276672	1
ENSGALG00000001369	ENSGALG00000001369	0.294688	0.272984	0.381504	1.39753	0.48288	1	1
ADAMTS8	ENSGALG00000001370	55.0931	60.1294	34.948	0.581213	-0.782861	0.666926	1
ENSGALG00000001371	ENSGALG00000001371	63.6181	76.9998	10.0913	0.131056	-2.93174	0.0173035	1
TRAF3IP3	ENSGALG00000001373	0.0502253	0.0627817	0	0	#NAME?	1	1
SLC35E2B	ENSGALG00000001374	3054.4	3134.5	2734.04	0.872242	-0.197199	0.660346	1
COX10	ENSGALG00000001375	277.542	282.984	255.775	0.903851	-0.145843	0.629056	1
ARID3B	ENSGALG00000001376	1843.75	1811.18	1974.04	1.08992	0.124218	0.553569	1
POLRMT	ENSGALG00000001377	819.687	842.321	729.149	0.865642	-0.208157	0.587581	1
C1orf74	ENSGALG00000001378	19.7056	19.8755	19.0258	0.95725	-0.0630322	0.889641	1
ACTG1	ENSGALG00000001381	6060.62	6044.49	6125.14	1.01334	0.019123	1	1
CDC2L1	ENSGALG00000001382	749.379	735.968	803.023	1.09111	0.125797	0.715556	1
HTR4	ENSGALG00000001383	0.646757	0.767188	0.165031	0.215112	-2.21684	1	1
FGF22	ENSGALG00000001385	25.6133	26.7495	21.0683	0.787613	-0.34444	0.870973	1
PI4KA	ENSGALG00000001386	1065.58	1096.66	941.276	0.858315	-0.22042	0.630213	1
SPNS2	ENSGALG00000001387	15.5686	18.0084	5.80955	0.322603	-1.63217	0.0428656	1
TTLL11	ENSGALG00000001389	111.574	102.342	148.503	1.45104	0.537091	0.245646	1
PLLP	ENSGALG00000001391	1.86126	2.0533	1.09307	0.532347	-0.90956	1	1
MMP23B	ENSGALG00000001392	25.3162	24.9538	26.7659	1.07262	0.101138	0.689641	1
UBL7	ENSGALG00000001394	235.581	238.933	222.171	0.929847	-0.104935	0.814284	1
SERPIND1	ENSGALG00000001396	19.6963	20.4412	16.717	0.817809	-0.290164	0.624419	1
ENSGALG00000001398	ENSGALG00000001398	720.113	816.813	333.315	0.408067	-1.29312	0.0447313	1
RNF126	ENSGALG00000001399	737.31	742.744	715.576	0.963423	-0.0537583	0.892794	1
HIC2	ENSGALG00000001403	573.232	595.39	484.6	0.81392	-0.29704	0.461143	1
ENSGALG00000001404	ENSGALG00000001404	0.191227	0.143658	0.381504	2.65564	1.40906	0.580581	1
IRF6	ENSGALG00000001405	44.4215	39.8515	62.7016	1.57338	0.653867	0.1376	1
ADAMTS15	ENSGALG00000001407	643.236	523.01	1124.14	2.14937	1.10391	0.146813	1
IL12B	ENSGALG00000001409	2.6547	3.14981	0.674257	0.214062	-2.2239	0.17992	1
SPNS3	ENSGALG00000001410	1.9934	2.45049	0.165031	0.0673463	-3.89226	0.417281	1
SRSF4	ENSGALG00000001411	694.773	683.061	741.622	1.08573	0.118671	0.8128	1
SEMA7A	ENSGALG00000001412	1006.39	1053.89	816.407	0.774662	-0.368361	0.519243	1
MUC16	ENSGALG00000001414	3.21662	0.778076	12.9708	16.6704	4.05922	0.029773	1
UBE2L3	ENSGALG00000001415	677.185	671.215	701.065	1.04447	0.0627746	0.816387	1
ADRA1B	ENSGALG00000001416	0.563903	0.514127	0.763008	1.48409	0.569574	0.776685	1
CYP11A1	ENSGALG00000001417	36.4223	42.3596	12.6731	0.299178	-1.74092	0.0314532	1
GUCA1B	ENSGALG00000001418	0.0330062	0	0.165031	Inf	Inf	0.360596	1
DAB2IP	ENSGALG00000001419	356.746	330.712	460.884	1.39361	0.478828	0.272088	1
RALGAPB	ENSGALG00000001420	1299.84	1279.71	1380.36	1.07865	0.109232	0.691424	1
RRP9	ENSGALG00000001422	642.864	625.508	712.286	1.13873	0.187427	0.624584	1
YDJC	ENSGALG00000001424	16.6829	16.2662	18.3497	1.12809	0.173877	0.543017	1
SNX19	ENSGALG00000001425	252.447	259.248	225.242	0.868827	-0.202859	0.619261	1
MECR	ENSGALG00000001426	145.798	141.384	163.454	1.1561	0.20927	0.603389	1
EFHD1	ENSGALG00000001428	44.7546	38.4219	70.0851	1.82409	0.867179	0.220203	1
TTC1	ENSGALG00000001429	296.777	295.363	302.431	1.02393	0.0341171	1	1
GUCA1A	ENSGALG00000001431	2.25081	0.991235	7.2891	7.35355	2.87844	0.236374	1
B3GNTL1	ENSGALG00000001433	19.4608	19.8696	17.8258	0.897141	-0.156594	0.579895	1
STOM	ENSGALG00000001434	303.83	227.25	610.154	2.68495	1.42489	0.138882	1
SDF2L1	ENSGALG00000001435	488.228	496.103	456.728	0.920631	-0.119306	0.871142	1
PWWP2A	ENSGALG00000001436	406.735	408.894	398.101	0.973606	-0.0385907	0.915416	1
NTM	ENSGALG00000001437	2127.86	2017.5	2569.31	1.27351	0.348814	0.215383	1
WDR77	ENSGALG00000001438	173.001	166.132	200.478	1.20674	0.271116	0.515333	1
RANBP10	ENSGALG00000001439	728.335	743.754	666.659	0.896344	-0.157876	0.6187	1
ACTL9	ENSGALG00000001440	0	0	0	NA	NA	NA	NA
UBE2G1	ENSGALG00000001441	365.464	357.282	398.191	1.1145	0.156395	0.809194	1
OPCML	ENSGALG00000001442	384.974	359.265	487.809	1.3578	0.44127	0.28435	1
PTPRU	ENSGALG00000001443	2235.24	1874.17	3679.54	1.96329	0.973276	0.162761	1
POC1A	ENSGALG00000001444	112.122	108.625	126.112	1.16098	0.215349	0.857521	1
FABP6	ENSGALG00000001445	37.6908	37.6585	37.8201	1.00429	0.00617942	0.890105	1
GSN	ENSGALG00000001446	1007.6	983.762	1102.96	1.12116	0.164995	0.616034	1
STRA6	ENSGALG00000001449	56.2885	60.8855	37.9006	0.622489	-0.683879	0.4398	1
IGSF9B	ENSGALG00000001450	870.117	741.779	1383.47	1.86507	0.899232	0.0476251	1
ATP5F1	ENSGALG00000001452	2179.79	2158.72	2264.08	1.04881	0.0687482	0.890379	1
FAM110D	ENSGALG00000001453	163.958	152.264	210.738	1.38403	0.468878	0.328328	1
CCNJL	ENSGALG00000001455	80.6827	74.8894	103.856	1.38679	0.471745	0.0901384	1
[truncated: 16,238 more rows]

## Sheet: Tmm_vs_others.csv
gene_name	ensembl_id	baseMean	baseMean_others	baseMean_trigeminal	foldChange	log2FoldChange	pval	padj
[truncated: 17,108 more rows]

[truncated: 3 more sheets: Top_vs_others.csv, Top-Tmm_vs_others.csv, VA_vs_others.csv]
