# Supplementary material for: Identification of molecular signatures specific for distinct cranial sensory ganglia in the developing chick
Source: Neural Dev. 2016 Jan 27;11:3. doi: 10.1186/s13064-016-0057-y (PMC4730756; doi:10.1186/s13064-016-0057-y)
Supplement: Additional file 6: — Differential expression analysis results for all pairwise comparisons between ganglia using both DESeq (i) and EdgeR (ii). Data are available as compiled .xlsx spreadsheets (A) or individual .csv files (B). (ZIP 24942 kb) [file 13064_2016_57_MOESM6_ESM.zip › Patthey Supp Fig 3Bi dseq results N_vs_others.csv]

gene_name	ensembl_id	baseMean	baseMean_nodose	baseMean_others	foldChange	log2FoldChange	pval	padj
PANX2	ENSGALG00000000003	329.692644457894	406.879719786534	310.395875625734	0.762868878764909	-0.390492985680375	0.13271396316901	0.778489536952372
RFK	ENSGALG00000000004	584.005561373535	460.184331477682	614.960868847499	1.33633595666506	0.418282748893212	0.485015743133824	1
C10orf88	ENSGALG00000000011	567.737528984359	442.575108771669	599.028134037531	1.35350615559941	0.436701448788596	0.149942105978799	0.819578802500978
DUSP11	ENSGALG00000000013	124.534426797002	107.490196496022	128.795484372247	1.1982067999756	0.2608769261163	0.634315478189032	1
ENSGALG00000000014	ENSGALG00000000014	10.1066135410134	9.17225054272325	10.3402042905859	1.12733556965354	0.172917020935266	1	1
ENSGALG00000000017	ENSGALG00000000017	186.673439988338	128.35915931859	201.252010155775	1.56788195890458	0.648816947390997	0.273491542180471	1
AAK1	ENSGALG00000000019	434.089214262435	502.277996866012	417.042018611541	0.830301190204816	-0.268293328555939	0.465241138937643	1
NFU1	ENSGALG00000000033	283.617744372848	281.465640372544	284.155770372924	1.00955757866864	0.0137231950585093	0.974752884756063	1
ENSGALG00000000038	ENSGALG00000000038	0.40032264954042	1.56098568262301	0.110156891269773	0.0705688030941264	-3.82482564888968	0.210304957726794	0.939704691583653
FAM195A	ENSGALG00000000040	89.4778734856315	95.6224675943603	87.9417249584493	0.919676381198471	-0.120801804777157	0.439917966148093	1
GNAI3	ENSGALG00000000041	1869.54066246838	1820.24467993879	1881.86465810078	1.03385257973343	0.0480304819291435	0.967887853719098	1
USF1	ENSGALG00000000043	506.35404766838	458.670978522725	518.274814954794	1.12994900314827	0.176257662405669	0.689328456540185	1
WFIKKN1	ENSGALG00000000044	14.7654877454623	27.8610777847604	11.4915902356377	0.412460362244975	-1.27767261295991	0.00625436864366855	0.158590674251013
ENSGALG00000000048	ENSGALG00000000048	67.3225199944869	47.1203150378815	72.3730712336383	1.53592078438897	0.619103810514627	0.348665648172824	1
CSDC2	ENSGALG00000000049	1208.93646105191	1237.41287020843	1201.81735876277	0.971233924987656	-0.0421092793927657	0.623809024791893	1
OAT	ENSGALG00000000054	482.521017639168	504.757167158362	476.961980259369	0.944933546846948	-0.0817152205858233	0.734420378147885	1
LAMTOR3	ENSGALG00000000055	273.349041297562	281.766593279064	271.244653302187	0.962657248134253	-0.0549058735962909	0.757976249778468	1
DAPP1	ENSGALG00000000056	100.524284186564	210.830719844649	72.9476752720421	0.34600116778899	-1.53115118777524	0.000603276750673926	0.0414142181669867
TUBB3	ENSGALG00000000059	43400.1773458127	37380.373166069	44905.1283907486	1.20130230351766	0.264599245885891	0.42312878332811	1
ARMC1	ENSGALG00000000062	595.247072098536	528.702759919716	611.883150143241	1.15732921507002	0.210799313355628	0.503161771686705	1
PSMA5	ENSGALG00000000065	1255.71623247146	1285.28686277759	1248.32357489493	0.971241215519176	-0.04209844989647	0.798067396849981	1
SPR	ENSGALG00000000067	236.766501677502	268.244061053397	228.897111833529	0.853316606282532	-0.228846970499507	0.299853052923486	1
DDIAS	ENSGALG00000000071	15.3471601588306	13.7234300940818	15.7530926750178	1.1478976150293	0.198993968776065	0.598683656594794	1
SCRIB	ENSGALG00000000075	577.784935706465	538.492001737087	587.608169198809	1.09121057936475	0.125929536574312	0.511254291233272	1
NRBP2	ENSGALG00000000076	282.99370359879	210.22409847974	301.186104878552	1.43269067179555	0.518727155001907	0.131562112726298	0.775238327150916
FER1L5	ENSGALG00000000080	622.462247908664	586.940750982676	631.342622140161	1.07564966495025	0.105208274049024	1	1
IL4I1	ENSGALG00000000081	3.19482201594143	4.58617511729545	2.84698374060293	0.620775192352847	-0.687857189721597	0.495273902204259	1
GFPT1	ENSGALG00000000085	1790.86829594476	1963.84236819949	1747.62477788108	0.889900740599336	-0.168283667832051	0.484224735195258	1
TIMM17A	ENSGALG00000000086	569.556563249134	505.429200004721	585.588404060237	1.15859630598067	0.212377970302007	0.444902511291497	1
INTS4	ENSGALG00000000091	404.085379231135	397.920814632958	405.62652038068	1.01936492252819	0.0276706144817644	0.977319066161723	1
ADIPOR1	ENSGALG00000000094	842.337597485587	742.979514022965	867.177118351242	1.16716154615864	0.223004257456768	0.464216415784564	1
ANTXR1	ENSGALG00000000098	9.76467304036519	22.8759979947984	6.4868418017569	0.283565412238273	-1.81824652364786	0.00884776659614342	0.192614905032828
ENSGALG00000000099	ENSGALG00000000099	185.03450685152	155.970562332661	192.300492981234	1.23292812505919	0.302088698651472	0.40647869771832	1
UBE2T	ENSGALG00000000102	0	0	0	NA	NA	NA	NA
ENSGALG00000000104	ENSGALG00000000104	4.64000365674077	5.2290518328441	4.49274161271494	0.859188578796573	-0.218953279197953	0.717241921101104	1
LRIF1	ENSGALG00000000106	287.547967977105	314.174117533338	280.891430588047	0.894062925340246	-0.161551721105656	0.74737168896578	1
TRIM7.1	ENSGALG00000000107	66.24855231422	148.858583531649	45.5960445098627	0.306304436251528	-1.70696183303788	3.12619583221924e-05	0.00537776733046987
AFMID	ENSGALG00000000109	283.336609825318	194.98786064823	305.42379711959	1.56637339424218	0.647428165252888	0.0745285203287056	0.59001725863658
PLP1	ENSGALG00000000112	4.97639151276114	7.32852568441087	4.38835796984871	0.598805020112512	-0.739841778532672	0.523214170020025	1
ZMAT3	ENSGALG00000000113	78.4718702239456	96.929744879272	73.857401560114	0.761968389085362	-0.392196947373165	0.445849752860907	1
GKN1	ENSGALG00000000114	0	0	0	NA	NA	NA	NA
HEP21	ENSGALG00000000115	0	0	0	NA	NA	NA	NA
TRIM27.1	ENSGALG00000000117	7.06320977847659	9.64865327142741	6.41684890523888	0.665051248575915	-0.588462576502843	0.356216545224974	1
GKN2	ENSGALG00000000119	0	0	0	NA	NA	NA	NA
BMP-10	ENSGALG00000000120	0	0	0	NA	NA	NA	NA
GNB2L1	ENSGALG00000000122	7493.5043023829	6067.08545681637	7850.10901377453	1.29388469466092	0.371709056393113	0.207904913403956	0.937359098121863
B-BTN2	ENSGALG00000000123	0.357976439173319	1.09812789107017	0.172938576199107	0.157484913738574	-2.66671446257318	0.392225559019212	1
TCF25	ENSGALG00000000129	851.513942608719	797.109112465254	865.115150144585	1.08531584524107	0.118114952395975	0.813560402977705	1
ARHGAP25	ENSGALG00000000132	1.83356345919993	0.987701331477617	2.04502899113051	2.07049330192875	1.04997453557917	0.671505128726211	1
Blec2	ENSGALG00000000136	0.52461377630249	0.462857791552841	0.540052772489902	1.16677904606095	0.222531382525109	1	1
SNRPE	ENSGALG00000000137	1405.52083251202	1058.6561401914	1492.23700559218	1.40955778646161	0.495242624082638	0.119389757524084	0.737084315914503
ENSGALG00000000139	ENSGALG00000000139	0.539951607014462	0.718507092939567	0.495312735533186	0.689363738229437	-0.536662682536203	0.73877649382934	1
ENSGALG00000000140	ENSGALG00000000140	8.91600229890962	10.1251556919992	8.61371395063722	0.85072409873595	-0.233236772521988	0.705978629324834	1
BLB1	ENSGALG00000000141	26.1040533498007	30.6329840560311	24.9718206732431	0.815193865134618	-0.294784900563674	0.592289049429717	1
CEPT1	ENSGALG00000000142	244.602351509725	245.876732657361	244.283756222816	0.993521239617395	-0.00937728497341751	0.946470511526433	1
SUPT6H	ENSGALG00000000146	1327.86001477747	1439.57125168087	1299.93220555162	0.902999559093585	-0.147202811603879	0.712374794876192	1
ENSGALG00000000149	ENSGALG00000000149	0.256714437293518	0	0.320893046616897	Inf	Inf	1	1
RPL9	ENSGALG00000000150	4461.12100179849	3610.05252192853	4673.88812176599	1.29468701448951	0.372603374190762	0.248500167589576	0.988542190585453
ADAMTS19	ENSGALG00000000151	65.3023760424543	159.304148921601	41.8019328226677	0.262403290219641	-1.93014228516841	0.00615213503583494	0.156981593672619
DENND2D	ENSGALG00000000154	4.62594059904473	5.13810853152288	4.4978986159252	0.875399690047434	-0.191986221725012	1	1
OR6A2	ENSGALG00000000155	0.154860527454327	0.255649301386727	0.129663333971228	0.50719220928002	-0.979395509740095	0.682489600246369	1
BRD2	ENSGALG00000000156	5862.63616472987	5224.25343233603	6022.23184782834	1.15274496649667	0.205073366182597	0.594201131312586	1
DMA	ENSGALG00000000158	43.6450292861152	41.3566100852546	44.2171340863304	1.06916727447387	0.0964875847467491	0.889886051779073	1
ZNF638	ENSGALG00000000160	609.028766383622	657.318315287071	596.95637915776	0.908169398713697	-0.138966669739063	0.679311088537262	1
ISOC1	ENSGALG00000000161	16.0435803612156	15.0300360027587	16.2969664508299	1.08429324106999	0.116754978302059	0.887404320260052	1
ENSGALG00000000162	ENSGALG00000000162	14.564979013014	13.8843645272769	14.7351326344483	1.06127526438103	0.0857988985258953	0.946678194783173	1
MYBPH	ENSGALG00000000164	44.4131121654114	30.7992586591402	47.8165755419792	1.55252358737501	0.634615187370362	0.242043712519559	0.981531668931447
CDS2	ENSGALG00000000165	139.997762869041	161.964768421921	134.506011480821	0.830464630001694	-0.268009370658527	0.589557523468113	1
DMB2	ENSGALG00000000166	89.2287968300638	99.6023301650877	86.6354134963078	0.869813119358878	-0.201222625805716	0.585101962382391	1
7.	ENSGALG00000000168	162.291685483173	33.0205372532013	194.609472540666	5.89358892159756	2.55914643585127	0.0531187881742039	0.506483912434873
PCNA	ENSGALG00000000169	497.520464650557	433.402353594119	513.549992414666	1.18492663492918	0.244797737013458	0.305614924728264	1
TMEM230	ENSGALG00000000171	60.029551472348	66.3217104101328	58.4565117379018	0.881408386128876	-0.182117471735837	0.751623324429681	1
MYOG	ENSGALG00000000172	2.60850253892577	0.414416980332228	3.15702392857416	7.61798883347698	2.92941017318621	0.223784743095651	0.957737547031565
KLF3	ENSGALG00000000177	36.7634749538496	72.2655339786232	27.8879601976562	0.3859095569114	-1.37366532274191	0.110974178636901	0.714338647089707
BF1	ENSGALG00000000178	0	0	0	NA	NA	NA	NA
TAP2	ENSGALG00000000181	6.69062977126931	6.26519397554233	6.79698872020106	1.08488081083119	0.11753655136269	0.847831477149028	1
ENSGALG00000000182	ENSGALG00000000182	6.41505716095946	10.8435630930711	5.30793067793153	0.489500603479977	-1.03061745643319	0.137563471786639	0.791499747588804
STAMBP	ENSGALG00000000183	619.870789606169	660.566228743074	609.696929821943	0.922991372087058	-0.115610932937648	0.508397846882531	1
SLC27A6	ENSGALG00000000184	1.54326626331156	1.67141224221556	1.51122976858557	0.904163395729555	-0.145344582305001	1	1
MTCH1	ENSGALG00000000186	37.2114003603398	40.9283490921681	36.2821631773827	0.886480006698476	-0.173840001340643	0.739866886702874	1
ENSGALG00000000187	ENSGALG00000000187	56.0884570862894	23.3530985665761	64.2722967162178	2.75219566829589	1.46058304258549	0.0400316585254464	0.442825735527471
ENSGALG00000000188	ENSGALG00000000188	2.46053093332256	1.81663498400973	2.62150492065077	1.4430553984293	0.529126685487525	0.829680877599512	1
YTHDC2	ENSGALG00000000189	495.771149172396	514.948939571086	490.976701572724	0.953447349521042	-0.0687748214590475	0.741734250353186	1
ENSGALG00000000193	ENSGALG00000000193	165.739601942047	276.955610010204	137.935599925007	0.498042267206378	-1.00565991062326	0.00253949694720133	0.0947113512946903
ENSGALG00000000194	ENSGALG00000000194	24.9875481215214	32.4982592349967	23.1098703431526	0.711111022164103	-0.491853276784477	0.26570832936348	1
SVCT2	ENSGALG00000000195	66.4604308635867	106.412422623193	56.4724329236851	0.530693987897017	-0.914047889986129	0.0229709145504652	0.326986540580361
DAD1	ENSGALG00000000196	1042.22787750598	949.89902941903	1065.31008952772	1.12149823984901	0.165427356168187	0.710956708594354	1
ENSGALG00000000199	ENSGALG00000000199	9.32620165705155	12.4821465235994	8.53721544041459	0.683954111920871	-0.548028560309795	0.394170235133481	1
PLEKHM1	ENSGALG00000000201	789.805424388467	775.419201082306	793.401980215007	1.02319104183595	0.0330755384140677	0.773527604723356	1
RASSF2	ENSGALG00000000206	1323.1827006385	857.206636817805	1439.67671659367	1.67949786522671	0.748029961795216	0.0130379003836035	0.241831277829299
MCC	ENSGALG00000000208	94.6741504954577	125.693346098412	86.919351594719	0.6915191161087	-0.532158961611331	0.256377516537451	0.998734430608211
PRNP	ENSGALG00000000209	421.770924562462	424.945143828556	420.977369745939	0.990662855805647	-0.0135339345628867	0.912134701649487	1
DCP2	ENSGALG00000000215	203.105352953416	229.814137243652	196.428156880858	0.854726168010291	-0.22646580275978	0.482316976026135	1
PPFIA4	ENSGALG00000000217	422.717057831369	477.236911393087	409.087094440939	0.857199191166472	-0.222297606166264	0.313919804878154	1
ENSGALG00000000218	ENSGALG00000000218	557.534569099835	542.709401181987	561.240861079297	1.03414619289246	0.0484401477925047	0.974029568308608	1
ENSGALG00000000220	ENSGALG00000000220	1667.8540836122	1827.52271516121	1627.93692572495	0.890788887174708	-0.166844534648887	0.639678621381879	1
PROM2	ENSGALG00000000221	3.99411172259518	4.5452412302385	3.85632934568435	0.848432272423525	-0.237128596154843	0.63432276585597	1
Gga.5519	ENSGALG00000000223	346.624902075792	334.207274945868	349.729308858273	1.04644433283183	0.0654955673188553	0.821045165585913	1
MGAT4C	ENSGALG00000000225	68.810831363426	130.420636299577	53.4083801293883	0.409508660935444	-1.28803413030684	0.00514661083484677	0.141111373247841
TMEM9	ENSGALG00000000226	113.868800236666	144.459236419439	106.221191190972	0.735302178135276	-0.443590836358426	0.135609979190512	0.785935629780234
CRMP2A	ENSGALG00000000227	9649.86988034685	10364.5841646531	9471.19130927029	0.91380330930887	-0.13004442765852	0.651516037584182	1
CBX1	ENSGALG00000000230	3522.17815093923	2996.44987235621	3653.61022058498	1.21931297909951	0.286068491371515	0.346053143885711	1
BNIP3L	ENSGALG00000000231	1504.25264615553	1401.70021190901	1529.89075471717	1.09145360878099	0.126250811222933	0.617413882284932	1
SP2	ENSGALG00000000233	446.764700376874	439.990979860096	448.458130506069	1.01924391870185	0.0274993490414589	0.982769306342188	1
EPB41L4A	ENSGALG00000000234	439.640631428039	682.468554840159	378.933650575009	0.555239721870789	-0.848817312821158	0.00325928179604515	0.106933270931556
PPP2R2A	ENSGALG00000000235	563.065803309538	559.209808675739	564.029801967988	1.00861929318383	0.0123817269916724	0.86756606964001	1
MVP	ENSGALG00000000238	222.850053167274	255.015881779633	214.808596014185	0.842334189208685	-0.247535370550263	0.316067776200042	1
ENSGALG00000000239	ENSGALG00000000239	0.0502253479434671	0	0.0627816849293338	Inf	Inf	1	1
STARD4	ENSGALG00000000241	539.241436455285	826.62818156767	467.394750177189	0.565423198239856	-0.822597019466728	0.00279738964584193	0.0989413188288672
EBF2	ENSGALG00000000242	1311.24437883269	793.591129447005	1440.65769117912	1.81536516440526	0.860259778462058	0.0213502573007697	0.315178045642892
RDM1	ENSGALG00000000243	508.205956991442	502.067714652049	509.74051757629	1.01528240653665	0.0218810770071971	1	1
CAMK4	ENSGALG00000000244	16.1054400636985	19.7694392453503	15.1894402682855	0.768329343072188	-0.380203242576194	0.614230763933428	1
WDR36	ENSGALG00000000247	564.929246534914	516.406589320834	577.059910838434	1.11745264830445	0.160213698966782	0.63678425892324	1
GH1	ENSGALG00000000249	7.19787408502625	8.13017007890502	6.96480008655656	0.856661056160167	-0.223203589873688	0.654754379058997	1
CD79B	ENSGALG00000000251	7.37799855624748	10.7469805462329	6.53575305875113	0.608147844935114	-0.717505999465464	0.440481197353448	1
SCN4A	ENSGALG00000000252	4.33917543751486	12.4878854609841	2.30199793164757	0.184338488596785	-2.43957076775785	0.00370783219985329	0.116329340357029
6.	ENSGALG00000000253	86.7876147469666	88.2343955245912	86.4259195525605	0.979503730248521	-0.0298771081619376	0.962347842029914	1
MAN2A1	ENSGALG00000000255	302.771422386716	328.123787674709	296.433331064718	0.903419203970034	-0.146532513436635	0.548209090843341	1
HEATR1	ENSGALG00000000258	451.913422486242	502.168561049608	439.349637845401	0.87490470715071	-0.192802204808422	0.639336209126547	1
PSMF1	ENSGALG00000000259	724.756660573475	637.626624269057	746.539169649579	1.17080928122375	0.227506087417554	0.51091652077494	1
ENSGALG00000000264	ENSGALG00000000264	392.798934966085	399.990523653896	391.001037794132	0.977525752916231	-0.0327933841654545	0.691078576606797	1
THRA	ENSGALG00000000270	323.469095012164	296.897371614389	330.112025861608	1.11187251024357	0.152991374946484	0.868451539214185	1
C2CD2L	ENSGALG00000000271	171.305102827989	166.712040340696	172.453368449812	1.03443859302174	0.048848005591856	0.76334105835572	1
CDCA2	ENSGALG00000000272	89.4429432470387	74.9195799911664	93.0737840610068	1.24231588153565	0.313032051805109	0.410418384381594	1
FER	ENSGALG00000000273	59.6739633297198	82.1583322098291	54.0528711096925	0.657911007390506	-0.604035644482028	0.183297050397197	0.897106611352334
ENSGALG00000000274	ENSGALG00000000274	3.70333045832632	6.77649257831578	2.93503992832896	0.433120806141047	-1.20715861702004	0.145564228133264	0.811322270059409
KCTD9	ENSGALG00000000275	443.309639982721	396.113391883475	455.108702007533	1.14893540923608	0.200297694943062	0.579444061958941	1
FBXL17	ENSGALG00000000276	200.957483625741	226.7408325402	194.511646397126	0.857858922973829	-0.221187682431449	0.472313171116231	1
GnRH-I	ENSGALG00000000277	4.07967495704076	0	5.09959369630095	Inf	Inf	0.00273141759710734	0.0979815156042913
EFNA5	ENSGALG00000000280	296.122890279683	218.722331275615	315.4730300307	1.44234485884831	0.528416148397924	0.108704591140733	0.709812311872683
HOXB4	ENSGALG00000000284	184.856555092271	744.855469541759	44.8568264798992	0.0602221884837545	-4.05356105299592	1.87618327360609e-26	9.46722079861633e-23
DPAGT1	ENSGALG00000000285	298.900792010126	268.27536802023	306.557148007601	1.14269584371415	0.192441446282617	0.512450179188528	1
ENSGALG00000000287	ENSGALG00000000287	0.137280845859205	0	0.171601057324007	Inf	Inf	1	1
HMBS	ENSGALG00000000291	311.625436532138	287.170397091019	317.739196392418	1.10644829554528	0.1459360354107	0.706987059491294	1
ENSGALG00000000293	ENSGALG00000000293	6.04942325525859	7.59762023108126	5.66237401130293	0.745282580476793	-0.424140555009882	0.759198700829911	1
IGFN1	ENSGALG00000000295	42.6531029564356	59.9647023732992	38.3252031022197	0.639129380875322	-0.645820085071657	0.0798968240186202	0.61285379179962
PCNX	ENSGALG00000000296	709.696921131606	842.723158193535	676.440361866124	0.802683960075506	-0.317096026173691	0.367330850264099	1
PKP1	ENSGALG00000000299	4.7526507055613	9.29018402647946	3.61826737533176	0.389472088498866	-1.36040815357636	0.107997377626199	0.707858546365803
VPS11	ENSGALG00000000300	412.547982551826	403.652788190316	414.771781142203	1.0275459337262	0.0392028872186885	0.964515198031961	1
TNNT2	ENSGALG00000000302	103.248351632241	132.016292005695	96.0563665388771	0.72760994176941	-0.458762839358881	0.320402162547329	1
MTFR1	ENSGALG00000000304	722.915052473443	649.164960656064	741.352575427788	1.14200953587907	0.191574697380276	0.464485369438719	1
METTL22	ENSGALG00000000305	129.498915123077	119.121061511495	132.093378525973	1.10890028052031	0.149129634870889	0.562394467428565	1
ENSGALG00000000307	ENSGALG00000000307	52.8567862596632	60.5921037966339	50.9229568754205	0.840422327079679	-0.250813605009605	0.756561665189422	1
ENSGALG00000000308	ENSGALG00000000308	477.65004194616	412.667330649187	493.895719770404	1.1968374598334	0.259227235978333	0.552738699509792	1
LAD1	ENSGALG00000000309	8.88949213433382	14.5038232435256	7.48590935703588	0.516133520889228	-0.954183763722463	0.0657140182796808	0.555432054002126
DOCK5	ENSGALG00000000311	80.7894321331575	150.440158825826	63.3767504599905	0.421275482255811	-1.24716413972118	0.000234798583812744	0.0227844933445982
SIK2	ENSGALG00000000312	206.208552602458	188.973820097292	210.517235728749	1.1140021174381	0.155751974881304	0.539740134887333	1
TNNI1	ENSGALG00000000313	102.337679444477	93.8903753407906	104.449505470398	1.11246232738214	0.153756481230299	1	1
NEFL	ENSGALG00000000314	19166.7520670369	33595.5472033402	15559.5532829611	0.463143320416406	-1.11046938810072	0.00375404696927192	0.116405923263751
PREP2	ENSGALG00000000316	110.517993253349	74.3281083760293	119.565464472679	1.60861707750978	0.685820941272565	0.0797078603795109	0.61285379179962
NEFM	ENSGALG00000000317	88659.3908878537	106510.882172411	84196.5180667143	0.790496861442043	-0.339168360312557	0.200699703844156	0.925713624860705
CSRP1	ENSGALG00000000318	112.256933141209	141.719886351092	104.891194838738	0.7401303905853	-0.434148638632831	0.117948231491631	0.734102061189098
PIGV	ENSGALG00000000324	97.9527782070847	94.4401322580302	98.8309396943483	1.0464930250661	0.0655626959834105	0.797323680700574	1
FBN3	ENSGALG00000000327	883.99899666833	2261.87775503539	539.529307076565	0.238531594324877	-2.06774772611147	0.00353345106728181	0.112372651799395
AHCYL1	ENSGALG00000000329	981.375728619213	706.301526671206	1050.14427910621	1.48682147701922	0.57223143307915	0.0615709304286657	0.538141307638072
FTSJ3	ENSGALG00000000332	1755.41897115749	1765.48132598897	1752.90338244962	0.992875629238215	-0.0103150823892207	0.943522763397159	1
PPP1R12B	ENSGALG00000000336	513.676831212614	743.68322452504	456.175232884508	0.613399923301818	-0.705100108673845	0.0160656516826031	0.268731309581487
CTXN1	ENSGALG00000000337	161.255155507759	382.724921936285	105.887713900627	0.276667935197214	-1.85377264433498	0.065595637466555	0.55474120668643
JAC	ENSGALG00000000341	0.0763008084115133	0	0.0953760105143916	Inf	Inf	1	1
ENSGALG00000000346	ENSGALG00000000346	204.098259916752	203.722711994244	204.192146897379	1.00230428359479	0.00332055423326467	0.918114013959664	1
PSMC5	ENSGALG00000000349	177.138533471864	183.367413912434	175.581313361721	0.957538254019159	-0.0625979704802514	0.896870913225773	1
TIMM44	ENSGALG00000000352	238.062225769775	255.009328583206	233.825450066417	0.916929005560373	-0.125118059312408	0.754240109709902	1
DHRS7C	ENSGALG00000000353	0	0	0	NA	NA	NA	NA
SLC37A2	ENSGALG00000000356	60.3705986121356	33.4778554911047	67.0937843923933	2.00412432063399	1.00297200513944	0.0351209790687103	0.414712465789498
ENSGALG00000000357	ENSGALG00000000357	1.2001198485369	5.49834576324981	0.125563369858668	0.0228365721737465	-5.45251007493517	0.00315085357706169	0.106178831228707
ARID1A	ENSGALG00000000360	3687.67047515154	3721.29986088495	3679.26312871819	0.988703750372656	-0.0163897901753579	0.923811886273924	1
NAV1	ENSGALG00000000362	4292.78481905556	4024.53086396292	4359.84830782871	1.08331839292583	0.115457320865678	0.689043610201408	1
SMARCD2	ENSGALG00000000363	5289.59810186989	2810.53294619737	5909.36439078802	2.10257787541091	1.07215923609919	0.00722169853867197	0.172704695858477
STC1	ENSGALG00000000364	33.4959991593194	37.0288589175397	32.6127842197644	0.880739649374301	-0.183212479903554	0.744324424255977	1
NKX2-6	ENSGALG00000000365	0.0330062310667775	0	0.0412577888334719	Inf	Inf	1	1
RPS6KA1	ENSGALG00000000366	1010.51414800942	1102.87868492753	987.423013779896	0.895314260103576	-0.159533929924993	0.441316975638925	1
ASIC2	ENSGALG00000000367	78.8912653275057	118.353868271284	69.0256145915612	0.583213845054432	-0.777903126329711	0.0270856751982893	0.35676041653189
GAS7	ENSGALG00000000368	99.1792270121211	159.290876593213	84.1513146168481	0.52828709601334	-0.920605923961544	0.0670192578350354	0.561521662616598
CRHR1	ENSGALG00000000371	439.636492775409	655.621940763236	385.640130778452	0.588205041352815	-0.765608945644471	0.148488141806045	0.817981619599675
HMGN2	ENSGALG00000000372	4518.56206778589	4251.49143268294	4585.32972656163	1.07852263121415	0.109056449653554	0.707686658202293	1
ENSGALG00000000373	ENSGALG00000000373	240.879137554634	230.207555296347	243.547033119206	1.0579454388701	0.0812652256548901	0.932424653902647	1
RNPEP	ENSGALG00000000374	628.992724192323	595.912268442892	637.262838129681	1.06939036478446	0.0967885832141436	0.832612008549908	1
HNRNPM	ENSGALG00000000377	5508.03076962942	5053.25928048633	5621.7236419152	1.11249459603707	0.153798328178396	0.624448583840157	1
SLC25A37	ENSGALG00000000378	12.8224769964876	14.5598706707775	12.3881285779151	0.850840564317565	-0.233039278625998	0.791840843786299	1
ITGB3	ENSGALG00000000379	72.5359133352221	163.760948889948	49.7296544465408	0.303672241664651	-1.71941305547324	0.000827333136926463	0.0505006815596484
ENSGALG00000000382	ENSGALG00000000382	0.876000897698321	2.27949277556257	0.525127928232258	0.230370516573652	-2.11797200620945	0.274063567925603	1
DHDDS	ENSGALG00000000385	468.609512164946	462.787350865933	470.065052489699	1.01572580065153	0.0225109932218	0.94545043916833	1
ENSGALG00000000386	ENSGALG00000000386	979.185746294552	912.871545896287	995.764296394118	1.09080439725662	0.125392421177633	0.554989092187216	1
LIN28A	ENSGALG00000000388	71.0701209950989	55.2820179341943	75.017146760325	1.35699002249923	0.440410113134216	0.245599446140369	0.984870043886861
ENTPD4	ENSGALG00000000390	234.893192235332	189.194872600212	246.317772144112	1.30192625602813	0.380647733391763	0.24542454378303	0.984870043886861
SLC6A17	ENSGALG00000000394	526.383039879795	714.473554330816	479.36041126704	0.670928137733543	-0.575769845432862	0.0309244845327711	0.383089072714476
BTF3	ENSGALG00000000395	234.323550127234	236.224134902167	233.8484039335	0.989942894828887	-0.0145827896176816	0.866966712986796	1
METTL2A	ENSGALG00000000396	126.906158235666	119.059275146858	128.867879007868	1.08238420609324	0.114212693099292	0.787994614118665	1
IPO9	ENSGALG00000000397	874.230173049864	754.032118224898	904.279686756105	1.19925884441755	0.262143079314495	0.356052513194383	1
DUSP28	ENSGALG00000000399	0	0	0	NA	NA	NA	NA
KCNC4	ENSGALG00000000400	1100.61888414991	983.457791975149	1129.9091571936	1.14891474388984	0.200271745650849	0.891690380040323	1
RBM15	ENSGALG00000000401	352.254216713941	338.615444461997	355.663909776927	1.05034757154098	0.070866810523218	0.790797907025471	1
LOXL2	ENSGALG00000000402	181.723675613494	325.060319823829	145.88951456091	0.448807515601956	-1.15583125978093	0.000619469581803473	0.0420017771085398
COPS2	ENSGALG00000000404	445.629922030146	436.275800538772	447.96845240299	1.02680105531817	0.0381566837894145	0.811660846041246	1
R3HCC1	ENSGALG00000000405	833.148352923064	928.821173893158	809.23014768054	0.871244293762865	-0.198850792844007	0.470735601584455	1
ENSGALG00000000406	ENSGALG00000000406	0.410190207312686	0.207208490166114	0.46093563659933	2.22450169020492	1.15348219469231	0.775177002742212	1
ENSGALG00000000407	ENSGALG00000000407	63.1326955658783	66.9763905428927	62.1717718216248	0.92826399448637	-0.107392934606544	0.671475671398624	1
LSM7	ENSGALG00000000408	831.323013986111	798.169202712429	839.611466804531	1.05192165264116	0.073027256383763	0.86930424398661	1
CHMP7	ENSGALG00000000409	630.716774717825	578.751120709678	643.708188219862	1.11223661637239	0.15346373855924	0.626314656560722	1
ENSGALG00000000410	ENSGALG00000000410	1382.19540683068	1339.12617273496	1392.96271535461	1.04020274094837	0.0568647445728181	0.905177726933138	1
CCDC15	ENSGALG00000000412	226.007776759437	178.518916314107	237.879991870769	1.33251980676499	0.414156977569258	0.262829331765464	1
SLC16A4	ENSGALG00000000417	25.6098527025823	28.0493014759935	24.9999905092295	0.891287454364102	-0.166037296020903	0.54386124681342	1
HBXIP	ENSGALG00000000419	345.860994615352	359.207723651838	342.52431235623	0.953554976140273	-0.068611976990631	0.611359598702193	1
KLHDC7A	ENSGALG00000000420	630.12150205057	129.089280187743	755.379557516277	5.8516056206811	2.54883253976681	0.00491413496703331	0.136998480904144
HEPACAM	ENSGALG00000000421	1.09606056087301	0.635270099517325	1.21125817621193	1.90668217681304	0.931064382114807	0.847403426976065	1
CMTM3	ENSGALG00000000424	55.5479050829373	68.9619124099217	52.1944032511911	0.756858408173753	-0.401904666449105	0.418046588761704	1
IGSF21	ENSGALG00000000426	1177.02364332862	230.623142112252	1413.62376863272	6.12958333533007	2.61578900858434	0.000595055315230488	0.0414018040008268
KDM5B	ENSGALG00000000427	5513.02792196747	4767.46383504054	5699.4189436992	1.19548236565716	0.257592849274462	0.390040779748196	1
chPKCI	ENSGALG00000000428	738.851538230826	712.6891605559	745.392132649558	1.04588672580364	0.0647266097391682	0.946099315544919	1
SPPL2B	ENSGALG00000000430	932.589460274331	895.379285569455	941.89200395055	1.05194750328797	0.0730627097291897	0.718657351048406	1
ENSGALG00000000433	ENSGALG00000000433	1822.90586518196	1573.59449178941	1885.23370853009	1.19804290010338	0.260679569778004	0.368439443806867	1
RABIF	ENSGALG00000000436	174.409939547887	169.514672151695	175.633756396935	1.03609766734389	0.0511600045218934	0.969701447438686	1
ENSGALG00000000437	ENSGALG00000000437	0.0511298602773453	0.255649301386727	0	0	-Inf	0.458446177014137	1
ERMP1	ENSGALG00000000438	175.413146180148	190.890772179558	171.543739680296	0.898648676002714	-0.154170886213407	0.603347087441795	1
AP2S1	ENSGALG00000000439	290.711365721848	316.955053379501	284.150443807435	0.896500752323427	-0.157623301115719	0.531503374701926	1
Segment	ENSGALG00000000441	6.48863785505587	5.30458251836736	6.78465168922799	1.27901708866547	0.355035539878845	0.750737828372769	1
KCNA2	ENSGALG00000000442	205.470672321558	100.142885396413	231.802619052844	2.31471879540178	1.21083693770962	0.0173281579270293	0.280549363314834
SPAG4	ENSGALG00000000443	0.37963796520335	0.462857791552841	0.358833008615977	0.77525541357342	-0.367256399740199	0.626004801596222	1
ENSGALG00000000446	ENSGALG00000000446	52.9860976997959	37.7709833935145	56.7898762763663	1.50353184307395	0.588355422855974	0.218609111705757	0.951222975855633
cKv1.1	ENSGALG00000000447	220.742187777528	176.791294276356	231.729911152821	1.31075408493015	0.390397041981893	0.232754576593101	0.971071768907553
ARHGEF10L	ENSGALG00000000449	1547.21743014127	1214.65425921186	1630.35822287362	1.3422405680539	0.424643267092773	0.204315661530219	0.930892596778792
MEIG1	ENSGALG00000000451	1.02574726675761	0.511298602773454	1.15435943275365	2.25770112903111	1.17485451702195	0.860390451654482	1
tvb	ENSGALG00000000452	21.615172939632	33.241789139857	18.7085188895758	0.562801202151427	-0.829302684692358	0.0725650254224859	0.583992214165652
NUP160	ENSGALG00000000453	609.862072853521	612.085031117418	609.306333287547	0.99546027481705	-0.00656435048148238	0.853310931292143	1
KPNB1	ENSGALG00000000454	4232.33911781606	3828.24041534884	4333.36379343287	1.13194661862374	0.178805923838785	0.497073755799346	1
MRPS21	ENSGALG00000000456	456.469412137266	355.273401085431	481.768414900225	1.35604977301517	0.439410132725224	0.229174397935542	0.967970143897427
TMPRSS9	ENSGALG00000000458	8.70460880176692	12.7220841335851	7.70023996881236	0.605265606480657	-0.724359720990333	0.412559287258486	1
MRC2	ENSGALG00000000461	406.677462054982	832.427821235986	300.239872259731	0.360679766581967	-1.47120960181624	0.0196461890697123	0.300408091047782
DDX25	ENSGALG00000000463	310.137786013418	229.232364967892	330.3641412748	1.44117581878577	0.527246350375447	0.129825609217825	0.771285871458107
RHOBTB2	ENSGALG00000000464	1275.62594621971	1232.62837006955	1286.37534025725	1.04360354790849	0.0615737539645235	1	1
LCK	ENSGALG00000000466	7.5153947125369	8.32216533700849	7.313702056419	0.878822008485596	-0.186357095022118	0.828435771209702	1
RCC2	ENSGALG00000000468	6041.87405075048	4545.92711736878	6415.8607840959	1.41134264110452	0.497068283195238	0.117071576917055	0.732095360275054
ADRA1A	ENSGALG00000000469	5.6367215889214	7.59771992294892	5.14647200541452	0.677370587177029	-0.561982751478831	0.443526885901417	1
LMNB2	ENSGALG00000000470	733.459072765248	839.949861415116	706.836375602782	0.841522105155098	-0.248926926031155	0.527206761689778	1
RPL36	ENSGALG00000000474	929.831321848783	847.032133345038	950.53111897472	1.12219015259899	0.166317158092677	0.656368916983627	1
LRRTM4	ENSGALG00000000476	91.1621517305762	220.712365743528	58.7745982273383	0.266294994525298	-1.90890278403091	1.11939203226609e-08	9.41408699135786e-06
ENSGALG00000000477	ENSGALG00000000477	0	0	0	NA	NA	NA	NA
ASZ1	ENSGALG00000000478	1721.39961974434	2078.84071448492	1632.03934605919	0.785071859853178	-0.349103380871652	0.210792705922918	0.939704691583653
PADI3	ENSGALG00000000479	7.43701532079835	4.373127997877	8.20298715152868	1.87577110834875	0.9074837932067	0.292000793495753	1
ENSGALG00000000483	ENSGALG00000000483	0.403016201896534	0	0.503770252370668	Inf	Inf	0.893196984432803	1
NEMP1	ENSGALG00000000484	93.2993327056872	82.0393550492064	96.1143271198074	1.17156366066212	0.228435349784661	0.578951698697622	1
PGM2	ENSGALG00000000486	220.630499701783	224.77668190144	219.593954151869	0.976942769571428	-0.0336540449494326	0.991887927310458	1
ENSGALG00000000489	ENSGALG00000000489	1782.97326730166	1453.8774595625	1865.24721923645	1.28294665204985	0.359461181009602	0.22172708890965	0.956814330648314
LONP1	ENSGALG00000000490	602.992123923405	601.306183274472	603.413609085638	1.00350474661626	0.00504744072000202	0.929078007203509	1
MCRS1	ENSGALG00000000495	0	0	0	NA	NA	NA	NA
ENSGALG00000000497	ENSGALG00000000497	0.546082365390057	0.511298602773454	0.554778306044207	1.08503779011894	0.117745290289807	1	1
ACE	ENSGALG00000000498	52.7825440698702	38.1969779404837	56.4289356022168	1.47731413961966	0.562976636855871	0.215844660370472	0.946204381062521
PADI2	ENSGALG00000000503	1.99221550994572	2.54868701410062	1.85309763390699	0.727079325022931	-0.459815322800099	0.589060738250624	1
ETV7	ENSGALG00000000504	4.62987148460986	2.58348319630225	5.14146855668677	1.99013044251488	0.992862994890442	0.615657708019765	1
KCNH6	ENSGALG00000000505	70.0270919472312	73.3249944287537	69.2026163268506	0.943779360175627	-0.0834784738447596	0.952262967668906	1
CPNE7	ENSGALG00000000507	16.4102742930914	7.37686680376382	18.6686261654232	2.53069855563857	1.33953567094705	0.0952598872638998	0.666922766218092
ENSGALG00000000508	ENSGALG00000000508	149.868112388681	147.680429078273	150.415033216283	1.0185170381416	0.0264701144587308	1	1
AIM1L	ENSGALG00000000509	11.6748224935728	14.0137758858024	11.0900841455154	0.791370165748901	-0.337575417417821	0.353042608477683	1
DCAF7	ENSGALG00000000510	681.3027203918	664.743131233466	685.442617681384	1.03113907534405	0.0442389299685167	0.849946849199753	1
KCTD20	ENSGALG00000000511	153.304302819118	166.358984490691	150.040632401225	0.901908801983707	-0.148946534552634	0.736875042241461	1
ZNF276	ENSGALG00000000513	355.968267458153	318.270607850804	365.392682359991	1.14805663277357	0.199193810834462	0.57560157522132	1
ENSGALG00000000514	ENSGALG00000000514	59.5816773951832	56.2091292034472	60.4248144431172	1.07500000977442	0.104336672932413	0.952004708126974	1
FANCA	ENSGALG00000000516	179.13711943053	88.6250222049918	201.765143736914	2.27661600208378	1.18689097192783	0.0152299631542614	0.261395898219057
KLHL12	ENSGALG00000000518	225.263926354451	246.341221728373	219.99460251097	0.893048272503683	-0.16318993452471	0.629198484207107	1
UBXN11	ENSGALG00000000519	1.58906433715486	1.02259720554691	1.73068112005685	1.69243677830241	0.759101942318346	0.976068398822506	1
SPIRE2	ENSGALG00000000521	2609.3295947756	1878.10985813509	2792.13452893573	1.4866726335744	0.572086999835353	0.0994367291024508	0.681943537239751
ENSGALG00000000522	ENSGALG00000000522	230.484148632628	210.858471352449	235.390567952672	1.11634389855373	0.158781529237127	0.75847009822771	1
STK38	ENSGALG00000000523	153.578479343375	177.558116021809	147.583570173766	0.831184591729048	-0.266759184680526	0.576885077042352	1
MAP3K3	ENSGALG00000000525	281.592211373237	284.197682094588	280.940843692899	0.988540235874952	-0.0166284067114354	0.963117197006398	1
ENSGALG00000000526	ENSGALG00000000526	15.1241059664827	4.81453516064421	17.7014986679423	3.6766786568807	1.87840308995338	0.0976396908532396	0.67641195323454
SH3BGRL3	ENSGALG00000000527	3113.08300801142	2389.5025488942	3293.97812279072	1.37852044741073	0.463120666810768	0.161187753319229	0.846266143754095
DBNDD1	ENSGALG00000000528	385.551092068718	263.653678586308	416.02544543932	1.57792391773184	0.658027645049	0.107782221557006	0.707858546365803
LIMD2	ENSGALG00000000529	1758.55531494564	1568.42162704313	1806.08873692127	1.1515326655666	0.203555336690909	0.674107217252933	1
ENSGALG00000000530	ENSGALG00000000530	1.47663415469636	0.73205203009089	1.66277968584773	2.27139549854302	1.18357893198421	0.702914438796786	1
SRSF3	ENSGALG00000000533	1950.68002124564	1695.9622691865	2014.35945926042	1.18773836886516	0.248217078975474	0.400377849880205	1
il-1beta	ENSGALG00000000534	19.0778060243431	12.854061013831	20.6337422769711	1.60523139378047	0.682781276536122	0.40035441934934	1
ERRFI1	ENSGALG00000000535	68.4905050326178	77.5857284965239	66.2166991666413	0.853464940650883	-0.228596204654825	0.650655733954812	1
RNF113A	ENSGALG00000000538	270.161941453485	247.51011181942	275.824898862002	1.11439850612342	0.156265229087537	0.740769054632133	1
GAS8	ENSGALG00000000540	216.306703367058	169.189765771085	228.085937766051	1.34810717850779	0.430935199602046	0.180148378082719	0.888597681227578
ZC3H11A	ENSGALG00000000541	1124.96466082479	1074.94240575755	1137.4702245916	1.0581685293083	0.0815694167097209	0.89853402157885	1
ZNF593	ENSGALG00000000542	489.143177119506	396.673882880095	512.260500679359	1.29138953379041	0.368924239763445	0.288277400981571	1
TNFRSF9	ENSGALG00000000543	103.78665497386	82.7970650578756	109.034052452856	1.31688306072976	0.397127239902956	0.285479582824324	1
RAB44	ENSGALG00000000544	2.83444308856373	0.890919400904052	3.32032401047865	3.72685116870211	1.8979572063856	0.454775701118384	1
REN	ENSGALG00000000545	0.631618113067301	0.573284351145389	0.646201553547779	1.1271920335113	0.172733320473502	1	1
FBXO38	ENSGALG00000000546	429.287437423191	457.70479049645	422.183099154876	0.922391698581427	-0.116548565927708	0.591195988194544	1
CNKSR1	ENSGALG00000000547	2.12026575848021	2.90111824606092	1.92505263658503	0.663555385651319	-0.591711205373789	0.658260490279388	1
MATN1	ENSGALG00000000548	6.27371692128577	3.95080532591047	6.8544448201296	1.73494876479392	0.794893058844372	0.351268059087838	1
ENSGALG00000000549	ENSGALG00000000549	22.9086636407145	28.7911268763653	21.4380478318018	0.744606069913865	-0.425450718022489	0.258625910612539	1
STRADA	ENSGALG00000000550	847.044685982173	684.030444730953	887.798246294978	1.29789288347271	0.376171321041539	0.270627844598099	1
C26H6ORF89	ENSGALG00000000551	471.929721756462	461.663984055106	474.496156181801	1.02779548019748	0.0395532129172974	0.997381940209138	1
UTS2	ENSGALG00000000556	0.385567862342345	0.890919400904052	0.259229977701919	0.290969056728215	-1.78106235783075	0.550398528572287	1
ETNK2	ENSGALG00000000557	19.5331629630072	29.2187897182459	17.1117562741975	0.585642199393081	-0.771908581802224	0.149228792917181	0.819578802500978
SLC1A6	ENSGALG00000000558	6.68242459070867	18.6911933800221	3.68023239338031	0.196896598229725	-2.34448990878503	0.0014250028447124	0.0676376402375947
PI16	ENSGALG00000000560	2.18048368825372	1.20855445066271	2.42346599765147	2.00526008267361	1.00378936667986	0.721134407191207	1
LAPTM5	ENSGALG00000000562	0.331843041439055	1.29179144408496	0.0918559407775792	0.0711074076223237	-3.81385632918017	0.196700813106376	0.9167662896565
CCDC47	ENSGALG00000000564	314.018368642431	332.021065142773	309.517694517345	0.932223063570527	-0.101252888718058	0.823974125817052	1
LGR6	ENSGALG00000000568	21.8105097614411	29.1901312408996	19.9656043915765	0.683984742199507	-0.547963951937916	0.201247656098445	0.926303280721955
SDC3	ENSGALG00000000569	1463.61484303813	2030.58370637766	1321.87262720325	0.650981598567695	-0.619311331881001	0.0545613444059921	0.512693750228373
PER3	ENSGALG00000000573	104.124782037413	107.333033629697	103.322719139342	0.962636717190056	-0.0549366428106682	0.813388461700249	1
RRNAD1	ENSGALG00000000576	50.9706511896722	48.4406652674451	51.6031476702289	1.06528569302926	0.0912403906793647	0.903657105362766	1
RANBP3	ENSGALG00000000577	1108.47494660153	1052.72019504183	1122.41363449145	1.06620319414206	0.0924824092469097	0.782583369185562	1
VAMP3	ENSGALG00000000579	289.44462061787	239.561529267554	301.915393455449	1.2602832949787	0.333748068900854	0.375584927563536	1
DDX42	ENSGALG00000000581	1350.38195863135	1218.75014681438	1383.28991158559	1.13500697021558	0.182701157308767	0.567180080940451	1
SOX13	ENSGALG00000000583	321.484052149506	235.899800205924	342.880115135402	1.45349896369599	0.539530042873404	0.235277045157507	0.973962876094339
ENSGALG00000000584	ENSGALG00000000584	158.545223323593	174.531410111896	154.548676626518	0.885506376917672	-0.175425398396481	0.554022555341793	1
MYL4	ENSGALG00000000585	1370.1689229051	1323.43501671385	1381.85239945291	1.04414072621723	0.0623161672081259	0.990472751143569	1
PLEKHA6	ENSGALG00000000587	2917.25474227155	2460.13440812152	3031.53482580906	1.23226390224908	0.301311257408145	0.777505027659368	1
BTN1A1	ENSGALG00000000589	12.0810545788324	18.5306577142976	10.4686537949661	0.56493697937601	-0.8238381558776	0.29668123783507	1
ENSGALG00000000593	ENSGALG00000000593	0.0330062310667775	0	0.0412577888334719	Inf	Inf	1	1
CDC27	ENSGALG00000000596	911.757848216142	982.854623959783	893.983654280232	0.909578723533393	-0.136729587152217	0.687677219941846	1
PUM1	ENSGALG00000000597	1821.8540465029	1697.67763288239	1852.89814990803	1.09143109034316	0.126221045804177	0.59281343778372	1
MARCH2	ENSGALG00000000599	29.4917302626922	28.9826236751305	29.6190069095826	1.02195740598179	0.0313350676459657	0.994892795035515	1
PTPN7	ENSGALG00000000600	3.22680091392337	3.64681490517079	3.12179741611151	0.856033963140038	-0.224260058212241	0.669365092345798	1
KANSL1	ENSGALG00000000603	1694.49908747576	1685.73776300932	1696.68941859237	1.00649665435714	0.00934237668013254	1	1
NKAIN1	ENSGALG00000000604	446.139617229489	538.808884054593	422.972300523214	0.785013597660646	-0.349210450937009	0.224811254623148	0.959374390555471
ARL8A	ENSGALG00000000606	1059.92035535723	1205.69015543094	1023.4779053388	0.848873071351397	-0.236379245492747	0.350354430244193	1
GPR37L1	ENSGALG00000000607	22.7723093793293	28.5548611413823	21.3266714388161	0.746866578451297	-0.42107755441463	0.284600422847078	1
CDH1	ENSGALG00000000608	27.6750989404802	55.3932420287281	20.7455631684182	0.374514334395865	-1.41690715653428	0.00690568647212709	0.16779820516061
CAMTA1	ENSGALG00000000610	492.111717670899	640.809348870686	454.937309870952	0.709941748934686	-0.494227439242805	0.0925058744650062	0.658663773289146
PPP1R15B	ENSGALG00000000611	447.103532929061	481.161636267485	438.589007094455	0.911521148063094	-0.133651966487115	0.639897069962702	1
RAB11B	ENSGALG00000000613	3479.85588988373	3533.49306278406	3466.44659665865	0.981025442831185	-0.0276375417554019	0.829675108406163	1
SNRNP40	ENSGALG00000000615	460.241152105798	438.896681648573	465.577269720104	1.06079013395889	0.0851392626193518	0.783423446949663	1
ELF3	ENSGALG00000000616	4.37038478652613	9.3098666684861	3.13551431603614	0.336794760622067	-1.57005839972342	0.054921725227564	0.513550374839023
ZCCHC17	ENSGALG00000000618	587.977993898672	599.347368432501	585.135650265215	0.976288011067014	-0.034621280252136	0.792944628478277	1
ANGPTL4	ENSGALG00000000619	1003.22201691033	606.902705042693	1102.30184487724	1.81627439739241	0.860982177217038	0.217148186509852	0.948957634926714
FABP3	ENSGALG00000000620	272.613086347492	428.077739032702	233.74692317619	0.546038492224266	-0.872925439376537	0.0271632970167029	0.35676041653189
KANK3	ENSGALG00000000621	128.706694136018	104.979505546626	134.638491283366	1.28252167489555	0.358983207898673	0.696397213970078	1
PIK3C2B	ENSGALG00000000623	4955.95910541161	3043.0405106558	5434.18875410057	1.78577601417782	0.836551137850178	0.0145170412461277	0.256428203481775
TANGO6	ENSGALG00000000624	191.784543288585	164.671913490752	198.562700738044	1.20580793973221	0.270000134052566	0.486976993935248	1
MAPT	ENSGALG00000000625	1792.42543068386	2179.27900602746	1695.71203684796	0.778106902401184	-0.361959717350614	0.141889701656354	0.802063593604884
DNAJC11	ENSGALG00000000627	334.06674643905	345.427930330801	331.226450466112	0.958887285544371	-0.0605668543500256	0.893456787086239	1
KIF21B	ENSGALG00000000628	498.441207099741	634.545484337624	464.41513779027	0.73188628593749	-0.450308582249755	0.164378496176464	0.8513040284363
ENSGALG00000000629	ENSGALG00000000629	319.517367816708	240.055574848597	339.382816058736	1.41376769222204	0.499545078553762	0.176955347214742	0.882328737199199
HAS3	ENSGALG00000000630	9.64765360359279	13.3651602328691	8.7182769462737	0.65231368680734	-0.616362195506237	0.366058132105755	1
CHTF8	ENSGALG00000000632	151.151182295907	129.11239911144	156.660878092024	1.21336819058568	0.279017395578712	0.354468405047755	1
KLHL21	ENSGALG00000000634	769.930385639296	661.110349176172	797.135394755078	1.20575240691423	0.269933690000086	0.342269381877484	1
MDM4	ENSGALG00000000636	255.362262416073	248.749029251917	257.015570707111	1.03323245714789	0.047164868962303	0.769168404571905	1
ZBTB48	ENSGALG00000000637	194.006992121953	161.237846629397	202.199278495092	1.25404353085814	0.326587428413603	0.377742885616257	1
CIRH1A	ENSGALG00000000638	635.877101374638	639.501870590289	634.970909070725	0.99291485806698	-0.0102580821798947	0.822519402403876	1
LRRN2	ENSGALG00000000639	1525.22042616468	750.316741322202	1718.9463473753	2.29096094050386	1.19595286177583	0.00441424600537976	0.128753094469054
ENSGALG00000000641	ENSGALG00000000641	289.909234174028	279.629149023756	292.479255461596	1.04595410200511	0.064819545406613	0.857690146413119	1
TAS1R1	ENSGALG00000000642	79.5392877185016	71.2735890877758	81.6057123761831	1.1449642626483	0.19530256871113	0.569167284031112	1
ANKS3	ENSGALG00000000643	100.324986757428	103.451149291955	99.5434461237959	0.962226585253961	-0.0555514348517628	0.878140716969092	1
NFASC	ENSGALG00000000644	11595.6809808341	7833.65536535758	12536.1873847032	1.60029855795564	0.678341085050362	0.0776880227400715	0.604648477243806
ESPN	ENSGALG00000000645	301.570014836195	43.4774710833164	366.093150774415	8.42029542318287	3.07387085064134	0.00123094690859224	0.0627409909167318
NIP7	ENSGALG00000000650	287.432688490792	271.33198003183	291.457865605533	1.07417439540795	0.103228238169827	0.843052152827695	1
ACOT7	ENSGALG00000000652	828.170551052974	570.555944898156	892.574202591679	1.56439383477286	0.645603755578696	0.0535140441954193	0.509173853570244
CNTN2	ENSGALG00000000653	33060.3515137929	32775.837980781	33131.4798970459	1.01085073450978	0.0155699799501495	0.900677810717254	1
ENSGALG00000000654	ENSGALG00000000654	0.580339752970031	1.35377719245689	0.386980393098315	0.285852350929333	-1.80665793944115	0.459410645693044	1
TMEM81	ENSGALG00000000656	12.1854654023419	11.4014348284186	12.3814730458227	1.08595744589632	0.118967571100657	0.930452749252676	1
TERF2	ENSGALG00000000657	708.824721872572	679.521792524785	716.150454209519	1.05390358644517	0.0757428919090703	0.813350558745462	1
CYB5B	ENSGALG00000000660	835.574457257838	841.083689352807	834.197149234095	0.991812300956625	-0.0118609763931379	0.97083534921134	1
EDN2	ENSGALG00000000667	0.800862469424288	2.07228428539646	0.483007015431244	0.233079514637557	-2.10110588334004	0.373483971520069	1
RBBP5	ENSGALG00000000668	375.908936440944	358.042598952174	380.375520813137	1.0623750411999	0.08729315838624	0.714699091070302	1
ETV3	ENSGALG00000000669	654.147046935338	617.834037215547	663.225299365286	1.07346837405448	0.102279687920602	0.879180410179911	1
DSTYK	ENSGALG00000000670	138.482547895612	156.296375682818	134.029090948811	0.857531662927393	-0.221738153508628	0.621020877441891	1
NFAT5	ENSGALG00000000671	1210.16025927282	1337.61323722707	1178.29701478426	0.880895151147667	-0.182957782803111	0.578269819632674	1
SCMH1	ENSGALG00000000672	372.042180542633	398.813057300855	365.349461353077	0.916092025235438	-0.126435564597659	0.644358430451258	1
TMCC2	ENSGALG00000000673	1140.25513064271	1080.77453404488	1155.12527979217	1.06879394675318	0.095983742065797	0.783821640014785	1
MYO1D	ENSGALG00000000674	304.645406481056	219.035177548476	326.047963714202	1.48856438204791	0.573921621073802	0.240812174030457	0.97968682893659
CTPS1	ENSGALG00000000675	918.870247055334	941.218195453338	913.283259955833	0.970320446807714	-0.0434668211196924	0.843927880033419	1
CITED4	ENSGALG00000000678	2208.91783875377	991.309431377784	2513.31994059777	2.53535360508434	1.34218697355016	9.0390892079818e-06	0.00207323837015801
NUAK2	ENSGALG00000000680	107.456411211964	45.3921575253404	122.972474633621	2.70911279255608	1.43782046067679	0.0572093197248428	0.521518474542961
PAK1	ENSGALG00000000681	291.209634367567	278.222717494798	294.456363585759	1.05834766562966	0.0818136284796986	0.906001336543743	1
KLHDC8A	ENSGALG00000000684	193.534247101913	147.80025590164	204.967744901981	1.38678883640354	0.471748128060888	0.505007358901543	1
MAP3K14	ENSGALG00000000685	356.233191405621	335.712167248924	361.363447444795	1.07640855083114	0.106225756693606	0.808772176163659	1
KIAA0556	ENSGALG00000000687	138.295968990332	160.782930739055	132.674228553151	0.825176080217599	-0.277226093163217	0.461198525493247	1
GDPD4	ENSGALG00000000690	62.0901168278195	113.614736831582	49.2089618268789	0.433121293937637	-1.20715699220471	0.0367148923088038	0.424591321444363
CDK18	ENSGALG00000000692	38.6126318295913	57.9035606774921	33.789899617616	0.58355478009059	-0.777060002355805	0.0349794173550072	0.413686265562577
NOB1	ENSGALG00000000693	497.967401296402	497.54948926521	498.0718793042	1.0010499257868	0.0015139281088391	0.900189896925816	1
FMNL1	ENSGALG00000000694	43.1139279451897	32.1244770661185	45.8612906649575	1.42761205328155	0.513603987177713	0.485244582486369	1
MFSD4	ENSGALG00000000695	14.8212166198902	15.3330559716607	14.6932567819476	0.958273211100537	-0.0614910567699088	0.949979916540059	1
WWP2	ENSGALG00000000699	379.774653044968	335.029499209178	390.960941503915	1.16694482852036	0.222736354102989	0.51336444288573	1
ELK4	ENSGALG00000000701	377.152496735591	455.127790032921	357.658673411259	0.785842309003781	-0.347688251668556	0.287358669923096	1
SLC45A3	ENSGALG00000000703	190.113656965751	185.1023162179	191.366492152714	1.03384169394963	0.0480152912246861	1	1
MKS1	ENSGALG00000000706	125.273504002972	108.404633588094	129.490721606691	1.19451279267931	0.256422304473337	0.565885333030944	1
PSMD7	ENSGALG00000000707	1484.67669908795	1357.65434513393	1516.43228757646	1.11695019650003	0.159564859174599	0.801626734683151	1
NUCKS1	ENSGALG00000000708	5346.53732126496	4614.49294758115	5529.54841468592	1.19830032844333	0.260989534215845	0.518431320486317	1
RNF207	ENSGALG00000000710	1137.55598319704	954.953591332915	1183.20658116307	1.23901998160096	0.309199453922548	0.409554892424743	1
RAB29	ENSGALG00000000712	14.3099125558581	14.0563780677707	14.3732961778799	1.02254621415141	0.0321660474901449	1	1
ZFHX3	ENSGALG00000000713	2703.39984922147	5935.7491237845	1895.31253058072	0.319304689442856	-1.64699435379811	4.17751212721484e-05	0.00672408075248599
RPL22	ENSGALG00000000719	4094.36881502199	3227.00869023604	4311.20884621847	1.33597683181421	0.417894989161842	0.195669127005958	0.914774318905557
ENSGALG00000000720	ENSGALG00000000720	42.5956364334422	14.5312121934312	49.6117424934449	3.41415030164322	1.77152657174066	0.00309786411567961	0.105620421133239
SLC41A1	ENSGALG00000000721	617.040938310624	529.822436519691	638.845563758358	1.2057729528308	0.269958273189169	0.42231705389009	1
ENSGALG00000000722	ENSGALG00000000722	6.20098144559124	4.77213236241126	6.55819371638623	1.37426903076773	0.458664457839653	0.99692952042151	1
STX12	ENSGALG00000000723	724.523207575145	703.222122084225	729.848478947875	1.03786336639231	0.0536165269298686	0.897280942576507	1
PM20D1	ENSGALG00000000724	227.536034657035	232.368988429446	226.327796213933	0.974001727784996	-0.0380037633758082	0.885389886308704	1
RFX7	ENSGALG00000000725	525.525838936442	573.900391263061	513.432200854787	0.894636436341865	-0.160626577927312	0.88095474631558	1
ELAVL1	ENSGALG00000000726	488.166731100348	551.400479704584	472.358293949289	0.856651945972838	-0.223218932338333	0.619795452297249	1
PPP1R8	ENSGALG00000000729	780.823383958669	764.567186083583	784.887433427441	1.02657745154869	0.037842477665661	0.896824102848355	1
CACNA1S	ENSGALG00000000730	14.4348715007824	15.0502171041037	14.2810350999521	0.948892298441207	-0.0756837477067977	0.941584089175357	1
THEMIS2	ENSGALG00000000731	5.12900129811088	4.10957300485597	5.3838583714246	1.31007731583376	0.389651956708114	1	1
MYO7A	ENSGALG00000000733	60.8601622710362	145.946649044315	39.5885405777165	0.271253508298747	-1.88228629789256	0.00654189183480516	0.162390457530903
RPA2	ENSGALG00000000734	334.889320238806	291.577124162811	345.717369257804	1.18568070197703	0.245715551457193	0.422125819804198	1
CDD	ENSGALG00000000735	0	0	0	NA	NA	NA	NA
MATK	ENSGALG00000000736	15.8043821671759	19.6093023470965	14.8531521221958	0.75745438870216	-0.400769077819112	0.430277643160092	1
SMPDL3B	ENSGALG00000000737	238.008518541516	210.496366442075	244.886556566376	1.16337664495394	0.218318247143948	0.579478700828409	1
XKR8	ENSGALG00000000739	237.06737856812	183.691312825755	250.411395003712	1.36321849493909	0.447016814015524	0.260038791421849	1
APBA3	ENSGALG00000000740	238.11083547196	231.273488736513	239.820172155821	1.03695487738781	0.0523531173091164	1	1
PIM1	ENSGALG00000000742	355.46951114907	515.609584491805	315.434492813386	0.611770033569652	-0.708938654024704	0.0101083839833218	0.207218702261286
SLC26A9	ENSGALG00000000745	2.03812238745038	3.30199028924182	1.72215541200252	0.521550719762399	-0.939120536118157	0.371829368988295	1
CHD5	ENSGALG00000000747	1974.12673671897	1737.53175251526	2033.2754827699	1.17020910830925	0.226766352513926	0.561988645827109	1
TJP3	ENSGALG00000000748	166.02132751689	110.33399778739	179.943159949265	1.63089495130965	0.705663858625264	0.123337578004459	0.752669024538155
CAPN5	ENSGALG00000000750	391.557497399211	472.691753130615	371.27393346636	0.785446183495757	-0.348415665279527	0.142738336600996	0.804457535169724
ARNT	ENSGALG00000000751	2191.73164156864	1988.13151704582	2242.63167269934	1.12800971840721	0.173779497379865	0.682585350882983	1
TBC1D22B	ENSGALG00000000753	1067.51039972009	870.683492331833	1116.71712656716	1.28257528298418	0.359043509809208	0.232989869076793	0.971071768907553
ACER3	ENSGALG00000000755	30.9600378270511	47.5956211560414	26.8011419948036	0.56310100265183	-0.828534375147242	0.0731233338049698	0.585863876830469
TSKU	ENSGALG00000000761	14.7081582122247	31.7498973622989	10.4477234247061	0.329063218866092	-1.60356331705773	0.00295485872231389	0.103066016908727
SSR2	ENSGALG00000000764	1051.60133492848	943.218567994536	1078.69702666197	1.14363421508493	0.193625688071286	0.55527005723397	1
ZMAT2	ENSGALG00000000766	1051.43612725784	996.090701600066	1065.27248367228	1.06945329573008	0.0968734797073866	0.743204203370258	1
RAB7B	ENSGALG00000000769	16.3979600588973	14.0353262064557	16.9886185220076	1.2104185020077	0.27550594533645	0.719514297906577	1
PLA2G15	ENSGALG00000000771	111.513216651266	131.773227738235	106.448213879524	0.807813663720689	-0.307905546252449	0.508154919632906	1
TLR21	ENSGALG00000000774	86.2657335279424	88.4471700352456	85.7203744011166	0.969170346173401	-0.0451778317438581	0.968262585895128	1
CTSS	ENSGALG00000000775	11.7826281540157	16.1194871340922	10.6984134089966	0.663694404170577	-0.591408984449594	0.356250220034936	1
BRPF3	ENSGALG00000000776	493.422263780735	435.563592713097	507.886931547645	1.16604541803885	0.221623983309671	0.460624567801114	1
EYA3	ENSGALG00000000777	337.573845052289	333.483075673733	338.596537396927	1.01533349694842	0.021953673585985	0.750882022997467	1
ENSGALG00000000779	ENSGALG00000000779	20.4298866077333	11.6724967456033	22.6192340732658	1.93782312098617	0.954436891639527	0.244646569271125	0.984176802500708
SMPD3	ENSGALG00000000780	2956.69567826807	2276.05742812557	3126.8552408037	1.37380331540176	0.458175471255059	0.114866985297433	0.72390731113039
MLLT11	ENSGALG00000000781	2.22523835744476	1.81663498400973	2.32738920080352	1.2811540134862	0.357443919189884	0.982886706566458	1
PTAFR	ENSGALG00000000783	1.81225760332367	2.23105196434196	1.70755901306909	0.765360484811804	-0.385788677598855	0.874952666430616	1
PIP5K1C	ENSGALG00000000784	489.848785314615	482.561405971285	491.670630150447	1.01887681871456	0.0269796415215115	0.868346973155038	1
HYAL1	ENSGALG00000000785	409.300080928447	433.432738669668	403.266916493142	0.93040252965405	-0.104073075554313	0.461157182216719	1
CTSE	ENSGALG00000000786	0.370634416186071	1.43701418587913	0.104039473762806	0.072399754146586	-3.78787139152845	0.220810219407085	0.955056376018473
DHX38	ENSGALG00000000787	928.193055812429	849.550948049405	947.853582753184	1.11571128833354	0.157963750485707	0.571710380572744	1
AVT2R	ENSGALG00000000788	8.3949228637372	3.39116560378406	9.64586217872549	2.84440906335039	1.50812895835714	0.130630327003628	0.773360144771576
ENSGALG00000000789	ENSGALG00000000789	0.108700531001563	0.207208490166114	0.0840735412104249	0.405743708392573	-1.30135937088727	0.572520890788233	1
DNAJC8	ENSGALG00000000790	1359.02725996448	1183.55546604132	1402.89520844527	1.18532274041839	0.245279930521208	0.478526813706745	1
ENSGALG00000000791	ENSGALG00000000791	160.752333292112	123.623301792294	170.034591167066	1.37542509140186	0.459877569529898	0.148115929257287	0.817604373764973
VPS72	ENSGALG00000000793	6.62425081179754	7.217899741083	6.47583857947618	0.897191539336139	-0.156512079250679	0.95154553586988	1
HARS	ENSGALG00000000794	2173.39877594844	1933.7229790733	2233.31772516722	1.15493157465476	0.207807379926622	0.531074523550195	1
MFSD12	ENSGALG00000000795	127.14314940651	118.355509293482	129.340059434767	1.09280979150744	0.128042315255966	0.959067714094104	1
PRMT7	ENSGALG00000000800	127.414209035722	116.725802006426	130.086310793046	1.11446062958629	0.156345651587456	0.677496623769835	1
DHODH	ENSGALG00000000802	300.304084638853	300.326543831491	300.298469840693	0.999906521779794	-0.000134866868377305	0.829860718021226	1
ENSGALG00000000803	ENSGALG00000000803	0.137011762573796	0.317635049758663	0.0918559407775792	0.289187042951875	-1.78992518121466	0.590672782115071	1
SLC7A6OS	ENSGALG00000000804	120.909512343237	105.493715504913	124.763461552818	1.18266250227017	0.242038428902529	0.546654294493423	1
LINGO3	ENSGALG00000000806	324.831338653114	439.416311177291	296.18509552207	0.67404210537503	-0.569089379862385	0.278544756691525	1
ENSGALG00000000807	ENSGALG00000000807	0.363753725243873	0	0.454692156554841	Inf	Inf	1	1
ENSGALG00000000808	ENSGALG00000000808	0.346940534088413	0.73205203009089	0.250662660087794	0.342410989635083	-1.54619908930015	0.550778644467792	1
C19orf35	ENSGALG00000000810	4.42248154766068	4.23374388533516	4.46966596324206	1.05572422052361	0.0782330187453394	1	1
IST1	ENSGALG00000000811	1401.00747817607	1263.73650063684	1435.32522256088	1.13577887624325	0.183681985195095	0.743016767555459	1
OAZ1	ENSGALG00000000812	2665.00979817271	2723.56843238957	2650.3701396185	0.973124122052312	-0.0393042622873088	0.79177536830336	1
HNRNPR	ENSGALG00000000814	3660.95149832666	3412.75832948923	3722.99979053601	1.09090636696013	0.125527279737339	0.614123541061803	1
ENSGALG00000000816	ENSGALG00000000816	440.390280311945	581.717595891761	405.058451416991	0.696314593675038	-0.522188834514154	0.0839707744919418	0.627418353533571
ZNF821	ENSGALG00000000817	879.191245766399	710.071767855592	921.471115244101	1.29771546618018	0.375974096334244	0.327782518724698	1
LRRC32	ENSGALG00000000818	1.46360885881484	3.63326996801947	0.921193581513683	0.253543939652752	-1.97969230416419	0.316470234482589	1
ENSGALG00000000819	ENSGALG00000000819	42.1547482798443	36.958495485034	43.4538114785469	1.17574622311514	0.233576697790789	0.805350326147731	1
HTR1D	ENSGALG00000000820	3.51045901894698	5.53898057470378	3.00332863000778	0.542216855520999	-0.883058132950055	0.324359412244365	1
ENSGALG00000000823	ENSGALG00000000823	1903.57072624184	1829.84730207168	1922.00158228439	1.05036173242892	0.0708862609467174	0.839147216253139	1
ENSGALG00000000824	ENSGALG00000000824	0.292429435186272	0.317635049758663	0.286128031543175	0.900807488847887	-0.150709273598439	0.859093523156988	1
MAPK13	ENSGALG00000000826	19.9087514870402	32.5053673916898	16.7595975108778	0.515594772670144	-0.955690457799686	0.0503746114505041	0.496111819814228
C11orf30	ENSGALG00000000830	301.861952792089	292.37553165935	304.233558075274	1.04055751980552	0.0573567163895011	0.725856180607234	1
IK	ENSGALG00000000833	1298.48240282448	1182.09844286512	1327.57839281432	1.12306923406192	0.167446868574632	0.601549365791031	1
RASSF5	ENSGALG00000000834	11.5648681146534	7.32852568441087	12.623953722214	1.72257753685267	0.784568923141601	0.18026710787752	0.888597681227578
PLEKHJ1	ENSGALG00000000835	1382.49946854426	1392.97105730593	1379.88157135384	0.99060318885778	-0.0136208297176803	0.923691054857498	1
RFX5	ENSGALG00000000836	0.78194219846578	0.877274771885068	0.758109055110958	0.864163748242698	-0.2106233838943	0.664781286505153	1
FKBP6	ENSGALG00000000837	8.37429035434854	3.3156349182608	9.63895421337047	2.90712169795417	1.53959146685082	0.074121502276099	0.588836373355344
PRKRIR	ENSGALG00000000838	81.8465003182756	95.5935832664398	78.4097295812346	0.820240510941931	-0.285881096050652	0.618504394270828	1
WNT11	ENSGALG00000000839	29.6172465348293	84.1280858845291	15.9895366974044	0.190061815020384	-2.39545938307082	0.0022915830799805	0.089286269999066
KDM1A	ENSGALG00000000840	4687.71750602926	4360.66426529454	4769.48081621293	1.09375098059533	0.129284310384411	0.599952835341038	1
NDUFA2	ENSGALG00000000842	333.918079799784	269.10218785219	350.122052786683	1.30107471656453	0.379703813802017	0.350545244908693	1
DOT1L	ENSGALG00000000843	1429.79563895548	1495.2536847781	1413.43112749983	0.945278478086204	-0.0811886864327433	0.863950085132371	1
SLC26A8	ENSGALG00000000844	43.4638033828639	46.2971203227341	42.7554741478964	0.923501804212678	-0.114813315134829	0.78099371787812	1
UVRAG	ENSGALG00000000845	60.14812432841	62.6750948886974	59.5163816883381	0.949601780324886	-0.0746054551229218	0.862564610829284	1
TMCO6	ENSGALG00000000846	180.604891431385	201.947309972894	175.269286796008	0.86789612012922	-0.204405720354673	0.540676356632846	1
GARNL3	ENSGALG00000000847	311.44655078409	329.761292024668	306.867865473945	0.93057576160573	-0.103804484695938	0.736775502362996	1
AP1G1	ENSGALG00000000848	1119.75128245769	1120.0360435639	1119.68009218114	0.999682196492871	-0.000458566414579645	0.878781975994734	1
ROBO4	ENSGALG00000000850	3.3379297720821	3.24594286198988	3.36092649960515	1.03542380211363	0.050221388075432	0.753667293546974	1
TMEM173	ENSGALG00000000852	83.0415066923051	82.0085932999011	83.2997350404061	1.01574398107017	0.0225368157076261	0.774374584323084	1
SLC2A8	ENSGALG00000000853	180.441712493118	161.117610489946	185.272737993911	1.1499223295983	0.201536419006537	0.615261362875283	1
ZMPSTE24	ENSGALG00000000855	529.393405774924	525.951453002737	530.25389396797	1.00818030055943	0.0117536700502013	0.983051356631057	1
EIF2D	ENSGALG00000000856	720.774822572587	676.967316863121	731.726698999954	1.0808892553197	0.112218716425373	0.769330109506427	1
NMT1	ENSGALG00000000857	886.959478199828	928.266381251221	876.63275243698	0.944376280497583	-0.0825662884311942	0.640776021983658	1
SLC7A6	ENSGALG00000000860	102.880606446545	119.896287407921	98.6266862062005	0.822600001538369	-0.281737020351039	0.530929830274347	1
RLF	ENSGALG00000000862	424.915562600634	467.393962163362	414.295962709952	0.886395623923675	-0.17397733597228	0.761940763611684	1
DYRK3	ENSGALG00000000863	205.394613652279	202.857659698391	206.028852140751	1.01563259897149	0.0223786073250422	0.97797077824802	1
FBXW2	ENSGALG00000000864	337.470719433754	336.544782519197	337.702203662393	1.00343912965916	0.00495310299610228	1	1
ENSGALG00000000865	ENSGALG00000000865	39.6828552184964	41.1997462945328	39.3036324494873	0.953977535893293	-0.0679728006030326	0.768794893082684	1
SELENBP1	ENSGALG00000000866	0.456498575658493	1.14656870229078	0.283981044000421	0.24767904743348	-2.01345626684553	0.503607616836996	1
RNF121	ENSGALG00000000868	239.157221887455	218.151203935981	244.408726375324	1.12036386673826	0.163967360393917	0.629146487410176	1
ZDHHC18	ENSGALG00000000869	222.190601771892	198.237538867513	228.178867497987	1.15103763294037	0.20293500286101	0.627131041623144	1
DCAKD	ENSGALG00000000870	6.35437446576038	6.11987154188049	6.41300019673035	1.04789784439818	0.0674980808413575	1	1
MADPRT	ENSGALG00000000871	2.17218703691511	2.34147852393451	2.12986416516026	0.909623617465999	-0.136658382039416	0.651813581335681	1
NDRG4	ENSGALG00000000874	155.708422732375	228.389514883452	137.538149694605	0.602208686177173	-0.731664577435275	0.0157898415006914	0.266026927080671
PHLPP2	ENSGALG00000000875	409.936945372171	406.066859577422	410.904466820859	1.01191332690501	0.0170857246178998	0.891143268563074	1
KIF18B	ENSGALG00000000878	312.825327798823	260.921682010705	325.801239245853	1.24865529278815	0.320375257552114	0.313915274990756	1
GINS3	ENSGALG00000000880	75.0967869213899	90.9972994936833	71.1216587783165	0.781579883953079	-0.355534758715407	0.468551742331745	1
GPATCH3	ENSGALG00000000881	146.233934946641	143.824463973386	146.836302689955	1.02094107381569	0.0298995998423706	1	1
ENSGALG00000000882	ENSGALG00000000882	140.170591430342	134.017841363829	141.70877894697	1.05738741577147	0.0805040620640225	0.790656648279639	1
MAPKAPK2	ENSGALG00000000883	2025.26547576128	2208.09413854049	1979.55831006648	0.896500867202577	-0.157623116246303	0.473228973712221	1
CXXC5	ENSGALG00000000884	1073.10251111754	787.121122003744	1144.59785839598	1.45415721468918	0.5401832531579	0.109819148492742	0.711293969506686
CCDC113	ENSGALG00000000886	30.9328019610672	18.3948095753138	34.0673000575056	1.85200612803433	0.889088872286111	0.0706529284889588	0.576760143594833
NR0B2	ENSGALG00000000887	1.88250077258795	1.87862073238167	1.88347078263952	1.00258170804476	0.00371981771499752	0.885093169698228	1
CSNK2A2	ENSGALG00000000889	1376.70009895775	1188.0325406274	1423.86698854034	1.19850840768082	0.261240029702009	0.356313109655789	1
SRPK1	ENSGALG00000000890	537.762684099619	596.839219299362	522.993550299684	0.876272090352294	-0.190549185732724	0.630190212858908	1
NSUN5	ENSGALG00000000891	173.018135163036	154.572179378144	177.629624109259	1.1491694354306	0.200591526995346	0.639136450238986	1
IL10	ENSGALG00000000892	0.269702600018667	0	0.337128250023333	Inf	Inf	1	1
TAT	ENSGALG00000000893	1.66083013862988	2.08582922254778	1.55458036765041	0.745305680275938	-0.424095839823868	0.549735930588808	1
APCDD1	ENSGALG00000000894	28.5175103125636	56.5408808747242	21.5116676720235	0.380462195480933	-1.39417498702395	0.0123041842034612	0.231359490508943
NUDC	ENSGALG00000000895	1478.44697476118	1361.41248006763	1507.70559843456	1.10745686594533	0.147250508713818	0.680649922615021	1
LHFPL5	ENSGALG00000000897	60.474877369577	67.023399458389	58.837746847374	0.877868734245612	-0.187922861972638	0.535165673474466	1
C11H16ORF80	ENSGALG00000000898	514.415236815233	407.710783983739	541.091350023106	1.32714505301063	0.408326061606785	0.197289251805398	0.918377827131029
PSD2	ENSGALG00000000899	462.373132569773	510.967924694761	450.224434538526	0.881120737289877	-0.182588374090541	0.390568537119519	1
CLPS	ENSGALG00000000900	0.21517130987326	0	0.268964137341575	Inf	Inf	1	1
CHST4	ENSGALG00000000901	0.996253706108737	0.511298602773454	1.11749248194256	2.18559658853145	1.12802713685896	0.992281075297957	1
KDF1	ENSGALG00000000902	39.6532463427522	55.2772759154862	35.7472389495687	0.646689590931053	-0.628854705829865	0.110128948230234	0.711362445228655
TERF2IP	ENSGALG00000000903	104.782580472157	90.4727550293615	108.360036832855	1.19770904287914	0.260277479598085	0.45188201395058	1
USB1	ENSGALG00000000904	79.9484899220309	83.5722177292731	79.0425579702203	0.945799454865176	-0.0803937846242451	0.764954816041412	1
PSMB4	ENSGALG00000000905	1597.86114622305	1482.76998664706	1626.63393611704	1.09702378033379	0.13359479957682	0.753356422257817	1
RALGPS1	ENSGALG00000000906	51.3654904290086	65.5697763543	47.8144189476858	0.729214305830863	-0.455585230234407	0.233836489482431	0.972491315738133
KARS	ENSGALG00000000907	1618.53449936674	1652.32572778138	1610.08669226308	0.974436616940523	-0.0373597476797171	0.820012944411863	1
ADAT1	ENSGALG00000000908	492.684515068734	445.280114358963	504.535615246177	1.13307466238981	0.180242928687619	0.75354244255777	1
GFAP	ENSGALG00000000909	7.9520545871801	6.59627427058466	8.29099966632896	1.25692160850584	0.329894674781059	0.944068208959822	1
IL19	ENSGALG00000000911	0.230546497362301	0.987701331477617	0.0412577888334719	0.041771522947883	-4.58133644609913	0.282078345101823	1
KCNAB2	ENSGALG00000000912	739.755904098323	226.518401075234	868.065279854095	3.83220645975593	1.93817528822501	0.00330203286297999	0.107266466694831
ENSGALG00000000913	ENSGALG00000000913	706.407569525566	644.7544233902	721.820856059407	1.11952835044385	0.162891062828175	0.655957947530775	1
FAM187B	ENSGALG00000000914	1.00569712867245	0.73205203009089	1.07410840331784	1.46725691503715	0.553121507410707	1	1
ENSGALG00000000915	ENSGALG00000000915	14.3566803008708	13.6016253515875	14.5454440381916	1.06939013994338	0.0967882798851089	0.85241552544316	1
NRG2	ENSGALG00000000917	13.3589302675243	14.0701223886574	13.181132237241	0.936817169967692	-0.0941605771180057	0.573221683061949	1
ENSGALG00000000918	ENSGALG00000000918	21.1849324270669	10.8030279734848	23.7804085404625	2.20127251348692	1.13833775927731	0.108143652645888	0.708348839973182
PIGR	ENSGALG00000000919	0.471479098923686	0	0.589348873654608	Inf	Inf	0.966520671342759	1
CGN	ENSGALG00000000920	219.76243051717	259.221165765482	209.897746705092	0.809724568922688	-0.304496841981464	0.206177650735508	0.933727036788551
NHE1	ENSGALG00000000921	1474.67299449675	1629.1786980941	1436.04656859741	0.881454299812153	-0.182042321874517	0.354604702034444	1
ANGPTL2	ENSGALG00000000927	75.093734927335	96.4452635420371	69.7558527736595	0.723268828471348	-0.467396119333707	0.333514972313983	1
HIP1	ENSGALG00000000930	10040.1339046981	4149.13255999555	11512.8842408737	2.77476896059596	1.47236765136224	0.00771903509785223	0.178664414750256
ZBTB43	ENSGALG00000000934	58.1475810832981	74.2077090624205	54.1325490885175	0.7294733899275	-0.455072743090781	0.309191014325239	1
TUFT1	ENSGALG00000000935	107.174120994735	113.713984592008	105.539155095417	0.928110605516803	-0.107631349316835	0.615675927147158	1
LMX1B	ENSGALG00000000936	41.1873314354989	19.0973059012494	46.7098378190612	2.44588624492868	1.29035730750652	0.404574663509308	1
CDON	ENSGALG00000000939	1058.3829517519	1181.58260975836	1027.58303725028	0.869666690050918	-0.201465517773522	0.279009228341288	1
ALC	ENSGALG00000000940	0.13451766593668	0	0.16814708242085	Inf	Inf	1	1
WDTC1	ENSGALG00000000943	328.134728756587	354.897897687964	321.443936523742	0.905736378315672	-0.142836891238006	0.729988304908017	1
SUPT4H1	ENSGALG00000000944	395.757238448994	388.538272133534	397.561980027859	1.0232247594163	0.0331230792764167	1	1
PFDN1	ENSGALG00000000946	771.354285216061	744.665792857576	778.026408305683	1.0447994466351	0.0632260378918806	0.961106433460504	1
FKBP51	ENSGALG00000000947	594.812961113067	715.242532281906	564.705568320858	0.789530184284796	-0.340933672518674	0.163729024158658	0.851124182437869
HBEGF	ENSGALG00000000949	2.16314255998247	0.925715583105681	2.47249930420167	2.67090599891025	1.41732920199607	0.544671651514469	1
MVB12B	ENSGALG00000000950	1676.35032541126	2103.63985420403	1569.52794321307	0.746101068619913	-0.422557020277724	0.102069566370019	0.69102374584497
CCL4	ENSGALG00000000951	0.051865333588491	0	0.0648316669856138	Inf	Inf	1	1
TEAD3	ENSGALG00000000953	147.123104097431	161.342670153049	143.568212583526	0.889834117951177	-0.168391679611101	0.390836964465057	1
SMPD2	ENSGALG00000000954	44.2107508796143	42.2494333743824	44.7010802559222	1.05802792335261	0.0813777033978109	0.838357208060385	1
TMEM222	ENSGALG00000000955	1218.79612840825	1295.08988968916	1199.72268808802	0.926362484673536	-0.110351265860037	0.504348661343296	1
CCL4	ENSGALG00000000956	0.0725203588546554	0	0.0906504485683192	Inf	Inf	1	1
ESAM	ENSGALG00000000957	72.5245519152494	46.054617191028	79.1420355963048	1.71843868049179	0.781098372554696	0.541113307010152	1
SNX27	ENSGALG00000000958	550.740386326414	511.754029508876	560.486975530798	1.09522728344453	0.131230291445342	0.784979990460091	1
YTHDF2	ENSGALG00000000959	1072.49230945071	1068.22428274766	1073.55931612648	1.00499430078962	0.0071873200650321	0.931382470304893	1
PUS3	ENSGALG00000000962	156.377193159142	130.647029778286	162.809734004356	1.24618014110732	0.317512631682319	0.36265168452938	1
NPHP4	ENSGALG00000000966	571.183640443289	365.847669442222	622.517633193556	1.70157605252114	0.766871634490145	0.0176135345463719	0.283050622041378
STT3A	ENSGALG00000000970	328.468039211248	298.271539034664	336.017164255394	1.12654786086159	0.171908607102761	0.619021724300838	1
PBX3	ENSGALG00000000972	145.478449365694	173.880366450437	138.377970094509	0.795822857515958	-0.329480758369731	0.308873571940846	1
IGSF1	ENSGALG00000000974	1.31209464636174	1.87862073238167	1.17046312485676	0.623043866535466	-0.682594352496446	0.650013698524165	1
C1orf174	ENSGALG00000000975	204.493185761869	152.002377826312	217.615887745758	1.43166107568672	0.517689996583361	0.157568954398371	0.837341826005262
DFFB	ENSGALG00000000976	41.5182998681485	28.3065193804239	44.8212449900797	1.58342480711624	0.663048359013588	0.139762419342948	0.795384775944942
MAPKAP1	ENSGALG00000000977	203.860417551933	199.62071913858	204.920342155271	1.02654846170057	0.0378017363649369	0.817833653278046	1
CEP104	ENSGALG00000000978	146.424054522835	122.476995956029	152.410819164536	1.24440363657559	0.315454516042388	0.275055678450094	1
ENSGALG00000000979	ENSGALG00000000979	0	0	0	NA	NA	NA	NA
LRRC47	ENSGALG00000000980	41.6977977061974	33.810703772926	43.6695711895152	1.29159012728045	0.369148318364029	0.333848857991269	1
GMEB1	ENSGALG00000000981	673.316522878242	627.054137399647	684.882119247891	1.09222167337585	0.127265690162883	0.908770154772458	1
CCDC27	ENSGALG00000000982	313.41721741908	233.97019960744	333.27897187199	1.42445051733585	0.510405506088499	0.101345700264706	0.689946090438458
L3MBTL1	ENSGALG00000000983	133.427485372544	172.195099646854	123.735581803967	0.718577834431583	-0.476783660867679	0.105918781466186	0.7028377619432
ENSGALG00000000984	ENSGALG00000000984	0.327106960102287	0.317635049758663	0.329474937688193	1.03727513049497	0.0527986104043307	1	1
EFTUD2	ENSGALG00000000988	1185.20922971787	1088.75279665725	1209.32333798302	1.11074188897237	0.151523606320173	0.583960134452305	1
SRSF6	ENSGALG00000000990	2390.11743053518	2147.62243191135	2450.74118019114	1.14114154507597	0.190477751936811	0.555351044875295	1
TAF12	ENSGALG00000000991	473.287407586978	453.143240229479	478.323449426353	1.05556788000219	0.0780193565095006	0.815740253820458	1
GAPVD1	ENSGALG00000000993	448.578409944539	466.38493716768	444.126778138753	0.952275133146239	-0.0705496349268452	0.840652742974897	1
RAB42	ENSGALG00000000994	7.34326766603306	9.2767387811958	6.85989988724238	0.73947321888028	-0.435430195958218	0.61459812726647	1
AP3D1	ENSGALG00000000996	4433.37661245106	3949.39689195375	4554.37154257539	1.15318152800854	0.205619632628843	0.641120439062443	1
GJC1	ENSGALG00000000997	292.650753257105	320.068756495219	285.796252447577	0.892921432185605	-0.163394856139789	0.538885247978795	1
MTFR1L	ENSGALG00000000998	383.886390479326	362.227347066023	389.301151332652	1.07474257392746	0.103991141868046	0.794794146742419	1
ZNF319	ENSGALG00000000999	588.140879555435	600.845915859729	584.964620479361	0.97356843916024	-0.0386456949181287	0.868684394278641	1
HSPA5	ENSGALG00000001000	4222.31528148435	4102.00512084527	4252.39282164412	1.03666199733263	0.0519455814608609	1	1
MAP2K4	ENSGALG00000001001	473.779573711087	438.117946245428	482.694980577502	1.10174665227501	0.139792512904358	0.741390647360347	1
RABEPK	ENSGALG00000001002	284.056089442979	228.014373238003	298.066518494222	1.30722688338203	0.386509558213074	0.289732844943376	1
SEPN1	ENSGALG00000001003	202.805856500124	277.833277374072	184.049001281637	0.662444049255609	-0.59412948676977	0.0578307481218819	0.522964077102179
ENSGALG00000001004	ENSGALG00000001004	4.38628062515907	3.79203764696497	4.5348413697076	1.19588511293846	0.258078798436325	0.902240026868067	1
STT3A	ENSGALG00000001005	1295.28775284997	1306.28005136981	1292.53967822	0.989481296039546	-0.0152556583230424	0.858233861455992	1
TP73	ENSGALG00000001006	24.7308290961439	25.0042300155791	24.6624788662851	0.986332266617246	-0.01985436445986	0.908232481685343	1
MMP15	ENSGALG00000001007	5018.89246523807	5036.87314357567	5014.39729565367	0.99553773794151	-0.00645208953008859	0.810978433539199	1
ENSGALG00000001009	ENSGALG00000001009	14.1602520516402	18.5595155753793	13.0604361707054	0.703705660724849	-0.506955976547203	0.336815950441044	1
CNGB1	ENSGALG00000001011	29.2121742497113	30.0016849071194	29.0147965853592	0.967105570076631	-0.0482547107562661	0.82910500424257	1
PPP6C	ENSGALG00000001013	648.117039925062	577.077855901167	665.876835931036	1.15387694939568	0.206489381728633	0.606760269022481	1
ARPC5L	ENSGALG00000001014	221.453664107167	213.98097738661	223.321835787306	1.04365275135565	0.0616417720313394	1	1
WRAP73	ENSGALG00000001017	104.487994055089	97.8725043576353	106.141866479452	1.08449116711676	0.117018302702454	0.817078627267423	1
EI24	ENSGALG00000001018	1474.35410028771	1363.21847905238	1502.13800559654	1.10190554828799	0.140000566144603	0.687471057918476	1
BTBD2	ENSGALG00000001019	271.102252891983	260.882643075008	273.657155346227	1.04896650892772	0.0689686167376606	0.935586111061186	1
KIFC3	ENSGALG00000001020	446.470669834999	355.505993333663	469.211838960333	1.31984227483881	0.40036553344453	0.383422823545143	1
MYOCD	ENSGALG00000001021	16.106483481895	8.467288386935	18.016282255635	2.12775110901314	1.08932940328612	0.381973414695161	1
CCDC43	ENSGALG00000001022	581.568284921949	530.513082670225	594.33208548488	1.12029675591304	0.163880939046758	0.628540315156298	1
ENSGALG00000001023	ENSGALG00000001023	268.055384442061	325.791790426815	253.621282945872	0.778476592714649	-0.361274433980204	0.242434876081425	0.98225775031747
TPRG1L	ENSGALG00000001024	719.962222341588	754.904605831635	711.226626469076	0.942141061234563	-0.0859850126419233	0.712569069013498	1
GOLGA1	ENSGALG00000001025	194.968908774399	217.672806564049	189.292934326986	0.869621416266748	-0.201540624667754	0.664198875709723	1
EPB41L1	ENSGALG00000001026	5359.0861486191	6337.81925944857	5114.40287091173	0.806965718261382	-0.309420709048282	0.193002052018316	0.911596837380202
C17orf104	ENSGALG00000001027	0.125577789377346	0.462857791552841	0.0412577888334719	0.0891370731711272	-3.48783059914975	0.449207706421683	1
RNF43	ENSGALG00000001028	25.4271877374116	37.7520348041585	22.3459759707249	0.591914477898907	-0.756539350154898	0.0540179482020787	0.510861784551352
SCAMP4	ENSGALG00000001030	252.871442834159	267.234792677165	249.280605373408	0.932814933550039	-0.100337209880119	0.771249841328434	1
HSF5	ENSGALG00000001031	2.47015491764694	4.13686226289394	2.05347808133519	0.496385412623984	-1.01046737555983	0.509933455260079	1
STUB1	ENSGALG00000001032	692.427878301216	618.85943795375	710.819988388082	1.14859682957797	0.199872484633505	0.551595350384762	1
FOXRED1	ENSGALG00000001033	268.729314955419	243.53851749822	275.027014319719	1.12929575635496	0.175423369501835	0.801864362693033	1
C20H20ORF4	ENSGALG00000001034	101.652994147608	115.954285000454	98.0776714343964	0.845830504961612	-0.241559502641682	0.464788206441631	1
ENSGALG00000001035	ENSGALG00000001035	16.6254895566226	6.6100185914713	19.1293572979104	2.89399447720047	1.53306216868267	0.0319991907381823	0.391108242923091
ELAC2	ENSGALG00000001036	589.695472923398	504.006553146024	611.117702867742	1.21251935922882	0.278007781724875	0.442699479313818	1
SCAI	ENSGALG00000001037	226.78967199112	246.919158954972	221.757300250158	0.898096774623298	-0.155057183610635	0.699965286840577	1
MAN1C1	ENSGALG00000001038	80.4850044019636	63.2771374090567	84.7869711501903	1.33993057558977	0.422158253782296	0.249984784381339	0.991193971283207
RPL35	ENSGALG00000001039	3438.6605688399	3014.90656346176	3544.59907018444	1.17569118497473	0.233509161864055	0.529094832840342	1
MEGF6	ENSGALG00000001040	16.663456912831	25.1539221673173	14.5408405992094	0.578074484865127	-0.790672699008807	0.168811401140357	0.860426596115396
KATNB1	ENSGALG00000001041	172.836058815288	120.387630759924	185.948165829129	1.54457866356674	0.6272133475908	0.0865183083674907	0.6407331784727
MTMR4	ENSGALG00000001042	17.3936178678963	27.0825523139632	14.9713842563796	0.552805514148703	-0.855156088431611	0.162952618083273	0.848859825517228
REXO1	ENSGALG00000001043	1224.32583202964	1106.10942886393	1253.87993282106	1.13359483257358	0.180905086941728	0.627793134324391	1
SLC4A9	ENSGALG00000001045	0.372239645500001	1.03604245083057	0.206288944167359	0.199112443705355	-2.32834470853002	0.439939113560511	1
DLGAP4	ENSGALG00000001046	1196.2134246207	1503.24293183175	1119.45604781793	0.744694037213159	-0.425280288992112	0.113102541069634	0.720269287184308
OLFML2A	ENSGALG00000001048	269.968443258301	331.621986747335	254.555057386042	0.767606092354755	-0.381561932891442	0.109526735637568	0.711293969506686
ENSGALG00000001049	ENSGALG00000001049	80.4627817197373	75.6990661710631	81.6537106069059	1.07866205934941	0.109242944839108	1	1
LDLRAP1	ENSGALG00000001051	166.820304670042	184.616902250154	162.371155275014	0.87950319443126	-0.185239277188116	0.499728542462894	1
SRPR	ENSGALG00000001053	1546.65321510147	1372.76890016166	1590.12429383642	1.15833356484778	0.21205076546438	0.520800426761531	1
C20H20ORF24	ENSGALG00000001054	906.054963227368	927.71230217997	900.640628489218	0.970818891129138	-0.0427259127753719	0.780001359837952	1
NSF	ENSGALG00000001055	467.577177398722	486.040451701206	462.961358823101	0.952516106843935	-0.0701846064101171	0.863413658533961	1
ABHD11	ENSGALG00000001056	49.7572649202405	42.669688983967	51.5291589043089	1.20762911873276	0.272177449099709	0.812198993962414	1
ARHGEF16	ENSGALG00000001058	262.527572256989	351.98275035189	240.163777733264	0.682316896192108	-0.551486152733694	0.111500354141837	0.715511810512562
GGT7	ENSGALG00000001062	188.097225852714	173.456800717868	191.757332136425	1.10550483660957	0.144705336992556	0.762232498123237	1
PRDM16	ENSGALG00000001063	483.068953851443	1032.07002042218	345.818687208759	0.335072892697046	-1.57745311724798	0.048480736860718	0.487300371581803
DDA1	ENSGALG00000001064	1579.38891791269	1584.69078504112	1578.06345113058	0.995817900897073	-0.00604614525633437	0.89493726141789	1
DRC7	ENSGALG00000001065	15.1247635336351	6.23029810147304	17.3483798916756	2.78451843059868	1.47742784179826	0.0419329602154148	0.452118972520821
TMEM57	ENSGALG00000001067	953.634999818502	921.109290441575	961.766427162734	1.04413931890934	0.0623142227216974	0.877170304905837	1
ZPD	ENSGALG00000001069	0.173078978178566	0.255649301386727	0.152436397376525	0.596271519420002	-0.745958666011916	0.698008039024273	1
FAM118B	ENSGALG00000001070	200.384312761884	146.28854558063	213.908254557197	1.46223515797617	0.548175345465749	0.107857059604978	0.707858546365803
ELN	ENSGALG00000001071	253.953855840122	656.176065786803	153.398303353452	0.233776133193027	-2.09680044594874	0.00579638014818772	0.151000016393698
NR6A1	ENSGALG00000001073	1071.7064965747	573.474017434097	1196.26461635985	2.08599619161879	1.06073652394699	0.00159435309436205	0.0720457228132918
LIMK1	ENSGALG00000001076	692.435625536557	708.702204940831	688.368980685489	0.97130921265154	-0.0419974495576646	0.685765788796705	1
TIRAP	ENSGALG00000001077	422.629645472711	331.28569324696	445.465633529148	1.34465702144605	0.427238234819813	0.317201011842727	1
ENSGALG00000001078	ENSGALG00000001078	0.292429435186272	0.317635049758663	0.286128031543175	0.900807488847887	-0.150709273598439	0.859093523156988	1
Wnt3	ENSGALG00000001079	5.24988528362756	0.890919400904052	6.33962675430843	7.11582523388239	2.83103107815603	0.075754312205641	0.596033668487003
NR5A1	ENSGALG00000001080	10.9069100490955	11.7616720601455	10.693219546333	0.90915811048389	-0.137396881463433	0.950982844044573	1
TTC34	ENSGALG00000001081	4.47342495063941	0.255649301386727	5.52786886295258	21.6228592566754	4.43448540254277	0.0590070784153046	0.526679925147925
DCPS	ENSGALG00000001082	363.140792338493	268.648714406186	386.763811821569	1.43966373588075	0.525731878869889	0.102851627211287	0.692856060985376
ATP8B3	ENSGALG00000001084	48.8752243615734	39.0401543732408	51.3339918586565	1.31490237891688	0.394955694817648	0.490669249585485	1
ADGRG1	ENSGALG00000001085	449.754108105593	480.310115598796	442.115106232292	0.920478440644778	-0.119544163577377	0.418307919483888	1
C1orf116	ENSGALG00000001091	12.7701873516039	21.935368255233	10.4788921256967	0.477716717757714	-1.06577272989705	0.221795263674746	0.956835765605101
TCF3	ENSGALG00000001093	3132.3849305961	3052.03625308402	3152.47209997412	1.03290781581923	0.0467115033850367	0.821704716150844	1
ADGRD2	ENSGALG00000001094	4.11534098881857	3.54993328272956	4.25669291534083	1.19909096208925	0.261941104604859	1	1
CCDC183	ENSGALG00000001095	0	0	0	NA	NA	NA	NA
UQCR11	ENSGALG00000001096	731.649680580041	584.157505961579	768.522724234656	1.31560874659925	0.395730504828531	0.231579438190467	0.971071768907553
WNT9b	ENSGALG00000001097	0.696943407682364	1.71975336156851	0.441240919210829	0.256572209173293	-1.9625631826795	0.446560487590084	1
ANKHD1	ENSGALG00000001099	2887.69489787005	2864.64374786997	2893.45768537007	1.01005847150157	0.0144388118915559	0.924961682584652	1
ST3GAL4	ENSGALG00000001100	850.102593449075	691.789578866834	889.680847094635	1.28605702409098	0.362954613544045	0.329327625676675	1
MBD3	ENSGALG00000001101	853.173405322523	921.078938814227	836.197021949597	0.907845122401881	-0.139481898914235	0.652549970047607	1
PSMB7	ENSGALG00000001103	1620.96847607164	1613.85709138426	1622.74632224348	1.00550806568108	0.00792465426526882	0.965107551602363	1
SBDS	ENSGALG00000001104	51.8536668917701	50.3947169934824	52.218404366342	1.03618806656054	0.0512858737488161	0.916646815076395	1
MEX3D	ENSGALG00000001106	841.994452680839	685.488038785648	881.121056154637	1.2853923136508	0.362208750529785	0.252054000330249	0.994570849405382
ENSGALG00000001107	ENSGALG00000001107	72.3023196284511	77.6644960800021	70.9617755155633	0.913696464887452	-0.13021312143269	0.850714677716146	1
MIER2	ENSGALG00000001108	207.436065157955	196.818213486288	210.090528075871	1.0674343819837	0.0941473862894578	0.728090110278174	1
GTSF1	ENSGALG00000001109	34.8044419105478	29.3502681391534	36.1679853533964	1.23228807252865	0.301339554918461	0.475043313663632	1
ENSGALG00000001110	ENSGALG00000001110	95.989843334778	108.804843997778	92.786093169028	0.85277538903436	-0.2297622921449	0.575853838860502	1
DNAH9	ENSGALG00000001111	456.263278896175	154.827067354166	531.622331781677	3.43365240242904	1.77974399895743	0.00932958652858171	0.196584157985147
SRA1	ENSGALG00000001113	0	0	0	NA	NA	NA	NA
MMEL1	ENSGALG00000001115	1.32568061154425	0.76694790416018	1.46536378839026	1.91064318768151	0.934058380394828	0.726466475722871	1
PFKFB2	ENSGALG00000001117	138.412054192149	219.224046149105	118.209056202909	0.539215739693582	-0.891065485521791	0.00162188204668583	0.0728976208952846
NEK6	ENSGALG00000001118	1009.85937059971	1468.73931089844	895.139385525032	0.609461038376832	-0.714394099697625	0.074677835087045	0.59001725863658
SH3GL1	ENSGALG00000001121	625.689022839176	652.100875890201	619.08605957642	0.949371611763729	-0.0749551841341427	0.788354121509662	1
CALN1	ENSGALG00000001122	10.4799594518544	15.6231026877784	9.19417364287343	0.588498573338177	-0.764889177058532	0.321186249562219	1
LHX2	ENSGALG00000001124	6.4645028179501	2.52743576905032	7.44876958017504	2.94716473961034	1.55932770599167	0.110368229755455	0.711564847546028
CHAF1A	ENSGALG00000001126	528.013058202414	430.501449844145	552.390960291981	1.28313379778852	0.359671614185685	0.267596886003679	1
KIRREL3	ENSGALG00000001129	752.975285755373	223.619621694444	885.314201770606	3.95901842182842	1.98514278043158	0.000170056837929131	0.0175123837589876
WBSCR17	ENSGALG00000001130	187.070295838955	242.713701246351	173.159444487106	0.713430859477322	-0.487154473907408	0.0820122024207899	0.619218705622798
ENSGALG00000001131	ENSGALG00000001131	0.528913428447723	0.207208490166114	0.609339663018125	2.94070799188601	1.55616353377498	1	1
APBB3	ENSGALG00000001132	207.085535798991	253.136752845174	195.572731537446	0.772597141028602	-0.372211755955221	0.160399102363937	0.844857902430505
ENSGALG00000001136	ENSGALG00000001136	5.99542093993506	2.96320368630051	6.75347525334369	2.27911273348045	1.18847228748637	0.39342769724115	1
ENSGALG00000001137	ENSGALG00000001137	0.0414416980332228	0.207208490166114	0	0	-Inf	0.458446855178204	1
ENSGALG00000001138	ENSGALG00000001138	124.008370104249	237.408101517956	95.6584372508216	0.402928276832989	-1.31140503992149	0.0263342698782969	0.352241203999446
HES5	ENSGALG00000001141	77.5734424520137	18.5713922176193	92.3239550106123	4.97129961656949	2.31362305606927	0.0889453844610249	0.646401934695629
ETS1	ENSGALG00000001143	304.522322882127	609.951078495102	228.165133978883	0.374071203450975	-1.41861518550094	0.0135744344575658	0.248202183053017
ZNF346	ENSGALG00000001144	103.824189917898	79.3881841825992	109.933191351722	1.3847550801624	0.469630831233968	0.186001512200502	0.902263514364354
UBXN6	ENSGALG00000001146	100.891937645752	101.52722495444	100.73311581858	0.992178362639019	-0.0113285995130127	0.819814093585559	1
ADGRG5	ENSGALG00000001149	1.94471400754898	4.15811350794424	1.39136413245016	0.334614273947045	-1.57942910583691	0.162712268137924	0.848859825517228
ENSGALG00000001150	ENSGALG00000001150	327.867745398706	72.1019978141307	391.80918229485	5.43409606076216	2.44204006890186	0.00445416387543771	0.129102340992028
AUTS2	ENSGALG00000001153	5606.24303114093	6197.58655836704	5458.4071493344	0.880731087485224	-0.183226504768861	0.443405070091156	1
RNF222	ENSGALG00000001156	0	0	0	NA	NA	NA	NA
DENND1A	ENSGALG00000001157	197.578056263996	251.588833125841	184.075362048535	0.731651559258448	-0.450771349946311	0.257021280990826	0.999867170105425
UIMC1	ENSGALG00000001158	131.324423621863	116.633788561399	134.997082386979	1.15744403103148	0.210942432703164	0.487661736433193	1
DOK4	ENSGALG00000001160	527.178873956684	571.086080238056	516.202072386341	0.903895385037512	-0.145772287093429	0.438806734165388	1
FLI1	ENSGALG00000001161	29.7555478900082	79.0581105489717	17.4299072252674	0.220469564782612	-2.18134858544377	0.029509110637416	0.373190406707772
PHB	ENSGALG00000001162	575.607816543396	555.2041221909	580.70874013152	1.04593737135808	0.0647964684718803	0.867149100482353	1
NDEL1	ENSGALG00000001163	480.831513869073	533.738111989969	467.604864338849	0.876094200197639	-0.190842093951981	0.52631010524921	1
PANK4	ENSGALG00000001165	368.38220062907	334.834402954564	376.769150047697	1.12524025823841	0.170233074652837	0.554326744631218	1
ENSGALG00000001166	ENSGALG00000001166	661.88392038016	683.429862184907	656.497434928974	0.960592258626466	-0.0580039128852305	0.600126606844184	1
KCNJ1	ENSGALG00000001167	0.102259720554691	0.511298602773454	0	0	-Inf	0.353577627107212	1
POLR2C	ENSGALG00000001168	718.892990600929	664.95952192407	732.376357770144	1.10138487174528	0.139318697360321	0.718356965471178	1
CRB2	ENSGALG00000001169	106.41121188837	117.387726197323	103.667083311132	0.883116886827442	-0.179323693382845	0.566726342372001	1
SEMA6B	ENSGALG00000001171	1697.10997962639	1192.88882884163	1823.16526732259	1.52836142249148	0.611985748071976	0.0829279606405789	0.623009165348429
KBP	ENSGALG00000001172	1.23649875076198	0.414416980332228	1.44201919336942	3.47963346534061	1.79893534469887	0.584976216280134	1
WBSCR16	ENSGALG00000001174	209.280266590609	241.728927188613	201.168101441108	0.832205329253556	-0.26498856778436	0.446966733338186	1
C4BPA	ENSGALG00000001175	708.392994129677	648.519633223014	723.361334356343	1.11540390961085	0.157566232901568	0.586668965245872	1
CD34	ENSGALG00000001177	4.53060158758733	8.461350065815	3.54791446803042	0.419308318463796	-1.2539166434595	0.052553604138263	0.504125952032915
ARMC8	ENSGALG00000001179	191.157258773946	198.073341069524	189.428238200052	0.956354031174554	-0.0643833088260593	0.799681849238098	1
KCNJ5	ENSGALG00000001181	28.1453283685668	17.4550505957184	30.8178978117789	1.76555763289155	0.820123915591847	0.637401315308464	1
NCOA6	ENSGALG00000001182	990.99910408518	1054.76663170765	975.057222179563	0.924429340925358	-0.113365043935416	0.780170983014589	1
MYH10	ENSGALG00000001183	6046.64857998986	6915.58379119969	5829.4147771874	0.842938926516302	-0.246499987568069	0.439108214139074	1
COQ9	ENSGALG00000001184	171.296333136181	179.853708707631	169.156989243319	0.940525444033514	-0.0884611213840423	0.736068943186414	1
DHX8	ENSGALG00000001186	329.856707098372	331.119338437459	329.5410492636	0.995233473280942	-0.00689308558012529	0.908582427147089	1
STRBP	ENSGALG00000001187	479.643425852994	480.136500812931	479.52015711301	0.998716315675068	-0.00185315469710362	0.944732799629463	1
ETV4	ENSGALG00000001188	560.103528111406	964.355735118328	459.040476359676	0.476007410588325	-1.07094406098481	0.0398687222067942	0.442565047018067
NCF1	ENSGALG00000001189	35.2642446615339	61.4687071922843	28.7131290288463	0.46711782857295	-1.09814158508875	0.00886843617106374	0.192614905032828
DBR1	ENSGALG00000001190	363.256597524158	365.138457551576	362.786132517303	0.993557717666754	-0.00932431606573955	0.905840605565389	1
GGMOXr1	ENSGALG00000001191	191.276082117362	251.949705524225	176.107676265647	0.698979488383302	-0.516677974682754	0.27616611566941	1
ARHGAP32	ENSGALG00000001192	3736.68851603844	3526.18047283061	3789.3155268404	1.07462325199667	0.103830959589242	0.718554702646905	1
CIAPIN1	ENSGALG00000001194	1209.05426970348	1183.77660231789	1215.37368654988	1.02669176276176	0.0380031153640528	0.913791594899535	1
BARX2B	ENSGALG00000001197	80.3760904229621	65.2075717520587	84.168220090688	1.29077372196474	0.368236112332403	0.446196516818165	1
GFOD2	ENSGALG00000001201	1065.74911155682	1111.92096834559	1054.20614735963	0.94809449355755	-0.0768972397795568	0.727313204841479	1
CCDC42	ENSGALG00000001202	0.0635270099517325	0.317635049758663	0	0	-Inf	0.458445309625939	1
TMEM45B	ENSGALG00000001203	3.419833645134	3.73015159046069	3.34225415880233	0.896010276726996	-0.158412815620053	0.872701493882384	1
ENKD1	ENSGALG00000001204	141.694127580642	189.832100327506	129.659634393926	0.683022703590342	-0.549994560569925	0.0242869428758706	0.336964078721619
ENSGALG00000001206	ENSGALG00000001206	10.7186779067265	10.6016581125711	10.7479328552654	1.0137973457681	0.0197692919121767	0.884896046610144	1
PLCH2	ENSGALG00000001207	117.770245850138	77.1170320757187	127.933549293743	1.65895322797341	0.730273211958621	0.163645047146311	0.850999218035334
PPP2R3A	ENSGALG00000001208	134.023423623348	169.745607459502	125.09287766431	0.736943238393693	-0.4403745920413	0.216278558887719	0.946545714088206
ENSGALG00000001209	ENSGALG00000001209	6.75811406031469	9.57322227777181	6.05433700595041	0.63242415461386	-0.66103562428763	0.467659879623818	1
ENSGALG00000001211	ENSGALG00000001211	5.78330956032177	11.577682185544	4.33471640401621	0.374402780673025	-1.41733694509349	0.0314001338187627	0.38678953414918
ENSGALG00000001212	ENSGALG00000001212	5.90509981607561	4.75254941227228	6.19323741702644	1.30314003701549	0.381992126002875	0.9965648134517	1
MSL2	ENSGALG00000001213	143.753976655598	156.357328302936	140.603138743764	0.899242397333315	-0.153218037775403	0.780612988742517	1
PARD6A	ENSGALG00000001214	33.0173175982254	28.5624677574136	34.1310300584284	1.19496082580503	0.256963323358163	0.612986459505558	1
PCCB	ENSGALG00000001217	274.893689329332	253.68410043349	280.196086553293	1.10450787445686	0.143403704251684	0.773972088273104	1
PIGU	ENSGALG00000001219	313.628559385795	303.065294942758	316.269375496554	1.0435684348361	0.0615252122479419	0.900348508824909	1
HERPUD1	ENSGALG00000001220	106.38478248182	91.7500310844574	110.043470331161	1.19938346647386	0.26229299047213	0.494826566426635	1
PEX10	ENSGALG00000001223	195.355169668155	182.475188774512	198.575164891565	1.08823104239639	0.121984887776682	0.784296344600633	1
RABGAP1	ENSGALG00000001225	897.126668463957	904.197670223118	895.358918024166	0.990224756720762	-0.01417207615506	0.926299899812695	1
ABCA2	ENSGALG00000001226	2147.97577501444	1755.08591565747	2246.19823985368	1.2798223835169	0.355943603819228	0.326363948216493	1
PIK3R6	ENSGALG00000001227	84.9660405180662	118.44311600498	76.5967716463376	0.646696694834648	-0.62883885787075	0.0711807982646022	0.577902609391435
SKI	ENSGALG00000001229	284.696369415121	364.791329474078	264.672629400382	0.725545285799314	-0.462862430203735	0.160077182766161	0.84345575799309
SAMHD1	ENSGALG00000001231	186.014749338699	211.444639007249	179.657276921561	0.84966579320747	-0.235032610455469	0.388315136761587	1
RHD	ENSGALG00000001233	88.6313131496006	90.8261461645467	88.0826048958641	0.9697934858569	-0.0442505317630488	0.712516162842029	1
CETP	ENSGALG00000001234	1.4205366703776	1.36732212960822	1.43384030556994	1.04864850390507	0.0685311825375174	1	1
ANKRD24	ENSGALG00000001235	322.389938577541	364.408306648333	311.885346559843	0.855867829766084	-0.224540074036134	0.313739908607562	1
ZBTB26	ENSGALG00000001236	347.967886530019	349.183413551524	347.664004774643	0.995648679983317	-0.00629132554308489	0.863685858719968	1
STX8	ENSGALG00000001238	300.48035824367	276.536607203959	306.466296003598	1.10823047661666	0.148257947175931	0.653164008662608	1
SLC26A2	ENSGALG00000001239	12.0997542680303	15.7472735682576	11.1878744429734	0.710464220646124	-0.493166098475117	0.614916784639644	1
SLC25A1	ENSGALG00000001240	1070.22126364694	1063.82223467441	1071.82102089008	1.00751891242254	0.010806920244189	0.894622432441458	1
ENSGALG00000001242	ENSGALG00000001242	166.303596942595	142.935076965948	172.145726936756	1.20436306182398	0.268270365964526	0.568616366771253	1
ENSGALG00000001244	ENSGALG00000001244	5.15150654061629	8.54478644297257	4.30318656502722	0.50360375812157	-0.98963904574004	0.223659764188609	0.957737547031565
SIRT6	ENSGALG00000001245	483.75696151737	410.711348568087	502.018364754691	1.22231432490224	0.289615329891416	0.435739688613708	1
PPARGC1B	ENSGALG00000001246	369.867217230735	309.799211805944	384.884218586933	1.24236668112642	0.313091043902366	0.348335880977368	1
APLP2	ENSGALG00000001250	3437.81299725427	3715.15793350947	3368.47676319047	0.90668467491192	-0.141327194670416	0.450301580114449	1
CREB3L3	ENSGALG00000001252	26.4145326411465	30.7627941820273	25.3274672559264	0.823314914310468	-0.280483734211026	0.586744229868698	1
RC3H2	ENSGALG00000001253	425.695416041002	517.927700711493	402.637344873379	0.777400676426969	-0.363269731901005	0.358203121856543	1
ARHGEF37	ENSGALG00000001255	39.3349204820246	36.945149931618	39.9323631196262	1.0808553543168	0.112173467038786	0.898802870457512	1
NLRC5	ENSGALG00000001256	11.1721986512462	6.08487597594354	12.4440293200719	2.04507526024674	1.03215393636353	0.268356972812062	1
NUMA1	ENSGALG00000001258	6025.0723552674	4804.39155653501	6330.2425549505	1.31759505453713	0.397907045173761	0.238426733054281	0.976600712590817
CFAP52	ENSGALG00000001261	22.0264281678791	7.41770099895311	25.6786099601106	3.46180170429284	1.79152308795507	0.173961511078543	0.874149617795359
CLIC4	ENSGALG00000001262	1106.72364002918	1233.7130720102	1074.97628203393	0.871334110355474	-0.198702073047463	0.544583025731265	1
GTF2IRD1	ENSGALG00000001263	1077.62133636357	976.420617937999	1102.92151596996	1.12955574237987	0.175755467960449	0.571896174091949	1
PLXNA2	ENSGALG00000001264	2230.08514969138	5430.13081947883	1430.07373224452	0.263358983381135	-1.92489742309867	2.94736822545683e-06	0.000841835098055952
MAP2K2	ENSGALG00000001267	800.226579048714	751.844682891177	812.322053088099	1.08043864853092	0.111617152740539	0.821460771074464	1
ENSGALG00000001269	ENSGALG00000001269	0.29899673282976	0	0.3737459160372	Inf	Inf	0.977849327246528	1
PRKCZ	ENSGALG00000001270	62.9149775329957	74.2941829537977	60.0701761777952	0.808544811848215	-0.306600360718887	0.451664324173631	1
C17orf105	ENSGALG00000001271	6.72530265879138	11.4713262684248	5.53879675638302	0.482838394338825	-1.05038769402256	0.17497139078072	0.877801148694604
C2CD4C	ENSGALG00000001273	329.099465561883	230.17222444523	353.831275841046	1.53724575888279	0.620347826563263	0.161049331767153	0.846266143754095
PDCL	ENSGALG00000001275	178.898403378207	207.336346078446	171.788917703147	0.828551872126416	-0.271336073581951	0.427852278511919	1
HOXB9	ENSGALG00000001276	0	0	0	NA	NA	NA	NA
STAG1	ENSGALG00000001277	154.389840090278	203.143199989113	142.201500115569	0.700006203127594	-0.514560388284378	0.209345164995797	0.939550937549601
PRDM10	ENSGALG00000001278	922.283394733331	894.39129751335	929.256419038326	1.03898195523806	0.0551705981163966	0.870607826563683	1
ZNF652	ENSGALG00000001279	194.419484420433	229.846955506726	185.562616648859	0.807331192356947	-0.308767461593264	0.426483836063124	1
PHOSPHO1	ENSGALG00000001281	30.4482321006733	46.078334265931	26.5407065593589	0.575991015781627	-0.795881785977375	0.0601294480232265	0.531682000102571
GABRD	ENSGALG00000001282	1.664910274376	0.573284351145389	1.93781675518365	3.38020172940706	1.75710934867627	0.890755125925504	1
SRRM1	ENSGALG00000001283	3726.17279535458	3300.80087550273	3832.51577531755	1.1610866331747	0.215475621289248	0.57303666531059	1
SLC35G2	ENSGALG00000001285	140.659171598348	123.661560723025	144.908574317178	1.17181582918674	0.228745843482267	0.418604176957174	1
ABI3	ENSGALG00000001287	18.0256045872432	16.1484446870415	18.4948945622936	1.14530500743115	0.195731855187165	1	1
CFAP74	ENSGALG00000001288	9.20034017084856	12.9913780639909	8.25258069756299	0.635235204218809	-0.654637227204151	0.4722980746086	1
SHC2	ENSGALG00000001289	4912.09364199344	3087.29214493533	5368.29401625797	1.73883577071402	0.798121679645657	0.0186658563862593	0.294030940660971
CLIP2	ENSGALG00000001291	1414.44580848034	1335.67428929849	1434.1386882758	1.07371886976204	0.102616304038036	0.607865102447278	1
IGF2BP1	ENSGALG00000001293	4289.48095057673	3862.93636333044	4396.1170973883	1.1380247262469	0.186531903906568	0.543398108763689	1
SCLY	ENSGALG00000001295	94.8956166972193	104.108903954387	92.5922948829275	0.889379211248782	-0.169129412009057	0.519252444382544	1
RFC2	ENSGALG00000001298	106.022615668328	99.8092131128119	107.575966307207	1.07781599465789	0.108110901417586	0.6596257432042	1
GIP	ENSGALG00000001299	7.6142256918157	1.7546492356378	9.07911980586017	5.17432180829008	2.37136978281791	0.157578096483407	0.837341826005262
ENSGALG00000001300	ENSGALG00000001300	4.96692194205133	7.72169141969279	4.27822957264096	0.554053424322306	-0.851903000763124	0.303058238199748	1
CLTCL1	ENSGALG00000001301	1582.20035461905	1770.77584526983	1535.05648195636	0.866883567480811	-0.206089859108223	0.514805055548586	1
ENSGALG00000001302	ENSGALG00000001302	274.698989569284	261.138166217688	278.089195407183	1.06491210930601	0.0907343650043554	0.785595089571707	1
TMEM52	ENSGALG00000001304	11.0427629100269	7.41760130708545	11.9490533107623	1.61090530699571	0.687871691348738	0.232304999472112	0.971071768907553
ENSGALG00000001305	ENSGALG00000001305	0	0	0	NA	NA	NA	NA
NFRKB	ENSGALG00000001306	435.575410399631	468.485816448133	427.347808887505	0.912189427905163	-0.132594645144642	0.774119343714576	1
SNF8	ENSGALG00000001309	309.201820489666	267.679054694517	319.582511938454	1.19390182509113	0.255684208229682	0.515583415138576	1
TRNAU1AP	ENSGALG00000001310	28.8894637595532	20.3697137789307	31.0194012547088	1.52281969159496	0.606745130635821	0.247167685474475	0.986715301348261
ARHGAP44	ENSGALG00000001311	121.542621518877	115.739994820433	122.993278193488	1.06266877222785	0.0876919871514559	1	1
SNAP29	ENSGALG00000001312	534.26456731384	446.413033062621	556.227450876645	1.245992857916	0.317295798796346	0.288319202865111	1
EIF4H	ENSGALG00000001313	304.439588175227	312.131882041822	302.516514708578	0.969194536391654	-0.0451418229322791	0.882153023935803	1
PTGS1	ENSGALG00000001314	40.4201763824671	110.869485457566	22.8078491136924	0.205718002744964	-2.28126004271435	0.0120146713994786	0.228640585557585
UBE2Z	ENSGALG00000001315	56.5553762308468	54.7762226754931	57.0001646196852	1.04060049845655	0.0574163034906899	0.911900668726915	1
CPNE2	ENSGALG00000001316	41.0873097059123	38.5761999711437	41.7150871396045	1.08136849069656	0.112858224378775	0.853081465316052	1
ENSGALG00000001317	ENSGALG00000001317	2249.27446872066	1797.21630785457	2362.28900893718	1.31441552060985	0.394421420834789	0.156827970260163	0.835456406525103
CSK	ENSGALG00000001318	2619.98338588555	2281.30309865683	2704.65345769273	1.18557392013589	0.245585617175705	0.621214718509143	1
CAMK1G	ENSGALG00000001319	96.578345214887	200.453341390216	70.6095961710548	0.352249534387165	-1.505330295344	0.000403467808450683	0.0321457667596128
CYP1A1	ENSGALG00000001320	1.86477781566006	1.09812789107017	2.05644029680754	1.87267832237961	0.905103103230659	0.749099884655436	1
ENSGALG00000001323	ENSGALG00000001323	0.299685960045895	0.828933652532116	0.167374036924339	0.20191487752134	-2.30818087943595	0.486872786816599	1
CYP1A4	ENSGALG00000001325	0.711522290408485	0.207208490166114	0.837600740469078	4.04230897970249	2.0151796004034	0.971824962647507	1
AIRE	ENSGALG00000001327	1.98322780987505	2.83923218955664	1.76922671495466	0.623135621476217	-0.68238190413004	0.64508329490662	1
BSG	ENSGALG00000001328	8664.54709847388	6459.97101822759	9215.69111853545	1.42658397267298	0.512564670434032	0.102361683628421	0.691219473663705
EPB41	ENSGALG00000001329	3488.82311670567	2567.37774147302	3719.18446051384	1.44863157471326	0.534690726075757	0.114385831891407	0.72390731113039
ENSGALG00000001330	ENSGALG00000001330	590.278150128024	534.504325841478	604.221606199661	1.13043351940777	0.176876149947976	0.629372687838772	1
ST14	ENSGALG00000001331	103.379409998061	169.484716874194	86.8530832790275	0.512453776841113	-0.964506215009833	0.00866589232621762	0.192255038024569
RBL1	ENSGALG00000001332	527.285502306891	544.786152459704	522.910339768687	0.95984513814779	-0.0591264353540392	0.957701476116045	1
MRRF	ENSGALG00000001333	258.581420536452	251.168567773518	260.434633727186	1.03689182144011	0.0522653861348406	0.859650380970023	1
GNB1	ENSGALG00000001334	6319.01840100058	6197.0014591806	6349.52263645558	1.0246120931679	0.0350778246724393	0.888462832320656	1
FAM18B1	ENSGALG00000001335	864.215321578901	809.756830379276	877.829944378808	1.08406611892072	0.116452751645659	0.78675750451034	1
EDC3	ENSGALG00000001337	384.313846305008	381.053364393639	385.12896678285	1.01069562106005	0.0153485836863247	0.929849454339969	1
ZBTB44	ENSGALG00000001341	156.237918843675	166.506173797124	153.670855105313	0.922913857191565	-0.115732098806421	0.947495007204736	1
HCN2	ENSGALG00000001342	587.104982649916	344.638597555595	647.721578923496	1.87942262856676	0.910289524223359	0.0562107980888749	0.518536905222052
LAMB3	ENSGALG00000001343	0.722655020628518	1.19490982164373	0.604591320374715	0.50597234153037	-0.982869571287096	0.648095253983278	1
ENSGALG00000001345	ENSGALG00000001345	92.1536043529685	58.9296303743064	100.459597847634	1.7047382990448	0.769550282563987	0.0393157679029377	0.439883292324221
ENSGALG00000001346	ENSGALG00000001346	18.0871810028269	8.71709905906939	20.4297014887663	2.34363534821953	1.22874811487948	0.244540442548722	0.984176802500708
LHX6	ENSGALG00000001347	28.6212327030004	80.7783888367174	15.5819436695712	0.192897430785206	-2.37409416673169	0.0291661683168935	0.370711549942177
TEKT3	ENSGALG00000001348	0.0362601794273277	0	0.0453252242841596	Inf	Inf	1	1
RSPRY1	ENSGALG00000001350	861.813878537273	732.430366558213	894.159756532037	1.22081196705949	0.28784100943184	0.429706922255212	1
MORN5	ENSGALG00000001352	10.3885047005258	23.7614775339207	7.04526149217704	0.296499301532052	-1.75389938869089	0.0568846305699039	0.520851402425959
NDUFA8	ENSGALG00000001355	680.330575248692	583.164138917745	704.622184331428	1.20827420156371	0.272947892035467	0.412992676738621	1
NADK	ENSGALG00000001359	341.885980162338	366.28614933125	335.78593787011	0.916731190854947	-0.125429334319847	0.742054695444337	1
CLK3	ENSGALG00000001362	321.629203033236	262.599757689827	336.386564369088	1.28098581403268	0.357254498991014	0.359090512799886	1
MYBBP1A	ENSGALG00000001363	197.332390282489	227.404235385012	189.814429006858	0.834700500126957	-0.260669459565506	0.607048868760051	1
CSNK1A1	ENSGALG00000001364	487.00761591793	520.261159545449	478.69423001105	0.920103723347874	-0.120131589451671	0.813739694291551	1
CASP9	ENSGALG00000001366	160.152379123644	119.980747170594	170.195287111907	1.41852164722658	0.504388166902822	0.173195175029892	0.873100733097206
ENSGALG00000001369	ENSGALG00000001369	0.294688345817573	0.573284351145389	0.225039344485619	0.392544021192979	-1.34907364318728	0.613990233049061	1
ADAMTS8	ENSGALG00000001370	55.093148523336	33.2427595916947	60.5557457562463	1.82162210658875	0.865223704751667	0.399970806018284	1
ENSGALG00000001371	ENSGALG00000001371	63.6181202268439	15.8789513729005	75.5529124403297	4.75805427361348	2.2503717282209	0.0278337471970226	0.359818330545284
TRAF3IP3	ENSGALG00000001373	0.0502253479434671	0	0.0627816849293338	Inf	Inf	1	1
SLC35E2B	ENSGALG00000001374	3054.40419265349	2779.73041309046	3123.07263754425	1.12351637512649	0.16802115179118	0.630443633931749	1
COX10	ENSGALG00000001375	277.542133324603	251.608678942006	284.025496920253	1.12883823449397	0.174838758905948	0.496613684225318	1
ARID3B	ENSGALG00000001376	1843.75221607583	1974.2787075828	1811.12059319909	0.917358114760063	-0.124443057325174	0.623615097642783	1
POLRMT	ENSGALG00000001377	819.686723040625	825.811408249121	818.155551738501	0.990729291901099	-0.0134371874090319	0.911637057158527	1
C1orf74	ENSGALG00000001378	19.7055904335085	16.653505893092	20.4686115686127	1.22908723844769	0.297587319298159	0.529728569963887	1
ACTG1	ENSGALG00000001381	6060.61742116694	5326.35008239875	6244.18425585898	1.17231953575362	0.229365854585854	0.501301212034016	1
CDC2L1	ENSGALG00000001382	749.379171119043	802.171074630073	736.181195241285	0.917735902632466	-0.123849046672251	0.585523561652091	1
HTR4	ENSGALG00000001383	0.646756646753468	1.62297143099494	0.4027029506931	0.248126949743181	-2.01084965611281	0.427745483577753	1
FGF22	ENSGALG00000001385	25.6132518668315	14.8293639849186	28.3092238373098	1.90899784145161	0.932815471453836	0.0647586483984566	0.553076686099124
PI4KA	ENSGALG00000001386	1065.57983733521	1043.86958590317	1071.00740019322	1.02599732251665	0.0370269660356201	0.959727302041031	1
SPNS2	ENSGALG00000001387	15.5685929956661	5.13820822339054	18.176189188735	3.5374567161354	1.82271249542188	0.00449444667081509	0.129102340992028
TTLL11	ENSGALG00000001389	111.574218020499	135.630750091678	105.560085002705	0.778290210231476	-0.361619884673215	0.368239452938987	1
PLLP	ENSGALG00000001391	1.86125613220732	1.22980569571302	2.01911874133089	1.64181931208266	0.715295362252138	1	1
MMP23B	ENSGALG00000001392	25.3161857385833	49.595275562815	19.2464132825254	0.388069489767202	-1.36561308276845	0.00322021928416976	0.106741986153086
UBL7	ENSGALG00000001394	235.580599423121	232.842516818089	236.265120074378	1.01469921946842	0.0210521422980214	0.91690134920843	1
SERPIND1	ENSGALG00000001396	19.6963233452121	20.1536291452926	19.581996895192	0.971636262333718	-0.0415117612404848	1	1
ENSGALG00000001398	ENSGALG00000001398	720.113088457941	356.044209699717	811.130308147497	2.27817300787336	1.18787731163043	0.0490684751408746	0.490944201376444
RNF126	ENSGALG00000001399	737.310134463134	727.837853546453	739.678204692304	1.01626784192133	0.0232806809354442	0.954348846605453	1
HIC2	ENSGALG00000001403	573.232104592877	472.835390545265	598.33128310478	1.26541137797405	0.339606473047692	0.265057751205983	1
ENSGALG00000001404	ENSGALG00000001404	0.191227259066799	0.207208490166114	0.187231951291971	0.903592083229175	-0.146256464191827	0.712261900150027	1
IRF6	ENSGALG00000001405	44.4215266806365	54.1644067848528	41.9858066545824	0.775154924549527	-0.36744341476851	0.308663828730861	1
ADAMTS15	ENSGALG00000001407	643.235775348347	1110.15276818792	526.506527138453	0.474264932021795	-1.07623489791974	0.118784261087542	0.736062103827298
IL12B	ENSGALG00000001409	2.6547032119981	2.46545002067838	2.70201650982803	1.09595266063619	0.132185482841872	1	1
SPNS3	ENSGALG00000001410	1.99339588980057	0.511298602773454	2.36392021155735	4.62336528739696	2.20894335294737	0.443169252060646	1
SRSF4	ENSGALG00000001411	694.772951596272	610.952042412229	715.728178892283	1.17149649924463	0.228352643035911	0.558970452306816	1
SEMA7A	ENSGALG00000001412	1006.39177143309	751.260952987641	1070.17447604446	1.42450432408147	0.51046000096778	0.145447904952834	0.811240240129859
MUC16	ENSGALG00000001414	3.21662437398969	2.50034589474767	3.39569399380019	1.35808969508312	0.441578765575512	1	1
UBE2L3	ENSGALG00000001415	677.184975267881	713.556473928256	668.092100602787	0.936284828199821	-0.0949806145211942	0.771271012567447	1
ADRA1B	ENSGALG00000001416	0.563902978477737	0.718507092939567	0.525251949862279	0.731032379532066	-0.451992786170965	0.684046340499976	1
CYP11A1	ENSGALG00000001417	36.4223126778823	14.697885564011	41.8534194563501	2.84758098531068	1.50973687281825	0.0229827271243843	0.326986540580361
GUCA1B	ENSGALG00000001418	0.0330062310667775	0	0.0412577888334719	Inf	Inf	1	1
DAB2IP	ENSGALG00000001419	356.746131774472	601.862475052288	295.467045955018	0.490921195792026	-1.02643663768859	0.00210520428915028	0.0847568684286091
RALGAPB	ENSGALG00000001420	1299.84002207509	1380.10220131298	1279.77447726562	0.927304134467786	-0.108885507571845	0.696530739653655	1
RRP9	ENSGALG00000001422	642.863940796481	696.352372194407	629.491832946999	0.903984617677526	-0.145629871128714	0.41541565141263	1
YDJC	ENSGALG00000001424	16.6829384660836	17.2480414892877	16.5416627102825	0.959045855760272	-0.0603282970617575	1	1
SNX19	ENSGALG00000001425	252.446921997796	191.526840619892	267.676942342272	1.39759493487135	0.482946284797454	0.135803145710497	0.786233141519872
MECR	ENSGALG00000001426	145.797817368287	152.9373947872	144.012923013559	0.9416462416791	-0.086742925952111	0.673745747752211	1
EFHD1	ENSGALG00000001428	44.7545531478689	71.1784489852747	38.1485791885175	0.535956876447387	-0.899811170022104	0.0640553976469821	0.548993315254801
TTC1	ENSGALG00000001429	296.776968751968	281.422738309098	300.615526362685	1.06819913759956	0.0951806245969989	0.85050333872832	1
GUCA1A	ENSGALG00000001431	2.25080831500642	1.36732212960822	2.47167986135597	1.80767926433268	0.854138723768212	1	1
B3GNTL1	ENSGALG00000001433	19.4608486618797	10.8646149543861	21.6099070887531	1.98901729877035	0.992055823553094	0.131138036076065	0.774374992152582
STOM	ENSGALG00000001434	303.830323769485	687.686782300741	207.866209136671	0.30226872827369	-1.7260963646751	0.0146985675478772	0.257829566094745
SDF2L1	ENSGALG00000001435	488.22812154894	479.401502023625	490.434776430269	1.02301468468512	0.0328268541451584	0.963692249250116	1
PWWP2A	ENSGALG00000001436	406.735480744037	415.799122142903	404.46957039432	0.972752343270486	-0.0398555443660364	0.954877116637909	1
NTM	ENSGALG00000001437	2127.85812856058	2182.88933148206	2114.10032783022	0.96848717767788	-0.0461951465472097	0.670979389173156	1
WDR77	ENSGALG00000001438	173.001130686485	159.115962245819	176.472422796652	1.10908057435506	0.149364180648241	0.681479366990009	1
RANBP10	ENSGALG00000001439	728.335096193739	596.773940957982	761.225385002678	1.27556740125198	0.351139133266426	0.330341755083189	1
ACTL9	ENSGALG00000001440	0	0	0	NA	NA	NA	NA
UBE2G1	ENSGALG00000001441	365.463827561974	339.918180723685	371.850239271546	1.09394042554558	0.129534173130272	0.622749159056997	1
OPCML	ENSGALG00000001442	384.973605063229	591.511016636584	333.339252169891	0.563538535706917	-0.827413827218572	0.0116961828417566	0.22497689435643
PTPRU	ENSGALG00000001443	2235.24227125355	4078.40982604731	1774.45038255511	0.43508388274821	-1.20063452022888	0.013649209434479	0.248202183053017
POC1A	ENSGALG00000001444	112.122321536212	110.295466247895	112.579035358291	1.02070410677863	0.0295647021098845	0.905065127566865	1
FABP6	ENSGALG00000001445	37.6908157645778	30.68873240768	39.4413366038022	1.28520579083715	0.361999386383542	0.739734093764999	1
GSN	ENSGALG00000001446	1007.60099890517	1034.43722067849	1000.89194346184	0.967571471186381	-0.0475598627591708	0.861654591374987	1
STRA6	ENSGALG00000001449	56.2885185368648	73.8552416208831	51.8968377658603	0.702683203343364	-0.509053681515379	0.313423091454982	1
IGSF9B	ENSGALG00000001450	870.117344059295	1334.56557458397	754.005286428125	0.564981819393305	-0.823723651241181	0.0796384686924674	0.61285379179962
ATP5F1	ENSGALG00000001452	2179.78851921791	1847.64396194472	2262.82465853621	1.22470817167313	0.292438019075142	0.403294618205257	1
FAM110D	ENSGALG00000001453	163.958429631561	202.527466081545	154.316170519064	0.761951815744986	-0.392228327331114	0.18611924272072	0.902379769752967
CCNJL	ENSGALG00000001455	80.682678723872	87.9797793514581	78.8584035669754	0.896324179809033	-0.157907478658245	1	1
TNNC1	ENSGALG00000001459	12.6054411165067	18.5457712544926	11.1203585820102	0.599616938514562	-0.737886956488524	0.156961235662127	0.835764750423243
ADORA3	ENSGALG00000001462	8.39888120151457	10.9192931623297	7.76877821131078	0.71147262884306	-0.491119839178401	0.386945276668612	1
PDIK1L	ENSGALG00000001463	186.362244632535	189.121544878516	185.672419571039	0.981762388258346	-0.0265541973956196	0.995339457530294	1
RPL38	ENSGALG00000001465	3118.99949182943	2519.19248699914	3268.95124303701	1.2976186853157	0.375866499188639	0.302322314859677	1
ANKFY1	ENSGALG00000001467	165.146858392592	203.478723227261	155.563892183925	0.764521664558409	-0.387370710491436	0.329348449537539	1
STOML1	ENSGALG00000001470	440.837850725452	343.235987765809	465.238316465363	1.35544736871472	0.438769095198178	0.244162481173852	0.984176802500708
JAM3	ENSGALG00000001472	1413.13393304783	1561.24008867318	1376.10739414149	0.881419458880907	-0.182099347896361	0.453470130823747	1
MIB2	ENSGALG00000001473	461.164744968197	733.840410047134	392.995828698462	0.535533098638191	-0.900952351348779	0.00351358462879209	0.111976092864536
RAB14	ENSGALG00000001474	1733.43619287576	1784.13429611347	1720.76166706633	0.964479899755758	-0.0521769227870209	0.781869468679325	1
STMN1	ENSGALG00000001475	22503.4743870733	20448.7290418568	23017.1607233774	1.12560348744723	0.17069870358316	0.603127403507188	1
RAP1A	ENSGALG00000001476	202.450882551145	203.332783156917	202.230407399702	0.994578465213038	-0.00784290089398319	0.892844147408993	1
ENSGALG00000001478	ENSGALG00000001478	88.7518881949137	66.2664605178222	94.3732451141866	1.42414796831959	0.510099049443785	0.219914410103925	0.953789718205109
CYB5D2	ENSGALG00000001479	112.457560066656	127.304205293855	108.745898759856	0.854220789555529	-0.227319084961997	0.394712606394635	1
FAM212B	ENSGALG00000001480	87.4896773366137	22.2060314049471	103.81058881953	4.67488255449389	2.22493012111202	3.82913637146482e-07	0.000161015184420096
GIGYF2	ENSGALG00000001482	1366.88815289806	1346.82062621854	1371.90503456794	1.0186249065845	0.0266228983805284	0.933850472239441	1
ENSGALG00000001483	ENSGALG00000001483	170.68928233895	238.900175955149	153.6365589349	0.643099396309124	-0.636886359698105	0.114648625396043	0.72390731113039
TOP3B	ENSGALG00000001485	505.272555978683	473.422208479074	513.235142853585	1.08409604294318	0.116492574533045	0.777882900070507	1
ZAP70	ENSGALG00000001486	0.137974939051733	0.524843539924777	0.0412577888334719	0.0786096916414084	-3.66914899916043	0.447073431115965	1
RRAGC	ENSGALG00000001487	730.977962770244	705.517771270975	737.343010645062	1.0451090541869	0.0636534913260413	0.952014872883555	1
SSU72	ENSGALG00000001489	728.479518725256	733.426881356747	727.242678067383	0.991568071137611	-0.0122162780341823	0.900603201020447	1
KCNJ13	ENSGALG00000001490	15.7968185663878	18.8544304689116	15.0324155907569	0.797288235014219	-0.326826714397646	0.612010937494383	1
NCAPD3	ENSGALG00000001491	171.448204045517	158.709350459379	174.632917442051	1.1003316246748	0.137938397540806	0.455326797683749	1
NDRG3	ENSGALG00000001492	744.232466854862	976.773014572131	686.097329925545	0.702412248997363	-0.509610091395543	0.062283500463542	0.541244334108553
PPM1F	ENSGALG00000001493	47.6823753567577	50.7932228986784	46.9046634712775	0.9234433413458	-0.114904648749531	0.957272203433487	1
NISCH	ENSGALG00000001494	684.875088258256	930.258947792653	623.529123374656	0.670274792684538	-0.577175416081971	0.0324697565768296	0.393416701838494
ENSGALG00000001496	ENSGALG00000001496	0.519205343257004	0.890919400904052	0.426276828845242	0.478468454511914	-1.0635042841143	0.735989100673226	1
SLU7	ENSGALG00000001500	542.418426736003	526.839513175932	546.313155126021	1.03696313860875	0.0523646109384632	0.896610850043867	1
MAPK1	ENSGALG00000001501	254.175325006302	325.427014127366	236.362402726036	0.726314634204056	-0.461333446288917	0.251292033398036	0.994005435479348
UTP11L	ENSGALG00000001502	171.789554850068	161.461537879066	174.371559092818	1.07995725411349	0.110974210074916	0.686329111360932	1
TBCD	ENSGALG00000001503	413.107138874766	456.155864921576	402.344957363063	0.882033945638814	-0.181093914997558	0.637423473526026	1
DDX20	ENSGALG00000001504	293.949116627795	273.68033031327	299.016313206426	1.09257509615015	0.127732444137793	0.727549491889204	1
NGEF	ENSGALG00000001505	15.676421858493	13.7584256600187	16.1559209081115	1.17425651068929	0.231747592670095	0.63980850252754	1
PTTG1	ENSGALG00000001506	138.356573816915	93.7346451760647	149.512055977128	1.59505650974935	0.673607536774458	0.0483629805326874	0.486781116558392
KCND3	ENSGALG00000001512	341.267222744751	239.590078310295	366.686508853365	1.53047451480218	0.613979021555771	0.320305800543185	1
CNTRL	ENSGALG00000001513	498.85443776706	545.486483643139	487.19642629804	0.893141151810404	-0.16303989834881	0.620651754127816	1
ENSGALG00000001515	ENSGALG00000001515	442.367889220104	404.428123521348	451.852830644793	1.11726362328742	0.159969636256192	0.608829630517587	1
FHL3	ENSGALG00000001516	617.270082388491	815.391003990159	567.739851988074	0.696279268730964	-0.522262026164674	0.0473937943106274	0.481924820407074
ZNF750	ENSGALG00000001518	11.213624503231	15.5598474119658	10.1270687760472	0.65084627811063	-0.619611258094812	0.447629858889601	1
NEU2	ENSGALG00000001519	1.42267250591825	2.1555212788187	1.23946031269314	0.575016505229029	-0.798324727229799	0.515795815599776	1
VPS26B	ENSGALG00000001521	310.877046684764	367.782095833055	296.650784397691	0.806593871095747	-0.310085651421487	0.334316825113935	1
PHF20	ENSGALG00000001522	1460.5760423023	1341.80326364029	1490.2692369678	1.11064660323207	0.151399838446558	0.681475225082451	1
CALCOCO2	ENSGALG00000001525	210.923770935601	228.400504041621	206.554587659096	0.904352591189797	-0.145042731112951	0.67633215158515	1
VWA1	ENSGALG00000001527	72.934689253971	17.0058374331846	86.9169022091676	5.11100394500779	2.35360670490513	0.0413130525573646	0.448634856250636
THYN1	ENSGALG00000001529	228.976440055821	223.09098012081	230.447805039574	1.03297679231487	0.0468078418231462	1	1
FN3K	ENSGALG00000001531	100.688057496001	116.541476040769	96.7247028598091	0.829959480056458	-0.268887191377904	0.286775800203467	1
WNT2B	ENSGALG00000001532	7.52915648371172	3.15676754744764	8.62225371777774	2.73135528295365	1.44961698587829	0.101443934270119	0.689946090438458
TSNAXIP1	ENSGALG00000001533	4.92628147944032	3.18395711361795	5.36186257089591	1.68402474642732	0.751913338692701	0.547808283432815	1
TMEM88	ENSGALG00000001534	4.5144601395084	5.36082932935462	4.30286784204685	0.802649660657051	-0.31715767516712	0.845545013656509	1
STAB1	ENSGALG00000001535	19.3317748476768	30.3966186291804	16.5655639023009	0.544980483006692	-0.875723530270528	0.0500065848335384	0.495507876367636
ENSGALG00000001536	ENSGALG00000001536	176.718662705663	183.201238195318	175.098018833249	0.955768752209904	-0.0652664938323197	0.864333339840911	1
ST7L	ENSGALG00000001538	117.412198504653	123.990075496347	115.76772925673	0.933685448559472	-0.0989914959545015	0.934610259662192	1
SF3A3	ENSGALG00000001540	1058.68408601761	938.694985713682	1088.68136109359	1.15978180097114	0.213853405122311	0.468595197076642	1
MRPL20	ENSGALG00000001542	968.676562259658	802.007457109562	1010.34383854718	1.25976863380855	0.333158796021392	0.317953961701143	1
HOXB13	ENSGALG00000001543	0.0717237699577533	0	0.0896547124471916	Inf	Inf	1	1
ADAMTS10	ENSGALG00000001544	62.6490208020095	132.236537230936	45.2521416947779	0.342206039589121	-1.54706287273279	0.00542005505512794	0.144706866709924
RAB40B	ENSGALG00000001545	5.59313185376095	5.8295257501598	5.53403337966124	0.949311078951756	-0.0750471746369288	0.919222561376292	1
ZZEF1	ENSGALG00000001546	366.585983115409	404.631287030005	357.07465713676	0.882469222184198	-0.180382132397638	0.745820527138504	1
CAPZA1	ENSGALG00000001547	256.910843092116	276.6298742582	251.981085300596	0.910896142277829	-0.13464152336529	0.904618865270242	1
ENSGALG00000001550	ENSGALG00000001550	5.13405033420675	4.98684777674104	5.17085097357318	1.03689769671542	0.0522735607644071	1	1
CCNL2	ENSGALG00000001551	1294.73430303022	1121.31540179373	1338.08902833935	1.19332083212168	0.254981973195308	0.468998559467139	1
ENSGALG00000001552	ENSGALG00000001552	1.70811227743221	3.12187167337835	1.35467242844567	0.433929568597451	-1.20446719802639	0.246492386395237	0.986360493061352
PPIL2	ENSGALG00000001554	320.794629330443	333.293136929399	317.670002430704	0.953124943877843	-0.0692627473862649	0.840296606728556	1
AURKAIP1	ENSGALG00000001555	425.923205671219	363.04744078466	441.642146892858	1.21648604914644	0.282719775317321	0.500769692284203	1
ROMO1	ENSGALG00000001556	3.1653078867007	1.76819417278912	3.51458631517859	1.98766988901154	0.991078174892441	0.716301769281854	1
ACAD8	ENSGALG00000001557	278.883347025585	257.854479608406	284.14056387988	1.10194154591145	0.140047696086592	0.801261328796226	1
MOV10	ENSGALG00000001558	1.52170624567466	2.64546894467419	1.24076557092478	0.469015360555513	-1.09229292218003	0.481026376309707	1
ZP3	ENSGALG00000001559	7.73460211261428	8.09370560179207	7.64482624031983	0.94453969744429	-0.0823166629084585	0.934986765520231	1
KCNU1	ENSGALG00000001560	0.465769098236107	0.207208490166114	0.530409250253605	2.55978531491827	1.35602281878368	1	1
MXRA8	ENSGALG00000001561	52.6589490823387	56.3481145485184	51.7366577157938	0.918161293067687	-0.123180481260467	0.949266656383621	1
WDR45B	ENSGALG00000001563	447.687556921151	458.108873776621	445.082227707283	0.971564300944562	-0.0416186141729924	0.774098814414569	1
ATP2A3	ENSGALG00000001564	245.231962587662	226.327259047125	249.958138472796	1.10441022228238	0.143276146504611	0.783820959906305	1
C5	ENSGALG00000001565	31.8703716176936	42.7119920903323	29.1599664995339	0.682711460469066	-0.550652124724305	0.400898046498597	1
NT5DC2	ENSGALG00000001567	808.006512938687	1043.44660205983	749.146490658401	0.717953836046364	-0.478037012187387	0.0519513258040918	0.502464255932387
NFS1	ENSGALG00000001568	37.4892005740851	38.6389832544569	37.2017549039922	0.962803670557274	-0.0546864529869976	0.659022649659064	1
RHOC	ENSGALG00000001569	2.01350530211488	3.17041217646663	1.72427858352694	0.543865746014332	-0.878677530660631	0.512220612050966	1
MYO1F	ENSGALG00000001571	17.0617043155222	30.2665094275812	13.7605030375075	0.454644532777469	-1.13718909073473	0.0451386307917765	0.473861714927817
COMMD4	ENSGALG00000001572	560.452290348145	504.381694791472	574.469939237313	1.13895873932304	0.1877154839624	0.691500913077719	1
P2X1	ENSGALG00000001573	0.1137523578952	0.317635049758663	0.0627816849293338	0.197653517699117	-2.33895446342368	0.575977338098837	1
MLLT6	ENSGALG00000001574	1298.41462161659	1364.0751484851	1281.99948989946	0.939830544763765	-0.0895274383814589	0.509066117053146	1
HIRA	ENSGALG00000001576	380.915952781159	374.299539037871	382.570056216981	1.02209598547829	0.0315306867560276	0.763117858834306	1
FOXK2	ENSGALG00000001577	931.082339094509	952.78124502805	925.657612611124	0.971532151206306	-0.0416663547449039	0.998260195725947	1
ANP32B	ENSGALG00000001580	4685.00994269212	4097.8786418021	4831.79276791462	1.1790961105158	0.237681320110052	0.384891353047842	1
TRAF1	ENSGALG00000001583	19.1061147832828	16.610804019256	19.7299424742895	1.18777769284483	0.248264843342446	0.856603732755514	1
ENSGALG00000001585	ENSGALG00000001585	3.82776094598248	4.68305673973668	3.61393699754392	0.771704721593258	-0.373879162138226	0.726812922804443	1
NEIL1	ENSGALG00000001586	88.169542783217	75.1852285134083	91.4156213506691	1.21587209559876	0.28199147158515	0.700257961007217	1
MRPL40	ENSGALG00000001587	360.586882827198	336.215334309489	366.679769956625	1.09060989353654	0.125135148128386	0.848801292402657	1
INPP5D	ENSGALG00000001589	6.26489489795069	10.4912315529785	5.20831073419373	0.496444169389729	-1.01029661494554	0.289393546370113	1
PBRM1	ENSGALG00000001590	1185.69292362463	1279.17029472108	1162.32358085051	0.908654293839709	-0.138196583116871	0.813639088190454	1
ENSGALG00000001591	ENSGALG00000001591	80.7367874823343	60.4075784472424	85.8190897411073	1.42066760408312	0.506569044350865	0.213700678173049	0.942528859731071
ACER1	ENSGALG00000001592	0.0511298602773453	0.255649301386727	0	0	-Inf	0.458446177014137	1
UFD1L	ENSGALG00000001593	873.808633066337	765.750986763839	900.823044641962	1.17639162105289	0.234368413658853	0.501339522868099	1
PHF19	ENSGALG00000001595	41.9890633374553	51.136977370902	39.7020848290936	0.776387007412075	-0.365152119673249	0.357711181731961	1
MLLT1	ENSGALG00000001596	544.479896965469	612.618851298557	527.445158382197	0.860967887723633	-0.215968665727296	0.49399328794901	1
PSMB3	ENSGALG00000001597	1367.40496250103	1247.73369579491	1397.32277917756	1.11988862999115	0.163355267150323	0.674109466860966	1
DVL1	ENSGALG00000001600	1020.77020526579	968.821756258065	1033.75731751772	1.06702529215535	0.0935943733831791	0.836928381885282	1
NUTF2	ENSGALG00000001602	1094.45617568714	986.924678711328	1121.33904993109	1.13619516678342	0.184210671080775	0.687688446279339	1
NARF	ENSGALG00000001603	298.233743399977	412.098138843615	269.767644539067	0.654619905093626	-0.611270623663778	0.0472219988285523	0.481556999152228
ENSGALG00000001604	ENSGALG00000001604	788.65779900049	954.482466903583	747.201632024717	0.782834319051138	-0.353221090532789	0.150564675812792	0.820314066101667
PPM1J	ENSGALG00000001605	24.5645045148514	36.4658463960135	21.5891690445609	0.59203806241341	-0.756238164489456	0.0506463308353547	0.497262002656469
INPP5B	ENSGALG00000001606	70.5135441397046	80.0083407419215	68.1398449891504	0.851659268987284	-0.231651741035808	0.465375103086795	1
C17orf62	ENSGALG00000001607	192.286189084879	271.308310520991	172.530658725851	0.635921024293512	-0.65308048808031	0.166188240788334	0.855231246796377
UNC5D	ENSGALG00000001608	564.022577440266	1011.54037074048	452.143129115212	0.446984759277802	-1.16170245383489	1.74846848763822e-05	0.00383598782114021
PIP4K2B	ENSGALG00000001610	1283.36664850513	1630.49503855525	1196.5845509926	0.733878069357925	-0.446387709400727	0.117701619756074	0.734030641076332
B3GAT1	ENSGALG00000001611	265.89540943627	362.450403954909	241.75666080661	0.667006183932095	-0.584227957935058	0.0486471895024414	0.487696128932423
HEXDC	ENSGALG00000001612	45.9393149202039	57.7078300620953	42.9971861347311	0.745084091508291	-0.424524835009705	0.309903790603556	1
GNL3	ENSGALG00000001613	1073.77836119703	974.851175170725	1098.51015770361	1.12684908802744	0.172294317166989	0.555864057483581	1
AQP11	ENSGALG00000001614	10.4577819389272	17.2810696847103	8.7519600024814	0.506447816145596	-0.981514471994204	0.125597697354038	0.758093278526884
MAN2C1	ENSGALG00000001615	326.555286490646	279.473292700324	338.325784938227	1.21058360056254	0.275702712506899	0.385501776610188	1
CDC45	ENSGALG00000001616	319.402705265833	279.712106427052	329.325354975528	1.17737254630205	0.235570892729614	0.432422221084678	1
CAMKK1	ENSGALG00000001617	9.02711873582509	19.4305529505413	6.42626018214603	0.330729660576489	-1.59627565943469	0.015767963512523	0.266026927080671
OGFOD3	ENSGALG00000001618	219.391298113932	229.317778458302	216.909678027839	0.945891240906474	-0.080253783653682	0.704843255350342	1
ATG16L1	ENSGALG00000001619	742.538242585489	774.130304269633	734.640227164453	0.948987816537633	-0.0755385293834085	0.659445814376	1
CUTA	ENSGALG00000001620	3.85853776410636	3.90236451468985	3.84758107646049	0.98596147591463	-0.0203968170394521	1	1
cldn5	ENSGALG00000001621	1.82345245522742	1.36732212960822	1.93748503663222	1.41699237851681	0.5028319985484	0.802093930742359	1
CWC25	ENSGALG00000001624	429.670004844463	344.921054379782	450.857242460633	1.3071316950232	0.38640450164246	0.357308433143603	1
UTS2R	ENSGALG00000001626	0.597288408883406	0.635270099517325	0.587792986224926	0.925264681387535	-0.11206197260618	1	1
CPNE1	ENSGALG00000001627	4.98447212214727	3.73005189859303	5.29807717803583	1.42037626340648	0.506273156099591	0.811037804947786	1
ENSGALG00000001629	ENSGALG00000001629	9.5200975153819	5.79462987609051	10.4514644252047	1.8036465915328	0.850916683054987	0.684200448661038	1
ENSGALG00000001630	ENSGALG00000001630	639.211995290795	521.552122614629	668.626963459836	1.28199452071616	0.358390095847046	0.262094350333845	1
ENSGALG00000001631	ENSGALG00000001631	0.0635270099517325	0.317635049758663	0	0	-Inf	0.458445309625939	1
MIS12	ENSGALG00000001632	28.1586407856369	21.7021400344696	29.7727659734287	1.37188157140911	0.456155945275151	0.341152292759324	1
DUSP26	ENSGALG00000001633	35.4476451752067	59.2841921509392	29.4885084312736	0.49740929852253	-1.00749461747538	0.0518558535922756	0.502235388150908
RPL23	ENSGALG00000001634	6195.55332987497	4564.18269530396	6603.39598851773	1.44678607964399	0.532851622179311	0.118970043418908	0.736592440603447
EDC4	ENSGALG00000001636	739.599111967092	708.960985272817	747.258643640661	1.05401941596702	0.0759014429346554	0.689237367796513	1
PSMD5	ENSGALG00000001637	363.805360771268	344.157054846586	368.717437252438	1.0713638789616	0.0994485615197919	0.753491630440615	1
TAS1R3	ENSGALG00000001638	11.746856833604	8.78492343669367	12.4873401828316	1.42145122525182	0.507364596170154	0.45053138167993	1
MTF1	ENSGALG00000001639	135.928145671092	142.104847319137	134.38397025908	0.945667743178973	-0.0805947077986109	0.864911384494466	1
RNF122	ENSGALG00000001640	47.0692077163054	57.1476556710535	44.5495957276184	0.779552462905031	-0.359281977126575	0.341587344275029	1
GLT8D1	ENSGALG00000001642	195.635041437729	154.975926567261	205.799820155346	1.32794702192684	0.409197591919773	0.321287130053984	1
SIN3A	ENSGALG00000001644	885.426691050076	789.962230808811	909.292806110392	1.15105858311657	0.202961261290259	0.404050871508701	1
Segment	ENSGALG00000001645	633.541172365702	898.319596835369	567.346566248285	0.631564276507997	-0.662998525276162	0.33294255745279	1
PSKH1	ENSGALG00000001647	351.797016023962	353.208233893591	351.444211556555	0.995005715700365	-0.00722328180505753	0.970183502137073	1
LASP1	ENSGALG00000001648	501.167001452525	667.614664547157	459.555085678867	0.688353791615082	-0.538777840689485	0.197635257794555	0.919423027810073
DERL2	ENSGALG00000001649	305.481531221542	301.178296526242	306.557339895367	1.01785999665702	0.0255391370334647	0.911316677879574	1
TTI2	ENSGALG00000001651	97.9114903220182	82.6858674301807	101.717896044978	1.23017269100874	0.298860854567765	0.54247820895634	1
ENSGALG00000001652	ENSGALG00000001652	695.290613834548	737.617482215711	684.708896739257	0.928270971401705	-0.107382091222133	0.899377822599104	1
MANEAL	ENSGALG00000001653	0	0	0	NA	NA	NA	NA
C1QBP	ENSGALG00000001654	2133.69987351091	2044.5759226622	2155.98086122308	1.05448804190936	0.0765427347941157	0.881223875260668	1
SPCS1	ENSGALG00000001655	0	0	0	NA	NA	NA	NA
SEPT9	ENSGALG00000001656	5616.74115729692	5205.02746727414	5719.66957980261	1.09887404355966	0.136026029466462	0.795772185420211	1
RPL19	ENSGALG00000001658	5346.69081879627	4428.35991811772	5576.27354396591	1.25921868300536	0.332528851357671	0.346386826398206	1
SLC22A7	ENSGALG00000001661	175.533921982538	153.405256657612	181.06608831377	1.18031215004512	0.239168450915812	0.903562658811651	1
ATP10B	ENSGALG00000001662	3.51111816413012	6.00924559855262	2.8865863055245	0.480357518790671	-1.05781952531754	0.344934326842918	1
MAK16	ENSGALG00000001663	393.21730127721	376.627253755443	397.364813157652	1.05506122882885	0.077326725913041	0.917578081261547	1
PTPN9	ENSGALG00000001664	2562.04450446117	2081.20271261888	2682.25495242175	1.28880043071178	0.366028881299927	0.235776827108071	0.973962876094339
RPAIN	ENSGALG00000001666	70.8342596732544	60.1271057176704	73.5110481621503	1.22259415757221	0.289945578004911	0.745427366477775	1
UBE2R2	ENSGALG00000001668	1515.8172764035	1417.84051906897	1540.31146573714	1.086378506624	0.11952684208325	0.803390006575277	1
NEK4	ENSGALG00000001672	894.70126693331	772.300162169798	925.301543124187	1.19811128942991	0.260761922527	0.475078310550192	1
SETBP1	ENSGALG00000001677	3513.79743839326	2788.68862208495	3695.07464247034	1.32502231091965	0.406016652190664	0.465060912343157	1
PRKAB2	ENSGALG00000001678	272.03264927785	264.163345103748	273.999975321376	1.03723692328989	0.0527454689003296	0.889836017782933	1
FBXL20	ENSGALG00000001682	204.753508867335	138.445421719075	221.3305306544	1.59868436172277	0.676885126605882	0.045553249108296	0.474594002065647
SEC14L1	ENSGALG00000001684	684.188592952581	663.112554798189	689.457602491178	1.03972937550701	0.0562080673849705	0.723606374243674	1
SEPT5	ENSGALG00000001688	6064.00595001649	6901.45450331942	5854.64381169076	0.848320279279511	-0.237319044613052	0.359027328800151	1
SCAMP2	ENSGALG00000001689	627.249389556086	608.747753167999	631.874798653108	1.0379911800327	0.0537941849509566	0.917857250825261	1
GABARB	ENSGALG00000001690	16.7271416695772	17.7647799538428	16.4677320985108	0.926987676813222	-0.109377934805299	0.897681641340684	1
CPSF3L	ENSGALG00000001691	419.603855838523	425.264420706387	418.188714621558	0.983361631633617	-0.0242060290635709	0.998237105883981	1
CAMSAP1	ENSGALG00000001692	1472.17817236186	1559.00654003902	1450.47108044257	0.930381652155394	-0.104105448855928	0.782946727310287	1
SLC18A1	ENSGALG00000001693	7.39723556464249	5.8295257501598	7.78916301826316	1.3361572368129	0.418089791810715	0.555370632164235	1
ENSGALG00000001694	ENSGALG00000001694	0.1492440411438	0	0.186555051429749	Inf	Inf	1	1
GABRA6	ENSGALG00000001695	0.507104333834118	0.207208490166114	0.58207829475112	2.80914307268241	1.49013010434789	0.99493172141571	1
SAG	ENSGALG00000001696	2.01099757845783	2.90111824606092	1.78846741155706	0.616475186416619	-0.697885268635789	0.603576048197068	1
ENSGALG00000001697	ENSGALG00000001697	0.184586787231057	0.255649301386727	0.16682115869214	0.652539075159784	-0.615863799562945	0.770829736608598	1
GABRA1	ENSGALG00000001698	23.8606934860857	17.9104014631076	25.3482664918302	1.41528187093088	0.501089412277225	0.539352070079964	1
MPI	ENSGALG00000001700	774.006605434783	687.843227032641	795.547450035319	1.15658251585512	0.209868198069447	0.593083808322758	1
ENSGALG00000001701	ENSGALG00000001701	146.91770602003	144.448319680424	147.535052604932	1.02136911617481	0.0305043410818331	0.926858976832532	1
EXOC3L1	ENSGALG00000001702	656.119193802661	621.38763424229	664.802083692754	1.06986693499848	0.0974313721819203	0.940097671800118	1
ENSGALG00000001705	ENSGALG00000001705	0	0	0	NA	NA	NA	NA
GABRG2	ENSGALG00000001706	37.8286030930468	101.28411392879	21.964725384111	0.216862492370262	-2.20514754280225	3.24509130584921e-06	0.000909707262739728
MED1	ENSGALG00000001708	1879.74943473051	1886.01697523611	1878.18254960411	0.995846047127431	-0.00600536887234573	0.945269173482046	1
MUSTN1	ENSGALG00000001709	6.39469127241908	1.35377719245689	7.65491979240963	5.65449014436205	2.49939694475235	0.108424977998216	0.70961405833852
ENSGALG00000001710	ENSGALG00000001710	0	0	0	NA	NA	NA	NA
PPCDC	ENSGALG00000001711	16.5093054415125	11.4592502424495	17.7718192412782	1.55087103128654	0.633078718443961	0.367344843202156	1
VATB	ENSGALG00000001712	1506.47165396048	1506.64479154748	1506.42836956373	0.999856355004871	-0.000207250807748121	0.933720796618929	1
UBAC1	ENSGALG00000001713	204.748654120384	205.714806543176	204.507116014686	0.994129297016663	-0.00849459316648551	0.88017441335731	1
PUSL1	ENSGALG00000001714	14.8844989390349	13.5860133520542	15.2091203357801	1.11946896721402	0.162814535812686	0.71101161338858	1
C15orf59	ENSGALG00000001716	101.061007755978	117.629558758669	96.918870005305	0.823932955526472	-0.279401146635032	0.290931142189262	1
SLC16A1	ENSGALG00000001717	1038.28081686735	1238.30176623478	988.275579525494	0.798089453211777	-0.325377636068423	0.265582762306268	1
CCNG1	ENSGALG00000001718	508.338530578917	588.773130915674	488.229880494728	0.829232610760313	-0.270151241275215	0.287734828083904	1
NUP88	ENSGALG00000001719	383.280178437892	340.586640581034	393.953562902106	1.15669117916671	0.210003735875642	0.533093884691305	1
ENSGALG00000001720	ENSGALG00000001720	42.9306341803191	46.1464312523193	42.126684912319	0.912891501446317	-0.131484691005257	0.895570000470497	1
ENSGALG00000001721	ENSGALG00000001721	0.162545703152065	0.317635049758663	0.123773366500416	0.389671626586732	-1.35966920744729	0.747773769088792	1
E2F4	ENSGALG00000001722	1026.15907612483	970.935831418377	1039.96488730144	1.07109538411228	0.099086961935316	0.844590662883416	1
ENSGALG00000001723	ENSGALG00000001723	18.4976268797917	14.6553830739104	19.458187831262	1.32771608446739	0.408946677315781	0.68521586222384	1
ENSGALG00000001724	ENSGALG00000001724	0	0	0	NA	NA	NA	NA
TNRC6C	ENSGALG00000001725	3964.50613079669	4344.50514475051	3869.50637730823	0.890666772942777	-0.167042320763973	0.535419789388143	1
NUDCD2	ENSGALG00000001726	142.50905607212	145.956641283808	141.647159769198	0.970474234836426	-0.0432381836147217	0.888976654085983	1
LZTS1	ENSGALG00000001727	1219.5010061733	697.167515917489	1350.08437873725	1.93652794760597	0.953472322219136	0.121036988631279	0.742297855996202
NACC2	ENSGALG00000001728	82.4577115088664	100.35042917176	77.984532093143	0.777122058538134	-0.363786881816909	0.267499347074448	1
CD276	ENSGALG00000001729	1419.24344285705	1304.03901771459	1448.04454914266	1.11043038549602	0.151118951058934	0.693427803729468	1
DGKD	ENSGALG00000001730	679.366063197019	762.695913664946	658.533600580037	0.863428777814762	-0.211850916706072	0.497247976357861	1
CDK12	ENSGALG00000001731	1325.46332362296	1256.96402254382	1342.58814889274	1.06811979087169	0.0950734560189962	0.71367177467134	1
EPG5	ENSGALG00000001732	219.327921585487	263.373786477967	208.316455362367	0.790953641013905	-0.338334956244069	0.316164944060172	1
LRIG2	ENSGALG00000001733	751.167770444198	820.509622282048	733.832307484735	0.89436161082884	-0.161069830963276	0.589371610439423	1
ENSGALG00000001734	ENSGALG00000001734	39.755664345775	20.8738045331435	44.4761292989329	2.13071504182736	1.09133766246284	0.0940115863240556	0.66409117768248
LHX4	ENSGALG00000001735	119.513614307937	315.867505330517	70.4251415522925	0.22295785531532	-2.16515706489325	0.00143554901658709	0.0679104406659231
RABEP1	ENSGALG00000001737	762.254830178775	1031.17068935457	695.025865384826	0.674016312294381	-0.569144587484041	0.0618144093633817	0.539214031310696
MGAT5B	ENSGALG00000001740	2219.37385143312	2414.39899554231	2170.61756540582	0.899030180766899	-0.153558546542664	0.410739464382397	1
NPTN	ENSGALG00000001741	278.387415810666	290.563204522875	275.343468632614	0.947619878727407	-0.0776196318087534	0.953226466010402	1
REC114	ENSGALG00000001744	4.18298398433387	1.49899993425107	4.85397999685457	3.2381455702196	1.6951678431801	0.222899963757584	0.957737547031565
PSTPIP2	ENSGALG00000001745	43.3306147577761	27.3575851817536	47.3238721517817	1.72982636579141	0.790627232206809	0.296450705620248	1
ACSBG2	ENSGALG00000001749	854.074044483738	1767.68626314071	625.670989819495	0.353949115782481	-1.49838612351924	0.0133222103028368	0.24543022366544
MAT2B	ENSGALG00000001750	544.437148728756	579.469815025991	535.678982154447	0.924429484097322	-0.113364820496524	0.574062030244049	1
SFMBT1	ENSGALG00000001753	21.6275304043903	29.3424621393868	19.6987974706411	0.671340986215304	-0.574882371430176	0.43630011331713	1
ENSGALG00000001754	ENSGALG00000001754	2.96068188837062	3.99914644526342	2.70106574914742	0.675410562257993	-0.566163354099749	0.530296437817691	1
ATP5A1W	ENSGALG00000001756	358.383993642738	358.341066543365	358.394725417581	1.00014974246388	0.000216016537036419	0.745819631845375	1
QSOX2	ENSGALG00000001758	151.24343365017	156.839144426583	149.844505956067	0.955402469861153	-0.0658194884865658	0.967110222745625	1
ELMO3	ENSGALG00000001759	258.144800553816	385.497197284689	226.306701371097	0.587051483033144	-0.76844106504493	0.00612515167115607	0.156625922293852
HAUS1	ENSGALG00000001761	133.777447701157	126.194808654489	135.673107462824	1.07510846848135	0.104482221717833	0.711189494461583	1
ENSGALG00000001762	ENSGALG00000001762	0.612061021155125	0.780492841311503	0.569953066116031	0.730247653723907	-0.453542277185626	0.61958801453222	1
ENSGALG00000001763	ENSGALG00000001763	48.902009874986	59.8430705477014	46.1667447068072	0.771463500857753	-0.374330192630747	0.347277497624554	1
HCN4	ENSGALG00000001764	121.799438256986	241.767286617086	91.8074761669608	0.379734899007932	-1.3969355009554	0.0478868285585403	0.484847455498794
CAAP1	ENSGALG00000001765	105.459729523972	112.889331514297	103.602329026391	0.917733568235987	-0.123852716384309	0.706017255717985	1
RNF165	ENSGALG00000001766	336.681319727154	182.613947463135	375.198162793159	2.0545975157177	1.03885580561078	0.00477578103153277	0.133915892311004
TENM2	ENSGALG00000001768	657.255412868416	1423.21906305455	465.764500321882	0.327261285639503	-1.61148515037032	0.014631402003106	0.257472172434088
ACAP3	ENSGALG00000001770	2724.8797385419	2671.10241183963	2738.32407021747	1.0251662602227	0.0358579032403831	0.871472731967087	1
MAPK8IP3	ENSGALG00000001772	2544.55393316392	2715.22800306854	2501.88541568777	0.921427376581391	-0.118057632313733	0.623651824724303	1
RFX2	ENSGALG00000001773	38.6315295531563	23.6721028356431	42.3713862325346	1.78992912149469	0.83990246006345	0.121068397836876	0.742297855996202
NEO1	ENSGALG00000001774	5699.41102089067	4465.17418244479	6007.97023050214	1.34551755094414	0.428161209629344	0.0923898285571351	0.658663773289146
CEP250	ENSGALG00000001775	160.196065357809	175.62476951742	156.338889317907	0.890187014892566	-0.167819638454327	0.660090106936741	1
MFSD11	ENSGALG00000001777	87.6098401988365	102.424056209626	83.9062861961393	0.819204875311841	-0.287703793651883	0.428236557427559	1
KIAA0895L	ENSGALG00000001779	220.222151987602	268.381903029734	208.182214227069	0.775693934191997	-0.366440574852663	0.174525326787398	0.876259615996189
PROC	ENSGALG00000001780	1.55838141961772	2.25824153051227	1.38341639189408	0.612607807093274	-0.706964342082095	0.704037068977967	1
PLAA	ENSGALG00000001782	365.726116598554	352.522592627791	369.026997591245	1.04681800630259	0.0660106454902092	0.852149819357	1
HSD3B7	ENSGALG00000001785	0.146410406018178	0.73205203009089	0	0	-Inf	0.267236404358445	1
GDF5	ENSGALG00000001786	0.1171423224109	0.255649301386727	0.0825155776669438	0.322768641335423	-1.6314276748451	0.645754441057421	1
LOXHD1	ENSGALG00000001787	5.39584389114467	5.2211461412098	5.43951832862839	1.04182456907211	0.0591123652964061	0.939599469112879	1
ADPGK	ENSGALG00000001788	133.163729026671	149.831317772989	128.996831840092	0.86094705537821	-0.21600357421282	0.695532322921965	1
HECTD2	ENSGALG00000001789	30.3856929390449	34.2115758161069	29.4292222197794	0.860212414007659	-0.217235143448957	0.538832072277131	1
ENSGALG00000001790	ENSGALG00000001790	650.060471998384	585.77918059242	666.130794849875	1.13717048491924	0.185448559691532	0.648966385902857	1
ENSGALG00000001791	ENSGALG00000001791	93.3677053290723	101.399681274561	91.3597113427001	0.900986178598767	-0.150423120058271	0.673086266020181	1
MRPS34	ENSGALG00000001792	811.512115278832	682.880230620499	843.670086443416	1.23545835508639	0.305046381024496	0.405157014190288	1
Myl2	ENSGALG00000001793	0.814786614901465	1.35367750058923	0.680063893479523	0.502382504831101	-0.993141870771062	0.350310041508382	1
GFRA2	ENSGALG00000001795	2590.24684642425	1543.29444937844	2851.9849456857	1.84798496931958	0.885953022567665	0.0538426568749997	0.510861784551352
GPSM1	ENSGALG00000001797	190.220549414218	215.515843646768	183.896725856081	0.853286341942864	-0.228898139065463	0.406485675484222	1
BBS4	ENSGALG00000001798	139.374471989691	125.216408700793	142.913987811916	1.14133594226785	0.190723498820994	0.596184320560242	1
UQCC	ENSGALG00000001799	215.173200465767	218.037079034547	214.457230823572	0.983581470514892	-0.0238835383267673	0.916129329448983	1
ENSGALG00000001800	ENSGALG00000001800	286.247938219367	292.231431994939	284.752064775475	0.974406013862349	-0.0374050575558692	0.808762767120915	1
IFT74	ENSGALG00000001801	136.015753557759	128.747094318563	137.832918367558	1.07057109985343	0.0983806126311373	0.789594583504794	1
JMJD6	ENSGALG00000001802	459.729338777976	407.090464250258	472.889057409905	1.16163137911085	0.216152330447132	0.529708739249338	1
IWS1	ENSGALG00000001803	1418.52212165582	1197.80466095135	1473.70148683193	1.23033540849762	0.299051670208367	0.409659522766733	1
MXRA7	ENSGALG00000001805	188.248083742523	124.740976423926	204.124860572172	1.63638979286537	0.710516443421191	0.0355073418183526	0.416997781571933
ENSGALG00000001806	ENSGALG00000001806	0.283691251877383	0.73205203009089	0.171601057324007	0.23441101215538	-2.09288774863924	0.318294572120248	1
CUX1	ENSGALG00000001807	904.704241546544	1121.39079577193	850.532602990197	0.758462265070328	-0.398850689431705	0.0965200597696038	0.671779615996442
ST8SIA5	ENSGALG00000001808	36.8485603194901	41.3536457960637	35.7222889503467	0.863824416510019	-0.211189999134186	0.717496678186137	1
FAM65A	ENSGALG00000001809	2676.3736515803	2184.50747585271	2799.3401955122	1.28145141477234	0.357778781012817	0.316559307808482	1
EIF6	ENSGALG00000001811	631.272395023228	626.784187820619	632.39444682388	1.00895086237381	0.0128559144483854	0.951124507572281	1
ATCAY	ENSGALG00000001812	867.772322738125	1334.26682234203	751.14869783715	0.562967380481413	-0.828876762956731	0.00227200880606666	0.089102770223412
ENSGALG00000001813	ENSGALG00000001813	8.1216841147332	13.6343544714072	6.74351652556471	0.49459741858015	-1.01567338490341	0.0577058555029285	0.522964077102179
MAGI3	ENSGALG00000001816	111.804573542467	148.531248336638	102.622904843925	0.690917944830945	-0.533413712225762	0.0798001489042789	0.61285379179962
CTCF	ENSGALG00000001817	990.076622570693	966.816165485673	995.891736841948	1.03007352627546	0.0427473201337967	0.793792497719849	1
C1H11ORF73	ENSGALG00000001823	536.03012113331	489.265758193453	547.721211868274	1.11947587317506	0.1628234357155	0.669445566287742	1
ENSGALG00000001824	ENSGALG00000001824	21.5647803400501	22.8477382849227	21.2440408538319	0.929809357447469	-0.104993149913333	0.654152365924837	1
FAM13C	ENSGALG00000001825	2.09153870988344	1.45055912303046	2.25178360659669	1.55235561987459	0.634459093774479	0.820707751411743	1
WWC1	ENSGALG00000001826	313.567409216719	469.18656151139	274.662621143051	0.58540172220253	-0.772501104847233	0.0075944688410305	0.178240417543441
GLYR1	ENSGALG00000001827	478.820910566204	522.09506427529	468.002372138933	0.896393021429071	-0.157796677619669	0.748859577555742	1
SH2B2	ENSGALG00000001828	209.872624227014	273.673830856396	193.922322569669	0.708589206219812	-0.496978605513203	0.232187082394069	0.971071768907553
EEF2	ENSGALG00000001830	20724.0347236202	18132.41890035	21371.9386794377	1.17865899728498	0.237146386608649	0.377092188195341	1
PHYHIPL	ENSGALG00000001832	544.079341935999	520.885272939514	549.877859185121	1.05566021492985	0.0781455495462852	0.980906963925949	1
PRKRIP1	ENSGALG00000001833	362.877733515126	378.63604636584	358.938155302448	0.947976714704126	-0.0770764724657921	0.756069444552134	1
SCNN1D	ENSGALG00000001835	0.487653932997676	0.987701331477617	0.362642083377691	0.367157633406419	-1.44552850019006	0.500627375006303	1
PIAS4	ENSGALG00000001836	1117.80254725259	894.831888461574	1173.54521195034	1.31147003932542	0.391184849455456	0.32373814972776	1
ORAI2	ENSGALG00000001837	359.727095312309	339.427125092798	364.802087867187	1.07475820551304	0.104012124983028	0.815983790436349	1
XPO7	ENSGALG00000001838	1329.99854010782	1205.57902001754	1361.1034201304	1.12900390395861	0.175050474784068	0.523564090819314	1
TEK	ENSGALG00000001840	4.94593996343107	7.67918892959218	4.2626277218908	0.555088273120163	-0.849210880062221	0.368171430514438	1
ROGDI	ENSGALG00000001841	102.732435546198	111.728845574223	100.483333039191	0.899349962158504	-0.153045477006711	0.831451819928649	1
PRSS57	ENSGALG00000001842	33.4819018905134	22.2065298642854	36.3007448970704	1.63468786518747	0.709015187199792	0.240446280542405	0.978825765194877
PIAS2	ENSGALG00000001843	202.347456477484	201.562631356351	202.543662757767	1.0048671293623	0.00700475067488935	0.986003868225295	1
ALKBH4	ENSGALG00000001844	23.5125985881133	27.4626715714321	22.5250803422836	0.820207177721018	-0.28593972598789	0.759357483695041	1
PHTF1	ENSGALG00000001845	1482.79474311193	1309.04024014363	1526.233368854	1.16591783968883	0.221466127775307	0.503757635672655	1
ENSGALG00000001846	ENSGALG00000001846	992.11825378192	841.868174432564	1029.68077361926	1.22309027100743	0.290530886881371	0.39990920327615	1
BICC1	ENSGALG00000001847	85.8431593150389	105.452844294272	80.9407380702306	0.767553863643175	-0.381660098692241	0.431950818155889	1
UBE2J2	ENSGALG00000001848	564.332429846073	553.361849519663	567.075074927675	1.02478166035464	0.0353165623377066	0.796831627023417	1
BSN	ENSGALG00000001849	4322.16110769333	4008.73486803782	4400.51766760721	1.09773228024959	0.134526246464121	0.694158644521767	1
RARS	ENSGALG00000001850	731.954125519363	727.665089229207	733.026384591901	1.00736780620927	0.0105905307241954	1	1
KATNAL2	ENSGALG00000001851	7.82482443339825	8.10111283408807	7.7557523332258	0.957368758103325	-0.0628533676523495	0.983400873017005	1
LRWD1	ENSGALG00000001852	403.373610572492	424.425713683574	398.110584794721	0.93799826909528	-0.0923428343748129	0.627269566442129	1
ENSGALG00000001854	ENSGALG00000001854	2130.31626189802	1160.04854752687	2372.8831904908	2.04550335031201	1.03245590020546	0.00223678879249819	0.0879493733528251
MOB3B	ENSGALG00000001856	1.8430685076431	3.17031248459896	1.51125751340414	0.47669039589809	-1.06887553583131	0.262618378008751	1
FAM132A	ENSGALG00000001857	9.47982941931289	8.52333581418694	9.71895282059438	1.1402757127576	0.18938270275399	0.963594687114641	1
B3GALT6	ENSGALG00000001859	34.9396531353963	35.9791718376901	34.6797734598228	0.963884705747838	-0.0530675048568316	1	1
RSBN1	ENSGALG00000001860	129.973539330808	148.736389764422	125.282826722404	0.84231456014789	-0.247568990316612	0.619099205237641	1
POLR2J	ENSGALG00000001861	306.437760739326	268.170769541277	316.004508538839	1.17837044312989	0.236793149060135	0.446153073211608	1
ST6GALNAC1	ENSGALG00000001862	17.7994598311383	10.0978664339613	19.7248581804326	1.9533688932638	0.965964427579119	0.140234684384818	0.796488330139832
VTG2	ENSGALG00000001863	24.8139708245952	19.756193383802	26.0784151847935	1.32001214394748	0.400551202259653	0.356352058405079	1
C9orf72	ENSGALG00000001864	115.472851947286	95.8165669302974	120.386923201534	1.25643118991218	0.32933166231225	0.51507399921478	1
GPR151	ENSGALG00000001866	7.30760890946011	8.98629329760744	6.88793781242327	0.766493768265627	-0.383654032329889	0.474740034625378	1
SKOR1	ENSGALG00000001867	74.8775869491079	16.1559516112051	89.5579957835836	5.5433438981997	2.47075651237632	0.177449253039303	0.882549320924076
LINGO2	ENSGALG00000001869	35.6306289783937	51.728113700859	31.6062577977773	0.611007352414872	-0.710738354403661	0.209851484595699	0.939704691583653
CCSER2	ENSGALG00000001870	770.885309422109	799.192886323659	763.808415196721	0.955724742133642	-0.0653329268272218	0.907847204292578	1
ENSGALG00000001871	ENSGALG00000001871	0.436557870751603	1.09812789107017	0.271165365671962	0.246934230408902	-2.01780125590296	0.374809918631188	1
SDF4	ENSGALG00000001872	463.999626546161	529.338212678868	447.664980012984	0.8457069021098	-0.241770341871036	0.392738560000835	1
ENSGALG00000001874	ENSGALG00000001874	3.16381274345862	3.32917985541213	3.12247096547025	0.93790996614201	-0.0924786557657311	0.952226431058065	1
TNFRSF4	ENSGALG00000001875	2.85183626289136	3.0735305540254	2.79641269010785	0.909837283525747	-0.136319539950472	0.847840791353251	1
ENSGALG00000001876	ENSGALG00000001876	664.162875836913	585.90944161369	683.726234392719	1.16694865423166	0.222741083825887	0.670249145204353	1
GRID1	ENSGALG00000001879	674.825133205193	559.008658680526	703.77925183636	1.25897737165207	0.332252352875265	0.248145843147757	0.98775487077853
AMY2A	ENSGALG00000001880	47.3478472878362	59.6181097705913	44.2802816671474	0.742732063085136	-0.429086235366006	0.396268976094034	1
DNLZ	ENSGALG00000001881	169.665852660212	146.073929858168	175.563833360724	1.20188341294842	0.265296956183154	0.568620142744066	1
TNFRSF18	ENSGALG00000001882	4.32996080832804	2.41700920945777	4.80819870804561	1.98931749586684	0.992273549252696	0.431769430190699	1
ST6GALNAC2	ENSGALG00000001883	10.657565711344	10.0088905031543	10.8197345133914	1.08101237694443	0.112383041161489	1	1
MMP24	ENSGALG00000001884	191.898931926077	161.12598817408	199.592167864077	1.23873355332622	0.308865902867093	0.3294619960953	1
ENSGALG00000001885	ENSGALG00000001885	0.267891059922414	0.462857791552841	0.219149377014807	0.473470212696611	-1.07865443022149	0.671723188568643	1
ENSGALG00000001886	ENSGALG00000001886	44.967996949195	40.1863243080609	46.1634151094785	1.14873444895329	0.200045331094435	0.617183708069499	1
CARD9	ENSGALG00000001889	93.5083710675234	83.3835220455406	96.0395833230192	1.15178132282019	0.203866832726482	0.751875881602693	1
CYGB	ENSGALG00000001892	165.133374426323	150.007019912586	168.914963054757	1.1260470553524	0.171267116143823	1	1
ENSGALG00000001894	ENSGALG00000001894	0.115889627133223	0.414416980332228	0.0412577888334719	0.0995562218526774	-3.32834470853002	0.450859419019099	1
PANK3	ENSGALG00000001895	294.17265152199	372.870657200075	274.498150102468	0.736175252200599	-0.441878843029529	0.181924095762337	0.893564880483535
NTNG1	ENSGALG00000001896	303.330992357933	694.578268928712	205.519173215238	0.295890589166031	-1.75686428270634	0.00375544640398787	0.116405923263751
MISP	ENSGALG00000001898	9.38083887837103	7.21799943295066	9.92154873972613	1.37455659728007	0.458966310949986	0.555665006603253	1
PHF24	ENSGALG00000001900	479.007743841957	134.214568897902	565.206037577971	4.21121225675528	2.07423559316336	0.240890705876194	0.97974301600049
ARIH1	ENSGALG00000001901	650.217390473081	585.399753002536	666.421799840717	1.13840464814448	0.187013457561449	0.537072718777201	1
MAP1LC3A	ENSGALG00000001903	573.758024782731	584.899593422102	570.972632622888	0.976189142622359	-0.0347673890193049	0.758661652732665	1
DTX2	ENSGALG00000001905	157.80238977327	140.537624239791	162.118581156639	1.15355999529369	0.206093038838266	0.591750308482761	1
WAPAL	ENSGALG00000001907	396.760370800114	488.464996257168	373.834214435851	0.765324470126481	-0.385856566432225	0.42981657596758	1
ENSGALG00000001908	ENSGALG00000001908	0.589622791283297	0	0.737028489104121	Inf	Inf	0.662163025061111	1
SNAPC4	ENSGALG00000001910	289.394055031007	314.489403169213	283.120217996456	0.900253602008083	-0.151596628087688	0.581745932460431	1
EPHA10	ENSGALG00000001912	37.8007402137115	16.6829619053795	43.0801847907945	2.58228634909865	1.36864898961438	0.483556707253253	1
DYNLRB1	ENSGALG00000001913	1554.91404742116	1573.59929729041	1550.24273495385	0.985157236421761	-0.0215740900115685	0.851660829660881	1
VAV3	ENSGALG00000001915	136.438269308181	97.7193759242068	146.117992654174	1.49528168054927	0.580417284324638	0.353737221820373	1
SLIT3	ENSGALG00000001916	338.262226050326	694.355076138381	249.239013528313	0.358950372933748	-1.47814369839193	0.0305836580237936	0.381052400058609
SSC4D	ENSGALG00000001917	378.765014622233	119.637228291683	443.546961204871	3.7074326072105	1.89042046796598	0.0076560400060961	0.178664414750256
DNAJB5	ENSGALG00000001918	97.8499508118075	63.8522894388487	106.349366155047	1.66555290483198	0.73600118068685	0.0465844415088308	0.47777457693813
ENSGALG00000001919	ENSGALG00000001919	268.185191548393	240.870464298764	275.013873360801	1.14175008613628	0.191246898556541	0.624800659635783	1
SDCCAG3	ENSGALG00000001921	80.2342456618477	63.959578792354	84.3029123792212	1.31806547152088	0.398422034300854	0.352287093994886	1
GNB1L	ENSGALG00000001925	198.248371556301	235.591974736023	188.91247076137	0.801862928366059	-0.318572453553337	0.332916078978265	1
HSPB1	ENSGALG00000001926	163.707228236101	375.630122126101	110.726504763601	0.294775360764144	-1.76231215522019	6.40031546112209e-05	0.00922742623337773
SRRM3	ENSGALG00000001932	906.710096506304	537.405468942629	999.036253397223	1.85899904473037	0.894526028910911	0.0102553276293373	0.209507624362898
CORO2A	ENSGALG00000001933	159.037513079341	134.244107877957	165.235864379687	1.23086120494692	0.299668089016461	0.266545060110622	1
OPN4-2	ENSGALG00000001934	0.459671051361617	0.890919400904052	0.351858963976008	0.394939164664012	-1.34029765323528	0.548671776661173	1
TTLL10	ENSGALG00000001935	0	0	0	NA	NA	NA	NA
MYO7B	ENSGALG00000001936	0.607112023892696	1.56098568262301	0.368643609210118	0.236160788221111	-2.08215865316304	0.33110065961403	1
HEXA	ENSGALG00000001937	224.916646376939	156.179575825057	242.100914014909	1.55014452264934	0.632402726718665	0.0682183170265586	0.567411474257167
SLC25A24	ENSGALG00000001938	662.153932916805	590.229291462895	680.135093280283	1.15232351751733	0.204545813649139	0.476660678000676	1
HIPK1	ENSGALG00000001939	599.380769707363	618.161738535701	594.685527500279	0.962022542690797	-0.0558573943980973	0.971125733214693	1
SPDL1	ENSGALG00000001942	299.477381761631	295.241282038842	300.536406692329	1.01793490604336	0.0256453082397021	0.983156479255958	1
RHBDF2	ENSGALG00000001943	285.030597359365	159.5107857274	316.410550267356	1.98363106810905	0.988143726479273	0.0377990765546738	0.432143505106442
TBC1D2	ENSGALG00000001944	102.856847057593	102.645135179385	102.909775027145	1.00257820156111	0.00371477194627275	0.868308959127576	1
RFT1	ENSGALG00000001945	415.707175559888	418.350337663273	415.046385034042	0.992102426287773	-0.0114390203748481	0.889759274790635	1
RSPO1	ENSGALG00000001946	27.1835531574811	49.18278974342	21.6837440109963	0.440880725231682	-1.181539689425	0.0140520415069227	0.252037682857578
IKBKAP	ENSGALG00000001947	342.859767794933	366.299080198969	336.999939693924	0.920013065582554	-0.120273745111941	0.712241391474179	1
ENSGALG00000001948	ENSGALG00000001948	1858.05181849971	1617.35910851044	1918.22499599703	1.18602293448837	0.246131907989074	0.511508918681539	1
MDH2	ENSGALG00000001949	1860.14810026951	1634.9511146758	1916.44734666794	1.17217409711235	0.229186861899461	0.442310988043761	1
PMPCA	ENSGALG00000001950	531.284868435149	567.705190031142	522.179788036151	0.919808022201641	-0.12059531449931	0.644086935306496	1
ENSGALG00000001951	ENSGALG00000001951	10.5391291723687	16.0392876548896	9.16408955173852	0.571352652868273	-0.807546607619611	0.417897545006133	1
APTX	ENSGALG00000001954	93.4706530318382	79.5084203220498	96.9612112092853	1.21950871136092	0.286300063826848	0.519986678062883	1
AANAT	ENSGALG00000001955	23.8616047246775	12.272970662919	26.7587632401171	2.18030043214924	1.12452694330877	0.268988960938876	1
OLFML3	ENSGALG00000001956	154.599581350772	380.380959246648	98.1542368768024	0.258041930046127	-1.95432258212815	0.000932169768889395	0.0534682426788085
ITCH	ENSGALG00000001957	313.668607107544	276.570442677061	322.943148215165	1.16767050408294	0.223633228679732	0.43923838817631	1
HENMT1	ENSGALG00000001959	27.7018569119894	30.3423391887074	27.0417363428099	0.891221213190908	-0.166144522217164	0.645917405809173	1
PTBP1	ENSGALG00000001962	2647.53546566399	2362.3049384678	2718.84309746304	1.15092808434228	0.202797689591627	0.502469018577905	1
STYXL1	ENSGALG00000001963	7.72696385733256	6.96235013156393	7.91811728877472	1.13727651427322	0.185583069770991	0.784797234142642	1
INPP5E	ENSGALG00000001964	248.546667166066	245.639407327285	249.273482125762	1.01479434769045	0.0211873888605058	0.867260953912092	1
AARS	ENSGALG00000001965	1458.94466030284	1576.58428884618	1429.534753167	0.906729036487615	-0.141256609315435	0.655580352592096	1
ENSGALG00000001966	ENSGALG00000001966	2238.09248436324	1856.40154257444	2333.51521981043	1.25700995517077	0.329996075548893	0.366274713430008	1
ABCA3	ENSGALG00000001967	2715.16698978892	2912.06136012911	2665.94339720388	0.915483249668091	-0.127394605196648	0.604332010916311	1
SYT6	ENSGALG00000001968	1.04292048659211	1.48545499709975	0.932286858965195	0.627610301749581	-0.672059061636394	0.582977083076819	1
ENSGALG00000001969	ENSGALG00000001969	1882.4101777894	1856.89501647111	1888.78896811897	1.01717595844943	0.0245692685998827	0.879564711806838	1
UBE2O	ENSGALG00000001971	3195.67198125407	2119.57839335087	3464.69537822987	1.63461535043886	0.708951187832753	0.0139443922529543	0.251344039319198
PRPF38B	ENSGALG00000001972	1176.20304033318	927.770194576894	1238.31125177225	1.33471764776511	0.416534579926194	0.278798590052962	1
GNL2	ENSGALG00000001973	786.010267000285	682.560737634832	811.872649341648	1.18945114269962	0.250296013559959	0.487214224947314	1
TMEM120A	ENSGALG00000001975	469.052406501791	369.235063479136	494.006742257454	1.33791936660254	0.419991170607154	0.290604920345774	1
TRIM33	ENSGALG00000001976	753.100692383832	700.578139924454	766.231330498677	1.09371287345806	0.129234044888252	0.667285656859861	1
LDB3	ENSGALG00000001977	202.113299330173	17.199600678067	248.341723993199	14.438807542194	3.85187969417611	0.00134542850820348	0.0661193727627717
MED16	ENSGALG00000001978	479.669781252222	450.182139815137	487.041691611493	1.08187697497616	0.113536453247101	0.735818628638939	1
FBLN7	ENSGALG00000001979	16.4244244568519	8.67449687710112	18.3619063517896	2.1167690313269	1.08186386002197	0.104850971145919	0.700797747430496
PARP6	ENSGALG00000001981	1180.58242528895	866.036283238401	1259.21896080159	1.45400254605147	0.540029795511028	0.115551303593531	0.726418452574279
FNDC7	ENSGALG00000001983	14.726790507894	16.2237759888294	14.3525441376602	0.884661138537807	-0.17680314519279	0.956493061741524	1
PIGQ	ENSGALG00000001985	76.6013435892304	82.0979415313397	75.2271941037031	0.916310356880096	-0.126091768949299	0.707671908898145	1
VCP	ENSGALG00000001986	2925.21239417088	3118.82990989752	2876.80801523923	0.922399777592795	-0.116535929757402	0.567482422937833	1
TXNRD2	ENSGALG00000001988	101.819990952599	119.346084965021	97.4384674494938	0.816436228118016	-0.292587893694376	0.311448255456828	1
PRUNE	ENSGALG00000001989	0.618857979081072	0.207208490166114	0.721770351309812	3.48330491058155	1.80045676454978	1	1
PKM	ENSGALG00000001992	10355.1606752793	9629.65246237252	10536.537728506	1.09417632356693	0.129845243284107	0.646525091357934	1
PRR35	ENSGALG00000001994	20.8327024846227	10.3533163516127	23.4525490178752	2.26522094190836	1.1796517726777	0.555615124712076	1
ENSGALG00000001995	ENSGALG00000001995	277.599136447425	320.369321988756	266.906590062092	0.833121562343162	-0.263401077574819	0.4316076795271	1
DNALI1	ENSGALG00000001996	20.4989021740059	5.60847324723938	24.2215094056976	4.31873494584644	2.11060877659426	0.00176757661871224	0.0775581879827999
R3HDM4	ENSGALG00000001998	329.531589964267	268.263208220613	344.848685400181	1.28548632400081	0.362314261745929	0.477032883235821	1
GRAMD2	ENSGALG00000002000	69.4470331295662	72.3494688151191	68.721424208178	0.949853887438868	-0.0742224888958885	0.740644459081647	1
STXBP3	ENSGALG00000002001	171.430130397338	189.065696834999	167.021238787923	0.883403185156773	-0.178856060786864	0.516412016292032	1
BCAS2	ENSGALG00000002002	398.021885942741	337.206870690127	413.225639755895	1.22543659596908	0.293295841163269	0.469895664923097	1
BMPR1A	ENSGALG00000002003	63.6901846192279	90.2581755164765	57.0481868949157	0.632055617881415	-0.661876580612761	0.146220272789486	0.812883764042321
ENSGALG00000002005	ENSGALG00000002005	495.694632879443	564.466072974343	478.501772855718	0.847706878704592	-0.238362601023022	0.299166419156925	1
PDILT	ENSGALG00000002006	0	0	0	NA	NA	NA	NA
GPR17	ENSGALG00000002007	9.25980162335519	14.6205868917088	7.91960530626679	0.541674924879926	-0.884500787516994	0.314249570311515	1
RNF157	ENSGALG00000002008	515.302636791195	300.354594414893	569.03964738527	1.89455949057077	0.921862442250371	0.0636901851470581	0.547825335522665
FANCG	ENSGALG00000002009	163.701820616818	89.5863677148174	182.230683842318	2.0341340818998	1.02441477895766	0.00194450398249956	0.0815398927619899
SNIP1	ENSGALG00000002010	716.614780140063	630.542949518487	738.132737795458	1.17063038823784	0.227285634994636	0.419665321511519	1
MMRN2	ENSGALG00000002012	11.3642834206218	14.9533354816624	10.4670204053617	0.699978972463876	-0.514616511083671	0.471983510489215	1
MEAF6	ENSGALG00000002013	339.17140714949	292.768425591742	350.772152538927	1.19812152499009	0.260774247533004	0.4411227762365	1
SMU1	ENSGALG00000002014	534.011311704707	532.945100358397	534.277864541284	1.00250075323329	0.0036033206557807	0.874030300563846	1
SNCG1	ENSGALG00000002015	665.671430789553	106.685840935625	805.417828253035	7.54943506269996	2.9163686891085	0.000269481817852861	0.0244708907697709
PRKCD	ENSGALG00000002016	109.922601364479	133.727206239243	103.971450145788	0.777489136801224	-0.363105577062115	0.327705465364506	1
CAPN15	ENSGALG00000002018	847.912933535075	815.098653006597	856.116503667194	1.05032255974083	0.070832455391019	0.962357134902369	1
ENSGALG00000002020	ENSGALG00000002020	274.962220256459	275.139803401099	274.917824470298	0.999193214038621	-0.00116441588592093	0.91968763055693	1
ZC3H12A	ENSGALG00000002021	37.6152334280227	38.7277598015285	37.3371018346462	0.96409144308865	-0.0527581037911812	0.953621038324073	1
CKI	ENSGALG00000002022	141.693231028788	231.675776757192	119.197594596687	0.514501758729885	-0.958752086171331	0.000657995946430191	0.0432401226621089
PIGO	ENSGALG00000002023	117.321491199308	115.674446631665	117.733252341218	1.0177982758466	0.0254516525000013	0.885991463753717	1
COMT	ENSGALG00000002024	108.80180654766	145.593529712019	99.6038757565702	0.684122954870208	-0.547672456267344	0.0441962760890284	0.467138028565092
ENSGALG00000002026	ENSGALG00000002026	23.2323543911747	26.8600308998668	22.3254352640017	0.831176827280284	-0.266772661571411	0.619338591313681	1
GPRC5B	ENSGALG00000002028	41.3177572111903	33.1112811707872	43.369376221291	1.30980664860393	0.389353859329066	0.416130684797568	1
TMEM259	ENSGALG00000002029	425.869269488482	424.545224707237	426.200280683794	1.00389842089897	0.00561329809421136	0.963401786951463	1
AHCY	ENSGALG00000002030	1585.97261231011	1439.49317442473	1622.59247178146	1.1271970583882	0.172739751807839	0.474311451524194	1
NDUFB6	ENSGALG00000002033	295.240069215131	233.81216678702	310.597044822159	1.32840411639093	0.409694098509999	0.301307141886819	1
DENND2C	ENSGALG00000002038	42.3724064957112	62.6350582284493	37.3067435625267	0.595620801156718	-0.747533956142612	0.0359995498570453	0.419725808559508
ARVCF	ENSGALG00000002040	756.874289630377	1142.24511605032	660.531583025393	0.578274814874583	-0.790172823903353	0.023359384473976	0.329556721497715
AGRN	ENSGALG00000002041	10710.3419534905	13636.3594903046	9978.83756928695	0.73178164424177	-0.450514866821044	0.0576263138113687	0.52283044906238
KNOP1	ENSGALG00000002042	1461.7396873017	1046.53144570272	1565.54174770145	1.49593378596496	0.581046319093131	0.099858379382256	0.682943122782254
WDR33	ENSGALG00000002043	741.647509785364	736.391525069761	742.961505964265	1.00892185837402	0.0128144411421389	0.866580234490033	1
FAM86A	ENSGALG00000002044	264.837539310762	249.044070304156	268.785906562413	1.07927045295295	0.110056433169253	1	1
EIF2B	ENSGALG00000002045	1528.38528514054	1457.07385721549	1546.2131421218	1.06117691595721	0.0856651977200639	0.789193677830265	1
ENSGALG00000002046	ENSGALG00000002046	15.0388769208203	14.1244018291303	15.2674956937428	1.08093042653707	0.112273667827316	0.960575911076735	1
GPRIN2	ENSGALG00000002048	50.3781665842446	60.4805074014683	47.8525813799387	0.791206678579831	-0.337873490942339	0.343761432696769	1
EXOC7	ENSGALG00000002050	609.881156877994	569.464471850882	619.985328134773	1.08871643233455	0.122628237858777	0.740726480663975	1
DNASE1	ENSGALG00000002051	0.493787844921029	0.828933652532116	0.410001393018257	0.494613039012036	-1.01562782226414	0.678325776874102	1
POR	ENSGALG00000002053	1064.07654720733	887.552359354525	1108.20759417053	1.24861094952919	0.320324022486574	0.3523566387453	1
RALY	ENSGALG00000002054	204.142245274858	267.788645897842	188.230645119112	0.702907490674266	-0.508593265514973	0.0889348284947547	0.646401934695629
hairy1	ENSGALG00000002055	172.658745355787	305.820372620732	139.368338539551	0.455719602148254	-1.13378166746016	0.0170414237091495	0.278127279695078
C15H22ORF25	ENSGALG00000002056	178.182403358522	184.693901846853	176.554528736439	0.955930471829203	-0.0650224051279882	0.917132707247934	1
POLR2D	ENSGALG00000002057	198.684837034852	192.110233626498	200.32848788694	1.04277884683863	0.06043322267106	0.887704113759463	1
TAF15	ENSGALG00000002060	2693.35419404868	2272.55454115501	2798.5541072721	1.23145740029181	0.300366721664932	0.37240956690002	1
SRP68	ENSGALG00000002062	1092.87245223133	1135.60613392102	1082.18903180891	0.952961594238956	-0.0695100223234915	0.787454445588561	1
STOML2	ENSGALG00000002064	568.783574861008	522.739289112922	580.294646298029	1.11010336966019	0.150694022478628	0.644875837131062	1
NCOA4	ENSGALG00000002066	807.148816041581	872.732081445427	790.75299969062	0.906066153063799	-0.142311707736221	0.696910250735177	1
ENSGALG00000002067	ENSGALG00000002067	107.029894441144	99.7586320141806	108.847710047885	1.09111069238011	0.125797469440697	0.761448000377056	1
FAM214B	ENSGALG00000002069	121.724208969228	52.335622549839	139.071355574075	2.65729819955113	1.40996013481892	0.0459007387246288	0.474872131292233
SAP130	ENSGALG00000002070	1737.10062552293	1495.2786835408	1797.55611101847	1.20215457546808	0.265622412624306	0.382908234138395	1
ENSGALG00000002074	ENSGALG00000002074	1.36631250797569	2.38981964328746	1.11043572414774	0.464652521903375	-1.10577585678266	0.522112484877693	1
C16orf89	ENSGALG00000002075	1.01411673288067	1.19490982164373	0.968918460689909	0.810871618208858	-0.302454578021699	0.643498014013826	1
DGCR8	ENSGALG00000002076	489.491421710907	482.089837971794	491.341817645686	1.01919140157116	0.0274250114323454	0.783142256124313	1
MYO9A	ENSGALG00000002078	7764.00816916734	4680.45699863225	8534.89596180111	1.82351765314695	0.866724166213257	0.166763101593009	0.855434828149476
DOCK2	ENSGALG00000002080	2.82586933996831	5.73254443585091	2.09920056599766	0.3661900207645	-1.44933561885243	0.297317836711163	1
MMP28	ENSGALG00000002081	216.640950329889	92.8295729440652	247.593794676345	2.66718661762598	1.41531877085978	0.0875965134882391	0.643394478983485
AMPD1	ENSGALG00000002082	3.56577827822197	2.96320368630051	3.71642192620234	1.25419050448138	0.326756502044408	0.835320449982023	1
PLIN3	ENSGALG00000002083	0.289555495216012	0.780492841311503	0.16682115869214	0.213738230336387	-2.22608311583773	0.48783013173978	1
NAGPA	ENSGALG00000002084	51.6931207519357	51.5619387896175	51.7259162425152	1.00318020339706	0.00458078361274647	0.922402582963854	1
CDH1-A	ENSGALG00000002085	675.697104239987	690.03074176688	672.113694858263	0.974034422201628	-0.0379553370950698	0.821311281275049	1
RASL10B	ENSGALG00000002086	39.6235699530947	77.3375499097237	30.1950749639375	0.390432267367977	-1.35685580518313	0.131767755616898	0.775461060788953
NCBP1	ENSGALG00000002087	823.085641797142	803.765057477541	827.915787877042	1.03004700213679	0.0427101706148168	0.855606875602205	1
GALR2	ENSGALG00000002088	9.94433899199923	7.07267699928882	10.6622544901768	1.50752741730592	0.592184240567542	0.582573803429658	1
ENSGALG00000002089	ENSGALG00000002089	177.85784599672	153.117859236856	184.042842686686	1.20196849409965	0.265399080739699	0.389630545253456	1
GPSM2	ENSGALG00000002090	184.649277026275	157.793245878271	191.363284813276	1.21274699527319	0.278278605086355	0.269291185072415	1
ZDHHC1	ENSGALG00000002091	32.7287561309194	19.8374630067099	35.9515794119718	1.81230731973193	0.857827619324138	0.0762024803857104	0.59800577920108
NR2E3	ENSGALG00000002093	15.113081026813	7.01682895577221	17.1371440445731	2.44229183190731	1.28823559970702	0.381775438600754	1
TRMT2A	ENSGALG00000002094	227.955349055301	230.0627675316	227.428494436226	0.988549763511765	-0.0166145019580997	0.892257167086341	1
CHMP4B	ENSGALG00000002095	1465.49869655056	1446.31987760341	1470.29340128734	1.01657553356983	0.0237174142560354	0.950274469244642	1
ENSGALG00000002097	ENSGALG00000002097	1.03517361728258	0.828933652532116	1.08673360847019	1.31100191812769	0.390669796369183	1	1
GRIK3	ENSGALG00000002098	392.303794644956	119.271913756068	460.561764867178	3.8614435734561	1.94914028970276	0.132817175124553	0.778489536952372
PFKFB4	ENSGALG00000002099	292.212513122101	359.11286590084	275.487424927416	0.767133263901175	-0.382450875087357	0.204795121243996	0.931547038879692
ENSGALG00000002102	ENSGALG00000002102	0	0	0	NA	NA	NA	NA
TPPP3	ENSGALG00000002103	929.734998042291	867.868765471505	945.201556184987	1.08910654904312	0.123145102132554	0.931927410029595	1
FOXI1	ENSGALG00000002105	0.710106821894439	1.51254487140239	0.50949730951745	0.336847732024675	-1.56983150910757	0.418478394012756	1
CLCC1	ENSGALG00000002106	188.972375213824	231.911108249914	178.237691954801	0.768560390659367	-0.379769468827266	0.306267619438272	1
RANBP1	ENSGALG00000002107	560.7847534779	588.576014356868	553.836938258158	0.940977757755438	-0.0877674730548815	0.937743543334484	1
EVPL	ENSGALG00000002108	158.836270891778	196.208773476371	149.49314524563	0.76190856604908	-0.392310219507806	0.461080390336102	1
KCTD19	ENSGALG00000002109	11.4322925872622	13.806966163107	10.838624193301	0.785011280918647	-0.349214708643034	0.527212997980666	1
TSTD2	ENSGALG00000002110	49.5140538368345	51.2694262436472	49.0752107351314	0.957202261283591	-0.063104289800786	1	1
SEC14L5	ENSGALG00000002111	375.997182382408	399.771522295131	370.053597404227	0.925662726748793	-0.111441464124794	0.88264888175289	1
CSF3R	ENSGALG00000002112	6.91402787015111	5.84317037917878	7.18174224289419	1.22908314782078	0.297582517737464	0.957762085405315	1
SLP76	ENSGALG00000002113	0.159974690007518	0	0.199968362509397	Inf	Inf	1	1
ZMYND10	ENSGALG00000002114	131.48931488817	105.039587406775	138.101746758519	1.31475903674021	0.394798412936101	0.507089934960885	1
C18H17ORF106	ENSGALG00000002116	47.5348038742251	52.3738550137309	46.3250410893486	0.884506994514792	-0.177054543365743	0.634056600925006	1
PARG	ENSGALG00000002117	1277.24282479639	1354.44477338581	1257.94233764903	0.928751295266517	-0.106635777205682	0.828376843416777	1
CO6	ENSGALG00000002118	1.61758978513349	4.59388142519444	0.87351687511825	0.190147893310346	-2.39480613976084	0.0558536856086452	0.516901030754533
C16orf62	ENSGALG00000002119	218.608290119532	244.548885246372	212.123141337823	0.867405881339915	-0.205220869635202	0.530415589460245	1
PLEKHN1	ENSGALG00000002121	1.80756105150298	4.696601676888	1.08530089515672	0.231082167452584	-2.11352216316649	0.098191683039591	0.67879916335709
OSCP1	ENSGALG00000002123	94.8487207434532	43.5160026228114	107.681900273614	2.47453566006465	1.30715783275967	0.0147743630629779	0.258559893696369
ZDHHC8	ENSGALG00000002124	301.955915907989	376.314994279301	283.366146315161	0.753002539422723	-0.409273364643025	0.230770753084706	0.970727661924879
TMOD1	ENSGALG00000002125	161.227523905531	148.771920805149	164.341424680626	1.10465351116807	0.143593920650281	0.606724504544517	1
LSM10	ENSGALG00000002127	45.1008558328556	37.9768226643722	46.8818641249765	1.23448621648273	0.303910728321095	0.592146604011058	1
ENSGALG00000002128	ENSGALG00000002128	8.82989783838588	9.24788092011417	8.72540206795381	0.94350285685189	-0.0839012086887589	0.934370652710511	1
WDR47	ENSGALG00000002129	979.999558087364	959.215788136373	985.195500575112	1.02708432529996	0.0385546341369903	0.789952202406328	1
STK40	ENSGALG00000002130	1380.56833248728	1201.33890444578	1425.37568949765	1.18648924481075	0.246699022968844	0.441219150153233	1
NPRL2	ENSGALG00000002131	159.861982137906	144.624241495108	163.671417298605	1.13170112843179	0.178493006350309	0.603241142841963	1
KCNIP1	ENSGALG00000002132	3.30296188837252	5.29874388911502	2.80401638818689	0.529185113843125	-0.918155616201168	0.227619129433082	0.965181619428011
THUMPD1	ENSGALG00000002134	287.222686821545	281.429285330037	288.671037194422	1.02573204794907	0.0366539048407412	0.855258326844247	1
AP3B2	ENSGALG00000002136	2220.83379920657	2090.98064752288	2253.29708712749	1.07762694494418	0.10785782945717	0.972053040568183	1
PGAM5	ENSGALG00000002137	675.517151891185	737.228665101279	660.089273588661	0.895365718719006	-0.159451012720143	0.559185318174081	1
HYAL2	ENSGALG00000002138	780.104699260694	771.472223824194	782.262818119819	1.01398701594483	0.0200391788186404	0.93229652893457	1
CSDE1	ENSGALG00000002139	2924.76133277612	2954.82216073008	2917.24612578763	0.987283148393214	-0.0184641923742816	0.962264694338634	1
AP2B1	ENSGALG00000002140	2087.90057668229	2198.25726203995	2060.31140534288	0.93724762834671	-0.0934978250293922	0.704682200315423	1
UGGT1	ENSGALG00000002141	452.64456884207	449.116897236682	453.526486743416	1.00981835583089	0.0140958071258456	0.863374390087094	1
DGKQ	ENSGALG00000002142	38.0476985142804	44.2547640421246	36.4959321323194	0.824678041387366	-0.278097101288072	0.574085914170632	1
ANKLE2	ENSGALG00000002143	310.380325398004	344.63770113466	301.81598146384	0.875748591840542	-0.191411331638842	0.654581003489228	1
THRAP3	ENSGALG00000002144	3870.78597291484	3695.40711964776	3914.63068623161	1.05932325167051	0.0831428937882706	0.883206210155215	1
CAMSAP2	ENSGALG00000002145	1448.60066270697	1610.73035482921	1408.06823967642	0.874179986398606	-0.193997745651903	0.563213482032889	1
SIKE1	ENSGALG00000002147	685.086848307565	689.510017239367	683.981056074615	0.991981318579113	-0.011615143475868	0.957112869441129	1
ENSGALG00000002150	ENSGALG00000002150	144.450307366587	158.33492418698	140.979153161489	0.8903857053988	-0.167497663613381	0.510538737378832	1
PEX12	ENSGALG00000002151	73.6714513018111	80.4407720693491	71.9791211099266	0.894808929082287	-0.160348442112971	0.767650959148677	1
GABRP	ENSGALG00000002152	9.95838483965132	21.1934069534164	7.14962931121004	0.33735157952306	-1.56767517815274	0.00328321411617235	0.107266466694831
HS6ST1	ENSGALG00000002155	757.492674523061	571.366303411591	804.024267300928	1.4071958085385	0.492823090729701	0.0853426128475244	0.634225072796182
RPS17L	ENSGALG00000002157	1911.39570488318	1383.65478649931	2043.33093447914	1.47676353554114	0.562438835301464	0.114581233567702	0.72390731113039
GOLGA3	ENSGALG00000002158	442.405808282486	514.333922992068	424.42377960509	0.825191107629188	-0.277199820255785	0.430186047475514	1
ACOX1	ENSGALG00000002159	450.650025358007	456.972675789943	449.069362750024	0.982705064309902	-0.0251696041641507	0.837329750789465	1
B2M	ENSGALG00000002160	50.227345735348	48.5327784043394	50.6509875681002	1.04364491861796	0.0616309443933076	0.925659693496255	1
ACO1	ENSGALG00000002162	416.039158894701	455.084354912309	406.277859890299	0.892752861101072	-0.163667242508714	0.51022620046088	1
DDX59	ENSGALG00000002164	160.301467333542	191.729044225324	152.444573110597	0.795104224957388	-0.330784108737459	0.352707922413728	1
UNC13B	ENSGALG00000002165	186.101669542295	218.397189301693	178.027789602446	0.815156047436669	-0.294851830251439	0.671508005803235	1
PATL2	ENSGALG00000002167	26.9967451763069	19.6846336488844	28.8247730581625	1.46432865210047	0.550239386643348	0.379943475813458	1
PLEKHB2	ENSGALG00000002169	506.128089364405	537.930124453305	498.17758059218	0.9261009152415	-0.110758685434397	0.68143756854899	1
ENSGALG00000002170	ENSGALG00000002170	0.507493146658528	1.60942649384362	0.232009809862255	0.144156822787334	-2.79428897523447	0.240189025270537	0.978777204733858
FAM168B	ENSGALG00000002172	831.220342645301	902.094045522686	813.501916925955	0.901792801940733	-0.149132100376392	0.756322154529715	1
KIF14	ENSGALG00000002175	58.5614864255382	58.9210268395984	58.4716013220231	0.992372408600434	-0.0110464710321613	0.843864763599258	1
FBF1	ENSGALG00000002179	996.986576567642	798.845212684882	1046.52191753833	1.31004342383304	0.389614633373629	0.244055870173771	0.984176802500708
CHFR	ENSGALG00000002180	238.521080929231	220.503436024773	243.025492155346	1.10213925250599	0.140306516293605	0.541620096104852	1
NR5A2	ENSGALG00000002182	14.0300755130909	1.83017992116106	17.0800494110734	9.33244279078194	3.22225475962712	0.0765792727025333	0.599409012497905
PRR16	ENSGALG00000002183	6.15645319238242	7.70794709880615	5.76857971577649	0.74839378654661	-0.418130514068692	0.626990304419024	1
RANBP17	ENSGALG00000002184	92.6782850978732	137.273231247783	81.5295485603957	0.593921683195699	-0.751655390653113	0.0132881162831049	0.24543022366544
UNC45B	ENSGALG00000002186	0.207786310476124	0.511298602773454	0.131908237401791	0.257986696396738	-1.95463142279429	0.595095463323181	1
HSD17B4	ENSGALG00000002187	278.404824078769	303.563421714886	272.11517466974	0.896403042015111	-0.157780550130235	0.541934642720926	1
SNX1	ENSGALG00000002189	594.846812922392	507.808312035467	616.606438144124	1.21425038450544	0.280065943206604	0.307976226172712	1
ENSGALG00000002191	ENSGALG00000002191	1220.23948010976	928.495938402856	1293.17536553649	1.39276362130451	0.477950425700011	0.278584561644825	1
PTPRC	ENSGALG00000002192	8.23474338111163	8.01797553253349	8.28893534325616	1.03379404310019	0.0479487943626247	1	1
ARHGEF4	ENSGALG00000002193	26.1180127612956	27.251292746925	25.8346927648882	0.948017145638105	-0.077014943249712	0.709539219313232	1
MRPL38	ENSGALG00000002194	286.144071695745	247.31461760321	295.851435218879	1.19625535314512	0.25852538066837	0.460770148769743	1
NPM1	ENSGALG00000002197	10103.4919495271	8570.08072295711	10486.8447561695	1.22365764047915	0.291199971860681	0.26283778094446	1
FHOD1	ENSGALG00000002198	19.7820081663512	24.2725767529588	18.6593660196993	0.768742693023915	-0.379427302443422	0.285343932264508	1
KLHL17	ENSGALG00000002199	263.252532429612	238.042165572324	269.555124143934	1.13238393498834	0.179363187138835	0.898784142198318	1
ACSM3	ENSGALG00000002200	0	0	0	NA	NA	NA	NA
PPL	ENSGALG00000002201	113.986307589069	149.384570440308	105.136741876259	0.703799204739625	-0.506764210977175	0.0995120408087336	0.681943537239751
FGF18	ENSGALG00000002203	95.405276838639	214.111296520557	65.7287719181594	0.306984138559213	-1.70376397939981	0.0139687088167631	0.251344039319198
SLC7A4	ENSGALG00000002204	442.921194430433	499.456742813974	428.787307334548	0.858507395292595	-0.220097533046674	0.365058903994347	1
FBRSL1	ENSGALG00000002205	1964.75851189284	1610.9766181733	2053.20398532272	1.27450886757803	0.349941411152454	0.237955315045523	0.976600712590817
SNX22	ENSGALG00000002206	23.0975569327117	16.1908474852744	24.824234294571	1.53322636861033	0.616570715106161	0.374019182840249	1
ATP6V1G3	ENSGALG00000002207	47.8602596205778	61.2222693195496	44.5197571958349	0.727182407490713	-0.459610797628328	0.582560695806122	1
ENSGALG00000002208	ENSGALG00000002208	0.389595249075092	0.524843539924777	0.355783176362671	0.677884263210448	-0.560889115250467	0.822970150909367	1
PPIB	ENSGALG00000002210	2227.01301933405	2165.26099977391	2242.45102422408	1.03564929329916	0.0505355392438654	0.961386290567902	1
RAD51D	ENSGALG00000002212	72.0315531907436	62.8571808750751	74.3251462696606	1.18244479365655	0.241772828150583	0.689642487470637	1
ENSGALG00000002213	ENSGALG00000002213	0.824291594749945	0.952905149275988	0.792138206118434	0.831287570143048	-0.2665804551345	0.76525202736528	1
ENSGALG00000002215	ENSGALG00000002215	0	0	0	NA	NA	NA	NA
NEK7	ENSGALG00000002216	292.793065403659	311.470534904905	288.123698028348	0.925043192661274	-0.112407364519599	0.746462388392004	1
WBP2	ENSGALG00000002219	272.038430293576	256.295072271565	275.974269799078	1.07678336283681	0.106728024442127	0.863159880777983	1
UBN1	ENSGALG00000002221	1322.20588149334	1245.22089835006	1341.45212727917	1.07728044803666	0.107393875065346	0.769668534000663	1
NOC2L	ENSGALG00000002222	723.529031201419	726.582997766106	722.765539560247	0.994746012200127	-0.00759988452264235	0.870814945333704	1
LHX9	ENSGALG00000002223	27.9501702924727	3.55763959062855	34.0483029679338	9.57047562030258	3.25859062356201	0.0548058817948305	0.513550374839023
C1orf53	ENSGALG00000002224	1.59677251687139	1.19490982164373	1.6972381906783	1.42039019174147	0.506287303225112	0.878304640450739	1
RFFL	ENSGALG00000002225	150.018438603409	125.474061582271	156.154532858693	1.244516443395	0.315585292309872	0.266598503412301	1
DMXL1	ENSGALG00000002227	363.448847286524	507.741854459527	327.375595493273	0.644767794141675	-0.63314841118352	0.101828634774646	0.690059365456333
SAMD11	ENSGALG00000002228	1619.04388153238	646.439352147227	1862.19501387867	2.88069562549551	1.52641723328984	0.000708102943208385	0.0451772089719743
FBXW11	ENSGALG00000002229	957.763507773455	985.353077320794	950.86611538662	0.965000401655065	-0.0513985520241057	0.820313891212673	1
RERE	ENSGALG00000002232	4095.02620725949	4112.67912398645	4090.61297807775	0.994634605510553	-0.00776146836165913	1	1
UNC13D	ENSGALG00000002234	59.0544706238505	51.9407885196457	60.8328911499017	1.17119691255539	0.227983655586629	0.605357778759048	1
TFCP2	ENSGALG00000002235	2151.25111422275	2208.50579276148	2136.93744458806	0.967594222117058	-0.0475259404392594	0.800926075414429	1
ENSGALG00000002237	ENSGALG00000002237	187.499746944191	203.230000228807	183.567183623037	0.903248454540998	-0.146805213680178	0.665382382217061	1
ENSGALG00000002239	ENSGALG00000002239	269.456347086212	278.793143424109	267.122148001738	0.958137437388062	-0.0616954806622025	0.778928213792762	1
C3orf18	ENSGALG00000002240	28.486977944546	34.3662728525791	27.0171542175377	0.786153166316089	-0.347117674569859	0.388444638200372	1
GALNT9	ENSGALG00000002242	532.613472743004	95.6813893616737	641.846493588337	6.70816443898165	2.74591805449493	0.0020972093822962	0.0847568684286091
AGRP	ENSGALG00000002244	0	0	0	NA	NA	NA	NA
DENND1B	ENSGALG00000002246	15.0036719809566	15.8790510647681	14.7848272100038	0.931090097871644	-0.10300731650887	0.991656132098475	1
ENSGALG00000002247	ENSGALG00000002247	33.2150463109595	37.7461961749062	32.0822588449728	0.849946805137975	-0.234555543478372	0.498719703880112	1
NAB1	ENSGALG00000002248	304.611604498999	593.494682179454	232.390835078886	0.391563466458522	-1.35268192958277	0.00159211817299125	0.0720457228132918
AGO1	ENSGALG00000002249	1307.98744140489	1100.3070160408	1359.90754774592	1.23593463271663	0.305602442636006	0.25974966393288	1
DTWD2	ENSGALG00000002250	100.275740825838	86.8173630563217	103.640335268217	1.1937742822364	0.255530078912365	0.474006764596833	1
ENSGALG00000002252	ENSGALG00000002252	25.7918913348148	6.52678159804906	30.6081687690062	4.68962662672141	2.22947306448474	0.00777380306928495	0.179116941952566
HEMK1	ENSGALG00000002253	40.0892918337648	52.4879534483262	36.9896264301245	0.704726018066991	-0.504865616386825	0.232741507321361	0.971071768907553
ENSGALG00000002258	ENSGALG00000002258	0	0	0	NA	NA	NA	NA
CISH	ENSGALG00000002260	6.09980720495433	4.6694121107177	6.45740597851349	1.38291626984301	0.467713809605484	0.996806415127522	1
ETF1	ENSGALG00000002262	986.375562894895	1018.82251354857	978.263825231475	0.960190624198289	-0.0586072460483976	0.875534693514027	1
KLHL6	ENSGALG00000002263	0.776721539698886	0.925715583105681	0.739473028847187	0.798812337550082	-0.324071479700788	0.767844103534865	1
OGDHL	ENSGALG00000002266	163.110789266869	228.660560076536	146.723346564452	0.641664423962497	-0.640109097319598	0.06552435773275	0.55474120668643
DCUN1D3	ENSGALG00000002267	102.833948499577	119.441597368154	98.6820362824327	0.826194880651722	-0.275445974031571	0.544994290174662	1
TMEM194B	ENSGALG00000002268	269.304047926071	308.287049783786	259.558297461642	0.841937076642305	-0.248215679420246	0.399649976309779	1
NOC4L	ENSGALG00000002272	3375.78963781871	1418.84438736024	3865.02595043332	2.72406613781247	1.4457617310797	0.0508434771412604	0.497960485862658
LYRM1	ENSGALG00000002273	99.3549368839682	100.513031899866	99.0654131299937	0.985597700691045	-0.0209292045257086	0.742736497262432	1
EME2	ENSGALG00000002276	94.6237230900838	69.4714694927551	100.911786489416	1.45256444445787	0.53860217164173	0.2551097227992	0.997906522564765
KLHL24	ENSGALG00000002277	257.952254443497	250.042163448472	259.929777192254	1.03954378576564	0.0559505260429104	0.834861543974667	1
UNK	ENSGALG00000002278	234.000731886848	222.198628018307	236.951257853983	1.06639388355927	0.0927404107983194	0.804547561103144	1
CSNK1G1	ENSGALG00000002279	1523.14150555136	1655.4550987823	1490.06310724363	0.900092734825408	-0.151854447688902	0.571915657158684	1
MFSD6	ENSGALG00000002280	279.676298298995	392.314618380449	251.516718278632	0.641109727995714	-0.641356795005331	0.0377022896647897	0.432049402684017
TMEM200A	ENSGALG00000002282	204.207840616935	275.837776577538	186.300356626784	0.675398268280395	-0.566189614603993	0.333553414725215	1
MAPKAPK3	ENSGALG00000002283	195.07472004323	245.591329073958	182.445567785548	0.742882773889	-0.428793521905319	0.133434330008768	0.780777247308934
TRAPPC3	ENSGALG00000002284	1408.74835917019	1357.64807313937	1421.5234306779	1.04704853842633	0.0663283233802903	0.835869896587475	1
SPSB3	ENSGALG00000002285	310.795588637092	295.401744479538	314.644049676481	1.0651394433396	0.0910423140619374	0.853049680326062	1
H3F3B	ENSGALG00000002286	7480.74199562606	6226.89451143873	7794.2038666729	1.25170000107679	0.323888828388136	0.257784085034193	1
CRB1	ENSGALG00000002287	25.6787484850968	8.93014617848784	29.865899061749	3.34439083804631	1.74174345602003	0.000604607095713045	0.0414142181669867
LIG3	ENSGALG00000002288	509.818673618466	488.055218036426	515.259537513977	1.05574024920172	0.0782549224948538	0.770049626450269	1
CHAT	ENSGALG00000002289	0.383764950704097	0.76694790416018	0.287969212340077	0.375474280297313	-1.41321400727657	0.55042575862252	1
ENSGALG00000002290	ENSGALG00000002290	1.84775940871801	1.04968707984955	2.04727749093512	1.95036933409579	0.963747347572127	0.801015411124562	1
SEMA6A	ENSGALG00000002294	1125.16960590151	1065.82777320063	1140.00506407673	1.06959594480575	0.0970659008171608	0.797365840978262	1
COL8A2	ENSGALG00000002298	123.96528833303	204.379768007727	103.861668414355	0.508179794050989	-0.976589081955698	0.254689193763252	0.997870875599122
RGR	ENSGALG00000002299	0.851286447468571	0.573284351145389	0.920786971549367	1.60616100842398	0.683616522003272	0.791492834590144	1
CNOT1	ENSGALG00000002301	1289.83056142699	1394.76487715872	1263.59698249406	0.905956984712816	-0.142485542866128	0.871356168623499	1
YEATS2	ENSGALG00000002302	919.265564614208	981.571636240016	903.689046707756	0.920655215924337	-0.119267124679038	0.663253300691475	1
LRIT1	ENSGALG00000002303	1.30684073736068	0.207208490166114	1.58174879915933	7.63360998331332	2.93236547820744	0.470530534498762	1
ADPRHL2	ENSGALG00000002304	635.848818212216	703.306674557404	618.984354125919	0.880105900481395	-0.184250965561219	0.534390961400268	1
ZBTB41	ENSGALG00000002305	87.0702417020639	101.020169911037	83.5827596498207	0.827386844859079	-0.273366075442722	0.654337530296319	1
LRIT2	ENSGALG00000002307	0.120396270771451	0.255649301386727	0.0865830131176315	0.338678856730593	-1.56201017077168	0.649202459982073	1
COMMD10	ENSGALG00000002308	110.288273200861	106.096455868346	111.33622753399	1.04938686804153	0.0695466414151626	0.951245769734282	1
HIBCH	ENSGALG00000002310	369.971097011671	368.009837433847	370.461411906127	1.00666170907108	0.00957894387935112	1	1
GALK1	ENSGALG00000002311	4.19254542433166	6.56167747211835	3.60026241238499	0.548680185468289	-0.865962618301012	0.474704706337314	1
TMEM132E	ENSGALG00000002312	17354.4880378829	8701.66284658963	19517.6943357063	2.24298443640064	1.16541960990011	0.00117270692620549	0.0610487295586723
SLC38A7	ENSGALG00000002313	432.054373376334	571.06047956628	397.302846828847	0.695728142718961	-0.523404414918393	0.0680584453671868	0.567106061798201
CDHR1	ENSGALG00000002314	1.90447121998661	7.97150209182718	0.387713502026474	0.0486374459368177	-4.36178871821017	0.000852927957100996	0.0514106849597339
PARL	ENSGALG00000002315	436.366871085405	395.7232531138	446.527775578306	1.12838397052674	0.174258076702693	0.765343293782714	1
[4Fe-4S]	ENSGALG00000002316	231.584969872375	226.088979989312	232.958967343141	1.0303862105714	0.0431851914287419	0.918482297394253	1
SORD	ENSGALG00000002317	332.134008050147	336.07374723312	331.149073254404	0.985346448452874	-0.0212970286065099	0.868912246540738	1
LVRN	ENSGALG00000002318	1.50494135310798	1.80309004685841	1.43040417967037	0.793307124157564	-0.334048589968415	0.644028191351945	1
TEKT2	ENSGALG00000002319	33.6355156359322	10.622709973886	39.3887170514437	3.70797255580483	1.89063056603712	0.00459785638027064	0.131077871722292
GOT2	ENSGALG00000002321	843.545911149909	778.444391132238	859.821291154327	1.10453784618286	0.143442852432335	0.571440009302618	1
IGFALS	ENSGALG00000002325	1.82270740783206	4.074876514522	1.25966513115957	0.309129645197932	-1.69371608116606	0.270667581285472	1
ENSGALG00000002326	ENSGALG00000002326	78.2602991163578	91.5768839179676	74.9311529159554	0.818232175087731	-0.289417825900414	0.420797457433501	1
NRG3	ENSGALG00000002327	35.3554902946936	32.9182157689783	35.9648089261224	1.09255037328041	0.127699798358805	0.633551529502297	1
CCL1	ENSGALG00000002329	0.143447539915507	0	0.179309424894383	Inf	Inf	1	1
DOCK3	ENSGALG00000002335	728.298084473181	849.708272134387	697.94553755788	0.821394307254073	-0.283853146261383	0.297803408426009	1
ENSGALG00000002336	ENSGALG00000002336	1336.74510751298	1382.13723010556	1325.39707686483	0.958947525611188	-0.0604762229304866	0.98026014479539	1
ASPM	ENSGALG00000002338	819.852987707211	883.143756354726	804.030295545332	0.910418365934054	-0.135398433360265	0.963010758256098	1
ZNF609	ENSGALG00000002340	5484.10856173827	5439.00220797705	5495.38515017857	1.01036641281719	0.0148785861349113	1	1
AP3S1	ENSGALG00000002341	408.455591778654	448.87544556908	398.350628331048	0.887441343168199	-0.172276329429968	0.548397920719719	1
GPC1	ENSGALG00000002342	4898.60649280902	5163.8887201673	4832.28593596945	0.93578428928904	-0.0957520871285011	0.606506806230759	1
ATG12	ENSGALG00000002345	422.595063697132	394.015849192845	429.739867323204	1.09066644959471	0.125209960423415	0.718399322507416	1
CLSPN	ENSGALG00000002346	222.70283721512	198.089860038605	228.856081509249	1.15531446922446	0.208285597477009	0.514191701728954	1
C3orf58	ENSGALG00000002347	18.4919307493951	24.1964479162296	17.0658014576865	0.705301931786431	-0.503687103700883	0.410569885411101	1
PMS1	ENSGALG00000002348	218.249228965198	235.586309023667	213.914958950581	0.908010995363449	-0.139218327260736	0.670733568334503	1
KRT6A	ENSGALG00000002349	0	0	0	NA	NA	NA	NA
DNAH3	ENSGALG00000002350	161.08199059604	202.332369826932	150.769395788317	0.74515706961412	-0.424383535528513	0.300519330923612	1
PNP	ENSGALG00000002351	0.266686041982023	0.511298602773454	0.205532901784165	0.401982130733951	-1.31479672401674	0.608814966294176	1
OAZ2	ENSGALG00000002352	2071.52921560438	1401.86771465098	2238.94459084273	1.59711545350779	0.675468607165327	0.0336861413069311	0.403753608158609
C1orf216	ENSGALG00000002353	681.174716961593	597.29968253059	702.143475569344	1.17552963128083	0.233310905101636	0.50484258161851	1
PUS1	ENSGALG00000002354	713.157201317422	688.454526128094	719.332870114754	1.04485168273978	0.0632981655002917	0.869236904646829	1
RBPMS2	ENSGALG00000002355	115.898359535601	80.5979711452509	124.723456633189	1.54747638012396	0.629917389059517	0.137023555959504	0.790195272424752
CMTR2	ENSGALG00000002356	33.5966426003365	37.8171577586178	32.5415138107662	0.860496021897643	-0.216759572234677	0.811168575567073	1
CDO1	ENSGALG00000002358	11.9895411189398	12.5787290704376	11.8422441310653	0.941449971992544	-0.0870436618385088	0.92437576634204	1
MANF	ENSGALG00000002362	723.209590360679	698.455428777721	729.398130756418	1.04430161282137	0.0625384479980422	0.94553354358691	1
HSPA9	ENSGALG00000002363	1724.67414503891	1695.80561889537	1731.89127657479	1.02127935966088	0.0303775534537606	0.883747246050801	1
SEC16A	ENSGALG00000002364	584.343746876181	657.726773464319	565.997990229146	0.860536643883254	-0.216691467615434	0.607778262002185	1
ENSGALG00000002367	ENSGALG00000002367	167.578418520038	62.1581570404069	193.933483889945	3.12000054576708	1.64154628145143	0.0154861489662204	0.263247560728942
F13B	ENSGALG00000002369	0.370294340887887	0.207208490166114	0.41106580356833	1.98382702966847	0.988286242298338	1	1
SH2D4B	ENSGALG00000002370	27.1020051719501	33.8136045798264	25.424105319981	0.751889827656805	-0.411406811624735	0.465113879894224	1
RUSC2	ENSGALG00000002371	3333.93302971213	2908.28043745527	3440.34617777634	1.18294856763766	0.242387349394416	0.517781349360895	1
RBM15B	ENSGALG00000002372	629.723925958405	547.416109902587	650.30087997236	1.18794618610709	0.24846948361774	0.320308892085347	1
SLC9A9	ENSGALG00000002374	11.2999139210186	22.8219179380607	8.41941291675812	0.368917850796266	-1.43862849660503	0.0529472421387994	0.50632681711759
NOTCH1	ENSGALG00000002375	589.622140721014	867.74378800085	520.091728901055	0.59936093590398	-0.738503037419179	0.0390488890279494	0.438839771083922
ENO1	ENSGALG00000002377	11175.6413460617	9476.36819984921	11600.4596326149	1.22414614839464	0.291775808829046	0.314064401625887	1
MRPS17	ENSGALG00000002379	578.805562371623	525.618413124418	592.102349683424	1.12648707674415	0.171830762819614	0.621039826394023	1
CD72	ENSGALG00000002383	1.39532531171455	0.524843539924777	1.61294575466199	3.07319349856753	1.61973860670803	0.761260696107048	1
OSGEPL1	ENSGALG00000002384	127.509753106826	108.312892751831	132.308968195575	1.22154403630161	0.28870587327263	0.468534712815044	1
ENSGALG00000002386	ENSGALG00000002386	2891.26773553765	2036.98744895634	3104.83780718297	1.5242302100456	0.608080814779412	0.544756645677049	1
GBAS	ENSGALG00000002388	852.890419147823	708.995311074268	888.864196166211	1.25369545084777	0.326186929548541	0.287449272445761	1
ITGB4	ENSGALG00000002389	289.648672627317	242.287758827185	301.488901077349	1.24434227522155	0.315383375215379	0.61489075598909	1
CA6	ENSGALG00000002390	4.15823825672192	3.96444995492945	4.20668533217004	1.06110188802847	0.0855631918756349	0.704841710862729	1
MPP3	ENSGALG00000002392	315.332830013199	304.545336544915	318.029703380269	1.0442770425853	0.0625045039972822	0.888252606764917	1
TFAP2E	ENSGALG00000002393	95.3955996072898	112.301169216269	91.1692072050449	0.811827764940465	-0.300754413071838	0.358447482015151	1
RGP1	ENSGALG00000002394	258.687922951753	249.842651523466	260.899240808825	1.04425421047183	0.0624729605125109	0.96618502744014	1
ENSGALG00000002395	ENSGALG00000002395	0.382574942237405	0.780492841311503	0.283095467468881	0.36271372712808	-1.46309674884894	0.611956847031216	1
PSPH	ENSGALG00000002397	215.640822683185	151.384986172446	231.70478181087	1.53056645621997	0.614065687123985	0.0824203027816146	0.620735593785115
VPRBP	ENSGALG00000002398	702.335856567297	649.429846241192	715.562359148823	1.10183165016267	0.139903810089439	0.65184969425221	1
ENSGALG00000002399	ENSGALG00000002399	208.668439156564	189.637412583101	213.42619579993	1.1254435129271	0.170493648382438	0.736287981184292	1
ASNSD1	ENSGALG00000002402	254.678228759005	222.157332379231	262.808452853948	1.18298347409629	0.242429919826599	0.387032326132418	1
ULK1	ENSGALG00000002403	333.650572446994	380.968931097804	321.820982784291	0.844743380666051	-0.243414954283934	0.427043734914751	1
HYDIN	ENSGALG00000002407	86.7996599441395	33.8651825971343	100.033279280891	2.95386800274792	1.56260535892743	0.105022838760283	0.701048522119063
NCDN	ENSGALG00000002408	280.844272184163	274.845213244134	282.34403691917	1.02728380671624	0.0388348087039903	0.959232505209059	1
GBA2	ENSGALG00000002412	968.693279121748	1086.27925471805	939.296785222672	0.86469181947737	-0.209742054314879	0.367029780388461	1
CELF4	ENSGALG00000002413	137.162178208493	166.208212452509	129.900669647489	0.781553857843249	-0.355582800336651	0.170528179765905	0.865099056734677
TSPAN14	ENSGALG00000002414	108.694700986492	133.275926014327	102.549394729533	0.769451751687762	-0.378097229390558	0.445381560842852	1
SAP30BP	ENSGALG00000002415	93.6872112541647	88.1983298149489	95.0594316139686	1.07779174292093	0.108078439239944	0.622737771532886	1
GMPPA	ENSGALG00000002417	601.442324737428	646.737576357869	590.118511832318	0.912454345324415	-0.132175719483323	0.481992538494527	1
KIAA1328	ENSGALG00000002419	39.2749001714601	38.8806888512217	39.3734530015197	1.01267375051362	0.018169461082426	0.982443124833636	1
EGFL7	ENSGALG00000002420	65.6292169660628	53.5085832833588	68.6593753867388	1.28314694902588	0.359686400740074	0.608826400948016	1
C10ORF58	ENSGALG00000002421	177.827768588559	166.932259099098	180.551645960924	1.0815863089335	0.113148794751636	0.972543646135226	1
ENSGALG00000002422	ENSGALG00000002422	0.280734432194713	0	0.350918040243391	Inf	Inf	1	1
RECQL5	ENSGALG00000002424	116.427779564389	119.343882001194	115.698753955187	0.969456934156286	-0.0447512834651934	0.936653582517665	1
EXOSC3	ENSGALG00000002426	117.522610899122	113.965798844234	118.411813912844	1.03901183612714	0.0552120891070635	0.960786486179517	1
SMIM5	ENSGALG00000002427	3.02619010454595	5.11101865722023	2.50498296637738	0.490114228567459	-1.02881006447158	0.429327953209458	1
ZP2	ENSGALG00000002428	1.65831526940139	1.81663498400973	1.6187353407493	0.891062516684765	-0.166401440528415	0.76669362091093	1
SMN	ENSGALG00000002430	656.887888826247	623.846096895368	665.148336808967	1.06620581601639	0.0924859569388215	0.747288290668233	1
ENSGALG00000002431	ENSGALG00000002431	7.47615365782973	13.9461508919135	5.85865434930879	0.420091134443832	-1.25122575521594	0.061990145750931	0.539898942392196
DYDC1	ENSGALG00000002432	0.177250359879186	0	0.221562949848983	Inf	Inf	1	1
SLC40A1	ENSGALG00000002433	34.7243753684679	40.9041335579269	33.1794358211032	0.811151170678526	-0.301957286653889	0.636207096584149	1
ENSGALG00000002435	ENSGALG00000002435	0.902130264040172	1.49899993425107	0.752912846487447	0.502276770854975	-0.993445539661136	0.445944360042354	1
ENSGALG00000002436	ENSGALG00000002436	0	0	0	NA	NA	NA	NA
FAM69B	ENSGALG00000002437	196.085174326504	144.124121691501	209.075437485255	1.45066235291815	0.536711765816884	0.0626049156099716	0.542956760449108
BDP1	ENSGALG00000002439	259.147637617302	237.141545220293	264.649160716555	1.11599661067701	0.158332645655542	0.836256344669682	1
ANKS4B	ENSGALG00000002442	58.0765980030325	53.0994332479118	59.3208891918126	1.11716614591448	0.159843760630498	0.938369727016516	1
FBXL16	ENSGALG00000002443	1053.16492492732	510.888984194387	1188.73391011056	2.32679495328139	1.21834408013813	0.016695114018457	0.276208345367653
ENSGALG00000002444	ENSGALG00000002444	20.6631035962232	20.5485628673535	20.6917387784406	1.00696768489414	0.0100173858362266	0.896360793947027	1
KIAA0319L	ENSGALG00000002445	559.901813635672	627.012547058093	543.124130280067	0.866209349124471	-0.207212351178808	0.511722368289549	1
CTNNA1	ENSGALG00000002447	1964.52313017776	1954.65502118442	1966.9901574261	1.0063106461795	0.00907573110890454	1	1
CCT6	ENSGALG00000002448	3493.59463012612	3371.84298898131	3524.03254041233	1.04513542057811	0.0636898877019645	0.892582134833993	1
ENSGALG00000002449	ENSGALG00000002449	0	0	0	NA	NA	NA	NA
WDR24	ENSGALG00000002450	583.705688187581	509.002938699734	602.381375559543	1.18345363014671	0.243003179779368	0.484805896800133	1
KCNT2	ENSGALG00000002451	227.717892776871	196.057512721589	235.632987790692	1.20185645793284	0.265264600046972	0.371064176809812	1
AQP3	ENSGALG00000002452	4.4179554358093	11.6742647323822	2.60387811166606	0.223044291983836	-2.16459786689237	0.0120097500722841	0.228640585557585
ABCA7	ENSGALG00000002453	738.596617588207	933.851585557456	689.782875595894	0.738642934555959	-0.437050971430329	0.131646910653206	0.775436160882582
ENSGALG00000002454	ENSGALG00000002454	0.051865333588491	0	0.0648316669856138	Inf	Inf	1	1
LRRTM2	ENSGALG00000002455	57.3354262007172	76.5011093330279	52.5440054176395	0.686839784099112	-0.541954487317601	0.196555953823489	0.916655585021558
SIL1	ENSGALG00000002457	43.1048650303587	47.0088915596124	42.1288583980453	0.89618914635801	-0.158124840602136	0.720369404036297	1
VAC14	ENSGALG00000002458	601.368632422718	541.86220623456	616.245238969758	1.13727296696349	0.185578569815105	0.676765878042428	1
ENSGALG00000002459	ENSGALG00000002459	0.150142229034785	0.414416980332228	0.0840735412104249	0.202871854196286	-2.30135937088727	0.444966796844417	1
WDR75	ENSGALG00000002460	369.203244230046	341.211203873885	376.201254319087	1.10254660470685	0.140839639872035	0.578069813470718	1
MMP17	ENSGALG00000002461	2250.30274246495	2087.2151689923	2291.07463583311	1.09767055638027	0.134445123566109	0.89971422289131	1
SEC11A	ENSGALG00000002462	742.472961026373	648.200104833644	766.041175074556	1.18179736374951	0.240982685790051	0.492446061679614	1
SUMF2	ENSGALG00000002463	257.879148973863	207.084620969475	270.57778097496	1.3066049024222	0.385822957898481	0.280468380322918	1
SLC2A5	ENSGALG00000002466	13.3795594230873	15.2865825309544	12.9028036461206	0.844060706177667	-0.244581331319911	0.715430300626857	1
MTSS1L	ENSGALG00000002467	969.346190202749	888.178795695635	989.638038829528	1.11423290403418	0.156050825474397	0.8486658990082	1
CDC73	ENSGALG00000002469	290.69387679421	337.266735636565	279.050662083621	0.827388629231206	-0.273362964078239	0.470826448509603	1
CYP27A1	ENSGALG00000002470	24.8202274979046	28.3048510855126	23.9490716010026	0.846111909532729	-0.241079603350194	0.496228937863774	1
ZNF592	ENSGALG00000002471	515.675313953628	528.728542445252	512.412006830722	0.969140051454249	-0.0452229287945082	0.876598915960464	1
GPR157	ENSGALG00000002473	35.4313677560688	31.614647374521	36.3855478514557	1.15090791367737	0.202772405324409	0.900009958606615	1
ENSGALG00000002475	ENSGALG00000002475	18.182932969038	28.1324387775481	15.6955565169105	0.557916668406181	-0.841878440673428	0.0691671681735476	0.570600867472024
B3GALT2	ENSGALG00000002477	38.9832196448125	62.7239344673886	33.0480409391685	0.526880866447413	-0.924451305349893	0.0168751942250525	0.277670315411788
MATR3	ENSGALG00000002478	3370.42717995311	3347.66033363753	3376.118891532	1.00850102909441	0.0122125561062038	0.824978171359788	1
MAT1A	ENSGALG00000002479	3.61401416799083	4.06903788526966	3.50025823867113	0.860217657678348	-0.217226349115698	0.59719244965487	1
ALPK3	ENSGALG00000002480	48.7553887388706	67.9206921574608	43.964062884223	0.647285260025045	-0.62752644368013	0.0851909480252832	0.633720182411173
CRYM	ENSGALG00000002484	534.182498622992	455.740747336794	553.792936444542	1.21514905059671	0.281133286150459	0.561471775493932	1
PHKG1	ENSGALG00000002485	394.499105303234	388.903251383969	395.89806878305	1.0179860090503	0.025717733503527	0.974347285879818	1
RNF123	ENSGALG00000002486	607.77287295731	597.379383550455	610.371245309023	1.02174809194344	0.0310395492099911	0.879481620839493	1
SFSWAP	ENSGALG00000002487	1305.49917723119	1177.05189822359	1337.61099698308	1.13640783299514	0.184480680836055	0.644166038462632	1
PAIP2	ENSGALG00000002488	1576.75367442779	1268.88801820407	1653.72008848372	1.30328292548961	0.382150307922074	0.215663059561901	0.946204381062521
PPP1R26	ENSGALG00000002489	81.8366424820112	78.0147605577128	82.7921129630858	1.06123651948965	0.0857462278523336	0.712809244992785	1
UQCRC2	ENSGALG00000002490	1324.8639026205	1236.45457471694	1346.96623459639	1.08937785676821	0.123504447657836	0.827557407956781	1
H6PD	ENSGALG00000002492	58.9761202763039	65.8738664669073	57.2516837286531	0.869110723254939	-0.202388109199721	0.670492822518769	1
ENSGALG00000002493	ENSGALG00000002493	0	0	0	NA	NA	NA	NA
CHCHD2	ENSGALG00000002495	2753.46471082888	2162.29504334252	2901.25712770047	1.34174896096309	0.424114770902875	0.187003031512593	0.902842009783032
LL	ENSGALG00000002496	1.35922147506032	0	1.6990268438254	Inf	Inf	0.218798770272131	0.951295976447167
RHOT2	ENSGALG00000002497	578.378452647555	524.88552573806	591.751684374929	1.12739188900827	0.172989093197013	0.583549483039171	1
ENSGALG00000002499	ENSGALG00000002499	516.881863155829	545.980548709657	509.607191767372	0.933379756791248	-0.0994639165220675	0.8845022740922	1
GMPPB	ENSGALG00000002500	6921.77713519684	4431.42472637569	7544.36523740213	1.70246945468763	0.767628913969508	0.0164553530536983	0.274038651844758
VKORC1L1	ENSGALG00000002501	86.3333502688903	94.8612321607459	84.2013797959265	0.887626882742194	-0.171974733107799	0.73042157498449	1
SP-A	ENSGALG00000002503	4.87081399592479	1.86507579523035	5.6222485460984	3.01448796905545	1.59191297153236	0.238779007024833	0.976760817723664
TROVE2	ENSGALG00000002504	73.7117091435393	83.3248826297295	71.3084157719917	0.855787773369747	-0.224675027546477	0.729976451205629	1
ENSGALG00000002505	ENSGALG00000002505	11.1819006919371	11.3198661299076	11.1474093324445	0.984765120410082	-0.0221484312601084	0.91658080344473	1
SPSB1	ENSGALG00000002506	208.01260027484	208.502586874131	207.890103625017	0.997062466906063	-0.00424420122430773	0.954777320306376	1
MBL2	ENSGALG00000002507	21.900125100824	4.9115164749531	26.1472772572917	5.32366681260932	2.41242028146053	0.0278274552098655	0.359818330545284
COL5A2	ENSGALG00000002509	936.80137009927	1827.32858525682	714.169566309883	0.390827118927553	-1.35539751758907	0.00974246627369795	0.202306521880987
IP6K1	ENSGALG00000002510	3410.13283332223	2722.76356420785	3581.97515060082	1.31556599246727	0.395683619934669	0.277156244614949	1
SYCP1	ENSGALG00000002511	2.55531907019565	0.670066281718954	3.02663226731482	4.51691474394212	2.17533768338962	0.615936255379185	1
SLC23A1	ENSGALG00000002513	11.9822320276163	15.8424868957875	11.0171683105735	0.695419120940097	-0.524045359564403	0.432198083174466	1
SFPQ	ENSGALG00000002514	5416.8891037366	4825.06168663947	5564.84595801088	1.15332120487078	0.205794365668493	0.443557299914625	1
OLFM1	ENSGALG00000002515	3543.31137703705	2710.45433175594	3751.52563835733	1.38409476020463	0.468942718550753	0.0925503480927557	0.658663773289146
ZMYM6NB	ENSGALG00000002517	84.896019501701	25.2719553429411	99.802035541391	3.94912202823543	1.98153194789705	0.00329984440667216	0.107266466694831
ENSGALG00000002518	ENSGALG00000002518	45.4345549224475	10.2762170630458	54.224139387298	5.27666348955328	2.3996259809855	0.00181261803116819	0.0781749622673052
SLC25A33	ENSGALG00000002519	212.812566153826	210.902117211283	213.290178389462	1.01132307825903	0.0162439556417877	0.97210525314288	1
UBA7	ENSGALG00000002521	2613.01826183255	1922.33928686133	2785.68800557536	1.44911360060879	0.535170696765656	0.11701974013655	0.732095360275054
ENSGALG00000002522	ENSGALG00000002522	44.3646283840459	57.3602670075497	41.1157187281699	0.716797896403766	-0.480361691381785	0.223173879433689	0.957737547031565
CREB3	ENSGALG00000002523	204.91294546912	228.63182837416	198.98322474286	0.870321626511336	-0.200379448839414	0.559162269429746	1
UCHL5	ENSGALG00000002524	450.87636223724	392.321254544642	465.515139160389	1.1865661973902	0.246792589349823	0.378304566097946	1
RASGEF1A	ENSGALG00000002525	96.2800417732921	56.2499633986365	106.287561366956	1.88955787604179	0.918048708171689	0.238166805694144	0.976600712590817
SMIM12	ENSGALG00000002526	2532.1159985826	922.20741395952	2934.59314473837	3.18214004823342	1.669997331095	0.01611517108974	0.269262097082212
TMEM201	ENSGALG00000002527	221.802301295853	249.660339686514	214.837791698188	0.860520305179225	-0.216718859814503	0.618562495485744	1
DNAJC18	ENSGALG00000002528	478.064138543234	462.971676831589	481.837253971145	1.04074887964781	0.0576220054371357	0.784039850448684	1
MCCC2	ENSGALG00000002529	354.267235087331	311.401803557733	364.98359296973	1.17206640680892	0.229054312132015	0.542113637790849	1
SF3B3	ENSGALG00000002531	2125.71402250445	2003.73704669218	2156.20826645751	1.07609342753683	0.105803339597799	0.725302935199099	1
GJA4	ENSGALG00000002532	32.1871645341338	25.0805582360436	33.9638161086563	1.35418900125781	0.437429106821637	0.335667901483981	1
WDR90	ENSGALG00000002535	126.09981004416	128.126764842345	125.593071344613	0.980225103624141	-0.0288150001593887	0.792061063766977	1
STX2	ENSGALG00000002536	508.848213226801	554.237561863992	497.500876067504	0.897631106766431	-0.155805422505653	0.509066814045429	1
SHF	ENSGALG00000002538	187.703189267362	209.570116190054	182.236457536689	0.869572727494329	-0.201621401216808	0.558303204852411	1
SK2	ENSGALG00000002539	69.2510113363108	62.7252039948293	70.8824631716811	1.13004755118093	0.176383480967499	0.590483652771965	1
RGS2	ENSGALG00000002540	213.327383598019	230.537030778768	209.024971802832	0.906687186421775	-0.14132319842134	0.414730451977554	1
ENSGALG00000002541	ENSGALG00000002541	50.4269177481218	41.7335656697973	52.6002557677029	1.26038249843986	0.333861626471159	0.699017900083416	1
GUSB	ENSGALG00000002542	78.7492195463761	81.1071762188035	78.1597303782693	0.963659863677378	-0.0534040766245123	0.81470773791175	1
CSGALNACT2	ENSGALG00000002543	122.559645292044	150.497077013048	115.575287361793	0.767957023854839	-0.380902517282493	0.329198560839008	1
PCDH12	ENSGALG00000002544	25.7858004609621	23.3583390446225	26.3926658150471	1.12990336190548	0.176199387453151	0.855995876729388	1
COL5A1	ENSGALG00000002546	1017.70957608139	936.209949175615	1038.08448280783	1.10881590579327	0.149019857974209	0.807710960867841	1
ENSGALG00000002547	ENSGALG00000002547	0.22608636944509	0	0.282607961806362	Inf	Inf	1	1
TLN1	ENSGALG00000002548	1608.00442222107	1584.48818481433	1613.88348157276	1.01855191918763	0.0265195214382526	0.961805780613328	1
RGS1	ENSGALG00000002549	0.764178278481409	0	0.955222848101761	Inf	Inf	0.550861742129747	1
TSHB	ENSGALG00000002550	0	0	0	NA	NA	NA	NA
CFAP70	ENSGALG00000002551	19.964854651517	19.9751788243404	19.9622736083111	0.999353937396868	-0.000932372531595787	0.938619085435116	1
COL3A1	ENSGALG00000002552	25.7093501670743	65.5753159079493	15.7428587318556	0.240072937718736	-2.05845531030877	0.00615980094078052	0.156981593672619
PCDH1	ENSGALG00000002553	1306.35339533902	3020.26391788223	877.875764703224	0.290661938350997	-1.78258592932095	1.53526720079233e-06	0.000505236410556396
TSPAN2	ENSGALG00000002554	5.45248162629846	8.84087117207794	4.60538423985359	0.520919731801854	-0.940867009241386	0.297206789493508	1
RET	ENSGALG00000002555	1292.48966100226	2754.08467734352	927.090906916946	0.336623966047108	-1.57079020144449	0.0156586114866627	0.265145481750671
NGF	ENSGALG00000002556	4.11751722889016	10.6985397350123	2.47226160235963	0.231084023015669	-2.11351057853864	0.0209667887309343	0.312089722525943
ADGRD1	ENSGALG00000002557	0.623626247413725	2.35512315295349	0.190752021028783	0.0809944994976447	-3.62603225482591	0.101660363714434	0.689946090438458
ASL1	ENSGALG00000002558	12.7421438383571	10.3537151190833	13.3392510181756	1.28835407047172	0.365529135001495	0.464204174943377	1
HMHA1	ENSGALG00000002559	40.4825581248946	76.197852964939	31.5537344148835	0.414102670706514	-1.27193958765743	0.00229970895688097	0.089286269999066
ENSGALG00000002560	ENSGALG00000002560	0.127054019903465	0.635270099517325	0	0	-Inf	0.336602823860064	1
FANCE	ENSGALG00000002561	85.0411721098745	73.7514874350613	87.8635932785778	1.19134672851097	0.252593355018935	0.542211703629344	1
ARAP3	ENSGALG00000002562	679.885913653722	679.024773717689	680.10119863773	1.00158525132176	0.00228522337196401	0.851349442843423	1
TPM4	ENSGALG00000002563	517.664835861131	691.285960105121	474.259554800134	0.686054082058914	-0.543605785482308	0.0889260717325972	0.646401934695629
RGS4	ENSGALG00000002564	180.516706377653	483.273075560795	104.827614081867	0.216911761451275	-2.20481981353512	7.0382569092631e-05	0.00995748907405839
ENSGALG00000002567	ENSGALG00000002567	0	0	0	NA	NA	NA	NA
RAN	ENSGALG00000002569	2228.23169475399	2186.62437330617	2238.63352511595	1.02378513312331	0.0339129615249581	0.91973658573887	1
ENSGALG00000002570	ENSGALG00000002570	20.3554758523033	28.0825290551515	18.4237125515912	0.656056030972452	-0.608109060296929	0.184070130976323	0.899032630383284
ENSGALG00000002574	ENSGALG00000002574	29.032055241322	36.5861822273318	27.1435234948196	0.741906420466631	-0.430690869284981	0.387793051363282	1
CRYD2	ENSGALG00000002576	5.15285378218976	4.98684777674104	5.19435528355194	1.04161095668064	0.0588165293704881	0.922982488890093	1
STARD10	ENSGALG00000002577	2400.06298139949	1061.82060967362	2734.62357433096	2.57541014877412	1.36480220801725	0.00911680809534699	0.194750888213334
ENSGALG00000002578	ENSGALG00000002578	491.173033802676	425.830523675811	507.508661334392	1.19180902522799	0.253153077721395	0.680551226128064	1
RIMBP2	ENSGALG00000002579	536.026388332478	806.18545459875	468.48662176591	0.581115200098819	-0.783103903483708	0.13697821883191	0.790195272424752
HTATIP2	ENSGALG00000002581	294.029218279472	411.94184317001	264.551062056838	0.642204880235136	-0.638894466472266	0.00885862765650853	0.192614905032828
PIK3CD	ENSGALG00000002583	137.777132534895	170.262335375444	129.655831824757	0.76150624586967	-0.393072225150179	0.143589980889388	0.807453614674427
GULP1	ENSGALG00000002585	44.1550356230869	64.9598281423063	38.953837493282	0.599660414863577	-0.737782354975003	0.0820246336712317	0.619218705622798
CRCP	ENSGALG00000002587	412.460852748626	363.729819491541	424.643611062897	1.16746988645723	0.22338533775582	0.478805806700444	1
PPARD	ENSGALG00000002588	333.580288024149	332.805855283006	333.773896209435	1.00290872564609	0.00419031277991032	0.881807608145324	1
ENSGALG00000002590	ENSGALG00000002590	0.611711086291433	1.04968707984955	0.502217087901903	0.47844457414288	-1.06357629084627	0.710009466719339	1
POLR2E	ENSGALG00000002591	512.04297286233	513.917267644207	511.574399166861	0.995441156340036	-0.00659205866587222	0.904523618432192	1
TFPI	ENSGALG00000002594	17.2369914262408	27.7525189038145	14.6081095568474	0.526370583062265	-0.925849230540776	0.00787886392849521	0.180712488105395
ENSGALG00000002595	ENSGALG00000002595	2126.85288484924	1879.52413026164	2188.68507349614	1.16448894603522	0.219696944764873	0.857203684128575	1
MSS51	ENSGALG00000002597	1.58597519049454	2.30668234173288	1.40579840268496	0.609446033054062	-0.714429620214743	0.547437988533969	1
TPST1	ENSGALG00000002598	332.34701609629	281.449902214304	345.071294566786	1.22604872786219	0.294016318382803	0.244644060221342	0.984176802500708
CZH9ORF100	ENSGALG00000002599	81.2571933817734	76.2736562592263	82.5030776624102	1.08167199146731	0.113263079547545	0.956138977915513	1
CSMD2	ENSGALG00000002602	482.349015786567	715.803774399029	423.985326133452	0.592320606983972	-0.755549816155382	0.0146311181245646	0.257472172434088
COG4	ENSGALG00000002603	650.540840621428	626.416811592235	656.571847878727	1.04813893198339	0.0678299603857004	0.916525165467385	1
GGPS1	ENSGALG00000002604	56.6576984964348	64.9412421108439	54.5868125928325	0.840556953001636	-0.250582520483222	0.668198143154367	1
MRPL17	ENSGALG00000002605	501.180227236917	435.251251880937	517.662471075912	1.18934171662651	0.250163283673443	0.520276866262013	1
calsyntenin-1	ENSGALG00000002606	2815.53113669031	2542.34906712064	2883.82665408273	1.13431577566524	0.181822319794166	0.506924306398567	1
Y-LEC1	ENSGALG00000002607	0.23717560073825	0.255649301386727	0.23255717557613	0.909672642618865	-0.136580628518466	0.818232179754309	1
ENSGALG00000002610	ENSGALG00000002610	14.3066441131666	29.397539114801	10.533920362758	0.358326604197096	-1.48065293350912	0.120301954343438	0.740598204494091
ENSGALG00000002611	ENSGALG00000002611	0	0	0	NA	NA	NA	NA
U2SURP	ENSGALG00000002612	1849.44660958174	1647.35492375772	1899.96953103774	1.1533455866959	0.205824864688394	0.536875498289625	1
ENSGALG00000002614	ENSGALG00000002614	6.29012313116076	6.72805176709517	6.18064097217716	0.918637547113529	-0.1224323434127	0.686445094501255	1
DEF6	ENSGALG00000002615	126.38381537735	113.289594857659	129.657370507273	1.14447730764841	0.194688857854136	0.675453061608673	1
LZIC	ENSGALG00000002616	791.842561533243	776.586176545901	795.656657780078	1.02455681263733	0.0349999853619651	0.946721749122169	1
KCTD7	ENSGALG00000002618	206.325014917905	213.708022129814	204.479263114927	0.956816038429847	-0.0636865222730884	0.846744207163136	1
SLC25A42	ENSGALG00000002621	103.308717634984	99.5395733486134	104.251003706576	1.04733223379874	0.0667191653082073	0.928068594536682	1
FCHSD1	ENSGALG00000002622	321.346046027312	342.130252452833	316.149994420932	0.92406325413891	-0.113936484253498	0.571967493344376	1
PCOLCE2	ENSGALG00000002623	5.78625419663373	6.24384303862436	5.67185698613607	0.908391987282513	-0.13861311446868	1	1
BMS1	ENSGALG00000002624	1077.53434095851	1076.43950813221	1077.80804916509	1.00127135897795	0.00183301832726991	0.949533675651952	1
RXRA	ENSGALG00000002626	534.839461420602	459.56899553171	553.657077892825	1.20473113564212	0.268711210724185	0.447877136708697	1
TMEM248	ENSGALG00000002629	116.658833960805	130.167237526081	113.281733069486	0.870278383581642	-0.200451132580507	0.800509539686087	1
ZNF76	ENSGALG00000002630	181.499038647904	172.773488574601	183.68042616623	1.06312853714776	0.088316035904685	0.924833006800621	1
LRRC75A	ENSGALG00000002631	133.566222116457	90.0350462084359	144.449016093462	1.60436432452153	0.682001791105433	0.0604574638998302	0.533958628072129
CALCRL	ENSGALG00000002632	22.2124499963828	22.5853531274747	22.1192242136099	0.979361451147834	-0.030086683946216	0.832877346632207	1
ENSGALG00000002633	ENSGALG00000002633	5.97309243988206	6.23643580632836	5.90725659827048	0.947216772804131	-0.0782334672280404	0.811111540051635	1
HDAC3	ENSGALG00000002634	352.277546382898	334.456052489749	356.732919856185	1.06660626172139	0.0930277027827916	0.785790964560853	1
RBP7	ENSGALG00000002637	1.20488076813397	0.414416980332228	1.4024967150844	3.38426459736291	1.7588423693976	0.723243527338195	1
ENSGALG00000002638	ENSGALG00000002638	5.40717766003134	5.38791920365726	5.41199227412486	1.00446797168956	0.00643156325358056	0.942696514172812	1
TRPC1	ENSGALG00000002639	348.475656644358	373.519770506472	342.21462817883	0.916188794276688	-0.126283177240256	0.606513937370494	1
SELP	ENSGALG00000002643	1.40298303071775	1.62297143099494	1.34798593064845	0.830566641473218	-0.267832165753604	0.623980613912388	1
RPL10A	ENSGALG00000002644	3751.60607010996	3296.73361366298	3865.3241842217	1.17247088700229	0.229552100396199	0.471350708198379	1
PIWIL1	ENSGALG00000002645	11.2517608029322	8.87576704614723	11.8457592421284	1.3346180877145	0.416426961547999	0.833535312066668	1
FAM171B	ENSGALG00000002646	484.470556569985	290.079639897925	533.068285738	1.83766184322891	0.877871313971681	0.0810600649900899	0.616936784223218
PLS1	ENSGALG00000002647	16.595808839714	4.93860634925575	19.5101094623285	3.95052937662641	1.98204598945708	0.0741026185101771	0.588836373355344
FUK	ENSGALG00000002648	472.285911543896	458.252905585617	475.794163033465	1.03827855150298	0.0541935448138972	1	1
UBE4B	ENSGALG00000002649	579.263220031116	597.267292263201	574.762201973095	0.962319901689529	-0.0554115295183796	1	1
ST3GAL2	ENSGALG00000002651	385.394396614004	396.168295941993	382.700921782007	0.966005926526847	-0.0498960547448807	0.817320254305263	1
FZD10	ENSGALG00000002652	27.2556399627124	7.30103704263758	32.244290692731	4.41639872588325	2.14287042888385	0.130178511495962	0.771892795544798
C19H17ORF85	ENSGALG00000002653	426.272533833155	392.948745111232	434.603481013636	1.10600551960183	0.145358585466219	0.680584842138539	1
ITGAV	ENSGALG00000002655	36.4479874274375	52.2850882093975	32.4887122319476	0.621376253623843	-0.68646098608568	0.351883849740091	1
CRK	ENSGALG00000002656	318.226413983408	314.138371996524	319.248424480129	1.016266884084	0.0232793211877972	0.766588097966625	1
ATF6	ENSGALG00000002658	420.424552335472	437.248413185144	416.218587123053	0.95190416836759	-0.0711117553667079	0.856542875955224	1
WDR5	ENSGALG00000002659	941.612777336989	880.752821883416	956.827766200382	1.08637490840425	0.119522063691238	0.649432608995254	1
YWHAE	ENSGALG00000002661	7303.2470379015	7339.38932301538	7294.21146662303	0.993844466561996	-0.00890800253313027	0.930258273296026	1
ATR	ENSGALG00000002663	204.991404353565	230.66161910632	198.573850665377	0.860888133165522	-0.21610231395823	0.639366196096608	1
ANXA11	ENSGALG00000002664	285.59936294567	320.696783342473	276.825007846469	0.863198579546856	-0.212235604114252	0.294881916739357	1
PCYOX1L	ENSGALG00000002665	873.313833946162	891.364384088713	868.801196410524	0.974686909101426	-0.036989227026236	0.662783013950791	1
RAB11FIP3	ENSGALG00000002666	684.034144165725	646.102850670005	693.516967539656	1.07338478203661	0.102167339491597	0.75690577726694	1
OLFML2B	ENSGALG00000002667	986.12180626072	1030.08074432764	975.132071743989	0.946655955966327	-0.0790878939084661	0.629711146356732	1
ZC3H15	ENSGALG00000002670	2160.88175309626	1864.83466814346	2234.89352433446	1.19844057090563	0.261158369407974	0.423729353372568	1
TMEM132D	ENSGALG00000002671	188.071026624793	432.302855677866	127.013069361525	0.293805760691459	-1.7670654115884	0.00119549392552153	0.061356963649936
SBNO2	ENSGALG00000002672	857.210068565331	846.612844963793	859.859374465716	1.01564650191728	0.0223983561728901	1	1
GRPEL2	ENSGALG00000002673	325.584015254348	400.592760188377	306.831829020841	0.765944519008667	-0.384688200191315	0.393050426256291	1
SCUBE3	ENSGALG00000002675	145.793501184768	210.157416664975	129.702522314716	0.617168427234154	-0.696263835697122	0.0184356819571829	0.29163793533857
DYM	ENSGALG00000002677	174.383147267342	175.909450402659	174.001571483513	0.98915419885186	-0.0157326552192164	0.954068038823634	1
CSPG4	ENSGALG00000002678	254.867115507284	256.058233240466	254.569336073988	0.994185318130039	-0.00841329679431317	0.917647716381775	1
GLT1D1	ENSGALG00000002679	143.815675696302	207.246189763454	127.958047179514	0.617420505175812	-0.695674697738965	0.0205144648524777	0.308083302516674
HSD17B7	ENSGALG00000002681	558.7995751835	807.688974921122	496.577225249095	0.614812434820705	-0.701781750495069	0.00554894343355516	0.147368255609049
BRD3	ENSGALG00000002682	1739.56508034112	1357.73496125433	1835.02261011281	1.35153226695846	0.434595955694478	0.167227900963971	0.855813375521501
DECR2	ENSGALG00000002683	68.5653854809915	64.4159998034485	69.6027319003773	1.0805193137226	0.111724859853865	0.744022785136341	1
ECD	ENSGALG00000002686	430.161324290195	409.664472346008	435.285537276242	1.06254158380762	0.087519303913004	0.743118094858151	1
NME4	ENSGALG00000002688	4.86000019096911	2.05103304034615	5.56224197862485	2.71192217249026	1.4393157761979	0.139337136534329	0.794457842883872
NUP35	ENSGALG00000002689	78.6937268876112	73.1890465979022	80.0698969600384	1.0940147560596	0.129632197317338	0.69380201596801	1
PDPR	ENSGALG00000002690	190.949331480283	218.2906242581	184.114008285829	0.843435254773647	-0.245650768759876	0.461561405713771	1
ENSGALG00000002692	ENSGALG00000002692	3.48107118359888	2.43816076264041	3.74179878883849	1.5346809144719	0.617938726629876	0.815675670219313	1
FAM149B1	ENSGALG00000002693	182.47066911596	212.717419185562	174.908981598559	0.822259795498832	-0.28233380504236	0.444609796390966	1
SLC15A4	ENSGALG00000002695	303.392698194704	296.937319131382	305.006542960535	1.02717483896183	0.0386817686421918	0.836451881270581	1
ENSGALG00000002696	ENSGALG00000002696	7771.21038541313	6287.76900903938	8142.07072950657	1.29490614521644	0.372847535179996	0.289320626121181	1
DUSP19	ENSGALG00000002697	224.15457409118	207.367523319323	228.351336784144	1.10119141671239	0.139065269936473	0.732386455885	1
VAV2	ENSGALG00000002699	2879.12443642887	2054.23979165555	3085.3455976222	1.50194033342897	0.586827501017336	0.0812940173208724	0.617475581637414
DNAJC9	ENSGALG00000002701	523.413426303642	451.221754449103	541.461344267277	1.19998944848824	0.263021720266619	0.360523391418287	1
ENSGALG00000002702	ENSGALG00000002702	915.539028765403	899.359069392402	919.584018608653	1.02248818064393	0.0320841665656106	0.90920109874048	1
TFAM	ENSGALG00000002703	597.208939347923	543.324253780972	610.680110739661	1.12396990653364	0.168603408978872	0.590902211145008	1
AFAP1L1	ENSGALG00000002704	266.037371828363	427.102386335964	225.771118201463	0.528611230993847	-0.919721017756914	0.0138685765108202	0.250827373023652
CISD1	ENSGALG00000002705	118.573705617174	147.691209109968	111.294329743975	0.753560962867512	-0.40820386472459	0.440684296449442	1
XRN1	ENSGALG00000002706	330.513576804852	321.491012717434	332.769217826707	1.03508093434383	0.0497435783636493	0.673364711982791	1
CHRNB2	ENSGALG00000002707	476.856018083038	450.067559645304	483.553132692471	1.07440121450557	0.103532840704656	1	1
LINGO1	ENSGALG00000002708	1096.68601715139	1055.36834834182	1107.01543435379	1.04893749759799	0.0689287154825017	0.877812600566028	1
MYO1C	ENSGALG00000002709	92.4324196722701	138.781742492164	80.8450889672967	0.582534038811781	-0.779585742648015	0.0184759825879535	0.291646949339354
IPMK	ENSGALG00000002710	75.2354259507397	86.611559995041	72.3913924396643	0.83581674829329	-0.258741426873628	0.65591537199137	1
LIPG	ENSGALG00000002712	706.246041607301	941.523748301633	647.426614933718	0.687637052279964	-0.540280810542074	0.155657186257688	0.832842870217536
TMEM132C	ENSGALG00000002714	338.095665315545	316.594546300386	343.470945069334	1.08489217228476	0.117551659959629	0.524494800667629	1
XPO6	ENSGALG00000002715	1359.13586898133	1303.83777240063	1372.96039312651	1.05301474016864	0.074525631443743	0.841699483467724	1
TMCO1	ENSGALG00000002716	706.028598996187	603.576826373401	731.641542151884	1.21217632981034	0.277599576401253	0.420327503401287	1
CSNK1D	ENSGALG00000002719	1493.9395743819	1344.57265114803	1531.28130519037	1.13886096365483	0.187591628266928	0.577423490947293	1
AQP5	ENSGALG00000002720	0	0	0	NA	NA	NA	NA
MST1	ENSGALG00000002722	170.10798900749	142.254802336901	177.071285675137	1.24474733201471	0.315852923141845	0.560840269962086	1
ANKS1A	ENSGALG00000002723	400.364875188753	410.617813278206	397.801640666389	0.968788074463945	-0.0457469889567102	1	1
UAP1	ENSGALG00000002725	399.09601819411	367.456099823264	407.005997786821	1.10763162724086	0.147478154025231	0.909453158191727	1
KIF1B	ENSGALG00000002726	650.53090837659	880.604496533362	593.012511337397	0.673415266072209	-0.570431667994114	0.0959729446811028	0.669979975761299
SLC16A3	ENSGALG00000002728	811.951252301159	640.40323017397	854.838257832956	1.33484376335943	0.416670891712746	0.269671622581517	1
GK5	ENSGALG00000002729	102.063715461797	120.150893032441	97.5419210691359	0.81182851502235	-0.300753080105706	0.238787611736966	0.976760817723664
AKAP7	ENSGALG00000002732	78.4788365440247	105.251836991252	71.7855864322179	0.68203642315701	-0.552079308563347	0.064538966142259	0.552243855108559
UHMK1	ENSGALG00000002734	687.478623433048	718.745078978894	679.662009546587	0.945623183274059	-0.0806626892529224	0.757202130146409	1
TAF11	ENSGALG00000002735	374.149989421327	340.097417225091	382.663132470386	1.1251574198728	0.170126861870554	0.660605403316283	1
ENSGALG00000002736	ENSGALG00000002736	1.76175516580298	3.08717518304438	1.43040016149263	0.463336246465308	-1.10986854709358	0.362345131086206	1
INPP5K	ENSGALG00000002739	563.774800911638	617.514619872532	550.339846171414	0.891217516898653	-0.166150505729995	0.528808599364337	1
MPP2	ENSGALG00000002740	227.816822361893	234.811871725319	226.068060021036	0.962762480278208	-0.0547481751057887	0.698303806662915	1
TMEM132B	ENSGALG00000002742	152.370694872806	44.3419719861526	179.377875594469	4.04532923457908	2.0162571231164	0.00545762580766493	0.145453414571182
PCDH15	ENSGALG00000002744	39.9759832383262	74.8940851867463	31.2464577512212	0.417208617653971	-1.26115913712977	0.00342467861060317	0.109683268656466
GLG1	ENSGALG00000002745	5737.71484491112	5293.91650802468	5848.66442913273	1.10478969969911	0.143771774072929	0.654732944651319	1
HMG20A	ENSGALG00000002746	309.775489635903	326.239246151183	305.659550507083	0.936918393826343	-0.0940047011642594	0.809568096995784	1
FASN	ENSGALG00000002747	7138.29424224079	8903.18384673275	6697.0718411178	0.752210889543234	-0.410790902871939	0.16232484055067	0.847920440392007
ENSGALG00000002749	ENSGALG00000002749	83.7140822225765	95.0170884841783	80.8883306571761	0.851302980838496	-0.232255412847014	0.497996692862849	1
NCKAP1	ENSGALG00000002750	1116.00465874898	1158.03588983322	1105.49685097792	0.954630906246892	-0.0669850503814478	0.822432124363191	1
ENSGALG00000002752	ENSGALG00000002752	0.632534756967953	0.524843539924777	0.659457561228747	1.25648409680962	0.32939241129092	1	1
RFWD3	ENSGALG00000002755	233.293261168218	185.975185062132	245.122780194739	1.31804025420298	0.398394432297546	0.187235195428411	0.902844358166773
TMEM121	ENSGALG00000002756	835.361844029462	774.36757827778	850.610410467382	1.09845819263142	0.135479961767466	0.88676957921804	1
PEAK1	ENSGALG00000002759	486.21443169394	474.226291430708	489.211466759748	1.03159920822574	0.0448825709411673	0.766748629896532	1
SIRT1	ENSGALG00000002761	633.727733386318	612.100544230958	639.134530675158	1.04416592453478	0.0623509834433335	0.621816012497127	1
UHRF1BP1	ENSGALG00000002762	430.367492937552	447.531728662145	426.076434006403	0.952058606615713	-0.0708777095144392	0.955826629920054	1
FRZB	ENSGALG00000002763	823.969894466752	796.183318287506	830.916538511563	1.04362465204466	0.061602928381191	0.945695172361838	1
ATP1B3	ENSGALG00000002764	242.368819623279	315.011376742201	224.208180343548	0.711746295204556	-0.490565016444127	0.114526004520537	0.72390731113039
NBR1	ENSGALG00000002765	562.140309223327	535.263559650502	568.859496616534	1.06276522352459	0.0878229249343947	0.729651029747132	1
MLKL	ENSGALG00000002766	0.531332488444143	0.842478589683439	0.453545963134319	0.53834716832951	-0.893391259472728	0.681570218690428	1
DNAJC12	ENSGALG00000002769	230.312166659714	216.915486385987	233.661336728146	1.07719988379419	0.107285979317657	1	1
ENSGALG00000002771	ENSGALG00000002771	22.2429096770948	44.5827706133702	16.657944443026	0.373640853043582	-1.42027589021141	0.004663675547481	0.132455385436712
SNRPC	ENSGALG00000002773	661.934495195129	593.213328141299	679.114786958587	1.14480702766143	0.195104433519967	0.64459575133886	1
TSPAN3	ENSGALG00000002774	1789.27209728799	1773.17788658327	1793.29564996416	1.01134559794204	0.0162760805620827	0.999474560636111	1
FA2H	ENSGALG00000002775	34.5229062316075	52.5952428018314	30.0048220890515	0.570485475313875	-0.809737939240006	0.0616162515478701	0.538226668165988
ACAA2	ENSGALG00000002777	479.544376618323	482.83818116489	478.720925481681	0.991472804256541	-0.0123548944981104	0.905072447779577	1
C26H6ORF106	ENSGALG00000002778	1400.35827865324	1276.30580915215	1431.37139602852	1.12149563667612	0.165424007443382	0.662058318406596	1
PAN2	ENSGALG00000002779	707.555025097247	589.474997444565	737.075032010417	1.25039235795532	0.322380866132837	0.374315054777496	1
BRCA1	ENSGALG00000002781	297.16263971639	285.74017365038	300.018256232893	1.04996876148043	0.0703464056745595	0.768069463333657	1
SLC43A2	ENSGALG00000002783	84.9627984840648	104.428615809265	80.0963441527646	0.766996129672516	-0.382708797102251	0.389164396749945	1
APEH	ENSGALG00000002784	537.621179382182	561.146120465809	531.739944111275	0.947596222655655	-0.0776556472239666	0.657869359786636	1
PSTPIP1	ENSGALG00000002786	0.160060250970243	0.635270099517325	0.0412577888334719	0.0649452710977887	-3.94463170816845	0.44324740709331	1
MED23	ENSGALG00000002787	728.046964576696	729.302013301688	727.733202395448	0.997848887185793	-0.00310674246548592	1	1
MAP2	ENSGALG00000002789	3187.14468637022	3727.81818881246	3051.97631075966	0.81870310089664	-0.288587735232994	0.278611052549111	1
ABLIM3	ENSGALG00000002790	28.8998478022326	58.6578608713099	21.4603445349633	0.365856241877715	-1.4506512219848	0.00536397911667974	0.143771931215867
SPDEF	ENSGALG00000002792	1.88543947681115	0.255649301386727	2.29288702066726	8.96887653605889	3.1649272808674	0.318037071674588	1
PDXDC1	ENSGALG00000002796	227.320632228275	222.973680997837	228.407370035884	1.02436919466787	0.0347357732684949	0.83638652641026	1
PGD	ENSGALG00000002797	789.209206585691	877.278835583655	767.1917993362	0.874513060406599	-0.193448164664811	0.467527542006738	1
WDR59	ENSGALG00000002798	474.211587478717	436.159712830562	483.724556140756	1.10905372942748	0.149329260270493	0.785441062713545	1
GRK7	ENSGALG00000002800	17.0338291689395	22.3496855436976	15.70486507525	0.702688413425067	-0.5090429846165	0.398262628499495	1
PACSIN1	ENSGALG00000002802	669.678087127878	644.88137670611	675.87726473332	1.04806447999092	0.0677274784225949	0.925899202599346	1
MTA1	ENSGALG00000002803	2346.7437832052	2141.82412014601	2397.97369897	1.11959412372596	0.162975819949813	0.648743135174033	1
RND2	ENSGALG00000002804	2.94784678776547	3.55763959062855	2.7953985870497	0.785745299893017	-0.347866357632749	0.596299870813542	1
LMAN1	ENSGALG00000002805	374.364985816779	358.544386244818	378.320135709769	1.05515565219713	0.0774558350358732	0.887597925746108	1
UBTD2	ENSGALG00000002810	125.99507297067	128.921274613307	125.263522560011	0.971628018228432	-0.0415240022207067	1	1
RPS10	ENSGALG00000002813	5317.4599644504	4546.18641791006	5510.27835108549	1.21206608012758	0.277468354647158	0.371886479576383	1
STK10	ENSGALG00000002816	12.3665380747923	21.0461171492403	10.1966433061803	0.484490475553033	-1.04545979045953	0.149496502727773	0.819578802500978
CPLX4	ENSGALG00000002817	0	0	0	NA	NA	NA	NA
VAT1	ENSGALG00000002818	1672.92102051713	2038.69118027731	1581.47848057708	0.775732242272203	-0.366369328307789	0.238083924324811	0.976600712590817
DFFA	ENSGALG00000002820	105.558359510323	103.507034350924	106.071190800172	1.02477277477157	0.0353040530952974	0.837836890451123	1
ENSGALG00000002823	ENSGALG00000002823	6.04814424858018	6.98953969773424	5.81279538629167	0.83164208770085	-0.265965323005627	0.576118498041553	1
GPS1	ENSGALG00000002827	535.037199218141	501.499744809854	543.421562820213	1.08359289998493	0.115822845727051	0.686279761340442	1
UNC80	ENSGALG00000002828	1234.86508460882	1311.56953028134	1215.6889731907	0.926896321638341	-0.109520120247298	0.882186486157192	1
SCARF1	ENSGALG00000002829	120.937173298851	98.3311185898183	126.58868697611	1.2873715746504	0.364428519397854	0.562059460764568	1
NUDT3	ENSGALG00000002830	282.038078505556	279.725841811075	282.616137679176	1.01033260227009	0.0148303074865103	0.99619481138716	1
SH3PXD2B	ENSGALG00000002831	386.205992427505	647.061222147902	320.992184997406	0.49607699242412	-1.01136404691971	0.0016884618028778	0.0753980376754104
IFI35	ENSGALG00000002832	59.6489326661581	75.1190724306954	55.7813977250238	0.742573036647751	-0.42939516402114	0.137691065968507	0.791632114178225
NTAN1	ENSGALG00000002835	331.569366167357	304.670006690607	338.294206036544	1.11036268292758	0.151030987744232	0.773109691085648	1
PEX14	ENSGALG00000002836	338.445738690922	358.010095682929	333.55464944292	0.931690623993834	-0.102077119971776	0.780714923859421	1
RPL27	ENSGALG00000002837	5383.64342070429	4286.60870968745	5657.9020984585	1.31990169423956	0.400430482224261	0.240959269460557	0.979758641174836
SEC11C	ENSGALG00000002839	308.046445808306	285.81321008371	313.604754739455	1.09723673950412	0.133874834820702	0.855564360498511	1
GRM4	ENSGALG00000002840	463.85015271736	223.588760253271	523.915500833382	2.34321036638834	1.22848648084271	0.00394230557939733	0.118504155993065
RFNG	ENSGALG00000002841	296.43152055218	284.540539340003	299.404265855224	1.05223764089889	0.0734605645436973	0.857747026143263	1
RILP	ENSGALG00000002843	130.14971711464	97.5036538484622	138.311232931185	1.41852358831747	0.504390141070985	0.236202813608184	0.974553881820847
RCN2	ENSGALG00000002844	1814.40546764375	1563.5311208503	1877.12405434211	1.20056711971379	0.263716062103409	0.372182445690474	1
CTNNA3	ENSGALG00000002845	36.956064493668	4.06123188550302	45.1797726457092	11.1246473778025	3.47568770203533	0.0024425018557501	0.0926681531136467
NEURL1B	ENSGALG00000002846	41.379319072861	43.5118684980474	40.8461817165644	0.938736559161953	-0.0912077486324529	0.784862169079135	1
ENSGALG00000002847	ENSGALG00000002847	567.964869747921	605.917586762911	558.476690494174	0.921704044732901	-0.117624513146498	0.540367879047783	1
7.	ENSGALG00000002848	9.25186537684291	6.00193805812428	10.0643472065226	1.67684956243415	0.74575326417624	0.348845187137008	1
DCXR	ENSGALG00000002849	220.028440134316	236.526593735314	215.903901734067	0.912810260886243	-0.131613085856632	0.499937701240478	1
RASA2	ENSGALG00000002850	321.884735560742	373.139142241052	309.071133890664	0.828299952758642	-0.271774788523061	0.367145018640819	1
ENSGALG00000002852	ENSGALG00000002852	1101.6364053236	1196.01374481998	1078.04207044951	0.901362609851761	-0.149820489187591	0.651285066759448	1
CFDP1	ENSGALG00000002853	1342.82383342955	1143.37215815026	1392.68675224937	1.21805200723311	0.28457573338832	0.465051373162206	1
PDZD2	ENSGALG00000002854	104.581996991771	100.891183786821	105.504700293008	1.04572764767966	0.0645071608541922	0.883049859675003	1
SARDH	ENSGALG00000002855	349.843641476326	280.966044689239	367.063040673098	1.30643203195278	0.385632069384019	0.661268622106936	1
RUNDC1	ENSGALG00000002856	242.119619857952	265.136876880029	236.365305602433	0.891484083179366	-0.165719055111337	0.638261221362597	1
RAC3	ENSGALG00000002859	118.201628402526	133.564331708247	114.360952576095	0.856223747114618	-0.223940246073626	0.475024998165578	1
MLN	ENSGALG00000002860	0	0	0	NA	NA	NA	NA
TMEM170A	ENSGALG00000002861	195.080483236517	167.028405863014	202.093502579893	1.20993493014378	0.274929461976617	0.452127911036536	1
RRN3	ENSGALG00000002862	394.701914355333	387.801261976899	396.427077449942	1.02224287623272	0.0317380091009692	0.987659914222413	1
ERGIC1	ENSGALG00000002863	841.330243684481	855.365928185873	837.821322559133	0.979488771941209	-0.0298991401766145	0.950905744541558	1
LRRTM3	ENSGALG00000002864	14.9741606894645	3.62556366012048	17.8113099468004	4.91270092502211	2.29651641349951	0.193510892555386	0.911714009389533
KANSL1L	ENSGALG00000002866	108.099571299048	122.204401645378	104.573363712466	0.855725017302771	-0.224780826190982	0.661080305472245	1
RPL26L1	ENSGALG00000002868	4724.03109707102	3790.03820019129	4957.52932129095	1.30804204586664	0.387408915750648	0.229355483176547	0.968205048613096
ENPP3	ENSGALG00000002869	1.38861575817369	2.50024620288001	1.11070814699711	0.444239509580174	-1.17059038651265	0.585870146898543	1
LEMD2	ENSGALG00000002870	376.541699821216	361.228947864742	380.369887810334	1.05298838882857	0.0744895280333386	0.864805890376279	1
PHACTR4	ENSGALG00000002871	1265.44969961086	1102.2645798818	1306.24597954313	1.18505665825097	0.244956036864995	0.514640675258353	1
MALT1	ENSGALG00000002872	190.101699309294	201.018304558155	187.372547997078	0.932116845821225	-0.101417279148758	0.788267474760465	1
RSL1D1	ENSGALG00000002873	719.947957753856	722.114504621028	719.406321037063	0.996249647989849	-0.00542078553922257	0.927933133859892	1
ZBTB38	ENSGALG00000002874	106.3838149235	100.932789050112	107.746571391847	1.06750811511165	0.0942470371402206	0.78754720532552	1
LRRC45	ENSGALG00000002877	183.883158783786	181.658865816871	184.439232025515	1.01530542534294	0.0219137858781598	0.81706269164753	1
C13H5ORF41	ENSGALG00000002878	131.357954560962	105.331039551778	137.864683313258	1.30887043268463	0.388322289509966	0.242857959135565	0.9829722288391
ENSGALG00000002880	ENSGALG00000002880	366.704001729287	351.587819047453	370.483047399745	1.0537425568482	0.0755224406704483	0.920506239042392	1
C26H6ORF125	ENSGALG00000002881	330.97185129225	284.729995543225	342.532315229506	1.20300748284704	0.266645616273548	0.510765661890416	1
BNIP1	ENSGALG00000002882	111.657608951932	94.3747472434196	115.97832437906	1.22891268868692	0.297382419312699	0.381482622522075	1
SCAPER	ENSGALG00000002883	869.041773291653	763.883333286527	895.331383292935	1.17207869877311	0.229069442215669	0.3832561334546	1
NKX2-5	ENSGALG00000002886	10.375123357645	4.87652090901615	11.7497739698023	2.40945833905443	1.26870885625151	0.417147602952137	1
CASZ1	ENSGALG00000002888	654.881311836032	930.735357502719	585.91780041936	0.629521373284294	-0.667672734246009	0.0117314818051204	0.225083867637405
ASPSCR1	ENSGALG00000002889	770.026527624468	816.110282957075	758.505588791316	0.929415551588156	-0.105604309720884	0.632301474453416	1
ACADL	ENSGALG00000002891	801.997655044498	861.522078783856	787.116549109659	0.913634796476453	-0.130310497001799	0.513504313077508	1
ENSGALG00000002892	ENSGALG00000002892	56.1254293591636	55.4419819155517	56.2962912200666	1.01540906863352	0.0220610499686087	0.945958128600708	1
STC2	ENSGALG00000002893	18.4305162879301	16.5643305785497	18.8970627152753	1.14082863932614	0.190082104719801	0.710435421588133	1
PACS2	ENSGALG00000002894	743.878054127571	610.352411176295	777.25946486539	1.27346013652576	0.34875379923776	0.209235524333622	0.939550937549601
ENPP1	ENSGALG00000002896	11.1684894839966	16.7971600318425	9.76132184703511	0.581129299746536	-0.7830688996754	0.306527431873282	1
SLC16A14	ENSGALG00000002897	22.0641247704518	29.2577562347886	20.2657169043676	0.692661349070605	-0.529777922079005	0.431398809302271	1
ALPK2	ENSGALG00000002898	20.7527263195753	11.6665584244833	23.0242682933483	1.9735270210476	0.98077627239266	0.0527996562157707	0.50555420353848
AACS	ENSGALG00000002899	857.589974703096	1305.43065553243	745.629804495762	0.571175344577497	-0.807994389721121	0.00199110870806051	0.0821291651842507
NOTUM	ENSGALG00000002900	29.1447024223873	38.0305039536392	26.9232520395743	0.707938345292371	-0.498304374147078	0.206489326546092	0.933958107587311
ENSGALG00000002903	ENSGALG00000002903	521.984730406423	485.073067372518	531.212646164899	1.09511882208242	0.131087412957803	0.68105742689062	1
REEP3	ENSGALG00000002904	23.965231762064	34.7085319467878	21.279406715883	0.613088641965809	-0.705832417253216	0.170087456032937	0.864036548721279
TARDBP	ENSGALG00000002906	2865.52468583734	2538.29526099389	2947.3320420482	1.16114625723019	0.215549704581721	0.514527948292191	1
MYL1	ENSGALG00000002907	1.43364468834325	0.952905149275988	1.55382957311007	1.63062354557603	0.705423752240926	0.798715786575336	1
TRAIP	ENSGALG00000002908	302.898044855041	238.339601990762	319.03765557111	1.33858432634068	0.420708026809425	0.15324330491908	0.827418743926917
CTGF	ENSGALG00000002909	76.4143558159963	174.530649592407	51.8852823718937	0.297284645952243	-1.7500831414991	0.000598955943729757	0.0414018040008268
GSPT1	ENSGALG00000002910	915.814504844035	898.430077287652	920.16061173313	1.02418722947375	0.0344794754377289	0.969546935971679	1
MOXD1	ENSGALG00000002911	4.68060184158635	4.85516997209818	4.63695980895839	0.955056122773496	-0.0663425809348287	0.906151817122422	1
BRI3BP	ENSGALG00000002913	97.9315280534729	108.071260380095	95.3965949718173	0.882719370869739	-0.179973237538528	0.820534448402598	1
NEDD4L	ENSGALG00000002917	580.665454952756	746.940272155293	539.096750652122	0.721740105265125	-0.470448670995952	0.0653845045869549	0.55474120668643
MON1A	ENSGALG00000002919	526.461302324372	531.822779832674	525.120932947297	0.987398345577665	-0.0182958670950637	0.888596324384896	1
LANCL1	ENSGALG00000002921	93.5233921430923	110.844436178806	89.1931311341637	0.804669446739606	-0.313531840215818	0.455552992499406	1
NOTCH2	ENSGALG00000002922	1017.93660036895	1346.27082449861	935.853044336537	0.695144711826519	-0.524614752587785	0.0628616159180664	0.544210982762286
ENSGALG00000002923	ENSGALG00000002923	68.7604890105142	89.7433946796974	63.5147625932184	0.707737464354993	-0.498713803950334	0.189007085660293	0.905236781170649
SNX29	ENSGALG00000002924	44.9433412079794	50.5667305339762	43.5374938764801	0.860990881093784	-0.215930137021856	0.490942880152802	1
ETFA	ENSGALG00000002925	3070.32269913518	2278.52737440426	3268.27153031791	1.43437887428165	0.520426145275467	0.208888230944701	0.938880653218792
DBH	ENSGALG00000002926	24.2421898774162	20.9411304514294	25.0674547339129	1.19704400830003	0.259476192706739	1	1
GATAD2A	ENSGALG00000002928	2002.20543234414	1882.46546959247	2032.14042303205	1.07951006584571	0.11037669577171	0.690876971547096	1
TRIP12	ENSGALG00000002929	1687.56798936712	1873.48996445755	1641.08749559451	0.875952114357693	-0.191076090662475	0.591371735106903	1
STX7	ENSGALG00000002930	228.527677313767	277.522813963296	216.278893151384	0.77931932896871	-0.359713495841653	0.271455773551374	1
REG4	ENSGALG00000002931	3.42709051048547	1.86507579523035	3.81759418929925	2.04688420656264	1.03342949056702	0.817429236705187	1
NME2	ENSGALG00000002932	5535.8982468912	4947.58865461579	5682.97564496006	1.14863543468962	0.199920973768894	0.594157903266051	1
PSME3	ENSGALG00000002937	2334.06694267488	2217.93412785415	2363.10014638006	1.06545100537605	0.0914642525047778	0.817382139149755	1
ENSGALG00000002939	ENSGALG00000002939	0	0	0	NA	NA	NA	NA
CPPED1	ENSGALG00000002940	123.559302662811	127.325130996463	122.617845579397	0.96302940841116	-0.0543482399950311	0.904250248021174	1
RBM6	ENSGALG00000002941	695.784090083239	670.792681727906	702.031942172072	1.04657066377602	0.0656697247206997	0.910127415397543	1
JMJD1C	ENSGALG00000002942	1801.62841700667	2000.86793137276	1751.81853841514	0.875529319525477	-0.191772602778219	0.656525226152207	1
PRPF8	ENSGALG00000002943	2797.97763091159	2764.27299889657	2806.40378891534	1.01524118277594	0.0218224977171334	0.817767951840705	1
CPS1	ENSGALG00000002944	17.0381735373291	21.5014680166295	15.922349917504	0.74052385191511	-0.433381890115363	0.416504590686526	1
C15orf27	ENSGALG00000002945	1160.17436247279	893.492215730274	1226.84489915842	1.37308963364129	0.457425805957669	0.138806429036823	0.793384699885673
ENSGALG00000002946	ENSGALG00000002946	18.192236119512	33.7140215342201	14.311789765835	0.424505565178819	-1.23614462755603	0.0265864801414451	0.353971975709056
TXNL1	ENSGALG00000002948	498.475363935141	521.103282558601	492.818384279277	0.945721128179338	-0.0805132668252913	0.699800570745145	1
NRG4	ENSGALG00000002952	167.732095329131	152.563114158983	171.524340621668	1.12428447444332	0.169007122695709	0.629858404546776	1
MBTD1	ENSGALG00000002954	235.763098509462	234.202713261029	236.153194821571	1.00832817661838	0.011965263564144	0.707240029134821	1
ADAMTSL2	ENSGALG00000002955	131.87544470666	270.848395921404	97.1322069029738	0.358622049698829	-1.47946390056509	0.00096569386089836	0.0542867609358771
SLC12A3	ENSGALG00000002957	18.3695509671796	19.5609612277435	18.0716984020386	0.923865560165178	-0.114245167265957	0.705920843250628	1
DNER	ENSGALG00000002958	69.3511173290362	139.361500639219	51.8485215014905	0.372043363939634	-1.42645730878365	0.0246048722474578	0.337722410711755
NRBF2	ENSGALG00000002959	305.784769481629	313.939384997696	303.746115602612	0.967531090770407	-0.0476200731346079	0.906075507565507	1
HMGCS2	ENSGALG00000002960	7.55142604004576	7.81857304213402	7.4846392895237	0.957289680506819	-0.0629725375827033	0.827129685433793	1
ENSGALG00000002961	ENSGALG00000002961	1.58693817571623	0.73205203009089	1.80065971212256	2.45974280256964	1.2985074713141	0.779836214255871	1
PID1	ENSGALG00000002963	3.90165951887538	11.1009803812368	2.10182930328501	0.189337268520677	-2.40096968058138	0.0112507486032933	0.220736065128136
DHX37	ENSGALG00000002964	549.471476620189	577.87363519957	542.370936975344	0.938563215101577	-0.0914741766376244	0.660755813187075	1
ZNF365	ENSGALG00000002967	151.974434543471	144.000721879124	153.967862709558	1.06921590878413	0.0965532086057287	0.844245437494418	1
ZNF341	ENSGALG00000002968	308.293899471301	229.627896841159	327.960400128837	1.42822542313183	0.514223704274464	0.127940697907229	0.765414918388897
MAU2	ENSGALG00000002969	1807.19769570921	1614.45736806395	1855.38277762052	1.14922996068052	0.200667509853749	0.57984004507723	1
NSD1	ENSGALG00000002971	2171.19206614299	2367.92121790542	2122.00977820238	0.896148808565277	-0.158189778281313	0.645034894852979	1
BECN1	ENSGALG00000002973	634.600830286987	615.750710838303	639.313360149158	1.03826654016976	0.0541768548889518	0.958064330564367	1
SPHKAP	ENSGALG00000002974	8.17873057556557	0.462857791552841	10.1076987715688	21.8375901973227	4.44874175690571	0.0152135259249504	0.261395898219057
RTKN2	ENSGALG00000002980	86.1816459731514	87.2008551131903	85.9268436881417	0.985389920507145	-0.0212333804005793	0.72351726841348	1
ERCC4	ENSGALG00000002981	140.704629749797	165.755200450391	134.441987074648	0.811087596101611	-0.302070363383119	0.370731637275794	1
SLC2A6	ENSGALG00000002982	0.529021292841031	0.890919400904052	0.438546765825276	0.492240673376587	-1.022564223653	0.618233722448767	1
RAB24	ENSGALG00000002984	368.339526927678	320.200497782153	380.374284214059	1.18792533693325	0.24844416322527	0.430015151770871	1
UTP18	ENSGALG00000002985	386.898439818752	370.085594210511	391.101651220812	1.05678701721728	0.0796846480871475	0.789404849281265	1
WNK4	ENSGALG00000002986	503.670375378053	580.371921013298	484.494988969241	0.834800877553378	-0.260495977809307	0.260178089246292	1
SERPINF2	ENSGALG00000002987	7.05509370062344	10.4836249369472	6.19796089154251	0.591203989919477	-0.758272088905295	0.538249386194141	1
PHGDH	ENSGALG00000002988	3373.0297908343	2674.73089544838	3547.60451468078	1.32634072486237	0.407451438289813	0.253482922933046	0.995130831784349
UBE2Q2	ENSGALG00000002989	496.325299284746	453.675491001699	506.987751355507	1.1175118810939	0.160290169846293	0.609555190892048	1
PRELID1	ENSGALG00000002990	1322.86121328018	1164.96327784705	1362.33569713847	1.16942372609047	0.225797767137498	0.481209075833775	1
ARID5B	ENSGALG00000002991	136.991257434907	196.871921242394	122.021091483035	0.619799363530361	-0.690126821460592	0.0651570838746235	0.553701267473393
DAW1	ENSGALG00000002992	3.05295719937582	1.2916917522173	3.49327356116545	2.70441733112328	1.43531779773126	0.488998416637106	1
CA10	ENSGALG00000002993	198.584126455246	159.1754724216	208.436289963658	1.30947492595833	0.388988434990609	0.671913077647739	1
SUGP1	ENSGALG00000003000	548.512132703331	538.362171319739	551.049623049229	1.02356675934044	0.0336052012655059	1	1
CCL20	ENSGALG00000003003	3.03007656854162	0.414416980332228	3.68399146559397	8.8895765386848	3.15211469688517	0.400603074415025	1
CHRNB4	ENSGALG00000003005	466.227133206292	17.517136035958	578.404632498875	33.0193606598455	5.04524028110461	0.00520749669559315	0.141274345838511
KIF2B	ENSGALG00000003007	0.428884052601919	0.890919400904052	0.313375215526386	0.351743620363853	-1.50740383760295	0.549517311874432	1
NUP93	ENSGALG00000003010	416.988719685563	446.283820281956	409.664944536464	0.917947113291365	-0.123517058448927	0.761067101707644	1
TOM1L1	ENSGALG00000003011	52.9396157270351	113.873533081794	37.7061363883454	0.331122916518815	-1.5945612339442	0.0591463198415677	0.526851150540619
C10orf107	ENSGALG00000003013	3.48010532595037	2.3763743980038	3.75603805793701	1.58057503947701	0.660449530346148	0.678652322631764	1
CHRNA3	ENSGALG00000003014	323.150741353003	51.1071860734343	391.161630172895	7.65375009320308	2.93616679554748	0.065217976851127	0.553712694095547
SERPINF1	ENSGALG00000003015	38.8955141281149	97.6340356588255	24.2108837454373	0.24797585782524	-2.01172842383654	0.00315090968083557	0.106178831228707
MASP2	ENSGALG00000003016	9.79703544263609	12.7359281463395	9.06231226671025	0.71155491477195	-0.490952992792034	0.388548408945719	1
SCARB1	ENSGALG00000003018	127.416494254879	114.342518835464	130.684988109733	1.14292556645342	0.192731450441979	0.595744477453516	1
WDR7	ENSGALG00000003019	328.468737995183	330.781313159882	327.890594204008	0.991260936332046	-0.0126632170922126	1	1
CHRNA5	ENSGALG00000003021	31.4072242984813	29.5903054410069	31.86145401285	1.07675313039167	0.106687517862548	0.860904005451723	1
ENSGALG00000003022	ENSGALG00000003022	27.2827686293152	27.1294245221402	27.3211046561089	1.0070653962384	0.0101573712944993	0.811776532377554	1
ARMC6	ENSGALG00000003024	524.561715530883	526.259930363397	524.137161822755	0.995966311668123	-0.00583115059732044	0.889366410418822	1
ENSGALG00000003025	ENSGALG00000003025	12.8921322154297	11.8238571922528	13.159200971224	1.1129363926897	0.154371141131431	0.733708805595116	1
MKL2	ENSGALG00000003026	167.390188766899	202.84951760757	158.525356556731	0.781492400999504	-0.355696249933224	0.38121257196063	1
ADAMTS13	ENSGALG00000003028	21.1920188221643	33.2031216989173	18.189243102976	0.547817258507025	-0.86823337727363	0.0730423042079366	0.585863876830469
PPAPDC2	ENSGALG00000003029	119.416178044628	87.5640566341082	127.379208397258	1.45469743286928	0.540719113620404	0.116439110290974	0.729877950966774
ENSGALG00000003030	ENSGALG00000003030	357.220429214105	268.113851354055	379.497073679117	1.41543255509756	0.50124300693037	0.146987291744419	0.815351272417373
SMYD4	ENSGALG00000003031	157.854890698425	170.477722166009	154.699182831529	0.907445153923898	-0.140117645776938	0.627893875129118	1
STXBP4	ENSGALG00000003033	128.397423160524	151.298222948204	122.672223213604	0.810797515153898	-0.302586427494295	0.459371858163645	1
SS2	ENSGALG00000003034	7.43589532196787	9.13755405238928	7.01048063936251	0.767216324978063	-0.382294676259263	0.533142711918345	1
FAM78B	ENSGALG00000003035	89.4605145439641	100.862997301974	86.6098938544616	0.858688480128746	-0.21979325768729	0.444678529563237	1
ENSGALG00000003038	ENSGALG00000003038	416.254764416641	445.735374471348	408.884611902964	0.917325918742507	-0.124493691694932	0.548816335350222	1
SRM	ENSGALG00000003039	508.454244376811	629.57752362345	478.173424565151	0.759514764461552	-0.396850084855954	0.0769507515076359	0.601383828767472
PXMP4	ENSGALG00000003042	208.559201364606	177.704897623909	216.272777299781	1.21703329616439	0.283368638515187	0.437511664163421	1
BBS2	ENSGALG00000003043	408.992595227182	403.706159855368	410.314204070135	1.0163684503034	0.023423497645505	0.941779352069426	1
E2F1	ENSGALG00000003045	1319.09983001346	567.686375731481	1506.95319358396	2.65455233383434	1.40846858411337	0.000656095631096171	0.0432401226621089
PSMA4	ENSGALG00000003046	883.888821900288	834.734820989171	896.177322128067	1.07360720985149	0.102466265158618	0.886219520058715	1
SUGP2	ENSGALG00000003047	762.2120984127	810.94705307139	750.028359748027	0.924879567546809	-0.11266257640941	0.866060888575641	1
ENSGALG00000003048	ENSGALG00000003048	5.58844210181152	7.7760705520334	5.04153498925604	0.648339666611912	-0.625178252535441	0.492844214048522	1
SIAT8C	ENSGALG00000003049	44.7402731049997	29.5902057491392	48.5277899439648	1.63999501576215	0.713691430242043	0.0996452011916509	0.682238378850842
ENSGALG00000003050	ENSGALG00000003050	2.71172089031523	3.6680661502211	2.47263457533876	0.674097596410502	-0.568970613770669	0.551753132248963	1
ENSGALG00000003051	ENSGALG00000003051	0.701244001805309	1.41576294082883	0.52261426704943	0.369139671605951	-1.43776130188911	0.444078988403702	1
AGFG1	ENSGALG00000003052	802.289136160295	603.44465010942	852.000257673013	1.4118946245004	0.497632418365693	0.0953112868117581	0.666922766218092
PRDX6	ENSGALG00000003053	980.318356897623	935.07703645683	991.628687007822	1.06047806581293	0.0847147814812252	0.859798685948624	1
ENSGALG00000003058	ENSGALG00000003058	16.377541777563	14.0547097728594	16.9582497787389	1.20658840010247	0.270933617764568	0.656388963539167	1
HLF	ENSGALG00000003059	57.0852198429746	56.9077542706448	57.129586236057	1.00389809733762	0.0056128331064977	0.898943328372558	1
HYKK	ENSGALG00000003063	47.4918087561516	46.6574572463287	47.7003966336073	1.02235311242472	0.0318935774465627	0.762832413556845	1
TADA1L	ENSGALG00000003064	285.937902100509	250.615201657692	294.768577211214	1.17617995740669	0.234108811701299	0.599314175384324	1
NECAB3	ENSGALG00000003065	197.776196075395	115.035006197806	218.461493544792	1.89908707588663	0.92530605665632	0.017770994426801	0.284674405960755
FECH	ENSGALG00000003066	65.8551577619394	64.6650129406416	66.1526939672639	1.02300596503379	0.0328145573017991	0.938139190054482	1
MRPL44	ENSGALG00000003067	940.773486236279	674.73594472595	1007.28287161386	1.4928549153002	0.578073962426421	0.0660885992241159	0.557644222736432
EZH1	ENSGALG00000003068	159.54296718795	175.075401624912	155.659858578709	0.8891018220378	-0.169579445531862	0.511507665653342	1
ENSGALG00000003069	ENSGALG00000003069	1.5777133434492	2.74235056711541	1.28655403753264	0.46914280506665	-1.0919009550852	0.444139068860989	1
OGFOD1	ENSGALG00000003071	647.719337024953	566.874079881622	667.930651310785	1.17826987511983	0.236670017016304	0.515540702917378	1
RPA1	ENSGALG00000003072	439.004291176801	416.868738006685	444.53817946933	1.06637446980301	0.0927141462208017	0.719533913927622	1
RHOBTB1	ENSGALG00000003073	316.55156819966	126.491455325223	364.066596418269	2.87819122234158	1.52516244557346	0.0571654126762396	0.521518474542961
HOMER3	ENSGALG00000003074	1257.61676596518	1059.48428961898	1307.14988505173	1.23376051713029	0.303062382916354	0.308918770312156	1
SLC34A1	ENSGALG00000003075	2.65606344769657	1.97540266295523	2.8262286438819	1.43071015185017	0.516731425493392	1	1
FASLG	ENSGALG00000003076	4.27297496930252	3.03873437182377	4.5815351186722	1.50771161874293	0.592360509511303	0.726708297776697	1
MMD	ENSGALG00000003078	2280.08858028472	827.220458042863	2643.30561084518	3.19540647858133	1.67599946398392	0.00580539103852108	0.151000016393698
MFF	ENSGALG00000003079	318.809629494723	292.49895874444	325.387297182294	1.11243916415644	0.153726441724305	0.739939279107884	1
SUCO	ENSGALG00000003081	773.956870434817	748.061902625179	780.430612387226	1.04327009522669	0.0611127097263233	0.856075055957056	1
DPH1	ENSGALG00000003082	151.792319612376	179.893645676011	144.766988096467	0.804736529478048	-0.313411572321246	0.256694232141296	0.999443746439027
NUDT21	ENSGALG00000003084	792.481222993303	688.955780363571	818.362583650735	1.18783034699103	0.248328796548822	0.480182156115438	1
CDK1	ENSGALG00000003085	952.292743211706	744.12386338108	1004.33496316936	1.34968788476418	0.432625822710685	0.130451386708323	0.772905319761485
EXOSC10	ENSGALG00000003086	519.127747775583	536.045689946761	514.898262232788	0.960549206699016	-0.0580685731961584	0.825992133213876	1
NARS	ENSGALG00000003087	707.488142178583	723.684439672151	703.439067805191	0.972024585914639	-0.0409352897717982	0.914116738006912	1
PARN	ENSGALG00000003091	396.170237652263	376.140316331093	401.177717982556	1.06656399371298	0.0929705298065828	0.697881959080489	1
ERLIN2	ENSGALG00000003092	1678.08813314099	1794.88946746422	1648.88779956019	0.918657014512264	-0.122401770721526	0.715751994017351	1
CBFA2T2	ENSGALG00000003096	1816.40146946761	927.926861745256	2038.5201213982	2.1968543054828	1.13543919396362	0.0192551216136928	0.297663005698178
FAM83D	ENSGALG00000003097	55.3853044331403	45.0297535393639	57.9741921565844	1.28746412315814	0.364532230305181	0.230432135012439	0.970584769008986
PCTP	ENSGALG00000003099	215.673276999738	151.455186430793	231.727799641974	1.53000900862422	0.61354014746644	0.0413856287385682	0.449100822827559
PROSC	ENSGALG00000003101	337.869643222379	295.613994869889	348.433555310501	1.17867746912273	0.23716899621835	0.484063481636907	1
MST1R	ENSGALG00000003103	12.813598800288	8.55062507222491	13.8793422323038	1.62319621256558	0.698837403943519	0.339440992593607	1
ANKFN1	ENSGALG00000003105	0.747851712866636	0.524843539924777	0.803603756102101	1.53113012730856	0.614596899457543	0.995006937091422	1
TOX2	ENSGALG00000003106	467.594065526456	151.004267957896	546.741514918595	3.62070239677624	1.85626959953162	0.0569089853093233	0.520851402425959
AMFR	ENSGALG00000003107	943.28738355582	1002.99237252615	928.361136313237	0.925591421971688	-0.111552600727452	0.682002188603413	1
SMG6	ENSGALG00000003108	889.130233076791	935.133715021367	877.629362590648	0.938506812975506	-0.0915608767248737	0.65475566759118	1
PINK1	ENSGALG00000003109	753.942410368807	669.530084235957	775.04549190202	1.15759621583916	0.211132110846306	0.548853057294976	1
ENSGALG00000003110	ENSGALG00000003110	0.174256754075471	0	0.217820942594339	Inf	Inf	1	1
BFAR	ENSGALG00000003111	235.700783181842	261.19454893012	229.327341744772	0.877994363527573	-0.187716416786092	0.612158676286498	1
RGS14	ENSGALG00000003113	458.21040644768	511.240744050112	444.952822047072	0.870339125403232	-0.200350441964257	0.386938912830928	1
NOG	ENSGALG00000003114	0.995245253488978	0.414416980332228	1.14045232177817	2.75194399820175	1.46045111163206	1	1
COL4A3	ENSGALG00000003115	12.4143941369563	18.0269657275555	11.0112512393065	0.610821111312983	-0.711178169196266	0.237171620698549	0.976422081624867
ADGRA2	ENSGALG00000003118	154.310061247968	351.321860095121	105.05711153618	0.299033801960788	-1.74161952295591	0.0259517618475065	0.349517589722022
NCOR2	ENSGALG00000003120	4804.33690102501	4445.74480642091	4893.98492467603	1.10082452722157	0.138584519871683	0.672761400468085	1
[truncated: 15,109 more rows]
