# Supplementary material for: Identification of molecular signatures specific for distinct cranial sensory ganglia in the developing chick
Source: Neural Dev. 2016 Jan 27;11:3. doi: 10.1186/s13064-016-0057-y (PMC4730756; doi:10.1186/s13064-016-0057-y)
Supplement: Additional file 6: — Differential expression analysis results for all pairwise comparisons between ganglia using both DESeq (i) and EdgeR (ii). Data are available as compiled .xlsx spreadsheets (A) or individual .csv files (B). (ZIP 24942 kb) [file 13064_2016_57_MOESM6_ESM.zip › Patthey Supp Fig 3Bi dseq results N-P_vs_Top-Tmm-VA.csv]

gene_name	ensembl_id	baseMean	baseMean_nodose_petrosal	baseMean_profundal_trigeminal_vestibularacoustic	foldChange	log2FoldChange	pval	padj
PANX2	ENSGALG00000000003	329.692644457894	385.503464347819	292.485431197944	0.758710253597227	-0.398379059716905	0.0483821979233437	0.236490058819366
RFK	ENSGALG00000000004	584.005561373535	485.286654832342	649.818165734331	1.3390398422533	0.421198887746692	0.387669160011349	0.822261369963146
C10orf88	ENSGALG00000000011	567.737528984359	490.153988207988	619.459889501939	1.263806690152	0.337775808066404	0.0788265992606824	0.329361595254819
DUSP11	ENSGALG00000000013	124.534426797002	106.888584649315	136.298321562127	1.27514385197728	0.350660010086149	0.244150664180543	0.662119805511476
ENSGALG00000000014	ENSGALG00000000014	10.1066135410134	10.0850408904154	10.1209953080787	1.00356512363747	0.00513423952098997	1	1
ENSGALG00000000017	ENSGALG00000000017	186.673439988338	141.85746903103	216.550753959877	1.52653755518864	0.610263082514197	0.0938710062075528	0.370926466188967
AAK1	ENSGALG00000000019	434.089214262435	435.955269786493	432.845177246397	0.992866028339056	-0.0103290330152262	0.875893902288643	1
NFU1	ENSGALG00000000033	283.617744372848	297.229923993924	274.542957958797	0.923671998665953	-0.114547461760297	0.821538345331042	1
ENSGALG00000000038	ENSGALG00000000038	0.40032264954042	0.780492841311503	0.146875855026365	0.18818347491767	-2.40978814961084	0.520730424542101	0.9223214250461
FAM195A	ENSGALG00000000040	89.4778734856315	108.413319773638	76.8542426269606	0.708900371166834	-0.496345209486396	0.0598887813256277	0.27290825067246
GNAI3	ENSGALG00000000041	1869.54066246838	1868.11155646881	1870.49339980143	1.00127500058782	0.00183826537933487	0.906259236952232	1
USF1	ENSGALG00000000043	506.35404766838	503.856105338503	508.019342554965	1.00826275036137	0.011871649995514	0.677225035701917	0.987142957971345
WFIKKN1	ENSGALG00000000044	14.7654877454623	20.6149165120943	10.8658685677075	0.527087682423199	-0.923885116943624	0.00464075578628141	0.0380150222363247
ENSGALG00000000048	ENSGALG00000000048	67.3225199944869	50.2005392400293	78.737173830792	1.56845275016504	0.64934206846788	0.159692944730471	0.521447756110844
CSDC2	ENSGALG00000000049	1208.93646105191	1240.7572470408	1187.72260372597	0.957256229257323	-0.0630229515754082	0.54209562513907	0.933942190541554
OAT	ENSGALG00000000054	482.521017639168	530.832297598128	450.313497666528	0.848315936509655	-0.237326430159201	0.411114484588959	0.842354261188615
LAMTOR3	ENSGALG00000000055	273.349041297562	290.282264641816	262.060225734727	0.902777253919	-0.147558025573011	0.492015147600254	0.904267041595727
DAPP1	ENSGALG00000000056	100.524284186564	180.976614084825	46.8893975877225	0.259090920806735	-1.94846963412272	1.31262288654207e-14	1.45251391762626e-12
TUBB3	ENSGALG00000000059	43400.1773458127	37916.5866497878	47055.904476496	1.24103746234128	0.311546665765004	0.126934836522117	0.452979890510578
ARMC1	ENSGALG00000000062	595.247072098536	569.495551371273	612.414752583378	1.07536354078405	0.104824464301152	0.380500471073519	0.816253690965294
PSMA5	ENSGALG00000000065	1255.71623247146	1333.14686982561	1204.0958075687	0.903198165800145	-0.146885538574634	0.481691188229536	0.89681362046089
SPR	ENSGALG00000000067	236.766501677502	283.503630085693	205.608416072042	0.72524085850292	-0.46346788919435	0.0248475476813036	0.141916308121079
DDIAS	ENSGALG00000000071	15.3471601588306	12.3013461552605	17.3777028278773	1.41266676090128	0.498421183226634	0.220561579484866	0.628077725779138
SCRIB	ENSGALG00000000075	577.784935706465	507.236938655342	624.816933740547	1.23180487485179	0.300773742738485	0.132657818103446	0.466249289572578
NRBP2	ENSGALG00000000076	282.99370359879	211.695094232284	330.526109843127	1.56133098427144	0.642776404548487	0.00426837468206169	0.0355611755294716
FER1L5	ENSGALG00000000080	622.462247908664	551.144400269855	670.00747966787	1.2156659476896	0.281746845705032	0.486542106235648	0.900746774746252
IL4I1	ENSGALG00000000081	3.19482201594143	4.40996162343845	2.38472894427675	0.540759568428484	-0.886940806818106	0.44357989191188	0.870596707346303
GFPT1	ENSGALG00000000085	1790.86829594476	1872.76076083469	1736.27331935147	0.927119659735722	-0.109172540970389	0.450083302302116	0.876316531221791
TIMM17A	ENSGALG00000000086	569.556563249134	597.968838165266	550.615046638379	0.920808930993492	-0.119026268544134	0.914305490347007	1
INTS4	ENSGALG00000000091	404.085379231135	386.274710002726	415.959158716742	1.07684802536984	0.106814657945217	0.663300084727909	0.982815228877469
ADIPOR1	ENSGALG00000000094	842.337597485587	784.167144734035	881.117899319954	1.12363531835908	0.168173877405971	0.401194229903831	0.834012393886872
ANTXR1	ENSGALG00000000098	9.76467304036519	21.2524014836126	2.10618741153361	0.0991035019340126	-3.33492015220585	7.94370891055146e-08	2.55855032953038e-06
ENSGALG00000000099	ENSGALG00000000099	185.03450685152	148.332207365527	209.502706508848	1.41238851783943	0.498136997717195	0.0538218498253592	0.253976048209566
UBE2T	ENSGALG00000000102	0	0	0	NA	NA	NA	NA
ENSGALG00000000104	ENSGALG00000000104	4.64000365674077	6.88729685745547	3.14180818959764	0.456174353251036	-1.13234275625492	0.40646661854323	0.838524348801773
LRIF1	ENSGALG00000000106	287.547967977105	287.416200665149	287.635812851742	1.00076409118931	0.00110192963583232	0.989750315862476	1
TRIM7.1	ENSGALG00000000107	66.24855231422	122.3578892008	28.8423277231664	0.235721030426028	-2.08484761700421	2.16624284404896e-14	2.26494133258214e-12
AFMID	ENSGALG00000000109	283.336609825318	224.072671150912	322.845902274922	1.44080891532501	0.526879013380273	0.0145316424571276	0.0939683910790248
PLP1	ENSGALG00000000112	4.97639151276114	5.06167468196122	4.91953606662775	0.971918658494585	-0.0410925175758482	0.97996740806574	1
ZMAT3	ENSGALG00000000113	78.4718702239456	93.3171889181975	68.5749910944443	0.734859160347808	-0.444460318594996	0.0963565876726896	0.377789698054694
GKN1	ENSGALG00000000114	0	0	0	NA	NA	NA	NA
HEP21	ENSGALG00000000115	0	0	0	NA	NA	NA	NA
TRIM27.1	ENSGALG00000000117	7.06320977847659	11.1040753322679	4.36929940928236	0.39348611014781	-1.34561538462995	0.01627042009785	0.102625674767189
GKN2	ENSGALG00000000119	0	0	0	NA	NA	NA	NA
BMP-10	ENSGALG00000000120	0	0	0	NA	NA	NA	NA
GNB2L1	ENSGALG00000000122	7493.5043023829	6583.50054415327	8100.17347453599	1.23037484696947	0.299097915139186	0.0840141745654284	0.34382443216314
B-BTN2	ENSGALG00000000123	0.357976439173319	0.549063945535083	0.230584768265476	0.419959769969531	-1.25167696329434	0.824586551354044	1
TCF25	ENSGALG00000000129	851.513942608719	818.168552491594	873.744202686802	1.06792689602401	0.0948128920129479	0.715552438064036	0.994280897932538
ARHGAP25	ENSGALG00000000132	1.83356345919993	0.658881821072696	2.61668455128476	3.97140195342566	1.9896483862632	0.215232722941503	0.61872255220062
Blec2	ENSGALG00000000136	0.52461377630249	0.23142889577642	0.72007036331987	3.11141078949587	1.63756888180395	0.739375902646712	1
SNRPE	ENSGALG00000000137	1405.52083251202	1240.18978814297	1515.74152875806	1.22218513912108	0.289462844125927	0.0867745324386531	0.352169670792582
ENSGALG00000000139	ENSGALG00000000139	0.539951607014462	1.09654076489002	0.168892168430756	0.15402269923608	-2.69878510979792	0.356111103968412	0.792325153953817
ENSGALG00000000140	ENSGALG00000000140	8.91600229890962	6.95508315175707	10.2232817303447	1.46990071970052	0.555718715583623	0.842875921036532	1
BLB1	ENSGALG00000000141	26.1040533498007	34.5480012137655	20.4747547738241	0.59264658025038	-0.754756072612375	0.0288505357998931	0.159452139809705
CEPT1	ENSGALG00000000142	244.602351509725	236.156861759574	250.232678009825	1.059603672514	0.0835247491113663	0.866643292366895	1
SUPT6H	ENSGALG00000000146	1327.86001477747	1347.57866890519	1314.71424535899	0.975612241196351	-0.0356202348647086	0.951769701102537	1
ENSGALG00000000149	ENSGALG00000000149	0.256714437293518	0	0.427857395489196	Inf	Inf	0.663002584936772	0.982815228877469
RPL9	ENSGALG00000000150	4461.12100179849	4003.12640560824	4766.450732592	1.19068204439269	0.251788212346449	0.138393881261049	0.475662565598994
ADAMTS19	ENSGALG00000000151	65.3023760424543	133.355153826618	19.9338575196785	0.149479468529545	-2.74198075551254	6.08508729956618e-08	2.00252285958332e-06
DENND2D	ENSGALG00000000154	4.62594059904473	5.44722345589399	4.07841869447856	0.748715144054838	-0.417511159149198	0.647284444896824	0.977442804557529
OR6A2	ENSGALG00000000155	0.154860527454327	0.127824650693363	0.17288444529497	1.35251255808005	0.435641989538749	1	1
BRD2	ENSGALG00000000156	5862.63616472987	5484.87466095807	6114.47716724441	1.11478885940055	0.156770490109175	0.469047789845328	0.888441429868048
DMA	ENSGALG00000000158	43.6450292861152	44.6527877026715	42.9731903417443	0.962385386280671	-0.0553133593771938	0.81533210078531	1
ZNF638	ENSGALG00000000160	609.028766383622	549.326079970777	648.830557325519	1.18113918305141	0.240178979016806	0.638260097789687	0.974699529620734
ISOC1	ENSGALG00000000161	16.0435803612156	17.1982732673909	15.2737850904321	0.888099918693131	-0.171206093882249	0.597190519031724	0.960418050415316
ENSGALG00000000162	ENSGALG00000000162	14.564979013014	15.264185319626	14.0988414752727	0.92365502514864	-0.114573973156428	0.96174340502902	1
MYBPH	ENSGALG00000000164	44.4131121654114	31.6056569775085	52.9514156240134	1.6753777863784	0.744486450244837	0.0720958888822545	0.309437926254485
CDS2	ENSGALG00000000165	139.997762869041	156.060721381564	129.289123860693	0.82845396789231	-0.271506556931834	0.340370777093402	0.778568574250871
DMB2	ENSGALG00000000166	89.2287968300638	98.7830332607618	82.8593058762651	0.838800987792487	-0.253599534499013	0.331289696595817	0.768338023502503
7.	ENSGALG00000000168	162.291685483173	42.4709346813298	242.172186017736	5.70206866966351	2.51148541366844	0.00251981831856926	0.0232308219893431
PCNA	ENSGALG00000000169	497.520464650557	490.569449026087	502.15447506687	1.02361546578937	0.0336738503104938	0.56980225729093	0.947354922665579
TMEM230	ENSGALG00000000171	60.029551472348	64.4292283077246	57.096433582097	0.88618838191566	-0.174314681923281	0.76832448976513	1
MYOG	ENSGALG00000000172	2.60850253892577	0.480476088861841	4.02718683896839	8.38165921744005	3.06723586538361	0.0402118162512419	0.204820482641757
KLF3	ENSGALG00000000177	36.7634749538496	76.340148385936	10.3790259991254	0.135957634594243	-2.87877092784248	3.93100709178735e-16	5.45941150050247e-14
BF1	ENSGALG00000000178	0	0	0	NA	NA	NA	NA
TAP2	ENSGALG00000000181	6.69062977126931	6.14560651277972	7.05397861026237	1.14780837263071	0.198881803222947	0.968584913286701	1
ENSGALG00000000182	ENSGALG00000000182	6.41505716095946	7.34000771798792	5.79842345627382	0.78997511706477	-0.340120883436389	0.265226458502894	0.690455396185178
STAMBP	ENSGALG00000000183	619.870789606169	645.319434887767	602.905026085104	0.93427377743545	-0.0980827189661811	0.450863593881141	0.87705248323515
SLC27A6	ENSGALG00000000184	1.54326626331156	1.61113312516073	1.49802168874546	0.929793860824514	-0.105017194721246	0.993444879685027	1
MTCH1	ENSGALG00000000186	37.2114003603398	35.7396200628461	38.1925872253356	1.06863439393525	0.0957683560757821	0.984774136541387	1
ENSGALG00000000187	ENSGALG00000000187	56.0884570862894	34.1476062619492	70.7156909691829	2.07088281464641	1.05024591786949	0.0108900925091916	0.0754136415389493
ENSGALG00000000188	ENSGALG00000000188	2.46053093332256	1.8487756513917	2.86836778794313	1.55149587013649	0.633659856620721	0.650755576099636	0.979075106182374
YTHDC2	ENSGALG00000000189	495.771149172396	458.624997999783	520.535249954138	1.13499101057371	0.182680871038576	0.585712473960529	0.954663888929068
ENSGALG00000000193	ENSGALG00000000193	165.739601942047	215.780716556801	132.378858865544	0.613487900948263	-0.704893203181844	0.0286393964799619	0.158516703441925
ENSGALG00000000194	ENSGALG00000000194	24.9875481215214	30.5385909598925	21.2868528959406	0.697047644532699	-0.520670824472487	0.203939437293658	0.600512585440847
SVCT2	ENSGALG00000000195	66.4604308635867	83.4306269633966	55.1469667970468	0.660991877973556	-0.59729555035449	0.0953658483805377	0.375070982796721
DAD1	ENSGALG00000000196	1042.22787750598	1011.23858981484	1062.88740263341	1.05107480404603	0.0718653482590746	0.711727921581411	0.993739191167289
ENSGALG00000000199	ENSGALG00000000199	9.32620165705155	9.26650170674606	9.36600162392187	1.01073759227858	0.0154084933271126	1	1
PLEKHM1	ENSGALG00000000201	789.805424388467	795.954084579975	785.706317594128	0.987125178217718	-0.0186950491694143	0.780233602992692	1
RASSF2	ENSGALG00000000206	1323.1827006385	938.546031181286	1579.6071469433	1.68303641426639	0.751066391233052	8.47593456167227e-05	0.00130443348425703
MCC	ENSGALG00000000208	94.6741504954577	107.785867141666	85.9330060646524	0.79725671225253	-0.326883756040842	0.225053215620452	0.635133403814767
PRNP	ENSGALG00000000209	421.770924562462	417.750942335004	424.450912714101	1.01603819333512	0.0229546346883409	0.874012254955989	1
DCP2	ENSGALG00000000215	203.105352953416	232.328613451684	183.623179287905	0.790359726078649	-0.339418660701293	0.110062138092866	0.412406100606389
PPFIA4	ENSGALG00000000217	422.717057831369	428.316099571247	418.984363338117	0.978212968780599	-0.0317795033751936	0.504064107677356	0.91137662354919
ENSGALG00000000218	ENSGALG00000000218	557.534569099835	563.576176862017	553.506830591713	0.982133122932254	-0.0260095074374836	0.972808237799086	1
ENSGALG00000000220	ENSGALG00000000220	1667.8540836122	1555.0930036443	1743.02813692414	1.12085137856026	0.164594993907068	0.599130626887587	0.960503926227514
PROM2	ENSGALG00000000221	3.99411172259518	3.34532312478952	4.42663745446562	1.32323165486268	0.404065652746941	0.789077273544738	1
Gga.5519	ENSGALG00000000223	346.624902075792	352.592371057932	342.646589421033	0.971792408306913	-0.0412799327972068	0.888118391407596	1
MGAT4C	ENSGALG00000000225	68.810831363426	116.732023952304	36.8633696375077	0.315794829810969	-1.66294054328115	4.26270957358401e-09	1.77277191002513e-07
TMEM9	ENSGALG00000000226	113.868800236666	153.775568164892	87.2642882845154	0.567478236795997	-0.817363029829259	0.00117770222580873	0.0124237326092631
CRMP2A	ENSGALG00000000227	9649.86988034685	10297.2606714246	9218.27601962832	0.895216340906028	-0.159691723978635	0.387719755502506	0.822261369963146
CBX1	ENSGALG00000000230	3522.17815093923	3415.86216941278	3593.05547195686	1.05187366871262	0.0729614456320656	0.549155625231862	0.936360445179251
BNIP3L	ENSGALG00000000231	1504.25264615553	1480.83822371851	1519.86226111355	1.02635266754329	0.037526544095247	0.591381504025886	0.958515566914419
SP2	ENSGALG00000000233	446.764700376874	416.643498979544	466.845501308428	1.12049150521211	0.164131711378585	0.590545188423031	0.958213040858528
EPB41L4A	ENSGALG00000000234	439.640631428039	558.398371768059	360.468804534693	0.645540572393395	-0.631420322745625	0.00652419937759778	0.0502612367318448
PPP2R2A	ENSGALG00000000235	563.065803309538	615.364282126756	528.200150764726	0.858353606321149	-0.220355993791992	0.645396537304648	0.976770595507151
MVP	ENSGALG00000000238	222.850053167274	243.64667739138	208.98563701787	0.857740557989088	-0.221386755208826	0.317679288575906	0.750957259913396
ENSGALG00000000239	ENSGALG00000000239	0.0502253479434671	0	0.0837089132391118	Inf	Inf	1	1
STARD4	ENSGALG00000000241	539.241436455285	709.584553133702	425.679358669673	0.599899415495683	-0.737207469050107	0.00158149907110262	0.0158442971134027
EBF2	ENSGALG00000000242	1311.24437883269	816.612163864531	1640.99918881147	2.00952087346533	1.00685156315855	2.98081542614001e-06	6.64559409733542e-05
RDM1	ENSGALG00000000243	508.205956991442	506.81789134894	509.131334086443	1.00456464299503	0.0065704034218132	0.902971496548645	1
CAMK4	ENSGALG00000000244	16.1054400636985	19.0853003426229	14.1188665444156	0.739777016392252	-0.4348376157988	0.386645615571838	0.821364205518731
WDR36	ENSGALG00000000247	564.929246534914	534.20222779166	585.413925697083	1.0958657512851	0.132071072187038	0.455654937925519	0.879809241111799
GH1	ENSGALG00000000249	7.19787408502625	7.09586646498113	7.26587916505633	1.02395939959048	0.0341585130227818	0.728416441908352	0.998042875069133
CD79B	ENSGALG00000000251	7.37799855624748	7.92076721962719	7.01615278066101	0.885792068636407	-0.174960015467419	0.636056196756728	0.974699529620734
SCN4A	ENSGALG00000000252	4.33917543751486	7.18440088987886	2.4423584692722	0.339952976832475	-1.5565928920017	0.0306380935419873	0.165998375103294
6.	ENSGALG00000000253	86.7876147469666	93.3660992656092	82.4019584012049	0.882568288161923	-0.180220184570358	0.463845663585944	0.88372987103439
MAN2A1	ENSGALG00000000255	302.771422386716	324.470043084499	288.305675254861	0.888543276643202	-0.170486050228169	0.240691812287147	0.657909829389929
HEATR1	ENSGALG00000000258	451.913422486242	483.172878818002	431.073784931735	0.892172975408474	-0.164604646433644	0.479493047505755	0.895140609973153
PSMF1	ENSGALG00000000259	724.756660573475	668.405785197235	762.323910824301	1.14051064145017	0.189679907672201	0.326584811408391	0.762469003021646
ENSGALG00000000264	ENSGALG00000000264	392.798934966085	401.46287601917	387.022974264028	0.964031788198386	-0.0528473759009513	0.510345196789945	0.915755015697239
THRA	ENSGALG00000000270	323.469095012164	297.307542238655	340.910130194504	1.14665819651776	0.197435407328056	0.488701757417692	0.901971129454892
C2CD2L	ENSGALG00000000271	171.305102827989	173.92188722411	169.560579897242	0.974923758035994	-0.0366386946960813	0.879742825154005	1
CDCA2	ENSGALG00000000272	89.4429432470387	83.6146652507322	93.3284619112431	1.11617336063455	0.158561119554072	0.397826045085589	0.831004646130213
FER	ENSGALG00000000273	59.6739633297198	72.0089121030384	51.4506641475074	0.714504116849954	-0.484985770981383	0.164025816644141	0.530220545026481
ENSGALG00000000274	ENSGALG00000000274	3.70333045832632	6.3887838013634	1.91302822963494	0.299435430766445	-1.73968315616711	0.050296927907413	0.241866230833043
KCTD9	ENSGALG00000000275	443.309639982721	430.589912287279	451.78945844635	1.04923372692699	0.0693360879426376	0.506965318014344	0.913406448952765
FBXL17	ENSGALG00000000276	200.957483625741	228.636464215343	182.504829899339	0.798231509246247	-0.325120866231004	0.210687297655378	0.61157896680865
GnRH-I	ENSGALG00000000277	4.07967495704076	0.355783176362671	6.56226947749282	18.4445749925048	4.20512464112964	0.000207459952437774	0.00286283387420512
EFNA5	ENSGALG00000000280	296.122890279683	218.133483531436	348.115828111848	1.5958844212089	0.674356170992158	0.00362931660494538	0.0313051822026571
HOXB4	ENSGALG00000000284	184.856555092271	451.581295709536	7.04006134742767	0.0155897983692308	-6.00325392072504	7.55954987840941e-09	3.00358178633495e-07
DPAGT1	ENSGALG00000000285	298.900792010126	300.349596498644	297.934922351114	0.991960454831039	-0.0116454871344214	0.781367617526175	1
ENSGALG00000000287	ENSGALG00000000287	0.137280845859205	0	0.228801409765342	Inf	Inf	1	1
HMBS	ENSGALG00000000291	311.625436532138	309.845581665176	312.812006443446	1.0095738811647	0.0137464917389739	0.757865059901797	1
ENSGALG00000000293	ENSGALG00000000293	6.04942325525859	6.65042850702425	5.64875308741482	0.849381822757519	-0.235514860346371	0.5519493066268	0.93739104931561
IGFN1	ENSGALG00000000295	42.6531029564356	53.0366373866892	35.7307466695999	0.673699322396471	-0.569823246617152	0.0693991868021421	0.301366864546996
PCNX	ENSGALG00000000296	709.696921131606	749.515897914268	683.150936609831	0.911456232630802	-0.13375471397403	0.50416699051018	0.911401946780882
PKP1	ENSGALG00000000299	4.7526507055613	8.32440907312013	2.37147846052208	0.284882499128939	-1.81156109799009	0.0128196161126077	0.0855281395824839
VPS11	ENSGALG00000000300	412.547982551826	402.662064256229	419.13859474889	1.04091900368885	0.057857813572386	0.869448757005613	1
TNNT2	ENSGALG00000000302	103.248351632241	145.189331851743	75.2876981525728	0.518548416693945	-0.947449395601631	0.0896384509078538	0.359658271130879
MTFR1	ENSGALG00000000304	722.915052473443	685.509323534273	747.852205099557	1.09094388569927	0.125576896432012	0.386891930347007	0.821541596520269
METTL22	ENSGALG00000000305	129.498915123077	114.580891729587	139.444264052071	1.21699405500493	0.283322120528346	0.210781720036106	0.611645134743078
ENSGALG00000000307	ENSGALG00000000307	52.8567862596632	59.9561073593403	48.1239055265452	0.802652267568338	-0.317152989471651	0.526301041107548	0.925808295057357
ENSGALG00000000308	ENSGALG00000000308	477.65004194616	420.192933932934	515.954780621645	1.22789970738536	0.296192728813388	0.270902500888367	0.698385909136257
LAD1	ENSGALG00000000309	8.88949213433382	10.9507135409366	7.515344529932	0.686288112809975	-0.543113728896849	0.110616030518641	0.413634850067309
DOCK5	ENSGALG00000000311	80.7894321331575	122.538334092035	52.9568308272393	0.432165421699507	-1.2103444505898	0.000141133811861303	0.00204840234319886
SIK2	ENSGALG00000000312	206.208552602458	188.474216583783	218.031443281575	1.15682371431772	0.210169032244258	0.37851777060334	0.814686220327103
TNNI1	ENSGALG00000000313	102.337679444477	90.0377280851501	110.537647017361	1.22768143275255	0.295936248808723	0.64542570361878	0.976770595507151
NEFL	ENSGALG00000000314	19166.7520670369	30877.1502518254	11359.8199438446	0.367903768683219	-1.44259964001507	6.08844755001044e-11	3.53129957900605e-09
PREP2	ENSGALG00000000316	110.517993253349	67.4707713132193	139.216141213435	2.06335482022508	1.04499193240373	0.000102418592846909	0.00154731802247157
NEFM	ENSGALG00000000317	88659.3908878537	99709.0010277456	81292.9841279257	0.8153023627757	-0.294592898881867	0.175776547886985	0.553087795034956
CSRP1	ENSGALG00000000318	112.256933141209	141.147936961076	92.996263927964	0.658856699787326	-0.601963379255234	0.0046134773013873	0.0378530186386997
PIGV	ENSGALG00000000324	97.9527782070847	91.3175111088033	102.376289605939	1.12110249570818	0.164918181167659	0.435755031591824	0.865198196836507
FBN3	ENSGALG00000000327	883.99899666833	1907.04805744694	201.966289482589	0.10590519137361	-3.23915478425973	5.80959970454234e-13	4.99691592769102e-11
AHCYL1	ENSGALG00000000329	981.375728619213	786.76238504477	1111.11795766884	1.4122662430101	0.498012093751972	0.00729960235290306	0.0549758111533565
FTSJ3	ENSGALG00000000332	1755.41897115749	1654.20759714771	1822.89322049734	1.1019736722528	0.14008975624659	0.625503835202415	0.969377258117747
PPP1R12B	ENSGALG00000000336	513.676831212614	642.000486262542	428.127727845996	0.666865114601977	-0.58453311484782	0.00346923596868104	0.0302344813436348
CTXN1	ENSGALG00000000337	161.255155507759	390.467606176903	8.4468550616622	0.0216326653684949	-5.53064475854747	1.95951416278676e-31	1.18652501585064e-28
JAC	ENSGALG00000000341	0.0763008084115133	0.190752021028783	0	0	-Inf	0.817531264203501	1
ENSGALG00000000346	ENSGALG00000000346	204.098259916752	207.273391157579	201.9815057562	0.974469055715136	-0.0373117214874518	0.991933349225999	1
PSMC5	ENSGALG00000000349	177.138533471864	190.192723834169	168.435739896993	0.88560559258752	-0.175263762139166	0.555240906594756	0.938517182614139
TIMM44	ENSGALG00000000352	238.062225769775	247.92056372013	231.490000469539	0.933726500924146	-0.0989280648053561	0.634938072442709	0.974198403080966
DHRS7C	ENSGALG00000000353	0	0	0	NA	NA	NA	NA
SLC37A2	ENSGALG00000000356	60.3705986121356	44.1245456502359	71.2013005867353	1.61364382425895	0.690322171130008	0.040194927831384	0.204820482641757
ENSGALG00000000357	ENSGALG00000000357	1.2001198485369	2.74917288162491	0.167417826478224	0.0608975257966574	-4.03747257565633	0.0292021288939944	0.160866749343991
ARID1A	ENSGALG00000000360	3687.67047515154	3649.99031681798	3712.79058070725	1.01720559739567	0.0246113059066403	0.918742947738013	1
NAV1	ENSGALG00000000362	4292.78481905556	3702.7711505825	4686.12726470426	1.26557301926884	0.33979074845846	0.157095284856343	0.516306648318566
SMARCD2	ENSGALG00000000363	5289.59810186989	3321.35952917512	6601.75715033308	1.98766712617007	0.991076169559225	2.6792811499521e-05	0.000478289599622345
STC1	ENSGALG00000000364	33.4959991593194	37.3111737265687	30.9525494478199	0.829578551311535	-0.269549501021307	0.466669916737542	0.886042152728216
NKX2-6	ENSGALG00000000365	0.0330062310667775	0.0825155776669438	0	0	-Inf	0.817542949813839	1
RPS6KA1	ENSGALG00000000366	1010.51414800942	1043.26517699995	988.680128682406	0.947678644393644	-0.0775301673426045	0.497837811483042	0.907458561393442
ASIC2	ENSGALG00000000367	78.8912653275057	91.2497748398641	70.6522589859335	0.774273241878377	-0.369085309994321	0.244925539815318	0.663270630004343
GAS7	ENSGALG00000000368	99.1792270121211	159.341517437711	59.0710333950614	0.370719661422537	-1.43159946318164	2.95186964667201e-09	1.25874373834707e-07
CRHR1	ENSGALG00000000371	439.636492775409	723.550909326958	250.360215074376	0.34601603266211	-1.5310892081634	7.73872236189469e-11	4.39465947723299e-09
HMGN2	ENSGALG00000000372	4518.56206778589	4408.91138793757	4591.6625210181	1.04145039829572	0.0585941290214974	0.607424570844361	0.962761263782324
ENSGALG00000000373	ENSGALG00000000373	240.879137554634	244.61900598288	238.385891935803	0.974519093387565	-0.0372376429437526	0.895926246014287	1
RNPEP	ENSGALG00000000374	628.992724192323	631.226367743582	627.503628491484	0.994102370492846	-0.00853366986264223	0.844566195661172	1
HNRNPM	ENSGALG00000000377	5508.03076962942	5306.32175218779	5642.50344792385	1.06335493990681	0.0886232380461464	0.57669323547436	0.951694698033525
SLC25A37	ENSGALG00000000378	12.8224769964876	12.8650596467837	12.7940885629569	0.994483423647044	-0.00798077090879825	0.987604563665593	1
ITGB3	ENSGALG00000000379	72.5359133352221	131.367981038961	33.314534866063	0.253597068346378	-1.97939002727514	8.26479558856152e-06	0.000166594508148661
ENSGALG00000000382	ENSGALG00000000382	0.876000897698321	1.5780451418109	0.407971401623267	0.258529614149755	-1.95159854649452	0.265816347527637	0.691383291849422
DHDDS	ENSGALG00000000385	468.609512164946	473.390035868789	465.422496362384	0.983169186288886	-0.0244883942752844	0.835083629398219	1
ENSGALG00000000386	ENSGALG00000000386	979.185746294552	968.028866454017	986.623666188241	1.01920893103357	0.027449824682316	0.414193395170848	0.845249341614491
LIN28A	ENSGALG00000000388	71.0701209950989	60.2410610208145	78.2894943112885	1.29960350937773	0.378071544559514	0.203415472761876	0.599552847871744
ENTPD4	ENSGALG00000000390	234.893192235332	200.862275165963	257.580470281579	1.28237355704924	0.358816582081038	0.0783934451877241	0.328506086777294
SLC6A17	ENSGALG00000000394	526.383039879795	676.696714681754	426.173923345155	0.629785713597829	-0.667067063922991	0.000121383515365121	0.0018000793697415
BTF3	ENSGALG00000000395	234.323550127234	252.520391696618	222.192322414311	0.879898533823186	-0.184590927035175	0.897772754334308	1
METTL2A	ENSGALG00000000396	126.906158235666	124.279852207049	128.657028921411	1.03522032442612	0.0499378470768746	0.834490342622668	1
IPO9	ENSGALG00000000397	874.230173049864	803.59559460466	921.319892013333	1.14649694224194	0.197232507192342	0.277029815173904	0.704701284171159
DUSP28	ENSGALG00000000399	0	0	0	NA	NA	NA	NA
KCNC4	ENSGALG00000000400	1100.61888414991	1125.40068635053	1084.09768268283	0.963299290493912	-0.0539439917011858	0.423481505835116	0.854185614301397
RBM15	ENSGALG00000000401	352.254216713941	353.195823408012	351.626478917894	0.995556729762614	-0.00642456757513552	0.949778617228792	1
LOXL2	ENSGALG00000000402	181.723675613494	295.614301087072	105.796591964442	0.357887259091975	-1.48242291065251	2.49684409619311e-13	2.2233662310689e-11
COPS2	ENSGALG00000000404	445.629922030146	433.613486719926	453.640878903627	1.04618719850067	0.0651410219335629	0.617872363920445	0.966055483241507
R3HCC1	ENSGALG00000000405	833.148352923064	924.364557459344	772.337549898877	0.835533495595808	-0.25923042942397	0.252126279867878	0.673018449063645
ENSGALG00000000406	ENSGALG00000000406	0.410190207312686	0.103604245083057	0.614580848799106	5.93200450721312	2.56851969397116	1	1
ENSGALG00000000407	ENSGALG00000000407	63.1326955658783	58.9662929658421	65.9102972992358	1.11776226695167	0.160613378914083	0.631547336376886	0.972613138363805
LSM7	ENSGALG00000000408	831.323013986111	865.390880538029	808.611102951499	0.934388287577945	-0.097905904529791	0.79599507502083	1
CHMP7	ENSGALG00000000409	630.716774717825	606.655460418195	646.757650917579	1.06610373286962	0.0923478204756706	0.553604084652509	0.937726153459739
ENSGALG00000000410	ENSGALG00000000410	1382.19540683068	1356.5901998539	1399.2655448152	1.03145780130646	0.0446847993230606	0.767466071903503	1
CCDC15	ENSGALG00000000412	226.007776759437	219.96687112329	230.035047183534	1.04577132914984	0.064567422935229	0.398328403220767	0.831588185143891
SLC16A4	ENSGALG00000000417	25.6098527025823	26.3818602159579	25.0951810269986	0.951228640496661	-0.0721359411153457	0.680111025002342	0.987317480121951
HBXIP	ENSGALG00000000419	345.860994615352	368.579879289798	330.715071499055	0.897268380835918	-0.156388522464053	0.435647292182065	0.865198196836507
KLHDC7A	ENSGALG00000000420	630.12150205057	122.614679865413	968.459383507342	7.89839670560136	2.98155983055221	2.02594887991868e-11	1.31063308308585e-09
HEPACAM	ENSGALG00000000421	1.09606056087301	0.317635049758663	1.61501090161591	5.08448580483478	2.34610188139365	0.238679004589696	0.654077257689865
CMTM3	ENSGALG00000000424	55.5479050829373	72.6299181146746	44.1598963951123	0.608012476695743	-0.717827166148783	0.0537345081531516	0.253642963649021
IGSF21	ENSGALG00000000426	1177.02364332862	241.946600417537	1800.40833860268	7.44134588167658	2.89556357848613	2.39493618397409e-26	9.29603691102556e-24
KDM5B	ENSGALG00000000427	5513.02792196747	4862.39705271474	5946.78183480262	1.22301444541277	0.290441444096121	0.122583299341073	0.442457316505762
chPKCI	ENSGALG00000000428	738.851538230826	739.502346567969	738.417666006064	0.998533229046616	-0.00211765661911854	0.811793859501974	1
SPPL2B	ENSGALG00000000430	932.589460274331	875.883919295792	970.393154260023	1.10790155279962	0.147829690414271	0.599252632522512	0.960503926227514
ENSGALG00000000433	ENSGALG00000000433	1822.90586518196	1730.32290783852	1884.62783674424	1.08917695547271	0.123238363644777	0.321439852346031	0.755231489184264
RABIF	ENSGALG00000000436	174.409939547887	189.468671856141	164.370784675717	0.867535424539842	-0.205005425652365	0.367754281216432	0.804779583198047
ENSGALG00000000437	ENSGALG00000000437	0.0511298602773453	0.127824650693363	0	0	-Inf	0.817538056012095	1
ERMP1	ENSGALG00000000438	175.413146180148	160.718715500989	185.209433299588	1.15238248838822	0.204619642573772	0.742065930557658	1
AP2S1	ENSGALG00000000439	290.711365721848	295.436982007867	287.560954864502	0.973341092608522	-0.0389826307015999	0.728740125012557	0.998042875069133
Segment	ENSGALG00000000441	6.48863785505587	4.40631620825617	7.87685228625566	1.78762755870691	0.838046191120633	0.222890303175772	0.631617350591165
KCNA2	ENSGALG00000000442	205.470672321558	93.2677195271876	280.272640851138	3.00503370589477	1.58738117298455	1.94578571740992e-10	1.04823146584168e-08
SPAG4	ENSGALG00000000443	0.37963796520335	0.422180916805203	0.351275997468781	0.832050866076597	-0.265256367009821	0.810075224290435	1
ENSGALG00000000446	ENSGALG00000000446	52.9860976997959	32.4192780915194	66.6973107719803	2.05733485439418	1.04077662782365	0.00329686508914343	0.0288986356221501
cKv1.1	ENSGALG00000000447	220.742187777528	174.820615951133	251.356568995125	1.43779706774048	0.52386006658085	0.0224346125749849	0.131480900178134
ARHGEF10L	ENSGALG00000000449	1547.21743014127	1136.12524307397	1821.27888818614	1.60306172166228	0.680829973728164	0.00169300648064132	0.0167617606958459
MEIG1	ENSGALG00000000451	1.02574726675761	0.255649301386727	1.53914591033821	6.02053634408296	2.5898920163008	0.250366734325168	0.670845065856145
tvb	ENSGALG00000000452	21.615172939632	33.4681247157355	13.7132050888963	0.409739272976023	-1.28722191499978	0.00263385547161423	0.0239821814233665
NUP160	ENSGALG00000000453	609.862072853521	616.497202249432	605.438653256248	0.982062288437265	-0.0261135628426617	0.956004376980367	1
KPNB1	ENSGALG00000000454	4232.33911781606	4313.44853767015	4178.26617124667	0.968660257507906	-0.0459373433376185	0.942206560405579	1
MRPS21	ENSGALG00000000456	456.469412137266	414.766862765121	484.271111718696	1.16757425723504	0.223514307654807	0.20883996826504	0.608186800993856
TMPRSS9	ENSGALG00000000458	8.70460880176692	11.7873181363899	6.64946924535159	0.564120622554786	-0.825924416385128	0.19272573753964	0.580883229516694
MRC2	ENSGALG00000000461	406.677462054982	791.519865863802	150.115859515768	0.189655201328325	-2.39854915653925	3.97781726890893e-19	7.43409849589425e-17
DDX25	ENSGALG00000000463	310.137786013418	235.156083616359	360.125587611458	1.53143215379866	0.614881453423075	0.0074998890103944	0.0562046137818567
RHOBTB2	ENSGALG00000000464	1275.62594621971	1216.12866620601	1315.29079956218	1.08153917929221	0.113085928588623	0.644828354300501	0.976694592777181
LCK	ENSGALG00000000466	7.5153947125369	9.65999828755804	6.08565899585614	0.629985514976166	-0.666609437246704	0.463027627159152	0.883461274063537
RCC2	ENSGALG00000000468	6041.87405075048	4980.59475143066	6749.39358363036	1.35513807496416	0.438439855208286	0.023057231342841	0.134194682071483
ADRA1A	ENSGALG00000000469	5.6367215889214	11.2355397041392	1.9041761787762	0.169477944888993	-2.56083055526949	1.42656473541695e-05	0.00027474983415702
LMNB2	ENSGALG00000000470	733.459072765248	792.964409807117	693.788848070669	0.874930626759691	-0.192759464682402	0.359800983037813	0.796131812753178
RPL36	ENSGALG00000000474	929.831321848783	877.986113576942	964.394794030011	1.09841691015025	0.135425741087559	0.374113315390779	0.81090025320527
LRRTM4	ENSGALG00000000476	91.1621517305762	154.214511385116	49.1272452942164	0.318564348147057	-1.65034327695531	0.000305752844225838	0.00401429883425042
ENSGALG00000000477	ENSGALG00000000477	0	0	0	NA	NA	NA	NA
ASZ1	ENSGALG00000000478	1721.39961974434	1852.36069855631	1634.09223386969	0.882167406781663	-0.180875636365083	0.336927703751791	0.774179376668907
PADI3	ENSGALG00000000479	7.43701532079835	3.69221228205613	9.93355067995983	2.69040616332819	1.42782398898487	0.048186664783652	0.235915178361877
ENSGALG00000000483	ENSGALG00000000483	0.403016201896534	0	0.671693669827557	Inf	Inf	0.380293222260875	0.816253690965294
NEMP1	ENSGALG00000000484	93.2993327056872	93.1195551066134	93.4191844384031	1.00321768431396	0.00463468471908413	0.802537580720071	1
PGM2	ENSGALG00000000486	220.630499701783	236.103925634439	210.314882413346	0.890772492868153	-0.166871086621816	0.551143684078569	0.93739104931561
ENSGALG00000000489	ENSGALG00000000489	1782.97326730166	1502.89196327075	1969.6941366556	1.31060261468759	0.390230315059106	0.0418892602940867	0.21200923514941
LONP1	ENSGALG00000000490	602.992123923405	596.803732147035	607.117718440984	1.01728204054094	0.0247197205704467	0.9417868707778	1
MCRS1	ENSGALG00000000495	0	0	0	NA	NA	NA	NA
ENSGALG00000000497	ENSGALG00000000497	0.546082365390057	0.503196034387558	0.574673252725056	1.14204646589573	0.191621350134718	1	1
ACE	ENSGALG00000000498	52.7825440698702	39.8835560672222	61.3818694049688	1.53902699402009	0.62201853627781	0.0940369618486534	0.371388345542634
PADI2	ENSGALG00000000503	1.99221550994572	2.11363116243087	1.91127174162228	0.904259823376256	-0.145190729283914	0.963950908920529	1
ETV7	ENSGALG00000000504	4.62987148460986	4.89732197849344	4.45157115535415	0.908980699023507	-0.137678433821884	0.840622938290193	1
KCNH6	ENSGALG00000000505	70.0270919472312	59.8306931283533	76.8246911598165	1.28403478453787	0.360684285638207	0.452675478134333	0.878426020766253
CPNE7	ENSGALG00000000507	16.4102742930914	10.8987111367473	20.0846497306541	1.84284632179437	0.881935767100302	0.0514015791511445	0.245695328446487
ENSGALG00000000508	ENSGALG00000000508	149.868112388681	150.274585466483	149.597130336813	0.995491884888144	-0.00651853954364398	0.921191128096725	1
AIM1L	ENSGALG00000000509	11.6748224935728	13.4329597755848	10.5027309722315	0.781862757552576	-0.355012705225485	0.280535623621235	0.709921141821843
DCAF7	ENSGALG00000000510	681.3027203918	666.063743287778	691.462038461148	1.038131928707	0.0539897970645945	0.722872274704403	0.996888083672702
KCTD20	ENSGALG00000000511	153.304302819118	150.186852103373	155.382603296281	1.03459524665536	0.0490664683510991	0.966839635208266	1
ZNF276	ENSGALG00000000513	355.968267458153	321.377369497797	379.028866098391	1.17938878736448	0.238039383407991	0.268913767683386	0.695034422945381
ENSGALG00000000514	ENSGALG00000000514	59.5816773951832	55.1592371699201	62.529970878692	1.13362646198435	0.180945340263426	0.488190895810706	0.901647268673111
FANCA	ENSGALG00000000516	179.13711943053	88.8522151481154	239.327055618806	2.69354067560219	1.42950385171738	1.2948699709558e-07	3.97974279931484e-06
KLHL12	ENSGALG00000000518	225.263926354451	236.324148513671	217.890444914971	0.92199822271809	-0.117164125228703	0.586053534129866	0.954970764225825
UBXN11	ENSGALG00000000519	1.58906433715486	0.867081779136124	2.07038604250069	2.3877632909821	1.25565982326402	0.651120565307911	0.979075106182374
SPIRE2	ENSGALG00000000521	2609.3295947756	1872.48033740484	3100.56243302277	1.65585847342995	0.727579370659603	0.00162679350998757	0.0162443272784906
ENSGALG00000000522	ENSGALG00000000522	230.484148632628	223.437515346642	235.181904156618	1.05256229595892	0.0739056218060153	0.990210922195624	1
STK38	ENSGALG00000000523	153.578479343375	169.234613132847	143.141056817061	0.845814305757279	-0.241587133160346	0.478354803425672	0.894239434926741
MAP3K3	ENSGALG00000000525	281.592211373237	284.758616873793	279.481274372866	0.981467312354361	-0.0269878751730469	0.85405614707997	1
ENSGALG00000000526	ENSGALG00000000526	15.1241059664827	4.61289322918129	22.1315811246836	4.79776574594845	2.26236271882167	0.000558103121674381	0.00664947341990363
SH3BGRL3	ENSGALG00000000527	3113.08300801142	2606.76745776551	3450.62670817536	1.32371865311423	0.404596520265112	0.0383091054261267	0.197441401246607
DBNDD1	ENSGALG00000000528	385.551092068718	252.39797355044	474.31983774757	1.87925374786252	0.910159881056319	9.41375642759257e-05	0.00143654682258968
LIMD2	ENSGALG00000000529	1758.55531494564	1598.61772573076	1865.18037442223	1.16674571062299	0.222490163445771	0.313349092491155	0.746209489986315
ENSGALG00000000530	ENSGALG00000000530	1.47663415469636	0.613572748046276	2.05200842579642	3.3443604402744	1.74173034304483	0.398254853537535	0.831588185143891
SRSF3	ENSGALG00000000533	1950.68002124564	1826.07387991318	2033.75078213395	1.11372864181741	0.155397765179687	0.318465664209373	0.751978353580016
il-1beta	ENSGALG00000000534	19.0778060243431	16.0407518510244	21.1025088065556	1.31555609129431	0.395672761926049	0.262016140460605	0.685635321398901
ERRFI1	ENSGALG00000000535	68.4905050326178	72.9306276429238	65.5304232924138	0.898530910953596	-0.15435995919624	0.597360275002065	0.960418050415316
RNF113A	ENSGALG00000000538	270.161941453485	243.09397049397	288.207255426495	1.18557961285857	0.245592544489922	0.355112852367236	0.791358510103815
GAS8	ENSGALG00000000540	216.306703367058	163.080554267579	251.79080276671	1.54396582656678	0.626640821007387	0.0130428176335697	0.086521548350998
ZC3H11A	ENSGALG00000000541	1124.96466082479	1033.95749370346	1185.63610557234	1.14669714450794	0.197484409827828	0.38889203309812	0.822911226633081
ZNF593	ENSGALG00000000542	489.143177119506	431.33474014114	527.682135105083	1.22337035716719	0.290861224439893	0.106698007834227	0.404101686913816
TNFRSF9	ENSGALG00000000543	103.78665497386	84.6205302236136	116.564071474024	1.37749162249396	0.462043544768718	0.101515869778952	0.390632241157542
RAB44	ENSGALG00000000544	2.83444308856373	1.53936002818897	3.69783179548024	2.40218774540396	1.26434891073477	0.296563677054234	0.728440847516956
REN	ENSGALG00000000545	0.631618113067301	0.915692950631092	0.442234888024774	0.482951067516668	-1.05005107192825	0.716458596537369	0.995022957282816
FBXO38	ENSGALG00000000546	429.287437423191	425.511780913243	431.804541763156	1.01478868772189	0.0211793422731723	0.890538972762884	1
CNKSR1	ENSGALG00000000547	2.12026575848021	2.57470336409052	1.81730735474	0.705831739720408	-0.5026037884483	0.482721710523856	0.897184980725784
MATN1	ENSGALG00000000548	6.27371692128577	3.81194318969467	7.91489940901318	2.07634243616499	1.05404439659383	0.0840925513929567	0.344052173780156
ENSGALG00000000549	ENSGALG00000000549	22.9086636407145	28.2973378249829	19.3162141845356	0.682615951507701	-0.550853966866984	0.135120154347575	0.470105662679114
STRADA	ENSGALG00000000550	847.044685982173	785.482405341203	888.086206409486	1.13062520607793	0.177120765805129	0.334922865953379	0.772169105208995
C26H6ORF89	ENSGALG00000000551	471.929721756462	465.013164530199	476.540759907304	1.02478982587246	0.0353280577670102	0.954646666915132	1
UTS2	ENSGALG00000000556	0.385567862342345	0.52797527811897	0.290629585157929	0.550460593900082	-0.861288806338035	0.819825975271797	1
ETNK2	ENSGALG00000000557	19.5331629630072	25.3475276414195	15.6569198440656	0.617690216795788	-0.695044613948303	0.0589877105101874	0.269638741671928
SLC1A6	ENSGALG00000000558	6.68242459070867	12.8794205467162	2.55109395337034	0.198075211855768	-2.33587974959366	0.000813591449389863	0.00908270454340984
PI16	ENSGALG00000000560	2.18048368825372	1.13215749638347	2.87936781616722	2.54325729888728	1.34667742547706	0.253862413166824	0.675078736164774
LAPTM5	ENSGALG00000000562	0.331843041439055	0.645895722042478	0.122474587703439	0.18961975365953	-2.39881882990133	0.46746440346727	0.887011929370823
CCDC47	ENSGALG00000000564	314.018368642431	316.713770451555	312.221434103014	0.985815784573763	-0.0206100137118788	0.863495039155442	1
LGR6	ENSGALG00000000568	21.8105097614411	23.5195686528469	20.6711371671706	0.878890998056996	-0.18624384455152	0.610115120593929	0.963783331935065
SDC3	ENSGALG00000000569	1463.61484303813	1835.80007096813	1215.49135775146	0.662104429002695	-0.594869313923618	0.0311825073460042	0.168165584682512
PER3	ENSGALG00000000573	104.124782037413	98.0275674693844	108.189591749432	1.10366496427876	0.142302284678371	0.669575689369187	0.984336467322474
RRNAD1	ENSGALG00000000576	50.9706511896722	45.26426825356	54.7749064804136	1.21011359718834	0.275142484200523	0.699363480080654	0.993428203196109
RANBP3	ENSGALG00000000577	1108.47494660153	1047.17673375897	1149.3404218299	1.09756107520094	0.134301222619761	0.44823296576639	0.874400855125208
VAMP3	ENSGALG00000000579	289.44462061787	261.755363894802	307.904125099915	1.17630493036873	0.234262094618164	0.360882215693856	0.797057919634315
DDX42	ENSGALG00000000581	1350.38195863135	1240.46881581466	1423.6573871758	1.14767688556591	0.198716525980711	0.362979407727924	0.79993918680817
SOX13	ENSGALG00000000583	321.484052149506	232.312829815869	380.931533705264	1.63973523979364	0.71346288857972	0.0121666243765471	0.0820028316171727
ENSGALG00000000584	ENSGALG00000000584	158.545223323593	145.934415429121	166.952428586575	1.14402369102346	0.194116928487073	0.987789821241027	1
MYL4	ENSGALG00000000585	1370.1689229051	1406.43944679677	1345.98857364398	0.957018502794083	-0.063381277144486	0.830717748864838	1
PLEKHA6	ENSGALG00000000587	2917.25474227155	2243.43102712411	3366.47055236984	1.50059017267198	0.585530015209384	0.211793713447396	0.613144623095558
BTN1A1	ENSGALG00000000589	12.0810545788324	15.9941353617624	9.47233405687903	0.592237957390606	-0.755751136988746	0.145404415441613	0.491259631787859
ENSGALG00000000593	ENSGALG00000000593	0.0330062310667775	0.0825155776669438	0	0	-Inf	0.817542949813839	1
CDC27	ENSGALG00000000596	911.757848216142	922.952802534394	904.294545337307	0.979784169736684	-0.0294641125408155	0.849920244626514	1
PUM1	ENSGALG00000000597	1821.8540465029	1680.85352794282	1915.85439220963	1.13981043580545	0.188793906790077	0.357283448878184	0.793545195498533
MARCH2	ENSGALG00000000599	29.4917302626922	31.8327524235547	27.9310488221172	0.877431158024828	-0.188642156788975	0.981320040292621	1
PTPN7	ENSGALG00000000600	3.22680091392337	2.40808243560956	3.77261323279924	1.56664621485197	0.647679422500465	0.817923086240248	1
KANSL1	ENSGALG00000000603	1694.49908747576	1558.89404307191	1784.90245041166	1.14497996726858	0.19532235694658	0.446233721286927	0.872794159406196
NKAIN1	ENSGALG00000000604	446.139617229489	538.45175357507	384.598192999102	0.714266766605455	-0.485465097691925	0.0330992754434725	0.17605651147691
ARL8A	ENSGALG00000000606	1059.92035535723	1126.69902679947	1015.4012410624	0.901217820296492	-0.150052253796053	0.343432953398584	0.781128746466447
GPR37L1	ENSGALG00000000607	22.7723093793293	18.8014413593996	25.4195547259491	1.35200031955214	0.43509549260844	0.598677000524143	0.960503926227514
CDH1	ENSGALG00000000608	27.6750989404802	46.5069344250476	15.1205419507685	0.325124460205765	-1.62093599597973	6.10124022701486e-07	1.60627086185306e-05
CAMTA1	ENSGALG00000000610	492.111717670899	550.11019700441	453.446064781891	0.824282238815245	-0.27878968609535	0.110187045582092	0.412567770472844
PPP1R15B	ENSGALG00000000611	447.103532929061	474.543111118041	428.810480803074	0.903628080898238	-0.146198990664608	0.605534189938051	0.962668269045757
RAB11B	ENSGALG00000000613	3479.85588988373	3569.96361186863	3419.78407522714	0.957932474117604	-0.0620041327559559	0.738626434160285	1
SNRNP40	ENSGALG00000000615	460.241152105798	485.325505831226	443.518249622179	0.913857286075574	-0.129959212696983	0.885765942895989	1
ELF3	ENSGALG00000000616	4.37038478652613	6.78427941183682	2.76112170298568	0.406988205433908	-1.29694110926211	0.0740397846871628	0.315455744608576
ZCCHC17	ENSGALG00000000618	587.977993898672	590.825967062389	586.079345122862	0.991966125045033	-0.0116372404687516	0.956469985789249	1
ANGPTL4	ENSGALG00000000619	1003.22201691033	598.904908921497	1272.76675556956	2.12515665944623	1.08756919582708	0.019208700484885	0.116498921450396
FABP3	ENSGALG00000000620	272.613086347492	420.13179952859	174.267277560093	0.414791924238133	-1.26954028891128	2.38558933599293e-07	6.93148778661438e-06
KANK3	ENSGALG00000000621	128.706694136018	113.804958782674	138.641184371581	1.21823500359361	0.284792463142338	0.552050147658174	0.93739104931561
PIK3C2B	ENSGALG00000000623	4955.95910541161	3022.01310951371	6245.25643601022	2.06658813502473	1.04725089250592	7.58701058527305e-07	1.95326813333101e-05
TANGO6	ENSGALG00000000624	191.784543288585	165.032653100321	209.619136747429	1.27016764748977	0.345018928682289	0.127781453672345	0.454821454430276
MAPT	ENSGALG00000000625	1792.42543068386	1939.3824096532	1694.45411137097	0.873708095390001	-0.194776736986175	0.242507961175778	0.660091359337796
DNAJC11	ENSGALG00000000627	334.06674643905	353.644296116398	321.01504665415	0.907734269093066	-0.139658071346949	0.629483752715156	0.971467534774394
KIF21B	ENSGALG00000000628	498.441207099741	541.805745048264	469.531515134059	0.866604903003074	-0.206553695897925	0.296163282654318	0.728048030662725
ENSGALG00000000629	ENSGALG00000000629	319.517367816708	274.325073380968	349.645564107201	1.27456655637756	0.350006711177891	0.100139262740358	0.386809941149154
HAS3	ENSGALG00000000630	9.64765360359279	14.1822374846076	6.62459768291621	0.46710525684724	-1.09818041342991	0.0568514715062262	0.263266312530209
CHTF8	ENSGALG00000000632	151.151182295907	143.239474793878	156.425653963927	1.09205688019328	0.127048001528507	0.544150053117005	0.934389665738457
KLHL21	ENSGALG00000000634	769.930385639296	679.196136631478	830.419884977842	1.22265107262884	0.290012737788277	0.122211630718908	0.441788159699292
MDM4	ENSGALG00000000636	255.362262416073	232.548344215043	270.571541216759	1.16350663398641	0.218479436606618	0.27459682342484	0.701577504304681
ZBTB48	ENSGALG00000000637	194.006992121953	175.916523487335	206.067304545032	1.17139254721497	0.228224620688459	0.225812458057755	0.635927078459784
CIRH1A	ENSGALG00000000638	635.877101374638	658.615500235329	620.718168800844	0.942459095753222	-0.0854980904419494	0.642036365353387	0.976188573969709
LRRN2	ENSGALG00000000639	1525.22042616468	829.499981179653	1989.0340561547	2.39787112873233	1.26175412458417	2.16223314614079e-09	9.43281999028219e-08
ENSGALG00000000641	ENSGALG00000000641	289.909234174028	285.950899914521	292.548123680366	1.0230711767923	0.0329065193092032	0.809194164014805	1
TAS1R1	ENSGALG00000000642	79.5392877185016	68.7290220562201	86.746131493356	1.26214703626072	0.335879989660823	0.136117358013436	0.471736393225137
ANKS3	ENSGALG00000000643	100.324986757428	103.668477956361	98.0959926248058	0.946247061388318	-0.0797111801346568	0.947605748952456	1
NFASC	ENSGALG00000000644	11595.6809808341	8802.82426748931	13457.5854563972	1.52878042858346	0.612381214193108	0.0295554531394893	0.162340511475178
ESPN	ENSGALG00000000645	301.570014836195	55.6436468178568	465.520926848421	8.36611102022574	3.06455714300542	2.97573756531146e-10	1.53743055507457e-08
NIP7	ENSGALG00000000650	287.432688490792	288.917149012857	286.443048142748	0.991436642378058	-0.0124075147151864	0.89674983631884	1
ACOT7	ENSGALG00000000652	828.170551052974	607.33018385574	975.397462517797	1.60604147207919	0.683509147394749	0.00190541852722343	0.018449265465429
CNTN2	ENSGALG00000000653	33060.3515137929	30807.7575056272	34562.08085257	1.12186292190391	0.165896406810333	0.828876081617079	1
ENSGALG00000000654	ENSGALG00000000654	0.580339752970031	0.75940417389539	0.460963472353125	0.607006766882247	-0.720215495221818	0.809413374216735	1
TMEM81	ENSGALG00000000656	12.1854654023419	10.7978141989581	13.1105662045978	1.21418705332629	0.279990695167116	1	1
TERF2	ENSGALG00000000657	708.824721872572	647.968605830014	749.395465900944	1.15653051576628	0.20980333286893	0.35593384585316	0.792239168609037
CYB5B	ENSGALG00000000660	835.574457257838	887.36521673367	801.04728427395	0.902725584875357	-0.14764059832942	0.675742467381273	0.987128651440128
EDN2	ENSGALG00000000667	0.800862469424288	1.28368887569906	0.478978198574438	0.373126391948828	-1.42226368652285	0.52244656699414	0.923421246515932
RBBP5	ENSGALG00000000668	375.908936440944	386.502538549683	368.846535035119	0.954318531565622	-0.0674572068447486	0.993950830918381	1
ETV3	ENSGALG00000000669	654.147046935338	613.984719362153	680.921931984128	1.10902097480783	0.149286651311244	0.677576996780086	0.987142957971345
DSTYK	ENSGALG00000000670	138.482547895612	140.443060584299	137.175539436488	0.97673419295893	-0.0339620922381203	0.890481614140995	1
NFAT5	ENSGALG00000000671	1210.16025927282	1198.84724707798	1217.70226740272	1.01572762532566	0.0225135849113635	0.981820736471222	1
SCMH1	ENSGALG00000000672	372.042180542633	365.530731859303	376.383146331519	1.02968947211911	0.0422093232539107	0.888170033897789	1
TMCC2	ENSGALG00000000673	1140.25513064271	1118.07976054919	1155.03871070506	1.0330557366835	0.0469180943458842	0.670025574555947	0.98436016572476
MYO1D	ENSGALG00000000674	304.645406481056	197.982426600694	375.754059734632	1.89791622512275	0.924416312555356	0.00591272256254005	0.0463765772806898
CTPS1	ENSGALG00000000675	918.870247055334	936.999874374853	906.783828842321	0.967752348363236	-0.0472901914988029	0.889574578517875	1
CITED4	ENSGALG00000000678	2208.91783875377	1393.58312385018	2752.47431535617	1.97510594685708	0.981930043115435	3.63663027892346e-07	1.01570681111335e-05
NUAK2	ENSGALG00000000680	107.456411211964	55.2337690195709	142.271506006894	2.57580658593989	1.3650242673728	0.00588042348913139	0.0461710844286675
PAK1	ENSGALG00000000681	291.209634367567	307.078074757891	280.63067410735	0.913874018288695	-0.129932798003712	0.508029608599169	0.91459420890698
KLHDC8A	ENSGALG00000000684	193.534247101913	128.316998003899	237.012413167255	1.84708508501776	0.885250324850879	0.0994570953610731	0.385562930526569
MAP3K14	ENSGALG00000000685	356.233191405621	322.800109089472	378.521912949719	1.17262015188726	0.229735755278707	0.334696908003902	0.771980340463724
KIAA0556	ENSGALG00000000687	138.295968990332	149.428126272796	130.874530802023	0.87583598929092	-0.19126736157915	0.410187860308449	0.842321525162622
GDPD4	ENSGALG00000000690	62.0901168278195	92.5395299448374	41.7905080831408	0.451596286560479	-1.14689447189161	0.0314149141659217	0.169212155625313
CDK18	ENSGALG00000000692	38.6126318295913	52.1598289971285	29.5811670512331	0.56712546072307	-0.818260168289974	0.00120369471734865	0.0126247373696257
NOB1	ENSGALG00000000693	497.967401296402	477.90118950254	511.344875825643	1.06998033706071	0.0975842845837547	0.738121093272951	1
FMNL1	ENSGALG00000000694	43.1139279451897	24.0578723930533	55.8179649799474	2.32015383854413	1.21422046688155	0.00182967403211571	0.0178579016751564
MFSD4	ENSGALG00000000695	14.8212166198902	14.3252378327148	15.1518691446738	1.05770454366008	0.0809366851786944	1	1
WWP2	ENSGALG00000000699	379.774653044968	337.39454944461	408.028055445206	1.20934987277319	0.274231686020157	0.274537543402987	0.701577504304681
ELK4	ENSGALG00000000701	377.152496735591	381.038670683641	374.561714103558	0.983001839239931	-0.0247339789727327	0.890020874515873	1
SLC45A3	ENSGALG00000000703	190.113656965751	164.35025934391	207.289255380312	1.26126515533237	0.334871604825379	0.562107488935461	0.943054767539068
MKS1	ENSGALG00000000706	125.273504002972	103.547034087983	139.757817279631	1.34970372170081	0.43264275087322	0.158282714216623	0.51852060761983
PSMD7	ENSGALG00000000707	1484.67669908795	1503.25434255357	1472.2916034442	0.97940286069171	-0.0300256849344995	0.875987813446739	1
NUCKS1	ENSGALG00000000708	5346.53732126496	4926.05773574789	5626.85704494301	1.14226372218691	0.191895773964258	0.370828427523573	0.808344663143325
RNF207	ENSGALG00000000710	1137.55598319704	938.156007985237	1270.48930000491	1.35424096759065	0.437484468467723	0.0561931251094033	0.261096233243139
RAB29	ENSGALG00000000712	14.3099125558581	13.3372986179434	14.9583218478011	1.12154059651006	0.165481842736918	1	1
ZFHX3	ENSGALG00000000713	2703.39984922147	4850.84811193293	1271.7676740805	0.262174292976108	-1.93140186323347	8.36156979179546e-13	7.03208019489998e-11
RPL22	ENSGALG00000000719	4094.36881502199	3559.80296216351	4450.74605026097	1.25027876474264	0.32224979702643	0.102273709609827	0.392949090374
ENSGALG00000000720	ENSGALG00000000720	42.5956364334422	19.5472597506349	57.961220888647	2.96518395049027	1.56812160771499	4.19966529625973e-06	9.08207617925426e-05
SLC41A1	ENSGALG00000000721	617.040938310624	531.84810412069	673.836161103914	1.26697106915136	0.341383581409739	0.140070218560329	0.479061876657712
ENSGALG00000000722	ENSGALG00000000722	6.20098144559124	6.99596537226239	5.6709921611438	0.810608952358192	-0.30292198630319	0.572333716856071	0.948646425683477
STX12	ENSGALG00000000723	724.523207575145	720.029290628558	727.519152206204	1.01040216234968	0.0149296317359525	0.879223957400196	1
PM20D1	ENSGALG00000000724	227.536034657035	217.256176326574	234.38927354401	1.07886126648792	0.109509356931357	0.733934223108065	0.999666750891657
RFX7	ENSGALG00000000725	525.525838936442	515.200948913044	532.409098952041	1.03340085082394	0.0473999766816563	0.680558372720791	0.987317480121951
ELAVL1	ENSGALG00000000726	488.166731100348	504.220351780763	477.464317313404	0.946935829994041	-0.0786614314810409	0.907516221656213	1
PPP1R8	ENSGALG00000000729	780.823383958669	790.15550923313	774.601967109029	0.98031584676389	-0.0286814506124854	1	1
CACNA1S	ENSGALG00000000730	14.4348715007824	12.7428607001003	15.5628787012371	1.22130179929807	0.288419752781698	0.556176456335066	0.938931548566994
THEMIS2	ENSGALG00000000731	5.12900129811088	7.23070575016957	3.72786499673841	0.515560323644893	-0.955786853459444	0.525136190727134	0.92514920269709
MYO7A	ENSGALG00000000733	60.8601622710362	105.57203699996	31.0522457850873	0.294133244630859	-1.76545823975619	0.00639704621079815	0.0495291177863664
RPA2	ENSGALG00000000734	334.889320238806	315.017069291086	348.137487537286	1.10513848764048	0.144227168633166	0.396406938586337	0.829581192125783
CDD	ENSGALG00000000735	0	0	0	NA	NA	NA	NA
MATK	ENSGALG00000000736	15.8043821671759	18.0105750067296	14.3335869408068	0.795842827641596	-0.329444556293511	0.42695832520682	0.857458854886513
SMPDL3B	ENSGALG00000000737	238.008518541516	200.755055813741	262.844160360033	1.30927791230273	0.38877136171794	0.206416355223032	0.604279788312948
XKR8	ENSGALG00000000739	237.06737856812	187.357643130607	270.20720219313	1.44220004947847	0.528271296598727	0.0202347181869547	0.120929002729617
APBA3	ENSGALG00000000740	238.11083547196	230.242347402171	243.356494185152	1.05695801372314	0.0799180686822879	0.838529650827875	1
PIM1	ENSGALG00000000742	355.46951114907	477.543008269613	274.087179735374	0.573952869142686	-0.800995821829273	0.000483015901237229	0.00588719381073202
SLC26A9	ENSGALG00000000745	2.03812238745038	2.69262380801403	1.60178810707462	0.594880020858182	-0.749329368932347	0.233645723246642	0.647696767422938
CHD5	ENSGALG00000000747	1974.12673671897	1713.53261758614	2147.8561494742	1.25346674316588	0.325923719262281	0.147368405035709	0.495503902986225
TJP3	ENSGALG00000000748	166.02132751689	118.917925674389	197.423595411891	1.66016682760226	0.731328223054857	0.0134492350710412	0.0885578601589479
CAPN5	ENSGALG00000000750	391.557497399211	390.144827168319	392.499277553139	1.00603481123128	0.00868022673570873	0.672901705985351	0.985797960978681
ARNT	ENSGALG00000000751	2191.73164156864	2035.89390632539	2295.62346506414	1.12757519334961	0.17322364408414	0.39728328093431	0.830513614576709
TBC1D22B	ENSGALG00000000753	1067.51039972009	928.181805740072	1160.39612904011	1.25018193834869	0.322138064849817	0.0708424688468928	0.305777616495738
ACER3	ENSGALG00000000755	30.9600378270511	40.8210450374537	24.3860330201161	0.597388748811836	-0.74325802862504	0.0297014408688695	0.162839911764487
TSKU	ENSGALG00000000761	14.7081582122247	23.1192165368774	9.10078599578957	0.393645951681492	-1.34502945349508	0.0105701348058146	0.0735681382484698
SSR2	ENSGALG00000000764	1051.60133492848	1014.5419990946	1076.30755881773	1.0608802393378	0.0852618024681618	0.676146965265113	0.987128651440128
ZMAT2	ENSGALG00000000766	1051.43612725784	1068.89526251086	1039.79670375582	0.972776978460283	-0.0398190082257112	0.868006086594794	1
RAB7B	ENSGALG00000000769	16.3979600588973	11.7660426509696	19.4859049975157	1.65611374831367	0.727801766129662	0.100734533816931	0.388342589215528
PLA2G15	ENSGALG00000000771	111.513216651266	132.756164024819	97.3512517355645	0.733308712636234	-0.447507414362894	0.119838130833232	0.436084044363813
TLR21	ENSGALG00000000774	86.2657335279424	92.1635590681215	82.3338498344896	0.893344947471415	-0.162710743824867	0.663567803441216	0.982815228877469
CTSS	ENSGALG00000000775	11.7826281540157	15.2310515833247	9.48367920114307	0.622654263184691	-0.683496784356933	0.364354081176477	0.801372434647814
BRPF3	ENSGALG00000000776	493.422263780735	429.534038586738	536.014413910067	1.24789740918711	0.319499333766882	0.143595665911906	0.486624399054049
EYA3	ENSGALG00000000777	337.573845052289	334.1635094529	339.847402118548	1.01700931581355	0.0243328943541666	0.705354344308569	0.993739191167289
ENSGALG00000000779	ENSGALG00000000779	20.4298866077333	15.0484180797331	24.0175322930668	1.5960170807198	0.674476091496283	0.427154993276191	0.857709548775034
SMPD3	ENSGALG00000000780	2956.69567826807	2540.12522694635	3234.40931248255	1.27332671561664	0.348602639603844	0.134550685540359	0.469423433443181
MLLT11	ENSGALG00000000781	2.22523835744476	1.95701209475354	2.40405586590557	1.22843178759625	0.296817749902913	0.885677027891285	1
PTAFR	ENSGALG00000000783	1.81225760332367	1.88388704686837	1.76450464096053	0.936629743218261	-0.0944492425089837	0.90126167439114	1
PIP5K1C	ENSGALG00000000784	489.848785314615	469.287416886138	503.556364266933	1.07302336723234	0.101681494009764	0.632483318772152	0.972761626033125
HYAL1	ENSGALG00000000785	409.300080928447	389.078060131432	422.781428126457	1.08662366617033	0.119852373707332	1	1
CTSE	ENSGALG00000000786	0.370634416186071	0.801022670606511	0.0837089132391118	0.104502551938673	-3.25838992172651	0.349320928252697	0.785388417033911
DHX38	ENSGALG00000000787	928.193055812429	838.86458776281	987.745367845508	1.17747891883212	0.235701230565354	0.285996718094891	0.716791112337824
AVT2R	ENSGALG00000000788	8.3949228637372	2.32463357695043	12.4417823882617	5.35214775852265	2.42011794549083	0.000408565534126772	0.00513693110931153
ENSGALG00000000789	ENSGALG00000000789	0.108700531001563	0.103604245083057	0.112098054947233	1.08198322238019	0.11367812839157	0.993433231869522	1
DNAJC8	ENSGALG00000000790	1359.02725996448	1312.63371372664	1389.9562907897	1.0589064384485	0.0825751230890523	0.573603078618862	0.949918324486635
ENSGALG00000000791	ENSGALG00000000791	160.752333292112	141.705119789111	173.450475627446	1.22402405703886	0.291631913120105	0.147657386974043	0.495875249817692
VPS72	ENSGALG00000000793	6.62425081179754	6.3647507386011	6.79725086059517	1.06795240532689	0.0948473528972817	0.811539676621601	1
HARS	ENSGALG00000000794	2173.39877594844	2058.11720436314	2250.2531570053	1.09335520456991	0.128762173764531	0.44711982975191	0.873242160080559
MFSD12	ENSGALG00000000795	127.14314940651	114.998782188938	135.239394218225	1.1760071858503	0.233896875615531	0.496613836405517	0.906823959875883
PRMT7	ENSGALG00000000800	127.414209035722	115.154897815248	135.587083182704	1.17743218703765	0.235643971734668	0.36658573031091	0.803571865130516
DHODH	ENSGALG00000000802	300.304084638853	328.599082476244	281.440752747259	0.856486727310341	-0.223497205369587	0.382946778012593	0.81759162859801
ENSGALG00000000803	ENSGALG00000000803	0.137011762573796	0.158817524879331	0.122474587703439	0.771165447871665	-0.374887681935813	1	1
SLC7A6OS	ENSGALG00000000804	120.909512343237	119.818777257742	121.6366690669	1.01517201102168	0.0217241987628283	0.778757979391091	1
LINGO3	ENSGALG00000000806	324.831338653114	501.997334471749	206.720674774025	0.41179635942003	-1.27999701933654	9.38014906708337e-07	2.36661160962513e-05
ENSGALG00000000807	ENSGALG00000000807	0.363753725243873	0.909384313109683	0	0	-Inf	0.303182282577343	0.735464575671906
ENSGALG00000000808	ENSGALG00000000808	0.346940534088413	0.531057170379333	0.224196109894466	0.422169443139848	-1.24410593549644	0.612416826714962	0.964991444540847
C19orf35	ENSGALG00000000810	4.42248154766068	5.56277414825826	3.66228648059562	0.658356133646429	-0.603059882880984	0.636559627684188	0.974699529620734
IST1	ENSGALG00000000811	1401.00747817607	1334.46211440982	1445.37105402025	1.08311134382371	0.115181559590166	0.669938577850908	0.984336467322474
OAZ1	ENSGALG00000000812	2665.00979817271	2745.77316500725	2611.16755361635	0.950977155321368	-0.0725174102688556	0.813293316268932	1
HNRNPR	ENSGALG00000000814	3660.95149832666	3569.42241942663	3721.97088426001	1.04273757681443	0.0603761240468612	0.533333728121245	0.930259749450501
ENSGALG00000000816	ENSGALG00000000816	440.390280311945	505.168780637911	397.204613427968	0.786280998850306	-0.346883104032446	0.0878036859147152	0.354979424424742
ZNF821	ENSGALG00000000817	879.191245766399	778.092062793584	946.59070108161	1.21655360123205	0.282799886678363	0.182919219844709	0.565176763156375
LRRC32	ENSGALG00000000818	1.46360885881484	3.08008951470879	0.385955088218876	0.12530645176894	-2.99646739694404	0.0284326781861944	0.157718535134706
ENSGALG00000000819	ENSGALG00000000819	42.1547482798443	40.1527968732393	43.4893825509143	1.0830972170683	0.115162742750145	0.788885249767322	1
HTR1D	ENSGALG00000000820	3.51045901894698	6.03087647831531	1.83018071270143	0.303468445968351	-1.72038157910355	0.0873854474224467	0.353890022226056
ENSGALG00000000823	ENSGALG00000000823	1903.57072624184	1876.03716257271	1921.9264353546	1.02446074827162	0.0348647092308453	0.833777525652549	1
ENSGALG00000000824	ENSGALG00000000824	0.292429435186272	0.731073587965681	0	0	-Inf	0.344788862113046	0.782428548464015
MAPK13	ENSGALG00000000826	19.9087514870402	26.3572426554548	15.6097573747638	0.59223787475862	-0.755751338280749	0.0553656582777409	0.258658442496593
C11orf30	ENSGALG00000000830	301.861952792089	287.697115546393	311.305177622553	1.0820587374723	0.113778815209073	0.492546914611359	0.904567026663295
IK	ENSGALG00000000833	1298.48240282448	1267.35195543413	1319.23603441805	1.04093896629224	0.0578854811167876	0.584405407836601	0.954545647802165
RASSF5	ENSGALG00000000834	11.5648681146534	6.90356818928292	14.6724013982337	2.12533591266776	1.08769087948116	0.0596502779048597	0.271983706904749
PLEKHJ1	ENSGALG00000000835	1382.49946854426	1375.35633557001	1387.26155719376	1.00865609974365	0.0124343728936859	0.98567602431417	1
RFX5	ENSGALG00000000836	0.78194219846578	0.521152963609478	0.955801688369982	1.83401372554835	0.87500443593757	1	1
FKBP6	ENSGALG00000000837	8.37429035434854	3.62748536197254	11.5388270159325	3.18094378461062	1.66945487600188	0.0139449452448467	0.0909907677226245
PRKRIR	ENSGALG00000000838	81.8465003182756	87.1926943145914	78.2823709873984	0.89780883137933	-0.15551980736135	0.498261131287104	0.907458561393442
WNT11	ENSGALG00000000839	29.6172465348293	66.9336701181755	4.73963081259856	0.0708108610245106	-3.8198855308158	2.78403470347807e-07	7.98195404190361e-06
KDM1A	ENSGALG00000000840	4687.71750602926	4369.16390307039	4900.0865746685	1.12151585140237	0.165450011487919	0.401586059191907	0.834368619825294
NDUFA2	ENSGALG00000000842	333.918079799784	323.011839391828	341.188906738422	1.05627368761721	0.078983695122332	0.580982351542472	0.953585987090858
DOT1L	ENSGALG00000000843	1429.79563895548	1315.87548015128	1505.74241149161	1.14428943635191	0.194452013283491	0.367326885839539	0.804367770553875
SLC26A8	ENSGALG00000000844	43.4638033828639	46.6270663295903	41.3549614183796	0.886930374861158	-0.17310723927316	0.572120237520297	0.948506050787113
UVRAG	ENSGALG00000000845	60.14812432841	55.8704214858957	62.9999262234195	1.12760785667822	0.173265435123858	0.89939283120565	1
TMCO6	ENSGALG00000000846	180.604891431385	193.106997725888	172.270153901716	0.892096899286116	-0.164727671146531	0.596460689983549	0.960403002096754
GARNL3	ENSGALG00000000847	311.44655078409	313.526294338546	310.060055081119	0.988944342723343	-0.0160387657497928	0.825875961212131	1
AP1G1	ENSGALG00000000848	1119.75128245769	1110.04072916811	1126.22498465075	1.01457987536617	0.0208824493808554	0.93889730786899	1
ROBO4	ENSGALG00000000850	3.3379297720821	3.47987984284702	3.24329639157216	0.932013902215283	-0.101576620150018	0.909735528746943	1
TMEM173	ENSGALG00000000852	83.0415066923051	77.0449492887401	87.0392116280152	1.12971988990245	0.175965105787579	0.946472959390029	1
SLC2A8	ENSGALG00000000853	180.441712493118	162.428740783007	192.450360299858	1.1848294788972	0.24467944085227	0.333505162060613	0.770231178079943
ZMPSTE24	ENSGALG00000000855	529.393405774924	549.158069272111	516.216963443466	0.940015256677722	-0.0892439226133962	0.628565012465952	0.970699308207922
EIF2D	ENSGALG00000000856	720.774822572587	701.186124396568	733.833954689934	1.04656086188451	0.0656562127745088	0.626731921094277	0.969989553371349
NMT1	ENSGALG00000000857	886.959478199828	906.106715904958	874.194653063075	0.964781120941134	-0.05172641836152	0.638157609939204	0.974699529620734
SLC7A6	ENSGALG00000000860	102.880606446545	113.858653326848	95.5619085263422	0.839302993089314	-0.252736369186152	0.455631770779928	0.879809241111799
RLF	ENSGALG00000000862	424.915562600634	412.341177446149	433.298486036957	1.05082516551126	0.0715226561395273	0.733394323261136	0.999588220553551
DYRK3	ENSGALG00000000863	205.394613652279	190.188616126605	215.531945336062	1.13325366010648	0.180470820750871	0.601169782953167	0.961024794795086
FBXW2	ENSGALG00000000864	337.470719433754	331.40218677694	341.51640787163	1.03051947602717	0.0433717709638213	0.839669139682926	1
ENSGALG00000000865	ENSGALG00000000865	39.6828552184964	42.404006762364	37.8687541892513	0.893046602918241	-0.163192631696815	0.749094392902168	1
SELENBP1	ENSGALG00000000866	0.456498575658493	1.011583105175	0.0864422226474851	0.0854524182988708	-3.54873486910303	0.268727545497664	0.694912060693945
RNF121	ENSGALG00000000868	239.157221887455	225.55521639272	248.225225550612	1.10050758089505	0.138169083332169	0.557005030291472	0.939148372054038
ZDHHC18	ENSGALG00000000869	222.190601771892	202.688401443931	235.1920686572	1.16036273897133	0.214575874240091	0.477146944362262	0.893384677427285
DCAKD	ENSGALG00000000870	6.35437446576038	6.6762752053123	6.13977397272576	0.919640635520889	-0.120857880060883	0.927581679800458	1
MADPRT	ENSGALG00000000871	2.17218703691511	1.41828599496809	2.67478773154645	1.88592973563604	0.915275926311101	1	1
NDRG4	ENSGALG00000000874	155.708422732375	184.215422363461	136.70375631165	0.742086382115882	-0.43034096222378	0.0643882221043426	0.286342216867079
PHLPP2	ENSGALG00000000875	409.936945372171	384.722619159054	426.746496180917	1.10923162540773	0.149560654891104	0.503883604850632	0.91137662354919
KIF18B	ENSGALG00000000878	312.825327798823	291.899001712009	326.776211856699	1.11948382810538	0.162833687385966	0.368162815057352	0.805382759297427
GINS3	ENSGALG00000000880	75.0967869213899	83.7765380078241	69.3102861971004	0.827323351445094	-0.273476791668119	0.338366325790063	0.776324558928459
GPATCH3	ENSGALG00000000881	146.233934946641	136.237288800643	152.89836571064	1.12229454253437	0.166451356238483	0.552116289711307	0.93739104931561
ENSGALG00000000882	ENSGALG00000000882	140.170591430342	130.500256925329	146.617481100351	1.1235033903745	0.168004478117379	0.484801778714655	0.899525114565413
MAPKAPK2	ENSGALG00000000883	2025.26547576128	2389.53656053326	1782.41808591329	0.745926266771797	-0.422895064701693	0.05006918591162	0.241230851791885
CXXC5	ENSGALG00000000884	1073.10251111754	860.545382608607	1214.80726345682	1.411671351689	0.497404256827304	0.0200249351978622	0.119959425811333
CCDC113	ENSGALG00000000886	30.9328019610672	16.7078212098597	40.4161224618722	2.41899419165568	1.27440730520886	0.00135770185726005	0.0139804688083876
NR0B2	ENSGALG00000000887	1.88250077258795	2.98073479267017	1.1503447591998	0.385926571538191	-1.37360171618919	0.644046022168413	0.976694592777181
CSNK2A2	ENSGALG00000000889	1376.70009895775	1266.23470252011	1450.34369658285	1.14539879036352	0.195849984970383	0.333804839339774	0.770765353557885
SRPK1	ENSGALG00000000890	537.762684099619	569.184837752184	516.814581664576	0.90799077450055	-0.139250455575931	0.465629390119431	0.885737334459406
NSUN5	ENSGALG00000000891	173.018135163036	157.269702834885	183.517090048471	1.16689411082021	0.222673650397713	0.426340413025822	0.856755764288449
IL10	ENSGALG00000000892	0.269702600018667	0.674256500046667	0	0	-Inf	0.555317431915988	0.938517182614139
TAT	ENSGALG00000000893	1.66083013862988	3.84111111546684	0.207309487405244	0.053971228942188	-4.2116656514615	0.0889384317018381	0.358071802952773
APCDD1	ENSGALG00000000894	28.5175103125636	42.5452602580839	19.1656770155501	0.450477371610589	-1.15047345651804	0.0206021859264253	0.122544554245276
NUDC	ENSGALG00000000895	1478.44697476118	1507.3927811875	1459.14977047697	0.967995726586587	-0.0469274164432234	0.981244012639316	1
LHFPL5	ENSGALG00000000897	60.474877369577	69.6515975417561	54.3570639214575	0.780413742683655	-0.357688911600868	0.207998163511165	0.607032234284176
C11H16ORF80	ENSGALG00000000898	514.415236815233	433.923201065503	568.076593981719	1.30916390869813	0.388645735527747	0.0547321662193043	0.256830605154318
PSD2	ENSGALG00000000899	462.373132569773	491.560747516139	442.914722605529	0.901037613038839	-0.15034076353003	0.248963468969024	0.668702802209561
CLPS	ENSGALG00000000900	0.21517130987326	0	0.358618849788767	Inf	Inf	0.79242207449193	1
CHST4	ENSGALG00000000901	0.996253706108737	0.33816487905367	1.43497959081211	4.24343176863251	2.08523148013073	0.534290394277336	0.930520937479327
KDF1	ENSGALG00000000902	39.6532463427522	48.3782852254728	33.8365537542718	0.699416145003331	-0.515776995952957	0.124397646269891	0.447618628294178
TERF2IP	ENSGALG00000000903	104.782580472157	94.0807562805649	111.917129933218	1.18958578095888	0.25045930816646	0.295074197120404	0.726905320749988
USB1	ENSGALG00000000904	79.9484899220309	82.33206427293	78.3594403547648	0.951748763337259	-0.0713473046765136	0.898303654813237	1
PSMB4	ENSGALG00000000905	1597.86114622305	1652.98193465041	1561.11395393814	0.944422876749887	-0.0824951065039065	0.736729211663159	1
RALGPS1	ENSGALG00000000906	51.3654904290086	62.7784318663877	43.7568628040893	0.697004711701269	-0.520759686246921	0.0488771974454442	0.237758038216303
KARS	ENSGALG00000000907	1618.53449936674	1669.73037580933	1584.40391507168	0.948898060445066	-0.0756749871876452	0.680070580545815	0.987317480121951
ADAT1	ENSGALG00000000908	492.684515068734	484.409379805268	498.201271911045	1.02847156285727	0.0405019040310818	0.728439683991596	0.998042875069133
GFAP	ENSGALG00000000909	7.9520545871801	8.35168806096095	7.6856322713262	0.92024896227289	-0.11990387714529	0.821134556834431	1
IL19	ENSGALG00000000911	0.230546497362301	0.576366243405752	0	0	-Inf	0.349011923530281	0.785160127567454
KCNAB2	ENSGALG00000000912	739.755904098323	210.263717622596	1092.75069508214	5.19704829457799	2.37769246559124	4.282522453932e-24	1.47338238426415e-21
ENSGALG00000000913	ENSGALG00000000913	706.407569525566	639.781706147867	750.824811777365	1.17356405249236	0.23089658552639	0.353039510287855	0.788595559500893
FAM187B	ENSGALG00000000914	1.00569712867245	0.613572748046276	1.26711338242323	2.06513960481124	1.04623931208592	0.964474405741458	1
ENSGALG00000000915	ENSGALG00000000915	14.3566803008708	15.2667021619138	13.7499990601754	0.900652866241007	-0.150956931858665	0.419109614245913	0.849578494989056
NRG2	ENSGALG00000000917	13.3589302675243	12.4062555107273	13.9940467720557	1.12798311786788	0.17374547558196	0.953061583707925	1
ENSGALG00000000918	ENSGALG00000000918	21.1849324270669	10.9377925513401	28.0163590108848	2.5614271690911	1.35694787118546	0.00460182599985043	0.0377983950003993
PIGR	ENSGALG00000000919	0.471479098923686	0.674256500046667	0.3362941648417	0.498762955668094	-1.00357377819328	1	1
CGN	ENSGALG00000000920	219.76243051717	230.969266337847	212.291206636719	0.919131839498477	-0.121656279566056	0.49428496725462	0.9054314901138
NHE1	ENSGALG00000000921	1474.67299449675	1576.84459491941	1406.55859421498	0.892008381007812	-0.164870829605453	0.212261308663129	0.613794019205816
ANGPTL2	ENSGALG00000000927	75.093734927335	98.7625260824284	59.3145408239395	0.600577396880623	-0.735577915732999	0.0341522004134488	0.180585729696726
HIP1	ENSGALG00000000930	10040.1339046981	4057.97797558917	14028.2378574374	3.45695268476676	1.78950085760104	7.76990804184432e-16	1.02279015597773e-13
ZBTB43	ENSGALG00000000934	58.1475810832981	62.5149328538593	55.2360132362572	0.883565105402609	-0.178591651360177	0.578367133802001	0.95280462199311
TUFT1	ENSGALG00000000935	107.174120994735	113.597012982394	102.892193002963	0.90576495192624	-0.142791378705852	0.668017067084703	0.984336467322474
LMX1B	ENSGALG00000000936	41.1873314354989	20.6185079094971	54.8998804528334	2.66265050283032	1.41286307408978	0.201517330345446	0.596638252400302
CDON	ENSGALG00000000939	1058.3829517519	1126.40946450196	1013.03194325186	0.899346086105341	-0.153051694802855	0.240156016454607	0.656816942563656
ALC	ENSGALG00000000940	0.13451766593668	0	0.224196109894466	Inf	Inf	0.983548814987414	1
WDTC1	ENSGALG00000000943	328.134728756587	345.202428532329	316.756262239425	0.917595694752654	-0.124069472467329	0.692864569608111	0.991546970573605
SUPT4H1	ENSGALG00000000944	395.757238448994	376.999874523542	408.262147732629	1.08292382921505	0.114931770113016	0.659830873650594	0.981487969791239
PFDN1	ENSGALG00000000946	771.354285216061	808.782052545188	746.402440329977	0.922872160653285	-0.115797280131262	0.545741774683468	0.935292537660856
FKBP51	ENSGALG00000000947	594.812961113067	714.334890238797	515.131675029248	0.721134697560472	-0.471659335625709	0.0219420067432146	0.129143895053959
HBEGF	ENSGALG00000000949	2.16314255998247	1.25693972194513	2.7672777853407	2.20159943792556	1.13855200682865	0.5389217653796	0.932685227428419
MVB12B	ENSGALG00000000950	1676.35032541126	2068.4218696427	1414.96929592364	0.684081577694816	-0.547759716094865	0.00390147480947805	0.0331800705988083
CCL4	ENSGALG00000000951	0.051865333588491	0	0.0864422226474851	Inf	Inf	1	1
TEAD3	ENSGALG00000000953	147.123104097431	150.262266038097	145.03032947032	0.965181301295894	-0.0511281287628271	0.477288432834672	0.893384677427285
SMPD2	ENSGALG00000000954	44.2107508796143	40.118234878158	46.9390948805851	1.17001894582707	0.226531891201375	0.928026036339008	1
TMEM222	ENSGALG00000000955	1218.79612840825	1258.80002769551	1192.12686221674	0.947034346987717	-0.0785113446633329	0.481249269798068	0.89652368277174
CCL4	ENSGALG00000000956	0.0725203588546554	0	0.120867264757759	Inf	Inf	1	1
ESAM	ENSGALG00000000957	72.5245519152494	66.3145065174327	76.6645821804606	1.15607558898606	0.209235730269492	0.914920874984158	1
SNX27	ENSGALG00000000958	550.740386326414	529.034660339702	565.210870317555	1.06838154981117	0.0954269669844169	0.67635803848292	0.987142957971345
YTHDF2	ENSGALG00000000959	1072.49230945071	1066.13029116672	1076.73365497337	1.00994565476144	0.0142776635557034	0.771624565835518	1
PUS3	ENSGALG00000000962	156.377193159142	144.181270835122	164.507808041822	1.14097904040494	0.190272289802236	0.328908301685284	0.765648757636757
NPHP4	ENSGALG00000000966	571.183640443289	375.312668581228	701.764288351329	1.86981241801447	0.902893544351156	3.02315004196447e-05	0.000530294847453744
STT3A	ENSGALG00000000970	328.468039211248	321.173474731069	333.331082198034	1.03785370967246	0.0536031034224065	0.693921991840172	0.992003366282057
PBX3	ENSGALG00000000972	145.478449365694	158.767305771767	136.619211761645	0.860499654494608	-0.216753481888607	0.287880864412996	0.719607088091798
IGSF1	ENSGALG00000000974	1.31209464636174	1.56836114124923	1.14125031643675	0.727670615154188	-0.458642542016945	0.681192809384845	0.987351278099175
C1orf174	ENSGALG00000000975	204.493185761869	175.043626662909	224.126225161176	1.28040208851927	0.356596935240379	0.0610307365381413	0.276777498416532
DFFB	ENSGALG00000000976	41.5182998681485	25.4893694012897	52.2042535127211	2.04807944405559	1.03427167789753	0.00377656519671279	0.0322627787516017
MAPKAP1	ENSGALG00000000977	203.860417551933	200.875805674739	205.850158803395	1.02476332633463	0.0352907513407103	0.7407135816726	1
CEP104	ENSGALG00000000978	146.424054522835	115.840981175802	166.812770087523	1.44001516902179	0.526084008999009	0.0163867596725433	0.103187507455474
ENSGALG00000000979	ENSGALG00000000979	0	0	0	NA	NA	NA	NA
LRRC47	ENSGALG00000000980	41.6977977061974	33.1735272269557	47.3806446923585	1.42826671303914	0.514265411894632	0.108539466527149	0.408723991116412
GMEB1	ENSGALG00000000981	673.316522878242	637.374382526142	697.277949779642	1.09398489944965	0.129592824383245	0.763435488837423	1
CCDC27	ENSGALG00000000982	313.41721741908	234.583024187538	365.973346240108	1.56010157814118	0.641639965952668	0.00210103936199494	0.0199783504157534
L3MBTL1	ENSGALG00000000983	133.427485372544	147.326839088868	124.161249561662	0.842760561005232	-0.246805293515126	0.116394599957823	0.428601667273539
ENSGALG00000000984	ENSGALG00000000984	0.327106960102287	0.158817524879331	0.43929991691759	2.76606701465325	1.46783610968317	0.788279115679755	1
EFTUD2	ENSGALG00000000988	1185.20922971787	1160.04732977879	1201.98382967725	1.0361506800817	0.0512338192401511	0.607223669424831	0.962761263782324
SRSF6	ENSGALG00000000990	2390.11743053518	2279.19645628031	2464.06474670509	1.08111116964726	0.112514881677974	0.508484774801966	0.914678763084217
TAF12	ENSGALG00000000991	473.287407586978	456.438185310442	484.520222438003	1.06152429404753	0.0861373891432689	0.656937021594416	0.980450258883104
GAPVD1	ENSGALG00000000993	448.578409944539	464.331162755442	438.07657473727	0.943457191495889	-0.0839710365398721	0.815261137695767	1
RAB42	ENSGALG00000000994	7.34326766603306	8.4889536122137	6.57947703524597	0.775063374805061	-0.367613814463241	0.514384476002455	0.918687177628669
AP3D1	ENSGALG00000000996	4433.37661245106	4160.72411388929	4615.14494482558	1.10921676575944	0.149541327922772	0.557413781768528	0.939181170031768
GJC1	ENSGALG00000000997	292.650753257105	305.760881025106	283.910668078438	0.928538232643064	-0.106966780408988	0.703734254416252	0.993739191167289
MTFR1L	ENSGALG00000000998	383.886390479326	379.326456097863	386.926346733634	1.02003522431299	0.0286189728479684	0.869857791534126	1
ZNF319	ENSGALG00000000999	588.140879555435	592.08521115363	585.511325156638	0.988897060975086	-0.0161077431143282	0.935574680948827	1
HSPA5	ENSGALG00000001000	4222.31528148435	4199.85655437011	4237.28776622717	1.00891249769426	0.0128010558945066	0.929742898057275	1
MAP2K4	ENSGALG00000001001	473.779573711087	418.862356254347	510.39105201558	1.21851735873265	0.28512680352668	0.198517596891539	0.591347052206362
RABEPK	ENSGALG00000001002	284.056089442979	246.835860437554	308.869575446595	1.25131565121485	0.323445763125128	0.117152332448842	0.43044951665305
SEPN1	ENSGALG00000001003	202.805856500124	267.670598380496	159.562695246542	0.596115883522339	-0.746335280421734	0.00127632032625874	0.0132924092393955
ENSGALG00000001004	ENSGALG00000001004	4.38628062515907	5.25857551845219	3.804750696297	0.723532577015627	-0.466870119400826	0.724343349824291	0.997059742198081
STT3A	ENSGALG00000001005	1295.28775284997	1346.37494372407	1261.22962560056	0.936759579105059	-0.0942492695636047	0.557019280300056	0.939148372054038
TP73	ENSGALG00000001006	24.7308290961439	21.8039193246088	26.6821022771673	1.22372963685721	0.291284853251197	0.450914774188366	0.87705248323515
MMP15	ENSGALG00000001007	5018.89246523807	5086.32284252292	4973.9388803815	0.977904673843773	-0.0322342567811052	0.750405167515016	1
ENSGALG00000001009	ENSGALG00000001009	14.1602520516402	16.9249614519032	12.3171124514648	0.727748331153788	-0.458488468871736	0.201876295864039	0.596875657576137
CNGB1	ENSGALG00000001011	29.2121742497113	25.3077955140474	31.8150934068205	1.25712622378196	0.330129513148895	0.774736757772985	1
PPP6C	ENSGALG00000001013	648.117039925062	584.396895704028	690.597136072419	1.18172622262213	0.240895836687044	0.319568094655342	0.752883458452413
ARPC5L	ENSGALG00000001014	221.453664107167	227.069369647816	217.7098604134	0.958781277946325	-0.0607263570285011	0.928800124698388	1
WRAP73	ENSGALG00000001017	104.487994055089	107.849888549105	102.246731059078	0.948046701156526	-0.0769699662834225	0.891008042021742	1
EI24	ENSGALG00000001018	1474.35410028771	1507.08451291348	1452.53382520386	0.96380382968427	-0.0531885612347268	0.937847856749882	1
BTBD2	ENSGALG00000001019	271.102252891983	268.900380218106	272.570168007901	1.01364738787955	0.019555876967781	0.917852471773289	1
KIFC3	ENSGALG00000001020	446.470669834999	385.436148664589	487.160350615272	1.26391972393644	0.337904835701251	0.223165506561542	0.631926569085041
MYOCD	ENSGALG00000001021	16.106483481895	7.25366656496638	22.0083614265141	3.03410161321857	1.6012694028004	0.0185316866932635	0.113392349701949
CCDC43	ENSGALG00000001022	581.568284921949	533.792859753733	613.418568367426	1.149169677261	0.200591830595038	0.365468124423768	0.802386724804495
ENSGALG00000001023	ENSGALG00000001023	268.055384442061	308.125646391796	241.341876475571	0.783257996540455	-0.352440501264071	0.159240477847436	0.520497634434581
TPRG1L	ENSGALG00000001024	719.962222341588	796.779405750062	668.750766735938	0.8393173341452	-0.252711718263161	0.254196429221928	0.675447699765061
GOLGA1	ENSGALG00000001025	194.968908774399	183.408941025461	202.675553940357	1.10504729380789	0.144108115392294	0.680925317209426	0.987317480121951
EPB41L1	ENSGALG00000001026	5359.0861486191	5843.48762605965	5036.1518303254	0.861840077810064	-0.214507905799224	0.176656269574773	0.554565064398299
C17orf104	ENSGALG00000001027	0.125577789377346	0.313944473443364	0	0	-Inf	0.567937978665928	0.946202062201635
RNF43	ENSGALG00000001028	25.4271877374116	32.1436021375012	20.9495781373518	0.651749547164485	-0.61761041951054	0.0156110785260948	0.0992943305579926
SCAMP4	ENSGALG00000001030	252.871442834159	261.15811157535	247.346997006699	0.947115888971093	-0.0783871304242726	0.559082141939006	0.940794293538535
HSF5	ENSGALG00000001031	2.47015491764694	2.75427661847741	2.28074045042663	0.828072400254205	-0.272171183537941	0.794829297709533	1
STUB1	ENSGALG00000001032	692.427878301216	680.695180167279	700.249677057174	1.02872724452829	0.0408605185504001	0.767670180062331	1
FOXRED1	ENSGALG00000001033	268.729314955419	243.903719027304	285.279712240829	1.16964068189913	0.226065396424722	0.491225632462835	0.903544790306488
C20H20ORF4	ENSGALG00000001034	101.652994147608	119.15964934201	89.9818906846734	0.755137256458428	-0.405189197185444	0.248527080118334	0.667916492520711
ENSGALG00000001035	ENSGALG00000001035	16.6254895566226	6.68533789122543	23.252257333554	3.47809754897697	1.79829839597163	0.000629108971364216	0.00732573200654731
ELAC2	ENSGALG00000001036	589.695472923398	498.655808980588	650.388582218605	1.30428357697909	0.38325757403477	0.130908104901882	0.462147129665271
SCAI	ENSGALG00000001037	226.78967199112	228.402588811724	225.714394110718	0.988230454326318	-0.0170805788423227	0.883233674011365	1
MAN1C1	ENSGALG00000001038	80.4850044019636	73.0456802406274	85.4445538428544	1.16974136679106	0.226189581009674	0.131559659051307	0.463690365243002
RPL35	ENSGALG00000001039	3438.6605688399	3181.57710698663	3610.04954340875	1.13467296941546	0.182276550038766	0.323806918406083	0.758040591483977
MEGF6	ENSGALG00000001040	16.663456912831	28.25229837169	8.93756260692499	0.316348160044947	-1.66041489006273	0.000284951707207021	0.00377062844729011
KATNB1	ENSGALG00000001041	172.836058815288	134.347194187376	198.495301900563	1.47748007021062	0.563138669961368	0.00888536078280504	0.0642036236420538
MTMR4	ENSGALG00000001042	17.3936178678963	19.6720526399487	15.8746613531947	0.806965172559444	-0.309421684655707	0.513453050541761	0.918334143732838
REXO1	ENSGALG00000001043	1224.32583202964	1130.12899408184	1287.12372399483	1.13891753130406	0.187663285688597	0.385549748782498	0.820281152795483
SLC4A9	ENSGALG00000001045	0.372239645500001	0.930599113750003	0	0	-Inf	0.140825622186851	0.480355626107379
DLGAP4	ENSGALG00000001046	1196.2134246207	1377.11204664711	1075.61434326976	0.781065234225919	-0.356485048230763	0.0632581956196185	0.283902331838062
OLFML2A	ENSGALG00000001048	269.968443258301	335.852991261676	226.045411256051	0.673048676466694	-0.571217247172696	0.00354689426741783	0.0307343362450893
ENSGALG00000001049	ENSGALG00000001049	80.4627817197373	88.7419740087259	74.943320193745	0.844508148831306	-0.243816750934953	0.475045839940539	0.89249403214348
LDLRAP1	ENSGALG00000001051	166.820304670042	194.084715084734	148.644031060248	0.765871908024041	-0.384824973117449	0.172005517875611	0.546103089261955
SRPR	ENSGALG00000001053	1546.65321510147	1511.1345081462	1570.33235307165	1.03917443788514	0.0554378482252974	0.922968699777187	1
C20H20ORF24	ENSGALG00000001054	906.054963227368	965.364973695052	866.514956248912	0.897603476260611	-0.155849831625334	0.361213660562387	0.797208396791576
NSF	ENSGALG00000001055	467.577177398722	486.16561960275	455.184882596036	0.936275343715113	-0.0949952289717837	0.690644578263832	0.991262854931684
ABHD11	ENSGALG00000001056	49.7572649202405	47.5511124306187	51.228033246655	1.0773256529256	0.107454412227175	0.948124021532667	1
ARHGEF16	ENSGALG00000001058	262.527572256989	326.368456356256	219.966982857478	0.673983586873871	-0.569214636156773	0.0641311105224824	0.285870656975659
GGT7	ENSGALG00000001062	188.097225852714	190.368479391203	186.583056827054	0.980115287067193	-0.0289766371924609	0.990575341207247	1
PRDM16	ENSGALG00000001063	483.068953851443	957.805580878608	166.577869166667	0.173916160536319	-2.52353609874456	1.18232360357115e-05	0.00023124050014031
DDA1	ENSGALG00000001064	1579.38891791269	1606.93735662209	1561.02329210642	0.971427595278399	-0.0418216254025742	0.774822075520613	1
DRC7	ENSGALG00000001065	15.1247635336351	10.8976828486882	17.9428173235997	1.64648004284319	0.719385024981755	0.0292308544322508	0.160966414840092
TMEM57	ENSGALG00000001067	953.634999818502	952.277224644134	954.540183268081	1.0023763653749	0.00342430345316354	0.909740401433367	1
ZPD	ENSGALG00000001069	0.173078978178566	0.127824650693363	0.203248529835367	1.59005738512	0.669078833266928	1	1
FAM118B	ENSGALG00000001070	200.384312761884	148.087796234812	235.248657113265	1.58857558215161	0.667733733048718	0.00442692744085114	0.0366035042850755
ELN	ENSGALG00000001071	253.953855840122	573.26421441569	41.0802834564099	0.0716602962881291	-3.80268218121727	9.60844124686048e-15	1.09362844808251e-12
NR6A1	ENSGALG00000001073	1071.7064965747	673.717723429564	1337.03234533813	1.98455866432006	0.988818209590305	6.66534770244932e-06	0.000137653524583462
LIMK1	ENSGALG00000001076	692.435625536557	676.851856843771	702.824804665081	1.03837316476079	0.0543250045833581	0.903571223069079	1
TIRAP	ENSGALG00000001077	422.629645472711	355.097203205961	467.651273650544	1.31696693026135	0.397219119211009	0.0831119713063697	0.341239224745274
ENSGALG00000001078	ENSGALG00000001078	0.292429435186272	0.731073587965681	0	0	-Inf	0.344788862113046	0.782428548464015
Wnt3	ENSGALG00000001079	5.24988528362756	1.21382076514942	7.94059496261299	6.54181835621797	2.70969170130059	0.0214865114876474	0.126857570553825
NR5A1	ENSGALG00000001080	10.9069100490955	11.4419524345461	10.5502151254618	0.922064235611409	-0.117060835371641	0.959823428225171	1
TTC34	ENSGALG00000001081	4.47342495063941	0.210340228360307	7.31548143215881	34.7792787389561	5.12015610888549	0.00074851727478985	0.0084876812777294
DCPS	ENSGALG00000001082	363.140792338493	304.944229599096	401.938500831424	1.31807216473597	0.39842936037373	0.0318436035827259	0.171060493625019
ATP8B3	ENSGALG00000001084	48.8752243615734	41.0368644171764	54.1007976578381	1.31834628269487	0.398729364814782	0.260733061273616	0.683598415191357
ADGRG1	ENSGALG00000001085	449.754108105593	431.744354028413	461.760610823713	1.06952321788399	0.0969678017759946	0.887524842941939	1
C1orf116	ENSGALG00000001091	12.7701873516039	25.3910496862021	4.35627912853846	0.171567508329745	-2.54315173558104	3.6379696220576e-05	0.000621575441746139
TCF3	ENSGALG00000001093	3132.3849305961	3023.03227389046	3205.28670173319	1.06028861465252	0.084457025403814	0.608408775930025	0.963005418777021
ADGRD2	ENSGALG00000001094	4.11534098881857	7.03875444735556	2.16639868312725	0.307781539948613	-1.70002139026232	0.116682438347542	0.429139638412317
CCDC183	ENSGALG00000001095	0	0	0	NA	NA	NA	NA
UQCR11	ENSGALG00000001096	731.649680580041	684.505221815664	763.079319756292	1.11478962531828	0.156771481315115	0.258700877202182	0.680370722565433
WNT9b	ENSGALG00000001097	0.696943407682364	1.43748572445286	0.203248529835367	0.141391685759334	-2.82223080689308	0.152123272843664	0.505674594709572
ANKHD1	ENSGALG00000001099	2887.69489787005	2738.06582324483	2987.44761428686	1.09107954561388	0.125756285785487	0.703345990464787	0.993739191167289
ST3GAL4	ENSGALG00000001100	850.102593449075	687.776729400444	958.319836148162	1.39335891312223	0.478566927347561	0.0383645006314178	0.197470863841688
MBD3	ENSGALG00000001101	853.173405322523	902.145829571496	820.525122489874	0.909526038467205	-0.136813154064169	0.590010589480264	0.957604835804892
PSMB7	ENSGALG00000001103	1620.96847607164	1764.94171354	1524.98631775939	0.864043444641966	-0.210824241070653	0.376791671362291	0.813752977566549
SBDS	ENSGALG00000001104	51.8536668917701	54.0913816805321	50.3618570325954	0.931051407228538	-0.103067267698178	0.876006243359737	1
MEX3D	ENSGALG00000001106	841.994452680839	725.987971356692	919.332106896937	1.26631864874969	0.340640481485387	0.0760291693193283	0.321741107012264
ENSGALG00000001107	ENSGALG00000001107	72.3023196284511	64.9000781593043	77.2371472745489	1.19009328594277	0.251074664198932	0.517512085779237	0.920279454827182
MIER2	ENSGALG00000001108	207.436065157955	210.199358933838	205.593869307365	0.978089896896771	-0.031961024549467	0.784929339757042	1
GTSF1	ENSGALG00000001109	34.8044419105478	32.7737201161378	36.1582564401544	1.10326982448203	0.141785671107188	0.544574079646036	0.934389665738457
ENSGALG00000001110	ENSGALG00000001110	95.989843334778	102.434331105169	91.6935181545173	0.895144402908979	-0.159807661051103	0.354258517801338	0.789923957235123
DNAH9	ENSGALG00000001111	456.263278896175	158.600916851133	654.70485359287	4.1280016950179	2.04544356315298	6.23736863455977e-08	2.0437507876616e-06
SRA1	ENSGALG00000001113	0	0	0	NA	NA	NA	NA
MMEL1	ENSGALG00000001115	1.32568061154425	0.764977994137656	1.69948235648197	2.22160947047603	1.15160523233227	0.310275607873158	0.742593332923684
PFKFB2	ENSGALG00000001117	138.412054192149	175.992903390821	113.358154726367	0.644106396009827	-0.634629076862016	0.00548977809676158	0.0436242838996204
NEK6	ENSGALG00000001118	1009.85937059971	1539.45047734204	656.798632771498	0.426644859603087	-1.22889242896424	3.48848130317195e-10	1.77806834907128e-08
SH3GL1	ENSGALG00000001121	625.689022839176	661.997490469033	601.483377752604	0.908588607075302	-0.138300879542247	0.615039397208614	0.965785846353483
CALN1	ENSGALG00000001122	10.4799594518544	15.556265646201	7.09575532229003	0.456134877333037	-1.13246760802504	0.0148985222845297	0.0958494816588231
LHX2	ENSGALG00000001124	6.4645028179501	3.92712714670734	8.1560865987786	2.07685829719494	1.0544027853168	0.091337850665573	0.363383017969893
CHAF1A	ENSGALG00000001126	528.013058202414	475.661761115008	562.91392292735	1.18343320599876	0.242978281405256	0.234451775662507	0.648314024623508
KIRREL3	ENSGALG00000001129	752.975285755373	254.291634011368	1085.43105358471	4.26844971838982	2.09371218467004	1.63997991047487e-23	5.28213103931246e-21
WBSCR17	ENSGALG00000001130	187.070295838955	227.277709403916	160.265353462315	0.705152097329054	-0.503993622630196	0.021260406858269	0.125718765242374
ENSGALG00000001131	ENSGALG00000001131	0.528913428447723	0.376871843778784	0.630274484893682	1.67238411491319	0.741906245167248	0.970683861325839	1
APBB3	ENSGALG00000001132	207.085535798991	222.3160784405	196.931840704653	0.88581915480917	-0.174915900724176	0.363846575924896	0.800808894820165
ENSGALG00000001136	ENSGALG00000001136	5.99542093993506	1.83738501951293	8.76744488688315	4.77169716405292	2.25450248524129	0.0300240456344636	0.163726225797734
ENSGALG00000001137	ENSGALG00000001137	0.0414416980332228	0.103604245083057	0	0	-Inf	0.817540671671232	1
ENSGALG00000001138	ENSGALG00000001138	124.008370104249	224.582220222362	56.9591366921726	0.253622644908294	-1.97924453143534	2.16019650317897e-06	5.04645905325977e-05
HES5	ENSGALG00000001141	77.5734424520137	22.5255798226358	114.272017538266	5.07298895025265	2.34283601806159	0.00986376623405938	0.0696444464791002
ETS1	ENSGALG00000001143	304.522322882127	553.479467807801	138.550892931677	0.250327069006631	-1.99811379023707	3.54618677713189e-08	1.23124255578492e-06
ZNF346	ENSGALG00000001144	103.824189917898	81.2665550727253	118.862613148013	1.46262645243966	0.548561359343031	0.0193486939889664	0.117160211841989
UBXN6	ENSGALG00000001146	100.891937645752	97.1266612895525	103.402121883218	1.06461110173403	0.0903265158369789	0.677509710010578	0.987142957971345
ADGRG5	ENSGALG00000001149	1.94471400754898	2.81634397239236	1.36362736432006	0.484183529315746	-1.04637409150808	0.271016758229026	0.698514945111543
ENSGALG00000001150	ENSGALG00000001150	327.867745398706	80.6466163716391	492.68183141675	6.10914448222295	2.6109703607851	2.88578871048413e-08	1.02067919390908e-06
AUTS2	ENSGALG00000001153	5606.24303114093	6144.02082142746	5247.72450428324	0.854118932341772	-0.22749112205211	0.214559882848873	0.617491921400425
RNF222	ENSGALG00000001156	0	0	0	NA	NA	NA	NA
DENND1A	ENSGALG00000001157	197.578056263996	220.395302418489	182.366558827667	0.82745211366342	-0.273252272247661	0.256370540719655	0.677537926922858
UIMC1	ENSGALG00000001158	131.324423621863	122.903629706362	136.938286232197	1.11419236811286	0.155998339107985	0.268199376294663	0.694492329515671
DOK4	ENSGALG00000001160	527.178873956684	523.344323139554	529.735241168105	1.01221168883654	0.017511039535487	0.585356947674233	0.954663888929068
FLI1	ENSGALG00000001161	29.7555478900082	72.5420037737293	1.23124396752756	0.0169728419877678	-5.88062803512569	5.03270506042626e-19	9.0696534767539e-17
PHB	ENSGALG00000001162	575.607816543396	583.202381005573	570.544773568611	0.978296372152772	-0.0316565030613358	0.970887277434552	1
NDEL1	ENSGALG00000001163	480.831513869073	492.522831898941	473.037301849161	0.960437306074415	-0.0582366519153942	0.724894038411305	0.997059742198081
PANK4	ENSGALG00000001165	368.38220062907	314.519973102134	404.290352313695	1.28542028134541	0.362240140491376	0.0880488304174169	0.355435518629029
ENSGALG00000001166	ENSGALG00000001166	661.88392038016	749.435769300358	603.516021100029	0.805293856821707	-0.3124127670393	0.102242442075735	0.392928684473844
KCNJ1	ENSGALG00000001167	0.102259720554691	0.255649301386727	0	0	-Inf	0.669689284363633	0.984336467322474
POLR2C	ENSGALG00000001168	718.892990600929	709.737143163061	724.996888892841	1.02150055957586	0.0306899943766713	0.790745770607066	1
CRB2	ENSGALG00000001169	106.41121188837	103.320232386718	108.471864889472	1.04986082961439	0.0701980957653274	0.963905875176901	1
SEMA6B	ENSGALG00000001171	1697.10997962639	1262.29389870986	1986.98736690408	1.5741083506265	0.654534849315239	0.00935160892317433	0.0669020112849778
KBP	ENSGALG00000001172	1.23649875076198	0.537270800833889	1.70265071738071	3.16907361192541	1.66406117134095	0.458258696974424	0.881166767109136
WBSCR16	ENSGALG00000001174	209.280266590609	218.342207405664	203.238972713906	0.930827690755655	-0.103413965448742	0.540711378977074	0.933786502936162
C4BPA	ENSGALG00000001175	708.392994129677	599.598327849914	780.92277164952	1.30240985569425	0.381183522029006	0.0768992057359124	0.324171589092242
CD34	ENSGALG00000001177	4.53060158758733	7.13627804750825	2.79348394764005	0.391448305271043	-1.3531062973414	0.0381666713404285	0.196921292007978
ARMC8	ENSGALG00000001179	191.157258773946	199.712235424454	185.453941006941	0.928605804310339	-0.106861796296408	0.650967231762904	0.979075106182374
KCNJ5	ENSGALG00000001181	28.1453283685668	17.5935737523762	35.1798314460273	1.99958416301156	0.999700005831232	0.342211862766709	0.780152346214741
NCOA6	ENSGALG00000001182	990.99910408518	1010.01241847305	978.323561159932	0.968625279517821	-0.045989439501944	0.757563237849941	1
MYH10	ENSGALG00000001183	6046.64857998986	6348.17362897263	5845.63188066801	0.920836798475226	-0.1189826072937	0.566197428893926	0.945828368858558
COQ9	ENSGALG00000001184	171.296333136181	175.148640625654	168.728128143199	0.963342493213076	-0.0538792901575691	0.875233875374884	1
DHX8	ENSGALG00000001186	329.856707098372	318.371777372848	337.513326915389	1.06012326124035	0.0842320176579725	0.702192218697719	0.993739191167289
STRBP	ENSGALG00000001187	479.643425852994	498.009628675397	467.399290638059	0.938534646169885	-0.0915180915095439	0.684036774849277	0.988633635446664
ETV4	ENSGALG00000001188	560.103528111406	961.07472491157	292.789396911297	0.304647900232978	-1.71478529818521	1.33793534098429e-14	1.46303003425178e-12
NCF1	ENSGALG00000001189	35.2642446615339	53.1200565667101	23.3603700580831	0.439765534299578	-1.18519355445873	6.23484025209556e-05	0.000994552283837963
DBR1	ENSGALG00000001190	363.256597524158	361.35843530924	364.52203900077	1.00875475257364	0.0125754705273616	0.858476107524708	1
GGMOXr1	ENSGALG00000001191	191.276082117362	314.60694323374	109.055508039778	0.346640499789459	-1.52848787307247	1.53490199184965e-09	6.95669052473654e-08
ARHGAP32	ENSGALG00000001192	3736.68851603844	3276.18409688959	4043.69146213767	1.23426869264666	0.303656494448603	0.15730179558841	0.516760976913487
CIAPIN1	ENSGALG00000001194	1209.05426970348	1267.69457724263	1169.96073134405	0.9229042644395	-0.115747094233836	0.733834665121595	0.999666750891657
BARX2B	ENSGALG00000001197	80.3760904229621	58.0377749755185	95.2683007212579	1.64148781998352	0.715004044997969	0.0240210607182666	0.138790388226382
GFOD2	ENSGALG00000001201	1065.74911155682	1112.03528183903	1034.89166470202	0.930628444621438	-0.103722811201684	0.632783607111265	0.97289033561348
CCDC42	ENSGALG00000001202	0.0635270099517325	0.158817524879331	0	0	-Inf	0.817534710206345	1
TMEM45B	ENSGALG00000001203	3.419833645134	2.49412657028874	4.03697169503084	1.61859135102493	0.694738791528867	0.561677642443416	0.942856082424976
ENKD1	ENSGALG00000001204	141.694127580642	163.800394370324	126.95661638752	0.77506905203472	-0.367603246964705	0.0636043135763497	0.284592971832011
ENSGALG00000001206	ENSGALG00000001206	10.7186779067265	7.00964828036975	13.1913643242977	1.88188676473819	0.91217982208055	0.456112390357732	0.880097453927518
PLCH2	ENSGALG00000001207	117.770245850138	80.7636698161524	142.441296539462	1.76368033874278	0.818589100860774	0.0367194534440959	0.191570153114128
PPP2R3A	ENSGALG00000001208	134.023423623348	163.567213137598	114.327563947182	0.698963818934822	-0.516710316817802	0.0250650809442799	0.142537639118899
ENSGALG00000001209	ENSGALG00000001209	6.75811406031469	6.96027991564868	6.62333682342537	0.951590583093395	-0.0715870999125463	0.937816665429875	1
ENSGALG00000001211	ENSGALG00000001211	5.78330956032177	8.92250598108021	3.69051194648281	0.413618321389572	-1.2736280030632	0.0199412800544844	0.119790118041581
ENSGALG00000001212	ENSGALG00000001212	5.90509981607561	5.16657533801949	6.39744946811302	1.23823791381417	0.308288539191224	0.93640990688205	1
MSL2	ENSGALG00000001213	143.753976655598	153.972343956708	136.941731788192	0.889391745745555	-0.169109079479719	0.627592576627262	0.970177326776932
PARD6A	ENSGALG00000001214	33.0173175982254	25.2579203916129	38.1902490693004	1.51201082579949	0.596468469103511	0.0806320111482272	0.333853556494567
PCCB	ENSGALG00000001217	274.893689329332	283.56590466376	269.112212439714	0.949028807813883	-0.0754762139007983	1	1
PIGU	ENSGALG00000001219	313.628559385795	314.417601891645	313.102531048561	0.995817438861017	-0.00604681463301561	0.744236707580976	1
HERPUD1	ENSGALG00000001220	106.38478248182	99.2313348084476	111.153747597402	1.12014766113918	0.163688925096715	0.272739159861088	0.699073044696435
PEX10	ENSGALG00000001223	195.355169668155	204.878357972004	189.006377465589	0.922529735870957	-0.11633268062255	0.914700557152888	1
RABGAP1	ENSGALG00000001225	897.126668463957	910.241478053119	888.383462071182	0.975986574432217	-0.0350667925226437	0.801944030069762	1
ABCA2	ENSGALG00000001226	2147.97577501444	1710.86366120504	2439.38385088736	1.42582013178607	0.511791996264757	0.0460504408024774	0.22766543855908
PIK3R6	ENSGALG00000001227	84.9660405180662	107.88016434507	69.6899579667304	0.645994176870341	-0.630406934671174	0.0185004033783257	0.11326963280551
SKI	ENSGALG00000001229	284.696369415121	351.688945573564	240.034651976159	0.682519752176713	-0.551057296539791	0.00584767612365376	0.045961641308344
SAMHD1	ENSGALG00000001231	186.014749338699	205.712976757772	172.882597725983	0.840406864218165	-0.250840149281611	0.175195114284128	0.552291470227642
RHD	ENSGALG00000001233	88.6313131496006	80.4767345490862	94.0676988832768	1.16888066358981	0.225127646006872	0.476815105255066	0.893384677427285
CETP	ENSGALG00000001234	1.4205366703776	1.36950655183455	1.45455674940629	1.06210280444282	0.0869234161247715	0.742615611926312	1
ANKRD24	ENSGALG00000001235	322.389938577541	351.037695267437	303.29143411761	0.863985373099459	-0.210921206498037	0.160302281924169	0.522423238701415
ZBTB26	ENSGALG00000001236	347.967886530019	354.448103559706	343.647741843562	0.969529074615785	-0.044643931805363	1	1
STX8	ENSGALG00000001238	300.48035824367	303.466369883148	298.489683817352	0.983600535150855	-0.0238555750212051	0.8223453780148	1
SLC26A2	ENSGALG00000001239	12.0997542680303	15.4807006627097	9.84579000491067	0.636004158947887	-0.652891895299314	0.378978463728557	0.814973564668371
SLC25A1	ENSGALG00000001240	1070.22126364694	1089.85998134459	1057.12878518185	0.969967521770671	-0.0439916537369196	0.899857817148728	1
ENSGALG00000001242	ENSGALG00000001242	166.303596942595	152.208592628057	175.700266485619	1.15433868385451	0.20706657392269	0.437982889170536	0.866801939128729
ENSGALG00000001244	ENSGALG00000001244	5.15150654061629	5.88004194156423	4.66581627331767	0.793500508956651	-0.333696946472146	0.556469759137584	0.939080526589289
SIRT6	ENSGALG00000001245	483.75696151737	422.694217657344	524.465457424054	1.24076799614328	0.311233379687121	0.184326059020555	0.567566254044066
PPARGC1B	ENSGALG00000001246	369.867217230735	286.30380917296	425.576155935919	1.48644950678537	0.571870457159049	0.0130134964325351	0.0864406796821926
APLP2	ENSGALG00000001250	3437.81299725427	3397.89131488375	3464.42745216795	1.01958159667814	0.0279772382405049	0.639046956763495	0.974699529620734
CREB3L3	ENSGALG00000001252	26.4145326411465	23.6042097988959	28.288081202647	1.19843373040898	0.261150134724508	0.618314429803427	0.966055483241507
RC3H2	ENSGALG00000001253	425.695416041002	436.458259457619	418.520187096591	0.95890082963874	-0.0605464767101538	0.664231285923834	0.983004011419708
ARHGEF37	ENSGALG00000001255	39.3349204820246	32.5463933544335	43.860605233752	1.34763335390516	0.430428040694668	0.553263802124615	0.937612434345586
NLRC5	ENSGALG00000001256	11.1721986512462	7.43332140057751	13.6647834850253	1.83831463065268	0.878383707451685	0.261831141213752	0.685269677678731
NUMA1	ENSGALG00000001258	6025.0723552674	4861.68736530506	6800.66234857562	1.39882757519701	0.484218141388372	0.0378750099342374	0.195683242452043
CFAP52	ENSGALG00000001261	22.0264281678791	5.78758477863457	32.8523237607087	5.67634428129438	2.50496209430563	0.00249321219525808	0.0230416643539785
CLIC4	ENSGALG00000001262	1106.72364002918	1210.67906584199	1037.42002282065	0.856891022642033	-0.222816357400213	0.368958010690384	0.806656032037988
GTF2IRD1	ENSGALG00000001263	1077.62133636357	957.091164394491	1157.97478434296	1.20988974449007	0.274875582768575	0.195845170535054	0.58622455749583
PLXNA2	ENSGALG00000001264	2230.08514969138	4144.30809028285	953.9365226304	0.230179924332145	-2.11916608387361	1.04405635585538e-07	3.2654803956485e-06
MAP2K2	ENSGALG00000001267	800.226579048714	807.807662245771	795.17252358401	0.984358728875343	-0.0227439235754993	0.938115985069304	1
ENSGALG00000001269	ENSGALG00000001269	0.29899673282976	0	0.4983278880496	Inf	Inf	0.454612107631834	0.879809241111799
PRKCZ	ENSGALG00000001270	62.9149775329957	75.6137516030092	54.4491281529867	0.720095577836926	-0.473739687610271	0.0452036725475689	0.224505641412434
C17orf105	ENSGALG00000001271	6.72530265879138	9.77788240267626	4.69024949620145	0.479679474864385	-1.05985738589806	0.0795242860108875	0.331288530829459
C2CD4C	ENSGALG00000001273	329.099465561883	239.145735407394	389.068618998209	1.6269101279829	0.702134557405938	0.00540416384469535	0.0430569643584201
PDCL	ENSGALG00000001275	178.898403378207	190.94674541616	170.866175352905	0.894836803740801	-0.160303500669119	0.349846808560811	0.785753256781726
HOXB9	ENSGALG00000001276	0	0	0	NA	NA	NA	NA
STAG1	ENSGALG00000001277	154.389840090278	189.084417158737	131.260122044638	0.694187940058775	-0.526601793057782	0.0349157218477273	0.183844938202051
PRDM10	ENSGALG00000001278	922.283394733331	877.017890762216	952.460397380741	1.08602162785181	0.119052834342876	0.564801302363625	0.944747195047576
ZNF652	ENSGALG00000001279	194.419484420433	207.508849401116	185.693241099977	0.894869021903886	-0.160251558072243	0.555250263424449	0.938517182614139
PHOSPHO1	ENSGALG00000001281	30.4482321006733	39.8199937357176	24.2003910106439	0.60774472169082	-0.718462636495221	0.0556828463986307	0.259601764330912
GABRD	ENSGALG00000001282	1.664910274376	0.750661795297205	2.27440926042853	3.02987214039318	1.59925691372702	0.748466144683684	1
SRRM1	ENSGALG00000001283	3726.17279535458	3345.33348120232	3980.06567145609	1.18973659691041	0.250642201773204	0.239346845457095	0.65543280508855
SLC35G2	ENSGALG00000001285	140.659171598348	125.688605742454	150.63954883561	1.19851396191221	0.261246715548732	0.215609082228005	0.619686783134143
ABI3	ENSGALG00000001287	18.0256045872432	19.1218354471101	17.2947840139986	0.904452088913486	-0.144884013176991	0.392743777489879	0.826317623855705
CFAP74	ENSGALG00000001288	9.20034017084856	10.5246063547022	8.31749604827947	0.790290464836565	-0.33954509329355	0.728531865015241	0.998042875069133
SHC2	ENSGALG00000001289	4912.09364199344	3111.61220510204	6112.41459992105	1.96438829681239	0.974080132562874	3.38119556843683e-06	7.43708277312367e-05
CLIP2	ENSGALG00000001291	1414.44580848034	1235.37368327263	1533.82722528547	1.24158968743952	0.312188479759416	0.149262413916089	0.500123837025727
IGF2BP1	ENSGALG00000001293	4289.48095057673	3953.48056919501	4513.48120483121	1.14164749916811	0.191117265669748	0.289288257451506	0.720480235913206
SCLY	ENSGALG00000001295	94.8956166972193	104.014456533738	88.8163901395402	0.853885056936599	-0.227886215847506	0.352258325131208	0.788384064327059
RFC2	ENSGALG00000001298	106.022615668328	122.636323171309	94.9468106663406	0.774214426941934	-0.369194903398112	0.497586187549521	0.907458561393442
GIP	ENSGALG00000001299	7.6142256918157	3.92847392846016	10.0713935340527	2.56369107125534	1.3582224254434	0.290701099844349	0.721144360085565
ENSGALG00000001300	ENSGALG00000001300	4.96692194205133	6.00344064033201	4.27590947653087	0.712243150670079	-0.48955825203683	0.695743803780396	0.992003366282057
CLTCL1	ENSGALG00000001301	1582.20035461905	1725.37128898935	1486.75306503885	0.86170036242444	-0.214741804220998	0.312026913485395	0.744518452084154
ENSGALG00000001302	ENSGALG00000001302	274.698989569284	264.799449368947	281.298683036175	1.06230841380731	0.0872026761935266	0.615580738339492	0.965785846353483
TMEM52	ENSGALG00000001304	11.0427629100269	7.9134550927479	13.1289681215463	1.65906901191339	0.73037389899687	0.313561874118433	0.746303424104172
ENSGALG00000001305	ENSGALG00000001305	0	0	0	NA	NA	NA	NA
NFRKB	ENSGALG00000001306	435.575410399631	436.43102162266	435.005002917611	0.996732545042865	-0.00472165917500822	1	1
SNF8	ENSGALG00000001309	309.201820489666	309.842022035247	308.77501945928	0.996556301275862	-0.00497678126609464	0.806683493059774	1
TRNAU1AP	ENSGALG00000001310	28.8894637595532	24.5223871385679	31.8008481735434	1.29680882998247	0.374965819324471	0.300353469842477	0.732904106178941
ARHGAP44	ENSGALG00000001311	121.542621518877	104.469140228669	132.924942379015	1.27238476442	0.347535002212233	0.254753773725687	0.676335080087593
SNAP29	ENSGALG00000001312	534.26456731384	437.953300855661	598.47207828596	1.36652030505691	0.45050689695389	0.052623619229181	0.249644734531916
EIF4H	ENSGALG00000001313	304.439588175227	320.662657423942	293.624208676083	0.915679459014424	-0.127085435235211	1	1
PTGS1	ENSGALG00000001314	40.4201763824671	93.7744549267242	4.85065735296241	0.0517268520169244	-4.27294279482622	4.85803054746755e-09	2.00383832227694e-07
UBE2Z	ENSGALG00000001315	56.5553762308468	59.3078832564766	54.7203715470935	0.92264920854544	-0.116145855777447	0.630842690400727	0.972573240379489
CPNE2	ENSGALG00000001316	41.0873097059123	41.4640757187789	40.8361323640013	0.984855725253917	-0.0220156999689454	0.803052337498237	1
ENSGALG00000001317	ENSGALG00000001317	2249.27446872066	1797.01167169185	2550.78300007319	1.41945822626276	0.505340392105379	0.0138740067214711	0.0906842460058852
CSK	ENSGALG00000001318	2619.98338588555	2437.56060744661	2741.59857151151	1.12473042234769	0.169579254822962	0.497281724052784	0.907458561393442
CAMK1G	ENSGALG00000001319	96.578345214887	154.769708370664	57.7841031110354	0.37335537890041	-1.42137857890806	0.000426786672391931	0.0053306077942814
CYP1A1	ENSGALG00000001320	1.86477781566006	0.739815966563866	2.6147523817242	3.53432813010055	1.82143598717111	0.192384148752631	0.580835908220448
ENSGALG00000001323	ENSGALG00000001323	0.299685960045895	0.496982403933002	0.16815499745449	0.338352014324352	-1.5634031174612	0.713484037027569	0.993739191167289
CYP1A4	ENSGALG00000001325	0.711522290408485	0.103604245083057	1.1168009872921	10.77949061254	3.43021709968224	0.387393700149563	0.822195702794809
AIRE	ENSGALG00000001327	1.98322780987505	2.32193446853244	1.75742337077013	0.75687897078374	-0.401865471307503	0.775201455191579	1
BSG	ENSGALG00000001328	8664.54709847388	7020.93641621229	9760.28755331494	1.39016891404644	0.475260189892332	0.0356064030689813	0.186831795375473
EPB41	ENSGALG00000001329	3488.82311670567	2418.20966686956	4202.56541659642	1.73788297771416	0.797330939945509	0.00022834826778687	0.00310578263949473
ENSGALG00000001330	ENSGALG00000001330	590.278150128024	644.116961735685	554.38560905625	0.860690902413688	-0.216432875405536	0.537247025759902	0.932030886822214
ST14	ENSGALG00000001331	103.379409998061	159.388903647477	66.0397475651168	0.414330897909795	-1.27114468442035	3.33431640446851e-07	9.38194827710861e-06
RBL1	ENSGALG00000001332	527.285502306891	518.366691096848	533.231376446919	1.02867600408239	0.0407886567632131	0.732025931871954	0.99926424492803
MRRF	ENSGALG00000001333	258.581420536452	270.289311781713	250.776159706279	0.927806423617694	-0.108104260243792	0.500887244464047	0.90941995116416
GNB1	ENSGALG00000001334	6319.01840100058	6258.19089397702	6359.57007234962	1.01619943847833	0.0231835720579888	0.870796508940173	1
FAM18B1	ENSGALG00000001335	864.215321578901	840.068637965492	880.313110654508	1.04790617203194	0.0675095458789638	0.749644211197297	1
EDC3	ENSGALG00000001337	384.313846305008	388.339948106061	381.629778437639	0.9827208874566	-0.0251463746191738	0.859003119759779	1
ZBTB44	ENSGALG00000001341	156.237918843675	144.328211981231	164.177723418638	1.13753036336367	0.1859050547527	0.519038567801002	0.921018150201802
HCN2	ENSGALG00000001342	587.104982649916	372.276821216235	730.323756939036	1.96177606371801	0.972160367651907	0.0033567719674483	0.0293897131539805
LAMB3	ENSGALG00000001343	0.722655020628518	1.49977328457599	0.204576177996871	0.136404735369525	-2.87403436566057	0.258408441063234	0.680370722565433
ENSGALG00000001345	ENSGALG00000001345	92.1536043529685	58.1121215708973	114.847926207683	1.97631618160021	0.982813775432584	0.000123710695077402	0.00183062805677587
ENSGALG00000001346	ENSGALG00000001346	18.0871810028269	7.04513676568443	25.4485438275885	3.61221430810878	1.85288348863104	0.0223743037234411	0.131279926265679
LHX6	ENSGALG00000001347	28.6212327030004	70.6196302394965	0.622301012003013	0.00881201175781532	-6.82631286464252	8.72076998307488e-12	6.14023330250174e-10
TEKT3	ENSGALG00000001348	0.0362601794273277	0	0.0604336323788795	Inf	Inf	1	1
RSPRY1	ENSGALG00000001350	861.813878537273	721.20853356851	955.550775183114	1.32492993455733	0.405916068551772	0.0878519802328856	0.354979424424742
MORN5	ENSGALG00000001352	10.3885047005258	21.2063368864388	3.17661657658374	0.149795629183612	-2.73893256619833	0.000736301692406146	0.00839317396057548
NDUFA8	ENSGALG00000001355	680.330575248692	673.447636159381	684.919201308232	1.01703408629403	0.0243680324926359	0.7118299442025	0.993739191167289
NADK	ENSGALG00000001359	341.885980162338	365.587885890735	326.08470967674	0.891946156482327	-0.164971472320824	0.531248395727969	0.928606285245604
CLK3	ENSGALG00000001362	321.629203033236	273.239390854994	353.88907781873	1.29516127492224	0.373131755088456	0.105987941142678	0.402362046074158
MYBBP1A	ENSGALG00000001363	197.332390282489	210.917354691999	188.275747342816	0.892651757451411	-0.1638306359856	0.611912293624359	0.964847313531018
CSNK1A1	ENSGALG00000001364	487.00761591793	535.05432047076	454.976479549376	0.85033698849319	-0.233893400366034	0.462563003869769	0.883461274063537
CASP9	ENSGALG00000001366	160.152379123644	122.744985346117	185.090641641996	1.50792833711353	0.592567867500752	0.0150519748944669	0.0965904179535568
ENSGALG00000001369	ENSGALG00000001369	0.294688345817573	0.477394196601478	0.17288444529497	0.362141908145758	-1.46537295542324	0.822335345591831	1
ADAMTS8	ENSGALG00000001370	55.093148523336	34.095385022113	69.0916575241513	2.02642256362088	1.01893504623861	0.206604736641053	0.604480576589149
ENSGALG00000001371	ENSGALG00000001371	63.6181202268439	12.9851307398093	97.3734465515336	7.49884221442686	2.90666786754935	4.53456108963786e-07	1.22597065709056e-05
TRAF3IP3	ENSGALG00000001373	0.0502253479434671	0	0.0837089132391118	Inf	Inf	1	1
SLC35E2B	ENSGALG00000001374	3054.40419265349	2756.88514598506	3252.75022376578	1.17986424951466	0.238620878385226	0.312261420384681	0.744784451868697
COX10	ENSGALG00000001375	277.542133324603	253.691979409043	293.442235934977	1.15668708415035	0.209998628315072	0.218234889551293	0.623574710418032
ARID3B	ENSGALG00000001376	1843.75221607583	1974.15773962032	1756.81520037951	0.889906193978905	-0.168274826913963	0.289583308409946	0.72057051242592
POLRMT	ENSGALG00000001377	819.686723040625	777.480146498816	847.824440735164	1.09047728685179	0.124959720930029	0.604166033910467	0.962115024335856
C1orf74	ENSGALG00000001378	19.7055904335085	17.8396771695066	20.9495326095098	1.17432240563853	0.231828549129218	0.602944946873733	0.961300351971648
ACTG1	ENSGALG00000001381	6060.61742116694	5725.74509455062	6283.86563891114	1.09747561848181	0.134188889203821	0.469881650797942	0.889166805936865
CDC2L1	ENSGALG00000001382	749.379171119043	802.596801328275	713.900750979554	0.889488657066747	-0.168951886806837	0.389255900247248	0.823212603791959
HTR4	ENSGALG00000001383	0.646756646753468	0.894001293164415	0.481926882479504	0.539067321450589	-0.891462639612791	0.80871466047192	1
FGF22	ENSGALG00000001385	25.6132518668315	17.9488139008352	30.7228771774957	1.71169400648063	0.775424819268674	0.136462840284409	0.472501023839293
PI4KA	ENSGALG00000001386	1065.57983733521	992.57301607646	1114.25105150771	1.12258849823687	0.166829182992897	0.532931102128395	0.930079666130926
SPNS2	ENSGALG00000001387	15.5685929956661	5.47387719334198	22.2984035305489	4.07360317795784	2.02630544984833	2.40625341646847e-05	0.000434158095572107
TTLL11	ENSGALG00000001389	111.574218020499	142.06676563684	91.245852942939	0.642274444229887	-0.638738201395145	0.0340112908407462	0.179959077506891
PLLP	ENSGALG00000001391	1.86125613220732	1.16143804524796	2.32780152351356	2.00424080564416	1.00305585595705	0.900443074823406	1
MMP23B	ENSGALG00000001392	25.3161857385833	38.1805779924121	16.7399242360308	0.438440828196935	-1.18954594463953	0.00398024802327422	0.0337174004344293
UBL7	ENSGALG00000001394	235.580599423121	227.506767740536	240.963153878177	1.0591471905266	0.0829030957389527	0.671746974350924	0.985487416718759
SERPIND1	ENSGALG00000001396	19.6963233452121	18.4352975483585	20.5370072097811	1.11400465091	0.155755255865364	0.610203054289759	0.963783331935065
ENSGALG00000001398	ENSGALG00000001398	720.113088457941	344.679355547678	970.40224373145	2.81537674976075	1.49332799464736	9.12783399222903e-06	0.000182532564034826
RNF126	ENSGALG00000001399	737.310134463134	721.707153835006	747.712121548552	1.0360325757828	0.0510693661339523	0.782889998197684	1
HIC2	ENSGALG00000001403	573.232104592877	478.717752983165	636.241672332685	1.32905384930452	0.410399559505524	0.0560910586716336	0.260862195444298
ENSGALG00000001404	ENSGALG00000001404	0.191227259066799	0.29435626611184	0.122474587703439	0.416076033716588	-1.26508090439945	0.823891917460213	1
IRF6	ENSGALG00000001405	44.4215266806365	58.432985887021	35.0805538763801	0.600355318898262	-0.736111485687895	0.016204161805266	0.102335670174433
ADAMTS15	ENSGALG00000001407	643.235775348347	1117.14636977717	327.295379062467	0.292974482052652	-1.77115308286548	9.60042284912172e-05	0.0014606150863317
IL12B	ENSGALG00000001409	2.6547032119981	1.56985326036252	3.37793651308849	2.15175303219641	1.10551250183884	0.275575307031422	0.702962781387463
SPNS3	ENSGALG00000001410	1.99339588980057	0.33816487905367	3.09688323029851	9.15790912103264	3.19501824842639	0.0923243333822316	0.366152936531365
SRSF4	ENSGALG00000001411	694.772951596272	676.287259228044	707.096746508425	1.04555680572121	0.0642714465338587	0.690763716047089	0.991262854931684
SEMA7A	ENSGALG00000001412	1006.39177143309	783.833989123115	1154.76362630641	1.47322474188477	0.558977531711358	0.0323136478337362	0.172727401450246
MUC16	ENSGALG00000001414	3.21662437398969	7.73558238375677	0.203985700811634	0.0263697923041921	-5.24496998159432	0.0340016302079978	0.179959077506891
UBE2L3	ENSGALG00000001415	677.184975267881	707.310975242975	657.100975284485	0.92901283633943	-0.106229564161782	0.644099609038409	0.976694592777181
ADRA1B	ENSGALG00000001416	0.563902978477737	0.74075758852735	0.445999905111328	0.602086177744045	-0.731958097427505	0.802057136798021	1
CYP11A1	ENSGALG00000001417	36.4223126778823	13.6854861905318	51.5801970027826	3.76897073912273	1.91417059450177	4.05048868141892e-07	1.11714384572588e-05
GUCA1B	ENSGALG00000001418	0.0330062310667775	0.0825155776669438	0	0	-Inf	0.817542949813839	1
DAB2IP	ENSGALG00000001419	356.746131774472	531.373054636479	240.328183199801	0.452277700389255	-1.14471922943083	4.0642838523674e-08	1.39512764075142e-06
RALGAPB	ENSGALG00000001420	1299.84002207509	1380.23288217324	1246.24478200966	0.902923555949048	-0.147324244635958	0.458422646723445	0.881331219977078
RRP9	ENSGALG00000001422	642.863940796481	704.319107812138	601.893829452709	0.854575465547714	-0.226720196357381	0.203731946775575	0.600135086648893
YDJC	ENSGALG00000001424	16.6829384660836	17.7988805988966	15.9389770442082	0.895504464769332	-0.159227469728592	0.646055428829375	0.976770595507151
SNX19	ENSGALG00000001425	252.446921997796	208.384342269289	281.821975150134	1.3524143516788	0.435537231153136	0.0715071448931179	0.307631203589632
MECR	ENSGALG00000001426	145.797817368287	158.195788805916	137.532503076535	0.869381568970004	-0.201938584315569	0.382810713510914	0.81759162859801
EFHD1	ENSGALG00000001428	44.7545531478689	70.631794327114	27.5030590283722	0.38938638456498	-1.36072565578036	0.000115299741531749	0.00172812622505705
TTC1	ENSGALG00000001429	296.776968751968	291.927072534286	300.010232897089	1.02768897140176	0.0394037009991593	0.839919457313548	1
GUCA1A	ENSGALG00000001431	2.25080831500642	4.32821116373317	0.865873082521923	0.20005333607039	-2.32154340775807	0.43670536365126	0.865974036540841
B3GNTL1	ENSGALG00000001433	19.4608486618797	14.3452215226064	22.8712667547286	1.59434740820741	0.672966026748621	0.0522907071371943	0.248454715832658
STOM	ENSGALG00000001434	303.830323769485	648.920144931212	73.7704429949999	0.113681850642531	-3.13692614917124	1.73130480955148e-32	1.0920205086246e-29
SDF2L1	ENSGALG00000001435	488.22812154894	468.064640757451	501.6704420766	1.07179735103418	0.100032155520327	0.842858729147741	1
PWWP2A	ENSGALG00000001436	406.735480744037	406.95029344857	406.592272274348	0.999120233650188	-0.00126979319261283	0.897010704786715	1
NTM	ENSGALG00000001437	2127.85812856058	2376.09833734552	1962.3646560373	0.825876869317442	-0.27600138983671	0.163370596072909	0.528780004992878
WDR77	ENSGALG00000001438	173.001130686485	179.797068135877	168.470505720224	0.937003631187726	-0.0938734560889477	0.840201253907123	1
RANBP10	ENSGALG00000001439	728.335096193739	631.716545070429	792.747463609279	1.2549100855367	0.327583998600431	0.124556438247516	0.447977040197411
ACTL9	ENSGALG00000001440	0	0	0	NA	NA	NA	NA
UBE2G1	ENSGALG00000001441	365.463827561974	369.054357809591	363.070140730229	0.983784998191379	-0.023585039419453	0.786792664345138	1
OPCML	ENSGALG00000001442	384.973605063229	539.660190555785	281.849214734859	0.522271643651514	-0.937127719099643	4.91754253884994e-05	0.000807394348732217
PTPRU	ENSGALG00000001443	2235.24227125355	3878.97544059923	1139.42015835643	0.29374255542603	-1.76737580622605	2.84862469293802e-15	3.56384137204097e-13
POC1A	ENSGALG00000001444	112.122321536212	118.203662136624	108.06809446927	0.914253353202894	-0.12933408194493	0.826594742707085	1
FABP6	ENSGALG00000001445	37.6908157645778	34.2544326984554	39.9817378086593	1.16719894796162	0.223050488016114	0.810749701440836	1
GSN	ENSGALG00000001446	1007.60099890517	1068.69691669656	966.870387044242	0.904718982471593	-0.144458353026208	0.822096676629242	1
STRA6	ENSGALG00000001449	56.2885185368648	55.877913432321	56.5622552732274	1.01224709010896	0.0175614957272335	0.849803351365746	1
IGSF9B	ENSGALG00000001450	870.117344059295	1359.01846087237	544.183266183913	0.400423748353349	-1.32040055474045	3.82715343593465e-09	1.60486007515731e-07
ATP5F1	ENSGALG00000001452	2179.78851921791	2055.85979830613	2262.40766649243	1.10046787643617	0.138117032387446	0.455429758915041	0.879809241111799
FAM110D	ENSGALG00000001453	163.958429631561	206.63262579938	135.508965519681	0.655796561629365	-0.608679757251034	0.0297539434496348	0.162839911764487
CCNJL	ENSGALG00000001455	80.682678723872	95.9176966471452	70.5260001083565	0.735276206306353	-0.443641795122935	0.128867010913174	0.45707329222203
TNNC1	ENSGALG00000001459	12.6054411165067	16.5756080608543	9.95866315360828	0.600802282308249	-0.735037801561578	0.0834376735149812	0.342178256998048
ADORA3	ENSGALG00000001462	8.39888120151457	8.95527755937203	8.02795029627626	0.896449076318657	-0.157706463192698	0.567911992493814	0.946202062201635
PDIK1L	ENSGALG00000001463	186.362244632535	184.703516654918	187.468063284279	1.01496748237082	0.0214335069436029	0.884154912194667	1
RPL38	ENSGALG00000001465	3118.99949182943	2739.60954391603	3371.9261237717	1.23080536467683	0.299602637032224	0.134662504491872	0.46952267762441
ANKFY1	ENSGALG00000001467	165.146858392592	179.245364404661	155.747854384547	0.868908687830461	-0.202723520305527	0.385700560722578	0.820303399831157
STOML1	ENSGALG00000001470	440.837850725452	338.415090997419	509.119690544141	1.5044237213051	0.589210959655854	0.0228190160005488	0.133166640021707
JAM3	ENSGALG00000001472	1413.13393304783	1618.74932128139	1276.05700755879	0.788298095809346	-0.343186805279936	0.0822109395572198	0.338641960004678
MIB2	ENSGALG00000001473	461.164744968197	683.583096258668	312.885844107883	0.457714425386386	-1.12748033407081	3.42370124201376e-08	1.19144803222079e-06
RAB14	ENSGALG00000001474	1733.43619287576	1815.09751534796	1678.99531122763	0.9250165883819	-0.112448857083585	0.563449610036453	0.943968061850696
STMN1	ENSGALG00000001475	22503.4743870733	22054.6288579819	22802.7047398008	1.03391922333566	0.0481234770984584	0.657638357958391	0.980450258883104
RAP1A	ENSGALG00000001476	202.450882551145	206.744375774875	199.588553735325	0.965388069142244	-0.050819097704681	0.771013667516085	1
ENSGALG00000001478	ENSGALG00000001478	88.7518881949137	66.4500937274041	103.619751173253	1.5593620017803	0.640955884769572	0.0370467629506652	0.192576730362229
CYB5D2	ENSGALG00000001479	112.457560066656	128.718192886837	101.617138186535	0.789454356897874	-0.341072237263683	0.16210303283204	0.526591354294297
FAM212B	ENSGALG00000001480	87.4896773366137	40.8807554265444	118.562291943327	2.90019816674773	1.53615148107352	3.16298453516947e-09	1.3337398298996e-07
GIGYF2	ENSGALG00000001482	1366.88815289806	1291.95111788563	1416.84617623968	1.09667165934146	0.133131651224861	0.627717115718337	0.970213731608578
ENSGALG00000001483	ENSGALG00000001483	170.68928233895	257.685471571995	112.691822850253	0.437323152767532	-1.1932283652684	1.53318288609682e-08	5.68855944356216e-07
TOP3B	ENSGALG00000001485	505.272555978683	480.445588228479	521.823867812152	1.08612479872329	0.119189882290424	0.532857795014267	0.93005895317952
ZAP70	ENSGALG00000001486	0.137974939051733	0.344937347629332	0	0	-Inf	0.551539718931077	0.93739104931561
RRAGC	ENSGALG00000001487	730.977962770244	752.714956622882	716.486633535153	0.951869797764787	-0.0711638479986105	0.666845971405361	0.984137082567395
SSU72	ENSGALG00000001489	728.479518725256	765.139025542775	704.039847513577	0.920146305456247	-0.12006482352788	0.591233677787211	0.958515566914419
KCNJ13	ENSGALG00000001490	15.7968185663878	12.9921129374381	17.666622319021	1.35979593189287	0.443390158728298	0.886815807913326	1
NCAPD3	ENSGALG00000001491	171.448204045517	172.139471610869	170.987359001948	0.993307098028479	-0.00968827410490821	0.685748851306702	0.988995803048598
NDRG3	ENSGALG00000001492	744.232466854862	992.585102331797	578.664043203572	0.58298683089658	-0.778464800166186	6.6174783853502e-05	0.00104676476277358
PPM1F	ENSGALG00000001493	47.6823753567577	49.4164077529036	46.5263537593271	0.941516307538428	-0.0869420116239927	0.909717102847023	1
NISCH	ENSGALG00000001494	684.875088258256	787.536528770389	616.434127916833	0.782737187923581	-0.353400105794112	0.0456683406907129	0.226367826252787
ENSGALG00000001496	ENSGALG00000001496	0.519205343257004	0.445459700452026	0.568369105126989	1.27591587869844	0.351533215164541	0.882703468999027	1
SLU7	ENSGALG00000001500	542.418426736003	507.011879485382	566.022791569751	1.11638960440979	0.158840595499897	0.4470133939592	0.873242160080559
MAPK1	ENSGALG00000001501	254.175325006302	300.07735405753	223.573972305483	0.745054464398602	-0.42458220267402	0.170654899938638	0.543639283516646
UTP11L	ENSGALG00000001502	171.789554850068	166.198815461323	175.516714442564	1.05606477371922	0.0786983250918202	0.671919784979396	0.985487416718759
TBCD	ENSGALG00000001503	413.107138874766	427.308119820373	403.639818244361	0.944610690791549	-0.0822082313609087	0.653079850321831	0.979413020065712
DDX20	ENSGALG00000001504	293.949116627795	283.392494365159	300.986864802885	1.06208481448014	0.0868989794604136	0.602984608713087	0.961300351971648
NGEF	ENSGALG00000001505	15.676421858493	15.5456241796382	15.7636203110628	1.0140229899363	0.0200903615040769	0.946625065831361	1
PTTG1	ENSGALG00000001506	138.356573816915	116.600214649503	152.860813261857	1.31098226295168	0.390648166623927	0.0717064758364474	0.308203472802993
KCND3	ENSGALG00000001512	341.267222744751	180.361448536065	448.537738883875	2.48688254903978	1.31433837328899	0.000321468593585657	0.00417357767555719
CNTRL	ENSGALG00000001513	498.85443776706	506.460233693094	493.783907149704	0.974970736693473	-0.0365691772156557	1	1
ENSGALG00000001515	ENSGALG00000001515	442.367889220104	435.373463842078	447.030839472121	1.02677557682815	0.0381208850852221	0.914494209367769	1
FHL3	ENSGALG00000001516	617.270082388491	797.860369880593	496.876557393756	0.622761295272903	-0.68324881144185	0.00230301823919596	0.0215603525695414
ZNF750	ENSGALG00000001518	11.213624503231	10.4097162301606	11.7495633519445	1.12871120520096	0.174676401858045	0.941216567590737	1
NEU2	ENSGALG00000001519	1.42267250591825	2.5460990698483	0.673721463298215	0.264609288490238	-1.91806438994649	0.218172118540363	0.623574710418032
VPS26B	ENSGALG00000001521	310.877046684764	363.237550434202	275.970044185138	0.759750867869396	-0.396401677136952	0.0580041318185185	0.266403685518426
PHF20	ENSGALG00000001522	1460.5760423023	1368.49679122445	1521.96220968753	1.11214159905028	0.153340485221709	0.458223094251213	0.881166767109136
CALCOCO2	ENSGALG00000001525	210.923770935601	239.494526261533	191.876600718313	0.801173219753589	-0.319813896870051	0.244886589387992	0.663270630004343
VWA1	ENSGALG00000001527	72.934689253971	23.3549741981247	105.987832624535	4.53812672732671	2.18209689687561	0.00344416488999055	0.0300679170153846
THYN1	ENSGALG00000001529	228.976440055821	219.749296365685	235.127869182579	1.06998235294143	0.0975870026695663	0.846763167466799	1
FN3K	ENSGALG00000001531	100.688057496001	105.871762943555	97.2322538642987	0.918396474762943	-0.122810990604359	0.411890316494917	0.843049704042734
WNT2B	ENSGALG00000001532	7.52915648371172	3.16654763450839	10.4375623831806	3.29619623258914	1.72080213310245	0.0146348956681668	0.0944746484540337
TSNAXIP1	ENSGALG00000001533	4.92628147944032	3.18097235054758	6.08982089870215	1.91445263510506	0.936931967346945	0.24045214262813	0.657389296569374
TMEM88	ENSGALG00000001534	4.5144601395084	4.37681496882372	4.60622358663153	1.05241451133802	0.0737030465193822	0.943837905108417	1
STAB1	ENSGALG00000001535	19.3317748476768	22.2402361623055	17.3928006379243	0.782042084040592	-0.354681849499211	0.225027902693151	0.635133403814767
ENSGALG00000001536	ENSGALG00000001536	176.718662705663	170.795397107931	180.667506437483	1.05780079262507	0.0810679615240591	0.662291402159359	0.982725666132952
ST7L	ENSGALG00000001538	117.412198504653	114.710849922176	119.213097559638	1.03924866427645	0.0555408936991344	0.807530738254156	1
SF3A3	ENSGALG00000001540	1058.68408601761	992.881846735787	1102.55224553883	1.11045664613931	0.151153069048105	0.386553339050169	0.821283431093538
MRPL20	ENSGALG00000001542	968.676562259658	872.742949878595	1032.63230384703	1.18320326046825	0.24269793308621	0.185270322378799	0.569308720373302
HOXB13	ENSGALG00000001543	0.0717237699577533	0	0.119539616596256	Inf	Inf	1	1
ADAMTS10	ENSGALG00000001544	62.6490208020095	113.878140047634	28.4962746382597	0.250234809124384	-1.99864560411229	4.40144520484681e-06	9.45093298027958e-05
RAB40B	ENSGALG00000001545	5.59313185376095	5.40524510961859	5.71838968318919	1.05793346411125	0.0812488958685494	0.773536580313123	1
ZZEF1	ENSGALG00000001546	366.585983115409	357.457164792929	372.671861997063	1.04256369350702	0.0601355251564824	0.799825873597735	1
CAPZA1	ENSGALG00000001547	256.910843092116	290.241321978267	234.690523834683	0.808604792160696	-0.306493341183783	0.486654939858658	0.900746774746252
ENSGALG00000001550	ENSGALG00000001550	5.13405033420675	3.4268161084018	6.27220648474339	1.83033062946253	0.872104279329615	0.44561511185563	0.872521323136626
CCNL2	ENSGALG00000001551	1294.73430303022	1114.33521670637	1415.00036057945	1.2698157065894	0.344619128113455	0.0821393892929671	0.338594990990515
ENSGALG00000001552	ENSGALG00000001552	1.70811227743221	1.56093583668918	1.80622990459423	1.15714551625987	0.210570301252452	0.924910269736787	1
PPIL2	ENSGALG00000001554	320.794629330443	341.08573886458	307.267222974352	0.900850396141436	-0.150640556734768	0.808118281911929	1
AURKAIP1	ENSGALG00000001555	425.923205671219	402.402086505982	441.603951781376	1.09741963719865	0.134115296699209	0.490922973078256	0.903097820690077
ROMO1	ENSGALG00000001556	3.1653078867007	3.08348672885223	3.21985532526635	1.04422545267931	0.0624332294819521	0.916746383066044	1
ACAD8	ENSGALG00000001557	278.883347025585	269.183973745887	285.349595878717	1.06005417747525	0.0841380002389406	0.747369459552373	1
MOV10	ENSGALG00000001558	1.52170624567466	2.77158804348267	0.68845171380265	0.248396119120779	-2.00928546146159	0.17450583668251	0.550506391602684
ZP3	ENSGALG00000001559	7.73460211261428	6.32875802102064	8.67183150701004	1.3702264296102	0.454414317918124	0.487018988757697	0.900940718725256
KCNU1	ENSGALG00000001560	0.465769098236107	0.866612329198189	0.198540277594718	0.229099299543099	-2.12595504718865	0.563884985276538	0.94398980656904
MXRA8	ENSGALG00000001561	52.6589490823387	51.6276194168764	53.346502192647	1.03329386082847	0.0472506039318625	0.608720291598447	0.963286738216537
WDR45B	ENSGALG00000001563	447.687556921151	471.999151355829	431.479827298032	0.91415382010454	-0.129491154078138	0.698794012824552	0.993148402146446
ATP2A3	ENSGALG00000001564	245.231962587662	205.888258368089	271.461098734044	1.31848751786867	0.398883913262225	0.280799527835142	0.710351479339636
C5	ENSGALG00000001565	31.8703716176936	34.8657745330067	29.8734363408182	0.856812640503301	-0.222948330652477	0.867229136860174	1
NT5DC2	ENSGALG00000001567	808.006512938687	1012.95452985387	671.374501661897	0.662788389680975	-0.593379764350312	0.00409622117941097	0.0344300922897963
NFS1	ENSGALG00000001568	37.4892005740851	34.9984158442035	39.1497237273395	1.11861416532724	0.161712504806746	1	1
RHOC	ENSGALG00000001569	2.01350530211488	3.05978052507379	1.31598848680894	0.430092444874688	-1.21728130617061	0.330902702231195	0.768165175030798
MYO1F	ENSGALG00000001571	17.0617043155222	32.4162407218999	6.82534671127046	0.210553307825709	-2.24774255423545	3.40153366131207e-08	1.1892013063497e-06
COMMD4	ENSGALG00000001572	560.452290348145	515.062576727182	590.712099428786	1.14687443064161	0.197707441739407	0.419210112557169	0.849645559497981
P2X1	ENSGALG00000001573	0.1137523578952	0.158817524879331	0.0837089132391118	0.527076047197646	-0.923916964144838	0.998228292607427	1
MLLT6	ENSGALG00000001574	1298.41462161659	1304.76114568215	1294.18360557289	0.99189312147724	-0.0117434192568422	0.735663305363415	1
HIRA	ENSGALG00000001576	380.915952781159	367.528237043254	389.84109660643	1.06071059938872	0.0850310900147278	0.584674433144684	0.954663888929068
FOXK2	ENSGALG00000001577	931.082339094509	927.106353822599	933.732995942449	1.00714766120686	0.0102752170821204	0.775565938347313	1
ANP32B	ENSGALG00000001580	4685.00994269212	4516.62588830722	4797.26597894872	1.0621348983913	0.0869670099092735	0.479984653666714	0.895351287958433
TRAF1	ENSGALG00000001583	19.1061147832828	18.6601036868313	19.4034555142504	1.03983642534332	0.0563565986486118	0.937663052843644	1
ENSGALG00000001585	ENSGALG00000001585	3.82776094598248	4.51519714663111	3.36947014555005	0.746250946775179	-0.422267238148796	0.668040175222211	0.984336467322474
NEIL1	ENSGALG00000001586	88.169542783217	78.313933398638	94.739949039603	1.20974576206449	0.274703885228968	0.497731535852556	0.907458561393442
MRPL40	ENSGALG00000001587	360.586882827198	377.340816618884	349.41759363274	0.925999993225364	-0.11091591195664	0.703278504477112	0.993739191167289
INPP5D	ENSGALG00000001589	6.26489489795069	12.2378138515881	2.28294892885909	0.186548754258329	-2.42237536877894	0.000942683155783165	0.0103203722771832
PBRM1	ENSGALG00000001590	1185.69292362463	1221.18463900811	1162.03178003564	0.951561084963759	-0.0716318223653698	0.717937630115073	0.995389288805879
ENSGALG00000001591	ENSGALG00000001591	80.7367874823343	62.1337327092606	93.1388239977168	1.49900577249297	0.584005938943506	0.018576763900372	0.113576353765683
ACER1	ENSGALG00000001592	0.0511298602773453	0.127824650693363	0	0	-Inf	0.817538056012095	1
UFD1L	ENSGALG00000001593	873.808633066337	847.566286387291	891.303530852368	1.05160333199602	0.0725906182425404	0.535824531748619	0.931886197596884
PHF19	ENSGALG00000001595	41.9890633374553	57.3565789897241	31.7440529026094	0.553450946024808	-0.853472642492867	0.00554415447461855	0.0439410525846993
MLLT1	ENSGALG00000001596	544.479896965469	577.743263590023	522.304319215766	0.904042248749442	-0.145537898975838	0.646119386483787	0.976770595507151
PSMB3	ENSGALG00000001597	1367.40496250103	1306.08436679666	1408.28535963727	1.07824991665069	0.108691604551304	0.567478708401253	0.946202062201635
DVL1	ENSGALG00000001600	1020.77020526579	948.928552896316	1068.66464017877	1.126180297681	0.171437816536629	0.522240845260214	0.923421246515932
NUTF2	ENSGALG00000001602	1094.45617568714	1081.1376889759	1103.33516682796	1.02053159193172	0.0293208436325224	0.800668720571774	1
NARF	ENSGALG00000001603	298.233743399977	342.527909926722	268.704299048813	0.784474173524424	-0.350202143349264	0.199660409041536	0.593785695185223
ENSGALG00000001604	ENSGALG00000001604	788.65779900049	964.490463512128	671.436022659398	0.696156206889187	-0.522517033613743	0.0044108399897442	0.0365469599150233
PPM1J	ENSGALG00000001605	24.5645045148514	24.4798850895105	24.6209174650787	1.00576115349612	0.0082877369735585	0.683124617141384	0.988240260605578
INPP5B	ENSGALG00000001606	70.5135441397046	75.6660228708172	67.0785583189629	0.886508313427342	-0.173793934508844	0.525324717824863	0.92514920269709
C17orf62	ENSGALG00000001607	192.286189084879	248.252939692811	154.975022012925	0.624262585589889	-0.67977509265444	0.0352088337593175	0.185066432447413
UNC5D	ENSGALG00000001608	564.022577440266	702.101108441753	471.970223439274	0.67222543557404	-0.572982962711135	0.0798913518818948	0.332117593689907
PIP4K2B	ENSGALG00000001610	1283.36664850513	1473.94439985465	1156.31481427212	0.784503685746999	-0.350147869623338	0.0692808506835606	0.300939316398204
B3GAT1	ENSGALG00000001611	265.89540943627	344.973048502792	213.176983391922	0.61795257431595	-0.694431974273327	0.000821499920284864	0.00916423418811516
HEXDC	ENSGALG00000001612	45.9393149202039	49.9973612889832	43.2339506743511	0.864724648656158	-0.209687281512244	0.454682297442028	0.879809241111799
GNL3	ENSGALG00000001613	1073.77836119703	1047.62900429817	1091.21126579627	1.04160085423303	0.0588025367932661	0.59737723780301	0.960418050415316
AQP11	ENSGALG00000001614	10.4577819389272	12.5549797152986	9.05965008801292	0.721598146190034	-0.470732462621508	0.35244148572655	0.788384064327059
MAN2C1	ENSGALG00000001615	326.555286490646	295.482863722137	347.270235002986	1.17526353517932	0.232984295740016	0.247573212771866	0.666793542229025
CDC45	ENSGALG00000001616	319.402705265833	302.461744741727	330.69667894857	1.09335043091467	0.128755874856595	0.321776661515641	0.75578822374302
CAMKK1	ENSGALG00000001617	9.02711873582509	14.6021363796973	5.31044030657693	0.363675572429286	-1.45927606961257	0.0117244275512027	0.079840028911429
OGFOD3	ENSGALG00000001618	219.391298113932	235.281520043493	208.797816827558	0.887438234796173	-0.172281382654944	0.43983408748159	0.867632058417554
ATG16L1	ENSGALG00000001619	742.538242585489	773.510506782884	721.890066453892	0.933264719901883	-0.0996417362966301	0.447369720533679	0.873507835637417
CUTA	ENSGALG00000001620	3.85853776410636	5.56663866589772	2.71980382957879	0.488589971941384	-1.0333038415542	0.151479241503011	0.504819601674903
cldn5	ENSGALG00000001621	1.82345245522742	2.78728627670298	1.18089657424371	0.423672510467983	-1.23897857085421	0.420581921726558	0.851038235985105
CWC25	ENSGALG00000001624	429.670004844463	378.355317218951	463.879796594804	1.22604275791467	0.294009293511397	0.200452715632817	0.595107513090721
UTS2R	ENSGALG00000001626	0.597288408883406	1.49322102220851	0	0	-Inf	0.0628993410909292	0.282609002143938
CPNE1	ENSGALG00000001627	4.98447212214727	4.6561565141339	5.20334919415618	1.11752025052449	0.160300974644887	0.658158401082703	0.980477010412082
ENSGALG00000001629	ENSGALG00000001629	9.5200975153819	9.31179778374503	9.65896400313981	1.03728240533754	0.0528087285901313	0.868211879565666	1
ENSGALG00000001630	ENSGALG00000001630	639.211995290795	592.489125113308	670.36057540912	1.13143102041058	0.178148630963518	0.280441374141863	0.709896789108567
ENSGALG00000001631	ENSGALG00000001631	0.0635270099517325	0.158817524879331	0	0	-Inf	0.817534710206345	1
MIS12	ENSGALG00000001632	28.1586407856369	28.939673849855	27.6379520761582	0.955019473251483	-0.0663979442762345	0.822779818135069	1
DUSP26	ENSGALG00000001633	35.4476451752067	54.4273354363446	22.7945183344481	0.418806435253613	-1.25564448443062	0.00825532228439633	0.0607826209830699
RPL23	ENSGALG00000001634	6195.55332987497	5394.7536331549	6729.41979435502	1.2474007622883	0.318925045663249	0.0784779397957134	0.328506086777294
EDC4	ENSGALG00000001636	739.599111967092	695.313598150306	769.12278784495	1.10615237482913	0.145550133555076	0.419429370227192	0.849647735950094
PSMD5	ENSGALG00000001637	363.805360771268	345.400484994168	376.075277956001	1.08880935115755	0.122751362486035	0.469127879598059	0.888441429868048
TAS1R3	ENSGALG00000001638	11.746856833604	7.13049068588636	14.8244342654158	2.07902021311918	1.05590378475956	0.100880211715493	0.388680235415915
MTF1	ENSGALG00000001639	135.928145671092	135.786846548569	136.022345086107	1.00173432510971	0.00249993501112306	0.998556371176367	1
RNF122	ENSGALG00000001640	47.0692077163054	62.4939663877166	36.7860352686979	0.588633389669572	-0.764558714782937	0.0574990714943911	0.265129742394789
GLT8D1	ENSGALG00000001642	195.635041437729	180.921498550251	205.444070029381	1.13554260646542	0.183381838130388	0.38889595160081	0.822911226633081
SIN3A	ENSGALG00000001644	885.426691050076	799.883196279759	942.45568756362	1.17824163821288	0.236635442820176	0.176798820543356	0.554565064398299
Segment	ENSGALG00000001645	633.541172365702	676.995884128303	604.571364523968	0.893020738674669	-0.163234415357567	0.885995662979805	1
PSKH1	ENSGALG00000001647	351.797016023962	329.614605797124	366.585289508521	1.11216336612872	0.153368721688029	0.494907033492298	0.905803732681224
LASP1	ENSGALG00000001648	501.167001452525	718.041011153751	356.584328318374	0.496607189254292	-1.00982294769714	0.000261094113098322	0.00348847544932251
DERL2	ENSGALG00000001649	305.481531221542	281.338388806586	321.57695949818	1.14302552475075	0.192857620542914	0.744991904905577	1
TTI2	ENSGALG00000001651	97.9114903220182	78.9742400135266	110.536323861013	1.39965036500611	0.485066484549796	0.0772713207320204	0.325287334049312
ENSGALG00000001652	ENSGALG00000001652	695.290613834548	728.667050897411	673.039655792639	0.923658692901974	-0.114568244351953	0.805632600680648	1
MANEAL	ENSGALG00000001653	0	0	0	NA	NA	NA	NA
C1QBP	ENSGALG00000001654	2133.69987351091	2226.48485877794	2071.84321666622	0.930544489668524	-0.10385296718244	0.723442048073022	0.99703833612166
SPCS1	ENSGALG00000001655	0	0	0	NA	NA	NA	NA
SEPT9	ENSGALG00000001656	5616.74115729692	5544.83451731624	5664.67891728404	1.0216137018325	0.0308497796376434	0.995543150201921	1
RPL19	ENSGALG00000001658	5346.69081879627	4819.08543322471	5698.42774251064	1.18247078651551	0.241804541560592	0.170594156551316	0.543639283516646
SLC22A7	ENSGALG00000001661	175.533921982538	201.603091116342	158.154475893335	0.784484379766117	-0.350183373580942	0.291991920582658	0.723016063038709
ATP10B	ENSGALG00000001662	3.51111816413012	6.09843494317851	1.7862403114312	0.292901429313307	-1.77151286152604	0.0459898595092423	0.227440213410947
MAK16	ENSGALG00000001663	393.21730127721	391.966146736523	394.051404304335	1.0053199940484	0.00765478533114327	0.970676460236695	1
PTPN9	ENSGALG00000001664	2562.04450446117	2154.71134684822	2833.59994286981	1.3150717134407	0.395141474653893	0.0496636517647478	0.239653462909122
RPAIN	ENSGALG00000001666	70.8342596732544	59.282848108538	78.5352007163985	1.32475417801473	0.405724677365495	0.153595513134364	0.509094568808634
UBE2R2	ENSGALG00000001668	1515.8172764035	1467.25525793442	1548.19195538289	1.0551619747217	0.0774644796822874	0.864691866091821	1
NEK4	ENSGALG00000001672	894.70126693331	810.756632532729	950.664356533697	1.17256439033241	0.229667149233242	0.288351051951082	0.720184180875957
SETBP1	ENSGALG00000001677	3513.79743839326	2892.45449122858	3928.02606983638	1.35802519339481	0.441510243977794	0.283490301372424	0.713062166448194
PRKAB2	ENSGALG00000001678	272.03264927785	266.899095675331	275.455018346196	1.0320567690543	0.0455223294632726	0.810688973045601	1
FBXL20	ENSGALG00000001682	204.753508867335	129.023728543208	255.240029083419	1.97824099462405	0.984218189782754	0.000189613830292295	0.00264794664480144
SEC14L1	ENSGALG00000001684	684.188592952581	683.113921676436	684.905040470011	1.00262199134982	0.00377778342137969	0.888087560401643	1
SEPT5	ENSGALG00000001688	6064.00595001649	6887.58975277684	5514.9500815096	0.800708270884769	-0.320651386347358	0.0678037324054477	0.297080434487313
SCAMP2	ENSGALG00000001689	627.249389556086	622.988451574636	630.090014877053	1.01139918931798	0.0163525271932271	0.769510792250463	1
GABARB	ENSGALG00000001690	16.7271416695772	21.1190520101148	13.7992014425522	0.653400608888278	-0.613960295698026	0.0917787874596439	0.364849602038889
CPSF3L	ENSGALG00000001691	419.603855838523	417.680188379946	420.886300810909	1.00767599833595	0.0110318385064472	0.903260223177808	1
CAMSAP1	ENSGALG00000001692	1472.17817236186	1415.75441102634	1509.79401325221	1.0664236688888	0.0927807059910904	0.781233756481082	1
SLC18A1	ENSGALG00000001693	7.39723556464249	5.81329995032509	8.45319264085408	1.45411258890596	0.540138978451286	0.236495870309924	0.650843277469488
ENSGALG00000001694	ENSGALG00000001694	0.1492440411438	0.247546733000831	0.0837089132391118	0.338153980965003	-1.56424775669755	0.729137702410125	0.998042875069133
GABRA6	ENSGALG00000001695	0.507104333834118	0.351150978083888	0.611073237667605	1.74020087029808	0.799253845072199	0.996701192574027	1
SAG	ENSGALG00000001696	2.01099757845783	2.53739351141184	1.66006695648849	0.654241034755701	-0.612105845124346	0.775792620211593	1
ENSGALG00000001697	ENSGALG00000001697	0.184586787231057	0.210340228360307	0.167417826478224	0.795938217730949	-0.329271644561181	0.960599864898924	1
GABRA1	ENSGALG00000001698	23.8606934860857	30.5207275231766	19.4206707946918	0.636310873649531	-0.652196319476874	0.169816232178068	0.542222763702088
MPI	ENSGALG00000001700	774.006605434783	708.720959043865	817.530369695395	1.1535292688371	0.20605461041051	0.408872018323584	0.840851054664096
ENSGALG00000001701	ENSGALG00000001701	146.91770602003	129.871236052247	158.282019331886	1.21876116793259	0.285415438839395	0.259798443858069	0.681835791110167
EXOC3L1	ENSGALG00000001702	656.119193802661	618.622053158041	681.11728756574	1.10102328891876	0.138844985207689	0.639482745362891	0.974971275989872
ENSGALG00000001705	ENSGALG00000001705	0	0	0	NA	NA	NA	NA
GABRG2	ENSGALG00000001706	37.8286030930468	71.8734248734451	15.1320552394479	0.210537556351217	-2.24785048616216	1.98337289149081e-05	0.000364815295642623
MED1	ENSGALG00000001708	1879.74943473051	1790.69321003589	1939.12025119359	1.08288803482687	0.114884083250476	0.594426726535701	0.959977725954421
MUSTN1	ENSGALG00000001709	6.39469127241908	2.11244022161694	9.24952530628718	4.37859742095198	2.13046881094714	0.0788040473472721	0.32935827408697
ENSGALG00000001710	ENSGALG00000001710	0	0	0	NA	NA	NA	NA
PPCDC	ENSGALG00000001711	16.5093054415125	13.5983676115176	18.449930661509	1.35677540044456	0.440181917895254	0.311859931784087	0.744518452084154
VATB	ENSGALG00000001712	1506.47165396048	1542.0544431719	1482.7497944862	0.961541793191354	-0.0565785295535577	0.903739688571327	1
UBAC1	ENSGALG00000001713	204.748654120384	195.767349722124	210.73619038589	1.07646239623212	0.10629792311222	0.864253603642038	1
PUSL1	ENSGALG00000001714	14.8844989390349	14.9802755828692	14.8206478431454	0.989344138641459	-0.0154556520111062	0.695495157454574	0.992003366282057
C15orf59	ENSGALG00000001716	101.061007755978	115.664186732033	91.3255551052742	0.789575042072911	-0.340851706975915	0.138054808086211	0.475135982231475
SLC16A1	ENSGALG00000001717	1038.28081686735	1078.74141343704	1011.30708582089	0.937487958860048	-0.0931279343162346	0.732587311738572	0.999588220553551
CCNG1	ENSGALG00000001718	508.338530578917	625.36874079601	430.318390434189	0.688103453790241	-0.53930260982944	0.0172505504180458	0.107287934358413
NUP88	ENSGALG00000001719	383.280178437892	370.603492060866	391.731302689242	1.05700920547426	0.0799879411806067	0.627445670220566	0.970177326776932
ENSGALG00000001720	ENSGALG00000001720	42.9306341803191	43.0661809486486	42.8402696680994	0.994754322868363	-0.00758783148637007	0.827573359657037	1
ENSGALG00000001721	ENSGALG00000001721	0.162545703152065	0.406364257880163	0	0	-Inf	0.467019430297872	0.886376646921914
E2F4	ENSGALG00000001722	1026.15907612483	952.049253417306	1075.56562459651	1.12973737517871	0.175987434974092	0.431394705092092	0.862789410184183
ENSGALG00000001723	ENSGALG00000001723	18.4976268797917	13.3101116350269	21.9559703763016	1.64957071573481	0.722090626373965	0.183605932893004	0.565857866580618
ENSGALG00000001724	ENSGALG00000001724	0	0	0	NA	NA	NA	NA
TNRC6C	ENSGALG00000001725	3964.50613079669	4440.2875286801	3647.31853220775	0.821414944111048	-0.283816900189364	0.150739653860355	0.503063686097454
NUDCD2	ENSGALG00000001726	142.50905607212	142.152230244474	142.746939957217	1.00418361155306	0.00602308528265982	1	1
LZTS1	ENSGALG00000001727	1219.5010061733	676.107964268556	1581.76303410979	2.33951250052351	1.22620793735182	0.00146378503008714	0.0148916517375398
NACC2	ENSGALG00000001728	82.4577115088664	91.6172523615258	76.3513509404267	0.833373070817937	-0.262965612587612	0.333269026524429	0.770231178079943
CD276	ENSGALG00000001729	1419.24344285705	1368.83966372233	1452.8459622802	1.06137044446055	0.0859282802952921	0.713779713943246	0.993739191167289
DGKD	ENSGALG00000001730	679.366063197019	691.451116197333	671.309361196809	0.970870312407196	-0.0426494996988276	0.695496382315617	0.992003366282057
CDK12	ENSGALG00000001731	1325.46332362296	1274.93923928727	1359.14604651341	1.06604770222086	0.0922719955245983	0.592970078662567	0.95891262159961
EPG5	ENSGALG00000001732	219.327921585487	235.767891761168	208.367941468366	0.883784216382785	-0.178233928840664	0.438792718704004	0.867137771091438
LRIG2	ENSGALG00000001733	751.167770444198	757.6369460296	746.854986720596	0.985768963135302	-0.0206785363124575	0.769988079948872	1
ENSGALG00000001734	ENSGALG00000001734	39.755664345775	26.1777600718388	48.8076005283991	1.86446817429979	0.898764171114376	0.0310110120491894	0.167300320884044
LHX4	ENSGALG00000001735	119.513614307937	274.921897029049	15.9080924938632	0.0578640430819606	-4.11118905885927	6.95705775252038e-34	4.57895392424581e-31
RABEP1	ENSGALG00000001737	762.254830178775	933.046011453684	648.39404266217	0.694921830973773	-0.525077391021012	0.00861357396313191	0.0626584731638111
MGAT5B	ENSGALG00000001740	2219.37385143312	2359.09328271327	2126.22756391301	0.901290160712748	-0.149936453854035	0.222629800452997	0.631354424739128
NPTN	ENSGALG00000001741	278.387415810666	289.093249834687	271.250193127985	0.938279234409986	-0.0919107583429251	0.768867995887914	1
REC114	ENSGALG00000001744	4.18298398433387	2.85312517902441	5.06955652120685	1.77684335705885	0.829316501875637	0.442007793412477	0.869318781590958
PSTPIP2	ENSGALG00000001745	43.3306147577761	31.7167846250612	51.073168179586	1.61028833103184	0.687319033996006	0.190130515425989	0.577024006118409
ACSBG2	ENSGALG00000001749	854.074044483738	1433.96126205411	467.482566103489	0.326007806817481	-1.61702158220399	0.00221493447397988	0.0208647654431285
MAT2B	ENSGALG00000001750	544.437148728756	566.868878466629	529.48266223684	0.934047858949466	-0.0984316219330114	0.563400172663855	0.943968061850696
SFMBT1	ENSGALG00000001753	21.6275304043903	31.0050862060175	15.3758265366388	0.495913039379154	-1.01184093527439	0.0994598522728399	0.385562930526569
ENSGALG00000001754	ENSGALG00000001754	2.96068188837062	4.58046690714694	1.88082520918641	0.410618665588816	-1.284128885024	0.303418537584777	0.73572798685862
ATP5A1W	ENSGALG00000001756	358.383993642738	382.060206057767	342.599852032718	0.89671692209923	-0.157275471547116	0.959664569704567	1
QSOX2	ENSGALG00000001758	151.24343365017	156.282242939305	147.884227457414	0.946263789641458	-0.0796856756385157	0.691191621388891	0.991262854931684
ELMO3	ENSGALG00000001759	258.144800553816	317.959260175318	218.268494139481	0.686466857480831	-0.542738025938539	0.0199767954487227	0.119813284272093
HAUS1	ENSGALG00000001761	133.777447701157	157.878099119923	117.710346755314	0.745577425947485	-0.423569915107934	0.207144358739022	0.60547428124953
ENSGALG00000001762	ENSGALG00000001762	0.612061021155125	0.809890248346029	0.480174869694523	0.59288881508963	-0.754166514497866	0.666786903237512	0.984137082567395
ENSGALG00000001763	ENSGALG00000001763	48.902009874986	58.3025869053894	42.6349585213838	0.731270442434565	-0.451523044655419	0.381661195879134	0.816589267143439
HCN4	ENSGALG00000001764	121.799438256986	194.763377544126	73.1568120655593	0.37561893302546	-1.41265831119936	0.0133148830554843	0.0879409684528454
CAAP1	ENSGALG00000001765	105.459729523972	112.669973590942	100.652900145993	0.893342715348652	-0.162714348565089	0.456333303656648	0.880108746433219
RNF165	ENSGALG00000001766	336.681319727154	211.914055247124	419.859496047175	1.98127252841986	0.986427339771831	7.39923901301454e-06	0.000151569255993253
TENM2	ENSGALG00000001768	657.255412868416	1239.2171344595	269.28093180769	0.21729923216817	-2.20224501815524	4.50581722498978e-07	1.22238460845691e-05
ACAP3	ENSGALG00000001770	2724.8797385419	2264.17451876684	3032.01655172528	1.33912670008169	0.421292466212662	0.0609476501361453	0.276566405204127
MAPK8IP3	ENSGALG00000001772	2544.55393316392	2406.86998619291	2636.3432311446	1.09534093917331	0.131379997402669	0.782887455215363	1
RFX2	ENSGALG00000001773	38.6315295531563	28.7952111216646	45.1890751741508	1.56932605853172	0.65014513188256	0.0800574146859915	0.332394169916769
NEO1	ENSGALG00000001774	5699.41102089067	4666.45210090362	6388.05030088204	1.36893086283797	0.453049585851095	0.0264275670976646	0.148776686769969
CEP250	ENSGALG00000001775	160.196065357809	160.088244823325	160.267945714132	1.00112251146863	0.00161853348778532	0.843252021176345	1
MFSD11	ENSGALG00000001777	87.6098401988365	98.1816203725943	80.5619867496646	0.820540407093873	-0.285353714617518	0.316282465092934	0.749512203596874
KIAA0895L	ENSGALG00000001779	220.222151987602	247.624555505275	201.95388297582	0.815564848016528	-0.294128500363077	0.132854658204796	0.466516774740013
PROC	ENSGALG00000001780	1.55838141961772	1.70672980892474	1.45948249341303	0.855133885739375	-0.225777778782976	0.615287594871502	0.965785846353483
PLAA	ENSGALG00000001782	365.726116598554	342.572050518966	381.162160651612	1.11264815700576	0.153997453963077	0.553706193029385	0.937794176558384
HSD3B7	ENSGALG00000001785	0.146410406018178	0.366026015045445	0	0	-Inf	0.541063175982811	0.933942190541554
GDF5	ENSGALG00000001786	0.1171423224109	0.292855806027251	0	0	-Inf	0.579840253678287	0.953260399672232
LOXHD1	ENSGALG00000001787	5.39584389114467	5.8400023894719	5.09973822559318	0.873242489555614	-0.195545765314706	1	1
ADPGK	ENSGALG00000001788	133.163729026671	151.499699165882	120.939748933864	0.798283756335672	-0.325026439803064	0.17653310965582	0.554431164724025
HECTD2	ENSGALG00000001789	30.3856929390449	25.4360071263435	33.6854834808458	1.32432277257693	0.405254788039639	0.49537446312666	0.906012530071033
ENSGALG00000001790	ENSGALG00000001790	650.060471998384	626.489482671783	665.774464882784	1.0627065310713	0.087743248212145	0.614117088837628	0.965785846353483
ENSGALG00000001791	ENSGALG00000001791	93.3677053290723	97.3889383556138	90.686883311378	0.931182584414634	-0.102864018614529	0.771798595169522	1
MRPS34	ENSGALG00000001792	811.512115278832	733.970212640818	863.206717037508	1.17607867754156	0.233984577097933	0.236299553329191	0.650737245460668
Myl2	ENSGALG00000001793	0.814786614901465	1.8532546556985	0.122474587703439	0.0660862161208371	-3.91950679561838	0.0981338528479146	0.381889528126409
GFRA2	ENSGALG00000001795	2590.24684642425	1441.03940888743	3356.38513811546	2.32914181070648	1.21979848127252	4.0330849695926e-08	1.38756455158393e-06
GPSM1	ENSGALG00000001797	190.220549414218	198.488605928218	184.708511738219	0.930574885517699	-0.103805842917917	0.621146643926889	0.967843446509369
BBS4	ENSGALG00000001798	139.374471989691	116.161002001084	154.850118648763	1.33306459122415	0.414746685288972	0.0871909374758663	0.35348056012578
UQCC	ENSGALG00000001799	215.173200465767	223.631316409076	209.534456503561	0.936963837928101	-0.0939347266705092	0.839793764494237	1
ENSGALG00000001800	ENSGALG00000001800	286.247938219367	294.17832272247	280.961015217299	0.955070423330817	-0.0663209788654051	0.687596116174834	0.989370368162085
IFT74	ENSGALG00000001801	136.015753557759	126.06559963577	142.649189505752	1.13154730487854	0.178296898424614	0.499962558341778	0.908785636467397
JMJD6	ENSGALG00000001802	459.729338777976	439.067612832957	473.503822741322	1.07843031210199	0.108932952916375	0.4478446139045	0.874053994218238
IWS1	ENSGALG00000001803	1418.52212165582	1323.42238153733	1481.92194840148	1.11976491336049	0.163195880561052	0.351300427438549	0.787137368830361
MXRA7	ENSGALG00000001805	188.248083742523	147.430617885951	215.459727646905	1.46143135487351	0.547382065675338	0.00833549354573598	0.0611943265253886
ENSGALG00000001806	ENSGALG00000001806	0.283691251877383	0.366026015045445	0.228801409765342	0.625096032414348	-0.6778502493604	0.661162848946	0.982302797854996
CUX1	ENSGALG00000001807	904.704241546544	1088.72843474835	782.021446078675	0.718288804737091	-0.47736406506271	0.00873163872223145	0.063304380736178
ST8SIA5	ENSGALG00000001808	36.8485603194901	45.3132510567168	31.205433161339	0.688660213814285	-0.53813576472982	0.11001535596981	0.412406100606389
FAM65A	ENSGALG00000001809	2676.3736515803	2078.56863594597	3074.91032866986	1.47934028999262	0.564953951163193	0.0144188756528876	0.0934387584047145
EIF6	ENSGALG00000001811	631.272395023228	666.879392459364	607.53439673247	0.911010901824335	-0.134459776410203	0.571006171419416	0.947899048464428
ATCAY	ENSGALG00000001812	867.772322738125	1180.00876969757	659.614691431829	0.558991346819299	-0.839102144551473	3.0779886810279e-05	0.000538043795073907
ENSGALG00000001813	ENSGALG00000001813	8.1216841147332	10.2614195753862	6.69519380763121	0.652462727836488	-0.616032605314136	0.0566088305981182	0.262463852249407
MAGI3	ENSGALG00000001816	111.804573542467	124.863601407552	103.098554965744	0.825689422726422	-0.276328870810087	0.304507182288649	0.736715634566975
CTCF	ENSGALG00000001817	990.076622570693	969.950616272164	1003.49396010305	1.03458252746908	0.0490487319272906	0.711892253076398	0.993739191167289
C1H11ORF73	ENSGALG00000001823	536.03012113331	552.560580739368	525.009814729271	0.95013982725074	-0.0737882517207797	0.968697118163123	1
ENSGALG00000001824	ENSGALG00000001824	21.5647803400501	22.5822615811398	20.8864595126569	0.924905569692841	-0.112622016923468	0.928948192949325	1
FAM13C	ENSGALG00000001825	2.09153870988344	0.890310716849116	2.89235737190633	3.24870555545217	1.69986499176255	0.263635624057409	0.688579847785619
WWC1	ENSGALG00000001826	313.567409216719	403.465710983115	253.635208039121	0.628641297475056	-0.669691044345621	0.000704901869434072	0.00810235725094379
GLYR1	ENSGALG00000001827	478.820910566204	474.014542305657	482.025156073235	1.01689951056905	0.0241771199361605	0.93656979627475	1
SH2B2	ENSGALG00000001828	209.872624227014	297.658796376901	151.348509460423	0.508463083579705	-0.975785062338217	0.00255469302549216	0.0234409127195006
EEF2	ENSGALG00000001830	20724.0347236202	19717.797032354	21394.859851131	1.08505325498712	0.117765852642418	0.356796522525712	0.792892800645072
PHYHIPL	ENSGALG00000001832	544.079341935999	525.335774439736	556.575053600174	1.05946535659742	0.0833364138712488	0.718366229370077	0.995389288805879
PRKRIP1	ENSGALG00000001833	362.877733515126	388.490801859317	345.802354618999	0.890117225334521	-0.167932748390341	0.453594012936217	0.879194131604156
SCNN1D	ENSGALG00000001835	0.487653932997676	0.493850665738808	0.483522777836922	0.979087022417118	-0.0304910009112185	1	1
PIAS4	ENSGALG00000001836	1117.80254725259	1006.56732371521	1191.95936294417	1.18418245343459	0.243891381968553	0.310709963657596	0.74317071098889
ORAI2	ENSGALG00000001837	359.727095312309	348.490355482992	367.21825519852	1.05374008038063	0.0755190500968577	0.606230453746413	0.962668269045757
XPO7	ENSGALG00000001838	1329.99854010782	1223.71732433697	1400.85268395506	1.14475186065873	0.195034909943491	0.335061386390525	0.772370834045952
TEK	ENSGALG00000001840	4.94593996343107	5.75246765566618	4.40825483527434	0.766324141072259	-0.383973340070462	0.568046263792341	0.946202062201635
ROGDI	ENSGALG00000001841	102.732435546198	120.53493193192	90.864104622383	0.753840427550951	-0.407668927819154	0.264138265344397	0.689044470236686
PRSS57	ENSGALG00000001842	33.4819018905134	19.1096047533012	43.0634333153216	2.25349680808455	1.1721654065814	0.00722543049682639	0.0545489056865492
PIAS2	ENSGALG00000001843	202.347456477484	208.969011681645	197.933086341377	0.947188699169037	-0.0782762264944513	0.845107435587115	1
ALKBH4	ENSGALG00000001844	23.5125985881133	27.5542877095236	20.8181391738398	0.75553174857227	-0.404435714023545	0.466150276844724	0.885887399358124
PHTF1	ENSGALG00000001845	1482.79474311193	1254.52490191238	1634.97463724495	1.30326200360998	0.38212714784403	0.0717837563286476	0.308405053405589
ENSGALG00000001846	ENSGALG00000001846	992.11825378192	821.814936127253	1105.65379888503	1.34538051120773	0.428014264970916	0.0519123410756858	0.247200068953675
BICC1	ENSGALG00000001847	85.8431593150389	85.0369052145772	86.38066204868	1.01580204301547	0.0226192806673845	0.722828988924836	0.996888083672702
UBE2J2	ENSGALG00000001848	564.332429846073	569.281627520837	561.032964729563	0.985510400489831	-0.021056998194018	0.96711822604173	1
BSN	ENSGALG00000001849	4322.16110769333	3731.76985444207	4715.75527652751	1.26367794919458	0.337628836695661	0.168121157321291	0.538970368388332
RARS	ENSGALG00000001850	731.954125519363	769.475579338956	706.939822972967	0.91872938135384	-0.122288127468527	0.623753421091806	0.968647854789471
KATNAL2	ENSGALG00000001851	7.82482443339825	7.55071044287943	8.00756709374414	1.06050512124929	0.0847515877549522	1	1
LRWD1	ENSGALG00000001852	403.373610572492	459.500090276504	365.955957436483	0.796421948940792	-0.328395113417487	0.12633853781473	0.45199515300818
ENSGALG00000001854	ENSGALG00000001854	2130.31626189802	1593.3724142348	2488.27882700682	1.56164296857228	0.643064654282203	0.00945615659482491	0.0674586703734494
MOB3B	ENSGALG00000001856	1.8430685076431	1.83270297530031	1.8499788625383	1.00942645233342	0.0135357985155778	0.592239603970786	0.958730083203168
FAM132A	ENSGALG00000001857	9.47982941931289	7.99949263771922	10.466720607042	1.30842305644352	0.387829087281456	0.658116957719225	0.980477010412082
B3GALT6	ENSGALG00000001859	34.9396531353963	36.289523761869	34.0397393844145	0.938004576962279	-0.0923331325468462	0.810957724483792	1
RSBN1	ENSGALG00000001860	129.973539330808	143.21260490994	121.147495611387	0.845927603143392	-0.241393896146503	0.40149052625304	0.834284637806249
POLR2J	ENSGALG00000001861	306.437760739326	304.006780388212	308.058414306736	1.0133274458989	0.0191004409110629	0.644046569082793	0.976694592777181
ST6GALNAC1	ENSGALG00000001862	17.7994598311383	17.1096440294132	18.2593370322884	1.06719561207111	0.0938246397983001	0.391209530759438	0.82469431508653
VTG2	ENSGALG00000001863	24.8139708245952	24.8703985817568	24.7763523198208	0.996218546251807	-0.00546582547849927	0.766642094706616	1
C9orf72	ENSGALG00000001864	115.472851947286	106.343152508309	121.559318239938	1.14308552429307	0.192933348309691	0.552587218847997	0.937441877663464
GPR151	ENSGALG00000001866	7.30760890946011	10.9822491998608	4.85784871585961	0.44233641282891	-1.17678408610002	0.0205591630389469	0.122336717800149
SKOR1	ENSGALG00000001867	74.8775869491079	14.4970347917958	115.131288387316	7.94171291169635	2.9894502092182	0.0128154367622448	0.0855281395824839
LINGO2	ENSGALG00000001869	35.6306289783937	45.9236398202358	28.768621750499	0.626444721348554	-0.674740885826834	0.0418831685213215	0.21200923514941
CCSER2	ENSGALG00000001870	770.885309422109	692.728023778235	822.990166518024	1.18804225939832	0.248586154606729	0.416848867557147	0.847241444920729
ENSGALG00000001871	ENSGALG00000001871	0.436557870751603	0.549063945535083	0.36155382089595	0.658491281090406	-0.602763756624112	0.811607867176767	1
SDF4	ENSGALG00000001872	463.999626546161	528.240866004812	421.172133573727	0.797310773699	-0.326785931168023	0.11192406280592	0.416701048390559
ENSGALG00000001874	ENSGALG00000001874	3.16381274345862	4.60750279498549	2.20135270910738	0.477775664401809	-1.06559472317966	0.358203161038572	0.794416497867553
TNFRSF4	ENSGALG00000001875	2.85183626289136	3.21534058777381	2.60950004630306	0.811578112821259	-0.301198136828292	1	1
ENSGALG00000001876	ENSGALG00000001876	664.162875836913	610.74008057916	699.778072675415	1.14578704579503	0.196338931944615	0.469986457961775	0.889166805936865
GRID1	ENSGALG00000001879	674.825133205193	582.020451135971	736.694921251341	1.26575435590533	0.339997449076644	0.154569393131918	0.511112161037783
AMY2A	ENSGALG00000001880	47.3478472878362	82.7534651847367	23.7441020232358	0.286925773684885	-1.80125052797537	0.000311178660512248	0.00406088151968483
DNLZ	ENSGALG00000001881	169.665852660212	151.135807630052	182.019216013653	1.20434210044516	0.268245256309973	0.229569699147712	0.641418622253874
TNFRSF18	ENSGALG00000001882	4.32996080832804	3.67580886530002	4.76606210368006	1.29660226587735	0.374735999215203	0.305450466199416	0.738054135247687
ST6GALNAC2	ENSGALG00000001883	10.657565711344	8.5249671625252	12.0792980772232	1.41693191855594	0.502770440597943	0.630612497810159	0.972324865279976
MMP24	ENSGALG00000001884	191.898931926077	178.455379109871	200.861300470215	1.12555475476337	0.170636241158247	0.399236127648976	0.832195513551051
ENSGALG00000001885	ENSGALG00000001885	0.267891059922414	0.669727649806035	0	0	-Inf	0.28271934741682	0.712824395964731
ENSGALG00000001886	ENSGALG00000001886	44.967996949195	37.4764356403268	49.9623711551071	1.33316763724842	0.414858201447762	0.127781340729621	0.454821454430276
CARD9	ENSGALG00000001889	93.5083710675234	80.2721981929918	102.332486317211	1.27481853768576	0.350291903231278	0.242380246348532	0.660091359337796
CYGB	ENSGALG00000001892	165.133374426323	139.112253162115	182.480788602462	1.31175208836425	0.391495086813467	0.663673786869568	0.982815228877469
ENSGALG00000001894	ENSGALG00000001894	0.115889627133223	0.289724067833058	0	0	-Inf	0.581662775090181	0.953874021158614
PANK3	ENSGALG00000001895	294.17265152199	343.509370672325	261.281505421766	0.760624098581005	-0.394744446804279	0.0370314815316822	0.192576730362229
NTNG1	ENSGALG00000001896	303.330992357933	621.891023815622	90.9576380528073	0.146259769910708	-2.77339509733008	1.57809904420205e-38	1.49307895819566e-35
MISP	ENSGALG00000001898	9.38083887837103	6.93170366703902	11.0135956859257	1.58887283919774	0.668003667417882	0.378747118078102	0.814686220327103
PHF24	ENSGALG00000001900	479.007743841957	123.099419874288	716.279959820403	5.81871109183036	2.54069961578661	0.0269389355576775	0.15109359261657
ARIH1	ENSGALG00000001901	650.217390473081	626.603471349955	665.960003221832	1.06280931030766	0.0878827711381383	0.572969854927593	0.949285067734913
MAP1LC3A	ENSGALG00000001903	573.758024782731	584.448296891822	566.631176710004	0.969514634097538	-0.0446654199894299	0.70716607040784	0.993739191167289
DTX2	ENSGALG00000001905	157.80238977327	147.699179509923	164.537863282167	1.11400661688248	0.155757801901629	0.574976190351385	0.951127366900896
WAPAL	ENSGALG00000001907	396.760370800114	429.79301459664	374.738608269097	0.871904836845215	-0.197757412756119	0.463617509828887	0.88372987103439
ENSGALG00000001908	ENSGALG00000001908	0.589622791283297	0	0.982704652138828	Inf	Inf	0.204506872383422	0.601364614246356
SNAPC4	ENSGALG00000001910	289.394055031007	284.043206688372	292.961287259431	1.03139691554336	0.0445996361869459	0.827725123216535	1
EPHA10	ENSGALG00000001912	37.8007402137115	14.6221126750633	53.2531585728103	3.64196062198514	1.86471532353005	0.132142295446216	0.464769997319891
DYNLRB1	ENSGALG00000001913	1554.91404742116	1606.05762003279	1520.81833234674	0.94692638257629	-0.0786758250759376	0.815144343134326	1
VAV3	ENSGALG00000001915	136.438269308181	108.514679781145	155.053995659538	1.42887576106988	0.514880481387937	0.283271363371296	0.712914837578124
SLIT3	ENSGALG00000001916	338.262226050326	698.14948820226	98.3373846157044	0.140854338902294	-2.82772408945347	4.76272099481759e-39	4.80653802796991e-36
SSC4D	ENSGALG00000001917	378.765014622233	164.074817123071	521.891812955008	3.18081605761317	1.669396945143	0.000238606976216698	0.00322791099729077
DNAJB5	ENSGALG00000001918	97.8499508118075	77.4570549829697	111.445214697699	1.43880005148921	0.524866116214528	0.0115776328014731	0.079089442846886
ENSGALG00000001919	ENSGALG00000001919	268.185191548393	250.740690021211	279.814859233182	1.11595313552623	0.158276442432744	0.443055105377756	0.869864080105686
SDCCAG3	ENSGALG00000001921	80.2342456618477	67.9697240508003	88.410593402546	1.30073491745337	0.379326978780003	0.150042021408673	0.501595212285167
GNB1L	ENSGALG00000001925	198.248371556301	213.989639833628	187.754192704749	0.877398517286741	-0.188695826534406	0.458831747882809	0.881781769639452
HSPB1	ENSGALG00000001926	163.707228236101	294.832925799082	76.2900965274471	0.258757044589505	-1.9503299547643	9.02152201918219e-07	2.29140604574463e-05
SRRM3	ENSGALG00000001932	906.710096506304	600.51662720563	1110.83907604009	1.8498056934895	0.887373735735379	6.09111979824577e-05	0.000974707944036411
CORO2A	ENSGALG00000001933	159.037513079341	118.198260520806	186.263681451697	1.57585805942473	0.656137594320879	0.0102984736236123	0.0721751359788164
OPN4-2	ENSGALG00000001934	0.459671051361617	0.445459700452026	0.469145285301344	1.0531711057707	0.0747398460435657	1	1
TTLL10	ENSGALG00000001935	0	0	0	NA	NA	NA	NA
MYO7B	ENSGALG00000001936	0.607112023892696	1.51778005973174	0	0	-Inf	0.0611917570892352	0.277092676882095
HEXA	ENSGALG00000001937	224.916646376939	146.766515974664	277.016733311789	1.88746548538094	0.916450263232402	0.000455378010677868	0.00561818445447561
SLC25A24	ENSGALG00000001938	662.153932916805	589.987967028964	710.264576842033	1.20386281845502	0.267671004713627	0.180171383289204	0.561085044277303
HIPK1	ENSGALG00000001939	599.380769707363	571.322477053577	618.086298143221	1.0818518839497	0.113502993694815	0.551254327078306	0.93739104931561
SPDL1	ENSGALG00000001942	299.477381761631	319.709011124459	285.98962885308	0.894531023217696	-0.160796577656345	0.627461351037696	0.970177326776932
RHBDF2	ENSGALG00000001943	285.030597359365	158.2984747864	369.518679074675	2.33431610489795	1.2229999389756	2.26079300666914e-06	5.25624640756412e-05
TBC1D2	ENSGALG00000001944	102.856847057593	91.9529125458232	110.126136732106	1.19763619969325	0.26018973399782	0.546947165909293	0.935742245942355
RFT1	ENSGALG00000001945	415.707175559888	395.321057670519	429.297920819467	1.08594751655569	0.118954379906074	0.693442663051873	0.991811700045281
RSPO1	ENSGALG00000001946	27.1835531574811	36.3675693884559	21.0608756701645	0.579111445288115	-0.788087085026998	0.0504404388082999	0.242094915244148
IKBKAP	ENSGALG00000001947	342.859767794933	373.979411583051	322.113338602854	0.861313025867793	-0.215390445192264	0.282053926774634	0.712453252713901
ENSGALG00000001948	ENSGALG00000001948	1858.05181849971	1650.80324727545	1996.21753264923	1.20924012958168	0.274100761838625	0.216685641185804	0.621600764879801
MDH2	ENSGALG00000001949	1860.14810026951	1825.93690547687	1882.95556346461	1.03122706913734	0.0443620392521155	0.699682486526913	0.993729020534612
PMPCA	ENSGALG00000001950	531.284868435149	562.789516242035	510.281769897225	0.906700916009551	-0.141301352454476	0.515908206118912	0.919776048077739
ENSGALG00000001951	ENSGALG00000001951	10.5391291723687	17.5858837519657	5.84129278597079	0.332158046098643	-1.59005823262785	0.00152673270790939	0.0153668083326678
APTX	ENSGALG00000001954	93.4706530318382	86.9612059364692	97.8102844287509	1.12475768218081	0.16961422066784	0.442162405061685	0.869392711757863
AANAT	ENSGALG00000001955	23.8616047246775	10.8085853079358	32.563617669172	3.01275483714446	1.59108327843305	0.0166148260340212	0.104419792458255
OLFML3	ENSGALG00000001956	154.599581350772	314.223649406503	48.1835359802838	0.153341532603582	-2.70517959054582	4.12995378930936e-11	2.4711162238168e-09
ITCH	ENSGALG00000001957	313.668607107544	286.963898915627	331.471745902156	1.15509911579371	0.208016650540842	0.3067903010286	0.739403212381938
HENMT1	ENSGALG00000001959	27.7018569119894	28.0428512118794	27.4745273787293	0.979733735744056	-0.0295383765941014	1	1
PTBP1	ENSGALG00000001962	2647.53546566399	2390.3562008973	2818.98830884179	1.17931725312888	0.237951876033006	0.162837322510459	0.52784398033476
STYXL1	ENSGALG00000001963	7.72696385733256	8.73706699946315	7.05356176257884	0.807314601457473	-0.308797109716074	0.845515850926907	1
INPP5E	ENSGALG00000001964	248.546667166066	250.7210206631	247.097098168044	0.985545996560357	-0.0210048898175097	0.947723620306589	1
AARS	ENSGALG00000001965	1458.94466030284	1549.25048164626	1398.74077940722	0.902849988415618	-0.147441795938046	0.595881291078254	0.960403002096754
ENSGALG00000001966	ENSGALG00000001966	2238.09248436324	1928.43610394305	2444.53007131003	1.26762305803741	0.342125807664644	0.125214844052893	0.449384141600925
ABCA3	ENSGALG00000001967	2715.16698978892	2745.99276649496	2694.6164719849	0.981290447980446	-0.0272478780740715	0.635498620357307	0.974531443262618
SYT6	ENSGALG00000001968	1.04292048659211	2.0273798473156	0.386614246109776	0.190696502493936	-2.3906497110213	0.463324022644367	0.883461274063537
ENSGALG00000001969	ENSGALG00000001969	1882.4101777894	1777.73143326897	1952.19600746969	1.09813888134942	0.13506052316241	0.746835914555267	1
UBE2O	ENSGALG00000001971	3195.67198125407	2311.36624303456	3785.20914006707	1.63765009179052	0.71162713673173	0.000326266109688388	0.0042206841874644
PRPF38B	ENSGALG00000001972	1176.20304033318	1027.85929546168	1275.09887024751	1.24053834593652	0.310966330665595	0.17120616081664	0.544704062952212
GNL2	ENSGALG00000001973	786.010267000285	733.339649518833	821.124011987919	1.11970491780539	0.163118580756759	0.389316030103608	0.823224760959411
TMEM120A	ENSGALG00000001975	469.052406501791	364.243378708418	538.925091697372	1.47957416167279	0.565182011500459	0.0193749540927118	0.11727231309695
TRIM33	ENSGALG00000001976	753.100692383832	700.345003374435	788.271151723431	1.12554690606108	0.170626180942777	0.351169681694929	0.787103047155699
LDB3	ENSGALG00000001977	202.113299330173	15.7871672970589	326.330720685582	20.6706316937793	4.36951057303424	4.12038453122391e-12	3.07262960756983e-10
MED16	ENSGALG00000001978	479.669781252222	440.881061451459	505.528927786065	1.14663334850849	0.1974041438807	0.394144903558623	0.827999660015325
FBLN7	ENSGALG00000001979	16.4244244568519	9.36424856557025	21.1312083843729	2.25658345529897	1.17414013477444	0.0233155337825424	0.13538571169932
PARP6	ENSGALG00000001981	1180.58242528895	969.682088358829	1321.18264990904	1.36249051701586	0.446246188713926	0.0333358774173534	0.177044646907149
FNDC7	ENSGALG00000001983	14.726790507894	17.0861197994283	13.1539043135379	0.769859070868624	-0.37733372228414	0.716008247327087	0.994762559474802
PIGQ	ENSGALG00000001985	76.6013435892304	78.1483550468157	75.5700026175069	0.96700695199836	-0.0484018333367391	0.640801225655084	0.975662974176106
VCP	ENSGALG00000001986	2925.21239417088	3145.48571285322	2778.36351504932	0.883286006894341	-0.179047438533577	0.283661009799909	0.713062166448194
TXNRD2	ENSGALG00000001988	101.819990952599	121.39927443283	88.7671352991123	0.731199883309247	-0.451662254728229	0.127015170789991	0.453159475705606
PRUNE	ENSGALG00000001989	0.618857979081072	0.860376322796667	0.457845749937342	0.532145920112152	-0.910106192476023	1	1
PKM	ENSGALG00000001992	10355.1606752793	9653.92706606847	10822.6497480865	1.12106189263909	0.164865930006479	0.31465734185682	0.747768106911859
PRR35	ENSGALG00000001994	20.8327024846227	16.9063705588867	23.4502571017801	1.3870663144464	0.472036763318284	0.737609570955805	1
ENSGALG00000001995	ENSGALG00000001995	277.599136447425	312.178413846856	254.546284847804	0.815387206665339	-0.294442773608197	0.260232321018723	0.682856106011688
DNALI1	ENSGALG00000001996	20.4989021740059	11.1386585995451	26.7390645569798	2.40056415393428	1.26337349184991	0.000811774833646267	0.00906911249574701
R3HDM4	ENSGALG00000001998	329.531589964267	268.601543386942	370.151621015817	1.37806959836632	0.462648752107778	0.137439765928909	0.474053180694581
GRAMD2	ENSGALG00000002000	69.4470331295662	68.4392632514949	70.118879714947	1.02454170871594	0.0349787171288859	0.918820112766018	1
STXBP3	ENSGALG00000002001	171.430130397338	182.087098615034	164.325484918874	0.90245539727276	-0.148072464520281	0.591526891868471	0.958617841271226
BCAS2	ENSGALG00000002002	398.021885942741	381.656818931766	408.931930616725	1.0714650186555	0.0995847494675132	0.58085133657459	0.953585987090858
BMPR1A	ENSGALG00000002003	63.6901846192279	74.8371590331047	56.25886834331	0.75175045485657	-0.411674259166076	0.246612667931449	0.665743220811003
ENSGALG00000002005	ENSGALG00000002005	495.694632879443	536.672680565994	468.375934421742	0.87274040841389	-0.19637549852011	0.246613608404726	0.665743220811003
PDILT	ENSGALG00000002006	0	0	0	NA	NA	NA	NA
GPR17	ENSGALG00000002007	9.25980162335519	13.2305658513718	6.61262547134413	0.499799142805258	-1.00057966779581	0.490368928302608	0.902791774624657
RNF157	ENSGALG00000002008	515.302636791195	285.989699240464	668.177928491681	2.3363706114809	1.22426914276932	8.07844265894082e-06	0.000163055286628062
FANCG	ENSGALG00000002009	163.701820616818	97.4709376802151	207.855742574553	2.13248941193621	1.09253857840873	3.14387569021221e-06	6.96808055613944e-05
SNIP1	ENSGALG00000002010	716.614780140063	619.744089983458	781.195240244467	1.26051260975368	0.334010550515455	0.139437306723684	0.47798957182589
MMRN2	ENSGALG00000002012	11.3642834206218	11.6121085481265	11.199066668952	0.964430070778047	-0.052251460240971	0.633527924742506	0.973134883654303
MEAF6	ENSGALG00000002013	339.17140714949	301.288438609341	364.426719509589	1.20956091508747	0.27448342717782	0.182708590681479	0.564803480852812
SMU1	ENSGALG00000002014	534.011311704707	551.58071287145	522.298377593544	0.946911966654044	-0.078697788702921	0.8071076208094	1
SNCG1	ENSGALG00000002015	665.671430789553	121.267056191377	1028.60768052167	8.48216913007583	3.08443324981586	9.39793344474672e-23	2.78952777424659e-20
PRKCD	ENSGALG00000002016	109.922601364479	123.299254019467	101.004832927821	0.819184460855483	-0.287739745832846	0.288473449415195	0.720184180875957
CAPN15	ENSGALG00000002018	847.912933535075	798.898161000565	880.589448558081	1.10225494505483	0.140457949342025	0.683780573019508	0.988452092663228
ENSGALG00000002020	ENSGALG00000002020	274.962220256459	284.039901094098	268.910433031366	0.946734708734742	-0.0789678803997572	0.908190085649272	1
ZC3H12A	ENSGALG00000002021	37.6152334280227	33.1444361884384	40.5957649210789	1.22481386288416	0.292562516984507	0.475820514178404	0.892782714877624
CKI	ENSGALG00000002022	141.693231028788	206.507575013822	98.483668372099	0.476900996806084	-1.06823829666821	7.84070164562321e-07	2.01515350613657e-05
PIGO	ENSGALG00000002023	117.321491199308	104.130175470436	126.115701685222	1.21113501552707	0.276359703491118	0.375946210759886	0.812662250247488
COMT	ENSGALG00000002024	108.80180654766	150.091354059676	81.2754415396495	0.541506484826133	-0.884949479915287	7.16665558095541e-05	0.00112423660294822
ENSGALG00000002026	ENSGALG00000002026	23.2323543911747	24.165338143375	22.6103652230411	0.935652755566337	-0.0959548864161262	0.989937336757983	1
GPRC5B	ENSGALG00000002028	41.3177572111903	26.7879739405239	51.0042793916345	1.90399914173714	0.929032828324508	0.00304093644099515	0.0270419316447454
TMEM259	ENSGALG00000002029	425.869269488482	434.83688505704	419.890859109444	0.965628431117027	-0.0504599407210069	0.782298633112331	1
AHCY	ENSGALG00000002030	1585.97261231011	1594.57328975363	1580.23882734777	0.991010471266537	-0.0130277935154644	0.791672512323908	1
NDUFB6	ENSGALG00000002033	295.240069215131	271.158832546748	311.294226994053	1.14801433562149	0.199140657519606	0.313665766598003	0.746349005778146
DENND2C	ENSGALG00000002038	42.3724064957112	56.2731526110158	33.1052424188415	0.588295499413	-0.765387095521037	0.0138898502770339	0.0907486204116265
ARVCF	ENSGALG00000002040	756.874289630377	1032.25430505558	573.28761268024	0.555374397444988	-0.84846742390727	0.000225267827259369	0.00307083838128991
AGRN	ENSGALG00000002041	10710.3419534905	10754.3531478875	10681.0011572258	0.99317932100118	-0.0098738714310342	0.524558389851629	0.92514920269709
KNOP1	ENSGALG00000002042	1461.7396873017	1224.35971997342	1619.99299885389	1.32313483727565	0.403960090457549	0.0570110516264538	0.263763233350018
WDR33	ENSGALG00000002043	741.647509785364	741.632351343121	741.657615413526	1.00003406549129	4.91452782749891e-05	0.739372815239077	1
FAM86A	ENSGALG00000002044	264.837539310762	237.407845803616	283.124001648859	1.19256379539815	0.254066444295992	0.590807662820048	0.958282052905806
EIF2B	ENSGALG00000002045	1528.38528514054	1618.78875864611	1468.11630280349	0.906922719201089	-0.140948473985241	0.771709363089173	1
ENSGALG00000002046	ENSGALG00000002046	15.0388769208203	19.5992971737949	11.9985967521706	0.612195256073429	-0.707936229483182	0.378013624584379	0.814322840668384
GPRIN2	ENSGALG00000002048	50.3781665842446	61.0381039801387	43.2715416536485	0.708926700405516	-0.496291627405982	0.258245815489456	0.680119198830791
EXOC7	ENSGALG00000002050	609.881156877994	590.750516778854	622.634916944088	1.0539726995739	0.0758374981900843	0.594803320126483	0.960133574330848
DNASE1	ENSGALG00000002051	0.493787844921029	0.414466826266058	0.546668524024343	1.3189681040321	0.399409677014699	0.972232893934367	1
POR	ENSGALG00000002053	1064.07654720733	952.732925970692	1138.30562803175	1.19477935211695	0.256744210675743	0.259154855721416	0.680973130690989
RALY	ENSGALG00000002054	204.142245274858	263.604051244997	164.501041294765	0.624045952700006	-0.680275826550715	0.00223558096632305	0.0210069675159518
hairy1	ENSGALG00000002055	172.658745355787	274.431361074026	104.810334876962	0.38191821250593	-1.38866437559337	0.00102540388114937	0.0110788336658975
C15H22ORF25	ENSGALG00000002056	178.182403358522	185.68176151241	173.18283125593	0.932686279176402	-0.100536200935029	0.821520687808221	1
POLR2D	ENSGALG00000002057	198.684837034852	202.04195092852	196.446761105739	0.972306791747621	-0.0405164959763686	0.820231359553072	1
TAF15	ENSGALG00000002060	2693.35419404868	2470.54067588889	2841.89653948855	1.15031360026729	0.202027224538189	0.268345121309516	0.694524515997451
SRP68	ENSGALG00000002062	1092.87245223133	1094.18012407271	1092.00067100375	0.998008140505382	-0.00287651157046988	0.845071765793266	1
STOML2	ENSGALG00000002064	568.783574861008	541.203423257565	587.170342596636	1.08493464261994	0.117608136118497	0.56881776294399	0.946695809661617
NCOA4	ENSGALG00000002066	807.148816041581	857.095159754103	773.851253566566	0.902876704832378	-0.147399105488692	0.590758129865074	0.958282052905806
ENSGALG00000002067	ENSGALG00000002067	107.029894441144	101.408622143216	110.777409306429	1.09238649500613	0.127483383525509	1	1
FAM214B	ENSGALG00000002069	121.724208969228	54.5062531660625	166.536179504671	3.05535915296343	1.61134197668698	4.45112043939609e-05	0.000742900344118831
SAP130	ENSGALG00000002070	1737.10062552293	1503.01756447895	1893.15599955225	1.25957011035233	0.332931427782773	0.0855676051270503	0.348298576610188
ENSGALG00000002074	ENSGALG00000002074	1.36631250797569	1.69000328764539	1.15051865486255	0.680778944794549	-0.554741677003063	0.595369235297308	0.960338827536326
C16orf89	ENSGALG00000002075	1.01411673288067	2.19351464391603	0.227851458857103	0.103875057086615	-3.26707882502962	0.186863750442357	0.571155792398447
DGCR8	ENSGALG00000002076	489.491421710907	480.678086566359	495.366978473939	1.03055868848216	0.0434266661301789	0.897338295087939	1
MYO9A	ENSGALG00000002078	7764.00816916734	4488.01072365636	9948.00646617466	2.21657368458114	1.14833132217512	0.00432851786407148	0.0359632839880977
DOCK2	ENSGALG00000002080	2.82586933996831	3.60891241692795	2.30384062199522	0.638375320827637	-0.647523215895706	0.548214910205952	0.936098453116673
MMP28	ENSGALG00000002081	216.640950329889	104.288615056232	291.542507178994	2.79553532302442	1.48312457427506	0.00526412304570635	0.0420962993480733
AMPD1	ENSGALG00000002082	3.56577827822197	2.87366070232379	4.02718999548743	1.40141457626881	0.486883807053701	0.547178647184683	0.935742245942355
PLIN3	ENSGALG00000002083	0.289555495216012	0.472761998322695	0.167417826478224	0.354127081009477	-1.49766092033628	0.71732351092264	0.995255948131798
NAGPA	ENSGALG00000002084	51.6931207519357	59.0766881381004	46.7707424944926	0.791695404203417	-0.336982618331106	0.382035011340272	0.816958045157373
CDH1-A	ENSGALG00000002085	675.697104239987	677.339260479479	674.602333413659	0.995959296580738	-0.00584131225369943	0.900919775032146	1
RASL10B	ENSGALG00000002086	39.6235699530947	87.6876344285671	7.58086030277982	0.0864530141813258	-3.53193992551799	7.27172843998487e-21	1.80458073974575e-18
NCBP1	ENSGALG00000002087	823.085641797142	786.310438401035	847.602444061213	1.07794886429947	0.108288741196758	0.73700051816876	1
GALR2	ENSGALG00000002088	9.94433899199923	10.5338364624603	9.55134067835854	0.90672953889088	-0.141255809942669	0.627134544386355	0.970177326776932
ENSGALG00000002089	ENSGALG00000002089	177.85784599672	173.645080988056	180.666356002496	1.04043463238053	0.057186327396303	0.666228446350046	0.984137082567395
GPSM2	ENSGALG00000002090	184.649277026275	166.951238148817	196.447969611247	1.17667872241916	0.234720464094199	0.21492553133628	0.61819165748976
ZDHHC1	ENSGALG00000002091	32.7287561309194	22.5047266022471	39.544775816701	1.75717645966658	0.813259077346769	0.00724034308298896	0.0546110182313338
NR2E3	ENSGALG00000002093	15.113081026813	5.6883192610504	21.3962555373213	3.76143717597355	1.91128399448115	0.0511580605601159	0.244763186080605
TRMT2A	ENSGALG00000002094	227.955349055301	219.773549213736	233.409882283011	1.06204719866454	0.0868478826827133	0.98664629666962	1
CHMP4B	ENSGALG00000002095	1465.49869655056	1566.6269243866	1398.07987799319	0.892414049720614	-0.164214868057103	0.566092473409181	0.945757406739673
ENSGALG00000002097	ENSGALG00000002097	1.03517361728258	1.42585157633606	0.774721644580256	0.543339613630068	-0.880073860496847	1	1
GRIK3	ENSGALG00000002098	392.303794644956	103.781578683062	584.651938619552	5.63348472858575	2.49402761243313	0.00270056774634905	0.0245091094389879
PFKFB4	ENSGALG00000002099	292.212513122101	341.215242692666	259.544026741724	0.760646050550258	-0.39470281054763	0.0969526824641799	0.379438910843525
ENSGALG00000002102	ENSGALG00000002102	0	0	0	NA	NA	NA	NA
TPPP3	ENSGALG00000002103	929.734998042291	786.071805690306	1025.51045961028	1.30460150356074	0.383609196349148	0.336304616223937	0.774057971780137
FOXI1	ENSGALG00000002105	0.710106821894439	0.756272435701197	0.679329746023267	0.898260618732467	-0.154794009828729	0.980943866171362	1
CLCC1	ENSGALG00000002106	188.972375213824	207.956008343852	176.316619793805	0.847855376711539	-0.238109897428014	0.22610667450182	0.63620870606107
RANBP1	ENSGALG00000002107	560.7847534779	596.197312998487	537.176380464175	0.901004363408694	-0.150394002108437	0.721238335565847	0.996340212842114
EVPL	ENSGALG00000002108	158.836270891778	247.750958031938	99.5598127983386	0.401854400843545	-1.31525521345775	7.81582414360172e-05	0.00121225354391232
KCTD19	ENSGALG00000002109	11.4322925872622	9.98653617142594	12.3961301978197	1.2412842636357	0.311833541556313	0.567301394783817	0.946202062201635
TSTD2	ENSGALG00000002110	49.5140538368345	44.6179535601506	52.7781206879572	1.18288976693666	0.242315635720223	0.618503794721327	0.966055483241507
SEC14L5	ENSGALG00000002111	375.997182382408	381.291782015034	372.467449293991	0.976856745575768	-0.0337810860210005	0.873441595095801	1
CSF3R	ENSGALG00000002112	6.91402787015111	3.27736836595206	9.33846753961714	2.84937989779625	1.51064798393923	0.115702736075337	0.426678194661674
SLP76	ENSGALG00000002113	0.159974690007518	0.273267598695727	0.0844460842153782	0.309023406428092	-1.69421197825014	0.827852454780247	1
ZMYND10	ENSGALG00000002114	131.48931488817	104.18958869367	149.689132351171	1.43669952274478	0.522758362160922	0.187014973552416	0.5712333877394
C18H17ORF106	ENSGALG00000002116	47.5348038742251	50.1899942143247	45.7646769808253	0.911828696082288	-0.133165282038972	0.5321596608327	0.929533502652684
PARG	ENSGALG00000002117	1277.24282479639	1336.93619249607	1237.44724632993	0.925584372145395	-0.111563589148394	0.635433920117819	0.974531443262618
CO6	ENSGALG00000002118	1.61758978513349	3.52396841643686	0.346670697597905	0.0983750864454198	-3.34556319141052	0.0170938950002513	0.106576351941435
C16orf62	ENSGALG00000002119	218.608290119532	223.243188179392	215.518358079626	0.965397241623526	-0.0508053902321989	0.750597757743702	1
PLEKHN1	ENSGALG00000002121	1.80756105150298	4.35075554633659	0.112098054947233	0.0257651926782284	-5.27843280842738	0.00127751618302011	0.0132924092393955
OSCP1	ENSGALG00000002123	94.8487207434532	40.4855319472947	131.090846607559	3.23796774556938	1.69508861456609	1.06450873994959e-08	4.12136401671533e-07
ZDHHC8	ENSGALG00000002124	301.955915907989	293.588693279131	307.534064327227	1.0474996870361	0.0669498128873657	0.969964325244654	1
TMOD1	ENSGALG00000002125	161.227523905531	129.908694886034	182.106743251862	1.40180565597723	0.487286350352367	0.0823824269351357	0.339094611955628
LSM10	ENSGALG00000002127	45.1008558328556	44.0688929499123	45.7888310881512	1.03902839447757	0.0552350806254091	0.472333309934998	0.890507640732543
ENSGALG00000002128	ENSGALG00000002128	8.82989783838588	10.4156085371	7.77275737257647	0.746260513237438	-0.422248743834976	0.832828537399996	1
WDR47	ENSGALG00000002129	979.999558087364	915.711436592983	1022.85830575029	1.11700942554125	0.159641359611965	0.346533064901498	0.782930508149054
STK40	ENSGALG00000002130	1380.56833248728	1225.09852303008	1484.21487212541	1.2115065394532	0.276802192169568	0.165544352954413	0.533534259106642
NPRL2	ENSGALG00000002131	159.861982137906	145.459117421114	169.4638919491	1.16502763768661	0.220364180013	0.342406449462589	0.780152346214741
KCNIP1	ENSGALG00000002132	3.30296188837252	4.58796600112249	2.44629247987254	0.53319760418321	-0.907257796907527	0.161646025602952	0.525670791745969
THUMPD1	ENSGALG00000002134	287.222686821545	286.865795352025	287.460614467891	1.00207351007162	0.00298834558480576	0.843010589415184	1
AP3B2	ENSGALG00000002136	2220.83379920657	1979.76312812256	2381.54757992924	1.20294571916171	0.26657154487226	0.407207433271322	0.839366302404856
PGAM5	ENSGALG00000002137	675.517151891185	681.981820989819	671.207372492095	0.984201267297586	-0.0229747207452956	0.938438668087383	1
HYAL2	ENSGALG00000002138	780.104699260694	732.461473843002	811.866849539155	1.10840894508695	0.148490258823082	0.563089636867558	0.943968061850696
CSDE1	ENSGALG00000002139	2924.76133277612	3048.33066288786	2842.38177936829	0.932438798052027	-0.100919059754853	0.678958118039353	0.987317480121951
AP2B1	ENSGALG00000002140	2087.90057668229	2201.6005645307	2012.10058478335	0.913926266735066	-0.129850317904423	0.439353647487836	0.867593743776251
UGGT1	ENSGALG00000002141	452.64456884207	451.270499614559	453.560614993744	1.00507481739033	0.0073028990762817	0.988180728791449	1
DGKQ	ENSGALG00000002142	38.0476985142804	40.7929790686594	36.2175114780278	0.887836885290222	-0.171633448040222	0.355958503370739	0.792239168609037
ANKLE2	ENSGALG00000002143	310.380325398004	322.525443034121	302.28358030726	0.937239485553641	-0.0935103591963029	0.725396992324327	0.997099761173673
THRAP3	ENSGALG00000002144	3870.78597291484	3809.19181529355	3911.84874466237	1.02694979259292	0.0383656502560901	0.815476002465225	1
CAMSAP2	ENSGALG00000002145	1448.60066270697	1447.38547744606	1449.41078621425	1.00139928775005	0.00201733441104088	0.900348570551326	1
SIKE1	ENSGALG00000002147	685.086848307565	703.71868539381	672.665623583402	0.955872904251461	-0.0651092890199066	0.877546452667448	1
ENSGALG00000002150	ENSGALG00000002150	144.450307366587	144.348962634649	144.517870521213	1.00117013578401	0.00168716218073757	0.762982026776626	1
PEX12	ENSGALG00000002151	73.6714513018111	76.6525797551293	71.6840323329323	0.935180949707508	-0.0966825534292936	0.674470235441841	0.98656053743122
GABRP	ENSGALG00000002152	9.95838483965132	15.8588314167909	6.02475378822491	0.379898974261499	-1.39631227819858	0.00237415911848513	0.022130554640165
HS6ST1	ENSGALG00000002155	757.492674523061	628.026322364709	843.803575961962	1.34357995184786	0.426082173753326	0.0367866467425828	0.191697135930903
RPS17L	ENSGALG00000002157	1911.39570488318	1625.68318194888	2101.87072017271	1.29291533769389	0.370627808103992	0.0824452618198697	0.339145753649235
GOLGA3	ENSGALG00000002158	442.405808282486	483.142583548357	415.247958105239	0.859472901468387	-0.218475941552245	0.380612792302475	0.816253690965294
ACOX1	ENSGALG00000002159	450.650025358007	469.395246380919	438.153211342733	0.933441944120515	-0.0993677987712098	0.710060608979172	0.993739191167289
B2M	ENSGALG00000002160	50.227345735348	54.4674127757398	47.4006343750868	0.870256763805741	-0.200486972986864	0.597419459740951	0.960418050415316
ACO1	ENSGALG00000002162	416.039158894701	443.312204572162	397.85712844306	0.897464866384694	-0.156072632926265	0.455280756762627	0.879809241111799
DDX59	ENSGALG00000002164	160.301467333542	180.909072413492	146.563063946909	0.810147672483334	-0.303743190666249	0.303212737268356	0.735464575671906
UNC13B	ENSGALG00000002165	186.101669542295	209.856683054043	170.264993867797	0.811339393103578	-0.301622557359942	0.349655889705773	0.785674760036514
PATL2	ENSGALG00000002167	26.9967451763069	19.1138772279383	32.2519904752193	1.68735992653951	0.754767744134206	0.1706365115151	0.543639283516646
PLEKHB2	ENSGALG00000002169	506.128089364405	539.216193429925	484.069353320725	0.897727774534339	-0.155650064030016	0.536155322704332	0.931905010728336
ENSGALG00000002170	ENSGALG00000002170	0.507493146658528	1.26873286664632	0	0	-Inf	0.102409596846961	0.39317181766911
FAM168B	ENSGALG00000002172	831.220342645301	826.817889192029	834.155311614149	1.00887429084207	0.012746420948433	1	1
KIF14	ENSGALG00000002175	58.5614864255382	57.9563577910941	58.9649055151676	1.01740184791648	0.0248896196960327	0.632095465084746	0.972761626033125
FBF1	ENSGALG00000002179	996.986576567642	842.437732068284	1100.01913956721	1.30575720637125	0.384886665852521	0.0675399463744446	0.29606870438025
CHFR	ENSGALG00000002180	238.521080929231	214.164740763081	254.758641039998	1.18954520773251	0.250410101298272	0.292541909434166	0.723965902405494
NR5A2	ENSGALG00000002182	14.0300755130909	3.17044438205621	21.2698296004473	6.70878496428715	2.74605150193588	0.0319458093640811	0.171305583476252
PRR16	ENSGALG00000002183	6.15645319238242	9.66263668687724	3.81899752938588	0.395233480585318	-1.33922293078744	0.049682833954068	0.239653462909122
RANBP17	ENSGALG00000002184	92.6782850978732	116.040089783805	77.1037486405854	0.664457850594892	-0.589750408804067	0.007969731678075	0.0590711548834569
UNC45B	ENSGALG00000002186	0.207786310476124	0.33816487905367	0.120867264757759	0.357421105042005	-1.48430326957212	0.837145420810946	1
HSD17B4	ENSGALG00000002187	278.404824078769	313.504698075407	255.004908081011	0.813400595418429	-0.297962048017854	0.183005393154737	0.565176763156375
SNX1	ENSGALG00000002189	594.846812922392	535.652384608378	634.309765131735	1.18418172560827	0.243890495254067	0.17177775460115	0.545608822734414
ENSGALG00000002191	ENSGALG00000002191	1220.23948010976	1023.20395134418	1351.59649928682	1.32094534771023	0.401570778304278	0.176180816269028	0.553784301636325
PTPRC	ENSGALG00000002192	8.23474338111163	9.60200794997126	7.32323366853853	0.762677317775023	-0.390855300623333	0.450941162784353	0.87705248323515
ARHGEF4	ENSGALG00000002193	26.1180127612956	26.0334145569941	26.1744115641632	1.00541600130326	0.00779255497460576	0.962266753938975	1
MRPL38	ENSGALG00000002194	286.144071695745	252.063059168218	308.864746714097	1.22534713231411	0.293190512594346	0.19115207349571	0.57870911575694
NPM1	ENSGALG00000002197	10103.4919495271	9775.33675327119	10322.2620803643	1.05594951262524	0.0785408577773864	0.342465523281524	0.780152346214741
FHOD1	ENSGALG00000002198	19.7820081663512	26.6334437074684	15.214384472273	0.571251117181167	-0.807803013272185	0.00980659734757904	0.0693378190787723
KLHL17	ENSGALG00000002199	263.252532429612	212.47563922853	297.103794563667	1.39829580295609	0.483669588407056	0.097531961822085	0.380525473727506
ACSM3	ENSGALG00000002200	0	0	0	NA	NA	NA	NA
PPL	ENSGALG00000002201	113.986307589069	140.378489791199	96.3915194543155	0.686654483872063	-0.542343759739765	0.032914580132826	0.17550578163111
FGF18	ENSGALG00000002203	95.405276838639	200.699247230505	25.2092965773949	0.12560732999881	-2.99300743762941	4.98846334297237e-15	6.08994823273514e-13
SLC7A4	ENSGALG00000002204	442.921194430433	477.436744478958	419.910827731417	0.879510914455651	-0.18522661368434	0.223069042110993	0.631795420759187
FBRSL1	ENSGALG00000002205	1964.75851189284	1722.61797732196	2126.18553494009	1.23427571459897	0.303664702148451	0.135475368926218	0.470588833135632
SNX22	ENSGALG00000002206	23.0975569327117	14.5543354732365	28.7930379056951	1.9783134694567	0.984271043386876	0.0181663597393044	0.111608098106165
ATP6V1G3	ENSGALG00000002207	47.8602596205778	118.256870418875	0.929185755046673	0.00785735113533301	-6.99174125054946	8.71536563908208e-09	3.42683649466038e-07
ENSGALG00000002208	ENSGALG00000002208	0.389595249075092	0.973988122687729	0	0	-Inf	0.160195326630262	0.522313294980812
PPIB	ENSGALG00000002210	2227.01301933405	2212.98151881645	2236.36735301244	1.01056756868376	0.0151657865825847	0.998842196807081	1
RAD51D	ENSGALG00000002212	72.0315531907436	66.9321574314229	75.431150363624	1.1269792168422	0.172460910332531	0.377123660776083	0.813752977566549
ENSGALG00000002213	ENSGALG00000002213	0.824291594749945	0.940472194362504	0.746837861674906	0.794109454964958	-0.332590221962475	0.657159297265968	0.980450258883104
ENSGALG00000002215	ENSGALG00000002215	0	0	0	NA	NA	NA	NA
NEK7	ENSGALG00000002216	292.793065403659	294.727476217451	291.503458194465	0.98906101981273	-0.015868564534339	0.965265834087119	1
WBP2	ENSGALG00000002219	272.038430293576	275.033247386791	270.041885564766	0.981851787485876	-0.026422831647807	0.961590440231214	1
UBN1	ENSGALG00000002221	1322.20588149334	1212.60533403339	1395.27291313331	1.15064058682006	0.202437264758841	0.38546223253965	0.820231554144675
NOC2L	ENSGALG00000002222	723.529031201419	734.131078506563	716.460999664656	0.975930621439085	-0.0351495041314216	0.821329628615632	1
LHX9	ENSGALG00000002223	27.9501702924727	9.52966391829715	40.2305078752564	4.22160825609107	2.07779271008814	0.104142142270624	0.398308173242219
C1orf53	ENSGALG00000002224	1.59677251687139	1.37288191487481	1.74603291820244	1.27180123744412	0.346873217666236	0.654470256160258	0.979919491726242
RFFL	ENSGALG00000002225	150.018438603409	129.063979577152	163.988077954247	1.27059523882276	0.345504518191475	0.0759603885162669	0.32155714803111
DMXL1	ENSGALG00000002227	363.448847286524	417.129165939508	327.661968184534	0.785516801364237	-0.348285961333979	0.215085059305108	0.61841550384819
SAMD11	ENSGALG00000002228	1619.04388153238	739.141083401316	2205.64574695309	2.98406596045689	1.57727942559728	7.43717453603621e-14	7.21691975169976e-12
FBXW11	ENSGALG00000002229	957.763507773455	982.482389034001	941.284253599758	0.958067303908877	-0.0618010865199548	0.766476639798551	1
RERE	ENSGALG00000002232	4095.02620725949	3952.61218818459	4189.96888664275	1.06005059114266	0.0841331193629309	0.846454124811574	1
UNC13D	ENSGALG00000002234	59.0544706238505	50.8578481619205	64.5188855984705	1.26861217944291	0.343251098093397	0.412862919876027	0.844215111746561
TFCP2	ENSGALG00000002235	2151.25111422275	2138.88747277662	2159.4935418535	1.00963401270013	0.0138324179759443	0.928889218700116	1
ENSGALG00000002237	ENSGALG00000002237	187.499746944191	203.360993551968	176.925582539006	0.870007465290015	-0.200900314511427	0.414375236012407	0.845278577382539
ENSGALG00000002239	ENSGALG00000002239	269.456347086212	261.573641730644	274.711483989924	1.05022617023778	0.0707000512661729	0.7659132853517	1
C3orf18	ENSGALG00000002240	28.486977944546	35.6284064610916	23.7260256001822	0.665930024855096	-0.58655750632709	0.155765196754535	0.513831673233853
GALNT9	ENSGALG00000002242	532.613472743004	185.118467509645	764.276809565244	4.12858219845314	2.04564642899663	0.000231304103009908	0.00314316114126031
AGRP	ENSGALG00000002244	0	0	0	NA	NA	NA	NA
DENND1B	ENSGALG00000002246	15.0036719809566	16.4887074362599	14.0136483440878	0.849893686224962	-0.234645710047289	0.918967862865635	1
ENSGALG00000002247	ENSGALG00000002247	33.2150463109595	37.8515482810243	30.1240449975829	0.795847101786445	-0.329436808191996	0.271990021414362	0.698813298450184
NAB1	ENSGALG00000002248	304.611604498999	532.882924144851	152.430724735098	0.286049182340967	-1.8056648743901	5.14063452496765e-18	8.64654727099558e-16
AGO1	ENSGALG00000002249	1307.98744140489	1079.04802451684	1460.61371933027	1.35361326478892	0.436815611389222	0.0431555766760149	0.216917508953
DTWD2	ENSGALG00000002250	100.275740825838	95.399600652387	103.526500941473	1.0851879906573	0.117944987090112	0.441052845453247	0.869017047308507
ENSGALG00000002252	ENSGALG00000002252	25.7918913348148	8.66565896170027	37.2093795835578	4.29388921812093	2.10228497030026	4.64257807185508e-05	0.000768920643892147
HEMK1	ENSGALG00000002253	40.0892918337648	45.1063476949281	36.7445879263227	0.814621218610753	-0.295798701874508	0.402684083350375	0.835159837478829
ENSGALG00000002258	ENSGALG00000002258	0	0	0	NA	NA	NA	NA
CISH	ENSGALG00000002260	6.09980720495433	4.24757924622894	7.3346258441046	1.7267778701519	0.788082508899557	0.760400268561481	1
ETF1	ENSGALG00000002262	986.375562894895	1053.81530788641	941.415732900553	0.893340347075342	-0.162718173189871	0.50250551602434	0.910355253898571
KLHL6	ENSGALG00000002263	0.776721539698886	0.462857791552841	0.985964038462916	2.13016623346689	1.09096601957806	0.754550635345494	1
OGDHL	ENSGALG00000002266	163.110789266869	194.314133772438	142.308559596489	0.732363399582386	-0.449368401731911	0.060422994884777	0.274679668638365
DCUN1D3	ENSGALG00000002267	102.833948499577	116.416309051131	93.7790414652076	0.805549001076981	-0.311955744986443	0.196440174723303	0.587457796317928
TMEM194B	ENSGALG00000002268	269.304047926071	318.60219100424	236.438619207291	0.742112345373495	-0.430290487765996	0.0686044725474526	0.299375758265592
NOC4L	ENSGALG00000002272	3375.78963781871	1665.74469439382	4515.81960010197	2.71099143542242	1.4388205554135	0.00442733626278064	0.0366035042850755
LYRM1	ENSGALG00000002273	99.3549368839682	101.184500674168	98.1352276905019	0.969864228578991	-0.0441452965211542	0.762241185904051	1
EME2	ENSGALG00000002276	94.6237230900838	68.7000367191408	111.906180670713	1.62891005616499	0.703906944497443	0.0133573687126006	0.0881407634517134
KLHL24	ENSGALG00000002277	257.952254443497	234.519014682063	273.574414284454	1.16653404268877	0.222228409766716	0.430330977510389	0.861686552586278
UNK	ENSGALG00000002278	234.000731886848	217.100145475834	245.267789494191	1.12974493387197	0.175997087529676	0.551866932028129	0.93739104931561
CSNK1G1	ENSGALG00000002279	1523.14150555136	1552.43335517407	1503.61360580289	0.968552756736082	-0.0460974608150672	0.767095596921112	1
MFSD6	ENSGALG00000002280	279.676298298995	351.770372577326	231.613582113441	0.65842265343858	-0.602914121458823	0.00461188944477606	0.0378530186386997
TMEM200A	ENSGALG00000002282	204.207840616935	272.931182898978	158.392279095573	0.5803377884974	-0.785035222341388	0.026344052170296	0.148361704521555
MAPKAPK3	ENSGALG00000002283	195.07472004323	227.917783812397	173.179344197119	0.759832520746452	-0.39624663437747	0.0263276381825925	0.14832444615113
TRAPPC3	ENSGALG00000002284	1408.74835917019	1344.46210182362	1451.60586406791	1.07969266080387	0.110620701429914	0.621011316644616	0.967843446509369
SPSB3	ENSGALG00000002285	310.795588637092	288.376954470445	325.74134474819	1.12956787877297	0.175770968762606	0.602674675044976	0.961300351971648
H3F3B	ENSGALG00000002286	7480.74199562606	6457.95914964113	8162.59722628269	1.26395925355711	0.337949955889533	0.0713277934435913	0.307186383257208
CRB1	ENSGALG00000002287	25.6787484850968	13.0453819322621	34.1009928536533	2.61402793959748	1.38627456121877	4.6973232857418e-05	0.000777137485241085
LIG3	ENSGALG00000002288	509.818673618466	477.249634895157	531.531366100673	1.11373865423164	0.155410734941698	0.511337498227151	0.916498009268927
CHAT	ENSGALG00000002289	0.383764950704097	0.38347395208009	0.383958949786769	1.0012647474595	0.00182349200227823	1	1
ENSGALG00000002290	ENSGALG00000002290	1.84775940871801	0.937421428259495	2.45465139569035	2.61851427937581	1.38874847216496	0.616936661635612	0.966055483241507
SEMA6A	ENSGALG00000002294	1125.16960590151	1001.08017796406	1207.89589119315	1.20659255650202	0.270938587484725	0.290645026906028	0.721144360085565
COL8A2	ENSGALG00000002298	123.96528833303	256.151375963346	35.8412299128185	0.139922066699916	-2.83730459122628	3.07294840586442e-23	9.6913110349949e-21
RGR	ENSGALG00000002299	0.851286447468571	0.286642175572695	1.22771596206582	4.28309602246395	2.09865402128212	0.917566921087811	1
CNOT1	ENSGALG00000002301	1289.83056142699	1321.00853506707	1269.04524566693	0.960663926068048	-0.0578962809479231	0.975744339459813	1
YEATS2	ENSGALG00000002302	919.265564614208	913.283952253707	923.253306187875	1.01091594121365	0.0156630405287685	0.981826959534019	1
LRIT1	ENSGALG00000002303	1.30684073736068	1.22239550556086	1.36313755856057	1.11513626511178	0.15722001237817	1	1
ADPRHL2	ENSGALG00000002304	635.848818212216	718.867635700838	580.502939886468	0.807524099093047	-0.308422779819828	0.153858646386913	0.509764103524861
ZBTB41	ENSGALG00000002305	87.0702417020639	83.86473957808	89.2072431180532	1.06370381124238	0.0890964877389188	0.781948513316178	1
LRIT2	ENSGALG00000002307	0.120396270771451	0.210340228360307	0.0604336323788795	0.287313714784783	-1.79930123400529	0.833198100516179	1
COMMD10	ENSGALG00000002308	110.288273200861	117.054972435836	105.777140377545	0.903653541377974	-0.146158342093401	0.549682038213958	0.936360445179251
HIBCH	ENSGALG00000002310	369.971097011671	371.242326003213	369.123611017309	0.994292905637366	-0.0082571814679501	0.909777511439045	1
GALK1	ENSGALG00000002311	4.19254542433166	3.80165306775573	4.45314032871561	1.17136946726822	0.228196194988771	0.74763171333571	1
TMEM132E	ENSGALG00000002312	17354.4880378829	9812.36465312913	22382.5702943855	2.28105773537959	1.18970296286736	1.29576306447498e-08	4.90381531750556e-07
SLC38A7	ENSGALG00000002313	432.054373376334	524.570702105641	370.376820890129	0.70605700890924	-0.502143419676801	0.00749355192483818	0.0561849376117882
CDHR1	ENSGALG00000002314	1.90447121998661	4.76117804996654	0	0	-Inf	8.91813322685385e-05	0.00136642409704568
PARL	ENSGALG00000002315	436.366871085405	402.309782026272	459.071597124827	1.14108982091529	0.190412357874456	0.634616870423999	0.973928445303983
[4Fe-4S]	ENSGALG00000002316	231.584969872375	248.89340028897	220.046016261312	0.884097432900327	-0.177722722763613	0.389800704462349	0.823617786916973
SORD	ENSGALG00000002317	332.134008050147	335.566278351771	329.845827849065	0.982952844574241	-0.024805887406652	0.8828978327597	1
LVRN	ENSGALG00000002318	1.50494135310798	0.901545023429205	1.90720557289383	2.11548566442017	1.08098890931043	0.712171176811488	0.993739191167289
TEKT2	ENSGALG00000002319	33.6355156359322	10.1538390993355	49.28996666033	4.85431827096373	2.27926870117305	2.2073111951821e-09	9.60180369904212e-08
GOT2	ENSGALG00000002321	843.545911149909	827.494963397011	854.246542985175	1.03232838962348	0.0459019733962591	0.72925099435787	0.998042875069133
IGFALS	ENSGALG00000002325	1.82270740783206	2.89538083898089	1.10759178706617	0.382537513599081	-1.38632686203738	0.387144855116303	0.821963368408217
ENSGALG00000002326	ENSGALG00000002326	78.2602991163578	97.2997620903272	65.5673238003782	0.673869312645487	-0.569459266506339	0.0317648830413822	0.17075880663368
NRG3	ENSGALG00000002327	35.3554902946936	29.3195208050239	39.3794699544734	1.34311437817653	0.425582168355604	0.280989802897304	0.710595328476344
CCL1	ENSGALG00000002329	0.143447539915507	0	0.239079233192511	Inf	Inf	0.976375033058821	1
DOCK3	ENSGALG00000002335	728.298084473181	711.36878676883	739.584282942749	1.03966366911047	0.056116892421475	0.933654269629494	1
ENSGALG00000002336	ENSGALG00000002336	1336.74510751298	1237.43545042548	1402.95154557131	1.13375735686974	0.18111191232827	0.31651901868249	0.749603395621954
ASPM	ENSGALG00000002338	819.852987707211	852.57226716315	798.040134736585	0.936038111340385	-0.0953608237085693	0.948380731478528	1
ZNF609	ENSGALG00000002340	5484.10856173827	5155.03757775222	5703.48921772897	1.10639139515563	0.145861841233567	0.586190909380871	0.955091807793308
AP3S1	ENSGALG00000002341	408.455591778654	431.651900191469	392.991386170111	0.910435899843813	-0.135370648506603	0.44818275323869	0.874400855125208
GPC1	ENSGALG00000002342	4898.60649280902	5177.98214758278	4712.35605629318	0.91007576348888	-0.135941440719087	0.349092469670326	0.785193118907113
ATG12	ENSGALG00000002345	422.595063697132	409.698699655764	431.19263972471	1.05246279787318	0.0737692382584764	0.746293670480018	1
CLSPN	ENSGALG00000002346	222.70283721512	224.430902193051	221.550793896499	0.987167060024226	-0.0186338397158281	0.794122954223251	1
C3orf58	ENSGALG00000002347	18.4919307493951	22.8691435454618	15.5737888853507	0.68099572047337	-0.55428236283393	0.29548656076141	0.727066437885
PMS1	ENSGALG00000002348	218.249228965198	218.711447548199	217.941083243198	0.99647771383877	-0.0050905552458338	0.864062312819024	1
KRT6A	ENSGALG00000002349	0	0	0	NA	NA	NA	NA
DNAH3	ENSGALG00000002350	161.08199059604	164.606399715483	158.732384516411	0.964314782358248	-0.0524239309868486	0.713298686804386	0.993739191167289
PNP	ENSGALG00000002351	0.266686041982023	0.44640132241551	0.146875855026365	0.329021998034434	-1.60374405076201	0.826834350625879	1
OAZ2	ENSGALG00000002352	2071.52921560438	1522.06670196869	2437.83755802818	1.60166276213453	0.679570413281399	0.000583901851709411	0.00691095092351608
C1orf216	ENSGALG00000002353	681.174716961593	624.31001493263	719.084518314236	1.15180679648689	0.203898740108117	0.290782479453183	0.721144360085565
PUS1	ENSGALG00000002354	713.157201317422	701.642149153206	720.833902760232	1.02735262359906	0.0389314504009392	0.829547960051005	1
RBPMS2	ENSGALG00000002355	115.898359535601	74.8358638984678	143.273356627023	1.91450127202923	0.93696861874104	0.000616280339514351	0.0071994883065842
CMTR2	ENSGALG00000002356	33.5966426003365	36.7711009941225	31.4803370044792	0.85611624763455	-0.224121388799336	0.765053972757278	1
CDO1	ENSGALG00000002358	11.9895411189398	13.7127954249917	10.8407049149051	0.790553973783336	-0.33906413128999	0.617747351898519	0.966055483241507
MANF	ENSGALG00000002362	723.209590360679	744.553067073068	708.980605885752	0.95222306809217	-0.0706285155425146	0.602409991900641	0.961300351971648
HSPA9	ENSGALG00000002363	1724.67414503891	1837.97425939599	1649.14073546752	0.897259973602388	-0.156402040304651	0.551407032786552	0.93739104931561
SEC16A	ENSGALG00000002364	584.343746876181	612.000488852789	565.905918891776	0.924682135389436	-0.11297057845658	0.657355348071404	0.980450258883104
ENSGALG00000002367	ENSGALG00000002367	167.578418520038	66.7648858341163	234.787440310652	3.51663059671821	1.8141937955055	1.1407574385778e-06	2.80793270003101e-05
F13B	ENSGALG00000002369	0.370294340887887	0.485108287140623	0.293751710052729	0.605538428923141	-0.723709575169923	1	1
SH2D4B	ENSGALG00000002370	27.1020051719501	23.1857210535134	29.7128612509079	1.28151551475711	0.357850944823518	0.660030884692483	0.981487969791239
RUSC2	ENSGALG00000002371	3333.93302971213	2813.3360710453	3680.99766882335	1.30841022041695	0.387814933936621	0.107295844777411	0.405542991597585
RBM15B	ENSGALG00000002372	629.723925958405	533.132891008123	694.117949258594	1.30196046982968	0.38068564601012	0.0598891008544004	0.27290825067246
SLC9A9	ENSGALG00000002374	11.2999139210186	20.0783595302089	5.44761684822511	0.271317825543909	-1.88194425928755	0.000374875713770789	0.00476479307729824
NOTCH1	ENSGALG00000002375	589.622140721014	795.904164764514	452.10079135868	0.568034207350132	-0.815950282607402	0.00401961989750549	0.0339369804843492
ENO1	ENSGALG00000002377	11175.6413460617	9457.20194156051	12321.2676157292	1.30284493149949	0.381665380245365	0.0435823362997603	0.218315488717992
MRPS17	ENSGALG00000002379	578.805562371623	533.095771915188	609.278756009246	1.14290674979538	0.192707698306666	0.334752102634557	0.771980340463724
CD72	ENSGALG00000002383	1.39532531171455	1.6482446227344	1.22671243770131	0.744253869104835	-0.426133278358416	0.646070375171759	0.976770595507151
OSGEPL1	ENSGALG00000002384	127.509753106826	113.317119836243	136.971508620549	1.20874505827972	0.273509991534655	0.260809935030992	0.683660743982538
ENSGALG00000002386	ENSGALG00000002386	2891.26773553765	1935.32718797853	3528.5614339104	1.82323767052331	0.866502638028552	0.146168031963205	0.492256210869632
GBAS	ENSGALG00000002388	852.890419147823	744.075496508992	925.433700907043	1.24373629456814	0.314680627873355	0.114015536511533	0.422409983287222
ITGB4	ENSGALG00000002389	289.648672627317	221.229202235416	335.261652888584	1.5154493597632	0.599745643848305	0.10717429990677	0.405398438777781
CA6	ENSGALG00000002390	4.15823825672192	2.91026421691375	4.99022094992737	1.714696872169	0.777953556181449	0.834401941080278	1
MPP3	ENSGALG00000002392	315.332830013199	291.841121753916	330.99396885272	1.13415808870081	0.181621749529255	0.456746834234373	0.880638938015582
TFAP2E	ENSGALG00000002393	95.3955996072898	125.18869300585	75.5335373415828	0.603357504004399	-0.728915007486482	0.029771667839711	0.16287802954736
RGP1	ENSGALG00000002394	258.687922951753	258.981817528881	258.491993233668	0.998108653727558	-0.00273121954375225	0.847449497122353	1
ENSGALG00000002395	ENSGALG00000002395	0.382574942237405	0.390246420655752	0.377460623291841	0.967236605674881	-0.0480592495700971	1	1
PSPH	ENSGALG00000002397	215.640822683185	179.686267220422	239.610526325027	1.33349381692646	0.415211135492348	0.0179258057385757	0.110533950008374
VPRBP	ENSGALG00000002398	702.335856567297	605.151042519514	767.125732599152	1.26765993726998	0.342167779693844	0.113328715149059	0.420379830905773
ENSGALG00000002399	ENSGALG00000002399	208.668439156564	196.921392540066	216.499803567563	1.09942246890984	0.136745869165003	0.547155627802477	0.935742245942355
ASNSD1	ENSGALG00000002402	254.678228759005	241.434762343975	263.507206369024	1.09142198004445	0.126209003415298	0.465416879206826	0.885666966364919
ULK1	ENSGALG00000002403	333.650572446994	350.363796673508	322.508422962651	0.920495856092075	-0.119516868052941	0.499598181766687	0.908676832342196
HYDIN	ENSGALG00000002407	86.7996599441395	36.7300143552715	120.179423670052	3.27196778382972	1.71015854340866	0.00930776711399417	0.0666829051451225
NCDN	ENSGALG00000002408	280.844272184163	285.196154003753	277.94301763777	0.974567902602615	-0.037165386741067	0.925878789239656	1
GBA2	ENSGALG00000002412	968.693279121748	1054.39864502489	911.556368519653	0.864527257143938	-0.210016644465179	0.242542716420623	0.660091359337796
CELF4	ENSGALG00000002413	137.162178208493	152.947885541346	126.638373319924	0.827983812078853	-0.272325533034572	0.131887019986296	0.464195700663229
TSPAN14	ENSGALG00000002414	108.694700986492	112.413848770411	106.215269130545	0.944859288177869	-0.0818286008587225	0.772460154080108	1
SAP30BP	ENSGALG00000002415	93.6872112541647	93.5177267994806	93.8002008906207	1.00302054060559	0.00435115084180303	1	1
GMPPA	ENSGALG00000002417	601.442324737428	659.123694404931	562.988078292427	0.854146320442482	-0.227444861464637	0.239630488477999	0.656090854508942
KIAA1328	ENSGALG00000002419	39.2749001714601	38.2824006041284	39.9365665496812	1.04320956678392	0.0610290050194625	0.979507907604391	1
EGFL7	ENSGALG00000002420	65.6292169660628	76.7512677590143	58.2145164374285	0.758482799531235	-0.398811630713481	0.583563981506451	0.954303937781642
C10ORF58	ENSGALG00000002421	177.827768588559	166.072575465914	185.664564003655	1.11797244959185	0.160884636010301	0.730033328495474	0.998042875069133
ENSGALG00000002422	ENSGALG00000002422	0.280734432194713	0	0.467890720324522	Inf	Inf	0.570919806604369	0.947899048464428
RECQL5	ENSGALG00000002424	116.427779564389	111.894211655974	119.450158169998	1.06752759058936	0.0942733572387962	0.617385903563429	0.966055483241507
EXOSC3	ENSGALG00000002426	117.522610899122	108.885065229473	123.280974678888	1.13221197433345	0.179144086871541	0.39127995422386	0.824727923564578
SMIM5	ENSGALG00000002427	3.02619010454595	3.07632366030667	2.99276773403881	0.972839032724034	-0.0397269804277322	1	1
ZP2	ENSGALG00000002428	1.65831526940139	1.91970224207487	1.48405728761907	0.773066392845933	-0.371335773212854	0.984685568415789	1
SMN	ENSGALG00000002430	656.887888826247	665.352161348788	651.245040477887	0.978797512519832	-0.0309176598777659	0.977735761126722	1
ENSGALG00000002431	ENSGALG00000002431	7.47615365782973	11.5875507775069	4.73522224471159	0.408647378176181	-1.29107161647133	0.0307959934696947	0.166496338980085
DYDC1	ENSGALG00000002432	0.177250359879186	0.0825155776669438	0.240406881354015	2.91347268178095	1.54273978329758	1	1
SLC40A1	ENSGALG00000002433	34.7243753684679	44.0469193671205	28.5093460360328	0.647249488628575	-0.627606174589416	0.125029179111078	0.44893067205491
ENSGALG00000002435	ENSGALG00000002435	0.902130264040172	1.16914379481581	0.724121243523078	0.619360293176902	-0.691149199238335	0.684679688107712	0.9888472158432
ENSGALG00000002436	ENSGALG00000002436	0	0	0	NA	NA	NA	NA
FAM69B	ENSGALG00000002437	196.085174326504	146.670117638933	229.028545451551	1.56152152284601	0.642952454526091	0.00124816230319083	0.0130488128078058
BDP1	ENSGALG00000002439	259.147637617302	246.926610174253	267.294989246002	1.08248758227141	0.114350475207696	0.739148166446015	1
ANKS4B	ENSGALG00000002442	58.0765980030325	63.7563764784852	54.2900790193973	0.851523910517683	-0.231881054001783	0.651198074014412	0.979075106182374
FBXL16	ENSGALG00000002443	1053.16492492732	484.56975840261	1432.22836927713	2.95567014746956	1.56348527382682	4.00070028377646e-12	2.99814855919842e-10
ENSGALG00000002444	ENSGALG00000002444	20.6631035962232	18.593741597937	22.0426782617473	1.18548911447672	0.245482415614053	0.786350332304365	1
KIAA0319L	ENSGALG00000002445	559.901813635672	618.345807832115	520.939150838044	0.842472196366022	-0.247299020256665	0.193379012117334	0.581880345185775
CTNNA1	ENSGALG00000002447	1964.52313017776	1982.14236919025	1952.7769708361	0.985185020606695	-0.0215334025567073	0.814025225403993	1
CCT6	ENSGALG00000002448	3493.59463012612	3674.19515014038	3373.19428344995	0.918077060583207	-0.123312840752344	0.645578123559339	0.976770595507151
ENSGALG00000002449	ENSGALG00000002449	0	0	0	NA	NA	NA	NA
WDR24	ENSGALG00000002450	583.705688187581	502.868439426436	637.597187361678	1.26792046859992	0.342464254030175	0.162339591814071	0.527020532035472
KCNT2	ENSGALG00000002451	227.717892776871	207.538333131272	241.170932540604	1.16205487873924	0.216678202490651	0.595374547260432	0.960338827536326
AQP3	ENSGALG00000002452	4.4179554358093	9.32034442446048	1.14969611004185	0.12335339314549	-3.01913069374595	0.0011646841060834	0.0123379902014629
ABCA7	ENSGALG00000002453	738.596617588207	713.252920450566	755.492415679967	1.05922092152489	0.0830035233700361	0.870510059991203	1
ENSGALG00000002454	ENSGALG00000002454	0.051865333588491	0	0.0864422226474851	Inf	Inf	1	1
LRRTM2	ENSGALG00000002455	57.3354262007172	75.0775012819181	45.5073761465832	0.606138661643809	-0.722280229270654	0.0129606444905327	0.0861274083835314
SIL1	ENSGALG00000002457	43.1048650303587	47.7168132489031	40.0302328846624	0.838912537512815	-0.253407687409342	0.377994049776101	0.814322840668384
VAC14	ENSGALG00000002458	601.368632422718	548.039034648028	636.921697605845	1.16218308795267	0.216837365880331	0.34363910574549	0.781199697067913
ENSGALG00000002459	ENSGALG00000002459	0.150142229034785	0.207208490166114	0.112098054947233	0.540991611190097	-0.88632187160843	0.829147313574399	1
WDR75	ENSGALG00000002460	369.203244230046	359.934696816583	375.382275839022	1.04291772690731	0.0606253518514738	0.739798569112395	1
MMP17	ENSGALG00000002461	2250.30274246495	1897.82544727167	2485.28760592714	1.30954488438334	0.389065508613683	0.318365468949231	0.751976356522619
SEC11A	ENSGALG00000002462	742.472961026373	662.431061957903	795.83422707202	1.20138422361993	0.264697623867367	0.295713630424029	0.727296984136303
SUMF2	ENSGALG00000002463	257.879148973863	217.92552491552	284.514898346092	1.30556022960773	0.384669015254767	0.133857883812881	0.467963651511655
SLC2A5	ENSGALG00000002466	13.3795594230873	14.6984669660844	12.5002877277559	0.850448400952252	-0.233704388626623	0.721341641799202	0.996340212842114
MTSS1L	ENSGALG00000002467	969.346190202749	896.512557693846	1017.90194520869	1.13540177041925	0.183202896305386	0.486031638579904	0.900403628549083
CDC73	ENSGALG00000002469	290.69387679421	322.749506994729	269.32345666053	0.83446589637991	-0.261075005310228	0.34047588595196	0.778568574250871
CYP27A1	ENSGALG00000002470	24.8202274979046	25.8771052352472	24.1156423396762	0.931929677622065	-0.101707000065326	0.428071456776432	0.858624240521394
ZNF592	ENSGALG00000002471	515.675313953628	497.325533320852	527.908501042145	1.06149486739013	0.0860973954461143	0.743714321823003	1
GPR157	ENSGALG00000002473	35.4313677560688	29.5432369857729	39.3567882695994	1.33217589827927	0.413784586028505	0.362369498694766	0.799171946155453
ENSGALG00000002475	ENSGALG00000002475	18.182932969038	22.897714986602	15.0397449573287	0.656822960986665	-0.60642353366295	0.0254805205329378	0.144315940337728
B3GALT2	ENSGALG00000002477	38.9832196448125	60.0403474637156	24.9451344322105	0.415472852606086	-1.26717388188716	2.90963148301479e-05	0.000512259665361225
MATR3	ENSGALG00000002478	3370.42717995311	3359.3011910211	3377.84450590778	1.00551999175788	0.00794176560471062	0.789776246216077	1
MAT1A	ENSGALG00000002479	3.61401416799083	3.75664011247614	3.51893020500063	0.936722736179586	-0.0943060121391237	0.499739289561008	0.908785636467397
ALPK3	ENSGALG00000002480	48.7553887388706	65.067060850736	37.8809406642936	0.58218306112201	-0.780455230677083	0.00591731964218861	0.0463885990385557
CRYM	ENSGALG00000002484	534.182498622992	458.87917888595	584.38471178102	1.27350452726961	0.348804088357935	0.169015564095512	0.540773107133031
PHKG1	ENSGALG00000002485	394.499105303234	399.616539483267	391.087482516545	0.978656896989923	-0.0311249345167408	0.952979984527403	1
RNF123	ENSGALG00000002486	607.77287295731	577.979694007731	627.634992257028	1.08591183871009	0.118906980657318	0.535985780336849	0.931905010728336
SFSWAP	ENSGALG00000002487	1305.49917723119	1093.7509370056	1446.66467071491	1.32266370868262	0.403446298587032	0.100442918978785	0.387475899624904
PAIP2	ENSGALG00000002488	1576.75367442779	1330.51549721285	1740.91245923774	1.30844959181955	0.387858345453748	0.0396207409452883	0.202627965010059
PPP1R26	ENSGALG00000002489	81.8366424820112	79.6387692722036	83.3018912885496	1.04599671805356	0.0648783249545662	0.774892779990162	1
UQCRC2	ENSGALG00000002490	1324.8639026205	1333.02708467807	1319.42178124878	0.989793678173786	-0.0148002671666393	0.935716780818042	1
H6PD	ENSGALG00000002492	58.9761202763039	61.3564980334831	57.3892017715178	0.935340242857402	-0.09643683428014	0.873447723649421	1
ENSGALG00000002493	ENSGALG00000002493	0	0	0	NA	NA	NA	NA
CHCHD2	ENSGALG00000002495	2753.46471082888	2523.87120396784	2906.52704873624	1.15161464823039	0.203658044825846	0.190464967900044	0.577481770183168
LL	ENSGALG00000002496	1.35922147506032	0.61039584871906	1.85843855928782	3.04464482055019	1.60627393732104	0.247234425464703	0.666529940004922
RHOT2	ENSGALG00000002497	578.378452647555	541.583927415249	602.90813613576	1.11323121979115	0.154753273723139	0.419789255898718	0.850022706767628
ENSGALG00000002499	ENSGALG00000002499	516.881863155829	510.261188913567	521.295645984004	1.02162511535304	0.0308658974104207	0.854830458782134	1
GMPPB	ENSGALG00000002500	6921.77713519684	5510.47952752406	7862.64220697869	1.42685263010341	0.512836336356688	0.0195723531208342	0.118183598541359
VKORC1L1	ENSGALG00000002501	86.3333502688903	96.7515413044513	79.3878895785164	0.820533590557528	-0.285365699675104	0.254661351200697	0.676208302837424
SP-A	ENSGALG00000002503	4.87081399592479	1.2058054963109	7.31415299566738	6.06578176832388	2.60069359433194	0.00437947809325887	0.0363069766570388
TROVE2	ENSGALG00000002504	73.7117091435393	77.6148784966424	71.1095962414705	0.916185113200256	-0.126288973732655	0.556512842121318	0.939080526589289
ENSGALG00000002505	ENSGALG00000002505	11.1819006919371	12.0772790923737	10.5849817583127	0.876437621202003	-0.190276681352649	0.726890061042412	0.997946835964671
SPSB1	ENSGALG00000002506	208.01260027484	195.641806624536	216.259796041709	1.10538641905276	0.14455079260085	0.652593477301892	0.979375439614954
MBL2	ENSGALG00000002507	21.900125100824	3.91167774797769	33.8924233360549	8.66442113069694	3.11510336626141	1.08204480154162e-07	3.35655618970022e-06
COL5A2	ENSGALG00000002509	936.80137009927	1694.94887647196	431.369699184145	0.254503073911022	-1.97424501348067	4.69633828930724e-22	1.29260307315515e-19
IP6K1	ENSGALG00000002510	3410.13283332223	2928.05987162009	3731.51480779032	1.27439839736804	0.349816357701982	0.232407326128392	0.645834509835283
SYCP1	ENSGALG00000002511	2.55531907019565	1.53716991195826	3.23408517568724	2.10392172688783	1.07308103241951	0.471637529968604	0.890119552258412
SLC23A1	ENSGALG00000002513	11.9822320276163	10.2724153927935	13.1221097841649	1.27741230104174	0.353224248348657	1	1
SFPQ	ENSGALG00000002514	5416.8891037366	5131.32159568162	5607.26744243992	1.09275307304045	0.127967435276624	0.34591574760529	0.782447838258935
OLFM1	ENSGALG00000002515	3543.31137703705	2816.57373028078	4027.80314154123	1.43003646531195	0.516051935572875	0.0105536686372462	0.0735462307682714
ZMYM6NB	ENSGALG00000002517	84.896019501701	28.5952885193622	122.429840156594	4.28146895855571	2.09810586569801	2.46319476683798e-10	1.31295219649272e-08
ENSGALG00000002518	ENSGALG00000002518	45.4345549224475	12.9126933642998	67.1157959612127	5.19766047777224	2.37786239698207	2.16095629696569e-10	1.15592072167726e-08
SLC25A33	ENSGALG00000002519	212.812566153826	222.967056631714	206.042905835234	0.924095733907299	-0.113885776061083	0.652380708146207	0.979375439614954
UBA7	ENSGALG00000002521	2613.01826183255	2293.969677537	2825.71731802958	1.23180238418125	0.300770825651752	0.23339101186654	0.647676102224689
ENSGALG00000002522	ENSGALG00000002522	44.3646283840459	53.5933613644326	38.2121397304547	0.713001363557209	-0.488023259178447	0.0473969087645459	0.232648330173143
CREB3	ENSGALG00000002523	204.91294546912	209.45573490643	201.88441917758	0.96385243052795	-0.0531158136213457	0.740967274400914	1
UCHL5	ENSGALG00000002524	450.87636223724	417.90565818268	472.856831606946	1.13149181483503	0.178226148246317	0.294864379281781	0.726711977559119
RASGEF1A	ENSGALG00000002525	96.2800417732921	51.2646466587449	126.29030518299	2.46349703770848	1.30070773684764	0.0212867711652535	0.125819117169267
SMIM12	ENSGALG00000002526	2532.1159985826	988.610507349711	3561.11965940452	3.60214627796265	1.84885676819764	1.21951779734685e-06	2.98240071344696e-05
TMEM201	ENSGALG00000002527	221.802301295853	230.113384713502	216.261579017421	0.939804432874141	-0.0895675222212665	0.538666323850608	0.932552562808235
DNAJC18	ENSGALG00000002528	478.064138543234	491.824718093465	468.89041884308	0.953368957665876	-0.068893443835343	0.897144864516994	1
MCCC2	ENSGALG00000002529	354.267235087331	333.213889820395	368.302798598622	1.10530446013862	0.144443819961523	0.517485001476658	0.920279454827182
SF3B3	ENSGALG00000002531	2125.71402250445	2066.23910742838	2165.36396588849	1.04797356612976	0.0676023270905604	0.691751822428856	0.991262854931684
GJA4	ENSGALG00000002532	32.1871645341338	24.8700016786495	37.0652731044567	1.49036069974521	0.575661536564598	0.111030174800962	0.414637688310097
WDR90	ENSGALG00000002535	126.09981004416	130.707813586522	123.027807682585	0.941242947202595	-0.0873609452743365	0.590701708929318	0.958282052905806
STX2	ENSGALG00000002536	508.848213226801	536.827486220431	490.195364564382	0.913133878474878	-0.131101699461952	0.6480771774275	0.978124856619889
SHF	ENSGALG00000002538	187.703189267362	200.485331786217	179.181760921458	0.893740002448284	-0.162072896289619	0.515423720382275	0.919345384605501
SK2	ENSGALG00000002539	69.2510113363108	58.5136264832904	76.409267904991	1.30583716131167	0.384975003151374	0.26844120379846	0.694524515997451
RGS2	ENSGALG00000002540	213.327383598019	250.672036239019	188.430948504019	0.751703107100258	-0.411765127783479	0.13617364144451	0.471823434238269
ENSGALG00000002541	ENSGALG00000002541	50.4269177481218	45.7361445464834	53.5540998825474	1.17093603786647	0.227662271079834	0.429290207032859	0.860170109080079
GUSB	ENSGALG00000002542	78.7492195463761	82.9940838050202	75.9193100406134	0.914755685706132	-0.128541617157601	0.342512256475727	0.780152346214741
CSGALNACT2	ENSGALG00000002543	122.559645292044	133.262585157476	115.424352048422	0.866142225231681	-0.207324152165092	0.367623303961976	0.804779583198047
PCDH12	ENSGALG00000002544	25.7858004609621	30.048989918802	22.9436741557356	0.763542276054328	-0.389220056050698	0.323395241719607	0.757708894776568
COL5A1	ENSGALG00000002546	1017.70957608139	813.505842189749	1153.84539867582	1.41836153944508	0.504225321492963	0.222450601754658	0.631082685412672
ENSGALG00000002547	ENSGALG00000002547	0.22608636944509	0.381504042057566	0.122474587703439	0.3210309045296	-1.63921590761622	0.819756490283005	1
TLN1	ENSGALG00000002548	1608.00442222107	1521.42206911325	1665.72599095962	1.09484805352566	0.130730661939867	0.616798830144865	0.966055483241507
RGS1	ENSGALG00000002549	0.764178278481409	0	1.27363046413568	Inf	Inf	0.140791775319529	0.480348409913686
TSHB	ENSGALG00000002550	0	0	0	NA	NA	NA	NA
CFAP70	ENSGALG00000002551	19.964854651517	13.8957982787121	24.0108922333869	1.72792463964958	0.78904029830309	0.0977411794353253	0.380850958633708
COL3A1	ENSGALG00000002552	25.7093501670743	53.0342980973341	7.49271821356779	0.141280614288821	-2.82336457392942	2.81123830198342e-06	6.34225416027199e-05
PCDH1	ENSGALG00000002553	1306.35339533902	2376.03664812416	593.231226815599	0.249672591238836	-2.0018906422804	1.19457043415562e-11	8.07294965725346e-10
TSPAN2	ENSGALG00000002554	5.45248162629846	10.6060266250773	2.01678496044593	0.190154619796765	-2.39475510529083	0.00918142733012576	0.0659650910884878
RET	ENSGALG00000002555	1292.48966100226	2521.12371333902	473.400292777759	0.187773527444546	-2.41293441057785	6.11881456329981e-15	7.35131863962163e-13
NGF	ENSGALG00000002556	4.11751722889016	6.93208074770846	2.24114154967796	0.323299977487829	-1.62905468788176	0.0675004260288997	0.296008531061843
ADGRD1	ENSGALG00000002557	0.623626247413725	1.55906561853431	0	0	-Inf	0.0664296409525916	0.293245284203928
ASL1	ENSGALG00000002558	12.7421438383571	10.2872031971823	14.3787709324737	1.39773373353916	0.48308955535606	0.158180723673181	0.518381182308123
HMHA1	ENSGALG00000002559	40.4825581248946	62.879133152755	25.551508106321	0.406359102378966	-1.29917288412593	0.000159030036100688	0.002271442052893
ENSGALG00000002560	ENSGALG00000002560	0.127054019903465	0.317635049758663	0	0	-Inf	0.645000386047924	0.976694592777181
FANCE	ENSGALG00000002561	85.0411721098745	80.9438809026802	87.7726995813374	1.08436485380368	0.11685025873012	0.602063270896232	0.961300351971648
ARAP3	ENSGALG00000002562	679.885913653722	643.642067892635	704.048477494446	1.09385093457236	0.129416147082919	0.764282040586021	1
TPM4	ENSGALG00000002563	517.664835861131	720.40976516931	382.501549655678	0.530949978955078	-0.913352144427983	2.34124326278524e-05	0.000424451982180155
RGS4	ENSGALG00000002564	180.516706377653	352.930008297611	65.5745050976803	0.185800310418445	-2.42817518283969	4.70942457780088e-06	0.000100410238392605
ENSGALG00000002567	ENSGALG00000002567	0	0	0	NA	NA	NA	NA
RAN	ENSGALG00000002569	2228.23169475399	2408.33869600882	2108.16036058411	0.875358754180973	-0.192053687310277	0.567539959107197	0.946202062201635
ENSGALG00000002570	ENSGALG00000002570	20.3554758523033	21.7042931851746	19.4562642970557	0.896424690316363	-0.157745709195661	0.300427441367597	0.732904106178941
ENSGALG00000002574	ENSGALG00000002574	29.032055241322	32.2678253399154	26.8748751755931	0.832869116294265	-0.263838298107074	0.431574896258336	0.862921777778191
CRYD2	ENSGALG00000002576	5.15285378218976	4.24661890448898	5.75701036732361	1.35566917983576	0.439005164580903	0.977697065080127	1
STARD10	ENSGALG00000002577	2400.06298139949	1158.68865700199	3227.64586433117	2.78560236593879	1.47798933344869	7.47656355056699e-08	2.41838074847186e-06
ENSGALG00000002578	ENSGALG00000002578	491.173033802676	476.940314000827	500.661513670575	1.04973620172881	0.0700268247737893	0.890441822665257	1
RIMBP2	ENSGALG00000002579	536.026388332478	809.441922053656	353.749365851692	0.437028718446143	-1.19420000829994	3.87641295574939e-05	0.000656388583044008
HTATIP2	ENSGALG00000002581	294.029218279472	375.326001607195	239.831362727657	0.638994798390379	-0.646123907638329	0.000568223978048404	0.00675708922207128
PIK3CD	ENSGALG00000002583	137.777132534895	144.16328991244	133.519694283198	0.926169861719257	-0.110651283489898	0.390700156327152	0.824351753619723
GULP1	ENSGALG00000002585	44.1550356230869	55.8415641764814	36.3640165874905	0.651199820846096	-0.618827792188122	0.0962530449644391	0.377542714425888
CRCP	ENSGALG00000002587	412.460852748626	418.352958102917	408.532782512432	0.976526577856611	-0.0342687848048596	0.916204583282152	1
PPARD	ENSGALG00000002588	333.580288024149	340.405696276017	329.030015856238	0.96658199159348	-0.049035978748667	0.665679140926365	0.984134673577372
ENSGALG00000002590	ENSGALG00000002590	0.611711086291433	0.60735911759172	0.614612398757908	1.01194232696291	0.0171270697006358	1	1
POLR2E	ENSGALG00000002591	512.04297286233	556.443459350918	482.442648536605	0.867011086983332	-0.205877652727909	0.349501130784938	0.785443604189785
TFPI	ENSGALG00000002594	17.2369914262408	23.7118066633221	12.9204479348533	0.544895128334481	-0.875949502411358	0.0079670502054525	0.0590711548834569
ENSGALG00000002595	ENSGALG00000002595	2126.85288484924	1957.27049019581	2239.9078146182	1.14440381431087	0.194596211300658	0.676961972310275	0.987142957971345
MSS51	ENSGALG00000002597	1.58597519049454	1.56591905920116	1.59934594469013	1.02134649635469	0.0304723899848507	0.603573223945398	0.961676819712182
TPST1	ENSGALG00000002598	332.34701609629	291.834157486396	359.355588502886	1.23136918446442	0.300263370062719	0.110783378056256	0.413981431008543
CZH9ORF100	ENSGALG00000002599	81.2571933817734	88.6014638884815	76.3610130439681	0.861848209867956	-0.214494293036781	0.619856668653227	0.966861437410875
CSMD2	ENSGALG00000002602	482.349015786567	576.847334259979	419.350136804293	0.726969012247002	-0.460034225694874	0.108663257644213	0.409088384535712
COG4	ENSGALG00000002603	650.540840621428	631.677731762214	663.116246527572	1.04976986394257	0.0700730873777958	0.706938474993158	0.993739191167289
GGPS1	ENSGALG00000002604	56.6576984964348	63.4346527131072	52.1397290186532	0.821943950012037	-0.282888077862057	0.586510039506933	0.955232248294147
MRPL17	ENSGALG00000002605	501.180227236917	449.784830659032	535.443824955507	1.1904443824194	0.251500219447331	0.263510967637045	0.688579847785619
calsyntenin-1	ENSGALG00000002606	2815.53113669031	2443.43506512906	3063.59518439782	1.25380667082962	0.326314910709534	0.144917996626096	0.489899203422475
Y-LEC1	ENSGALG00000002607	0.23717560073825	0.318576671722146	0.182908220082318	0.574141914075384	-0.800520714384556	0.973017770883347	1
ENSGALG00000002610	ENSGALG00000002610	14.3066441131666	29.5561231938485	4.14032472604532	0.140083484525029	-2.83564121904969	0.000514590457032025	0.00620212606572516
ENSGALG00000002611	ENSGALG00000002611	0	0	0	NA	NA	NA	NA
U2SURP	ENSGALG00000002612	1849.44660958174	1731.58963403543	1928.01792661261	1.11343813148119	0.155021396576501	0.387902023273615	0.822478074047718
ENSGALG00000002614	ENSGALG00000002614	6.29012313116076	5.48713595473983	6.82544791544138	1.24389990912208	0.314870403135171	0.828326858188234	1
DEF6	ENSGALG00000002615	126.38381537735	123.675765326826	128.1891820777	1.03649394640047	0.051711690471903	0.757177376046729	1
LZIC	ENSGALG00000002616	791.842561533243	828.119012415318	767.658260945192	0.926990262795943	-0.109373910178719	0.638352081576555	0.974699529620734
KCTD7	ENSGALG00000002618	206.325014917905	212.027333216159	202.523469385735	0.955176232770258	-0.0661611557836801	0.833481433971521	1
SLC25A42	ENSGALG00000002621	103.308717634984	98.7248368567481	106.364638153808	1.0773847953595	0.107533610335841	0.758097075512179	1
FCHSD1	ENSGALG00000002622	321.346046027312	283.359356966972	346.670505400872	1.22343059044025	0.290932254528746	0.518304667613157	0.920471147152508
PCOLCE2	ENSGALG00000002623	5.78625419663373	7.44894428059031	4.67779414066267	0.627980820430029	-0.671207597383561	0.312060350011491	0.744518452084154
BMS1	ENSGALG00000002624	1077.53434095851	1090.58898102063	1068.83124758377	0.980049556876594	-0.0290733929529196	0.973794706339741	1
RXRA	ENSGALG00000002626	534.839461420602	422.533692675629	609.70997391725	1.44298545769535	0.529056760524526	0.0197416054844706	0.118826411063187
TMEM248	ENSGALG00000002629	116.658833960805	128.174714603622	108.981580198927	0.850258028940819	-0.234027370598277	0.552167788792925	0.93739104931561
ZNF76	ENSGALG00000002630	181.499038647904	164.639883840866	192.73847518593	1.17066697746351	0.227330727168914	0.641728433703649	0.976188573969709
LRRC75A	ENSGALG00000002631	133.566222116457	109.175515514068	149.826693184716	1.3723470182782	0.456645334459995	0.0255931931191008	0.14465870492144
CALCRL	ENSGALG00000002632	22.2124499963828	24.5947610629831	20.6242426186494	0.838562430667008	-0.254009898979878	0.44125112169287	0.869068368486425
ENSGALG00000002633	ENSGALG00000002633	5.97309243988206	5.52789751880923	6.26988905393061	1.13422671686598	0.181709044694829	0.949646981623366	1
HDAC3	ENSGALG00000002634	352.277546382898	341.229858760704	359.642671464361	1.05396014513657	0.0758203133689108	0.727068017826289	0.997946835964671
RBP7	ENSGALG00000002637	1.20488076813397	0.207208490166114	1.86999562011253	9.02470559296776	3.17387986867645	0.162060017228627	0.526573724011198
ENSGALG00000002638	ENSGALG00000002638	5.40717766003134	6.9339437378116	4.38933360817783	0.633021232093691	-0.659674205150701	0.480365054986654	0.89553770965369
TRPC1	ENSGALG00000002639	348.475656644358	361.579648327784	339.739662188742	0.939598408704564	-0.0898838248705621	0.609206292483547	0.963452241497694
SELP	ENSGALG00000002643	1.40298303071775	2.57964254328108	0.61854335567553	0.239778707823913	-2.06022454072523	0.396088972673276	0.829461494253415
RPL10A	ENSGALG00000002644	3751.60607010996	3520.32471364301	3905.79364108792	1.10949811702058	0.149907219074016	0.322120387171552	0.756243551644379
PIWIL1	ENSGALG00000002645	11.2517608029322	11.7086490845852	10.9471686151635	0.934964276073126	-0.0970168525787977	0.580282814644982	0.95347023207378
FAM171B	ENSGALG00000002646	484.470556569985	265.096428849144	630.719975050545	2.3792096249228	1.25048238883464	0.000113462275148334	0.00170227147789443
PLS1	ENSGALG00000002647	16.595808839714	5.41839895544359	24.0474154292276	4.43810351119833	2.14994331632965	0.00247889527066856	0.022923345514588
FUK	ENSGALG00000002648	472.285911543896	467.219792865671	475.663323996046	1.01807186095132	0.02583939813179	0.975129184374518	1
UBE4B	ENSGALG00000002649	579.263220031116	566.629341354286	587.685805815669	1.03716091441904	0.0526397441265249	0.950847476955329	1
ST3GAL2	ENSGALG00000002651	385.394396614004	422.038260522134	360.965154008584	0.855290118867443	-0.225514222192205	0.382779144588533	0.81759162859801
FZD10	ENSGALG00000002652	27.2556399627124	10.9879548230129	38.1007633891786	3.46750273393747	1.79389702003596	0.0763409174791356	0.322430841272722
C19H17ORF85	ENSGALG00000002653	426.272533833155	380.80435595	456.584652421925	1.19900060303374	0.261832384351444	0.271295217681985	0.698664909993517
ITGAV	ENSGALG00000002655	36.4479874274375	48.3119882928054	28.5386535171923	0.590715773158156	-0.759463959897728	0.106768025155088	0.404265724061462
CRK	ENSGALG00000002656	318.226413983408	328.360101223552	311.47062248998	0.948564156635847	-0.0761827405124073	0.822948638510244	1
ATF6	ENSGALG00000002658	420.424552335472	414.253927696841	424.538302094558	1.02482625682005	0.0353793441985311	0.917890887300625	1
WDR5	ENSGALG00000002659	941.612777336989	932.077493542687	947.969633199857	1.01705023430699	0.0243909387782519	0.795099217610836	1
YWHAE	ENSGALG00000002661	7303.2470379015	7674.69411153543	7055.61565547887	0.919335097000667	-0.121337276177085	0.725068656903221	0.997059742198081
ATR	ENSGALG00000002663	204.991404353565	201.848086804755	207.086949386105	1.02595448222612	0.0369667253666474	0.95665667487466	1
ANXA11	ENSGALG00000002664	285.59936294567	313.573723616754	266.949789164947	0.851314281330568	-0.232236262138002	0.140683482221941	0.480234314418987
PCYOX1L	ENSGALG00000002665	873.313833946162	839.696637119848	895.725298497037	1.06672488479812	0.0931881438141599	0.905940503414744	1
RAB11FIP3	ENSGALG00000002666	684.034144165725	638.020006197865	714.710236144299	1.12020035296926	0.163756787983628	0.475941737222122	0.89289949412176
OLFML2B	ENSGALG00000002667	986.12180626072	982.822515606455	988.321333363563	1.00559492448514	0.00804927320975718	0.625427744717013	0.969358574744153
ZC3H15	ENSGALG00000002670	2160.88175309626	2128.59844932549	2182.40395561011	1.02527743375068	0.0360143469390104	0.59245918090397	0.958757182719564
TMEM132D	ENSGALG00000002671	188.071026624793	351.002733040047	79.4498890146248	0.22635119768586	-2.14336515458887	2.69029596052234e-08	9.56002353295473e-07
SBNO2	ENSGALG00000002672	857.210068565331	796.425175080836	897.733330888328	1.12720360804417	0.172748134662158	0.62799463281727	0.970356512359685
GRPEL2	ENSGALG00000002673	325.584015254348	343.406257641288	313.702520329721	0.91350263237604	-0.130519208716168	0.611419921173402	0.964847313531018
SCUBE3	ENSGALG00000002675	145.793501184768	186.282762811373	118.800660100364	0.637743709119559	-0.648951332132571	0.00166426590903154	0.0165421256276556
DYM	ENSGALG00000002677	174.383147267342	161.028733693869	183.286089649658	1.13821977882594	0.18677915448845	0.50850788479791	0.914678763084217
CSPG4	ENSGALG00000002678	254.867115507284	244.391851963575	261.850624536423	1.07143762131419	0.099547859309547	0.552741377819995	0.937441877663464
GLT1D1	ENSGALG00000002679	143.815675696302	185.331745471966	116.138295845859	0.626650850074825	-0.674266251807466	0.00273908465725154	0.0247547842038649
HSD17B7	ENSGALG00000002681	558.7995751835	704.582677387601	461.610840380766	0.655154966472198	-0.610091901339604	0.00089150039025707	0.00984356886047522
BRD3	ENSGALG00000002682	1739.56508034112	1418.47917949042	1953.62234757491	1.37726543739383	0.461806633770096	0.0302731726521476	0.164492206607398
DECR2	ENSGALG00000002683	68.5653854809915	65.8877655788008	70.3504654157854	1.06773184365536	0.0945493657477208	0.541922918710098	0.933942190541554
ECD	ENSGALG00000002686	430.161324290195	397.522629606136	451.920454079568	1.13684208249309	0.185031864936453	0.382852880940638	0.81759162859801
NME4	ENSGALG00000002688	4.86000019096911	2.09286604926109	6.70475628544112	3.20362418216317	1.67970491480952	0.0367372278035615	0.191570153114128
NUP35	ENSGALG00000002689	78.6937268876112	76.4938170430632	80.1603334506432	1.04793219307537	0.0675453696628327	0.705881314378899	0.993739191167289
PDPR	ENSGALG00000002690	190.949331480283	215.180643359554	174.79512356077	0.812318063705654	-0.299883368605137	0.22018913516963	0.627371189195907
ENSGALG00000002692	ENSGALG00000002692	3.48107118359888	4.17441216853745	3.0188438603065	0.723178195737242	-0.467576914612095	0.606691475551358	0.962761263782324
FAM149B1	ENSGALG00000002693	182.47066911596	193.181774050995	175.329932492603	0.907590446116937	-0.139886672536723	0.500215456600763	0.908925889091628
SLC15A4	ENSGALG00000002695	303.392698194704	301.691685742236	304.52670649635	1.00939707949571	0.013493817582986	1	1
ENSGALG00000002696	ENSGALG00000002696	7771.21038541313	6819.24876664066	8405.85146459477	1.23266532022056	0.301781148159259	0.125719676209059	0.450529269642681
DUSP19	ENSGALG00000002697	224.15457409118	222.798040287761	225.058929960126	1.01014770897197	0.0145662666606112	0.800549683239248	1
VAV2	ENSGALG00000002699	2879.12443642887	2030.04087402864	3445.18014469569	1.69709890513617	0.763070646077679	0.000622316061998767	0.00725220981257686
DNAJC9	ENSGALG00000002701	523.413426303642	512.276961721741	530.83773602491	1.03623191298861	0.0513469202789286	0.633190231475103	0.973134883654303
ENSGALG00000002702	ENSGALG00000002702	915.539028765403	876.870641136046	941.317953851641	1.07349694435213	0.102318084653325	0.875929687694319	1
TFAM	ENSGALG00000002703	597.208939347923	577.09610267813	610.617497127785	1.05808632963226	0.0814573422452046	0.470696594575073	0.889563676489071
AFAP1L1	ENSGALG00000002704	266.037371828363	415.984183061102	166.072831006538	0.399228715343112	-1.32471260168415	3.97323133853616e-09	1.66151314924752e-07
CISD1	ENSGALG00000002705	118.573705617174	145.919872110105	100.34292795522	0.687657729575758	-0.540237429250298	0.0796656999526835	0.331612113785675
XRN1	ENSGALG00000002706	330.513576804852	313.227553934969	342.037592051441	1.09197798135746	0.126943766050194	0.392537118906064	0.826112457389127
CHRNB2	ENSGALG00000002707	476.856018083038	470.511775618074	481.08551305968	1.02247284337935	0.0320625260597215	0.866349248678268	1
LINGO1	ENSGALG00000002708	1096.68601715139	1316.75951305506	949.970353215613	0.721445597162651	-0.471037486952379	0.0209089836799627	0.123979708165795
MYO1C	ENSGALG00000002709	92.4324196722701	129.763718517115	67.5448871090399	0.52052212961307	-0.941968594946988	0.000215422655309935	0.00295654411249483
IPMK	ENSGALG00000002710	75.2354259507397	83.0652555418338	70.0155395566769	0.842898021561076	-0.246569998343583	0.308324800767151	0.74043782755975
LIPG	ENSGALG00000002712	706.246041607301	1022.69765088734	495.278302087273	0.484286144255387	-1.04606836780989	2.26388734161171e-06	5.25624640756412e-05
TMEM132C	ENSGALG00000002714	338.095665315545	347.920297194865	331.545910729331	0.952936386300099	-0.0695481852983762	0.929775520258065	1
XPO6	ENSGALG00000002715	1359.13586898133	1280.85813145621	1411.32102733142	1.10185585169131	0.139935498271473	0.455535148785419	0.879809241111799
TMCO1	ENSGALG00000002716	706.028598996187	666.307593243471	732.509269497998	1.09935602854572	0.136658681497878	0.440646736350714	0.868442949469744
CSNK1D	ENSGALG00000002719	1493.9395743819	1306.8014561028	1618.69831990131	1.23867195918856	0.308794165271829	0.187291399892576	0.571788369473563
AQP5	ENSGALG00000002720	0	0	0	NA	NA	NA	NA
MST1	ENSGALG00000002722	170.10798900749	149.358435126836	183.941024927926	1.2315409221563	0.300464567106927	0.30103921385748	0.733129282396161
ANKS1A	ENSGALG00000002723	400.364875188753	381.300077679759	413.074740194748	1.08333243126605	0.115476016119751	0.658748357280506	0.980929828104692
UAP1	ENSGALG00000002725	399.09601819411	382.759513391195	409.987021396053	1.07113476491708	0.099140004314369	0.691453418070996	0.991262854931684
KIF1B	ENSGALG00000002726	650.53090837659	753.020907140937	582.204242533693	0.773158138124214	-0.371164568506804	0.0985897815891752	0.383190498932581
SLC16A3	ENSGALG00000002728	811.951252301159	569.475160995936	973.601979837974	1.70964784159378	0.773699185047876	0.00523958966581162	0.0419666181804531
GK5	ENSGALG00000002729	102.063715461797	131.401374117668	82.5052763578829	0.627887470065577	-0.671422072275757	0.00481207650921894	0.0392062509131089
AKAP7	ENSGALG00000002732	78.4788365440247	95.7029857229528	66.9960704247393	0.700041591374002	-0.514487455849057	0.0418518960252743	0.21200923514941
UHMK1	ENSGALG00000002734	687.478623433048	720.667020323361	665.353025506174	0.923246113312681	-0.115212810910385	0.557293681601525	0.939148372054038
TAF11	ENSGALG00000002735	374.149989421327	361.72983197881	382.430094383005	1.05722575406888	0.0802834746389377	0.780269440839148	1
ENSGALG00000002736	ENSGALG00000002736	1.76175516580298	1.92509163357976	1.65286418728514	0.858589876166877	-0.219958933154444	0.8549464409862	1
INPP5K	ENSGALG00000002739	563.774800911638	591.131780945916	545.536814222119	0.922868354919377	-0.115803229519477	0.557441063068796	0.939181170031768
MPP2	ENSGALG00000002740	227.816822361893	228.299891581739	227.494776215328	0.99647343079827	-0.00509675622201509	0.977754179125683	1
TMEM132B	ENSGALG00000002742	152.370694872806	44.8584344240246	224.045535171994	4.994501882393	2.3203408006131	3.10607150840074e-09	1.3170787253269e-07
PCDH15	ENSGALG00000002744	39.9759832383262	57.1320264490803	28.5386210978235	0.49952054690829	-1.00138407289963	0.00577948061951793	0.0455913379980523
GLG1	ENSGALG00000002745	5737.71484491112	5178.92165128126	6110.24364066437	1.17982932588924	0.238578174415756	0.382002426028825	0.816958045157373
HMG20A	ENSGALG00000002746	309.775489635903	313.41547503661	307.348832702098	0.980643449932381	-0.0281994095300878	0.904591817498348	1
FASN	ENSGALG00000002747	7138.29424224079	7990.47764086927	6570.17197648847	0.822250217294109	-0.282350610569048	0.164755031754053	0.531846241621154
ENSGALG00000002749	ENSGALG00000002749	83.7140822225765	103.58870577147	70.464333189981	0.680231813547652	-0.555901614313326	0.0973094788256267	0.380144216032487
NCKAP1	ENSGALG00000002750	1116.00465874898	1163.75610951646	1084.17035823732	0.931613032465874	-0.102197273133371	0.644630744191047	0.976694592777181
ENSGALG00000002752	ENSGALG00000002752	0.632534756967953	0.700720523992003	0.58707757895192	0.837819870905651	-0.255287993307566	0.898007600637608	1
RFWD3	ENSGALG00000002755	233.293261168218	188.49368828368	263.159643091243	1.39611912466369	0.481422045580015	0.0453066742908304	0.224943402890978
TMEM121	ENSGALG00000002756	835.361844029462	587.898347386566	1000.33750845806	1.70154842738535	0.76684821210484	0.0132879820192617	0.0878399440207788
PEAK1	ENSGALG00000002759	486.21443169394	405.754969444538	539.854073193542	1.33049281918243	0.411960723995713	0.163456066006252	0.528943550064696
SIRT1	ENSGALG00000002761	633.727733386318	589.723097286605	663.064157452793	1.12436524956143	0.169110770552587	0.300064689816108	0.732760005555128
UHRF1BP1	ENSGALG00000002762	430.367492937552	386.93074883216	459.325322341146	1.18709956168511	0.247440938455636	0.247282306745882	0.666529940004922
FRZB	ENSGALG00000002763	823.969894466752	739.20788006766	880.477904066146	1.19111000816922	0.252306663337215	0.288570948147704	0.720184180875957
ATP1B3	ENSGALG00000002764	242.368819623279	290.590418766179	210.221086861345	0.72342745419455	-0.467079745333331	0.05617879277487	0.261096233243139
NBR1	ENSGALG00000002765	562.140309223327	515.448362186484	593.268273914557	1.15097518478469	0.202856729061809	0.457471756718765	0.880957569419752
MLKL	ENSGALG00000002766	0.531332488444143	0.503754872508663	0.549717565734463	1.09124019584547	0.125968692142309	1	1
DNAJC12	ENSGALG00000002769	230.312166659714	205.868577408612	246.607892827115	1.19788991565062	0.260495332632302	0.374285608148766	0.811041445198399
ENSGALG00000002771	ENSGALG00000002771	22.2429096770948	35.2332697676704	13.5826696167111	0.385506928714699	-1.37517130496104	0.00621724194384422	0.0483641359434295
SNRPC	ENSGALG00000002773	661.934495195129	646.062398077015	672.515893273872	1.04094572796001	0.0578948524567042	0.678319910247727	0.987142957971345
TSPAN3	ENSGALG00000002774	1789.27209728799	1830.49399446964	1761.79083250022	0.96246742017347	-0.055190389049279	0.82312440357581	1
FA2H	ENSGALG00000002775	34.5229062316075	43.8309642308808	28.3175342320919	0.646062315283062	-0.630254769574964	0.0398946286212093	0.203753336055285
ACAA2	ENSGALG00000002777	479.544376618323	526.140803299565	448.480092164162	0.852395574248617	-0.230404992412157	0.456268784025912	0.880097453927518
C26H6ORF106	ENSGALG00000002778	1400.35827865324	1353.96087668994	1431.28987996212	1.05711317409793	0.0801298393217481	0.546966195848787	0.935742245942355
PAN2	ENSGALG00000002779	707.555025097247	553.739693367074	810.098579584029	1.46295920138601	0.548889536544884	0.0188595354811535	0.11496323843659
BRCA1	ENSGALG00000002781	297.16263971639	290.357600789479	301.699332334331	1.03906125244875	0.0552807033271577	0.794752562266327	1
SLC43A2	ENSGALG00000002783	84.9627984840648	96.3461181209428	77.3739187261461	0.803082887356385	-0.316379196800162	0.180691461590061	0.561877408893721
APEH	ENSGALG00000002784	537.621179382182	531.483185932785	541.713175015113	1.01924800135375	0.0275051278444994	0.919570074146633	1
PSTPIP1	ENSGALG00000002786	0.160060250970243	0.400150627425606	0	0	-Inf	0.52516744566334	0.92514920269709
MED23	ENSGALG00000002787	728.046964576696	702.790244884974	744.88477770451	1.05989629640694	0.0839231138653812	0.766341202212781	1
MAP2	ENSGALG00000002789	3187.14468637022	3058.82205460232	3272.69310754881	1.06991941640564	0.0975021406171087	0.961979955489432	1
ABLIM3	ENSGALG00000002790	28.8998478022326	48.1565875383339	16.0620213114985	0.33353736492879	-1.58407970475816	0.00044638477646438	0.00552072936774329
SPDEF	ENSGALG00000002792	1.88543947681115	1.55885322845364	2.10316364238283	1.34917361300854	0.432076007671178	0.504273260638682	0.911450273644121
PDXDC1	ENSGALG00000002796	227.320632228275	205.582946213243	241.812422904962	1.17622802551988	0.234167770546047	0.281439482970041	0.711376004875686
PGD	ENSGALG00000002797	789.209206585691	831.875347931126	760.765112355401	0.914518159778894	-0.128916276730941	0.480041503965362	0.895351287958433
WDR59	ENSGALG00000002798	474.211587478717	396.306792689865	526.148117337952	1.32762830979205	0.40885129828385	0.145622727137856	0.491294148297941
GRK7	ENSGALG00000002800	17.0338291689395	19.6842250241838	15.2668985987767	0.775590534045407	-0.366632899190318	0.364064692354124	0.800941548818607
PACSIN1	ENSGALG00000002802	669.678087127878	680.099221012159	662.730664538358	0.974461731557415	-0.0373225648956343	0.964161076997224	1
MTA1	ENSGALG00000002803	2346.7437832052	2198.39749135183	2445.64131110745	1.11246547575142	0.153760564182339	0.498788404234229	0.907858466189463
RND2	ENSGALG00000002804	2.94784678776547	4.27719790216256	2.06161271150074	0.48200077683064	-1.05289262326862	0.341330293680058	0.779131899518446
LMAN1	ENSGALG00000002805	374.364985816779	364.518467490662	380.929331367524	1.0450206651801	0.063531471739718	0.805626718788392	1
UBTD2	ENSGALG00000002810	125.99507297067	130.004103937712	123.322385659309	0.948603789603413	-0.0761224629962451	0.934264907359841	1
RPS10	ENSGALG00000002813	5317.4599644504	4828.99797919607	5643.10128795329	1.16858638422805	0.22476438494744	0.205895410551575	0.603338119421164
STK10	ENSGALG00000002816	12.3665380747923	18.6226730274754	8.1957814396702	0.44009694137777	-1.18410674968173	0.0085494209958132	0.0622815856759481
CPLX4	ENSGALG00000002817	0	0	0	NA	NA	NA	NA
VAT1	ENSGALG00000002818	1672.92102051713	1914.56685728469	1511.82379600542	0.789642727937713	-0.340728038076791	0.0987320324602899	0.383621560268095
DFFA	ENSGALG00000002820	105.558359510323	102.817143825955	107.385836633234	1.04443512664593	0.0627228845804069	0.893672109638261	1
ENSGALG00000002823	ENSGALG00000002823	6.04814424858018	6.94690806085932	5.44896837372742	0.784373180988003	-0.350387886635562	0.613396322024572	0.965639925416803
GPS1	ENSGALG00000002827	535.037199218141	512.028382041832	550.376410669014	1.07489434174383	0.104194855039155	0.595877932646765	0.960403002096754
UNC80	ENSGALG00000002828	1234.86508460882	1153.87311433274	1288.85973145954	1.11698566805143	0.159610674842019	0.514005694273117	0.918687177628669
SCARF1	ENSGALG00000002829	120.937173298851	116.289617794712	124.035543634944	1.06660891992874	0.0930312982780664	0.463006240463183	0.883461274063537
NUDT3	ENSGALG00000002830	282.038078505556	309.560429065468	263.689844798948	0.851820258794062	-0.231379053054794	0.410403826918032	0.842321525162622
SH3PXD2B	ENSGALG00000002831	386.205992427505	592.963705532775	248.367517023992	0.418857873941602	-1.25546730046957	1.9175257392082e-10	1.03669659429049e-08
IFI35	ENSGALG00000002832	59.6489326661581	71.4753127313065	51.7646792893926	0.724231588660394	-0.465476990967755	0.03649087256149	0.190679609539467
NTAN1	ENSGALG00000002835	331.569366167357	306.503548713396	348.279911136665	1.136299767486	0.184343482743163	0.544502160434185	0.934389665738457
PEX14	ENSGALG00000002836	338.445738690922	380.503548259797	310.407198978339	0.815780037789297	-0.293747890202067	0.229029021876196	0.640724304304688
RPL27	ENSGALG00000002837	5383.64342070429	4933.986346101	5683.41480377314	1.15189106841862	0.204004291013809	0.198644406087877	0.591595321534188
SEC11C	ENSGALG00000002839	308.046445808306	327.665016485137	294.967398690419	0.900210226451803	-0.151666140953166	0.726093363000072	0.997604041486213
GRM4	ENSGALG00000002840	463.85015271736	240.789570969734	612.557207215777	2.54395240104802	1.34707167714176	3.11288623456126e-10	1.5919889127969e-08
RFNG	ENSGALG00000002841	296.43152055218	285.711282031231	303.578346232812	1.06253538213317	0.0875108833944782	0.595279137972343	0.960338827536326
RILP	ENSGALG00000002843	130.14971711464	115.732692666753	139.761066746565	1.20761958895229	0.272166064295334	0.159832321091485	0.521560173869838
RCN2	ENSGALG00000002844	1814.40546764375	1605.04567167891	1953.97866495365	1.21739754789018	0.283800365022139	0.12466142524723	0.448141689715641
CTNNA3	ENSGALG00000002845	36.956064493668	4.82008664168082	58.380049728326	12.1118257965521	3.59834445530236	4.84736575733048e-08	1.62343855828471e-06
NEURL1B	ENSGALG00000002846	41.379319072861	34.4795797716468	45.9791452736705	1.33351814546998	0.415237456086019	0.26155358957182	0.684671283421442
ENSGALG00000002847	ENSGALG00000002847	567.964869747921	574.209078035027	563.802064223184	0.981875915568146	-0.026387379212538	0.734831716572046	0.999821721531189
7.	ENSGALG00000002848	9.25186537684291	9.29396657850823	9.22379790906603	0.992450083734488	-0.0109335525911519	0.838887873120533	1
DCXR	ENSGALG00000002849	220.028440134316	241.987955988204	205.388762898391	0.848756137716223	-0.236577992751506	0.146710063992788	0.493752100649805
RASA2	ENSGALG00000002850	321.884735560742	324.926332092668	319.857004539457	0.984398532674893	-0.0226855875425623	0.959268768497944	1
ENSGALG00000002852	ENSGALG00000002852	1101.6364053236	1078.1926273155	1117.26559066234	1.03623931601547	0.0513572271145502	0.876052213932453	1
CFDP1	ENSGALG00000002853	1342.82383342955	1248.32032647209	1405.82617140119	1.12617422114261	0.171430032156565	0.398363281170505	0.831588185143891
PDZD2	ENSGALG00000002854	104.581996991771	89.6961358989083	114.505904387012	1.27659796310585	0.352304250995457	0.142927243537567	0.485010673093856
SARDH	ENSGALG00000002855	349.843641476326	309.491126430147	376.745318173779	1.21730571896966	0.28369153769183	0.707076806752338	0.993739191167289
RUNDC1	ENSGALG00000002856	242.119619857952	263.257138063968	228.027941053942	0.866179518363274	-0.207262035971936	0.429937171637284	0.861125814269014
RAC3	ENSGALG00000002859	118.201628402526	135.173451576261	106.887079620036	0.790740181401177	-0.338724357937642	0.240958003974228	0.658196237754735
MLN	ENSGALG00000002860	0	0	0	NA	NA	NA	NA
TMEM170A	ENSGALG00000002861	195.080483236517	175.901061213223	207.86676458538	1.18172547198797	0.240894920284831	0.256605407453952	0.677921929849551
RRN3	ENSGALG00000002862	394.701914355333	375.13492826876	407.746571746382	1.08693310331865	0.120263150594899	0.617885347802843	0.966055483241507
ERGIC1	ENSGALG00000002863	841.330243684481	890.602807627734	808.481867722312	0.907791734764272	-0.139566741959518	0.509287972872018	0.914977608988442
LRRTM3	ENSGALG00000002864	14.9741606894645	3.50294612780513	22.621637063904	6.45788894220826	2.69106263080896	0.0297375040479274	0.162839911764487
KANSL1L	ENSGALG00000002866	108.099571299048	114.834216333089	103.609807943022	0.902255540652539	-0.148391997305284	0.791326044632104	1
RPL26L1	ENSGALG00000002868	4724.03109707102	4222.74297498201	5058.22317846368	1.19785248792823	0.260450255340688	0.123912818032819	0.446404626221042
ENPP3	ENSGALG00000002869	1.38861575817369	2.12672060949923	0.896545857289992	0.421562594205121	-1.2461812344324	0.508047476727361	0.91459420890698
LEMD2	ENSGALG00000002870	376.541699821216	354.059067022446	391.530121687062	1.10583277807214	0.145133240467892	0.622199162684136	0.968519375291769
PHACTR4	ENSGALG00000002871	1265.44969961086	1157.80973120998	1337.20967854478	1.15494769347579	0.207827514782568	0.337668158534134	0.775192687881364
MALT1	ENSGALG00000002872	190.101699309294	183.578494076316	194.450502797945	1.05922267080538	0.0830059059477955	0.912098239404877	1
RSL1D1	ENSGALG00000002873	719.947957753856	748.860675696893	700.672812458499	0.935651764337137	-0.0959564148060116	0.784944674598008	1
ZBTB38	ENSGALG00000002874	106.3838149235	96.7040525549997	112.836989835834	1.16682793383099	0.222591829844654	0.553336155719151	0.937612434345586
LRRC45	ENSGALG00000002877	183.883158783786	175.252720387984	189.636784380988	1.08207612390358	0.113801996128736	0.866201716238882	1
C13H5ORF41	ENSGALG00000002878	131.357954560962	106.138185462041	148.171133960242	1.39602098260133	0.481320625836527	0.0324036145864313	0.173086068316654
ENSGALG00000002880	ENSGALG00000002880	366.704001729287	362.520939509555	369.492709875774	1.01923135909239	0.0274815713558773	1	1
C26H6ORF125	ENSGALG00000002881	330.97185129225	313.052613286586	342.918009962692	1.0954005665775	0.131458531688997	0.466283779105025	0.885887399358124
BNIP1	ENSGALG00000002882	111.657608951932	100.9137689544	118.820168950286	1.17744258470792	0.235656711832374	0.223816375836786	0.63305909891952
SCAPER	ENSGALG00000002883	869.041773291653	651.478904439147	1014.08368585999	1.55658714188606	0.638386344971406	0.00274145922656666	0.0247573771013582
NKX2-5	ENSGALG00000002886	10.375123357645	17.448334244884	5.65964943281907	0.324366174638048	-1.62430471376099	0.0146674415342556	0.0946040604795748
CASZ1	ENSGALG00000002888	654.881311836032	670.64398931455	644.372860183686	0.960827011723889	-0.0576513847968569	0.561209465304139	0.942488227842696
ASPSCR1	ENSGALG00000002889	770.026527624468	790.49724830953	756.379380501093	0.956839991687009	-0.0636504058082924	0.748348478804256	1
ACADL	ENSGALG00000002891	801.997655044498	867.019471704197	758.649777271366	0.875008926593285	-0.192630359901055	0.370795428477838	0.808344663143325
ENSGALG00000002892	ENSGALG00000002892	56.1254293591636	53.7883397756892	57.6834890814799	1.07241623969125	0.100864971453475	0.739278938187855	1
STC2	ENSGALG00000002893	18.4305162879301	21.6410445004926	16.2901641462218	0.752743895787978	-0.409768991109937	0.475016332534671	0.89249403214348
PACS2	ENSGALG00000002894	743.878054127571	576.054994897698	855.760093614153	1.48555277047138	0.570999854143479	0.00666316510535727	0.051006761230612
ENPP1	ENSGALG00000002896	11.1684894839966	18.3062571338313	6.40997771744011	0.350152282390593	-1.51394560348888	0.00146904210880216	0.0149250734517095
SLC16A14	ENSGALG00000002897	22.0641247704518	25.2427155145822	19.9450642743648	0.790131484183741	-0.339835345653486	0.718120018553418	0.995389288805879
ALPK2	ENSGALG00000002898	20.7527263195753	15.4410848399418	24.2938206393309	1.57332343492405	0.653815282320892	0.0848052958141236	0.345939791979036
AACS	ENSGALG00000002899	857.589974703096	1063.89715387252	720.051855256813	0.676805885452245	-0.563185980809156	0.016977460142944	0.10606883683198
NOTUM	ENSGALG00000002900	29.1447024223873	38.9607111284266	22.6006966183611	0.580089427625235	-0.78565276905025	0.0379813889988868	0.19609899954473
ENSGALG00000002903	ENSGALG00000002903	521.984730406423	515.118658302287	526.562111809179	1.02221517959494	0.0316989202071165	0.655978636266643	0.980450258883104
REEP3	ENSGALG00000002904	23.965231762064	29.8749546593127	20.0254164972315	0.670307845671963	-0.577104274804007	0.0696983847588027	0.302232640641293
TARDBP	ENSGALG00000002906	2865.52468583734	2764.28140854919	2933.02020402943	1.06104255339503	0.0854825170829306	0.528085174974214	0.926727932339231
MYL1	ENSGALG00000002907	1.43364468834325	1.84985650747219	1.15617014225729	0.625005311269894	-0.678059645096351	1	1
TRAIP	ENSGALG00000002908	302.898044855041	275.601168448734	321.095962459245	1.16507475010569	0.22042251981278	0.122997974141715	0.44366690449407
CTGF	ENSGALG00000002909	76.4143558159963	138.666534514015	34.9129033506508	0.251775985265733	-1.98978741147408	1.47768658173814e-05	0.000283513554808009
GSPT1	ENSGALG00000002910	915.814504844035	941.765260177102	898.514001288656	0.954074268060905	-0.0678265204880607	0.673348587430279	0.985797960978681
MOXD1	ENSGALG00000002911	4.68060184158635	4.33957515109991	4.90795296857731	1.1309754521323	0.177567615913641	0.93704984208796	1
BRI3BP	ENSGALG00000002913	97.9315280534729	98.0442421513307	97.8563853215676	0.998083958571752	-0.00276691507593518	0.92736330430885	1
NEDD4L	ENSGALG00000002917	580.665454952756	662.288128797705	526.250339056124	0.794594250106008	-0.331709741146175	0.0472659435517804	0.232384492850553
MON1A	ENSGALG00000002919	526.461302324372	525.86089628841	526.861573015014	1.00190293047775	0.00274273956891322	0.943200105900126	1
LANCL1	ENSGALG00000002921	93.5233921430923	113.436050636093	80.248286481092	0.707431949817537	-0.499336717801552	0.119766678566578	0.435986765643483
NOTCH2	ENSGALG00000002922	1017.93660036895	1195.14063381098	899.800578074263	0.752882591904719	-0.409503193181945	0.0321699814374939	0.172202679986132
ENSGALG00000002923	ENSGALG00000002923	68.7604890105142	80.9845347108002	60.6111252103236	0.748428393479928	-0.418063803070215	0.0602872591602922	0.274227322466497
SNX29	ENSGALG00000002924	44.9433412079794	39.242201562888	48.7441009713736	1.2421347179836	0.312821652162912	0.734105401459469	0.999731547635672
ETFA	ENSGALG00000002925	3070.32269913518	2320.10287901751	3570.46924588029	1.5389271217974	0.62192491229576	0.0149600822386966	0.0962046410065374
DBH	ENSGALG00000002926	24.2421898774162	29.4444923716577	20.7739882145886	0.705530526808638	-0.50321958836157	0.133405308864514	0.467041990192187
GATAD2A	ENSGALG00000002928	2002.20543234414	1926.10051323982	2052.94204508035	1.06585405640497	0.0920099085330939	0.598367666997037	0.960503926227514
TRIP12	ENSGALG00000002929	1687.56798936712	1776.7483147439	1628.11443911593	0.9163450026126	-0.126037221621326	0.57429056047684	0.950536901869495
STX7	ENSGALG00000002930	228.527677313767	270.171389707942	200.765202384317	0.743103119102826	-0.428365669997574	0.119782597325357	0.435986765643483
REG4	ENSGALG00000002931	3.42709051048547	2.97396232409451	3.72917596807945	1.25394190029454	0.326470504361039	0.812575898842393	1
NME2	ENSGALG00000002932	5535.8982468912	5361.51248782084	5652.15541960478	1.05420913080855	0.0761610928309678	0.606152155503068	0.962668269045757
PSME3	ENSGALG00000002937	2334.06694267488	2304.08363070256	2354.05581732309	1.02168852985831	0.0309554458676606	0.880036802637166	1
ENSGALG00000002939	ENSGALG00000002939	0	0	0	NA	NA	NA	NA
CPPED1	ENSGALG00000002940	123.559302662811	136.609148226815	114.859405620141	0.84078853510921	-0.250185097868263	0.516980061963716	0.919988785081173
RBM6	ENSGALG00000002941	695.784090083239	626.97032380504	741.659934268705	1.18292669702072	0.242360676280173	0.316020271941036	0.749116227972066
JMJD1C	ENSGALG00000002942	1801.62841700667	1639.97274455384	1909.39886530855	1.16428695028587	0.219446668843472	0.596517435563994	0.960403002096754
PRPF8	ENSGALG00000002943	2797.97763091159	2722.21995465351	2848.48274841698	1.04638228940598	0.0654100277506249	0.708759930224037	0.993739191167289
CPS1	ENSGALG00000002944	17.0381735373291	18.0090806498885	16.3909021289561	0.910146522613169	-0.135829274377052	0.74682298697967	1
C15orf27	ENSGALG00000002945	1160.17436247279	830.151047505299	1380.18990578446	1.66257684060279	0.733421020309915	0.000188976075444213	0.00264173911669342
ENSGALG00000002946	ENSGALG00000002946	18.192236119512	28.4672711027028	11.3422127973848	0.39842992875801	-1.32760207286033	0.00327930918007868	0.0287614034577237
TXNL1	ENSGALG00000002948	498.475363935141	559.165999120727	458.014940478085	0.819103703011808	-0.287881978369523	0.220383497393096	0.627806809096101
NRG4	ENSGALG00000002952	167.732095329131	154.755212998821	176.383350216004	1.13975708344861	0.188726375400903	0.399406909620544	0.832195513551051
MBTD1	ENSGALG00000002954	235.763098509462	212.010841514358	251.597936506198	1.1867220313314	0.246982048726708	0.312006061657168	0.744518452084154
ADAMTSL2	ENSGALG00000002955	131.87544470666	239.40680958364	60.1878681220062	0.251404161087484	-1.99191956632784	1.36847441895037e-13	1.27091814442151e-11
SLC12A3	ENSGALG00000002957	18.3695509671796	16.0726482303638	19.9008194583901	1.2381792454584	0.30822018193111	0.710622873851046	0.993739191167289
DNER	ENSGALG00000002958	69.3511173290362	115.331938973319	38.6972362328476	0.335529226139169	-1.57548965761352	0.000257273639798192	0.00344960882131535
NRBF2	ENSGALG00000002959	305.784769481629	325.978971558616	292.321968096971	0.896750998075979	-0.157220648996768	0.681765904395272	0.987898177537631
HMGCS2	ENSGALG00000002960	7.55142604004576	7.52728582134714	7.56751951917818	1.00534504717716	0.00769073763934012	0.781675104201448	1
ENSGALG00000002961	ENSGALG00000002961	1.58693817571623	1.02079765579874	1.96436518899455	1.92434335819228	0.944366240358103	0.6512281630897	0.979075106182374
PID1	ENSGALG00000002963	3.90165951887538	8.36032877466038	0.929213348352042	0.111145551018092	-3.16947789418413	0.00325064018601333	0.0285596001949331
DHX37	ENSGALG00000002964	549.471476620189	571.334227727846	534.896309215085	0.936223112944464	-0.0950757129620889	0.59224546744128	0.958730083203168
ZNF365	ENSGALG00000002967	151.974434543471	151.196128161384	152.493305464862	1.0085794346671	0.0123247135862608	0.73829115072778	1
ZNF341	ENSGALG00000002968	308.293899471301	227.78409552709	361.967102100776	1.58907978743287	0.668191563984024	0.00290474109725542	0.0260035308871985
MAU2	ENSGALG00000002969	1807.19769570921	1650.68416033152	1911.54005262767	1.15802895463888	0.211671326031543	0.343136138142982	0.780916664444674
NSD1	ENSGALG00000002971	2171.19206614299	2064.95515191818	2242.0166756262	1.08574594152495	0.118686560065328	0.697212177735582	0.992350323958434
BECN1	ENSGALG00000002973	634.600830286987	611.366511374103	650.09037622891	1.06333985282866	0.0886027686747039	0.78871904535904	1
SPHKAP	ENSGALG00000002974	8.17873057556557	0.99978996047381	12.9646909856267	12.9674146552568	3.69681896955552	0.00108698590914092	0.0116504971157688
RTKN2	ENSGALG00000002980	86.1816459731514	78.881257315784	91.0485717447297	1.15424848491241	0.206953838680729	0.387671398720321	0.822261369963146
ERCC4	ENSGALG00000002981	140.704629749797	148.632507052388	135.419378214736	0.911102025393446	-0.134315478524588	0.495440066318405	0.906012530071033
SLC2A6	ENSGALG00000002982	0.529021292841031	0.610490855785914	0.474708250877777	0.777584539356715	-0.362928560633918	0.685358582172789	0.9888472158432
RAB24	ENSGALG00000002984	368.339526927678	350.349490728134	380.33288439404	1.08558138218951	0.118467883742302	0.378766126216287	0.814686220327103
UTP18	ENSGALG00000002985	386.898439818752	377.434978914085	393.207413755197	1.04178848204925	0.059062391939895	0.779500096653902	1
WNK4	ENSGALG00000002986	503.670375378053	592.192471445177	444.655644666637	0.750863386664654	-0.413377649611069	0.0463935163893723	0.228912989277157
SERPINF2	ENSGALG00000002987	7.05509370062344	7.07217008167674	7.04370944658791	0.99597568571455	-0.00581757199883601	0.891128776271113	1
PHGDH	ENSGALG00000002988	3373.0297908343	2725.86933103769	3804.47009736537	1.3956905615564	0.480979117197394	0.0245936285815213	0.141182536771737
UBE2Q2	ENSGALG00000002989	496.325299284746	449.380337352013	527.621940573234	1.17410998372172	0.231567557969176	0.268548333778717	0.694682959115212
PRELID1	ENSGALG00000002990	1322.86121328018	1346.84289721119	1306.87342399285	0.970323581687881	-0.0434621601143713	0.835779872491115	1
ARID5B	ENSGALG00000002991	136.991257434907	167.330819703163	116.764882589403	0.697808585391134	-0.51909674724757	0.132917429583942	0.466581169655264
DAW1	ENSGALG00000002992	3.05295719937582	1.33875730249465	4.19575713062993	3.13406852968161	1.64803672618921	0.13726772374011	0.473724575582092
CA10	ENSGALG00000002993	198.584126455246	136.301795318463	240.105680546435	1.76157386618011	0.816864971078938	0.149544408112095	0.500841426991349
SUGP1	ENSGALG00000003000	548.512132703331	510.186853973656	574.062318523114	1.12520013805129	0.170181634770144	0.544721152077017	0.934389665738457
CCL20	ENSGALG00000003003	3.03007656854162	3.51463033907184	2.70704072152148	0.770220609384589	-0.376656367936385	0.912330950197774	1
CHRNB4	ENSGALG00000003005	466.227133206292	28.1769768314879	758.260570789494	26.910643229196	4.75010497016449	9.9317058854576e-06	0.000196530932933408
KIF2B	ENSGALG00000003007	0.428884052601919	0.445459700452026	0.417833620701848	0.937982987636941	-0.0923663383241035	1	1
NUP93	ENSGALG00000003010	416.988719685563	447.978585419171	396.32880919649	0.884704809774886	-0.176731928407776	0.502824195438738	0.910714605234699
TOM1L1	ENSGALG00000003011	52.9396157270351	111.398175130209	13.967242791586	0.125381253106348	-2.9956064411043	2.29281970098345e-11	1.46450230521044e-09
C10orf107	ENSGALG00000003013	3.48010532595037	1.65220681872641	4.69870433076634	2.84389598052155	1.50786869733069	0.124263514197206	0.447348651109941
CHRNA3	ENSGALG00000003014	323.150741353003	57.4988734496812	500.251986621884	8.7002050059236	3.12104939608145	0.00270487216460998	0.0245334660442576
SERPINF1	ENSGALG00000003015	38.8955141281149	83.6937265756015	9.03003916312393	0.107893859344009	-3.21231533706832	1.05419397975533e-12	8.62615592731685e-11
MASP2	ENSGALG00000003016	9.79703544263609	9.23371434336447	10.1725828421505	1.1016783131764	0.139703022696855	0.876083942967644	1
SCARB1	ENSGALG00000003018	127.416494254879	120.090180319464	132.300703545156	1.10167794896476	0.139702545746004	0.624097646421443	0.968730277656366
WDR7	ENSGALG00000003019	328.468737995183	319.682532872886	334.326208076715	1.04580692936905	0.0646165344227045	0.956192633667726	1
CHRNA5	ENSGALG00000003021	31.4072242984813	25.8314440342366	35.1244111413112	1.35975406929469	0.443345743319303	0.383476975288224	0.818144498641291
ENSGALG00000003022	ENSGALG00000003022	27.2827686293152	23.9177009795001	29.5261470625252	1.2344893469415	0.303914386759369	0.797448698200255	1
ARMC6	ENSGALG00000003024	524.561715530883	541.185282693609	513.4793374224	0.948805065183386	-0.0758163831743487	0.779629081060002	1
ENSGALG00000003025	ENSGALG00000003025	12.8921322154297	10.2406643161778	14.6597774815977	1.43152602497074	0.517553898597781	0.215704053037394	0.619752579619519
MKL2	ENSGALG00000003026	167.390188766899	190.001124463848	152.3162316356	0.801659632622762	-0.318938265384607	0.208670641659687	0.608186800993856
ADAMTS13	ENSGALG00000003028	21.1920188221643	24.8190736696238	18.7739822571912	0.756433640799769	-0.402714569336638	0.299876390528546	0.732760005555128
PPAPDC2	ENSGALG00000003029	119.416178044628	101.953291685467	131.058102284068	1.2854720050471	0.362298191564408	0.081817248630574	0.337755524889454
ENSGALG00000003030	ENSGALG00000003030	357.220429214105	289.65363644116	402.264957729402	1.38877924224203	0.473817289431398	0.0464294694347864	0.228990381844485
SMYD4	ENSGALG00000003031	157.854890698425	165.070129190549	153.044731703676	0.927149766309381	-0.109125692757384	0.540406571496196	0.93376037887335
STXBP4	ENSGALG00000003033	128.397423160524	137.722266268218	122.180861088727	0.887154012197102	-0.172743513083373	0.436841832138294	0.866017765179346
SS2	ENSGALG00000003034	7.43589532196787	9.5531143199534	6.02441598997751	0.630623248943481	-0.665149736605436	0.360170705572984	0.796176250572404
FAM78B	ENSGALG00000003035	89.4605145439641	93.877196183139	86.5160601178474	0.921587602052673	-0.11780678628578	0.255826468500071	0.67710384059841
ENSGALG00000003038	ENSGALG00000003038	416.254764416641	435.497489701377	403.426280893484	0.926357304998741	-0.110359332585704	0.53454111486941	0.930627456368026
SRM	ENSGALG00000003039	508.454244376811	612.274054230311	439.241037807811	0.717392864801336	-0.479164698584007	0.00978672230842563	0.0692943883559154
PXMP4	ENSGALG00000003042	208.559201364606	196.369420418654	216.685721995241	1.10345959942883	0.142033809707555	0.502151128232546	0.910257906739826
BBS2	ENSGALG00000003043	408.992595227182	400.169041494014	414.874964382627	1.03674927683988	0.0520670409261654	0.798434148924591	1
E2F1	ENSGALG00000003045	1319.09983001346	714.651472461593	1722.06540171471	2.40965766960937	1.26882820312042	1.55326069676103e-08	5.74445536549385e-07
PSMA4	ENSGALG00000003046	883.888821900288	877.371431927435	888.233748548857	1.01238052234908	0.0177516561599043	0.999296367246504	1
SUGP2	ENSGALG00000003047	762.2120984127	738.01257233636	778.345115796926	1.05465021189664	0.0767645901764883	0.764852296223291	1
ENSGALG00000003048	ENSGALG00000003048	5.58844210181152	6.27199402596686	5.13274081904129	0.818358690679724	-0.289194772697143	0.812880894856032	1
SIAT8C	ENSGALG00000003049	44.7402731049997	33.9298584182111	51.9472162295254	1.53101777169939	0.614491029404502	0.0523318598317082	0.248572229097081
ENSGALG00000003050	ENSGALG00000003050	2.71172089031523	4.58619392136119	1.46207220295126	0.318798600325499	-1.64928279964899	0.105146429227051	0.400323263201799
ENSGALG00000003051	ENSGALG00000003051	0.701244001805309	0.707881470414414	0.696819022732573	0.98437245761587	-0.0227238026102682	1	1
AGFG1	ENSGALG00000003052	802.289136160295	593.072312619622	941.767018520743	1.58794635743646	0.667162177488712	0.00119196108306096	0.0125479185503316
PRDX6	ENSGALG00000003053	980.318356897623	1010.58064140242	960.143500561089	0.950090929140161	-0.0738625006628306	0.806285714579082	1
ENSGALG00000003058	ENSGALG00000003058	16.377541777563	13.045424971272	18.598952981757	1.42570694497993	0.511677465320738	0.359635246436446	0.79592958487645
HLF	ENSGALG00000003059	57.0852198429746	59.4727764419441	55.4935154436616	0.93309105045454	-0.0999102296408659	0.797889603516893	1
HYKK	ENSGALG00000003063	47.4918087561516	42.3933875090767	50.8907562542016	1.20044089997067	0.263564378647022	0.334720984010372	0.771980340463724
TADA1L	ENSGALG00000003064	285.937902100509	250.161891698336	309.788575701958	1.2383523869236	0.308421907869402	0.17921652303962	0.559360119864555
NECAB3	ENSGALG00000003065	197.776196075395	121.666153874798	248.516224209127	2.04260771212399	1.03041215751409	1.25353435880704e-05	0.000244221404422407
FECH	ENSGALG00000003066	65.8551577619394	71.0543950974793	62.3889995382462	0.878045607912852	-0.187632215945861	0.583704815928752	0.954328059566848
MRPL44	ENSGALG00000003067	940.773486236279	718.647820043243	1088.8572636983	1.51514724365654	0.599458003183894	0.00279947372908406	0.0251822141786759
EZH1	ENSGALG00000003068	159.54296718795	154.548621115333	162.872531236361	1.05385949134297	0.0756825285921985	0.96685818231719	1
ENSGALG00000003069	ENSGALG00000003069	1.5777133434492	2.12088142191576	1.21560129113816	0.573158536152447	-0.802993849995866	0.516370918342557	0.919832380285099
OGFOD1	ENSGALG00000003071	647.719337024953	604.889614552784	676.272485339732	1.11800974767888	0.160932766773834	0.466293486463571	0.885887399358124
RPA1	ENSGALG00000003072	439.004291176801	438.865830516879	439.096598283416	1.00052582760035	0.000758409492538565	0.949473014913339	1
RHOBTB1	ENSGALG00000003073	316.55156819966	123.049744788105	445.552783807362	3.62091595211851	1.856354689692	0.000252957494798816	0.00339775559562065
HOMER3	ENSGALG00000003074	1257.61676596518	1105.2155194065	1359.21759700429	1.22982130918157	0.298448709804054	0.211544004501777	0.612668346770797
SLC34A1	ENSGALG00000003075	2.65606344769657	1.82698898685817	3.20877975492217	1.75632134512219	0.812556831547573	0.552584236874535	0.937441877663464
FASLG	ENSGALG00000003076	4.27297496930252	1.84942949657966	5.88867195111775	3.18404781691234	1.67086200193191	0.142626440652619	0.484098443632142
MMD	ENSGALG00000003078	2280.08858028472	867.644758794434	3221.71779461157	3.71317611494369	1.89265374345291	1.64516115612902e-09	7.39004438619619e-08
MFF	ENSGALG00000003079	318.809629494723	298.081761514212	332.628208148397	1.11589587520784	0.158202414864565	0.502971983052485	0.910773703248091
SUCO	ENSGALG00000003081	773.956870434817	747.652613548205	791.493041692558	1.05863743047228	0.0822085696673934	0.743210399633995	1
DPH1	ENSGALG00000003082	151.792319612376	182.995465606965	130.990222282649	0.715811300832929	-0.482348774481868	0.052684737672176	0.249798447641624
NUDT21	ENSGALG00000003084	792.481222993303	771.813074137533	806.259988897149	1.04463116253648	0.0629936466997625	0.6628407980777	0.982815228877469
CDK1	ENSGALG00000003085	952.292743211706	910.768607035111	979.975500662769	1.075987350786	0.105661117796425	0.305380881890868	0.738003797902931
EXOSC10	ENSGALG00000003086	519.127747775583	525.939516464135	514.586568649882	0.978413966893801	-0.031483096352601	0.886976288751451	1
NARS	ENSGALG00000003087	707.488142178583	714.14392358997	703.050954570992	0.984466759916945	-0.0225855998956967	0.989610047901603	1
PARN	ENSGALG00000003091	396.170237652263	383.859047801606	404.377697552702	1.05345360456816	0.0751267774363207	0.704081712765167	0.993739191167289
ERLIN2	ENSGALG00000003092	1678.08813314099	1877.49141510966	1545.15261182855	0.822987843988784	-0.281056973531612	0.22899471638884	0.640724304304688
CBFA2T2	ENSGALG00000003096	1816.40146946761	1065.15244998768	2317.2341491209	2.17549530036541	1.12134390028601	0.000358553782211737	0.00458815482258772
FAM83D	ENSGALG00000003097	55.3853044331403	51.7268105413304	57.8243003610135	1.11787871233258	0.160763667064354	0.48391178459468	0.898852098577425
PCTP	ENSGALG00000003099	215.673276999738	165.800293866193	248.921932422101	1.50133589403039	0.586246787377574	0.00432823862327781	0.0359632839880977
PROSC	ENSGALG00000003101	337.869643222379	307.024061038116	358.433364678554	1.16744389174781	0.223353214566756	0.301819509170091	0.734556869745473
MST1R	ENSGALG00000003103	12.813598800288	10.086518565314	14.6316522902707	1.45061471859942	0.536664392337051	0.138520633135873	0.475816960383672
ANKFN1	ENSGALG00000003105	0.747851712866636	1.09464348598738	0.516657197452804	0.471986728159965	-1.08318180200999	0.645442788460039	0.976770595507151
TOX2	ENSGALG00000003106	467.594065526456	170.405437806731	665.719817339605	3.9066817697135	1.9659437413279	0.00102606188397333	0.0110788336658975
AMFR	ENSGALG00000003107	943.28738355582	997.276962462197	907.294330951568	0.909771673368982	-0.136423579279888	0.427932628884394	0.858587691988331
SMG6	ENSGALG00000003108	889.130233076791	863.263912587294	906.374446736456	1.04993899724124	0.0703055079540765	0.874229583383873	1
PINK1	ENSGALG00000003109	753.942410368807	678.590283219088	804.177161801953	1.18507025769232	0.244972592810987	0.321024275431043	0.754723634333767
ENSGALG00000003110	ENSGALG00000003110	0.174256754075471	0	0.290427923459119	Inf	Inf	0.83034420558448	1
BFAR	ENSGALG00000003111	235.700783181842	236.161840426477	235.393411685418	0.996746177368576	-0.00470192754860194	0.952280329276424	1
RGS14	ENSGALG00000003113	458.21040644768	454.280391520662	460.830416399025	1.01441846269534	0.0206529082758902	0.90034798353477	1
NOG	ENSGALG00000003114	0.995245253488978	1.99402024428906	0.329395259622256	0.165191532315509	-2.59778835849029	0.25636105432343	0.677537926922858
COL4A3	ENSGALG00000003115	12.4143941369563	15.528359373395	10.3384173126638	0.665776535953748	-0.586890068596142	0.242900494708175	0.660223691747238
ADGRA2	ENSGALG00000003118	154.310061247968	319.456058788039	44.2127295545879	0.138400034490889	-2.8530837923764	6.5051368273338e-07	1.69784071193412e-05
NCOR2	ENSGALG00000003120	4804.33690102501	4318.56126220362	5128.18732690594	1.18747587808658	0.247898207407102	0.282415565513434	0.712573493622632
[truncated: 15,109 more rows]
