# Supplementary material for: Identification of molecular signatures specific for distinct cranial sensory ganglia in the developing chick
Source: Neural Dev. 2016 Jan 27;11:3. doi: 10.1186/s13064-016-0057-y (PMC4730756; doi:10.1186/s13064-016-0057-y)
Supplement: Additional file 6: — Differential expression analysis results for all pairwise comparisons between ganglia using both DESeq (i) and EdgeR (ii). Data are available as compiled .xlsx spreadsheets (A) or individual .csv files (B). (ZIP 24942 kb) [file 13064_2016_57_MOESM6_ESM.zip › Patthey Supp Fig 3Bi dseq results P_vs_others.csv]

gene_name	ensembl_id	baseMean	baseMean_others	baseMean_petrosal	foldChange	log2FoldChange	pval	padj
PANX2	ENSGALG00000000003	329.692644457894	321.084003345091	364.127208909104	1.13405590161946	0.181491757565335	0.636602407030721	1
RFK	ENSGALG00000000004	584.005561373535	602.409707170169	510.388978187001	0.847245607287047	-0.239147843097388	0.842366613984654	1
C10orf88	ENSGALG00000000011	567.737528984359	575.238694319371	537.732867644307	0.934799541398303	-0.0972710685357252	0.769863959734143	1
DUSP11	ENSGALG00000000013	124.534426797002	129.096290295601	106.286972802608	0.823315469090829	-0.280482762069514	0.525095514155544	1
ENSGALG00000000014	ENSGALG00000000014	10.1066135410134	9.88380911673986	10.9978312381076	1.11271182073731	0.154080000023694	0.905548055941449	1
ENSGALG00000000017	ENSGALG00000000017	186.673439988338	194.502855299555	155.35577874347	0.798732638162074	-0.32421542796351	0.490765374013485	1
AAK1	ENSGALG00000000019	434.089214262435	450.203382151301	369.632542706973	0.821034575397193	-0.284485116850491	0.618665362278428	1
NFU1	ENSGALG00000000033	283.617744372848	276.273628562234	312.994207615304	1.1329138044922	0.180038100732883	0.79524699451982	1
ENSGALG00000000038	ENSGALG00000000038	0.40032264954042	0.500403311925525	0	0	-Inf	1	1
FAM195A	ENSGALG00000000040	89.4778734856315	81.5462988688105	121.204171952915	1.48632339706681	0.571748054357645	0.196381278446572	1
GNAI3	ENSGALG00000000041	1869.54066246838	1857.93121983577	1915.97843299883	1.03124292898646	0.0443842271391649	0.824657453213841	1
USF1	ENSGALG00000000043	506.35404766838	495.682251546905	549.04123215428	1.10764755131106	0.147498895047243	1	1
WFIKKN1	ENSGALG00000000044	14.7654877454623	15.1146708719708	13.3687552394283	0.884488676774286	-0.177084421238051	0.842658761391512	1
ENSGALG00000000048	ENSGALG00000000048	67.3225199944869	70.8329591325644	53.280763442177	0.752202987065127	-0.410806059427131	0.598518706413387	1
CSDC2	ENSGALG00000000049	1208.93646105191	1200.14517034659	1244.10162387317	1.03662594710429	0.051895410440685	0.780260469061396	1
OAT	ENSGALG00000000054	482.521017639168	463.924415039486	556.907428037894	1.20042707385964	0.263547762271572	0.600356953462932	1
LAMTOR3	ENSGALG00000000055	273.349041297562	266.986817620811	298.797936004567	1.11914864811392	0.162401671393845	0.662182495853568	1
DAPP1	ENSGALG00000000056	100.524284186564	87.8747281519543	151.122508325001	1.7197493693941	0.782198326625658	0.269661775302643	1
TUBB3	ENSGALG00000000059	43400.1773458127	44637.0216488893	38452.8001335065	0.861455328179659	-0.215152109214451	0.523858863004968	1
ARMC1	ENSGALG00000000062	595.247072098536	591.486754417463	610.288342822829	1.03178699821247	0.0451451719825815	0.890077691363948	1
PSMA5	ENSGALG00000000065	1255.71623247146	1224.39357137092	1381.00687687363	1.12791091783287	0.173653128485112	0.625166252520789	1
SPR	ENSGALG00000000067	236.766501677502	221.267327317381	298.763199117989	1.35023639838814	0.433212015368725	0.235796528622717	1
DDIAS	ENSGALG00000000071	15.3471601588306	16.4641346444284	10.8792622164393	0.660785546972001	-0.597745963123729	0.493338085041091	1
SCRIB	ENSGALG00000000075	577.784935706465	603.235700739682	475.981875573597	0.789047921053003	-0.341815173145352	0.443650095452325	1
NRBP2	ENSGALG00000000076	282.99370359879	300.450607002281	213.166089984827	0.709487965798016	-0.495149881117062	0.17289671528535	1
FER1L5	ENSGALG00000000080	622.462247908664	649.240797496572	515.348049557034	0.793770279908751	-0.333206548461614	0.429162103537921	1
IL4I1	ENSGALG00000000081	3.19482201594143	2.93509048753143	4.23374812958145	1.44245914991952	0.528530462688418	0.755783669688554	1
GFPT1	ENSGALG00000000085	1790.86829594476	1793.16558156348	1781.6791534699	0.993594329373887	-0.00927115503218612	0.912143872375856	1
TIMM17A	ENSGALG00000000086	569.556563249134	539.318584979964	690.508476325811	1.28033502934349	0.356521374231251	0.39195477827514	1
INTS4	ENSGALG00000000091	404.085379231135	411.449572695796	374.628605372494	0.910509161348612	-0.135254561523012	0.749102062868303	1
ADIPOR1	ENSGALG00000000094	842.337597485587	846.583302995707	825.354775445105	0.974924467001081	-0.0366376455678444	0.964973429625799	1
ANTXR1	ENSGALG00000000098	9.76467304036519	7.29864005734979	19.6288049724268	2.68937840723634	1.4272727629588	0.212181679421004	1
ENSGALG00000000099	ENSGALG00000000099	185.03450685152	196.119670464801	140.693852398394	0.717387766688327	-0.479174951053541	0.283607203834969	1
UBE2T	ENSGALG00000000102	0	0	0	NA	NA	NA	NA
ENSGALG00000000104	ENSGALG00000000104	4.64000365674077	3.66361910040926	8.54554188206684	2.33254103329471	1.22190246071694	0.500036350106841	1
LRIF1	ENSGALG00000000106	287.547967977105	294.270389022141	260.65828379696	0.885778160225791	-0.174982668359973	0.823762219467999	1
TRIM7.1	ENSGALG00000000107	66.24855231422	58.8463916752871	95.8571948699516	1.62893921175132	0.703932766821532	0.370558005960225	1
AFMID	ENSGALG00000000109	283.336609825318	290.881391868249	253.157481653594	0.870311710307883	-0.200395886600593	0.494809067159738	1
PLP1	ENSGALG00000000112	4.97639151276114	5.52178347107353	2.79482367951157	0.506145105861641	-0.982377046932278	0.67205356730199	1
ZMAT3	ENSGALG00000000113	78.4718702239456	75.6636795406512	89.704632957123	1.18557058686167	0.245581560992563	0.283614121880589	1
GKN1	ENSGALG00000000114	0	0	0	NA	NA	NA	NA
HEP21	ENSGALG00000000115	0	0	0	NA	NA	NA	NA
TRIM27.1	ENSGALG00000000117	7.06320977847659	5.68913787481862	12.5594973931085	2.2076275297703	1.14249678158963	0.116368080773343	1
GKN2	ENSGALG00000000119	0	0	0	NA	NA	NA	NA
BMP-10	ENSGALG00000000120	0	0	0	NA	NA	NA	NA
GNB2L1	ENSGALG00000000122	7493.5043023829	7591.90147010608	7099.91563149016	0.93519596631316	-0.0966593876360032	0.682539316619381	1
B-BTN2	ENSGALG00000000123	0.357976439173319	0.447470548966649	0	0	-Inf	1	1
TCF25	ENSGALG00000000129	851.513942608719	854.585430131415	839.227992517934	0.982029371117269	-0.0261619207225913	0.959708438947855	1
ARHGAP25	ENSGALG00000000132	1.83356345919993	2.20943874633297	0.330062310667775	0.149387400404552	-2.74286962106011	0.528891691683089	1
Blec2	ENSGALG00000000136	0.52461377630249	0.655767220378112	0	0	-Inf	0.905496115116298	1
SNRPE	ENSGALG00000000137	1405.52083251202	1401.47018161639	1421.72343609453	1.01445143446062	0.0206997996042423	0.889368357071104	1
ENSGALG00000000139	ENSGALG00000000139	0.539951607014462	0.306295899557959	1.47457443684047	4.81421540075644	2.26730069325631	0.328597082091106	1
ENSGALG00000000140	ENSGALG00000000140	8.91600229890962	10.1987502207583	3.7850106115149	0.371124944683023	-1.43002312171224	0.575979373134388	1
BLB1	ENSGALG00000000141	26.1040533498007	23.0143120943759	38.4630183715	1.67126517680706	0.74094066153321	0.0845537259387359	1
CEPT1	ENSGALG00000000142	244.602351509725	249.143691671709	226.436990861788	0.908861024505323	-0.13786838857088	0.876400317797996	1
SUPT6H	ENSGALG00000000146	1327.86001477747	1345.92849693946	1255.58608612952	0.932877258327339	-0.100240821368058	0.821340050119507	1
ENSGALG00000000149	ENSGALG00000000149	0.256714437293518	0.320893046616897	0	0	-Inf	1	1
RPL9	ENSGALG00000000150	4461.12100179849	4477.35117992613	4396.20028928795	0.981875245568851	-0.0263883636597327	0.787144262346171	1
ADAMTS19	ENSGALG00000000151	65.3023760424543	54.776430370159	107.406158731635	1.96080974984722	0.971449562930846	0.333678871186071	1
DENND2D	ENSGALG00000000154	4.62594059904473	4.34334115373964	5.75633838026511	1.32532494605193	0.406346126153204	0.503150395411219	1
OR6A2	ENSGALG00000000155	0.154860527454327	0.193575659317909	0	0	-Inf	1	1
BRD2	ENSGALG00000000156	5862.63616472987	5891.92123351732	5745.49588958011	0.975148115846451	-0.0363067275452357	0.908327011949179	1
DMA	ENSGALG00000000158	43.6450292861152	42.5690452776219	47.9489653200885	1.12638103597063	0.171694949722224	0.625329246409063	1
ZNF638	ENSGALG00000000160	609.028766383622	650.952496815907	441.333844654482	0.677981645071243	-0.560681878934508	0.308372727733482	1
ISOC1	ENSGALG00000000161	16.0435803612156	15.2128478185138	19.3665105320231	1.27303649934987	0.348273783478217	0.413340159463258	1
ENSGALG00000000162	ENSGALG00000000162	14.564979013014	14.0452222382737	16.6440061119752	1.18502974389538	0.244923270795961	0.930111965682932	1
MYBPH	ENSGALG00000000164	44.4131121654114	47.4133763827951	32.4120552958768	0.683605719917432	-0.548763626395853	0.471809099053667	1
CDS2	ENSGALG00000000165	139.997762869041	137.458035001	150.156674341206	1.09238193562212	0.127477362017135	0.586015703099202	1
DMB2	ENSGALG00000000166	89.2287968300638	87.0450619484708	97.9637363564359	1.12543703414708	0.170485343273745	0.611874470098561	1
7.	ENSGALG00000000168	162.291685483173	189.884273826602	51.9213321094583	0.273436715232519	-1.87072112360554	0.203252866114008	1
PCNA	ENSGALG00000000169	497.520464650557	484.966444698682	547.736544458055	1.12943184099752	0.175597209534095	0.716873736625656	1
TMEM230	ENSGALG00000000171	60.029551472348	59.402752789106	62.5367462053163	1.05275838692757	0.0741743689580765	0.94536633010068	1
MYOG	ENSGALG00000000172	2.60850253892577	3.12399437430935	0.546535197391454	0.174947561329166	-2.51500554052875	0.385344798564412	1
KLF3	ENSGALG00000000177	36.7634749538496	25.8506529939998	80.4147627932488	3.11074396503306	1.63725965633873	0.0330272727771362	1
BF1	ENSGALG00000000178	0	0	0	NA	NA	NA	NA
TAP2	ENSGALG00000000181	6.69062977126931	6.85678245158236	6.02601905001711	0.878840635905907	-0.186326516131459	1	1
ENSGALG00000000182	ENSGALG00000000182	6.41505716095946	7.05970836547315	3.83645234290469	0.543429295417866	-0.879835753812469	0.8573032671058	1
STAMBP	ENSGALG00000000183	619.870789606169	617.320326749597	630.07264103246	1.02065753180364	0.0294988700846418	0.878728391780196	1
SLC27A6	ENSGALG00000000184	1.54326626331156	1.54136932711298	1.5508540081059	1.00615341231078	0.00885029550704529	1	1
MTCH1	ENSGALG00000000186	37.2114003603398	38.8765276920437	30.5508910335241	0.785844128764012	-0.347684910850696	0.785730867977634	1
ENSGALG00000000187	ENSGALG00000000187	56.0884570862894	58.8750428685312	44.9421139573223	0.76334745195309	-0.389588218546092	0.407420767762305	1
ENSGALG00000000188	ENSGALG00000000188	2.46053093332256	2.60543458695978	1.88091631877367	0.721920376810713	-0.470088369014407	1	1
YTHDC2	ENSGALG00000000189	495.771149172396	519.138672358375	402.30105642848	0.774939486979235	-0.36784443642754	0.425687484653514	1
ENSGALG00000000193	ENSGALG00000000193	165.739601942047	168.523046651709	154.605823103398	0.917416496883811	-0.124351244848697	0.933427984699971	1
ENSGALG00000000194	ENSGALG00000000194	24.9875481215214	24.0897044807047	28.5789226847883	1.18635422479671	0.246534837924715	0.772239316704787	1
SVCT2	ENSGALG00000000195	66.4604308635867	67.9633307535834	60.4488313036001	0.889433031508876	-0.169042110808297	0.88460378054767	1
DAD1	ENSGALG00000000196	1042.22787750598	1034.64030932982	1072.57815021064	1.03666766173589	0.0519534644393044	1	1
ENSGALG00000000199	ENSGALG00000000199	9.32620165705155	10.1450378488412	6.05085688989274	0.596435122278411	-0.745562878773493	0.413197013295317	1
PLEKHM1	ENSGALG00000000201	789.805424388467	783.134538466173	816.488968077643	1.04259093166392	0.0601732167055086	1	1
RASSF2	ENSGALG00000000206	1323.1827006385	1399.00701941193	1019.88542554477	0.72900665357167	-0.455996112940023	0.149102075923997	1
MCC	ENSGALG00000000208	94.6741504954577	95.8730910730924	89.8783881849191	0.937472518919798	-0.0931516949506539	0.872660437534361	1
PRNP	ENSGALG00000000209	421.770924562462	424.574470492714	410.556740841452	0.966984049617975	-0.04843600221403	0.904740717865709	1
DCP2	ENSGALG00000000215	203.105352953416	195.170918776842	234.843089659715	1.20326886367858	0.266959040649325	0.361952098398051	1
PPFIA4	ENSGALG00000000217	422.717057831369	433.547500351859	379.395287749408	0.875095087485218	-0.192488306753801	0.782732163682987	1
ENSGALG00000000218	ENSGALG00000000218	557.534569099835	550.807473239282	584.442952542047	1.06106576424055	0.085514076425554	0.889680879137448	1
ENSGALG00000000220	ENSGALG00000000220	1667.8540836122	1764.15178148341	1282.6632921274	0.72707082553229	-0.459832187871418	0.36086721686342	1
PROM2	ENSGALG00000000221	3.99411172259518	4.45628839840884	2.14540501934054	0.48143316310196	-1.05459257086713	1	1
Gga.5519	ENSGALG00000000223	346.624902075792	340.536760802241	370.977467169996	1.08939036800621	0.123521016562054	0.673443311082206	1
MGAT4C	ENSGALG00000000225	68.810831363426	60.252686303025	103.04341160503	1.71018784269303	0.774154795776785	0.224924024945989	1
TMEM9	ENSGALG00000000226	113.868800236666	101.563025318246	163.091899910344	1.60581963169468	0.68330985607251	0.0947117744303219	1
CRMP2A	ENSGALG00000000227	9649.86988034685	9504.85305588451	10229.9371781962	1.07628567407076	0.106061057322024	0.630975786398043	1
CBX1	ENSGALG00000000230	3522.17815093923	3443.90407205669	3835.27446646936	1.11364149123321	0.155284868168253	0.713444969352063	1
BNIP3L	ENSGALG00000000231	1504.25264615553	1490.32174881242	1559.97623552801	1.04673788513863	0.0659002205367103	0.975596527315167	1
SP2	ENSGALG00000000233	446.764700376874	460.131870946345	393.296018098992	0.854746308466107	-0.226431808020317	0.667506092074402	1
EPB41L4A	ENSGALG00000000234	439.640631428039	440.968742111059	434.328188695959	0.984940988371851	-0.0218908051748371	0.977238889886802	1
PPP2R2A	ENSGALG00000000235	563.065803309538	535.952565242479	671.518755577773	1.25294438188566	0.325322374948171	0.470957126304372	1
MVP	ENSGALG00000000238	222.850053167274	220.493198208311	232.277473003128	1.05344507173271	0.0751150917491804	1	1
ENSGALG00000000239	ENSGALG00000000239	0.0502253479434671	0.0627816849293338	0	0	-Inf	1	1
STARD4	ENSGALG00000000241	539.241436455285	525.916564394173	592.540924699734	1.12668237666617	0.172080862277749	0.650359180361315	1
EBF2	ENSGALG00000000242	1311.24437883269	1429.14717397035	839.633198282057	0.58750646089825	-0.767323377584854	0.110010693285697	1
RDM1	ENSGALG00000000243	508.205956991442	507.365429227845	511.568068045832	1.00828325813287	0.0119009936952067	0.947574840854911	1
CAMK4	ENSGALG00000000244	16.1054400636985	15.5315097196493	18.4011614398954	1.18476321826047	0.244598757035042	0.612376081548677	1
WDR36	ENSGALG00000000247	564.929246534914	568.162091603021	551.997866262485	0.971549975650558	-0.0416398862421323	0.844868873804679	1
GH1	ENSGALG00000000249	7.19787408502625	7.4819518935185	6.06156285105725	0.810157955747923	-0.303724878547142	1	1
CD79B	ENSGALG00000000251	7.37799855624748	7.94885972205398	5.09455389302148	0.640916316448097	-0.64179209643142	0.939356681595605	1
SCN4A	ENSGALG00000000252	4.33917543751486	4.95374021720016	1.88091631877367	0.379696196470464	-1.39708254776255	0.377111867992629	1
6.	ENSGALG00000000253	86.7876147469666	83.8600676820515	98.4978030066272	1.17454952910453	0.232107551057109	0.456931451394863	1
MAN2A1	ENSGALG00000000255	302.771422386716	298.260203359823	320.816298494289	1.07562556077001	0.105175944404847	0.540869021283474	1
HEATR1	ENSGALG00000000258	451.913422486242	448.847478961204	464.177196586397	1.03415351170217	0.0484503579283573	0.768515562425445	1
PSMF1	ENSGALG00000000259	724.756660573475	731.14958918549	699.184946125413	0.956281664473495	-0.0644924807724258	0.803193527431961	1
ENSGALG00000000264	ENSGALG00000000264	392.798934966085	390.264861611495	402.935228384445	1.03246607117185	0.046094372679696	0.747279396019992	1
THRA	ENSGALG00000000270	323.469095012164	329.906940549475	297.717712862922	0.902429371043419	-0.148114071511114	0.656711830880336	1
C2CD2L	ENSGALG00000000271	171.305102827989	168.848445008105	181.131734107524	1.07274742209696	0.101310434171913	0.833700673443074	1
CDCA2	ENSGALG00000000272	89.4429432470387	88.7262414312239	92.3097505102981	1.04038837914544	0.0571221899732466	1	1
FER	ENSGALG00000000273	59.6739633297198	59.1275811630878	61.8594919962477	1.0462036629847	0.0651637263239326	0.750027009923909	1
ENSGALG00000000274	ENSGALG00000000274	3.70333045832632	3.12889431680515	6.00107502441102	1.91795388939138	0.939568036129742	0.526479723434113	1
KCTD9	ENSGALG00000000275	443.309639982721	437.870441805631	465.066432691084	1.06210967512058	0.0869327488001327	0.967329450327207	1
FBXL17	ENSGALG00000000276	200.957483625741	193.563830559554	230.532095890486	1.19098746508614	0.252158229194272	0.561471560825517	1
GnRH-I	ENSGALG00000000277	4.07967495704076	4.92170210811962	0.711566352725341	0.144577289948416	-2.79008714185079	0.135068341045663	1
EFNA5	ENSGALG00000000280	296.122890279683	315.76745390279	217.544635787257	0.688939385926167	-0.537551037168987	0.188548624352869	1
HOXB4	ENSGALG00000000284	184.856555092271	191.49391339601	158.307121877314	0.826695319291606	-0.274572376540201	0.92986659800407	1
DPAGT1	ENSGALG00000000285	298.900792010126	290.520033768393	332.423824977059	1.14423718276885	0.194386131607023	0.682346201219129	1
ENSGALG00000000287	ENSGALG00000000287	0.137280845859205	0.171601057324007	0	0	-Inf	1	1
HMBS	ENSGALG00000000291	311.625436532138	306.401604105339	332.520766239334	1.08524486094079	0.118020590881244	0.896918543223212	1
ENSGALG00000000293	ENSGALG00000000293	6.04942325525859	6.13596987333143	5.70323678296724	0.929476007982868	-0.105510468699957	0.63613496758294	1
IGFN1	ENSGALG00000000295	42.6531029564356	41.7892355955247	46.1085724000792	1.10336003382213	0.141903628876311	0.837645832940025	1
PCNX	ENSGALG00000000296	709.696921131606	723.043992005757	656.308637635001	0.907702221291363	-0.139709006981257	0.864712581417413	1
PKP1	ENSGALG00000000299	4.7526507055613	4.10115485201142	7.35863411976079	1.79428341169603	0.843407785661375	0.352723303601789	1
VPS11	ENSGALG00000000300	412.547982551826	415.267143109247	401.671340322142	0.967260104699572	-0.0480241997029065	0.96894251830501	1
TNNT2	ENSGALG00000000302	103.248351632241	89.4698466158534	158.36237169779	1.77000830657208	0.823756130829301	0.390361647560025	1
MTFR1	ENSGALG00000000304	722.915052473443	723.180393988683	721.853686412482	0.998165454169901	-0.00264912088186455	0.944862435841865	1
METTL22	ENSGALG00000000305	129.498915123077	134.363463416927	110.040721947679	0.818978010459771	-0.288103378828812	0.536813847274084	1
ENSGALG00000000307	ENSGALG00000000307	52.8567862596632	51.2409550940674	59.3201109220466	1.15766989145982	0.211223928760681	0.612513505299967	1
ENSGALG00000000308	ENSGALG00000000308	477.65004194616	490.13291812853	427.718537216681	0.872658255335787	-0.196511309141398	0.665682430295132	1
LAD1	ENSGALG00000000309	8.88949213433382	9.2624642083304	7.39760383834754	0.798664769111264	-0.324338020303583	1	1
DOCK5	ENSGALG00000000311	80.7894321331575	77.3276628268859	94.636509358244	1.22383770436858	0.291412251962743	0.739834931634679	1
SIK2	ENSGALG00000000312	206.208552602458	210.767037485504	187.974613070273	0.891859634755278	-0.165111425299174	0.839746954720995	1
TNNI1	ENSGALG00000000313	102.337679444477	106.375829098219	86.1850808295095	0.81019421009573	-0.303660319781581	0.63652151133075	1
NEFL	ENSGALG00000000314	19166.7520670369	16918.7517587185	28158.7533003106	1.66435170288494	0.734960329148184	0.209329157085795	1
PREP2	ENSGALG00000000316	110.517993253349	122.994133004084	60.6134342504093	0.492815655267043	-1.02088000805629	0.0318259166310041	1
NEFM	ENSGALG00000000317	88659.3908878537	87597.4586390471	92907.11988308	1.0606143297594	0.0849001457025265	0.744862667467243	1
CSRP1	ENSGALG00000000318	112.256933141209	105.177169533746	140.57598757106	1.3365637066888	0.418528604609469	0.194070094647421	1
PIGV	ENSGALG00000000324	97.9527782070847	100.392250268962	88.1948899595763	0.878502969335707	-0.186880932343342	0.650012693330656	1
FBN3	ENSGALG00000000327	883.99899666833	716.944155870789	1552.21835985849	2.16504778949372	1.11439887017355	0.284659754606561	1
AHCYL1	ENSGALG00000000329	981.375728619213	1009.91384991943	867.223243418334	0.858710120162743	-0.219756900408638	0.42198144940651	1
FTSJ3	ENSGALG00000000332	1755.41897115749	1808.54024687025	1542.93386830645	0.853137700958857	-0.229149475902793	0.639224773785313	1
PPP1R12B	ENSGALG00000000336	513.676831212614	507.016602015757	540.317748000045	1.06568058294717	0.0917750830761463	0.68235522012552	1
CTXN1	ENSGALG00000000337	161.255155507759	102.016371780318	398.210290417521	3.90339593016528	1.96472980597841	0.0666278807603307	1
JAC	ENSGALG00000000341	0.0763008084115133	0	0.381504042057566	Inf	Inf	0.36058601466616	1
ENSGALG00000000346	ENSGALG00000000346	204.098259916752	202.416807315711	210.824070320914	1.04153441167605	0.0587105059500951	0.972185290599941	1
PSMC5	ENSGALG00000000349	177.138533471864	172.168658400854	197.018033755903	1.14433158500424	0.194505152401888	0.604483865495549	1
TIMM44	ENSGALG00000000352	238.062225769775	237.369832497955	240.831798857054	1.01458469394643	0.020889301207412	0.817698037521589	1
DHRS7C	ENSGALG00000000353	0	0	0	NA	NA	NA	NA
SLC37A2	ENSGALG00000000356	60.3705986121356	61.7704393128277	54.7712358093671	0.886690080541373	-0.173498158789874	0.765190987672574	1
ENSGALG00000000357	ENSGALG00000000357	1.2001198485369	1.50014981067112	0	0	-Inf	0.395774501014673	1
ARID1A	ENSGALG00000000360	3687.67047515154	3714.91790075168	3578.68077275102	0.96332701512109	-0.0539024702270666	0.907463217016507	1
NAV1	ENSGALG00000000362	4292.78481905556	4520.72816451893	3381.01143720207	0.747890895926466	-0.419100273152118	0.356703442476823	1
SMARCD2	ENSGALG00000000363	5289.59810186989	5653.95109929915	3832.18611215286	0.677789044307067	-0.561091777409811	0.22239863998852	1
STC1	ENSGALG00000000364	33.4959991593194	32.4716268152498	37.5934885355978	1.15773344986653	0.211303133447444	0.608810108142969	1
NKX2-6	ENSGALG00000000365	0.0330062310667775	0	0.165031155333888	Inf	Inf	0.36059606743038	1
RPS6KA1	ENSGALG00000000366	1010.51414800942	1017.22976774369	983.651669072367	0.966990644851262	-0.0484261624675397	0.976386215911994	1
ASIC2	ENSGALG00000000367	78.8912653275057	82.5776613072711	64.1456814084443	0.776792178332085	-0.364399420827378	0.480506359517071	1
GAS7	ENSGALG00000000368	99.1792270121211	84.1259941945994	159.392158282208	1.89468379908241	0.921957099288537	0.0507554055564344	1
CRHR1	ENSGALG00000000371	439.636492775409	351.675646496591	791.47987789068	2.25059621209327	1.17030724068119	0.0151806158724286	1
HMGN2	ENSGALG00000000372	4518.56206778589	4506.61974893431	4566.33134319221	1.0132497520502	0.0189898223465155	0.95124267682883	1
ENSGALG00000000373	ENSGALG00000000373	240.879137554634	236.341307775939	259.030456669413	1.09600162200585	0.132249933387912	0.774275557822937	1
RNPEP	ENSGALG00000000374	628.992724192323	619.605788479336	666.540467044272	1.0757492577339	0.105341844828175	0.932208056002199	1
HNRNPM	ENSGALG00000000377	5508.03076962942	5495.19240606447	5559.38422388924	1.01168145045366	0.0167550981390537	1	1
SLC25A37	ENSGALG00000000378	12.8224769964876	13.235534089912	11.1702486227899	0.84395903836655	-0.244755115598879	0.933309509437369	1
ITGB3	ENSGALG00000000379	72.5359133352221	65.9261383720342	98.975013187974	1.50130154187765	0.586213776611898	0.563339004815639	1
ENSGALG00000000382	ENSGALG00000000382	0.876000897698321	0.875851745108094	0.876597508059229	1.00085147167349	0.00122789127763228	0.75471519189386	1
DHDDS	ENSGALG00000000385	468.609512164946	464.763709988271	483.992720871645	1.04137373566421	0.0584879262974778	0.953248494447936	1
ENSGALG00000000386	ENSGALG00000000386	979.185746294552	968.185636115252	1023.18618701175	1.05680785672175	0.0797130972948223	0.879673574892823	1
LIN28A	ENSGALG00000000388	71.0701209950989	72.5376252170149	65.2001041074347	0.898845308381297	-0.153855246148901	0.894328896414267	1
ENTPD4	ENSGALG00000000390	234.893192235332	240.484070861237	212.529677731714	0.883757818015095	-0.17827702234952	0.571838079400544	1
SLC6A17	ENSGALG00000000394	526.383039879795	498.24883109157	638.919875032693	1.28233090609152	0.35876859813117	0.166276066571178	1
BTF3	ENSGALG00000000395	234.323550127234	225.700275536275	268.816648491069	1.19103376303971	0.252214310833888	0.719137581448846	1
METTL2A	ENSGALG00000000396	126.906158235666	126.257590477773	129.50042926724	1.0256843075905	0.0365867563280773	0.900951017964146	1
IPO9	ENSGALG00000000397	874.230173049864	879.497948566225	853.159070984421	0.9700523717824	-0.0438654563802582	0.915396054810378	1
DUSP28	ENSGALG00000000399	0	0	0	NA	NA	NA	NA
KCNC4	ENSGALG00000000400	1100.61888414991	1058.93771000591	1267.34358072591	1.19680654371903	0.259189968510963	0.250125696311946	1
RBM15	ENSGALG00000000401	352.254216713941	348.37372030392	367.776202354027	1.05569444800021	0.0781923326677731	0.701184189146456	1
LOXL2	ENSGALG00000000402	181.723675613494	160.612523929289	266.168282350314	1.65720751930589	0.728754271435492	0.158681278334559	1
COPS2	ENSGALG00000000404	445.629922030146	449.299609312413	430.951172901079	0.95916213584202	-0.0601533872519431	0.859023336817318	1
R3HCC1	ENSGALG00000000405	833.148352923064	811.458455897448	919.907941025529	1.13364761232063	0.180972256713997	0.648267663247526	1
ENSGALG00000000406	ENSGALG00000000406	0.410190207312686	0.512737759140858	0	0	-Inf	1	1
ENSGALG00000000407	ENSGALG00000000407	63.1326955658783	66.1768206101501	50.9561953887915	0.770000657616603	-0.377068416950205	0.359429611468363	1
LSM7	ENSGALG00000000408	831.323013986111	806.000627891731	932.612558363629	1.15708663999813	0.210496894191176	0.639585840593715	1
CHMP7	ENSGALG00000000409	630.716774717825	629.756018365603	634.559800126713	1.00762800453035	0.0109631238854868	0.973047316697482	1
ENSGALG00000000410	ENSGALG00000000410	1382.19540683068	1384.23070179514	1374.05422697284	0.992648281237295	-0.0106454675668421	0.924380853262899	1
CCDC15	ENSGALG00000000412	226.007776759437	217.156014466177	261.414825932474	1.20381112434346	0.267609053768301	0.779018117922966	1
SLC16A4	ENSGALG00000000417	25.6098527025823	25.8337111392473	24.7144189559223	0.95667319428897	-0.0639019199147601	0.96425355992491	1
HBXIP	ENSGALG00000000419	345.860994615352	337.838234537251	377.952034927757	1.11873670973166	0.161870543679137	0.739934067707119	1
KLHDC7A	ENSGALG00000000420	630.12150205057	758.616857677442	116.140079543082	0.153094514533533	-2.70750550373514	0.00892381421035131	1
HEPACAM	ENSGALG00000000421	1.09606056087301	1.37007570109126	0	0	-Inf	0.460649063564396	1
CMTM3	ENSGALG00000000424	55.5479050829373	50.3604003988147	76.2979238194276	1.51503806989635	0.59935404621348	0.238610968286595	1
IGSF21	ENSGALG00000000426	1177.02364332862	1407.96203948008	253.270058722821	0.179884152854254	-2.47485999893503	0.00441278103035381	0.855794483946321
KDM5B	ENSGALG00000000427	5513.02792196747	5651.9523348621	4957.33027038894	0.877100509112821	-0.189185920757685	0.548447072674907	1
chPKCI	ENSGALG00000000428	738.851538230826	731.985539643523	766.315532580039	1.04689982394083	0.0661233998444991	0.814717025290289	1
SPPL2B	ENSGALG00000000430	932.589460274331	951.639687087381	856.38855302213	0.899908405084723	-0.152149927061451	0.930854547367973	1
ENSGALG00000000433	ENSGALG00000000433	1822.90586518196	1806.86950050554	1887.05132388764	1.04437610096339	0.0626413491516543	0.972520157820333	1
RABIF	ENSGALG00000000436	174.409939547887	165.656756544711	209.422671560587	1.26419637767122	0.338220586210134	0.332190841670593	1
ENSGALG00000000437	ENSGALG00000000437	0.0511298602773453	0.0639123253466817	0	0	-Inf	1	1
ERMP1	ENSGALG00000000438	175.413146180148	186.62976801958	130.54665882242	0.699495371010287	-0.515613584663309	0.423430631053821	1
AP2S1	ENSGALG00000000439	290.711365721848	294.909479493252	273.918910636233	0.928823688905874	-0.106523327430641	0.843077713894574	1
Segment	ENSGALG00000000441	6.48863785505587	7.23378484428359	3.50804989814499	0.484953585662308	-1.04408141962703	0.375513403742227	1
KCNA2	ENSGALG00000000442	205.470672321558	235.240201987457	86.3925536579618	0.367252505855985	-1.44515576020201	0.0147654414232047	1
SPAG4	ENSGALG00000000443	0.37963796520335	0.379171445989796	0.381504042057566	1.00615182417463	0.00884801832155407	1	1
ENSGALG00000000446	ENSGALG00000000446	52.9860976997959	59.4657289273638	27.0675727895243	0.455179365960296	-1.13549293553258	0.0689889466015389	1
cKv1.1	ENSGALG00000000447	220.742187777528	232.715250315432	172.849937625911	0.742752945462848	-0.429045673660442	0.283914379260841	1
ARHGEF10L	ENSGALG00000000449	1547.21743014127	1669.62273094257	1057.59622693608	0.63343425274225	-0.658733212167181	0.0753682002941202	1
MEIG1	ENSGALG00000000451	1.02574726675761	1.28218408344702	0	0	-Inf	0.479575404892422	1
tvb	ENSGALG00000000452	21.615172939632	18.5953511016365	33.6944602916141	1.81198301163826	0.857569429368622	0.28323480967773	1
NUP160	ENSGALG00000000453	609.862072853521	607.10024772154	620.909373381445	1.02274603858544	0.0324479492286892	0.84695477964144	1
KPNB1	ENSGALG00000000454	4232.33911781606	4090.75973227221	4798.65665999146	1.17304778917584	0.230261788986694	0.537197594660306	1
MRPS21	ENSGALG00000000456	456.469412137266	452.02168406038	474.260324444811	1.0491981716113	0.0692871986003911	0.979794614563352	1
TMPRSS9	ENSGALG00000000458	8.70460880176692	8.16762296740998	10.8525521391947	1.32872834391327	0.410046178391539	0.509484452685744	1
MRC2	ENSGALG00000000461	406.677462054982	320.693849945823	750.611910491619	2.34058716940916	1.22687049567687	0.132096203986072	1
DDX25	ENSGALG00000000463	310.137786013418	327.402281950566	241.079802264825	0.736341239983249	-0.441553590642662	0.246436348109546	1
RHOBTB2	ENSGALG00000000464	1275.62594621971	1294.62519218902	1199.62896234247	0.92662260056447	-0.10994622438252	0.700848242305466	1
LCK	ENSGALG00000000466	7.5153947125369	6.64478558114422	10.9978312381076	1.65510701644248	0.726924502288915	0.489697646466335	1
RCC2	ENSGALG00000000468	6041.87405075048	6198.52696706496	5415.26238549253	0.873636980893331	-0.194894168320294	0.509558881830505	1
ADRA1A	ENSGALG00000000469	5.6367215889214	3.32756211481938	14.8733594853295	4.46974661091693	2.16019304761995	0.00339444892549649	0.778563149002514
LMNB2	ENSGALG00000000470	733.459072765248	730.329101406781	745.978958199118	1.02142849951096	0.0305882182549232	0.636878119541968	1
RPL36	ENSGALG00000000474	929.831321848783	935.054128858768	908.940093808846	0.972072167542008	-0.0408646700583152	0.719477064397381	1
LRRTM4	ENSGALG00000000476	91.1621517305762	92.0235254065443	87.7166570267042	0.953198180999771	-0.0691518964698732	1	1
ENSGALG00000000477	ENSGALG00000000477	0	0	0	NA	NA	NA	NA
ASZ1	ENSGALG00000000478	1721.39961974434	1745.2793540235	1625.88068262769	0.931587644625172	-0.102236589254638	0.801368981062015	1
PADI3	ENSGALG00000000479	7.43701532079835	8.54344500943912	3.01129656623525	0.35246865437868	-1.50443313293115	0.299630307116555	1
ENSGALG00000000483	ENSGALG00000000483	0.403016201896534	0.503770252370668	0	0	-Inf	1	1
NEMP1	ENSGALG00000000484	93.2993327056872	90.5742270911039	104.19975516402	1.15043493619008	0.202179393044638	0.727754444187115	1
PGM2	ENSGALG00000000486	220.630499701783	213.93033228537	247.431169367437	1.15659694782028	0.209886200066175	0.514740677453763	1
ENSGALG00000000489	ENSGALG00000000489	1782.97326730166	1840.73996738233	1551.906466979	0.843088374500786	-0.246244229115615	0.45523669854847	1
LONP1	ENSGALG00000000490	602.992123923405	605.664834649356	592.301281019597	0.977935728037611	-0.0321884435016476	0.934140897351374	1
MCRS1	ENSGALG00000000495	0	0	0	NA	NA	NA	NA
ENSGALG00000000497	ENSGALG00000000497	0.546082365390057	0.558829590237155	0.495093466001663	0.885947119928914	-0.174707504564237	0.656301336429086	1
ACE	ENSGALG00000000498	52.7825440698702	55.5856465388476	41.5701341939607	0.747857347758082	-0.419164989626125	0.569190985905896	1
PADI2	ENSGALG00000000503	1.99221550994572	2.07062555974187	1.67857531076111	0.810660963235847	-0.302829422030494	0.895654554741506	1
ETV7	ENSGALG00000000504	4.62987148460986	3.98454916559117	7.21116076068463	1.80978084621394	0.855815006025131	0.698316087634849	1
KCNH6	ENSGALG00000000505	70.0270919472312	75.9497669770508	46.336391827953	0.610092613476406	-0.712899831127846	0.358044597444554	1
CPNE7	ENSGALG00000000507	16.4102742930914	16.9077039989315	14.4205554697307	0.852898505358388	-0.229554023365013	0.596054592017132	1
ENSGALG00000000508	ENSGALG00000000508	149.868112388681	149.117955022178	152.868741854693	1.0251531536357	0.0358394584966674	0.861039488913619	1
AIM1L	ENSGALG00000000509	11.6748224935728	11.3804922006243	12.8521436653671	1.12931351639274	0.175446058081689	0.753271684465039	1
DCAF7	ENSGALG00000000510	681.3027203918	684.782311654227	667.384355342091	0.974593449602826	-0.0371275689067719	0.93251727744912	1
KCTD20	ENSGALG00000000511	153.304302819118	158.126698594883	134.014719716056	0.847514815062308	-0.23868950725182	0.838175968128562	1
ZNF276	ENSGALG00000000513	355.968267458153	363.839301536494	324.484131144789	0.891833646817404	-0.165153464667135	0.637923609503823	1
ENSGALG00000000514	ENSGALG00000000514	59.5816773951832	60.9497604598808	54.1093451363931	0.887769611039074	-0.171742769817044	0.568921821463664	1
FANCA	ENSGALG00000000516	179.13711943053	201.651547265353	89.0794080912391	0.44174919210523	-1.17870059858663	0.0785959254558947	1
KLHL12	ENSGALG00000000518	225.263926354451	225.003139118321	226.307075298969	1.00579519106159	0.00833656068862786	0.892381017038256	1
UBXN11	ENSGALG00000000519	1.58906433715486	1.80843883326224	0.711566352725341	0.393469958528676	-1.34567460486284	0.985587339672295	1
SPIRE2	ENSGALG00000000521	2609.3295947756	2794.94928930085	1866.85081667459	0.667937276651479	-0.582215463613988	0.167337607506894	1
ENSGALG00000000522	ENSGALG00000000522	230.484148632628	229.101045955576	236.016559340836	1.03018542912546	0.0429040399349489	0.726276418798077	1
STK38	ENSGALG00000000523	153.578479343375	151.745321618248	160.911110243884	1.06040244620322	0.084611903421529	0.749194867071969	1
MAP3K3	ENSGALG00000000525	281.592211373237	280.660376303297	285.319551652997	1.0166007592916	0.0237532134376648	0.955836747668819	1
ENSGALG00000000526	ENSGALG00000000526	15.1241059664827	17.8023196336737	4.41125129771838	0.247790815381965	-2.01280538137359	0.0960710805797589	1
SH3BGRL3	ENSGALG00000000527	3113.08300801142	3185.34566835507	2824.03236663682	0.886570143608673	-0.173693316179558	0.537411667749282	1
DBNDD1	ENSGALG00000000528	385.551092068718	421.653297957255	241.142268514571	0.571897029343327	-0.806172683248559	0.046965216620854	1
LIMD2	ENSGALG00000000529	1758.55531494564	1790.99068757746	1628.81382441839	0.909448516799138	-0.136936124587123	0.617703828191212	1
ENSGALG00000000530	ENSGALG00000000530	1.47663415469636	1.72201932687003	0.495093466001663	0.287507496737305	-1.79832852017044	0.897930247045331	1
SRSF3	ENSGALG00000000533	1950.68002124564	1949.30365389708	1956.18549063986	1.00353040775818	0.00508433215373952	0.926310745294332	1
il-1beta	ENSGALG00000000534	19.0778060243431	19.0403968583744	19.2274426882178	1.00982363084313	0.0141033433466712	0.79357468853256	1
ERRFI1	ENSGALG00000000535	68.4905050326178	68.5442495934413	68.2755267893237	0.996079571872017	-0.00566709821678593	0.866968954909924	1
RNF113A	ENSGALG00000000538	270.161941453485	278.032969524726	238.677829168521	0.858451533918875	-0.220191409406208	0.605788044299018	1
GAS8	ENSGALG00000000540	216.306703367058	231.140543517804	156.971342764072	0.679116438747932	-0.558269140148877	0.253604571638205	1
ZC3H11A	ENSGALG00000000541	1124.96466082479	1157.96268061864	992.972581649367	0.857516911614863	-0.221762971051115	0.519831260948859	1
ZNF593	ENSGALG00000000542	489.143177119506	494.930072048836	465.995597402186	0.941538257057463	-0.0869083785441467	0.619926312938213	1
TNFRSF9	ENSGALG00000000543	103.78665497386	108.122319869987	86.4439953893516	0.799501855799035	-0.322826712402572	0.576813360283954	1
RAB44	ENSGALG00000000544	2.83444308856373	2.99610369683619	2.18780065547389	0.730215265173949	-0.453606266212405	0.888921556948897	1
REN	ENSGALG00000000545	0.631618113067301	0.474997253804928	1.25810155011679	2.64865015542484	1.40525729921343	0.41030492389534	1
FBXO38	ENSGALG00000000546	429.287437423191	438.279603946479	393.318771330037	0.897415183796843	-0.156152501018981	0.750303269792753	1
CNKSR1	ENSGALG00000000547	2.12026575848021	2.08826007757023	2.24828848212012	1.07663241100509	0.106525762099642	0.596404863033233	1
MATN1	ENSGALG00000000548	6.27371692128577	6.9238758882375	3.67308105347887	0.530494929829523	-0.914589132144606	0.398456521672695	1
ENSGALG00000000549	ENSGALG00000000549	22.9086636407145	21.684942357493	27.8035487736005	1.28215921975893	0.358575428332235	0.585317434903883	1
STRADA	ENSGALG00000000550	847.044685982173	837.072265989853	886.934365951452	1.05956725839272	0.0834751688991996	0.869127879872405	1
C26H6ORF89	ENSGALG00000000551	471.929721756462	472.821565944254	468.362345005292	0.990568913814121	-0.0136707480821178	0.893705430261864	1
UTS2	ENSGALG00000000556	0.385567862342345	0.44070203909446	0.165031155333888	0.374473319145489	-1.41706516313986	1	1
ETNK2	ENSGALG00000000557	19.5331629630072	19.0473873126107	21.4762655645931	1.12751765962014	0.173150029708482	0.567942080240328	1
SLC1A6	ENSGALG00000000558	6.68242459070867	6.58611881003328	7.06764771341022	1.0731126961517	0.101801593001839	1	1
PI16	ENSGALG00000000560	2.18048368825372	2.46166447479109	1.05576054210423	0.428880764586664	-1.22135148270903	0.553525098509926	1
LAPTM5	ENSGALG00000000562	0.331843041439055	0.414803801798818	0	0	-Inf	1	1
CCDC47	ENSGALG00000000564	314.018368642431	317.171341862954	301.406475760337	0.950295427039469	-0.0735520078986789	0.97986820643152	1
LGR6	ENSGALG00000000568	21.8105097614411	22.8008856856029	17.8490060647941	0.78282073384827	-0.353246127088282	0.483987128589863	1
SDC3	ENSGALG00000000569	1463.61484303813	1419.26444490801	1641.0164355586	1.15624430770896	0.209446263133577	0.679432615494408	1
PER3	ENSGALG00000000573	104.124782037413	107.975452219498	88.7221013090715	0.821687702948561	-0.283337918761687	0.5481878263919	1
RRNAD1	ENSGALG00000000576	50.9706511896722	53.1913461771715	42.0878712396748	0.791254109258433	-0.337787007908635	0.651141309465753	1
RANBP3	ENSGALG00000000577	1108.47494660153	1125.18536513288	1041.6332724761	0.925743708329417	-0.111315255505627	0.694666534850118	1
VAMP3	ENSGALG00000000579	289.44462061787	290.818476141825	283.94919852205	0.976379500673728	-0.0344860891853494	1	1
DDX42	ENSGALG00000000581	1350.38195863135	1372.43057708545	1262.18748481494	0.919673101057961	-0.12080695033812	0.797108457568942	1
SOX13	ENSGALG00000000583	321.484052149506	344.673600330429	228.725859425815	0.663601329508676	-0.591611318187238	0.168243558788547	1
ENSGALG00000000584	ENSGALG00000000584	158.545223323593	168.847173967905	117.337420746346	0.694932689656092	-0.525054847989492	0.541684929766839	1
MYL4	ENSGALG00000000585	1370.1689229051	1340.35018441145	1489.44387687969	1.11123488040829	0.152163789711175	0.769353183989067	1
PLEKHA6	ENSGALG00000000587	2917.25474227155	3139.88651630776	2026.7276461267	0.645477992787446	-0.63156018640006	0.275837672358638	1
BTN1A1	ENSGALG00000000589	12.0810545788324	11.7369149712337	13.4576130092272	1.1466056491174	0.197369292062637	0.522249640028943	1
ENSGALG00000000593	ENSGALG00000000593	0.0330062310667775	0	0.165031155333888	Inf	Inf	0.36059606743038	1
CDC27	ENSGALG00000000596	911.757848216142	923.934564992926	863.050981109006	0.934104008886835	-0.0983448974673965	0.893609000471218	1
PUM1	ENSGALG00000000597	1821.8540465029	1861.31020237782	1664.02942300324	0.894009725449012	-0.161637569093151	0.76359261988063	1
MARCH2	ENSGALG00000000599	29.4917302626922	28.1939425353705	34.6828811719789	1.23015364482877	0.298838517832185	0.876495033996389	1
PTPN7	ENSGALG00000000600	3.22680091392337	3.74116365089213	1.16934996604833	0.312563168887168	-1.67778030757465	0.504421895931511	1
KANSL1	ENSGALG00000000603	1694.49908747576	1760.11127856108	1432.05032313451	0.81361351442804	-0.297584451782922	0.501779381263623	1
NKAIN1	ENSGALG00000000604	446.139617229489	423.150865762975	538.094623095547	1.27163776948753	0.346687772361674	0.372392313860836	1
ARL8A	ENSGALG00000000606	1059.92035535723	1062.97346965454	1047.70789816801	0.985638802921877	-0.0208690412885821	0.95060328149484	1
GPR37L1	ENSGALG00000000607	22.7723093793293	26.2033813298074	9.04802157741687	0.345299771183514	-1.53407871671262	0.058047926246634	1
CDH1	ENSGALG00000000608	27.6750989404802	25.1887169702584	37.6206268213671	1.49355073804623	0.578746248886951	0.21534502880255	1
CAMTA1	ENSGALG00000000610	492.111717670899	500.28688580409	459.411045138135	0.918295198563407	-0.122970092617071	0.939833686175429	1
PPP1R15B	ENSGALG00000000611	447.103532929061	441.898269669177	467.924585968596	1.05889662414588	0.0825617516420381	0.907422913900469	1
RAB11B	ENSGALG00000000613	3479.85588988373	3448.21132211637	3606.4341609532	1.04588548208226	0.0647248941501954	0.856035875301836	1
SNRNP40	ENSGALG00000000615	460.241152105798	442.362857628778	531.754330013878	1.20207725590767	0.265529619121658	0.64206725330602	1
ELF3	ENSGALG00000000616	4.37038478652613	4.39830794436078	4.25869215518753	0.968256931770261	-0.0465381703148318	0.864760419128649	1
ZCCHC17	ENSGALG00000000618	587.977993898672	589.396350950272	582.304565692276	0.987967714346108	-0.0174641979294514	0.899893515751583	1
ANGPTL4	ENSGALG00000000619	1003.22201691033	1106.30074293784	590.9071128003	0.534128822178239	-0.904740359146927	0.265867465958704	1
FABP3	ENSGALG00000000620	272.613086347492	237.719892928246	412.185860024478	1.73391404037395	0.794032378029079	0.139466209227039	1
KANK3	ENSGALG00000000621	128.706694136018	130.225764665342	122.630412018721	0.941675499728185	-0.0866981004277225	0.843821827932552	1
PIK3C2B	ENSGALG00000000623	4955.95910541161	5444.70245467161	3000.98570837162	0.551175336642453	-0.859416761452736	0.0222772884641429	1
TANGO6	ENSGALG00000000624	191.784543288585	198.38233093326	165.393392709889	0.83371030036708	-0.262381935234415	0.436351529471146	1
MAPT	ENSGALG00000000625	1792.42543068386	1815.66033503509	1699.48581327894	0.936015278015143	-0.0953960166419362	0.966304285147879	1
DNAJC11	ENSGALG00000000627	334.06674643905	327.118267573313	361.860661901996	1.10620744168895	0.145621952510563	0.686118420177247	1
KIF21B	ENSGALG00000000628	498.441207099741	510.78500743495	449.066005758903	0.879168337406796	-0.185788665252565	0.912215863105054	1
ENSGALG00000000629	ENSGALG00000000629	319.517367816708	322.24806679255	308.59457191334	0.957630483201627	-0.0624590181449421	0.784218730046405	1
HAS3	ENSGALG00000000630	9.64765360359279	8.30973832040444	14.9993147363462	1.80502852893882	0.852021639457763	0.250088740567876	1
CHTF8	ENSGALG00000000632	151.151182295907	149.597340250805	157.366550476316	1.0519341467735	0.0730443918003502	0.738416364271075	1
KLHL21	ENSGALG00000000634	769.930385639296	788.092501027424	697.281924086785	0.884771677408107	-0.176622890956768	0.598857431841685	1
MDM4	ENSGALG00000000636	255.362262416073	265.115913225548	216.347659178169	0.816049314226229	-0.293271757347566	0.469880766787803	1
ZBTB48	ENSGALG00000000637	194.006992121953	194.859940066123	190.595200345273	0.978113820011427	-0.0319257380825404	0.778025223974663	1
CIRH1A	ENSGALG00000000638	635.877101374638	625.414094248205	677.729129880369	1.0836486355413	0.115897050110347	0.763643647377728	1
LRRN2	ENSGALG00000000639	1525.22042616468	1679.35472744658	908.683221037103	0.541090697626901	-0.886057656011832	0.0843587538794481	1
ENSGALG00000000641	ENSGALG00000000641	289.909234174028	289.318380016214	292.272650805286	1.01021114105819	0.0146568576526587	1	1
TAS1R1	ENSGALG00000000642	79.5392877185016	82.8779958919609	66.1844550246644	0.798576923975598	-0.324496711054355	0.364681182576975	1
ANKS3	ENSGALG00000000643	100.324986757428	99.4347817915932	103.885806620766	1.04476325837876	0.0631760670364107	1	1
NFASC	ENSGALG00000000644	11595.6809808341	12051.6029336373	9771.99316962104	0.810845928415577	-0.30250028578067	0.584955974091171	1
ESPN	ENSGALG00000000645	301.570014836195	360.010062907145	67.8098225523972	0.188355353194355	-2.40847105859064	0.0299346827918151	1
NIP7	ENSGALG00000000650	287.432688490792	282.665281115019	306.502317993885	1.08432955326115	0.116803292299539	0.698009883524241	1
ACOT7	ENSGALG00000000652	828.170551052974	874.187083112887	644.104422813324	0.736803866421518	-0.440647462811379	0.241108941262055	1
CNTN2	ENSGALG00000000653	33060.3515137929	34115.5201346227	28839.6770304735	0.845353578566871	-0.242373203964328	0.798944385941741	1
ENSGALG00000000654	ENSGALG00000000654	0.580339752970031	0.684166902379067	0.165031155333888	0.241214760258091	-2.05160990448346	1	1
TMEM81	ENSGALG00000000656	12.1854654023419	12.683283360553	10.1941935694976	0.803750360194838	-0.315180615913414	1	1
TERF2	ENSGALG00000000657	708.824721872572	731.927047556905	616.415419135242	0.842181500455232	-0.247796909590073	0.549337889825057	1
CYB5B	ENSGALG00000000660	835.574457257838	811.056385543664	933.646744114532	1.15114899624234	0.203074577369508	0.667965136810931	1
EDN2	ENSGALG00000000667	0.800862469424288	0.877304720279944	0.495093466001663	0.564334665660616	-0.825377121451521	1	1
RBBP5	ENSGALG00000000668	375.908936440944	366.145551014383	414.962478147191	1.13332656097436	0.180563624631907	0.674162350842855	1
ETV3	ENSGALG00000000669	654.147046935338	665.149958291983	610.135401508758	0.91728999438789	-0.124550191682627	0.856784867889328	1
DSTYK	ENSGALG00000000670	138.482547895612	141.95574849807	124.589745485781	0.877666081183566	-0.188255941745666	0.789605187921429	1
NFAT5	ENSGALG00000000671	1210.16025927282	1247.68000985881	1060.08125692889	0.849641934271954	-0.235073122444436	0.631514273264887	1
SCMH1	ENSGALG00000000672	372.042180542633	381.990624073853	332.248406417752	0.869781574412454	-0.201274948036795	0.600381175999194	1
TMCC2	ENSGALG00000000673	1140.25513064271	1136.47266654001	1155.38498705349	1.01664124538169	0.023810667573752	0.941822344977751	1
MYO1D	ENSGALG00000000674	304.645406481056	336.574339188093	176.929675652912	0.525677851970871	-0.927749142790784	0.103083012053667	1
CTPS1	ENSGALG00000000675	918.870247055334	915.392420495075	932.781553296368	1.01899636965738	0.0271489116738761	1	1
CITED4	ENSGALG00000000678	2208.91783875377	2312.18309436157	1795.85681632258	0.77669316962913	-0.364583316176168	0.415275333289373	1
NUAK2	ENSGALG00000000680	107.456411211964	118.051668886505	65.0753805138014	0.551244900877808	-0.859234689364277	0.31089966845256	1
PAK1	ENSGALG00000000681	291.209634367567	280.028684954212	335.933432020984	1.19963935864611	0.262600761090601	0.419609741363192	1
KLHDC8A	ENSGALG00000000684	193.534247101913	214.709373850851	108.833740106158	0.506888628820461	-0.980259294992995	0.259987071170544	1
MAP3K14	ENSGALG00000000685	356.233191405621	367.81947652452	309.888050930021	0.842500385945066	-0.247250747701585	0.521547827307616	1
KIAA0556	ENSGALG00000000687	138.295968990332	138.351630786281	138.073321806537	0.997988393933904	-0.0029050569915228	0.870178497947285	1
GDPD4	ENSGALG00000000690	62.0901168278195	59.7465652702511	71.464323058093	1.19612437526474	0.258367411482757	0.755444159386994	1
CDK18	ENSGALG00000000692	38.6126318295913	36.6617654577978	46.416097316765	1.26606279695383	0.340348964487449	0.253358960387424	1
NOB1	ENSGALG00000000693	497.967401296402	507.896029185535	458.25288973987	0.902257279850617	-0.148389216352537	0.706474274097153	1
FMNL1	ENSGALG00000000694	43.1139279451897	49.8945930014901	15.991267719988	0.320501015400816	-1.64159916733695	0.00678410701376589	0.987478961292193
MFSD4	ENSGALG00000000695	14.8212166198902	15.1971658514205	13.3174196937689	0.876309426637212	-0.190487716554164	0.826196714011707	1
WWP2	ENSGALG00000000699	379.774653044968	389.778416386199	339.759599680043	0.87167371356808	-0.198139890973267	0.71314798866231	1
ELK4	ENSGALG00000000701	377.152496735591	394.703233085898	306.949551334362	0.7776717432349	-0.36276677559033	0.396416526006837	1
SLC45A3	ENSGALG00000000703	190.113656965751	201.742520589709	143.598202469921	0.711789473285908	-0.490477498019597	0.537360897586098	1
MKS1	ENSGALG00000000706	125.273504002972	131.919521356747	98.6894345878724	0.748103340376661	-0.41869052216594	0.426193824128592	1
PSMD7	ENSGALG00000000707	1484.67669908795	1443.63228886663	1648.85433997322	1.14215673387833	0.191760639907023	0.651132242405586	1
NUCKS1	ENSGALG00000000708	5346.53732126496	5373.76602060254	5237.62252391464	0.974665161049822	-0.0370214180364483	0.861891905528627	1
RNF207	ENSGALG00000000710	1137.55598319704	1191.60537283691	921.358424637559	0.773207679018798	-0.371072129315287	0.312147522038337	1
RAB29	ENSGALG00000000712	14.3099125558581	14.7328359027935	12.6182191681162	0.856469131358722	-0.22352684488658	0.906807263130591	1
ZFHX3	ENSGALG00000000713	2703.39984922147	2437.7630365065	3765.94710008135	1.5448372313817	0.627454839521913	0.364151454179611	1
RPL22	ENSGALG00000000719	4094.36881502199	4144.81171025474	3892.59723409098	0.939149352541214	-0.0905734875550871	0.771111552216553	1
ENSGALG00000000720	ENSGALG00000000720	42.5956364334422	47.1037187148431	24.5633073078386	0.52147278342375	-0.939336136953882	0.188222868100012	1
SLC41A1	ENSGALG00000000721	617.040938310624	637.832729957858	533.87377172169	0.837012192455165	-0.256679456739594	0.548289963110581	1
ENSGALG00000000722	ENSGALG00000000722	6.20098144559124	5.44627721146067	9.21979838211351	1.69286248645445	0.759464785892885	0.389930006943544	1
STX12	ENSGALG00000000723	724.523207575145	721.444894675709	736.83645917289	1.02133435916003	0.0304552455831732	0.960211928961747	1
PM20D1	ENSGALG00000000724	227.536034657035	233.884202265369	202.143364223701	0.86428823437312	-0.210415573061097	0.686275826341364	1
RFX7	ENSGALG00000000725	525.525838936442	542.781922029796	456.501506563026	0.841040366370137	-0.24975304950273	0.635897450919146	1
ELAVL1	ENSGALG00000000726	488.166731100348	495.948357911199	457.040223856942	0.921548013147724	-0.117868761884734	0.766614223195795	1
PPP1R8	ENSGALG00000000729	780.823383958669	772.093271852667	815.743832382677	1.05653534633875	0.0793410333728231	0.845657007954695	1
CACNA1S	ENSGALG00000000730	14.4348715007824	15.4347133019538	10.435504296097	0.676106131156709	-0.564678364836557	0.517458548009978	1
THEMIS2	ENSGALG00000000731	5.12900129811088	3.8232919987678	10.3518384954832	2.70757203447171	1.43699972098879	0.323018525962431	1
MYO7A	ENSGALG00000000733	60.8601622710362	59.7758465998943	65.1974249556042	1.09069847880196	0.125252326904947	0.690862917057625	1
RPA2	ENSGALG00000000734	334.889320238806	333.997396693667	338.45701441936	1.01335225295119	0.0191357587872307	1	1
CDD	ENSGALG00000000735	0	0	0	NA	NA	NA	NA
MATK	ENSGALG00000000736	15.8043821671759	15.6525157923792	16.4118476663628	1.04851181011766	0.0683431116035324	0.883031778731727	1
SMPDL3B	ENSGALG00000000737	238.008518541516	249.757211880544	191.013745185406	0.764797715938494	-0.386849880158043	0.519839690430421	1
XKR8	ENSGALG00000000739	237.06737856812	248.578229851286	191.023973435458	0.768466223086953	-0.37994624532377	0.236006387689948	1
APBA3	ENSGALG00000000740	238.11083547196	240.335742822992	229.211206067829	0.953712516396879	-0.0683736438272416	0.904737213589545	1
PIM1	ENSGALG00000000742	355.46951114907	334.467780924482	439.476432047422	1.31395744855511	0.393918555909462	0.577173146517517	1
SLC26A9	ENSGALG00000000745	2.03812238745038	2.02683865261642	2.08325732678623	1.02783579940958	0.0396098070428388	0.587051171117028	1
CHD5	ENSGALG00000000747	1974.12673671897	2045.27505023447	1689.53348265701	0.826066637083029	-0.275669929330371	0.434430606498016	1
TJP3	ENSGALG00000000748	166.02132751689	175.651196005766	127.501853561387	0.725880930279584	-0.462195179425906	0.332249079808296	1
CAPN5	ENSGALG00000000750	391.557497399211	412.547396447508	307.597901206022	0.7456062112009	-0.423514216612696	0.324917298824365	1
ARNT	ENSGALG00000000751	2191.73164156864	2218.75047805956	2083.65629560496	0.939112494266256	-0.0906301093201457	0.72593981524778	1
TBC1D22B	ENSGALG00000000753	1067.51039972009	1087.96796986304	985.680119148311	0.905982663508371	-0.142444651138811	0.579096523513345	1
ACER3	ENSGALG00000000755	30.9600378270511	30.1884300540974	34.046468918866	1.12779859230358	0.173509447320956	0.642954200687397	1
TSKU	ENSGALG00000000761	14.7081582122247	14.7630638374169	14.4885357114558	0.98140439349281	-0.0270803648954251	0.917576103151728	1
SSR2	ENSGALG00000000764	1051.60133492848	1043.03531111193	1085.86543019467	1.0410629617487	0.0580573230617322	0.823121051450005	1
ZMAT2	ENSGALG00000000766	1051.43612725784	1028.87020321688	1141.69982342165	1.10966360951264	0.150122395097634	0.825351355846408	1
RAB7B	ENSGALG00000000769	16.3979600588973	18.1232602997507	9.49675909548342	0.524009418747578	-0.932335351333989	0.159605438319971	1
PLA2G15	ENSGALG00000000771	111.513216651266	105.956745736232	133.739100311403	1.26220467967497	0.335945877363683	0.293276123183245	1
TLR21	ENSGALG00000000774	86.2657335279424	83.8621798846786	95.8799481009974	1.1433037900141	0.193208796477959	0.639244769094958	1
CTSS	ENSGALG00000000775	11.7826281540157	11.1426311843803	14.3426160325572	1.28718395100994	0.364218243337826	0.892520643420726	1
BRPF3	ENSGALG00000000776	493.422263780735	510.901708610825	423.504484460378	0.828935345728075	-0.270668514318341	0.515279157729631	1
EYA3	ENSGALG00000000777	337.573845052289	338.256320507344	334.843943232066	0.989911859532559	-0.0146280196710582	0.993321789317372	1
ENSGALG00000000779	ENSGALG00000000779	20.4298866077333	20.9312734062009	18.424339413863	0.880230220890658	-0.184047190343468	0.786942814659008	1
SMPD3	ENSGALG00000000780	2956.69567826807	2994.82134139331	2804.19302576713	0.936347349676127	-0.0948842801476696	0.877701734031579	1
MLLT11	ENSGALG00000000781	2.22523835744476	2.25720064543161	2.09738920549735	0.929199275989173	-0.105940064855188	1	1
PTAFR	ENSGALG00000000783	1.81225760332367	1.88114147180589	1.53672212939478	0.816909388489284	-0.291752031237186	0.817740573453879	1
PIP5K1C	ENSGALG00000000784	489.848785314615	498.307624693021	456.013427800991	0.915124323216838	-0.127960342414795	0.820435774228106	1
HYAL1	ENSGALG00000000785	409.300080928447	425.44425576226	344.723381593197	0.810266860873614	-0.303530957936465	0.499561009223449	1
CTSE	ENSGALG00000000786	0.370634416186071	0.422035231399117	0.165031155333888	0.391036442115938	-1.35462503106306	1	1
DHX38	ENSGALG00000000787	928.193055812429	953.196762896482	828.178227476215	0.86884288712818	-0.202832776827898	0.676426722142942	1
AVT2R	ENSGALG00000000788	8.3949228637372	10.1791281921423	1.25810155011679	0.123596198649701	-3.01629372279038	0.0286781146568921	1
ENSGALG00000000789	ENSGALG00000000789	0.108700531001563	0.135875663751953	0	0	-Inf	1	1
DNAJC8	ENSGALG00000000790	1359.02725996448	1338.35608460261	1441.71196141196	1.07722599239353	0.107320946170965	0.845255075462001	1
ENSGALG00000000791	ENSGALG00000000791	160.752333292112	160.993682168658	159.786937785927	0.992504399138681	-0.0108545980710676	0.987760135796953	1
VPS72	ENSGALG00000000793	6.62425081179754	6.90241308071713	5.5116017361192	0.798503606154294	-0.324629171822966	0.738615732422415	1
HARS	ENSGALG00000000794	2173.39877594844	2171.1206125223	2182.51142965298	1.00524651512448	0.00754933477409328	0.949639721373472	1
MFSD12	ENSGALG00000000795	127.14314940651	131.018422987039	111.642055084395	0.852109592980212	-0.230889102134462	0.57858600240329	1
PRMT7	ENSGALG00000000800	127.414209035722	130.871762888635	113.58399362407	0.86790298470056	-0.204394309491512	0.674546757318761	1
DHODH	ENSGALG00000000802	300.304084638853	286.162200518317	356.871621120996	1.24709559988917	0.318572063563326	0.486139472312529	1
ENSGALG00000000803	ENSGALG00000000803	0.137011762573796	0.171264703217245	0	0	-Inf	1	1
SLC7A6OS	ENSGALG00000000804	120.909512343237	117.600930676403	134.143839010571	1.14066987598668	0.189881318191688	0.71948102595433	1
LINGO3	ENSGALG00000000806	324.831338653114	264.894583874841	564.578357766207	2.13133220584442	1.09175548020221	0.0114182510234951	1
ENSGALG00000000807	ENSGALG00000000807	0.363753725243873	0	1.81876862621937	Inf	Inf	0.0921726488539098	1
ENSGALG00000000808	ENSGALG00000000808	0.346940534088413	0.351160089943572	0.330062310667775	0.939919769130975	-0.0893904802426612	0.624929049909635	1
C19orf35	ENSGALG00000000810	4.42248154766068	3.8051508317805	6.89180441118136	1.81117772089906	0.856928116956167	0.500303153678668	1
IST1	ENSGALG00000000811	1401.00747817607	1399.96241567439	1405.18772818279	1.00373246627902	0.00537478621507211	0.981657971042898	1
OAZ1	ENSGALG00000000812	2665.00979817271	2639.26777330965	2767.97789762494	1.04876736101463	0.068694692850948	1	1
HNRNPR	ENSGALG00000000814	3660.95149832666	3644.66774556732	3726.08650936402	1.02233914570011	0.0318738681487407	0.964417747361923	1
ENSGALG00000000816	ENSGALG00000000816	440.390280311945	443.332859043916	428.619965384062	0.966812986315555	-0.0486912432492965	0.987547634118909	1
ZNF821	ENSGALG00000000817	879.191245766399	887.460967775105	846.112357731577	0.953407967736101	-0.0688344126669699	0.769761608498076	1
LRRC32	ENSGALG00000000818	1.46360885881484	1.19778380816902	2.5269090613981	2.10965371560735	1.0770062104134	0.248162000914003	1
ENSGALG00000000819	ENSGALG00000000819	42.1547482798443	41.8566607844442	43.3470982614445	1.03560813139576	0.0504781981589693	0.826002428062209	1
HTR1D	ENSGALG00000000820	3.51045901894698	2.75738067820202	6.52277238192684	2.36556832123017	1.24218682869002	0.366700020117619	1
ENSGALG00000000823	ENSGALG00000000823	1903.57072624184	1898.90665203387	1922.22702307374	1.01228094651988	0.0176097484313259	0.948336660211035	1
ENSGALG00000000824	ENSGALG00000000824	0.292429435186272	0.0794087624396657	1.1445121261727	14.4129198215662	3.84929072640156	0.247907071301463	1
MAPK13	ENSGALG00000000826	19.9087514870402	19.8336598789953	20.2091179192198	1.01893034581188	0.0270554320862112	1	1
C11orf30	ENSGALG00000000830	301.861952792089	306.572766131752	283.018699433437	0.923169735539416	-0.115332166292712	0.798390339954996	1
IK	ENSGALG00000000833	1298.48240282448	1284.95163652982	1352.60546800314	1.05265087770621	0.0740270313138011	1	1
RASSF5	ENSGALG00000000834	11.5648681146534	12.836432469778	6.47861069415496	0.504704925563092	-0.986487928499149	0.515762393187486	1
PLEKHJ1	ENSGALG00000000835	1382.49946854426	1388.6889322218	1357.74161383409	0.97771472237616	-0.0325145179011639	0.999393819161517	1
RFX5	ENSGALG00000000836	0.78194219846578	0.936169959248754	0.165031155333888	0.176283327299158	-2.5040320624316	1	1
FKBP6	ENSGALG00000000837	8.37429035434854	9.4830289915146	3.93933580568427	0.415409022708797	-1.26739554294199	0.356177787228743	1
PRKRIR	ENSGALG00000000838	81.8465003182756	82.6101740571588	78.791805362743	0.953778469322994	-0.0682738793091505	0.758711559603975	1
WNT11	ENSGALG00000000839	29.6172465348293	24.5867445805812	49.7392543518218	2.02301098418317	1.01650415320493	0.533623100830371	1
KDM1A	ENSGALG00000000840	4687.71750602926	4765.23099732501	4377.66354084625	0.918667645556675	-0.122385075408624	0.817765990577913	1
NDUFA2	ENSGALG00000000842	333.918079799784	323.167227016864	376.921490931465	1.16633575257864	0.221983156336955	0.710558400225819	1
DOT1L	ENSGALG00000000843	1429.79563895548	1503.12022981323	1136.49727552447	0.756092063018597	-0.403366184814124	0.322489447859988	1
SLC26A8	ENSGALG00000000844	43.4638033828639	42.5905011444683	46.9570123364466	1.10252312310595	0.140808913597268	0.695892505019133	1
UVRAG	ENSGALG00000000845	60.14812432841	62.918718389739	49.0657480830941	0.779827519358626	-0.358773027941392	0.823395273604044	1
TMCO6	ENSGALG00000000846	180.604891431385	179.68944291951	184.266685478883	1.02547307446116	0.0362896119042256	1	1
GARNL3	ENSGALG00000000847	311.44655078409	314.985364317006	297.291296652424	0.94382574662493	-0.0834075675941402	0.972842991314242	1
AP1G1	ENSGALG00000000848	1119.75128245769	1124.67774937904	1100.04541477231	0.978098317833417	-0.0319486036142541	1	1
ROBO4	ENSGALG00000000850	3.3379297720821	3.24395800917659	3.71381682370415	1.14484121348008	0.195147514120864	1	1
TMEM173	ENSGALG00000000852	83.0415066923051	85.7815570459866	72.0813052775791	0.840289075645212	-0.251042366692054	0.757306377120129	1
SLC2A8	ENSGALG00000000853	180.441712493118	184.61717284738	163.739871076068	0.886915710768838	-0.173131092315926	0.691667371773042	1
ZMPSTE24	ENSGALG00000000855	529.393405774924	518.650585833284	572.364685541484	1.10356509984829	0.142171737418226	0.583965596344899	1
EIF2D	ENSGALG00000000856	720.774822572587	719.61729523323	725.404931930016	1.00804265925114	0.0115566933892203	0.910154545347442	1
NMT1	ENSGALG00000000857	886.959478199828	887.712585110112	883.947050558694	0.995758160225981	-0.00613269738118866	0.943456845444155	1
SLC7A6	ENSGALG00000000860	102.880606446545	101.645503246737	107.821019245775	1.06075542745898	0.0850920603379322	0.820314180383757	1
RLF	ENSGALG00000000862	424.915562600634	441.822355068559	357.288392728936	0.80866979370814	-0.306377371501187	0.576107508673991	1
DYRK3	ENSGALG00000000863	205.394613652279	212.363373926644	177.519572554819	0.835923677762528	-0.258556868777406	0.681969785080506	1
FBXW2	ENSGALG00000000864	337.470719433754	340.273501533521	326.259591034683	0.958815745464511	-0.0606744940802834	0.897989378972207	1
ENSGALG00000000865	ENSGALG00000000865	39.6828552184964	38.7015022155717	43.6082672301952	1.12678487225876	0.172212099936801	0.899048625558029	1
SELENBP1	ENSGALG00000000866	0.456498575658493	0.351473842558308	0.876597508059229	2.49406186724636	1.318497252843	0.40997528700674	1
RNF121	ENSGALG00000000868	239.157221887455	240.706720146954	232.95922884946	0.967813564603578	-0.0471989351217384	0.971730186171157	1
ZDHHC18	ENSGALG00000000869	222.190601771892	225.953436209778	207.139264020348	0.916734294883826	-0.1254244493988	0.877059309924822	1
DCAKD	ENSGALG00000000870	6.35437446576038	6.13479836501444	7.23267886874411	1.17895950908357	0.237514170355452	0.763514929290522	1
MADPRT	ENSGALG00000000871	2.17218703691511	2.59146042964347	0.495093466001663	0.191048051646221	-2.38799255006641	0.954411487504187	1
NDRG4	ENSGALG00000000874	155.708422732375	159.6251959546	140.041329843471	0.87731344043769	-0.188835724080298	0.739306444759076	1
PHLPP2	ENSGALG00000000875	409.936945372171	421.576587030043	363.378378740685	0.861951042634135	-0.214322165891735	0.657232447212648	1
KIF18B	ENSGALG00000000878	312.825327798823	310.3125793952	322.876321413314	1.04048737580217	0.057259461009724	0.893297794977268	1
GINS3	ENSGALG00000000880	75.0967869213899	74.7320395212461	76.555776521965	1.02440368297724	0.0347843448924602	0.660837946671133	1
GPATCH3	ENSGALG00000000881	146.233934946641	150.629890276326	128.6501136279	0.85408090912033	-0.227555348627586	0.595298296520634	1
ENSGALG00000000882	ENSGALG00000000882	140.170591430342	143.46757116622	126.982672486829	0.885096690873142	-0.176093026331915	0.720971484069739	1
MAPKAPK2	ENSGALG00000000883	2025.26547576128	1888.83709907009	2570.97898252602	1.36114384019234	0.44481953309244	0.235714256571995	1
CXXC5	ENSGALG00000000884	1073.10251111754	1107.88572809355	933.969643213469	0.843019834564204	-0.246361519602824	0.486987835039297	1
CCDC113	ENSGALG00000000886	30.9328019610672	34.9107942402326	15.0208328444057	0.430263280206185	-1.21670837271619	0.0995880797244673	1
NR0B2	ENSGALG00000000887	1.88250077258795	1.33241375249527	4.08284885295867	3.06425000891243	1.61553401002518	0.564829592115273	1
CSNK2A2	ENSGALG00000000889	1376.70009895775	1384.76590759399	1344.43686441282	0.970876634844921	-0.0426401047057612	1	1
SRPK1	ENSGALG00000000890	537.762684099619	536.820741073272	541.530456205007	1.0087733479193	0.0126020648662146	0.762074468895339	1
NSUN5	ENSGALG00000000891	173.018135163036	176.280862380889	159.967226291625	0.907456567497299	-0.140099500104861	0.797206233481748	1
IL10	ENSGALG00000000892	0.269702600018667	0	1.34851300009333	Inf	Inf	0.209027085442015	1
TAT	ENSGALG00000000893	1.66083013862988	0.676939421190879	5.5963930083859	8.26719915135192	3.04739864077927	0.183386020557553	1
APCDD1	ENSGALG00000000894	28.5175103125636	28.5094779803436	28.5496396414436	1.00140871260876	0.00203091254425594	0.761301918090086	1
NUDC	ENSGALG00000000895	1478.44697476118	1434.71544787463	1653.37308230736	1.15240487913937	0.204647673815277	0.668331067567352	1
LHFPL5	ENSGALG00000000897	60.474877369577	57.5236478056904	72.2797956251233	1.2565231584283	0.329437261144373	0.464070842761347	1
C11H16ORF80	ENSGALG00000000898	514.415236815233	527.985141482224	460.135618147267	0.871493498577476	-0.198438193135392	0.556752448583594	1
PSD2	ENSGALG00000000899	462.373132569773	459.928023127837	472.153570337517	1.02658143577888	0.0378480768710291	0.728291334551941	1
CLPS	ENSGALG00000000900	0.21517130987326	0.268964137341575	0	0	-Inf	1	1
CHST4	ENSGALG00000000901	0.996253706108737	1.20405934380245	0.165031155333888	0.137062310245204	-2.86709618531448	0.907913918315396	1
KDF1	ENSGALG00000000902	39.6532463427522	39.1967342945754	41.4792945354595	1.05823342893135	0.0816578974106464	1	1
TERF2IP	ENSGALG00000000903	104.782580472157	106.556036207254	97.6887575317683	0.916782952978485	-0.125347876580124	0.803884193075773	1
USB1	ENSGALG00000000904	79.9484899220309	79.6626346983919	81.0919108165869	1.01794161244612	0.0256548130342368	0.944326828575882	1
PSMB4	ENSGALG00000000905	1597.86114622305	1541.52796211537	1823.19388265376	1.18271865802024	0.242106930016445	0.502239193118815	1
RALGPS1	ENSGALG00000000906	51.3654904290086	49.210091191642	59.9870873784754	1.21899971989208	0.285697794448403	0.390387239825272	1
KARS	ENSGALG00000000907	1618.53449936674	1601.38436824911	1687.13502383727	1.05354782854657	0.0752558105393338	0.807006821354695	1
ADAT1	ENSGALG00000000908	492.684515068734	484.970982523025	523.538645251573	1.07952571209086	0.110397605809897	1	1
GFAP	ENSGALG00000000909	7.9520545871801	7.41329277114081	10.1071018513373	1.36337551522087	0.447182979114723	0.604573528667092	1
IL19	ENSGALG00000000911	0.230546497362301	0.246925332869404	0.165031155333888	0.668344367166128	-0.581336446099134	1	1
KCNAB2	ENSGALG00000000912	739.755904098323	876.192621580414	194.009034169959	0.221422812052467	-2.17512423166766	0.00401299245577851	0.855615208388381
ENSGALG00000000913	ENSGALG00000000913	706.407569525566	724.307214680573	634.808988905534	0.876436097886296	-0.190279188869297	0.689872370596721	1
FAM187B	ENSGALG00000000914	1.00569712867245	1.13334804434015	0.495093466001663	0.436841505549968	-1.19481815757112	1	1
ENSGALG00000000915	ENSGALG00000000915	14.3566803008708	13.7129056330285	16.9317789722401	1.23473313573009	0.304199264189357	0.384521203513907	1
NRG2	ENSGALG00000000917	13.3589302675243	14.0130656762061	10.7423886327972	0.76659803650514	-0.383457791932762	0.717280451101513	1
ENSGALG00000000918	ENSGALG00000000918	21.1849324270669	23.7130262515348	11.0725571291954	0.466939858782416	-1.09869135014248	0.202440939559417	1
PIGR	ENSGALG00000000919	0.471479098923686	0.252220623631275	1.34851300009333	5.34656119978811	2.41861127747212	0.508252073891799	1
CGN	ENSGALG00000000920	219.76243051717	224.02369641891	202.717366910211	0.904892518741155	-0.144181652843753	0.672151106718963	1
NHE1	ENSGALG00000000921	1474.67299449675	1462.21362018476	1524.51049174471	1.042604494104	0.060191983737894	0.724552533051796	1
ANGPTL2	ENSGALG00000000927	75.093734927335	68.5972215034639	101.07978862282	1.47352598847922	0.559272505402161	0.251378551839881	1
HIP1	ENSGALG00000000930	10040.1339046981	11558.4615330769	3966.82339118279	0.343196486818848	-1.54289331033361	0.0139380718519005	1
ZBTB43	ENSGALG00000000934	58.1475810832981	59.978937192798	50.8221566452982	0.847333397754849	-0.238998360692292	0.712775330493423	1
TUFT1	ENSGALG00000000935	107.174120994735	105.597640900224	113.48004137278	1.07464561144888	0.103860977118795	1	1
LMX1B	ENSGALG00000000936	41.1873314354989	45.9492368149374	22.1397099177448	0.48182976372194	-1.05340457999972	0.678779177908983	1
CDON	ENSGALG00000000939	1058.3829517519	1055.16960987848	1071.23631924557	1.01522666045029	0.0218018608109489	0.896728968253614	1
ALC	ENSGALG00000000940	0.13451766593668	0.16814708242085	0	0	-Inf	1	1
WDTC1	ENSGALG00000000943	328.134728756587	326.29167110156	335.506959376693	1.02824248698725	0.0401805306023721	0.904133617633413	1
SUPT4H1	ENSGALG00000000944	395.757238448994	403.331178832855	365.46147691355	0.906107675511498	-0.142245594620087	0.705175876787008	1
PFDN1	ENSGALG00000000946	771.354285216061	745.968278461877	872.898312232801	1.1701547337008	0.226699315093014	0.553440932341489	1
FKBP51	ENSGALG00000000947	594.812961113067	565.159389342412	713.427248195688	1.26234697971804	0.336108516591853	0.388894817114412	1
HBEGF	ENSGALG00000000949	2.16314255998247	2.30688723478195	1.58816386078457	0.688444513818938	-0.538587711934571	1	1
MVB12B	ENSGALG00000000950	1676.35032541126	1587.13693549374	2033.20388508136	1.28105133187444	0.357328285794273	0.256389546636943	1
CCL4	ENSGALG00000000951	0.051865333588491	0.0648316669856138	0	0	-Inf	1	1
TEAD3	ENSGALG00000000953	147.123104097431	149.108414641002	139.181861923145	0.933427280131995	-0.0993904630941755	0.999738255364747	1
SMPD2	ENSGALG00000000954	44.2107508796143	45.7666795040344	37.9870363819337	0.830015128770377	-0.268790462038545	0.841149804920081	1
TMEM222	ENSGALG00000000955	1218.79612840825	1217.86761908485	1222.51016570187	1.00381202894656	0.00548913951207634	1	1
CCL4	ENSGALG00000000956	0.0725203588546554	0.0906504485683192	0	0	-Inf	1	1
ESAM	ENSGALG00000000957	72.5245519152494	69.0120909331025	86.5743958438373	1.25448156508921	0.327091270149404	0.408512813285774	1
SNX27	ENSGALG00000000958	550.740386326414	551.846660115385	546.315291170528	0.989976619694136	-0.0145336414624187	0.946980419697188	1
YTHDF2	ENSGALG00000000959	1072.49230945071	1074.60631191695	1064.03629958578	0.990163828172278	-0.014260847939996	0.903526476069806	1
PUS3	ENSGALG00000000962	156.377193159142	156.042613475938	157.715511891959	1.01072077927148	0.0153844947701232	0.978201365488351	1
NPHP4	ENSGALG00000000966	571.183640443289	617.785133624053	384.777667720234	0.622834132415991	-0.683080086054924	0.0604689098535213	1
STT3A	ENSGALG00000000970	328.468039211248	324.566196407192	344.075410427473	1.06010858258266	0.084212041704197	0.87291806456926	1
PBX3	ENSGALG00000000972	145.478449365694	145.934500433843	143.654245093098	0.984374802846711	-0.0227203654469795	0.910650961911414	1
IGSF1	ENSGALG00000000974	1.31209464636174	1.32559292042298	1.25810155011679	0.949085900153532	-0.0753894258526754	0.788053527569991	1
C1orf174	ENSGALG00000000975	204.493185761869	206.09526332746	198.084875499506	0.961132596166333	-0.0571926184819012	0.649497701550602	1
DFFB	ENSGALG00000000976	41.5182998681485	46.2298199796468	22.6722194221556	0.490424133862889	-1.02789811882034	0.105366221136755	1
MAPKAP1	ENSGALG00000000977	203.860417551933	204.292798887191	202.130892210898	0.989417607042103	-0.0153485218853583	0.981748031220985	1
CEP104	ENSGALG00000000978	146.424054522835	155.72882655465	109.204966395576	0.701250814069753	-0.511997554365626	0.187625780288743	1
ENSGALG00000000979	ENSGALG00000000979	0	0	0	NA	NA	NA	NA
LRRC47	ENSGALG00000000980	41.6977977061974	43.9881594625003	32.5363506809854	0.739661560714366	-0.435062792209424	0.510551353956999	1
GMEB1	ENSGALG00000000981	673.316522878242	679.721996684643	647.694627652636	0.952881664580195	-0.0696310334526585	0.877249092118117	1
CCDC27	ENSGALG00000000982	313.41721741908	332.972559581941	235.195848767635	0.70635204613537	-0.501540692375264	0.144856987995585	1
L3MBTL1	ENSGALG00000000983	133.427485372544	136.16971208296	122.458578530882	0.899308492745255	-0.153112001828798	0.906921422284206	1
ENSGALG00000000984	ENSGALG00000000984	0.327106960102287	0.408883700127858	0	0	-Inf	1	1
EFTUD2	ENSGALG00000000988	1185.20922971787	1173.67607142225	1231.34186290033	1.04913262942151	0.0691970723036522	0.924020838055889	1
SRSF6	ENSGALG00000000990	2390.11743053518	2384.95416800666	2410.77048064928	1.01082465776028	0.015532762504331	0.997878931699349	1
TAF12	ENSGALG00000000991	473.287407586978	476.675976885872	459.733130391405	0.964456261032591	-0.0522122826598674	0.89660879336453	1
GAPVD1	ENSGALG00000000993	448.578409944539	445.153665344872	462.277388343203	1.03846699315632	0.0544553620020589	0.917069655615743	1
RAB42	ENSGALG00000000994	7.34326766603306	7.25379247173342	7.70116844323161	1.06167476850786	0.0863418812814628	0.744198522302705	1
AP3D1	ENSGALG00000000996	4433.37661245106	4448.70793160762	4372.05133582482	0.982768795578112	-0.0250760442481374	0.962915560325917	1
GJC1	ENSGALG00000000997	292.650753257105	292.950190182633	291.453005554993	0.994889286036281	-0.00739210729487642	0.878061723774727	1
MTFR1L	ENSGALG00000000998	383.886390479326	380.751596816731	396.425565129704	1.04116586363397	0.0581999164576906	0.872280830623111	1
ZNF319	ENSGALG00000000999	588.140879555435	589.344972832411	583.324506447531	0.989784478255672	-0.014813676767263	0.869099029667512	1
HSPA5	ENSGALG00000001000	4222.31528148435	4203.4671048817	4297.70798789495	1.02241979791011	0.0319876776946889	0.894229111586061	1
MAP2K4	ENSGALG00000001001	473.779573711087	492.322775573042	399.606766263267	0.811676375926631	-0.301023470815072	0.380897193427594	1
RABEPK	ENSGALG00000001002	284.056089442979	288.655774894447	265.657347637105	0.920325767721947	-0.119783472536092	0.642796088764862	1
SEPN1	ENSGALG00000001003	202.805856500124	189.130340778425	257.50791938692	1.36153680222362	0.445235978832634	0.222578612672175	1
ENSGALG00000001004	ENSGALG00000001004	4.38628062515907	3.80157243396399	6.7251133899394	1.76903465783157	0.822962312693117	0.457458363257585	1
STT3A	ENSGALG00000001005	1295.28775284997	1272.49223204287	1386.46983607834	1.08957037313499	0.123759380202409	0.650228097568417	1
TP73	ENSGALG00000001006	24.7308290961439	26.2626342117703	18.6036086336385	0.708367960488167	-0.4974291344776	0.56410697501858	1
MMP15	ENSGALG00000001007	5018.89246523807	4989.67244618005	5135.77254147016	1.02928049824232	0.0416361972732917	0.885288931198695	1
ENSGALG00000001009	ENSGALG00000001009	14.1602520516402	13.8777132324434	15.2904073284272	1.10179588469095	0.13985697942692	0.633159321514565	1
CNGB1	ENSGALG00000001011	29.2121742497113	31.3617412818952	20.6139061209754	0.657294693419194	-0.605387757196531	0.65392082917151	1
PPP6C	ENSGALG00000001013	648.117039925062	662.217316029606	591.715935506889	0.893537395027036	-0.162399986783291	0.689219842394889	1
ARPC5L	ENSGALG00000001014	221.453664107167	216.777639656702	240.157761909023	1.10785301606451	0.147766485122458	0.886125305222913	1
WRAP73	ENSGALG00000001017	104.487994055089	101.153174383717	117.827272740575	1.16484008987801	0.220131914214574	0.87249279978606	1
EI24	ENSGALG00000001018	1474.35410028771	1430.20498866599	1650.95054677457	1.15434539793801	0.207074965174695	0.606978881998211	1
BTBD2	ENSGALG00000001019	271.102252891983	269.648286774678	276.918117361205	1.02696041823029	0.0383805774464405	1	1
KIFC3	ENSGALG00000001020	446.470669834999	454.24676129487	415.366303995516	0.914406748463056	-0.12909204398342	0.640046461591316	1
MYOCD	ENSGALG00000001021	16.106483481895	18.6230931666193	6.04004474299777	0.324330909422939	-1.62446157264706	0.102235309460359	1
CCDC43	ENSGALG00000001022	581.568284921949	592.692196943126	537.072636837241	0.906157765543821	-0.142165844005623	0.733438140131624	1
ENSGALG00000001023	ENSGALG00000001023	268.055384442061	262.454354963382	290.459502356776	1.10670483024487	0.146270491564018	0.779486286815597	1
TPRG1L	ENSGALG00000001024	719.962222341588	690.289226509862	838.654205668488	1.21493161628607	0.280875112496559	0.432651695656175	1
GOLGA1	ENSGALG00000001025	194.968908774399	206.42486709628	149.145075486874	0.722515061217453	-0.468900433201723	0.435504355673039	1
EPB41L1	ENSGALG00000001026	5359.0861486191	5361.56868760619	5349.15599267074	0.997684876263146	-0.0033438897887946	0.944814511816312	1
C17orf104	ENSGALG00000001027	0.125577789377346	0.11571444788821	0.165031155333888	1.42619317073803	0.512169400850252	0.533207879429813	1
RNF43	ENSGALG00000001028	25.4271877374116	25.1501923040535	26.5351694708439	1.05506825355634	0.0773363315221808	0.464598284230235	1
SCAMP4	ENSGALG00000001030	252.871442834159	252.318945924316	255.081430473534	1.01094838336098	0.0157093385167346	0.722649654330708	1
HSF5	ENSGALG00000001031	2.47015491764694	2.74477090354345	1.37169097406089	0.499746981538627	-1.00073024173918	0.950332277038831	1
STUB1	ENSGALG00000001032	692.427878301216	679.902117281318	742.530922380807	1.09211444339947	0.127124045153135	0.732441450239952	1
FOXRED1	ENSGALG00000001033	268.729314955419	274.844413555177	244.268920556389	0.888753449257756	-0.170144841035869	0.720983724948108	1
C20H20ORF4	ENSGALG00000001034	101.652994147608	96.4749892636185	122.365013683565	1.26835996166014	0.342964241694993	0.619134434202052	1
ENSGALG00000001035	ENSGALG00000001035	16.6254895566226	19.0916976480333	6.76065719097955	0.354115035530954	-1.49770999381476	0.148591836345654	1
ELAC2	ENSGALG00000001036	589.695472923398	613.79307495046	493.305064815152	0.803699300216067	-0.315272269145239	0.502898883604537	1
SCAI	ENSGALG00000001037	226.78967199112	231.015585321781	209.886018668477	0.908536185453147	-0.138384119190565	0.8790998508282	1
MAN1C1	ENSGALG00000001038	80.4850044019636	79.902699734405	82.814223072198	1.03643835999873	0.0516343177319496	0.720365844361721	1
RPL35	ENSGALG00000001039	3438.6605688399	3461.263798422	3348.24765051149	0.967348299785172	-0.0478926603046291	0.782056116494068	1
MEGF6	ENSGALG00000001040	16.663456912831	12.9916524970231	31.3506745760627	2.41313986679112	1.27091153730171	0.04554299818119	1
KATNB1	ENSGALG00000001041	172.836058815288	178.968384115403	148.306757614828	0.828675737046358	-0.271120413035284	0.346436437922523	1
MTMR4	ENSGALG00000001042	17.3936178678963	18.6766340933868	12.2615529659342	0.656518348253977	-0.607092763030257	0.504480626979315	1
REXO1	ENSGALG00000001043	1224.32583202964	1241.87015021211	1154.14855929976	0.929363314757689	-0.105685397167757	0.764336026105349	1
SLC4A9	ENSGALG00000001045	0.372239645500001	0.259010612707642	0.825155776669438	3.18579909928568	1.67165529146998	0.366248837075323	1
DLGAP4	ENSGALG00000001046	1196.2134246207	1182.52149041026	1250.98116146246	1.057892961445	0.081193661663092	0.793041052634889	1
OLFML2A	ENSGALG00000001048	269.968443258301	252.439555128872	340.083995776016	1.34718980788253	0.429953128899256	0.213466882265342	1
ENSGALG00000001049	ENSGALG00000001049	80.4627817197373	75.1322566880745	101.784881846389	1.354742774052	0.438018952075296	0.433629184132898	1
LDLRAP1	ENSGALG00000001051	166.820304670042	157.637248857724	203.552527919314	1.29127176092137	0.368792662049725	0.461123635367315	1
SRPR	ENSGALG00000001053	1546.65321510147	1520.94148984416	1649.50011613073	1.08452568829571	0.117064225382627	0.571959723042893	1
C20H20ORF24	ENSGALG00000001054	906.054963227368	881.814292731677	1003.01764521013	1.13744770693498	0.185800220318136	0.509543806715689	1
NSF	ENSGALG00000001055	467.577177398722	462.898774872329	486.290787504295	1.05053375360178	0.0711225164817772	0.774754853591559	1
ABHD11	ENSGALG00000001056	49.7572649202405	49.088447180983	52.4325358772705	1.06812374170155	0.0950787923419038	0.807004378055468	1
ARHGEF16	ENSGALG00000001058	262.527572256989	252.970924731081	300.754162360621	1.18888825931413	0.249613126093753	0.647563311313943	1
GGT7	ENSGALG00000001062	188.097225852714	183.301492799758	207.280158064538	1.13081543908087	0.177363485605178	0.728879966618482	1
PRDM16	ENSGALG00000001063	483.068953851443	382.950906980545	883.541141335036	2.30719166668516	1.20613785884979	0.244003942019885	1
DDA1	ENSGALG00000001064	1579.38891791269	1566.9401653401	1629.18392820306	1.03972312679179	0.0561993968426596	0.828634444779867	1
DRC7	ENSGALG00000001065	15.1247635336351	15.014687518068	15.5650675959034	1.03665611270119	0.0519373919519225	0.692988528522515	1
TMEM57	ENSGALG00000001067	953.634999818502	946.182460061454	983.445158846694	1.03938214917112	0.0557261868205452	0.745436278001957	1
ZPD	ENSGALG00000001069	0.173078978178566	0.216348722723207	0	0	-Inf	1	1
FAM118B	ENSGALG00000001070	200.384312761884	213.008629230106	149.887046888994	0.703666548302489	-0.507036164712676	0.203256323390946	1
ELN	ENSGALG00000001071	253.953855840122	194.854229039008	490.352363044577	2.51650870223819	1.33142358676951	0.274022617959	1
NR6A1	ENSGALG00000001073	1071.7064965747	1146.14276336212	773.96142942503	0.675274890847518	-0.566453180974379	0.280484245322844	1
LIMK1	ENSGALG00000001076	692.435625536557	704.294154734019	645.001508746712	0.915812667777004	-0.126875573976509	0.839357382119192	1
TIRAP	ENSGALG00000001077	422.629645472711	433.559878549648	378.908713164962	0.873947825690178	-0.194380940864966	0.449509126093244	1
ENSGALG00000001078	ENSGALG00000001078	0.292429435186272	0.0794087624396657	1.1445121261727	14.4129198215662	3.84929072640156	0.247907071301463	1
Wnt3	ENSGALG00000001079	5.24988528362756	6.17817607218575	1.53672212939478	0.24873394856989	-2.00732466698304	0.500157288294814	1
NR5A1	ENSGALG00000001080	10.9069100490955	10.8530793591328	11.1222328089467	1.02479973110926	0.0353420022525861	0.914760802419582	1
TTC34	ENSGALG00000001081	4.47342495063941	5.55052339946579	0.165031155333888	0.0297325393403028	-5.07181350630666	0.128219677580963	1
DCPS	ENSGALG00000001082	363.140792338493	368.616054225114	341.239744792006	0.925732183611325	-0.111333215937855	0.609696913120229	1
ATP8B3	ENSGALG00000001084	48.8752243615734	50.3356368366887	43.033574461112	0.854932552075026	-0.226117488485522	0.684881406638057	1
ADGRG1	ENSGALG00000001085	449.754108105593	466.397987017484	383.17859245803	0.821569996278018	-0.283544599467023	0.560397708982123	1
C1orf116	ENSGALG00000001091	12.7701873516039	8.7510514102121	28.8467311171713	3.29637317448603	1.72087957580543	0.0623846742981889	1
TCF3	ENSGALG00000001093	3132.3849305961	3166.97408957089	2994.02829469691	0.945390839968188	-0.0810172086089209	0.840967155928527	1
ADGRD2	ENSGALG00000001094	4.11534098881857	2.51228233302783	10.5275756119816	4.19044287880401	2.06710272728716	0.0536408738924409	1
CCDC183	ENSGALG00000001095	0	0	0	NA	NA	NA	NA
UQCR11	ENSGALG00000001096	731.649680580041	718.348866307614	784.852937669749	1.09257907192639	0.127737693957463	0.927264145306998	1
WNT9b	ENSGALG00000001097	0.696943407682364	0.582374737768652	1.15521808733721	1.98363358232774	0.988145555069577	0.366323549135228	1
ANKHD1	ENSGALG00000001099	2887.69489787005	2956.74664768264	2611.48789861969	0.883230188378317	-0.179138611313651	0.69892597420508	1
ST3GAL4	ENSGALG00000001100	850.102593449075	891.68727182783	683.763879934054	0.766820276050859	-0.383039610031428	0.30244420729023	1
MBD3	ENSGALG00000001101	853.173405322523	845.663576570962	883.212720328766	1.0444019877385	0.0626771085482964	0.87996544916501	1
PSMB7	ENSGALG00000001103	1620.96847607164	1547.20401116561	1916.02633569574	1.23837989164226	0.308453950833075	0.399267686185341	1
SBDS	ENSGALG00000001104	51.8536668917701	50.3700720228171	57.7880463675818	1.14726948060357	0.198204303879455	0.716767145479093	1
MEX3D	ENSGALG00000001106	841.994452680839	860.871089869115	766.487903927736	0.890363159999102	-0.16753419446506	0.568995021827922	1
ENSGALG00000001107	ENSGALG00000001107	72.3023196284511	77.3439844759122	52.1356602386066	0.674075179755493	-0.569018590406289	0.427338185046089	1
MIER2	ENSGALG00000001108	207.436065157955	203.399955352096	223.580504381389	1.09921609370248	0.136475032025913	0.891507659151827	1
GTSF1	ENSGALG00000001109	34.8044419105478	34.4562593649042	36.1971720931222	1.0505252967184	0.0711109026209345	0.928218267852932	1
ENSGALG00000001110	ENSGALG00000001110	95.989843334778	95.9713496153325	96.0638182125602	1.00096350210348	0.00138937048331046	0.655111676947569	1
DNAH9	ENSGALG00000001111	456.263278896175	529.735407033194	162.374766348099	0.306520508526108	-1.70594449059912	0.0622205918147307	1
SRA1	ENSGALG00000001113	0	0	0	NA	NA	NA	NA
MMEL1	ENSGALG00000001115	1.32568061154425	1.46634874340152	0.763008084115132	0.520345577781971	-0.942458014403121	0.72644330331034	1
PFKFB2	ENSGALG00000001117	138.412054192149	139.824627582052	132.761760632536	0.94948767558583	-0.0747788206701456	0.801245005671397	1
NEK6	ENSGALG00000001118	1009.85937059971	859.783802303232	1610.16164378564	1.87275177721685	0.905159691086583	0.0166864258433438	1
SH3GL1	ENSGALG00000001121	625.689022839176	614.137752287003	671.894105047865	1.09404462198551	0.129671581461699	0.769975487533651	1
CALN1	ENSGALG00000001122	10.4799594518544	9.22759216366213	15.4894286046236	1.67859917624235	0.747257777932764	0.144359997763751	1
LHX2	ENSGALG00000001124	6.4645028179501	6.74892389134653	5.32681852436435	0.789284130347713	-0.341383352755805	0.819416019761864	1
CHAF1A	ENSGALG00000001126	528.013058202414	529.810804656549	520.822072385871	0.983034071423846	-0.0246866744330302	0.966721511663149	1
KIRREL3	ENSGALG00000001129	752.975285755373	869.978195612144	284.963646328291	0.32755263035964	-1.61020136088326	0.00635159198821211	0.987478961292193
WBSCR17	ENSGALG00000001130	187.070295838955	180.877440408324	211.841717561481	1.1711892709409	0.227974242519383	0.576356382983692	1
ENSGALG00000001131	ENSGALG00000001131	0.528913428447723	0.52450798621179	0.546535197391454	1.04199595003072	0.0593496702441073	0.768987047116251	1
APBB3	ENSGALG00000001132	207.085535798991	210.983068739783	191.495404035825	0.907633987786985	-0.139817460873096	0.710495618336811	1
ENSGALG00000001136	ENSGALG00000001136	5.99542093993506	7.31638458673749	0.711566352725341	0.0972565540110081	-3.36206071478565	0.120650669334712	1
ENSGALG00000001137	ENSGALG00000001137	0.0414416980332228	0.0518021225415284	0	0	-Inf	1	1
ENSGALG00000001138	ENSGALG00000001138	124.008370104249	102.071377898619	211.756338926769	2.07459077447836	1.05282678424	0.288132191986942	1
HES5	ENSGALG00000001141	77.5734424520137	90.346861208104	26.4797674276524	0.293090065040103	-1.77058402948802	0.291071522961911	1
ETS1	ENSGALG00000001143	304.522322882127	256.400939322533	497.007857120501	1.9384010777562	0.954867112044434	0.281323725995615	1
ZNF346	ENSGALG00000001144	103.824189917898	108.994005906659	83.1449259628514	0.762839435721405	-0.390548667795304	0.293068081636956	1
UBXN6	ENSGALG00000001146	100.891937645752	102.933397651024	92.7260976246647	0.900835877768603	-0.150663807824364	0.913750083122784	1
ADGRG5	ENSGALG00000001149	1.94471400754898	2.06224890022611	1.47457443684047	0.715032233344288	-0.483919815460987	1	1
ENSGALG00000001150	ENSGALG00000001150	327.867745398706	387.536873016095	89.1912349291475	0.230149028749177	-2.1193597406232	0.0599345922913438	1
AUTS2	ENSGALG00000001153	5606.24303114093	5485.19001780419	6090.45508448789	1.11034532344715	0.151008432382388	0.619762699474231	1
RNF222	ENSGALG00000001156	0	0	0	NA	NA	NA	NA
DENND1A	ENSGALG00000001157	197.578056263996	199.672127402211	189.201771711137	0.947562257049617	-0.0777073600616238	0.954882051243818	1
UIMC1	ENSGALG00000001158	131.324423621863	131.862161814497	129.173470851324	0.979609837073995	-0.0297208336165324	0.718589586740927	1
DOK4	ENSGALG00000001160	527.178873956684	540.072950935593	475.602566041052	0.880626525022488	-0.183397795079878	0.95264684616625	1
FLI1	ENSGALG00000001161	29.7555478900082	20.6879606128886	66.0258969984869	3.1915130850236	1.6742405627741	0.167838568055248	1
PHB	ENSGALG00000001162	575.607816543396	566.709610724183	611.200639820247	1.07850763116442	0.109036384568935	0.790043889116337	1
NDEL1	ENSGALG00000001163	480.831513869073	488.212504384363	451.307551807914	0.924408014450622	-0.113398327122012	0.838023042553021	1
PANK4	ENSGALG00000001165	368.38220062907	386.926364973912	294.205543249705	0.760365717827321	-0.395234607397816	0.293003797743343	1
ENSGALG00000001166	ENSGALG00000001166	661.88392038016	623.494481371248	815.441676415809	1.30785708739942	0.38720490278968	0.275728228966877	1
KCNJ1	ENSGALG00000001167	0.102259720554691	0.127824650693363	0	0	-Inf	1	1
POLR2C	ENSGALG00000001168	718.892990600929	709.987547150648	754.514764402053	1.062715490476	0.0877554111507022	0.874505417627551	1
CRB2	ENSGALG00000001169	106.41121188837	110.700830216435	89.2527385761133	0.806251754405207	-0.310697700153798	0.647517631663728	1
SEMA6B	ENSGALG00000001171	1697.10997962639	1788.46273238847	1331.6989685781	0.744605377826146	-0.425452058962382	0.334556111090567	1
KBP	ENSGALG00000001172	1.23649875076198	1.38059228311859	0.66012462133555	0.478145959098373	-1.06447701156819	1	1
WBSCR16	ENSGALG00000001174	209.280266590609	212.861461332583	194.955487622715	0.915879682504428	-0.126770008415841	0.945325854135541	1
C4BPA	ENSGALG00000001175	708.392994129677	747.821987042893	550.677022476813	0.736374474163766	-0.441488477210425	0.249239142870609	1
CD34	ENSGALG00000001177	4.53060158758733	4.21045047718379	5.8112060292015	1.38018629139379	0.464863008692601	0.838002049642318	1
ARMC8	ENSGALG00000001179	191.157258773946	188.608791022587	201.351129779384	1.06755962268626	0.0943166459129594	0.78691882965625	1
KCNJ5	ENSGALG00000001181	28.1453283685668	30.7486362334501	17.7320969090339	0.576679133812898	-0.794159273097966	0.710321617834933	1
NCOA6	ENSGALG00000001182	990.99910408518	997.434328796861	965.258205238456	0.967741110738371	-0.0473069442969978	0.921722429165177	1
MYH10	ENSGALG00000001183	6046.64857998986	6113.11985830093	5780.76346674556	0.945632279546414	-0.0806488115433533	0.890821315683127	1
COQ9	ENSGALG00000001184	171.296333136181	171.509523284307	170.443572543678	0.993784888907528	-0.00899448987186604	0.927930634756014	1
DHX8	ENSGALG00000001186	329.856707098372	335.914829795906	305.624216308236	0.90982650719507	-0.136336627677233	0.854617368818311	1
STRBP	ENSGALG00000001187	479.643425852994	470.583593181777	515.882756537862	1.09626167170386	0.132592202870357	0.602315520517898	1
ETV4	ENSGALG00000001188	560.103528111406	460.680981463055	957.793714704812	2.07908238725853	1.05594692863124	0.0827810342342651	1
NCF1	ENSGALG00000001189	35.2642446615339	32.8874543416334	44.771405941136	1.3613521276549	0.445040282943642	0.260748673487343	1
DBR1	ENSGALG00000001190	363.256597524158	364.676143638471	357.578413066904	0.98053689363732	-0.0283561806695866	0.989179407524071	1
GGMOXr1	ENSGALG00000001191	191.276082117362	144.77905741089	377.264180943254	2.60579249298855	1.38172220238038	0.000613962826868802	0.354394542584107
ARHGAP32	ENSGALG00000001192	3736.68851603844	3914.31371481091	3026.18772094856	0.773108120971022	-0.371257902366313	0.336091367935213	1
CIAPIN1	ENSGALG00000001194	1209.05426970348	1173.41469908751	1351.61255216737	1.1518626392003	0.203968684176028	0.623984340352502	1
BARX2B	ENSGALG00000001197	80.3760904229621	87.7531184789581	50.8679781989782	0.579671458754774	-0.786692641406435	0.0960955418886598	1
GFOD2	ENSGALG00000001201	1065.74911155682	1054.14899061291	1112.14959533247	1.05502125907822	0.0772720700772114	0.848235803967916	1
CCDC42	ENSGALG00000001202	0.0635270099517325	0.0794087624396657	0	0	-Inf	1	1
TMEM45B	ENSGALG00000001203	3.419833645134	3.9602666688883	1.25810155011679	0.317681018806231	-1.65434920216738	0.452959258690385	1
ENKD1	ENSGALG00000001204	141.694127580642	142.675487372517	137.768688413142	0.965608675675571	-0.0504894565969401	0.972345983913851	1
ENSGALG00000001206	ENSGALG00000001206	10.7186779067265	12.543937771366	3.41763844816845	0.272453396250887	-1.87591862003542	0.29081344051565	1
PLCH2	ENSGALG00000001207	117.770245850138	126.110230423526	84.4103075565861	0.669337509519286	-0.579194230022161	0.432510351736529	1
PPP2R3A	ENSGALG00000001208	134.023423623348	128.182074825262	157.388818815695	1.22785357492651	0.296138525428958	0.313895234339483	1
ENSGALG00000001209	ENSGALG00000001209	6.75811406031469	7.36080818701198	4.34733755352554	0.590606009975419	-0.759732057552616	0.419000879678159	1
ENSGALG00000001211	ENSGALG00000001211	5.78330956032177	5.66230450624811	6.26732977661642	1.10685141883498	0.146461571083589	0.827758763813914	1
ENSGALG00000001212	ENSGALG00000001212	5.90509981607561	5.98622445415283	5.58060126376671	0.932240564400365	-0.101225804939066	1	1
MSL2	ENSGALG00000001213	143.753976655598	141.795630916878	151.587359610481	1.06905522144997	0.0963363765891696	0.780003582620695	1
PARD6A	ENSGALG00000001214	33.0173175982254	35.7833037413287	21.9533730258123	0.613508835978629	-0.704843972627949	0.186895387151051	1
PCCB	ENSGALG00000001217	274.893689329332	265.255184438158	313.447708894031	1.18168362875904	0.240843835587856	0.717442561921225	1
PIGU	ENSGALG00000001219	313.628559385795	310.59322202211	325.769908840533	1.04886354801826	0.0688270026034636	0.613809526225542	1
HERPUD1	ENSGALG00000001220	106.38478248182	106.302818469166	106.712638532438	1.00385521352278	0.00555120375524746	0.715310295031702	1
PEX10	ENSGALG00000001223	195.355169668155	187.37358029282	227.281527169496	1.21298598668131	0.278562883465715	0.659791078153208	1
RABGAP1	ENSGALG00000001225	897.126668463957	892.337014109166	916.285285883121	1.02683769853239	0.0382081679984517	0.824641127518626	1
ABCA2	ENSGALG00000001226	2147.97577501444	2268.30936707989	1666.64140675262	0.734750484629955	-0.444673689431302	0.318719166230178	1
PIK3R6	ENSGALG00000001227	84.9660405180662	81.8782474762929	97.3172126851592	1.18856003498776	0.249214776643128	0.455083171938135	1
SKI	ENSGALG00000001229	284.696369415121	271.223821350639	338.586561673051	1.24836586988178	0.320040819863039	0.203493594505826	1
SAMHD1	ENSGALG00000001231	186.014749338699	182.5231080463	199.981314508295	1.09564929421192	0.131786080717143	0.585793644445451	1
RHD	ENSGALG00000001233	88.6313131496006	93.2573107035943	70.1273229336257	0.751976680482626	-0.411240171646306	0.28502368021148	1
CETP	ENSGALG00000001234	1.4205366703776	1.43274809445677	1.37169097406089	0.957384608898026	-0.0628294816905286	0.539812560209311	1
ANKRD24	ENSGALG00000001235	322.389938577541	318.570652250291	337.66708388654	1.05994410188558	0.0839881836008529	0.603738848907554	1
ZBTB26	ENSGALG00000001236	347.967886530019	345.031659770552	359.712793567888	1.04255010629198	0.060116723105722	0.82854641631777	1
STX8	ENSGALG00000001238	300.48035824367	293.001414664004	330.396132562337	1.12762640733737	0.173289169193876	0.782108201121284	1
SLC26A2	ENSGALG00000001239	12.0997542680303	11.3211608957474	15.2141277571618	1.34386640179955	0.426389722163189	0.591713490613163	1
SLC25A1	ENSGALG00000001240	1070.22126364694	1058.80214755499	1115.89772801478	1.05392469272153	0.0757717841300725	1	1
ENSGALG00000001242	ENSGALG00000001242	166.303596942595	167.508969105702	161.482108290166	0.964020667981473	-0.0528640176492013	0.887132669833447	1
ENSGALG00000001244	ENSGALG00000001244	5.15150654061629	5.63555881573139	3.21529744015589	0.570537464923716	-0.809606469223583	0.642621666548625	1
SIRT6	ENSGALG00000001245	483.75696151737	496.026930210062	434.677086746602	0.876317514781951	-0.190474400855279	0.632237102341682	1
PPARGC1B	ENSGALG00000001246	369.867217230735	396.631919903425	262.808406539976	0.662600243076672	-0.593789362211803	0.126009940703451	1
APLP2	ENSGALG00000001250	3437.81299725427	3527.11007250333	3080.62469625803	0.873413257010034	-0.195263665810089	0.845832237410652	1
CREB3L3	ENSGALG00000001252	26.4145326411465	28.9067594474921	16.4456254157644	0.568919717398182	-0.81370301262489	0.281439121324616	1
RC3H2	ENSGALG00000001253	425.695416041002	443.372065500317	354.988818203744	0.800656707596502	-0.320744294711535	0.715846830204922	1
ARHGEF37	ENSGALG00000001255	39.3349204820246	42.1317414082185	28.147636777249	0.668086241784402	-0.581893745835133	0.431084948652501	1
NLRC5	ENSGALG00000001256	11.1721986512462	11.7698066077549	8.78176682521148	0.746126688218085	-0.422507481905226	0.987577819429411	1
NUMA1	ENSGALG00000001258	6025.0723552674	6301.59465056547	4918.9831740751	0.78059339688466	-0.357356835956318	0.355113509489897	1
CFAP52	ENSGALG00000001261	22.0264281678791	26.4936680702698	4.15746855831602	0.156923101296848	-2.67187034186054	0.0682461926964708	1
CLIC4	ENSGALG00000001262	1106.72364002918	1086.49328511803	1187.64505967378	1.09309930944005	0.128424477613849	0.737644333070205	1
GTF2IRD1	ENSGALG00000001263	1077.62133636357	1112.58624274172	937.761710850984	0.842866534588888	-0.246623892107653	0.521594166943968	1
PLXNA2	ENSGALG00000001264	2230.08514969138	2072.98509684251	2858.48536108686	1.37892229203229	0.463541157317095	0.618024701935849	1
MAP2K2	ENSGALG00000001267	800.226579048714	784.340563410801	863.770641600366	1.10126988440347	0.139168068518029	0.720759276224305	1
ENSGALG00000001269	ENSGALG00000001269	0.29899673282976	0.3737459160372	0	0	-Inf	1	1
PRKCZ	ENSGALG00000001270	62.9149775329957	59.4103918531895	76.9333202522208	1.29494719446276	0.372893268691772	0.196968965465454	1
C17orf105	ENSGALG00000001271	6.72530265879138	6.38551868925729	8.08443853692771	1.26605823745041	0.340343768864572	0.541107838971979	1
C2CD4C	ENSGALG00000001273	329.099465561883	349.344520359964	248.119246369559	0.710242273483771	-0.493616863041049	0.16087209891838	1
PDCL	ENSGALG00000001275	178.898403378207	179.98371803429	174.557144753874	0.96984964340284	-0.0441669924646723	0.835625339870387	1
HOXB9	ENSGALG00000001276	0	0	0	NA	NA	NA	NA
STAG1	ENSGALG00000001277	154.389840090278	149.230891530757	175.025634328361	1.17285122760449	0.230020023759085	0.391213298567229	1
PRDM10	ENSGALG00000001278	922.283394733331	937.943122413893	859.644484011082	0.916520909923299	-0.125760299448411	0.74555477768233	1
ZNF652	ENSGALG00000001279	194.419484420433	196.731669701665	185.170743295505	0.941235051663564	-0.087373047253761	0.900706837124103	1
PHOSPHO1	ENSGALG00000001281	30.4482321006733	29.6698768244656	33.5616532055042	1.1311692800096	0.177814845468917	0.910709066567026	1
GABRD	ENSGALG00000001282	1.664910274376	1.84912803310774	0.92803923944902	0.501879384679117	-0.994587408068746	1	1
SRRM1	ENSGALG00000001283	3726.17279535458	3810.24947246775	3389.86608690191	0.8896703775951	-0.168657177564002	0.599965062758492	1
SLC35G2	ENSGALG00000001285	140.659171598348	143.895051807464	127.715650761883	0.887561102050753	-0.172081653026349	0.702049096662905	1
ABI3	ENSGALG00000001287	18.0256045872432	17.0081991822594	22.0952262071786	1.29909262999609	0.377504303820041	0.316079115368545	1
CFAP74	ENSGALG00000001288	9.20034017084856	9.48596655220731	8.05783464541355	0.849447929324456	-0.23540258115392	0.855218012985117	1
SHC2	ENSGALG00000001289	4912.09364199344	5356.13398617462	3135.93226526875	0.585484282761278	-0.772297652575413	0.0339972252376399	1
CLIP2	ENSGALG00000001291	1414.44580848034	1484.28899128873	1135.07307724677	0.764725120181108	-0.386986829455923	0.402576407273343	1
IGF2BP1	ENSGALG00000001293	4289.48095057673	4350.84499445601	4044.02477505958	0.929480314792324	-0.105503783860116	0.713953835041875	1
SCLY	ENSGALG00000001295	94.8956166972193	92.6395185932518	103.920009113089	1.12176758570353	0.165773801004146	0.71088631138627	1
RFC2	ENSGALG00000001298	106.022615668328	96.1624112779584	145.463433229806	1.51268495971198	0.597111555045053	0.212892676983719	1
GIP	ENSGALG00000001299	7.6142256918157	7.99220745944899	6.10229862128253	0.763531058502233	-0.389241251505315	1	1
ENSGALG00000001300	ENSGALG00000001300	4.96692194205133	5.13735496232135	4.28518986097124	0.834123764544186	-0.261666632983833	0.643707375402042	1
CLTCL1	ENSGALG00000001301	1582.20035461905	1557.75876009659	1679.96673270888	1.07845115414707	0.108960834573802	0.692786410580791	1
ENSGALG00000001302	ENSGALG00000001302	274.698989569284	276.258553831553	268.460732520206	0.971773466547205	-0.0413080534625787	0.880523367682211	1
TMEM52	ENSGALG00000001304	11.0427629100269	11.7011264179311	8.40930887841035	0.718675158104757	-0.476588276503767	0.914922117265478	1
ENSGALG00000001305	ENSGALG00000001305	0	0	0	NA	NA	NA	NA
NFRKB	ENSGALG00000001306	435.575410399631	443.375206300242	404.376226797187	0.912040684844597	-0.132829912477223	0.82023671824382	1
SNF8	ENSGALG00000001309	309.201820489666	298.501028268089	352.004989375976	1.17924213332972	0.237859976747047	0.661870457630706	1
TRNAU1AP	ENSGALG00000001310	28.8894637595532	28.9430645748902	28.6750604982051	0.990740300634314	-0.0134211566358365	0.941627879486133	1
ARHGAP44	ENSGALG00000001311	121.542621518877	128.62870548937	93.1982856369052	0.724552776010075	-0.464837316195619	0.239444985238845	1
SNAP29	ENSGALG00000001312	534.26456731384	560.457316980125	429.493568648702	0.766326989828438	-0.383967976962931	0.416067640376458	1
EIF4H	ENSGALG00000001313	304.439588175227	298.251127017518	329.193432806063	1.10374581346252	0.142407965703124	0.802516700714348	1
PTGS1	ENSGALG00000001314	40.4201763824671	31.3553643791133	76.6794243958823	2.44549619863326	1.29012722210068	0.339203206912838	1
UBE2Z	ENSGALG00000001315	56.5553762308468	54.7343343291934	63.8395438374601	1.16635279518528	0.222004236977239	0.497248194586943	1
CPNE2	ENSGALG00000001316	41.0873097059123	40.2711492657869	44.3519514664141	1.10133314482023	0.139250939092856	1	1
ENSGALG00000001317	ENSGALG00000001317	2249.27446872066	2362.39132701854	1796.80703552914	0.760588228960697	-0.394812483228136	0.324706682470545	1
CSK	ENSGALG00000001318	2619.98338588555	2626.52470329784	2593.81811623639	0.987547580641299	-0.0180778351137486	0.913363587679488	1
CAMK1G	ENSGALG00000001319	96.578345214887	93.4514126808304	109.086075351113	1.16730258239841	0.22317857779132	0.705512465532185	1
CYP1A1	ENSGALG00000001320	1.86477781566006	2.23559625906069	0.381504042057566	0.170649794439117	-2.55088941828735	0.381880706686276	1
ENSGALG00000001323	ENSGALG00000001323	0.299685960045895	0.333349661223897	0.165031155333888	0.495069215693737	-1.0142978522057	1	1
CYP1A4	ENSGALG00000001325	0.711522290408485	0.889402863010606	0	0	-Inf	0.780910747596627	1
AIRE	ENSGALG00000001327	1.98322780987505	2.02787557546676	1.80463674750825	0.889914928381578	-0.168260666974784	1	1
BSG	ENSGALG00000001328	8664.54709847388	8935.20841954311	7581.90181419698	0.848542245261323	-0.236941607763099	0.626691983808911	1
EPB41	ENSGALG00000001329	3488.82311670567	3793.76849781557	2269.04159226609	0.59809700923306	-0.741548591419235	0.0733616995378405	1
ENSGALG00000001330	ENSGALG00000001330	590.278150128024	549.415288252557	753.729597629892	1.37187590834461	0.45614998988359	0.282913630753667	1
ST14	ENSGALG00000001331	103.379409998061	91.9009898923862	149.29309042076	1.62449926377918	0.699995089840151	0.281158156219166	1
RBL1	ENSGALG00000001332	527.285502306891	536.120070450115	491.947229733993	0.917606440887328	-0.124052576895008	0.756231052824304	1
MRRF	ENSGALG00000001333	258.581420536452	250.874261723089	289.410055789907	1.15360600885137	0.206150584356336	0.582027468687419	1
GNB1	ENSGALG00000001334	6319.01840100058	6318.92791905737	6319.38032877344	1.00007159596088	0.000103287440265074	0.959448799160583	1
FAM18B1	ENSGALG00000001335	864.215321578901	862.6740405857	870.380445551707	1.0089331596912	0.0128306012270853	1	1
EDC3	ENSGALG00000001337	384.313846305008	381.485674926639	395.626531818484	1.03706785816942	0.0525102966984356	0.742765915014155	1
ZBTB44	ENSGALG00000001341	156.237918843675	164.75983601326	122.150250165338	0.741383659519466	-0.431707777127146	0.445559938565653	1
HCN2	ENSGALG00000001342	587.104982649916	633.902467093176	399.915044876874	0.630877880489605	-0.664567326228996	0.336111264005313	1
LAMB3	ENSGALG00000001343	0.722655020628518	0.452159588908586	1.80463674750825	3.99115000936781	1.99680450428238	0.322287131973661	1
ENSGALG00000001345	ENSGALG00000001345	92.1536043529685	100.868352249339	57.2946127674882	0.568013767349549	-0.816002197118297	0.0452223766639666	1
ENSGALG00000001346	ENSGALG00000001346	18.0871810028269	21.2656826354587	5.37317447229947	0.252668798101038	-1.98468057704001	0.242871978444599	1
LHX6	ENSGALG00000001347	28.6212327030004	20.6613229681816	60.4608716422756	2.92628268457858	1.54906914334535	0.272427062409656	1
TEKT3	ENSGALG00000001348	0.0362601794273277	0.0453252242841596	0	0	-Inf	1	1
RSPRY1	ENSGALG00000001350	861.813878537273	899.770673026889	709.986700578806	0.789075174222297	-0.341765344317282	0.400566327614671	1
MORN5	ENSGALG00000001352	10.3885047005258	8.32283181591798	18.6511962389569	2.24096757587787	1.16412177492657	0.390258936112007	1
NDUFA8	ENSGALG00000001355	680.330575248692	659.48043571061	763.731133401017	1.15808004611702	0.211734975386677	0.638704987913917	1
NADK	ENSGALG00000001359	341.885980162338	336.135069590368	364.889622450219	1.0855446380376	0.118419051380421	0.722071412995734	1
CLK3	ENSGALG00000001362	321.629203033236	331.066747786504	283.879024020161	0.857467643362442	-0.221845862833733	0.518677792248908	1
MYBBP1A	ENSGALG00000001363	197.332390282489	198.057869353365	194.430473998986	0.981685174306771	-0.0266676673830086	0.94636470545834	1
CSNK1A1	ENSGALG00000001364	487.00761591793	471.297649548394	549.847481396071	1.16666714107941	0.222393007993112	0.51149632954248	1
CASP9	ENSGALG00000001366	160.152379123644	168.813168024145	125.509223521641	0.74348005544028	-0.427634053757403	0.276672220387959	1
ENSGALG00000001369	ENSGALG00000001369	0.294688345817573	0.272984421757575	0.381504042057566	1.39753045100999	0.482879718519263	1	1
ADAMTS8	ENSGALG00000001370	55.093148523336	60.1294330410372	34.9480104525314	0.581213038025488	-0.782861028386435	0.6669263074447	1
ENSGALG00000001371	ENSGALG00000001371	63.6181202268439	76.9998227568753	10.0913101067181	0.131056277084963	-2.93174164009572	0.0173035465329676	1
TRAF3IP3	ENSGALG00000001373	0.0502253479434671	0.0627816849293338	0	0	-Inf	1	1
SLC35E2B	ENSGALG00000001374	3054.40419265349	3134.49527109695	2734.03987887967	0.872242464070736	-0.197198866892755	0.660345532381051	1
COX10	ENSGALG00000001375	277.542133324603	282.983846686734	255.775279876081	0.903851166314898	-0.145842865717181	0.629055793598538	1
ARID3B	ENSGALG00000001376	1843.75221607583	1811.18107718034	1974.03677165783	1.08991684847494	0.124218073654683	0.553569372155907	1
POLRMT	ENSGALG00000001377	819.686723040625	842.321182613653	729.148884748512	0.86564234617254	-0.208157019106631	0.587580781339994	1
C1orf74	ENSGALG00000001378	19.7055904335085	19.8755259304053	19.0258484459213	0.957250062843156	-0.0630322450994614	0.889640819920105	1
ACTG1	ENSGALG00000001381	6060.61742116694	6044.48674978305	6125.14010670249	1.01334329286475	0.0191230023845196	1	1
CDC2L1	ENSGALG00000001382	749.379171119043	735.968331892184	803.022528026478	1.09111016497394	0.12579677209033	0.715555625422367	1
HTR4	ENSGALG00000001383	0.646756646753468	0.767188019608364	0.165031155333888	0.215111747206549	-2.21684178270718	1	1
FGF22	ENSGALG00000001385	25.6132518668315	26.7494988793514	21.0682638167518	0.787613402096847	-0.344440434417126	0.870972553767113	1
PI4KA	ENSGALG00000001386	1065.57983733521	1096.65568510658	941.276446249746	0.858315384703695	-0.220420236972539	0.630212824591875	1
SPNS2	ENSGALG00000001387	15.5685929956661	18.0083547037593	5.80954616329343	0.322602828457209	-1.63216900734452	0.0428655884572027	1
TTLL11	ENSGALG00000001389	111.574218020499	102.342077230124	148.502781182002	1.45104325807344	0.537090529244609	0.24564632328555	1
PLLP	ENSGALG00000001391	1.86125613220732	2.05330256656342	1.09307039478291	0.53234745457527	-0.909559918011763	1	1
MMP23B	ENSGALG00000001392	25.3161857385833	24.9537620677268	26.7658804220092	1.07261904434947	0.101137773749764	0.689641110038644	1
UBL7	ENSGALG00000001394	235.580599423121	238.932994613155	222.171018662982	0.929846541381565	-0.104935456361142	0.814284128766236	1
SERPIND1	ENSGALG00000001396	19.6963233452121	20.441162693659	16.7169659514245	0.817808957443024	-0.290164230130374	0.624419111198308	1
ENSGALG00000001398	ENSGALG00000001398	720.113088457941	816.812735223517	333.314501395638	0.408067219109198	-1.29312127433818	0.0447312548680581	1
RNF126	ENSGALG00000001399	737.310134463134	742.743554548027	715.57645412356	0.963423310430477	-0.0537582639294614	0.892794067992309	1
HIC2	ENSGALG00000001403	573.232104592877	595.39010188583	484.600115421064	0.813920342118804	-0.297040489159551	0.46114264880002	1
ENSGALG00000001404	ENSGALG00000001404	0.191227259066799	0.143658063319108	0.381504042057566	2.65563960172658	1.40905937105185	0.580580668402875	1
IRF6	ENSGALG00000001405	44.4215266806365	39.8515171034983	62.7015649891893	1.57337962382579	0.653866805104193	0.137599729141332	1
ADAMTS15	ENSGALG00000001407	643.235775348347	523.009726343831	1124.13997136641	2.14936723877941	1.10391200128667	0.146813048428461	1
IL12B	ENSGALG00000001409	2.6547032119981	3.14981488998596	0.674256500046667	0.214062261941263	-2.22389761634774	0.179919604544356	1
SPNS3	ENSGALG00000001410	1.99339588980057	2.45048707341724	0.165031155333888	0.067346266431738	-3.89225822255367	0.417280796282256	1
SRSF4	ENSGALG00000001411	694.772951596272	683.060570484376	741.622476043858	1.08573457185203	0.118671452427351	0.812800489688986	1
SEMA7A	ENSGALG00000001412	1006.39177143309	1053.88795797672	816.407025258588	0.774662068277112	-0.368360995782712	0.519243177436927	1
MUC16	ENSGALG00000001414	3.21662437398969	0.778075749295643	12.9708188727659	16.6703805953441	4.05921513722894	0.029773030987986	1
UBE2L3	ENSGALG00000001415	677.184975267881	671.214849945428	701.065476557695	1.04447253605115	0.0627745578681873	0.816386762317191	1
ADRA1B	ENSGALG00000001416	0.563902978477737	0.514126702068388	0.763008084115132	1.48408569530714	0.569574399657597	0.776685274586045	1
CYP11A1	ENSGALG00000001417	36.4223126778823	42.3596191430897	12.6730868170526	0.299178488225855	-1.74092164976075	0.0314532045337169	1
GUCA1B	ENSGALG00000001418	0.0330062310667775	0	0.165031155333888	Inf	Inf	0.36059606743038	1
DAB2IP	ENSGALG00000001419	356.746131774472	330.711756162922	460.88363422067	1.39361128121983	0.478828207647312	0.272088241677443	1
RALGAPB	ENSGALG00000001420	1299.84002207509	1279.70913683549	1380.36356303349	1.0786541435868	0.109232357581255	0.691423707401888	1
RRP9	ENSGALG00000001422	642.863940796481	625.508465138133	712.28584342987	1.13873094151104	0.187426908413623	0.624584499553697	1
YDJC	ENSGALG00000001424	16.6829384660836	16.2662431554781	18.3497197085056	1.12808590976497	0.173876940850498	0.543017405595786	1
SNX19	ENSGALG00000001425	252.446921997796	259.248191517573	225.241843918687	0.868827059506869	-0.202859058494125	0.619261413732335	1
MECR	ENSGALG00000001426	145.797817368287	141.383726004201	163.454182824633	1.15610323369025	0.209270228360432	0.60338897150532	1
EFHD1	ENSGALG00000001428	44.7545531478689	38.4219065175978	70.0851396689533	1.82409323277212	0.867179470193715	0.220202663751868	1
TTC1	ENSGALG00000001429	296.776968751968	295.363359250091	302.431406759474	1.02393000786329	0.0341171013147955	1	1
GUCA1A	ENSGALG00000001431	2.25080831500642	0.991235344293496	7.28910019785812	7.35355154537335	2.87844119680316	0.236374035912913	1
B3GNTL1	ENSGALG00000001433	19.4608486618797	19.869603804643	17.8258280908266	0.89714059052658	-0.156594007889962	0.579895207361466	1
STOM	ENSGALG00000001434	303.830323769485	227.249527821435	610.153507561683	2.68494950643471	1.42489495692532	0.138881616275396	1
SDF2L1	ENSGALG00000001435	488.22812154894	496.103207063356	456.727779491277	0.920630572406176	-0.119305742346831	0.871141841736904	1
PWWP2A	ENSGALG00000001436	406.735480744037	408.893984741487	398.101464754237	0.973605578976485	-0.0385906598486143	0.915415648406872	1
NTM	ENSGALG00000001437	2127.85812856058	2017.49582489849	2569.30734320897	1.27351309058508	0.348813789313809	0.215383244979725	1
WDR77	ENSGALG00000001438	173.001130686485	166.131869851623	200.478174025935	1.20674121229712	0.271116320860393	0.515333307055905	1
RANBP10	ENSGALG00000001439	728.335096193739	743.754082946454	666.659149182876	0.896343515240738	-0.157876357294802	0.618699532425578	1
ACTL9	ENSGALG00000001440	0	0	0	NA	NA	NA	NA
UBE2G1	ENSGALG00000001441	365.463827561974	357.282150728593	398.190534895497	1.11449881860451	0.156395087307122	0.809193948586172	1
OPCML	ENSGALG00000001442	384.973605063229	359.26466521029	487.809364474986	1.35779944902028	0.441270405009318	0.284349569959809	1
PTPRU	ENSGALG00000001443	2235.24227125355	1874.16757527915	3679.54105515116	1.96329351957928	0.973275877126803	0.162760526221872	1
POC1A	ENSGALG00000001444	112.122321536212	108.624937413927	126.111858025352	1.16098440218004	0.215348589732625	0.857520566964704	1
FABP6	ENSGALG00000001445	37.6908157645778	37.6584864584145	37.8201329892308	1.00429243302157	0.00617941893029198	0.890104649131537	1
GSN	ENSGALG00000001446	1007.60099890517	983.762095452804	1102.95661271463	1.12116193316735	0.164994666462171	0.616033810064255	1
STRA6	ENSGALG00000001449	56.2885185368648	60.8855018601413	37.9005852437589	0.62248949398199	-0.683878606474494	0.439800236391975	1
IGSF9B	ENSGALG00000001450	870.117344059295	741.778843283928	1383.47134716076	1.86507253433651	0.899231739270156	0.0476251084045354	1
ATP5F1	ENSGALG00000001452	2179.78851921791	2158.7167403555	2264.07563466753	1.04880626176766	0.0687482041297703	0.890379375493237	1
FAM110D	ENSGALG00000001453	163.958429631561	152.263590660147	210.737785517215	1.38403268045598	0.468878008997133	0.328327939635471	1
CCNJL	ENSGALG00000001455	80.682678723872	74.8894449191319	103.855613942832	1.38678573535935	0.471744901999388	0.0901384309785474	1
TNNC1	ENSGALG00000001459	12.6054411165067	12.1054401788294	14.605444867216	1.20651910640629	0.270850762217027	0.64413494526748	1
ADORA3	ENSGALG00000001462	8.39888120151457	8.75078601278962	6.99126195641434	0.798929598575069	-0.323859715966336	0.938998858595665	1
PDIK1L	ENSGALG00000001463	186.362244632535	187.881433682838	180.28548843132	0.959570538170681	-0.0595392318449654	0.956009147052076	1
RPL38	ENSGALG00000001465	3118.99949182943	3158.74271457856	2960.02660083293	0.937090123602502	-0.0937402907362093	0.691077085569647	1
ANKFY1	ENSGALG00000001467	165.146858392592	167.680571595225	155.012005582061	0.924448217866612	-0.113335584256588	0.91498228707381	1
STOML1	ENSGALG00000001470	440.837850725452	467.648764849558	333.594194229029	0.713343473357288	-0.487331196349454	0.279147215311659	1
JAM3	ENSGALG00000001472	1413.13393304783	1347.35277783739	1676.2585538896	1.24411258985945	0.315117052576017	0.33597774406454	1
MIB2	ENSGALG00000001473	461.164744968197	418.124485592695	633.325782470201	1.51468235966247	0.599015281363917	0.137572152013718	1
RAB14	ENSGALG00000001474	1733.43619287576	1705.28005744909	1846.06073458244	1.08255575177718	0.114441325867729	0.725444280046948	1
STMN1	ENSGALG00000001475	22503.4743870733	22214.2108153148	23660.5286741071	1.06510777586549	0.0909994209109052	0.88995808833156	1
RAP1A	ENSGALG00000001476	202.450882551145	200.524611090723	210.155968392833	1.04803079906113	0.0676811147759863	0.819859139833787	1
ENSGALG00000001478	ENSGALG00000001478	88.7518881949137	94.2814285093956	66.6337269369861	0.706753471924173	-0.500721029578724	0.373044475936385	1
CYB5D2	ENSGALG00000001479	112.457560066656	108.038904963365	130.13218047982	1.20449370089364	0.268426848775001	0.539697608827046	1
FAM212B	ENSGALG00000001480	87.4896773366137	94.4732268087317	59.5554794481418	0.630395313676714	-0.665671284966954	0.306501441426164	1
GIGYF2	ENSGALG00000001482	1366.88815289806	1399.3397887344	1237.08160955272	0.884046619350093	-0.17780564412611	0.754465212529138	1
ENSGALG00000001483	ENSGALG00000001483	170.68928233895	144.243911126477	276.47076718884	1.91668934258461	0.938616523635428	0.00830530305290706	1
TOP3B	ENSGALG00000001485	505.272555978683	509.723452978882	487.468967977884	0.95634008034957	-0.0644043543093908	0.795771318684605	1
ZAP70	ENSGALG00000001486	0.137974939051733	0.131210884981194	0.165031155333888	1.25775506626253	0.330851000839566	0.543277204443864	1
RRAGC	ENSGALG00000001487	730.977962770244	713.744417969108	799.912141974789	1.12072630179142	0.164433993344019	0.594027063378242	1
SSU72	ENSGALG00000001489	728.479518725256	711.386605974369	796.851169728802	1.12013799955845	0.163676481402715	0.646355453495647	1
KCNJ13	ENSGALG00000001490	15.7968185663878	17.9635743564936	7.12979540596453	0.396902936156867	-1.33314185992859	0.541768846644709	1
NCAPD3	ENSGALG00000001491	171.448204045517	167.917856866306	185.56959276236	1.10512125527012	0.144204672584597	0.712654071999045	1
NDRG3	ENSGALG00000001492	744.232466854862	678.191286045712	1008.39719009146	1.48689198879429	0.572299850557427	0.0635437079439327	1
PPM1F	ENSGALG00000001493	47.6823753567577	47.5930710441649	48.0395926071288	1.00938207081761	0.0134723660582236	0.884381528350925	1
NISCH	ENSGALG00000001494	684.875088258256	694.890332885788	644.814109748126	0.927936509161522	-0.107901997564017	0.857988962305081	1
ENSGALG00000001496	ENSGALG00000001496	0.519205343257004	0.649006679071255	0	0	-Inf	0.872338718278075	1
SLU7	ENSGALG00000001500	542.418426736003	556.226971971296	487.184245794832	0.875873106383581	-0.191206222836815	0.587484889515495	1
MAPK1	ENSGALG00000001501	254.175325006302	249.037232760953	274.727693987694	1.10315911778301	0.141640897801557	0.659331024908085	1
UTP11L	ENSGALG00000001502	171.789554850068	172.002920301689	170.93609304358	0.993797621248298	-0.00897600622674029	0.966984051696619	1
TBCD	ENSGALG00000001503	413.107138874766	416.768829913664	398.46037471917	0.956070478691301	-0.0648111215447397	0.961114215293264	1
DDX20	ENSGALG00000001504	293.949116627795	294.160231180482	293.104658417049	0.99641157215849	-0.00518631799075009	0.923869679274618	1
NGEF	ENSGALG00000001505	15.676421858493	15.2623216483018	17.3328226992577	1.13566094979962	0.183532184268288	0.497163483858588	1
PTTG1	ENSGALG00000001506	138.356573816915	138.079271240409	139.465784122941	1.01004142671146	0.0144144661310463	0.946178409087012	1
KCND3	ENSGALG00000001512	341.267222744751	396.30082374048	121.132818761835	0.305658760984961	-1.71000617575315	0.0064050967477161	0.987478961292193
CNTRL	ENSGALG00000001513	498.85443776706	506.709551273063	467.433983743049	0.922488993090149	-0.116396397491015	0.673115534613219	1
ENSGALG00000001515	ENSGALG00000001515	442.367889220104	436.380160484428	466.318804162808	1.0686067937762	0.0957310943826988	0.658973219706579	1
FHL3	ENSGALG00000001516	617.270082388491	576.505169042857	780.329735771028	1.35355201943214	0.436750333976702	0.340478868862825	1
ZNF750	ENSGALG00000001518	11.213624503231	12.7021343669499	5.25958504835537	0.414070966060671	-1.27205004791195	0.55246730029043	1
NEU2	ENSGALG00000001519	1.42267250591825	1.04417141717834	2.9366768608779	2.81244708729308	1.49182595406551	0.399623642852203	1
VPS26B	ENSGALG00000001521	310.877046684764	298.923057097118	358.693005035349	1.19995094563352	0.262975429218965	0.357635825953918	1
PHF20	ENSGALG00000001522	1460.5760423023	1476.92247317572	1395.1903188086	0.944660497858507	-0.0821321635005087	0.804499224472926	1
CALCOCO2	ENSGALG00000001525	210.923770935601	201.00757654914	250.588548481444	1.24666220439797	0.318070605457713	0.435190377991764	1
VWA1	ENSGALG00000001527	72.934689253971	83.7423338266976	29.7041109630647	0.354708420528816	-1.49529451564057	0.272683841947862	1
THYN1	ENSGALG00000001529	228.976440055821	232.118646917137	216.40761261056	0.932314639451672	-0.101111174158481	0.903870606544207	1
FN3K	ENSGALG00000001531	100.688057496001	102.059559408416	95.2020498463403	0.932808748128785	-0.100346776307321	0.876549057894159	1
WNT2B	ENSGALG00000001532	7.52915648371172	8.61736367424736	3.17632772156914	0.368596225207654	-1.43988679847675	0.302269513294757	1
TSNAXIP1	ENSGALG00000001533	4.92628147944032	5.3633549524311	3.17798758747721	0.592537248730237	-0.755022245738457	0.625542012594572	1
TMEM88	ENSGALG00000001534	4.5144601395084	4.7948750223123	3.39280060829282	0.707588955396101	-0.499016565400013	0.904093256143546	1
STAB1	ENSGALG00000001535	19.3317748476768	20.6437551357383	14.0838536954307	0.68223313068894	-0.551663277901388	0.514450256464005	1
ENSGALG00000001536	ENSGALG00000001536	176.718662705663	181.300939376942	158.389556020544	0.87362788391977	-0.194909190837954	0.592697611629553	1
ST7L	ENSGALG00000001538	117.412198504653	120.407342043815	105.431624348005	0.875624547128027	-0.191615695503872	0.938467354148207	1
SF3A3	ENSGALG00000001540	1058.68408601761	1061.58793058254	1047.06870775789	0.986323108612697	-0.0198677598130618	0.94043656020519	1
MRPL20	ENSGALG00000001542	968.676562259658	974.976092162665	943.478442647628	0.967693926273444	-0.0473772879585208	0.79046803765904	1
HOXB13	ENSGALG00000001543	0.0717237699577533	0.0896547124471916	0	0	-Inf	1	1
ADAMTS10	ENSGALG00000001544	62.6490208020095	54.4313402864287	95.5197428643326	1.75486663311409	0.811361392321252	0.433024410114711	1
RAB40B	ENSGALG00000001545	5.59313185376095	5.74617369993184	4.98096446907739	0.866831517664785	-0.206176484658323	0.72249339575556	1
ZZEF1	ENSGALG00000001546	366.585983115409	380.661718255298	310.283042555852	0.815114910892495	-0.294924637152633	0.620878950442547	1
CAPZA1	ENSGALG00000001547	256.910843092116	245.175361440562	303.852769698334	1.23932832366599	0.309558437822808	0.450310110858668	1
ENSGALG00000001550	ENSGALG00000001550	5.13405033420675	5.9508668077428	1.86678444006255	0.313699583669666	-1.67254448039538	0.436383178300555	1
CCNL2	ENSGALG00000001551	1294.73430303022	1341.57912088302	1107.35503161902	0.825411646903212	-0.276814299368975	0.350113627891512	1
ENSGALG00000001552	ENSGALG00000001552	1.70811227743221	2.13514034679026	0	0	-Inf	0.203364068338382	1
PPIL2	ENSGALG00000001554	320.794629330443	313.773701463113	348.878340799761	1.11187884508152	0.152999594605828	0.909151543354499	1
AURKAIP1	ENSGALG00000001555	425.923205671219	421.964824032197	441.756732227305	1.04690416610082	0.0661293836067864	1	1
ROMO1	ENSGALG00000001556	3.1653078867007	2.85694003714704	4.39877928491533	1.53968204712759	0.622632457159152	0.454711086114426	1
ACAD8	ENSGALG00000001557	278.883347025585	278.475816811139	280.513467883368	1.00731715628151	0.0105179909465367	1	1
MOV10	ENSGALG00000001558	1.52170624567466	1.17770602152053	2.89770714229116	2.46046728923907	1.29893233664026	0.375357885899059	1
ZP3	ENSGALG00000001559	7.73460211261428	8.52730003070554	4.56381044024922	0.535199937121435	-0.901850148404623	0.417307611241376	1
KCNU1	ENSGALG00000001560	0.465769098236107	0.200707330737567	1.52601616823026	7.60319098770534	2.9266050311818	0.291468650245905	1
MXRA8	ENSGALG00000001561	52.6589490823387	54.0969052816148	46.9071242852344	0.867094412167346	-0.20573900738031	0.558874213936484	1
WDR45B	ENSGALG00000001563	447.687556921151	438.137088917679	485.889428935037	1.10898949489832	0.149245699377098	0.866448504003368	1
ATP2A3	ENSGALG00000001564	245.231962587662	260.177638812314	185.449257689053	0.712779386174811	-0.488472480661376	0.358657391609528	1
C5	ENSGALG00000001565	31.8703716176936	33.0830752781967	27.0195569756811	0.816718420173237	-0.292089328438326	0.572832128698677	1
NT5DC2	ENSGALG00000001567	808.006512938687	764.392526761381	982.462457647913	1.28528527327506	0.362088605848756	0.406430642333941	1
NFS1	ENSGALG00000001568	37.4892005740851	39.0220386091188	31.3578484339502	0.803593291167068	-0.315462575167082	0.736612772359668	1
RHOC	ENSGALG00000001569	2.01350530211488	1.77959440922336	2.94914887368095	1.65720282014596	0.72875018053906	0.559615447186713	1
MYO1F	ENSGALG00000001571	17.0617043155222	12.6856373903481	34.5659720162186	2.7248116080094	1.44615648618822	0.0248323325498702	1
COMMD4	ENSGALG00000001572	560.452290348145	569.129498269458	525.743458662892	0.923767719405708	-0.114397962065853	0.741873502584233	1
P2X1	ENSGALG00000001573	0.1137523578952	0.142190447368999	0	0	-Inf	1	1
MLLT6	ENSGALG00000001574	1298.41462161659	1311.65649130094	1245.4471428792	0.949522341511782	-0.0747261486368076	0.802184606273156	1
HIRA	ENSGALG00000001576	380.915952781159	385.95570721429	360.756935048636	0.934710715000094	-0.097408162626389	0.869415182120794	1
FOXK2	ENSGALG00000001577	931.082339094509	938.495058213849	901.431462617148	0.960507415279052	-0.0581313431048154	0.844173445994594	1
ANP32B	ENSGALG00000001580	4685.00994269212	4622.41914466206	4935.37313481233	1.06770350769935	0.0945110783388397	0.837549597156548	1
TRAF1	ENSGALG00000001583	19.1061147832828	18.7052926405018	20.7094033544066	1.10714137182571	0.146839452841813	0.850583802350889	1
ENSGALG00000001585	ENSGALG00000001585	3.82776094598248	3.69786679409671	4.34733755352554	1.17563389802619	0.233438863123003	0.775328424913559	1
NEIL1	ENSGALG00000001586	88.169542783217	89.8512689080543	81.4426382838676	0.906416117141413	-0.141754580691352	0.757604294082989	1
MRPL40	ENSGALG00000001587	360.586882827198	346.117028801927	418.46629892828	1.2090312354084	0.273851517198033	0.539550088630789	1
INPP5D	ENSGALG00000001589	6.26489489795069	4.33501958488894	13.9843961501977	3.22591302677031	1.68970754279033	0.080429255591747	1
PBRM1	ENSGALG00000001590	1185.69292362463	1191.316408707	1163.19898329515	0.976398020537326	-0.0344587245571917	0.850919207646387	1
ENSGALG00000001591	ENSGALG00000001591	80.7367874823343	84.9560126100982	63.8598869712788	0.751681782246078	-0.411806055774166	0.24107170612645	1
ACER1	ENSGALG00000001592	0.0511298602773453	0.0639123253466817	0	0	-Inf	1	1
UFD1L	ENSGALG00000001593	873.808633066337	859.915394830236	929.381586010742	1.08078258814545	0.112076337549595	0.913455371249928	1
PHF19	ENSGALG00000001595	41.9890633374553	36.5922840196825	63.5761806085462	1.73742039645159	0.796946879260386	0.0744751053202272	1
MLLT1	ENSGALG00000001596	544.479896965469	544.882952236464	542.86767588149	0.996301450895642	-0.00534577035356533	0.879750062891348	1
PSMB3	ENSGALG00000001597	1367.40496250103	1368.14744367668	1364.43503779841	0.99728654547035	-0.00392000818405247	0.940351086399359	1
DVL1	ENSGALG00000001600	1020.77020526579	1043.7039191986	929.035349534567	0.890133046782006	-0.167907105339828	0.729968206107357	1
NUTF2	ENSGALG00000001602	1094.45617568714	1074.2325447988	1175.35069924048	1.09413060042843	0.129784955081896	0.835000405095872	1
NARF	ENSGALG00000001603	298.233743399977	304.552758997514	272.957681009828	0.896257456042474	-0.158014879119393	0.77398301992825	1
ENSGALG00000001604	ENSGALG00000001604	788.65779900049	742.197633720444	974.498460120674	1.31299052414889	0.392856504339915	0.193944096843191	1
PPM1J	ENSGALG00000001605	24.5645045148514	27.5821496978124	12.4939237830076	0.452971357196226	-1.14250826787727	0.0867901484376336	1
INPP5B	ENSGALG00000001606	70.5135441397046	70.3110039247025	71.3237049997129	1.01440316619707	0.0206311535963492	1	1
C17orf62	ENSGALG00000001607	192.286189084879	184.058344139941	225.19756886463	1.2235118702003	0.291028098144752	0.396142633058589	1
UNC5D	ENSGALG00000001608	564.022577440266	606.862760264576	392.661846143027	0.64703565921863	-0.62808287113908	0.370765228767241	1
PIP4K2B	ENSGALG00000001610	1283.36664850513	1274.8598703429	1317.39376115405	1.03336358120654	0.0473479449247997	0.808805221960683	1
B3GAT1	ENSGALG00000001611	265.89540943627	250.495338532669	327.495693050676	1.30739236494002	0.386692177096136	0.213047392355438	1
HEXDC	ENSGALG00000001612	45.9393149202039	46.8524205212871	42.2868925158712	0.902555130458167	-0.147913036561346	0.878991218960429	1
GNL3	ENSGALG00000001613	1073.77836119703	1062.12124313988	1120.40683342562	1.05487658839534	0.0770742257338612	0.904920069472605	1
AQP11	ENSGALG00000001614	10.4577819389272	11.1150049871873	7.82888974588683	0.704353237350007	-0.505628964370569	0.624275748786652	1
MAN2C1	ENSGALG00000001615	326.555286490646	330.320999427321	311.492434743949	0.942999189527717	-0.0846715639285028	0.816845216319027	1
CDC45	ENSGALG00000001616	319.402705265833	317.950535818191	325.211383056403	1.02283640510159	0.0325754154427259	0.883451625305314	1
CAMKK1	ENSGALG00000001617	9.02711873582509	8.84046846756803	9.77371980885333	1.10556582433488	0.144784924398277	0.912856445099951	1
OGFOD3	ENSGALG00000001618	219.391298113932	213.927807235244	241.245261628684	1.12769473378185	0.173376583993347	0.649166614894137	1
ATG16L1	ENSGALG00000001619	742.538242585489	734.950125907827	772.890709296136	1.05162334429352	0.0726180728604295	0.711069501678892	1
CUTA	ENSGALG00000001620	3.85853776410636	3.01544400085656	7.23091281710558	2.39795957578771	1.26180733835924	0.127811841004622	1
cldn5	ENSGALG00000001621	1.82345245522742	1.22750296308483	4.20725042379774	3.42748697992917	1.77715118561725	0.180373599050954	1
CWC25	ENSGALG00000001624	429.670004844463	434.140111041048	411.789580058121	0.948517701049709	-0.0762533977099187	0.761616009237204	1
UTS2R	ENSGALG00000001626	0.597288408883406	0.158817524879331	2.3511719448997	14.8042349022006	3.88793802739382	0.0694920540506596	1
CPNE1	ENSGALG00000001627	4.98447212214727	4.83502487026539	5.58226112967478	1.15454651826194	0.207326302444014	1	1
ENSGALG00000001629	ENSGALG00000001629	9.5200975153819	8.69288047137749	12.8289656913995	1.47580146001555	0.561498648283774	0.429426273090168	1
ENSGALG00000001630	ENSGALG00000001630	639.211995290795	633.158462210497	663.426127611987	1.0478042499753	0.0673692188144573	0.942357213511665	1
ENSGALG00000001631	ENSGALG00000001631	0.0635270099517325	0.0794087624396657	0	0	-Inf	1	1
MIS12	ENSGALG00000001632	28.1586407856369	26.153999065736	36.1772076652403	1.38323808815286	0.46804949996957	0.475169293092956	1
DUSP26	ENSGALG00000001633	35.4476451752067	31.9169367885709	49.5704787217499	1.5531089042198	0.635158995255945	0.585370759709053	1
RPL23	ENSGALG00000001634	6195.55332987497	6188.11051959226	6225.32457100585	1.00601379876713	0.00865009368855079	0.823906353128553	1
EDC4	ENSGALG00000001636	739.599111967092	754.082337201916	681.666211027795	0.903967879100806	-0.145656584951858	0.747519992876257	1
PSMD5	ENSGALG00000001637	363.805360771268	368.095722178648	346.643915141749	0.941722205001644	-0.0866265473338142	0.744004026584091	1
TAS1R3	ENSGALG00000001638	11.746856833604	13.3145565582353	5.47605793507905	0.411283538518751	-1.28179476526309	0.344215575885681	1
MTF1	ENSGALG00000001639	135.928145671092	137.542970644364	129.468845778001	0.941297437240616	-0.0872774278015609	0.926555020372537	1
RNF122	ENSGALG00000001640	47.0692077163054	41.8764403692868	67.8402771043798	1.62001059560295	0.696003249019678	0.283623964765555	1
GLT8D1	ENSGALG00000001642	195.635041437729	192.827034163851	206.867070533242	1.07281155586027	0.101396682523284	0.880129204074223	1
SIN3A	ENSGALG00000001644	885.426691050076	904.332323374918	809.804161750707	0.89547187556955	-0.159279973243974	0.659380422463386	1
Segment	ENSGALG00000001645	633.541172365702	678.008422601818	455.672171421237	0.672074499712882	-0.573306929727102	0.448413990618035	1
PSKH1	ENSGALG00000001647	351.797016023962	363.241025604789	306.020977700657	0.842473608786725	-0.247296601552946	0.576625139736273	1
LASP1	ENSGALG00000001648	501.167001452525	434.34191237557	768.467357760345	1.76926825587088	0.823152805560224	0.0900499393167949	1
DERL2	ENSGALG00000001649	305.481531221542	316.477293755195	261.49848108693	0.826278808138466	-0.275299427953596	0.721895794752531	1
TTI2	ENSGALG00000001651	97.9114903220182	103.573709753305	75.2626125968725	0.726657496155497	-0.460652572601254	0.245253139199371	1
ENSGALG00000001652	ENSGALG00000001652	695.290613834548	689.184112398407	719.716619579112	1.04430239558839	0.0625395293845411	0.840505577558086	1
MANEAL	ENSGALG00000001653	0	0	0	NA	NA	NA	NA
C1QBP	ENSGALG00000001654	2133.69987351091	2065.02639316521	2408.39379489369	1.16627748820303	0.221911084615599	0.590015044310829	1
SPCS1	ENSGALG00000001655	0	0	0	NA	NA	NA	NA
SEPT9	ENSGALG00000001656	5616.74115729692	5549.76605478156	5884.64156735833	1.06034047368325	0.0845275863207492	0.758462670674971	1
RPL19	ENSGALG00000001658	5346.69081879627	5380.91078641241	5209.81094833171	0.968202439164619	-0.0466193661438028	0.721564277092227	1
SLC22A7	ENSGALG00000001661	175.533921982538	156.967171084404	249.800925575072	1.59142146634438	0.670315964444123	0.214007538616217	1
ATP10B	ENSGALG00000001662	3.51111816413012	2.84199163321156	6.18762428780439	2.17721411122247	1.1224832917749	0.247557102961386	1
MAK16	ENSGALG00000001663	393.21730127721	389.695366667112	407.305039717604	1.04518830490878	0.0637628868845187	0.833811489090719	1
PTPN9	ENSGALG00000001664	2562.04450446117	2645.50063530708	2228.21998107756	0.842267792847807	-0.247649094387278	0.478059821985346	1
RPAIN	ENSGALG00000001666	70.8342596732544	73.9331769667165	58.4385904994057	0.790424446736731	-0.339300526709169	0.268566886823813	1
UBE2R2	ENSGALG00000001668	1515.8172764035	1515.60409630441	1516.66999679988	1.0007032842535	0.00101426808726544	0.884969801872212	1
NEK4	ENSGALG00000001672	894.70126693331	906.073307942722	849.21310289566	0.93724546949058	-0.0935011481368884	0.784287734812108	1
SETBP1	ENSGALG00000001677	3513.79743839326	3643.19170789853	2996.22036037222	0.822416331777529	-0.282059180622473	0.688280404502557	1
PRKAB2	ENSGALG00000001678	272.03264927785	272.632100035584	269.634846246915	0.989006232984751	-0.0159484816200096	0.983235421533482	1
FBXL20	ENSGALG00000001682	204.753508867335	226.041377242333	119.602035367341	0.529115672654563	-0.918344943204971	0.0661671097360484	1
SEC14L1	ENSGALG00000001684	684.188592952581	679.456919052055	703.115288554682	1.03481952841931	0.049379184964294	0.789604160930463	1
SEPT5	ENSGALG00000001688	6064.00595001649	5861.57618696205	6873.72500223427	1.17267519571332	0.229803475069301	0.379872379612783	1
SCAMP2	ENSGALG00000001689	627.249389556086	624.754449449789	637.229149981272	1.01996736564657	0.028522993203584	0.799842100250969	1
GABARB	ENSGALG00000001690	16.7271416695772	14.7905960703748	24.4733240663867	1.65465434590605	0.726529872301658	0.100542102910878	1
CPSF3L	ENSGALG00000001691	419.603855838523	421.980830784778	410.095956053505	0.971835510373372	-0.0412159461288272	0.969509378215268	1
CAMSAP1	ENSGALG00000001692	1472.17817236186	1522.09714494891	1272.50228201365	0.836019097885086	-0.258392195512543	0.642112065693404	1
SLC18A1	ENSGALG00000001693	7.39723556464249	7.79727591818051	5.79707415049038	0.743474286574064	-0.427645248068414	0.586322601833009	1
ENSGALG00000001694	ENSGALG00000001694	0.1492440411438	0.0627816849293338	0.495093466001663	7.88595378666458	2.97928525597639	0.302264013530321	1
GABRA6	ENSGALG00000001695	0.507104333834118	0.510107050792233	0.495093466001663	0.970567776377031	-0.0430991326142039	0.653035054269	1
SAG	ENSGALG00000001696	2.01099757845783	1.97032977888159	2.17366877676277	1.10320048961377	0.14169500225025	1	1
ENSGALG00000001697	ENSGALG00000001697	0.184586787231057	0.189475695205349	0.165031155333888	0.870988519952549	-0.199274391352172	0.635662520958823	1
GABRA1	ENSGALG00000001698	23.8606934860857	19.0431034617957	43.1310535832455	2.26491725310294	1.17945834355244	0.0145506039759061	1
MPI	ENSGALG00000001700	774.006605434783	785.108584029707	729.598691055088	0.929296540499272	-0.105789057760895	0.830721206064404	1
ENSGALG00000001701	ENSGALG00000001701	146.91770602003	154.82359441902	115.294152424069	0.74468076301105	-0.425306005320267	0.32422732081346	1
EXOC3L1	ENSGALG00000001702	656.119193802661	666.184874234878	615.856472073793	0.924452799654318	-0.113328433930704	0.759273161144788	1
ENSGALG00000001705	ENSGALG00000001705	0	0	0	NA	NA	NA	NA
GABRG2	ENSGALG00000001706	37.8286030930468	36.6700699117835	42.4627358181001	1.15796713560274	0.211594308615779	0.711664889254059	1
MED1	ENSGALG00000001708	1879.74943473051	1925.84443220422	1695.36944483568	0.880325231096286	-0.183891477267266	0.709966757034069	1
MUSTN1	ENSGALG00000001709	6.39469127241908	7.27558827782961	2.871103250777	0.394621457556348	-1.34145869009685	0.777172142970939	1
ENSGALG00000001710	ENSGALG00000001710	0	0	0	NA	NA	NA	NA
PPCDC	ENSGALG00000001711	16.5093054415125	16.7022605567442	15.7374849805857	0.942236826393604	-0.0858383754721032	0.932870436463017	1
VATB	ENSGALG00000001712	1506.47165396048	1488.72354375152	1577.46409479632	1.05960848232519	0.0835312978570741	0.914338369488104	1
UBAC1	ENSGALG00000001713	204.748654120384	209.480844425212	185.819892901073	0.887049569667999	-0.172913368133277	0.959962536575293	1
PUSL1	ENSGALG00000001714	14.8844989390349	14.5119892203726	16.3745378136841	1.12834550556975	0.174208896503399	1	1
C15orf59	ENSGALG00000001716	101.061007755978	97.901556018623	113.698814705397	1.16135860684144	0.215813519514189	0.61741106498876	1
SLC16A1	ENSGALG00000001717	1038.28081686735	1068.05575592437	919.181060639297	0.860611494803263	-0.216565985039306	0.505832511600106	1
CCNG1	ENSGALG00000001718	508.338530578917	469.93207555456	661.964350676347	1.40863836522581	0.494301281157561	0.211473173062565	1
NUP88	ENSGALG00000001719	383.280178437892	378.94513716219	400.620343540699	1.05719879806567	0.0802466898862174	0.85132864882641	1
ENSGALG00000001720	ENSGALG00000001720	42.9306341803191	43.6668100641543	39.9859306449779	0.91570532828552	-0.127044677586263	0.850654198261565	1
ENSGALG00000001721	ENSGALG00000001721	0.162545703152065	0.0794087624396657	0.495093466001663	6.23474602538771	2.64033079255271	0.296187973895453	1
E2F4	ENSGALG00000001722	1026.15907612483	1049.40817630198	933.162675416235	0.889227563201019	-0.169375426912567	0.615918387066253	1
ENSGALG00000001723	ENSGALG00000001723	18.4976268797917	20.1308235507038	11.9648401961434	0.594354233248697	-0.750605065833223	0.301436632386035	1
ENSGALG00000001724	ENSGALG00000001724	0	0	0	NA	NA	NA	NA
TNRC6C	ENSGALG00000001725	3964.50613079669	3821.61518534344	4536.06991260968	1.18695098606639	0.24726036158561	0.416986022267144	1
NUDCD2	ENSGALG00000001726	142.50905607212	143.549365288865	138.34781920514	0.963764757348401	-0.0532470488709975	0.835332297251392	1
LZTS1	ENSGALG00000001727	1219.5010061733	1360.61415456171	655.048412619624	0.48143583573892	-1.05458456188544	0.134221454356822	1
NACC2	ENSGALG00000001728	82.4577115088664	82.3511204982599	82.8840755512921	1.00647174015129	0.00930666464279392	0.964524693560608	1
CD276	ENSGALG00000001729	1419.24344285705	1415.64422613879	1433.64030973007	1.01271229257959	0.0182243685877214	0.925169444313623	1
DGKD	ENSGALG00000001730	679.366063197019	694.155999313844	620.206318729721	0.893468210809645	-0.162511695137268	0.831018111239373	1
CDK12	ENSGALG00000001731	1325.46332362296	1333.60054052101	1292.91445603072	0.969491550689988	-0.0446997698722321	0.928872977142878	1
EPG5	ENSGALG00000001732	219.327921585487	222.119402720766	208.16199704437	0.937162600360752	-0.093628713617049	0.875601768639327	1
LRIG2	ENSGALG00000001733	751.167770444198	765.268645610959	694.764269777152	0.907869770650908	-0.139442729872029	0.864963660451735	1
ENSGALG00000001734	ENSGALG00000001734	39.755664345775	41.8241515295852	31.4817156105341	0.752716180943081	-0.409822109847411	0.520331703625762	1
LHX4	ENSGALG00000001735	119.513614307937	90.8979457030266	233.976288727581	2.57405474807986	1.36404273885128	0.249034804415809	1
RABEP1	ENSGALG00000001737	762.254830178775	744.088204335271	834.921333552793	1.12207306699435	0.166166624216024	0.497035385896391	1
MGAT5B	ENSGALG00000001740	2219.37385143312	2198.27042182033	2303.78756988424	1.04800007634026	0.0676388219666872	0.670670077828025	1
NPTN	ENSGALG00000001741	278.387415810666	276.078445976707	287.623295146499	1.04181727816146	0.0591022689733305	0.738586417204897	1
REC114	ENSGALG00000001744	4.18298398433387	4.1769173744679	4.20725042379774	1.00726206592337	0.0104390875352009	0.737590484872301	1
PSTPIP2	ENSGALG00000001745	43.3306147577761	45.1442724301279	36.0759840683688	0.799126492163661	-0.323504212292933	0.721754726797003	1
ACSBG2	ENSGALG00000001749	854.074044483738	792.533490362795	1100.23626096751	1.38825207306238	0.473269550292747	0.580229935429139	1
MAT2B	ENSGALG00000001750	544.437148728756	541.979450434128	554.267941907268	1.02267335313783	0.0323454148190911	0.93428816994656	1
SFMBT1	ENSGALG00000001753	21.6275304043903	18.8674854373258	32.6677102726482	1.73142893795594	0.791963177045747	0.318948875779574	1
ENSGALG00000001754	ENSGALG00000001754	2.96068188837062	2.41040551820566	5.16178736903047	2.14146015267712	1.09859483246129	0.523373596368111	1
ATP5A1W	ENSGALG00000001756	358.383993642738	346.53515566038	405.779345572168	1.170961557418	0.227693713044262	0.75028776323452	1
QSOX2	ENSGALG00000001758	151.24343365017	150.122956699706	155.725341452028	1.03731864116911	0.0528591259950644	0.55570280503738	1
ELMO3	ENSGALG00000001759	258.144800553816	260.075669925783	250.421323065947	0.962878700408267	-0.0545740302991934	0.964826072443656	1
HAUS1	ENSGALG00000001761	133.777447701157	119.831462230108	189.561389585356	1.58189999569019	0.661658398620986	0.113942206807606	1
ENSGALG00000001762	ENSGALG00000001762	0.612061021155125	0.555254362598768	0.839287655380554	1.51153725556053	0.596016538178348	0.730259096273066	1
ENSGALG00000001763	ENSGALG00000001763	48.902009874986	46.9369865279632	56.7621032630774	1.20932568240743	0.274202827812499	0.973563796617175	1
HCN4	ENSGALG00000001764	121.799438256986	115.309430703441	147.759468471165	1.28141703215222	0.35774007154601	0.530084020186582	1
CAAP1	ENSGALG00000001765	105.459729523972	103.712007988069	112.450615667586	1.08425839831896	0.116708617898905	0.6587346599104	1
RNF165	ENSGALG00000001766	336.681319727154	360.548108901165	241.214163031113	0.669020741132872	-0.579877156568174	0.168071235748806	1
TENM2	ENSGALG00000001768	657.255412868416	557.765464619406	1055.21520586446	1.89186185377126	0.919806745043259	0.263551510672967	1
ACAP3	ENSGALG00000001770	2724.8797385419	2941.78801675387	1857.24662569404	0.631332582469156	-0.663527885757522	0.0980919795074862	1
MAPK8IP3	ENSGALG00000001772	2544.55393316392	2656.06442412558	2098.51196931729	0.790083233771015	-0.339923448403564	0.493354516154734	1
RFX2	ENSGALG00000001773	38.6315295531563	39.8098320895239	33.9183194076861	0.852008602583678	-0.231060097720104	0.690481127726659	1
NEO1	ENSGALG00000001774	5699.41102089067	5907.33127127273	4867.73001936245	0.824015074799369	-0.279257364105865	0.534069244991677	1
CEP250	ENSGALG00000001775	160.196065357809	164.107151664954	144.551720129231	0.880837420323716	-0.183052335148681	0.890142167951362	1
MFSD11	ENSGALG00000001777	87.6098401988365	86.0275041146549	93.9391845355631	1.09196687155266	0.126929087968677	0.769359458522705	1
KIAA0895L	ENSGALG00000001779	220.222151987602	218.560887989298	226.867207980817	1.0380046039707	0.0538128426466328	0.852392812982291	1
PROC	ENSGALG00000001780	1.55838141961772	1.65917225268784	1.15521808733721	0.696261696436745	-0.522298436528694	0.672761300310018	1
PLAA	ENSGALG00000001782	365.726116598554	374.002268645657	332.621508410141	0.889356927204307	-0.169165560237861	0.748665530427139	1
HSD3B7	ENSGALG00000001785	0.146410406018178	0.183013007522723	0	0	-Inf	1	1
GDF5	ENSGALG00000001786	0.1171423224109	0.0639123253466817	0.330062310667775	5.16429826136676	2.3685723251549	0.362950516685058	1
LOXHD1	ENSGALG00000001787	5.39584389114467	5.13009020449733	6.45885863773401	1.25901463332395	0.332295051366071	1	1
ADPGK	ENSGALG00000001788	133.163729026671	128.162641143646	153.168080558774	1.19510708574664	0.257139894485443	0.246098985921633	1
HECTD2	ENSGALG00000001789	30.3856929390449	33.8170065646611	16.66043843658	0.492664494260419	-1.02132259279318	0.164454602727662	1
ENSGALG00000001790	ENSGALG00000001790	650.060471998384	645.775643810193	667.199784751146	1.03317582684684	0.0470857943136501	1	1
ENSGALG00000001791	ENSGALG00000001791	93.3677053290723	93.3650828021738	93.3781954366663	1.00014044473693	0.00020260469843617	0.974709491123371	1
MRPS34	ENSGALG00000001792	811.512115278832	818.125095433256	785.060194661137	0.959584541585772	-0.0595181781451155	0.77630572891318	1
Myl2	ENSGALG00000001793	0.814786614901465	0.430275315924887	2.35283181080777	5.46820076292386	2.45106621191939	0.38489503049087	1
GFRA2	ENSGALG00000001795	2590.24684642425	2903.1124659312	1338.78436839641	0.461154841263438	-1.11667685135804	0.0160429503534676	1
GPSM1	ENSGALG00000001797	190.220549414218	192.410344715356	181.461368209667	0.943095697261568	-0.0845239242417292	0.798077333181735	1
BBS4	ENSGALG00000001798	139.374471989691	147.44169116177	107.105595301376	0.726426795958692	-0.461110674081621	0.247831798916291	1
UQCC	ENSGALG00000001799	215.173200465767	211.660112136307	229.225553783604	1.08298890834937	0.115018467367932	0.865844884787369	1
ENSGALG00000001800	ENSGALG00000001800	286.247938219367	283.778619411709	296.125213450001	1.04350783742583	0.0614414361210564	0.818336809668936	1
IFT74	ENSGALG00000001801	136.015753557759	139.173665708955	123.384104952977	0.886547784197924	-0.173729701589125	0.740232062154744	1
JMJD6	ENSGALG00000001802	459.729338777976	456.900483118556	471.044761415655	1.03095702197677	0.0439841916067386	0.948918483493063	1
IWS1	ENSGALG00000001803	1418.52212165582	1410.89262653895	1449.04010212331	1.02703783042508	0.0384893235854905	0.962233904932753	1
MXRA7	ENSGALG00000001805	188.248083742523	192.78003984116	170.120259347976	0.88245784930922	-0.180400725336233	0.539856210264362	1
ENSGALG00000001806	ENSGALG00000001806	0.283691251877383	0.354614064846729	0	0	-Inf	1	1
CUX1	ENSGALG00000001807	904.704241546544	866.863783501989	1056.06607372476	1.21826069311424	0.284822885641395	0.373808849538926	1
ST8SIA5	ENSGALG00000001808	36.8485603194901	33.7424863200202	49.2728563173699	1.46026157794233	0.546226823487638	0.192624597280143	1
FAM65A	ENSGALG00000001809	2676.3736515803	2852.30961546557	1972.62979603922	0.691590346764384	-0.532010362940635	0.166415967218164	1
EIF6	ENSGALG00000001811	631.272395023228	612.346844504507	706.974597098109	1.15453293087543	0.207309323855304	0.585902294806034	1
ATCAY	ENSGALG00000001812	867.772322738125	828.277724159379	1025.75071705311	1.23841398498813	0.308493668551596	0.404938486472821	1
ENSGALG00000001813	ENSGALG00000001813	8.1216841147332	8.4299839735752	6.88848467936522	0.817140898601706	-0.291343232932776	0.890312035334727	1
MAGI3	ENSGALG00000001816	111.804573542467	114.456728308468	101.195954478467	0.884141596339691	-0.177650657421859	0.481456403654867	1
CTCF	ENSGALG00000001817	990.076622570693	994.324511448702	973.085067058656	0.978639323334088	-0.0311508410973193	0.975625711505121	1
C1H11ORF73	ENSGALG00000001823	536.03012113331	516.073800595317	615.855403285282	1.19334754559302	0.25501426875257	0.667621939222194	1
ENSGALG00000001824	ENSGALG00000001824	21.5647803400501	21.3767792057233	22.316784877357	1.04397321329782	0.0620846951087747	0.824018273223249	1
FAM13C	ENSGALG00000001825	2.09153870988344	2.53190780968736	0.330062310667775	0.130361109280883	-2.93941456133111	0.427549153299343	1
WWC1	ENSGALG00000001826	313.567409216719	307.523046407189	337.74486045484	1.09827495662759	0.135239282853197	0.570389891894567	1
GLYR1	ENSGALG00000001827	478.820910566204	492.042633123749	425.934020336024	0.865644543099788	-0.208153357672972	0.752341805463751	1
SH2B2	ENSGALG00000001828	209.872624227014	181.929839809416	321.643761897406	1.76795495579148	0.822081518007568	0.117672160222567	1
EEF2	ENSGALG00000001830	20724.0347236202	20579.2496134357	21303.1751643579	1.03517745129296	0.0498780973444003	1	1
PHYHIPL	ENSGALG00000001832	544.079341935999	547.652608435009	529.786275939959	0.967376522598686	-0.0478505696541886	0.8019507462894	1
PRKRIP1	ENSGALG00000001833	362.877733515126	354.010777555709	398.345557352795	1.1252356781429	0.170227202400691	0.624448095588223	1
SCNN1D	ENSGALG00000001835	0.487653932997676	0.609567416247096	0	0	-Inf	0.926156976843453	1
PIAS4	ENSGALG00000001836	1117.80254725259	1117.67749432352	1118.30275896885	1.00055943207992	0.000806864215593575	1	1
ORAI2	ENSGALG00000001837	359.727095312309	360.27047267209	357.553585873186	0.992458758058207	-0.0109209430409816	0.841118159274022	1
XPO7	ENSGALG00000001838	1329.99854010782	1352.03426797068	1241.85562865639	0.918508989066039	-0.122634254424404	0.804021609937982	1
TEK	ENSGALG00000001840	4.94593996343107	5.2259883588538	3.82574638174018	0.732061787940773	-0.449962673982198	0.964304053726304	1
ROGDI	ENSGALG00000001841	102.732435546198	96.0802898603431	129.341018289616	1.34617639557102	0.428867465179775	0.345029480780059	1
PRSS57	ENSGALG00000001842	33.4819018905134	37.8492074525625	16.0126796423171	0.423065123949721	-1.24104833516485	0.124025653182954	1
PIAS2	ENSGALG00000001843	202.347456477484	198.840472595121	216.375392006939	1.08818586670493	0.121924995992371	0.7751826602266	1
ALKBH4	ENSGALG00000001844	23.5125985881133	22.4792722732378	27.645903847615	1.2298398058254	0.298470407928367	0.583836013099304	1
PHTF1	ENSGALG00000001845	1482.79474311193	1553.49103796962	1200.00956368114	0.772459920495923	-0.372468014947143	0.292968070916258	1
ENSGALG00000001846	ENSGALG00000001846	992.11825378192	1039.70739277191	801.761697821942	0.771141672547315	-0.374932161458839	0.302585983224401	1
BICC1	ENSGALG00000001847	85.8431593150389	91.148707610078	64.6209661348824	0.70896195710555	-0.496219880353013	0.768121539553216	1
UBE2J2	ENSGALG00000001848	564.332429846073	559.115185927088	585.201405522011	1.04665625304322	0.0657877044871757	0.72510195681386	1
BSN	ENSGALG00000001849	4322.16110769333	4539.00017440508	3454.80484084632	0.761137851531175	-0.393770327479561	0.372114401382974	1
RARS	ENSGALG00000001850	731.954125519363	712.121139537027	811.286069448705	1.1392528944951	0.188088036015107	0.607402523659444	1
KATNAL2	ENSGALG00000001851	7.82482443339825	8.03095352883012	7.00030805167079	0.871665864649889	-0.198152881667096	0.829888719340136	1
LRWD1	ENSGALG00000001852	403.373610572492	380.573396498256	494.574466869434	1.29955081311549	0.378013045042534	0.299869360160826	1
ENSGALG00000001854	ENSGALG00000001854	2130.31626189802	2156.22125713683	2026.69628094273	0.939929645083783	-0.0893753215942793	0.789428436682078	1
MOB3B	ENSGALG00000001856	1.8430685076431	2.18006226805346	0.495093466001663	0.227100607747192	-2.13859652802052	0.782277822349608	1
FAM132A	ENSGALG00000001857	9.47982941931289	9.98087440882824	7.47564946125149	0.748997448023107	-0.416967291731614	0.65670534855703	1
B3GALT6	ENSGALG00000001859	34.9396531353963	34.5245974977334	36.5998756860479	1.06011013418623	0.0842141532701079	0.728982698106429	1
RSBN1	ENSGALG00000001860	129.973539330808	128.044719149646	137.688820055457	1.07531822452233	0.104763667257978	0.68106085704513	1
POLR2J	ENSGALG00000001861	306.437760739326	298.086503115371	339.842791235147	1.14008110962211	0.189136466747032	0.739918175357213	1
ST6GALNAC1	ENSGALG00000001862	17.7994598311383	16.2189693827066	24.1214216248652	1.48723516616195	0.572632788769464	0.622583838425635	1
VTG2	ENSGALG00000001863	24.8139708245952	23.5213125858161	29.9846037797117	1.27478446070196	0.350253338250318	0.548386592161796	1
C9orf72	ENSGALG00000001864	115.472851947286	115.123630412528	116.869738086321	1.01516723949319	0.0217174177675038	0.921609360832169	1
GPR151	ENSGALG00000001866	7.30760890946011	5.88995986129657	12.9782051021142	2.20344542369383	1.13976116349016	0.0909703901462991	1
SKOR1	ENSGALG00000001867	74.8775869491079	90.3874541932883	12.8381179723864	0.142034291008273	-2.81568881659958	0.20798598916945	1
LINGO2	ENSGALG00000001869	35.6306289783937	34.508494738089	40.1191659396125	1.16258811762458	0.217340068514968	0.325663222402483	1
CCSER2	ENSGALG00000001870	770.885309422109	817.040846469433	586.26316123281	0.717544494582063	-0.47885979951355	0.422623377780758	1
ENSGALG00000001871	ENSGALG00000001871	0.436557870751603	0.545697338439504	0	0	-Inf	1	1
SDF4	ENSGALG00000001872	463.999626546161	448.213653350012	527.143519330756	1.17609875422315	0.234009204941549	0.458186152131414	1
ENSGALG00000001874	ENSGALG00000001874	3.16381274345862	2.48330949568357	5.88582573455885	2.37015391951324	1.24498075182731	0.295906067370927	1
TNFRSF4	ENSGALG00000001875	2.85183626289136	2.72550767323365	3.35715062152222	1.2317524013936	0.300712284294914	1	1
ENSGALG00000001876	ENSGALG00000001876	664.162875836913	671.310914909984	635.570719544629	0.94676059248918	-0.0789284376146124	0.781446491391824	1
GRID1	ENSGALG00000001879	674.825133205193	692.273355608637	605.032243591417	0.873978810089377	-0.194329793364655	0.823603666354296	1
AMY2A	ENSGALG00000001880	47.3478472878362	32.7126039600747	105.888820598882	3.23694257809981	1.69463177301529	0.00945761674325892	1
DNLZ	ENSGALG00000001881	169.665852660212	173.032894474782	156.197685401935	0.902705152543697	-0.147673252723687	0.566680914120915	1
TNFRSF18	ENSGALG00000001882	4.32996080832804	4.17879888012449	4.93460852114227	1.18086767578421	0.239847310047923	0.897524144114837	1
ST6GALNAC2	ENSGALG00000001883	10.657565711344	11.561696183706	7.04104382189606	0.608997478399327	-0.715491840332631	0.651609298093828	1
MMP24	ENSGALG00000001884	191.898931926077	190.927472396181	195.784770045662	1.02544053817149	0.0362438372372972	0.87792175768348	1
ENSGALG00000001885	ENSGALG00000001885	0.267891059922414	0.11571444788821	0.876597508059229	7.57552340314578	2.92134556977851	0.281363662887718	1
ENSGALG00000001886	ENSGALG00000001886	44.967996949195	47.5183594433455	34.7665469725927	0.731644513402101	-0.450785243268656	0.298576245185688	1
CARD9	ENSGALG00000001889	93.5083710675234	97.5952452492936	77.160874340443	0.790621245362376	-0.338941371494166	0.324938408615582	1
CYGB	ENSGALG00000001892	165.133374426323	174.362346429993	128.217486411644	0.735350774045268	-0.443495492207686	0.652249242846066	1
ENSGALG00000001894	ENSGALG00000001894	0.115889627133223	0.103604245083057	0.165031155333888	1.59289954964284	0.671655291469979	0.524903551967864	1
PANK3	ENSGALG00000001895	294.17265152199	289.178793366343	314.148084144576	1.08634551132731	0.119483024138121	0.460628528437231	1
NTNG1	ENSGALG00000001896	303.330992357933	241.862795771783	549.203778702532	2.27072451118422	1.18315268602857	0.149053090932791	1
MISP	ENSGALG00000001898	9.38083887837103	10.0646966226819	6.64540790112738	0.660269072209409	-0.598874024909941	0.835683409280193	1
PHF24	ENSGALG00000001900	479.007743841957	570.763612089778	111.984270850674	0.196200788695443	-2.34959725391779	0.253390255012898	1
ARIH1	ENSGALG00000001901	650.217390473081	645.819940667008	667.807189697374	1.03404547869435	0.0482996386934066	0.912376554042877	1
MAP1LC3A	ENSGALG00000001903	573.758024782731	571.198280888028	583.997000361542	1.02240678920394	0.031969321521119	0.890843374270482	1
DTX2	ENSGALG00000001905	157.80238977327	158.537803521573	154.860734780056	0.976806359998442	-0.0338555011259882	1	1
WAPAL	ENSGALG00000001907	396.760370800114	403.170205266115	371.121032936112	0.920507091269683	-0.119499259243523	0.877784372498777	1
ENSGALG00000001908	ENSGALG00000001908	0.589622791283297	0.737028489104121	0	0	-Inf	0.835005169990724	1
SNAPC4	ENSGALG00000001910	289.394055031007	298.343316236877	253.597010207531	0.850017400779247	-0.234435719800586	0.478211852803584	1
EPHA10	ENSGALG00000001912	37.8007402137115	44.1106094059526	12.561263444747	0.284767397547037	-1.81214411041452	0.418019248211958	1
DYNLRB1	ENSGALG00000001913	1554.91404742116	1534.01357358265	1638.51594277517	1.06812349707471	0.0950784619288996	0.908266253993608	1
VAV3	ENSGALG00000001915	136.438269308181	140.720340725705	119.309983638083	0.847851725079634	-0.238116110990763	0.834627648974043	1
SLIT3	ENSGALG00000001916	338.262226050326	247.341807496374	701.943900266138	2.83795088008496	1.50484961911266	0.0417357126105654	1
SSC4D	ENSGALG00000001917	378.765014622233	421.328166789177	208.512405954459	0.494893108010019	-1.01481114383016	0.319206755058341	1
DNAJB5	ENSGALG00000001918	97.8499508118075	99.5469833829867	91.0618205270906	0.914762230179782	-0.128531295662962	0.521305701929984	1
ENSGALG00000001919	ENSGALG00000001919	268.185191548393	270.078760499577	260.610915743657	0.964944134302132	-0.0514826753028335	0.836973113047069	1
SDCCAG3	ENSGALG00000001921	80.2342456618477	82.297839749998	71.9798693092467	0.874626472917212	-0.193261078770578	0.62136051765398	1
GNB1L	ENSGALG00000001925	198.248371556301	199.713638212568	192.387304931233	0.963315808840574	-0.0539192530423624	0.878742204511922	1
HSPB1	ENSGALG00000001926	163.707228236101	151.125102927111	214.035729472063	1.41628177798691	0.502108327046518	0.60417023413048	1
SRRM3	ENSGALG00000001932	906.710096506304	967.480674265722	663.627785468632	0.685933893172903	-0.543858551415235	0.206665015757086	1
CORO2A	ENSGALG00000001933	159.037513079341	173.258788058262	102.152413163656	0.589594411391736	-0.762205245311299	0.141380490380919	1
OPN4-2	ENSGALG00000001934	0.459671051361617	0.574588814202021	0	0	-Inf	1	1
TTLL10	ENSGALG00000001935	0	0	0	NA	NA	NA	NA
MYO7B	ENSGALG00000001936	0.607112023892696	0.390246420655752	1.47457443684047	3.77857261153778	1.91784134683696	0.366133300020743	1
HEXA	ENSGALG00000001937	224.916646376939	246.807443940106	137.353456124271	0.556520718871038	-0.845492695808749	0.0786954613014074	1
SLC25A24	ENSGALG00000001938	662.153932916805	680.255755497249	589.746642595032	0.866948405550708	-0.20598195757751	0.582864814510666	1
HIPK1	ENSGALG00000001939	599.380769707363	618.105158241341	524.483215571453	0.84853395668746	-0.236955700099548	0.639946789811799	1
SPDL1	ENSGALG00000001942	299.477381761631	288.30254214952	344.176740210075	1.19380404225356	0.255566043914002	0.576579741399638	1
RHBDF2	ENSGALG00000001943	285.030597359365	317.016705737856	157.0861638454	0.495513835713427	-1.01300275405184	0.0791913663164253	1
TBC1D2	ENSGALG00000001944	102.856847057593	108.255886343925	81.2606899122616	0.750635301752545	-0.413815954321783	0.473336724063794	1
RFT1	ENSGALG00000001945	415.707175559888	426.561025030419	372.291777677766	0.872774950902318	-0.196318398734083	0.653061192373176	1
RSPO1	ENSGALG00000001946	27.1835531574811	28.0913541884784	23.5523490334918	0.838419852438151	-0.254255216901574	0.998114685549659	1
IKBKAP	ENSGALG00000001947	342.859767794933	333.159774001883	381.659742967132	1.14557570496183	0.196072801780146	0.464124474760729	1
ENSGALG00000001948	ENSGALG00000001948	1858.05181849971	1901.50292661453	1684.24738604046	0.885745355669331	-0.175036099173061	0.619913255005813	1
MDH2	ENSGALG00000001949	1860.14810026951	1820.95445126741	2016.92269627793	1.10761842223683	0.147460954347172	0.681063125326797	1
PMPCA	ENSGALG00000001950	531.284868435149	524.637624930704	557.873842452929	1.06335080814422	0.0886176323121095	0.804662638185492	1
ENSGALG00000001951	ENSGALG00000001951	10.5391291723687	8.39079150320049	19.1324798490417	2.2801758143727	1.18914506857623	0.0465818257477059	1
APTX	ENSGALG00000001954	93.4706530318382	93.2348184020756	94.4139915508886	1.01264734751483	0.0181318458366669	0.943740553109942	1
AANAT	ENSGALG00000001955	23.8616047246775	27.4909559176087	9.34419995295258	0.339900874344182	-1.5568140218857	0.162126865685065	1
OLFML3	ENSGALG00000001956	154.599581350772	131.232891796875	248.066339566358	1.89027564789413	0.918596629606724	0.358939620342182	1
ITCH	ENSGALG00000001957	313.668607107544	317.746420095882	297.357355154192	0.93583227488279	-0.0956781098198174	0.851068770946819	1
HENMT1	ENSGALG00000001959	27.7018569119894	28.1914803312238	25.7433632350514	0.913161101601998	-0.13105868924627	0.710538600632291	1
PTBP1	ENSGALG00000001962	2647.53546566399	2704.81746624829	2418.40746332681	0.894111152972276	-0.161473901203866	0.524968691668219	1
STYXL1	ENSGALG00000001963	7.72696385733256	7.03075885482511	10.5117838673624	1.49511369745647	0.580255199821043	0.511327137800886	1
INPP5E	ENSGALG00000001964	248.546667166066	246.732675457855	255.802633998914	1.03676026502865	0.0520823315290142	0.867218586541278	1
AARS	ENSGALG00000001965	1458.94466030284	1443.20165676696	1521.91667444635	1.05454193965917	0.0766164729742799	0.88433516178416	1
ENSGALG00000001966	ENSGALG00000001966	2238.09248436324	2297.49793912613	2000.47066531166	0.870717066267556	-0.199724094093485	0.579689885646657	1
ABCA3	ENSGALG00000001967	2715.16698978892	2748.97769402095	2579.92417286081	0.938503130990172	-0.0915665367715868	1	1
SYT6	ENSGALG00000001968	1.04292048659211	0.661324433857269	2.56930469753145	3.88508962619999	1.95794788094515	0.59545021841528	1
ENSGALG00000001969	ENSGALG00000001969	1882.4101777894	1928.37075972004	1698.56785006683	0.880830536091214	-0.18306361065387	0.698359974480169	1
UBE2O	ENSGALG00000001971	3195.67198125407	3368.80145338802	2503.15409271826	0.743039958677538	-0.428488297803417	0.244829098192664	1
PRPF38B	ENSGALG00000001972	1176.20304033318	1188.26670132986	1127.94839634648	0.94923841178426	-0.0751576132246438	0.816697702620585	1
GNL2	ENSGALG00000001973	786.010267000285	786.483193399647	784.118561402835	0.996993410645445	-0.00434412532964302	0.92111628599907	1
TMEM120A	ENSGALG00000001975	469.052406501791	496.502584642813	359.251693937701	0.723564599761648	-0.466806268738094	0.219172866303194	1
TRIM33	ENSGALG00000001976	753.100692383832	766.347898773687	700.111866824415	0.913569239172883	-0.130414020412374	0.677381904189349	1
LDB3	ENSGALG00000001977	202.113299330173	249.047940683703	14.3747339160508	0.0577187423296426	-4.11481632540222	0.00364941909746372	0.81175738053978
MED16	ENSGALG00000001978	479.669781252222	491.692230793333	431.57998308778	0.877744157949042	-0.188127605975571	0.667392866266223	1
FBLN7	ENSGALG00000001979	16.4244244568519	18.017030507555	10.0540002540394	0.558027597823265	-0.841591621115703	0.407534172514437	1
PARP6	ENSGALG00000001981	1180.58242528895	1207.39605824138	1073.32789347926	0.888960905705293	-0.169808120585156	0.599868162141259	1
FNDC7	ENSGALG00000001983	14.726790507894	13.9213722323607	17.9484636100271	1.2892740248914	0.366558929592774	0.664457372709387	1
PIGQ	ENSGALG00000001985	76.6013435892304	77.2019873459651	74.1987685622917	0.961099203700352	-0.0572427426605597	0.856308815673042	1
VCP	ENSGALG00000001986	2925.21239417088	2863.48011376137	3172.14151580893	1.10779240287515	0.147687549795564	0.598467923886855	1
TXNRD2	ENSGALG00000001988	101.819990952599	96.4118727155894	123.452463900638	1.28046951504425	0.356672906181755	0.560820896057593	1
PRUNE	ENSGALG00000001989	0.618857979081072	0.395186434994535	1.51354415542722	3.82994966780211	1.93732543275352	0.555717012285547	1
PKM	ENSGALG00000001992	10355.1606752793	10524.400426658	9678.20166976441	0.919596487914866	-0.120927138702389	0.650520339332013	1
PRR35	ENSGALG00000001994	20.8327024846227	20.1760219142382	23.4594247661607	1.16273787101735	0.217525890613425	0.726838794470539	1
ENSGALG00000001995	ENSGALG00000001995	277.599136447425	271.002044133042	303.987505704956	1.12171665227632	0.165708294501699	0.698560661197444	1
DNALI1	ENSGALG00000001996	20.4989021740059	21.4564167295447	16.6688439518508	0.776869882886756	-0.36425511148422	0.441843881409218	1
R3HDM4	ENSGALG00000001998	329.531589964267	344.679517817016	268.93987855327	0.780260690442433	-0.35797187607498	0.408024615486716	1
GRAMD2	ENSGALG00000002000	69.4470331295662	70.67652698999	64.5290576878708	0.913019646494658	-0.131282190214056	0.718313878975803	1
STXBP3	ENSGALG00000002001	171.430130397338	170.510537897906	175.108500395068	1.02696585532981	0.0383882155750415	0.97949534447265	1
BCAS2	ENSGALG00000002002	398.021885942741	391.000665635075	426.106767173405	1.08978527307955	0.124043900157501	0.830721026318212	1
BMPR1A	ENSGALG00000002003	63.6901846192279	64.7586951366016	59.416142549733	0.91750061400096	-0.124218971464652	0.978716306468807	1
ENSGALG00000002005	ENSGALG00000002005	495.694632879443	492.398469059892	508.879288157646	1.03347049215896	0.0474971972552089	0.723857989623909	1
PDILT	ENSGALG00000002006	0	0	0	NA	NA	NA	NA
GPR17	ENSGALG00000002007	9.25980162335519	8.6146158264353	11.8405448110348	1.37447160147295	0.458877099039013	0.955276809903572	1
RNF157	ENSGALG00000002008	515.302636791195	576.222094972484	271.624804066036	0.471389081459999	-1.08500975230679	0.0614951953317421	1
FANCG	ENSGALG00000002009	163.701820616818	178.288398859619	105.355507645613	0.590927442949149	-0.758947094981354	0.0662276340951772	1
SNIP1	ENSGALG00000002010	716.614780140063	743.532167562972	608.94523044843	0.818989758633216	-0.288082683633352	0.552002848045362	1
MMRN2	ENSGALG00000002012	11.3642834206218	12.1376338721296	8.27088161459062	0.681424543014283	-0.553374184659828	0.961154160347271	1
MEAF6	ENSGALG00000002013	339.17140714949	346.512146030128	309.808451626939	0.894076745003918	-0.161529421326084	0.620170683045643	1
SMU1	ENSGALG00000002014	534.011311704707	524.960058284757	570.216325384504	1.08620897225518	0.119301685309559	0.652814225123697	1
SNCG1	ENSGALG00000002015	665.671430789553	798.127220625159	135.84827144713	0.17020879370675	-2.55462252020549	0.00446609619710393	0.855794483946321
PRKCD	ENSGALG00000002016	109.922601364479	109.185426255676	112.871301799692	1.03375794435591	0.0478984164474169	0.764379348838828	1
CAPN15	ENSGALG00000002018	847.912933535075	864.21674967021	782.697668994532	0.905672875807156	-0.142938044253482	0.784474334602919	1
ENSGALG00000002020	ENSGALG00000002020	274.962220256459	270.467775623799	292.939998787097	1.08308650859227	0.115148478895153	0.777915739751708	1
ZC3H12A	ENSGALG00000002021	37.6152334280227	40.1287636411913	27.5611125753483	0.686816888299481	-0.542002580348781	0.546662471466312	1
CKI	ENSGALG00000002022	141.693231028788	131.781695468372	181.339373270453	1.37605888758636	0.460542210600292	0.371155665169998	1
PIGO	ENSGALG00000002023	117.321491199308	123.505387921833	92.5859043092065	0.749650730766536	-0.415709507753653	0.499478149712435	1
COMT	ENSGALG00000002024	108.80180654766	97.354963582742	154.589178407332	1.5878921086129	0.667112890026793	0.0795301524375473	1
ENSGALG00000002026	ENSGALG00000002026	23.2323543911747	23.6727816422475	21.4706453868832	0.906976024674925	-0.140863680340571	0.713501610838652	1
GPRC5B	ENSGALG00000002028	41.3177572111903	46.5310298364227	20.4646667102607	0.439806872579506	-1.18505794644959	0.0205605107554864	1
TMEM259	ENSGALG00000002029	425.869269488482	421.054450508893	445.128545406842	1.05717572838585	0.0802152077507108	0.703661643615883	1
AHCY	ENSGALG00000002030	1585.97261231011	1545.05241411701	1749.65340508252	1.13242333340674	0.179413381169594	0.649124174890567	1
NDUFB6	ENSGALG00000002033	295.240069215131	291.923711942295	308.505498306477	1.05680177966311	0.0797048012100346	1	1
DENND2C	ENSGALG00000002038	42.3724064957112	40.4876963712435	49.9112469935822	1.23275097046598	0.301881388580993	0.677547919303951	1
ARVCF	ENSGALG00000002040	756.874289630377	715.526988522758	922.263494060852	1.28892901155959	0.366172808702548	0.311666859517016	1
AGRN	ENSGALG00000002041	10710.3419534905	11419.8407404955	7872.34680547041	0.689356969537636	-0.53667684807102	0.199498181659303	1
KNOP1	ENSGALG00000002042	1461.7396873017	1476.6276105661	1402.18799424412	0.949588091276825	-0.0746262525398065	0.796709829563716	1
WDR33	ENSGALG00000002043	741.647509785364	740.341092827585	746.873177616481	1.00882307473161	0.0126731798074549	0.93324801908548	1
FAM86A	ENSGALG00000002044	264.837539310762	274.604018812683	225.771621303076	0.822171584666731	-0.282488583565418	0.538621808688428	1
EIF2B	ENSGALG00000002045	1528.38528514054	1465.35569140649	1780.50366007674	1.21506585091826	0.281034503311559	0.556838890634929	1
ENSGALG00000002046	ENSGALG00000002046	15.0388769208203	12.5300480214105	25.0741925184594	2.00112501369622	1.00081129768137	0.264380619554882	1
GPRIN2	ENSGALG00000002048	50.3781665842446	47.5737830906035	61.5957005588091	1.29474043385411	0.372662899204636	0.773772075126649	1
EXOC7	ENSGALG00000002050	609.881156877994	609.342305670786	612.036561706826	1.00442158046629	0.00636493103112434	0.903202071141197	1
DNASE1	ENSGALG00000002051	0.493787844921029	0.617234806151286	0	0	-Inf	0.922616395221558	1
POR	ENSGALG00000002053	1064.07654720733	1075.61731086245	1017.91349258686	0.946352836001384	-0.0795499199442784	0.889458732606189	1
RALY	ENSGALG00000002054	204.142245274858	190.322942445535	259.419456592152	1.36304879095904	0.44683720500064	0.201106567684363	1
hairy1	ENSGALG00000002055	172.658745355787	155.062844312904	243.04234952732	1.56737966857412	0.648354688185135	0.588485022633952	1
C15H22ORF25	ENSGALG00000002056	178.182403358522	176.060598903661	186.669621177966	1.06025778817276	0.0844150803566064	0.846327212022014	1
POLR2D	ENSGALG00000002057	198.684837034852	195.362629235929	211.973668230542	1.08502669655696	0.11773053991999	0.995653165163744	1
TAF15	ENSGALG00000002060	2693.35419404868	2699.56103990516	2668.52681062278	0.988503972007436	-0.0166813318828875	0.880420462852722	1
SRP68	ENSGALG00000002062	1092.87245223133	1102.90203673307	1052.7541142244	0.954530936712006	-0.0671361382034503	1	1
STOML2	ENSGALG00000002064	568.783574861008	571.062579225708	559.667557402209	0.980045931500276	-0.0290787297464239	0.970771798771791	1
NCOA4	ENSGALG00000002066	807.148816041581	798.571460536281	841.45823806278	1.05370437042378	0.0754701581057674	0.834979280371139	1
ENSGALG00000002067	ENSGALG00000002067	107.029894441144	108.022714983367	103.058612272252	0.954045751285923	-0.0678696425238173	0.71360610801848	1
FAM214B	ENSGALG00000002069	121.724208969228	137.986040265963	56.676883782286	0.410743606186854	-1.28368997715404	0.0876490335826262	1
SAP130	ENSGALG00000002070	1737.10062552293	1793.68667054939	1510.75644541711	0.842263295046049	-0.247656798556513	0.443978217102131	1
ENSGALG00000002074	ENSGALG00000002074	1.36631250797569	1.46034390196878	0.990186932003325	0.6780505130801	-0.560535340322807	0.841757792444259	1
C16orf89	ENSGALG00000002075	1.01411673288067	0.46961604955376	3.19211946618833	6.79729636417144	2.7649610261249	0.27373815379077	1
DGCR8	ENSGALG00000002076	489.491421710907	492.047693348403	479.266335160925	0.974024147739621	-0.0379705552364684	0.851818841934735	1
MYO9A	ENSGALG00000002078	7764.00816916734	8631.11909928906	4295.56444868047	0.497683370981904	-1.00669991161512	0.150263453155801	1
DOCK2	ENSGALG00000002080	2.82586933996831	3.16101657545914	1.48528039800499	0.469874283335337	-1.08965328505396	0.870329048241963	1
MMP28	ENSGALG00000002081	216.640950329889	241.864273620262	115.747657168399	0.478564508250312	-1.0632146885457	0.255753348170722	1
AMPD1	ENSGALG00000002082	3.56577827822197	3.7611934181907	2.78411771834706	0.740221894700205	-0.433970285771455	0.865157184906576	1
PLIN3	ENSGALG00000002083	0.289555495216012	0.320686580186544	0.165031155333888	0.514618214575393	-0.958425573663808	1	1
NAGPA	ENSGALG00000002084	51.6931207519357	47.9685415682738	66.5914374865832	1.38823143896929	0.473248106834765	0.295231543739009	1
CDH1-A	ENSGALG00000002085	675.697104239987	678.459435501964	664.647779192077	0.979642620343738	-0.0296725537121148	0.981946674975171	1
RASL10B	ENSGALG00000002086	39.6235699530947	25.0200327045158	98.0377189474105	3.91836893681262	1.97025324197798	0.018111038977083	1
NCBP1	ENSGALG00000002087	823.085641797142	836.643097415295	768.855819324529	0.918977066445433	-0.121899236135055	0.941501746346169	1
GALR2	ENSGALG00000002088	9.94433899199923	8.93167475859111	13.9949959256317	1.5668949333573	0.647908444516132	0.245752476516895	1
ENSGALG00000002089	ENSGALG00000002089	177.85784599672	173.779231811086	194.172302739257	1.11735044927774	0.160081748166034	0.658419528033805	1
GPSM2	ENSGALG00000002090	184.649277026275	186.784288678003	176.109230419363	0.942848200273191	-0.0849025809772586	0.913870024923434	1
ZDHHC1	ENSGALG00000002091	32.7287561309194	34.6179476142032	25.1719901977843	0.727136989122274	-0.459700908308397	0.268020483628853	1
NR2E3	ENSGALG00000002093	15.113081026813	17.801398891934	4.35980956632859	0.24491387406099	-2.0296535918224	0.258368345607261	1
TRMT2A	ENSGALG00000002094	227.955349055301	232.573103595158	209.484330895871	0.900724665310062	-0.150841926359699	0.941532725442439	1
CHMP4B	ENSGALG00000002095	1465.49869655056	1410.13987789575	1686.93397116978	1.1962883949407	0.258565228829695	0.508608286568591	1
ENSGALG00000002097	ENSGALG00000002097	1.03517361728258	0.788274646568221	2.02276950014	2.56607200161288	1.35956165168733	1	1
GRIK3	ENSGALG00000002098	392.303794644956	468.306932403681	88.2912436100569	0.188532856340358	-2.40711212551215	0.130078222101801	1
PFKFB4	ENSGALG00000002099	292.212513122101	284.436236531503	323.317619484492	1.13669630644506	0.184846857827811	0.678697092805929	1
ENSGALG00000002102	ENSGALG00000002102	0	0	0	NA	NA	NA	NA
TPPP3	ENSGALG00000002103	929.734998042291	986.100036075587	704.274845909107	0.714202231156924	-0.485595453998946	0.315798733798008	1
FOXI1	ENSGALG00000002105	0.710106821894439	0.887633527368048	0	0	-Inf	0.685364174801856	1
CLCC1	ENSGALG00000002106	188.972375213824	190.215241907832	184.00090843779	0.96732999202528	-0.0479199646006652	0.808324604536472	1
RANBP1	ENSGALG00000002107	560.7847534779	550.026288937348	603.818611640106	1.09779954846646	0.134614651033482	0.733398825992942	1
EVPL	ENSGALG00000002108	158.836270891778	123.722052967847	299.293142587505	2.41907675639109	1.27445654621241	0.00265418475160816	0.738792839137337
KCTD19	ENSGALG00000002109	11.4322925872622	12.7488391891415	6.16610617974491	0.483660205314748	-1.0479342545542	0.170843126300021	1
TSTD2	ENSGALG00000002110	49.5140538368345	52.4009470768797	37.9664808766541	0.724538066477154	-0.46486660541556	0.660375961299635	1
SEC14L5	ENSGALG00000002111	375.997182382408	379.293467544276	362.812041734936	0.956547034896097	-0.0640921850268962	0.933180422383815	1
CSF3R	ENSGALG00000002112	6.91402787015111	8.46464324950755	0.711566352725341	0.0840633599965053	-3.57237906788609	0.0330677553053996	1
SLP76	ENSGALG00000002113	0.159974690007518	0.0633345631615337	0.546535197391454	8.62933554933545	3.10924947752899	0.354974381401939	1
ZMYND10	ENSGALG00000002114	131.48931488817	138.526746115072	103.339589980566	0.745990163478781	-0.42277148745503	0.471457931414294	1
C18H17ORF106	ENSGALG00000002116	47.5348038742251	47.4169714890517	48.0061334149186	1.01242512769933	0.0178152197099259	0.800711175435659	1
PARG	ENSGALG00000002117	1277.24282479639	1266.6966280939	1319.42761160633	1.04162873914947	0.058841158969909	0.756018041195292	1
CO6	ENSGALG00000002118	1.61758978513349	1.40847337949704	2.45405540767928	1.74235128856721	0.801035525877246	0.701247660132878	1
C16orf62	ENSGALG00000002119	218.608290119532	222.775989871313	201.937491112412	0.90645985336688	-0.141684969712303	0.821397781649685	1
PLEKHN1	ENSGALG00000002121	1.80756105150298	1.25822396043243	4.00490941578518	3.18298613102931	1.67038087084791	0.27340725080279	1
OSCP1	ENSGALG00000002123	94.8487207434532	109.197135611372	37.455061271778	0.343004063816097	-1.54370242574117	0.019594103382442	1
ZDHHC8	ENSGALG00000002124	301.955915907989	324.729296815246	210.862392278961	0.649348224342476	-0.622935738693026	0.206427589791342	1
TMOD1	ENSGALG00000002125	161.227523905531	173.773037640184	111.045468966918	0.6390258838477	-0.646053725933522	0.142569884291679	1
LSM10	ENSGALG00000002127	45.1008558328556	43.8358289822065	50.1609632354524	1.1442914255326	0.194454521196731	0.902591784727297	1
ENSGALG00000002128	ENSGALG00000002128	8.82989783838588	8.1415382594609	11.5833361540858	1.42274540571315	0.508677520770449	0.788560505645601	1
WDR47	ENSGALG00000002129	979.999558087364	1006.94767634681	872.207085049594	0.866189083641316	-0.207246104282594	0.56124326843679	1
STK40	ENSGALG00000002130	1380.56833248728	1413.4958802055	1248.85814161438	0.883524429822052	-0.178658068434349	0.592634352034875	1
NPRL2	ENSGALG00000002131	159.861982137906	163.253979335602	146.293993347121	0.896112878488454	-0.158247622673158	0.716376824620557	1
KCNIP1	ENSGALG00000002132	3.30296188837252	3.15940533218316	3.87718811312997	1.22718920349825	0.295357695541446	0.701547361005513	1
THUMPD1	ENSGALG00000002134	287.222686821545	285.952782183428	292.302305374013	1.022204795988	0.0316842653138776	0.956382508815973	1
AP3B2	ENSGALG00000002136	2220.83379920657	2308.90584682765	1868.54560872225	0.809277524802303	-0.305293565289518	0.481468041199627	1
PGAM5	ENSGALG00000002137	675.517151891185	687.712695644391	626.734976878358	0.911332567869935	-0.133950469551922	0.669909048199193	1
HYAL2	ENSGALG00000002138	780.104699260694	801.768193110415	693.450723861811	0.864901763153771	-0.209391816310599	0.564077056133379	1
CSDE1	ENSGALG00000002139	2924.76133277612	2870.49187470874	3141.83916504564	1.09452989319624	0.130311357147497	0.618674377372244	1
AP2B1	ENSGALG00000002140	2087.90057668229	2058.6397540975	2204.94386702144	1.07106834142921	0.0990505367598724	0.663474778924256	1
UGGT1	ENSGALG00000002141	452.64456884207	452.449685554478	453.424101992435	1.00215364596124	0.0031037133965392	0.802396125995905	1
DGKQ	ENSGALG00000002142	38.0476985142804	38.226824619052	37.3311940951941	0.976570627228832	-0.0342037088724359	0.63614228411896	1
ANKLE2	ENSGALG00000002143	310.380325398004	312.87211051411	300.413184933582	0.960178855315497	-0.0586249290089139	0.986639532320273	1
THRAP3	ENSGALG00000002144	3870.78597291484	3857.73833840872	3922.97651093933	1.01691098949897	0.0241934052245608	0.992395570196596	1
CAMSAP2	ENSGALG00000002145	1448.60066270697	1489.74067836799	1284.04060006292	0.861922224926812	-0.214370400485577	0.708831588985863	1
SIKE1	ENSGALG00000002147	685.086848307565	676.876721997393	717.927353548253	1.06064713147429	0.0849447633720239	0.867191928976621	1
ENSGALG00000002150	ENSGALG00000002150	144.450307366587	147.972133937655	130.363001082318	0.880996966207464	-0.182791043783651	0.788065892924432	1
PEX12	ENSGALG00000002151	73.6714513018111	73.8732172670365	72.8643874409095	0.986343767559489	-0.0198375422832317	0.831471716615327	1
GABRP	ENSGALG00000002152	9.95838483965132	9.81691707952279	10.5242558801654	1.07205304831576	0.100376296326013	0.739253402309261	1
HS6ST1	ENSGALG00000002155	757.492674523061	775.694257824369	684.686341317826	0.882675531514443	-0.180044889292375	0.719169505233955	1
RPS17L	ENSGALG00000002157	1911.39570488318	1922.31673675436	1867.71157739845	0.971594088366462	-0.0415743829192807	0.674634740669905	1
GOLGA3	ENSGALG00000002158	442.405808282486	440.019449326946	451.951244104645	1.02711651677204	0.0385998512123522	0.88524765861054	1
ACOX1	ENSGALG00000002159	450.650025358007	442.858077454535	481.817816971896	1.08797341970433	0.121643310513641	0.816429010103529	1
B2M	ENSGALG00000002160	50.227345735348	47.6836703823999	60.4020471471403	1.26672394685109	0.34110215675842	0.473895022516398	1
ACO1	ENSGALG00000002162	416.039158894701	412.163935060372	431.540054232016	1.04701070987399	0.0662761996737497	0.880332326162635	1
DDX59	ENSGALG00000002164	160.301467333542	157.854559016513	170.089100601659	1.07750515196629	0.107694767410381	0.86675236803426	1
UNC13B	ENSGALG00000002165	186.101669542295	182.298042726271	201.316176806393	1.10432440083122	0.143164033278551	0.473026560024383	1
PATL2	ENSGALG00000002167	26.9967451763069	29.1101512686356	18.5431208069922	0.63699843521498	-0.650638266378095	0.617428381305973	1
PLEKHB2	ENSGALG00000002169	506.128089364405	497.53454610387	540.502262406545	1.08636127207477	0.119503954668071	0.789046342288419	1
ENSGALG00000002170	ENSGALG00000002170	0.507493146658528	0.402356623460905	0.92803923944902	2.30650916459734	1.20571102476553	0.556023139237858	1
FAM168B	ENSGALG00000002172	831.220342645301	851.139995091283	751.541732861372	0.882982514269901	-0.179543226465354	0.779269267965378	1
KIF14	ENSGALG00000002175	58.5614864255382	58.9539358462753	56.9916887425897	0.966715587763263	-0.0488365903730817	0.840720201475416	1
FBF1	ENSGALG00000002179	996.986576567642	1024.72565784663	886.030251451687	0.864651182164796	-0.209809857231108	0.546058853786473	1
CHFR	ENSGALG00000002180	238.521080929231	246.194839786192	207.826045501389	0.844152727497765	-0.244424054165678	0.709459965469004	1
NR5A2	ENSGALG00000002182	14.0300755130909	16.4099171806258	4.51070884295136	0.274877002321309	-1.86314188656291	0.562343313485401	1
PRR16	ENSGALG00000002183	6.15645319238242	4.79123492174095	11.6173262749483	2.42470395726851	1.27780861309244	0.114225584893276	1
RANBP17	ENSGALG00000002184	92.6782850978732	92.1461192923848	94.8069483198268	1.02887619194248	0.0410693884350201	0.708117318945108	1
UNC45B	ENSGALG00000002186	0.207786310476124	0.218475099261683	0.165031155333888	0.755377413222815	-0.404730448941696	1	1
HSD17B4	ENSGALG00000002187	278.404824078769	267.14453648948	323.445974435927	1.2107527209289	0.275904245116882	0.453704516236834	1
SNX1	ENSGALG00000002189	594.846812922392	602.684401857668	563.496457181289	0.934977668982988	-0.0969961868199558	0.772369298268003	1
ENSGALG00000002191	ENSGALG00000002191	1220.23948010976	1245.82135906583	1117.9119642855	0.897329264866485	-0.156290631898764	0.684431343971487	1
PTPRC	ENSGALG00000002192	8.23474338111163	7.49691913453727	11.186040367409	1.49208497072838	0.577329696020674	0.350485574742848	1
ARHGEF4	ENSGALG00000002193	26.1180127612956	26.4436318598536	24.8155363670633	0.938431471840974	-0.091676697561501	0.843225136413025	1
MRPL38	ENSGALG00000002194	286.144071695745	293.477214436375	256.811500733225	0.875064530057071	-0.192538685073141	0.613707325646817	1
NPM1	ENSGALG00000002197	10103.4919495271	9884.2167410125	10980.5927835853	1.11092189409643	0.151757388319386	0.84185597536846	1
FHOD1	ENSGALG00000002198	19.7820081663512	17.4789325424445	28.9943106619779	1.65881472404395	0.730152758126295	0.108951933658679	1
KLHL17	ENSGALG00000002199	263.252532429612	282.338387315831	186.909112884736	0.662003897740108	-0.595088383544037	0.0816724464895889	1
ACSM3	ENSGALG00000002200	0	0	0	NA	NA	NA	NA
PPL	ENSGALG00000002201	113.986307589069	109.639782200814	131.37240914209	1.19821844320588	0.260890945022689	0.538822689281885	1
FGF18	ENSGALG00000002203	95.405276838639	72.4347965631855	187.287197940453	2.58559707249376	1.37049746973192	0.188513835662224	1
SLC7A4	ENSGALG00000002204	442.921194430433	439.797306502056	455.416746143941	1.0355150870889	0.0503485732684953	0.722714178373786	1
FBRSL1	ENSGALG00000002205	1964.75851189284	1997.38330574839	1834.25933647062	0.918331164174496	-0.122913589661631	0.79513101543952	1
SNX22	ENSGALG00000002206	23.0975569327117	25.64249030059	12.9178234611985	0.503766338985464	-0.989173368609473	0.0901607444650454	1
ATP6V1G3	ENSGALG00000002207	47.8602596205778	16.0024566461724	175.2914715182	10.954035083115	3.45339050097582	0.000301408161379397	0.282679296515347
ENSGALG00000002208	ENSGALG00000002208	0.389595249075092	0.131210884981194	1.42313270545068	10.8461482113672	3.43911088474953	0.170965870913046	1
PPIB	ENSGALG00000002210	2227.01301933405	2218.59076470281	2260.702037859	1.01898109098179	0.0271272799630883	1	1
RAD51D	ENSGALG00000002212	72.0315531907436	72.2876579914868	71.0071339877706	0.982285717378381	-0.0257853726993932	0.670238668808708	1
ENSGALG00000002213	ENSGALG00000002213	0.824291594749945	0.798354683575176	0.92803923944902	1.16243977588143	0.217155974467683	0.613565391928277	1
ENSGALG00000002215	ENSGALG00000002215	0	0	0	NA	NA	NA	NA
NEK7	ENSGALG00000002216	292.793065403659	296.495227372075	277.984417529998	0.937567933196957	-0.0930048675001302	0.775450717867491	1
WBP2	ENSGALG00000002219	272.038430293576	266.605182241465	293.771422502016	1.10189689499714	0.139989236581153	0.849372903333304	1
UBN1	ENSGALG00000002221	1322.20588149334	1357.7599094375	1179.98976971672	0.869071005495789	-0.202454040872139	0.628061814711826	1
NOC2L	ENSGALG00000002222	723.529031201419	718.991499190018	741.679159247021	1.0315548376894	0.0448205172589678	0.894501510565508	1
LHX9	ENSGALG00000002223	27.9501702924727	31.0622908040995	15.5016882459657	0.499051674705199	-1.00273888657716	0.923844090562288	1
C1orf53	ENSGALG00000002224	1.59677251687139	1.60825214406276	1.5508540081059	0.964310238186989	-0.0524307294606534	1	1
RFFL	ENSGALG00000002225	150.018438603409	154.359573861253	132.653897572033	0.859382377482264	-0.218627901414812	0.521032015564089	1
DMXL1	ENSGALG00000002227	363.448847286524	372.681939753282	326.516477419489	0.876126376383155	-0.190789109271965	0.985482570966779	1
SAMD11	ENSGALG00000002228	1619.04388153238	1815.84414825163	831.842814655405	0.458102538952112	-1.12625753612777	0.0352311300831649	1
FBXW11	ENSGALG00000002229	957.763507773455	952.301459530017	979.611700747209	1.0286781469711	0.0407916621134619	0.890732143328317	1
RERE	ENSGALG00000002232	4095.02620725949	4170.64644597867	3792.54525238273	0.909342304965576	-0.137104622562705	0.898394878822415	1
UNC13D	ENSGALG00000002234	59.0544706238505	61.3743613287643	49.7749078041953	0.811004900524599	-0.302217462884793	0.745002711838742	1
TFCP2	ENSGALG00000002235	2151.25111422275	2171.74660458049	2069.26915279176	0.9528133477577	-0.0697344711385696	0.932604210583538	1
ENSGALG00000002237	ENSGALG00000002237	187.499746944191	183.501686961457	203.491986875128	1.10893796261323	0.149178658976918	0.605079905982379	1
ENSGALG00000002239	ENSGALG00000002239	269.456347086212	275.73189884847	244.35414003718	0.886201926790728	-0.174292631335445	0.61670319719245	1
C3orf18	ENSGALG00000002240	28.486977944546	26.3860874132814	36.8905400696042	1.39810573245639	0.483473469384596	0.492996690316692	1
GALNT9	ENSGALG00000002242	532.613472743004	597.127954514351	274.555545657615	0.459793489120625	-1.12094205788714	0.301369945860374	1
AGRP	ENSGALG00000002244	0	0	0	NA	NA	NA	NA
DENND1B	ENSGALG00000002246	15.0036719809566	14.4799990242579	17.0983638077516	1.18082630938768	0.239796770820128	1	1
ENSGALG00000002247	ENSGALG00000002247	33.2150463109595	32.0295827919137	37.9569003871425	1.18505759608974	0.244957178595053	0.583589122557552	1
NAB1	ENSGALG00000002248	304.611604498999	262.696714096187	472.271166110248	1.79778101806529	0.846217301502344	0.177571976799244	1
AGO1	ENSGALG00000002249	1307.98744140489	1370.5370435079	1057.78903299287	0.771806233186846	-0.373689399607005	0.410365169572331	1
DTWD2	ENSGALG00000002250	100.275740825838	99.3492164701848	103.981838248452	1.04662967603431	0.0657510706776928	0.995807870141089	1
ENSGALG00000002252	ENSGALG00000002252	25.7918913348148	29.5387300871806	10.8045363253515	0.365775248071362	-1.45097064334611	0.160669051794215	1
HEMK1	ENSGALG00000002253	40.0892918337648	40.6804293068235	37.72474194153	0.927343751881259	-0.108823872318728	0.804750433126712	1
ENSGALG00000002258	ENSGALG00000002258	0	0	0	NA	NA	NA	NA
CISH	ENSGALG00000002260	6.09980720495433	6.66832241075787	3.82574638174018	0.573719467368311	-0.801582622741617	0.980201389887536	1
ETF1	ENSGALG00000002262	986.375562894895	960.767428062558	1088.80810222424	1.13326916631623	0.180490560884654	0.583149000609773	1
KLHL6	ENSGALG00000002263	0.776721539698886	0.970901924623607	0	0	-Inf	0.631338118004094	1
OGDHL	ENSGALG00000002266	163.110789266869	163.896559716501	159.967707468341	0.976028464203544	-0.0350048727482868	0.765211240853372	1
DCUN1D3	ENSGALG00000002267	102.833948499577	100.194680440944	113.391020734108	1.13170699517268	0.178500485264875	0.454332610296509	1
TMEM194B	ENSGALG00000002268	269.304047926071	254.400726851415	328.917332224694	1.29291034776328	0.370622240096696	0.329033533909047	1
NOC4L	ENSGALG00000002272	3375.78963781871	3741.57579691653	1912.64500142739	0.511187025264493	-0.968076876020539	0.296066844052128	1
LYRM1	ENSGALG00000002273	99.3549368839682	98.7296787428429	101.855969448469	1.03166515626744	0.0449747965564392	1	1
EME2	ENSGALG00000002276	94.6237230900838	101.297502876223	67.9286039455264	0.670585177489808	-0.576507500509444	0.159715488914469	1
KLHL24	ENSGALG00000002277	257.952254443497	267.691351575458	218.995865915654	0.818090926833407	-0.289666894261442	0.619118756143127	1
UNK	ENSGALG00000002278	234.000731886848	239.50049912522	212.00166293336	0.885182551634341	-0.175953081297809	0.789767438274764	1
CSNK1G1	ENSGALG00000002279	1523.14150555136	1541.57397904774	1449.41161156584	0.940215410525523	-0.0889367677841882	0.846000938722959	1
MFSD6	ENSGALG00000002280	279.676298298995	271.788841180193	311.226126774204	1.14510266655085	0.195476951932462	0.495674622531591	1
TMEM200A	ENSGALG00000002282	204.207840616935	187.753653466064	270.024589220418	1.43818553852655	0.524249808075654	0.197401392187021	1
MAPKAPK3	ENSGALG00000002283	195.07472004323	191.282340416329	210.244238550837	1.09913041681337	0.136362578759331	0.47257357745078	1
TRAPPC3	ENSGALG00000002284	1408.74835917019	1428.11641633578	1331.27613050786	0.932190201918983	-0.101303745834987	0.840288167322422	1
SPSB3	ENSGALG00000002285	310.795588637092	318.156444681027	281.352164461351	0.884320180103299	-0.177359283399024	0.800784484786073	1
H3F3B	ENSGALG00000002286	7480.74199562606	7678.6715475717	6689.02378784353	0.871117321063024	-0.199061062495443	0.549708457435375	1
CRB1	ENSGALG00000002287	25.6787484850968	27.8082811848619	17.1606176860364	0.617104580177294	-0.696413092517673	0.253524187652516	1
LIG3	ENSGALG00000002288	509.818673618466	520.662329084611	466.444051753888	0.895866717636275	-0.158643983260859	0.779446061200411	1
CHAT	ENSGALG00000002289	0.383764950704097	0.479706188380122	0	0	-Inf	1	1
ENSGALG00000002290	ENSGALG00000002290	1.84775940871801	2.10341031673015	0.825155776669438	0.392294251913806	-1.34999189838696	1	1
SEMA6A	ENSGALG00000002294	1125.16960590151	1172.37886169502	936.332582727489	0.798660410316292	-0.324345893981367	0.47849651102717	1
COL8A2	ENSGALG00000002298	123.96528833303	77.9758644365456	307.922983918966	3.94895248861966	1.9814700102786	0.000576551422372722	0.354394542584107
RGR	ENSGALG00000002299	0.851286447468571	1.06410805933571	0	0	-Inf	1	1
CNOT1	ENSGALG00000002301	1289.83056142699	1300.47515353988	1247.25219297542	0.959074219588445	-0.060285629916176	0.958133725508898	1
YEATS2	ENSGALG00000002302	919.265564614208	937.83288870091	844.996268267398	0.901009421239098	-0.150385903494648	0.741701642115861	1
LRIT1	ENSGALG00000002303	1.30684073736068	1.07415529146195	2.23758252095561	2.08310896826678	1.05873830930953	0.436514526846252	1
ADPRHL2	ENSGALG00000002304	635.848818212216	611.203873554202	734.428596844273	1.2016098533105	0.264968548244373	0.41875660499446	1
ZBTB41	ENSGALG00000002305	87.0702417020639	92.1604748162991	66.7093092451233	0.72383860193964	-0.466260046942206	0.458310565512824	1
LRIT2	ENSGALG00000002307	0.120396270771451	0.109237549630841	0.165031155333888	1.51075482644563	0.595269551058304	0.52881613795264	1
COMMD10	ENSGALG00000002308	110.288273200861	105.856969250245	128.013489003327	1.20930619788201	0.2741795830778	0.469308234352484	1
HIBCH	ENSGALG00000002310	369.971097011671	368.845167621444	374.47481457258	1.01526290011454	0.021853358523535	0.856735728105474	1
GALK1	ENSGALG00000002311	4.19254542433166	4.9802746145663	1.04162866339312	0.209150848900292	-2.25738424129099	0.228012312505607	1
TMEM132E	ENSGALG00000002312	17354.4880378829	18962.3434324365	10923.0664596686	0.576039902377462	-0.79575934403887	0.102026663239631	1
SLC38A7	ENSGALG00000002313	432.054373376334	420.547735559167	478.080924645002	1.13680537123649	0.184985276229165	0.4336895701968	1
CDHR1	ENSGALG00000002314	1.90447121998661	1.99287552295679	1.5508540081059	0.778199134989084	-0.361788718210175	1	1
PARL	ENSGALG00000002315	436.366871085405	443.23451112207	408.896310938744	0.922528144082469	-0.1163351699378	0.921360222704599	1
[4Fe-4S]	ENSGALG00000002316	231.584969872375	221.556757193312	271.697820588628	1.22631249902059	0.29432666527578	0.427819961581574	1
SORD	ENSGALG00000002317	332.134008050147	331.402807695079	335.058809470422	1.01103189740839	0.0158285140628508	0.954432524287349	1
LVRN	ENSGALG00000002318	1.50494135310798	1.88117669138498	0	0	-Inf	0.295070759394793	1
TEKT2	ENSGALG00000002319	33.6355156359322	39.623152488719	9.68496822478487	0.244426998269314	-2.03252444754562	0.0109559715115385	1
GOT2	ENSGALG00000002321	843.545911149909	835.296005021941	876.545535661784	1.04938312932403	0.0695415014243993	0.811938801502716	1
IGFALS	ENSGALG00000002325	1.82270740783206	1.84941296893013	1.71588516343978	0.927799897733177	-0.10811440772079	1	1
ENSGALG00000002326	ENSGALG00000002326	78.2602991163578	72.0697138297756	103.022640262687	1.42948590729832	0.515496397114131	0.128555296601094	1
NRG3	ENSGALG00000002327	35.3554902946936	37.7641564080997	25.7208258410695	0.68109096793045	-0.554080594421715	0.537850295041909	1
CCL1	ENSGALG00000002329	0.143447539915507	0.179309424894383	0	0	-Inf	1	1
DOCK3	ENSGALG00000002335	728.298084473181	767.115280240658	573.029301403274	0.746992422342967	-0.420834486817524	0.365732130883594	1
ENSGALG00000002336	ENSGALG00000002336	1336.74510751298	1397.74796670487	1092.73367074539	0.781781620703382	-0.355162426903505	0.376737684110225	1
ASPM	ENSGALG00000002338	819.852987707211	819.31604014112	822.000777971574	1.00327680369835	0.00471969989676119	0.912069916599649	1
ZNF609	ENSGALG00000002340	5484.10856173827	5637.36746529099	4871.07294752738	0.864068730221749	-0.210782022306047	0.644391243763192	1
AP3S1	ENSGALG00000002341	408.455591778654	406.962401019854	414.428354813857	1.01834556159315	0.0262272032611812	0.827712214196953	1
GPC1	ENSGALG00000002342	4898.60649280902	4825.23922226171	5192.07557499825	1.07602449035979	0.105710914064185	0.648638404815778	1
ATG12	ENSGALG00000002345	422.595063697132	421.898442091744	425.381550118683	1.00825579731859	0.0118617010462823	0.918994766245131	1
CLSPN	ENSGALG00000002346	222.70283721512	215.685560432025	250.771944347497	1.16267377308519	0.217446357366821	0.672066991566207	1
C3orf58	ENSGALG00000002347	18.4919307493951	17.7294536430704	21.541839174694	1.21503119094218	0.280993349584153	0.700715212743796	1
PMS1	ENSGALG00000002348	218.249228965198	222.352389688315	201.836586072732	0.907732929498344	-0.139660200415063	0.867281171407712	1
KRT6A	ENSGALG00000002349	0	0	0	NA	NA	NA	NA
DNAH3	ENSGALG00000002350	161.08199059604	169.632380844041	126.880429604035	0.747972934015986	-0.418942028875246	0.580735374121735	1
PNP	ENSGALG00000002351	0.266686041982023	0.237981541963137	0.381504042057566	1.60308248661008	0.680848661276365	1	1
OAZ2	ENSGALG00000002352	2071.52921560438	2178.84509718388	1642.26568928641	0.753732191154392	-0.407876084822259	0.188172054613261	1
C1orf216	ENSGALG00000002353	681.174716961593	688.638309368324	651.320347334669	0.945809053132861	-0.0803791437795549	0.753364713477547	1
PUS1	ENSGALG00000002354	713.157201317422	712.739058602197	714.829772178319	1.00293335064339	0.00422573566979697	1	1
RBPMS2	ENSGALG00000002355	115.898359535601	127.60451025658	69.0737566516847	0.5413112476416	-0.885469729468889	0.0675865355781352	1
CMTR2	ENSGALG00000002356	33.5966426003365	33.0645421930139	35.7250442296272	1.08046390060635	0.111650871099585	0.864528522890274	1
CDO1	ENSGALG00000002358	11.9895411189398	11.2752109537883	14.8468617795458	1.31677019972363	0.397003591117143	0.58726611843811	1
MANF	ENSGALG00000002362	723.209590360679	706.349311608745	790.650705368415	1.11934802281844	0.162658662527218	0.618641797192451	1
HSPA9	ENSGALG00000002363	1724.67414503891	1660.80695632448	1980.14289989662	1.1922775807002	0.253720156671599	0.451943758093635	1
SEC16A	ENSGALG00000002364	584.343746876181	588.861132534911	566.274204241259	0.961643030851058	-0.056426640803277	1	1
ENSGALG00000002367	ENSGALG00000002367	167.578418520038	191.63011949309	71.3716146278257	0.37244465962147	-1.42490201889889	0.0925303820559405	1
F13B	ENSGALG00000002369	0.370294340887887	0.272115905081075	0.763008084115132	2.80398194250277	1.48747705849775	0.630183967806455	1
SH2D4B	ENSGALG00000002370	27.1020051719501	30.7380470831375	12.5578375272004	0.408543766402435	-1.29143745546494	0.125350989531813	1
RUSC2	ENSGALG00000002371	3333.93302971213	3487.81836098133	2718.39170463533	0.779396007271	-0.359571554072076	0.38119182859665	1
RBM15B	ENSGALG00000002372	629.723925958405	657.442489419592	518.849672113659	0.78919400626466	-0.341548095700051	0.412086422109421	1
SLC9A9	ENSGALG00000002374	11.2999139210186	9.79119212068401	17.3348011223571	1.77044847130894	0.824114854873208	0.288250967356933	1
NOTCH1	ENSGALG00000002375	589.622140721014	556.011540519222	724.064541528179	1.30224732539188	0.381003474026356	0.43827976295953	1
ENO1	ENSGALG00000002377	11175.6413460617	11610.0427617592	9438.03568327181	0.812919976002027	-0.298814754773175	0.354712345804683	1
MRPS17	ENSGALG00000002379	578.805562371623	588.363670288039	540.573130705959	0.918773809472832	-0.122218362988903	0.698119862141336	1
CD72	ENSGALG00000002383	1.39532531171455	1.05124521325718	2.77164570554402	2.63653586298514	1.39864362084023	0.251567019752626	1
OSGEPL1	ENSGALG00000002384	127.509753106826	129.806854653369	118.321346920654	0.911518480565718	-0.133656188430704	0.726626913646392	1
ENSGALG00000002386	ENSGALG00000002386	2891.26773553765	3155.66793767188	1833.66692700071	0.581070937506027	-0.783213795386706	0.366883854734546	1
GBAS	ENSGALG00000002388	852.890419147823	871.324103448849	779.155681943716	0.894220277919186	-0.161297833147105	0.650422580542664	1
ITGB4	ENSGALG00000002389	289.648672627317	312.018179373234	200.170645643647	0.641535201717217	-0.640399665192808	0.215176607159353	1
CA6	ENSGALG00000002390	4.15823825672192	4.73377820117789	1.85607847889804	0.39209240484402	-1.35073439896501	0.581000405930447	1
MPP3	ENSGALG00000002392	315.332830013199	324.381810775769	279.136906962917	0.860519602795706	-0.216720037387684	0.602943955873846	1
TFAP2E	ENSGALG00000002393	95.3955996072898	84.7254453102544	138.076216795431	1.62969006878409	0.704597621669079	0.1412783108232	1
RGP1	ENSGALG00000002394	258.687922951753	256.329657806117	268.120983534296	1.04600062992749	0.0648837204118034	0.826431248933333	1
ENSGALG00000002395	ENSGALG00000002395	0.382574942237405	0.478218677796756	0	0	-Inf	1	1
PSPH	ENSGALG00000002397	215.640822683185	217.554141286882	207.987548268398	0.956026610378936	-0.0648773196442751	0.511780025860972	1
VPRBP	ENSGALG00000002398	702.335856567297	737.701761009662	560.872238797836	0.760296732964543	-0.395365503139264	0.291927582433366	1
ENSGALG00000002399	ENSGALG00000002399	208.668439156564	209.784205821447	204.205372497032	0.973406800085017	-0.0388852417681074	0.850276473915186	1
ASNSD1	ENSGALG00000002402	254.678228759005	253.169737871576	260.71219230872	1.02979208534383	0.0423530871929559	0.866828255261246	1
ULK1	ENSGALG00000002403	333.650572446994	337.123549996439	319.758662249213	0.948491027258671	-0.0762939691058017	0.96199343780062	1
HYDIN	ENSGALG00000002407	86.7996599441395	98.6008634018222	39.5948461134087	0.40156693103234	-1.31628762639546	0.276220276297618	1
NCDN	ENSGALG00000002408	280.844272184163	277.168566539361	295.547094763371	1.06630812596637	0.0926243870373802	0.828367756920942	1
GBA2	ENSGALG00000002412	968.693279121748	955.237090069252	1022.51803533173	1.07043376556662	0.0981955299178741	0.761405507021124	1
CELF4	ENSGALG00000002413	137.162178208493	136.53083310307	139.687558630183	1.02312097169092	0.0329767364228445	0.774607553844681	1
TSPAN14	ENSGALG00000002414	108.694700986492	112.980433351491	91.551771526495	0.81033298254106	-0.303413231895505	0.731605982407929	1
SAP30BP	ENSGALG00000002415	93.6872112541647	92.3997331217027	98.8371237840123	1.06966893133588	0.0971643433300869	0.588621940149087	1
GMPPA	ENSGALG00000002417	601.442324737428	583.925452808787	671.509812451993	1.14999236498753	0.201624282881659	0.610725150040721	1
KIAA1328	ENSGALG00000002419	39.2749001714601	39.6725971250663	37.6841123570352	0.949877625561985	-0.0741864344615969	0.937368360675003	1
EGFL7	ENSGALG00000002420	65.6292169660628	57.0380331489111	99.9939522346697	1.75311010415826	0.809916607469275	0.173426177313639	1
C10ORF58	ENSGALG00000002421	177.827768588559	180.981487777516	165.21289183273	0.912871774133221	-0.131515867551697	0.821475474410248	1
ENSGALG00000002422	ENSGALG00000002422	0.280734432194713	0.350918040243391	0	0	-Inf	1	1
RECQL5	ENSGALG00000002424	116.427779564389	119.423589127797	104.444541310754	0.874572118235253	-0.193350739522117	0.735582099999148	1
EXOSC3	ENSGALG00000002426	117.522610899122	120.952180720224	103.804331614713	0.858226209702025	-0.220570134106654	0.455210827601461	1
SMIM5	ENSGALG00000002427	3.02619010454595	3.52233046483416	1.04162866339312	0.295721447431582	-1.75768921503715	0.48731018845181	1
ZP2	ENSGALG00000002428	1.65831526940139	1.56720171171673	2.02276950014	1.2906886746086	0.368141051951777	0.914163509592022	1
SMN	ENSGALG00000002430	656.887888826247	644.395304582258	706.858225802207	1.09693261384088	0.133474901617465	0.690316830281713	1
ENSGALG00000002431	ENSGALG00000002431	7.47615365782973	7.03795440651206	9.22895066310041	1.31131151610773	0.391010453947886	0.668809040628053	1
DYDC1	ENSGALG00000002432	0.177250359879186	0.180305161015511	0.165031155333888	0.915288028387	-0.127702284018738	0.629486114391468	1
SLC40A1	ENSGALG00000002433	34.7243753684679	31.6080429165063	47.1897051763142	1.49296510704466	0.57818044780207	0.251857836798169	1
ENSGALG00000002435	ENSGALG00000002435	0.902130264040172	0.917840916205076	0.839287655380554	0.914415167772963	-0.129078760572343	1	1
ENSGALG00000002436	ENSGALG00000002436	0	0	0	NA	NA	NA	NA
FAM69B	ENSGALG00000002437	196.085174326504	207.802439511538	149.216113586366	0.718067188898813	-0.477809252850167	0.153930350029466	1
BDP1	ENSGALG00000002439	259.147637617302	259.756628239575	256.711675128213	0.988277669247564	-0.017011652505074	0.930013598352602	1
ANKS4B	ENSGALG00000002442	58.0765980030325	53.992417576526	74.4133197090585	1.37821796187565	0.462804064857031	0.56405837777913	1
FBXL16	ENSGALG00000002443	1053.16492492732	1201.89352300644	458.250532610834	0.381273818220233	-1.39110062918053	0.0134029048057765	1
ENSGALG00000002444	ENSGALG00000002444	20.6631035962232	21.6691494131488	16.6389203285205	0.767862180987319	-0.38108070145206	0.734158527936994	1
KIAA0319L	ENSGALG00000002445	559.901813635672	547.457499893056	609.679068606137	1.11365552344289	0.155303046434714	0.506803704524939	1
CTNNA1	ENSGALG00000002447	1964.52313017776	1953.24648342318	2009.62971719608	1.02886642021446	0.0410556864068985	0.780877646611496	1
CCT6	ENSGALG00000002448	3493.59463012612	3372.85645983279	3976.54731129944	1.17898504091591	0.237545413369965	0.535152723358998	1
ENSGALG00000002449	ENSGALG00000002449	0	0	0	NA	NA	NA	NA
WDR24	ENSGALG00000002450	583.705688187581	605.448625196192	496.733940153138	0.820439455110124	-0.285531221886023	0.533731979801177	1
KCNT2	ENSGALG00000002451	227.717892776871	229.89257758585	219.019153540955	0.952702152635465	-0.0699028462072261	0.703389270298112	1
AQP3	ENSGALG00000002452	4.4179554358093	3.78083826562694	6.96642411653871	1.84256073047958	0.881712171080346	0.613814509788611	1
ABCA7	ENSGALG00000002453	738.596617588207	800.082208149339	492.654255343677	0.615754544127696	-0.699572725364422	0.123017660648513	1
ENSGALG00000002454	ENSGALG00000002454	0.051865333588491	0.0648316669856138	0	0	-Inf	1	1
LRRTM2	ENSGALG00000002455	57.3354262007172	53.2558094431944	73.6538932308083	1.3830208197168	0.46782287469238	0.248613606913943	1
SIL1	ENSGALG00000002457	43.1048650303587	41.7748975533999	48.4247349381939	1.15918261382433	0.21310786169009	0.531225313572328	1
VAC14	ENSGALG00000002458	601.368632422718	613.156824763024	554.215863061496	0.903872941927527	-0.145808108678525	0.655296444667279	1
ENSGALG00000002459	ENSGALG00000002459	0.150142229034785	0.187677786293482	0	0	-Inf	1	1
WDR75	ENSGALG00000002460	369.203244230046	366.839507847738	378.658189759281	1.03221758196353	0.0457471096500806	0.786518186646023	1
MMP17	ENSGALG00000002461	2250.30274246495	2385.76949669343	1708.43572555105	0.71609421107901	-0.481778690477088	0.318077356522727	1
SEC11A	ENSGALG00000002462	742.472961026373	758.925696512426	676.662019082163	0.891605096772585	-0.165523231242237	0.775740906073868	1
SUMF2	ENSGALG00000002463	257.879148973863	265.157329001938	228.766428861564	0.862757328724987	-0.212973271146552	0.704216694552574	1
SLC2A5	ENSGALG00000002466	13.3795594230873	13.1968614285556	14.1103514012144	1.06922024434402	0.096559058573006	0.900663268618813	1
MTSS1L	ENSGALG00000002467	969.346190202749	985.471157830423	904.846319692056	0.918186506527632	-0.123140864218819	0.675794526740088	1
CDC73	ENSGALG00000002469	290.69387679421	286.309276404539	308.232278352893	1.0765710501024	0.106443535713103	0.773466980446303	1
CYP27A1	ENSGALG00000002470	24.8202274979046	25.1629445261353	23.4493593849818	0.931900452295094	-0.101752243710244	0.808284894228782	1
ZNF592	ENSGALG00000002471	515.675313953628	528.113511392922	465.922524196451	0.88223935601943	-0.180757975505051	0.691211402379881	1
GPR157	ENSGALG00000002473	35.4313677560688	37.4212530458298	27.4718265970247	0.734123642609721	-0.445905029696802	0.452816251771193	1
ENSGALG00000002475	ENSGALG00000002475	18.182932969038	18.3129184123835	17.6629911956559	0.964509904861035	-0.052132041039605	0.601335337268974	1
B3GALT2	ENSGALG00000002477	38.9832196448125	34.389834441005	57.3567604600425	1.66784055208049	0.737981371685318	0.174931774766597	1
MATR3	ENSGALG00000002478	3370.42717995311	3370.29846284022	3370.94204840467	1.00019095803281	0.000275467906386579	0.977309554836982	1
MAT1A	ENSGALG00000002479	3.61401416799083	3.65645712506789	3.44424233968261	0.941961637145864	-0.0862597898544253	0.648639188614096	1
ALPK3	ENSGALG00000002480	48.7553887388706	45.3908785375854	62.2134295440113	1.37061523258459	0.454823625857745	0.309540119393095	1
CRYM	ENSGALG00000002484	534.182498622992	552.223720669964	462.017610435106	0.836649338196811	-0.257305016971107	0.471694604209589	1
PHKG1	ENSGALG00000002485	394.499105303234	390.541424733401	410.329827582565	1.05066915209487	0.0713084468688527	0.869616985345614	1
RNF123	ENSGALG00000002486	607.77287295731	620.071090080385	558.580004465008	0.900832200373339	-0.150669697210954	0.705194928077611	1
SFSWAP	ENSGALG00000002487	1305.49917723119	1379.26147759208	1010.4499757876	0.732602187622645	-0.448898085804267	0.221295396631389	1
PAIP2	ENSGALG00000002488	1576.75367442779	1622.90634897932	1392.14297622164	0.85780857108433	-0.221272363666655	0.449825340860403	1
PPP1R26	ENSGALG00000002489	81.8366424820112	81.9801086058404	81.2627779866944	0.991249943049052	-0.0126792169588703	0.889142563620321	1
UQCRC2	ENSGALG00000002490	1324.8639026205	1298.67997961582	1429.5995946392	1.10080975843033	0.138565164375616	0.725150741005271	1
H6PD	ENSGALG00000002492	58.9761202763039	59.5103679453652	56.8391296000589	0.955113059496479	-0.0662565756441169	0.872586872896646	1
ENSGALG00000002493	ENSGALG00000002493	0	0	0	NA	NA	NA	NA
CHCHD2	ENSGALG00000002495	2753.46471082888	2720.46904738781	2885.44736459317	1.06064333551737	0.0849396000921209	1	1
LL	ENSGALG00000002496	1.35922147506032	1.39382891946587	1.22079169743812	0.875854762653328	-0.191236438042198	1	1
RHOT2	ENSGALG00000002497	578.378452647555	583.402483536335	558.282329092437	0.956941982331597	-0.0634966355258861	0.854355128515172	1
ENSGALG00000002499	ENSGALG00000002499	516.881863155829	527.466871665417	474.541829117477	0.899661864297116	-0.152545224961104	0.807371983471544	1
GMPPB	ENSGALG00000002500	6921.77713519684	7004.83783682794	6589.53432867243	0.940711902569385	-0.0881751364110149	0.821493144173126	1
VKORC1L1	ENSGALG00000002501	86.3333502688903	83.2562252240737	98.6418504481567	1.18479849624067	0.244641714656084	0.394457137172609	1
SP-A	ENSGALG00000002503	4.87081399592479	5.95188369555812	0.546535197391454	0.0918255841926702	-3.4449600203894	0.06249226665796	1
TROVE2	ENSGALG00000002504	73.7117091435393	74.1634178385352	71.9048743635554	0.96954639442458	-0.0446181595209344	0.691907844281581	1
ENSGALG00000002505	ENSGALG00000002505	11.1819006919371	10.7687028512115	12.8346920548398	1.19185125935534	0.253204201588743	0.525770990692967	1
SPSB1	ENSGALG00000002506	208.01260027484	214.320493749814	182.781026374941	0.852839703646396	-0.229653491076849	0.757782125026221	1
MBL2	ENSGALG00000002507	21.900125100824	26.6471966207794	2.91183902100227	0.109273746970127	-3.19398125989211	0.00746512689735325	1
COL5A2	ENSGALG00000002509	936.80137009927	780.359420702313	1562.5691676871	2.00237112058032	1.00170938885961	0.131382741469021	1
IP6K1	ENSGALG00000002510	3410.13283332223	3479.3269968947	3133.35617903233	0.900563868193145	-0.151099498869008	0.817405281266913	1
SYCP1	ENSGALG00000002511	2.55531907019565	2.59308045219517	2.40427354219757	0.927188178894424	-0.109065921941498	1	1
SLC23A1	ENSGALG00000002513	11.9822320276163	13.8022040620706	4.7023438897994	0.340695143228738	-1.5534467136103	0.499793065046128	1
SFPQ	ENSGALG00000002514	5416.8891037366	5411.71600348981	5437.58150472377	1.00477953780599	0.006878989359678	0.915078566818239	1
OLFM1	ENSGALG00000002515	3543.31137703705	3698.46593909491	2922.69312880562	0.790244706030971	-0.339628629557902	0.369108668998252	1
ZMYM6NB	ENSGALG00000002517	84.896019501701	98.1403689531805	31.9186216957832	0.325234376396226	-1.62044834044104	0.0485113287097891	1
ENSGALG00000002518	ENSGALG00000002518	45.4345549224475	52.9059012366709	15.5491696655538	0.293902368206443	-1.76659111090347	0.0398171004885398	1
SLC25A33	ENSGALG00000002519	212.812566153826	207.257708679247	235.031996052145	1.13400846487154	0.18143140940061	0.587578739433555	1
UBA7	ENSGALG00000002521	2613.01826183255	2599.87281023752	2665.60006821268	1.02528095132821	0.0360192966070584	1	1
ENSGALG00000002522	ENSGALG00000002522	44.3646283840459	42.9991715497284	49.8264557213155	1.15877710954713	0.212603091042136	0.386865675917842	1
CREB3	ENSGALG00000002523	204.91294546912	208.571271476725	190.279641438699	0.912300337872431	-0.132419243492125	0.866323011394909	1
UCHL5	ENSGALG00000002524	450.87636223724	452.72293734137	443.490061820717	0.979605902950548	-0.02972662750668	0.911849419584512	1
RASGEF1A	ENSGALG00000002525	96.2800417732921	108.780219736902	46.2793299188533	0.42543883465933	-1.23297636433147	0.214972045540654	1
SMIM12	ENSGALG00000002526	2532.1159985826	2901.39159804327	1055.0136007399	0.363623304572679	-1.45948343024529	0.081288050913664	1
TMEM201	ENSGALG00000002527	221.802301295853	224.611269184695	210.566429740489	0.937470459540225	-0.0931548641741781	0.852328509013238	1
DNAJC18	ENSGALG00000002528	478.064138543234	467.410733340208	520.677759355341	1.11396192302748	0.155699919932635	0.652131004988448	1
MCCC2	ENSGALG00000002529	354.267235087331	354.0775498384	355.025976083056	1.00267858339251	0.0038592126698362	1	1
SF3B3	ENSGALG00000002531	2125.71402250445	2124.95723608941	2128.74116816459	1.00178070975308	0.00256673650130916	1	1
GJA4	ENSGALG00000002532	32.1871645341338	34.0690943873534	24.6594451212554	0.723806886114622	-0.466323261677935	0.508457575423039	1
WDR90	ENSGALG00000002535	126.09981004416	124.302546972525	133.288862330698	1.07229389563642	0.100700375633777	0.725080067657125	1
STX2	ENSGALG00000002536	508.848213226801	506.205913889284	519.41741057687	1.02609905638217	0.0371700109188038	0.896933172837503	1
SHF	ENSGALG00000002538	187.703189267362	186.778849738607	191.400547382379	1.02474422371826	0.0352638578072834	0.889410760467572	1
SK2	ENSGALG00000002539	69.2510113363108	72.9882519274506	54.3020489717514	0.743983415656084	-0.42665763271722	0.600280273713096	1
RGS2	ENSGALG00000002540	213.327383598019	198.957469072706	270.80704169927	1.36113031072137	0.444805192949166	0.373392565044307	1
ENSGALG00000002541	ENSGALG00000002541	50.4269177481218	50.5989663293599	49.7387234231695	0.982998804746507	-0.0247384325303921	0.731091829095181	1
GUSB	ENSGALG00000002542	78.7492195463761	77.2162765851609	84.8809913912369	1.09926294228423	0.136536518367579	0.43359243960876	1
CSGALNACT2	ENSGALG00000002543	122.559645292044	124.192533289579	116.028093301904	0.934259816017779	-0.0981042781911364	1	1
PCDH12	ENSGALG00000002544	25.7858004609621	23.0473403779573	36.7396407929814	1.59409459792244	0.672737245328427	0.200777074129449	1
COL5A1	ENSGALG00000002546	1017.70957608139	1099.43653630077	690.801735203883	0.628323429679895	-0.670420716852104	0.25275268506778	1
ENSGALG00000002547	ENSGALG00000002547	0.22608636944509	0.0918559407775792	0.763008084115132	8.30657307144333	3.05425340689506	0.343024619216592	1
TLN1	ENSGALG00000002548	1608.00442222107	1645.4165394233	1458.35595341217	0.88631414506342	-0.174109956833028	0.646399419961727	1
RGS1	ENSGALG00000002549	0.764178278481409	0.955222848101761	0	0	-Inf	0.72457007775754	1
TSHB	ENSGALG00000002550	0	0	0	NA	NA	NA	NA
CFAP70	ENSGALG00000002551	19.964854651517	23.0019638811253	7.81641773308378	0.339815233754788	-1.5571775655852	0.0374899193968748	1
COL3A1	ENSGALG00000002552	25.7093501670743	22.0133676371632	40.4932802867188	1.83948594118592	0.879302650130482	0.409094357366606	1
PCDH1	ENSGALG00000002553	1306.35339533902	1199.98939958226	1731.8093783661	1.44318723062802	0.529258478745339	0.440278002435341	1
TSPAN2	ENSGALG00000002554	5.45248162629846	3.72280651335393	12.3711820780766	3.3230795190941	1.73252081618074	0.191261081761142	1
RET	ENSGALG00000002555	1292.48966100226	1043.5713889192	2288.1627493345	2.19262694783564	1.13266037366702	0.129109078314487	1
NGF	ENSGALG00000002556	4.11751722889016	4.35549109601154	3.16562176040463	0.726811670744428	-0.460346509121159	0.801666885029754	1
ADGRD1	ENSGALG00000002557	0.623626247413725	0.588780788238373	0.763008084115132	1.29591199196231	0.373967745174094	1	1
ASL1	ENSGALG00000002558	12.7421438383571	13.3725069791261	10.2206912752813	0.764306295837827	-0.387777180539408	0.490316378577989	1
HMHA1	ENSGALG00000002559	40.4825581248946	38.2130943209755	49.560413340571	1.29694844715485	0.375121134553222	0.516647253768162	1
ENSGALG00000002560	ENSGALG00000002560	0.127054019903465	0.158817524879331	0	0	-Inf	1	1
FANCE	ENSGALG00000002561	85.0411721098745	84.2673965447684	88.1362743702991	1.04591191830016	0.0647613598236438	0.897420177496272	1
ARAP3	ENSGALG00000002562	679.885913653722	697.792551550257	608.259362067581	0.871690820883996	-0.198111577170447	0.686905920904004	1
TPM4	ENSGALG00000002563	517.664835861131	459.697652268039	749.5335702335	1.63049249117432	0.705307797130218	0.118700902924758	1
RGS4	ENSGALG00000002564	180.516706377653	169.999147713459	222.586941034427	1.30934151157985	0.388841440142385	0.60791534795297	1
ENSGALG00000002567	ENSGALG00000002567	0	0	0	NA	NA	NA	NA
RAN	ENSGALG00000002569	2228.23169475399	2127.77636376462	2630.05301871146	1.23605707042359	0.305745355957742	0.489623395650528	1
ENSGALG00000002570	ENSGALG00000002570	20.3554758523033	21.6128304865797	15.3260573151978	0.70911847130409	-0.495901418502111	0.884537854045833	1
ENSGALG00000002574	ENSGALG00000002574	29.032055241322	29.3027019385277	27.9494684524991	0.953818815450278	-0.0682128526362516	1	1
CRYD2	ENSGALG00000002576	5.15285378218976	5.56446971967797	3.50639003223692	0.630139116372052	-0.666257726046553	1	1
STARD10	ENSGALG00000002577	2400.06298139949	2686.18955066678	1255.55670433035	0.467411804211169	-1.09723392588884	0.0845867674723702	1
ENSGALG00000002578	ENSGALG00000002578	491.173033802676	481.953766171884	528.050104325843	1.0956447306556	0.131780071646695	0.745042517833404	1
RIMBP2	ENSGALG00000002579	536.026388332478	466.858388038457	812.698389508563	1.74078138110184	0.799735031131212	0.0658708184140889	1
HTATIP2	ENSGALG00000002581	294.029218279472	282.858982838245	338.71016004438	1.1974523723649	0.259968275151913	0.427927891748964	1
PIK3CD	ENSGALG00000002583	137.777132534895	142.705354556259	118.064244449436	0.827328762936438	-0.27346735508425	0.639513714802452	1
GULP1	ENSGALG00000002585	44.1550356230869	43.5129694761945	46.7233002106566	1.0737787094999	0.102696705053534	0.838188706804764	1
CRCP	ENSGALG00000002587	412.460852748626	397.332041757209	472.976096714293	1.19037995179686	0.25142213410662	0.537716872641407	1
PPARD	ENSGALG00000002588	333.580288024149	329.97397571293	348.005537269028	1.05464540504184	0.0767580146869919	0.730362062629656	1
ENSGALG00000002590	ENSGALG00000002590	0.611711086291433	0.723381069030819	0.165031155333888	0.228138615176915	-2.13201743425578	1	1
POLR2E	ENSGALG00000002591	512.04297286233	490.311303313505	598.969651057629	1.22161093780587	0.288784884607946	0.406570309289435	1
TFPI	ENSGALG00000002594	17.2369914262408	16.6284656770936	19.6710944228297	1.18297711916545	0.242422169716773	1	1
ENSGALG00000002595	ENSGALG00000002595	2126.85288484924	2149.81189352906	2035.01685012998	0.94660228471867	-0.0791696907190542	0.818202432046293	1
MSS51	ENSGALG00000002597	1.58597519049454	1.77618004395082	0.825155776669438	0.464567643060562	-1.10603942033963	0.827011959724286	1
TPST1	ENSGALG00000002598	332.34701609629	339.87916693074	302.218412758488	0.88919369635878	-0.16943037399003	0.537998766456919	1
CZH9ORF100	ENSGALG00000002599	81.2571933817734	76.3391738477826	100.929271517737	1.32211637132707	0.402849166972358	0.525806419143669	1
CSMD2	ENSGALG00000002602	482.349015786567	493.463546202977	437.890894120928	0.887382457104157	-0.172372062462835	0.728288930770184	1
COG4	ENSGALG00000002603	650.540840621428	653.941387793738	636.938651932192	0.973999602748941	-0.0380069109906781	0.851860120956946	1
GGPS1	ENSGALG00000002604	56.6576984964348	55.3401072917009	61.9280633153705	1.11904487262636	0.162267888161983	0.832517161146599	1
MRPL17	ENSGALG00000002605	501.180227236917	510.395681686865	464.318409437126	0.909722448870546	-0.136501640471659	0.688810818881969	1
calsyntenin-1	ENSGALG00000002606	2815.53113669031	2933.28365507852	2344.52106313748	0.799282080707848	-0.323223349407639	0.483481497958779	1
Y-LEC1	ENSGALG00000002607	0.23717560073825	0.201093490408421	0.381504042057566	1.89714764651373	0.923831961619279	0.675222631223957	1
ENSGALG00000002610	ENSGALG00000002610	14.3066441131666	10.4546283232342	29.7147072728959	2.84225381851771	1.50703539566651	0.245047545900729	1
ENSGALG00000002611	ENSGALG00000002611	0	0	0	NA	NA	NA	NA
U2SURP	ENSGALG00000002612	1849.44660958174	1857.85217589889	1815.82434431314	0.977378269309604	-0.0330110663287503	0.864939689716484	1
ENSGALG00000002614	ENSGALG00000002614	6.29012313116076	6.80109887835483	4.24622014238449	0.624343244868635	-0.679588697975234	0.563650777215224	1
DEF6	ENSGALG00000002615	126.38381537735	124.46428527269	134.061935795992	1.0771116831007	0.107167847191244	0.905185957677725	1
LZIC	ENSGALG00000002616	791.842561533243	769.89023984537	879.651848284735	1.14256786585762	0.192279860537937	0.566762186377873	1
KCTD7	ENSGALG00000002618	206.325014917905	205.319607571755	210.346644302504	1.02448395840126	0.0348973944846932	0.746809826843928	1
SLC25A42	ENSGALG00000002621	103.308717634984	104.658371952509	97.9101003648829	0.935520957743463	-0.0961581214919748	0.895034041406349	1
FCHSD1	ENSGALG00000002622	321.346046027312	345.535442163862	224.588461481111	0.649972286705702	-0.621549888568738	0.128899836975113	1
PCOLCE2	ENSGALG00000002623	5.78625419663373	5.0693063651531	8.65404552255626	1.70714588923743	0.771586353436407	0.263585337354529	1
BMS1	ENSGALG00000002624	1077.53434095851	1070.73331272088	1104.73845390906	1.03175874028032	0.0451056598188097	0.86974224937011	1
RXRA	ENSGALG00000002626	534.839461420602	572.174729320865	385.498389819549	0.673742425285211	-0.569730946784582	0.124410262098659	1
TMEM248	ENSGALG00000002629	116.658833960805	114.277994530716	126.182191681162	1.10416876144292	0.142960690856792	0.610371342104435	1
ZNF76	ENSGALG00000002630	181.499038647904	187.747228533098	156.506279107132	0.833601008813514	-0.262571071338391	0.773422681662201	1
LRRC75A	ENSGALG00000002631	133.566222116457	134.878781440646	128.3159848197	0.951343001835809	-0.0719625037178921	0.671022923727797	1
CALCRL	ENSGALG00000002632	22.2124499963828	21.1145202458557	26.6041689984915	1.25999400832767	0.333416873267645	0.493892373665987	1
ENSGALG00000002633	ENSGALG00000002633	5.97309243988206	6.26152574203005	4.8193592312901	0.769678099211586	-0.377672898133125	0.834356542598202	1
HDAC3	ENSGALG00000002634	352.277546382898	353.346016720708	348.003665031659	0.984880679457972	-0.0219791455281012	0.998791848561134	1
RBP7	ENSGALG00000002637	1.20488076813397	1.50610096016746	0	0	-Inf	0.380473561609941	1
ENSGALG00000002638	ENSGALG00000002638	5.40717766003134	4.63898000704769	8.47996827196594	1.827981206878	0.870251238402938	0.41836289369342	1
TRPC1	ENSGALG00000002639	348.475656644358	348.184689268174	349.639526149095	1.00417834823231	0.00601552353144924	0.946563297992403	1
SELP	ENSGALG00000002643	1.40298303071775	0.869650374505383	3.53631365556722	4.06636248225445	2.02373882512899	0.47482765445797	1
RPL10A	ENSGALG00000002644	3751.60607010996	3753.52863423169	3743.91581362303	0.99743899100143	-0.00369949422551333	0.84556124260281	1
PIWIL1	ENSGALG00000002645	11.2517608029322	10.4293182229094	14.5415311230232	1.39429354941733	0.479534332873626	0.310845532291363	1
FAM171B	ENSGALG00000002646	484.470556569985	545.55989126239	240.113217800362	0.440122563344523	-1.18402275998556	0.0732719377543681	1
PLS1	ENSGALG00000002647	16.595808839714	19.2702131592346	5.89819156163144	0.306078169083715	-1.70802794606242	0.194888840340711	1
FUK	ENSGALG00000002648	472.285911543896	471.310719393438	476.186680145725	1.01034553332155	0.0148487721429811	0.997153801731145	1
UBE4B	ENSGALG00000002649	579.263220031116	590.081177427552	535.991390445372	0.908335007027366	-0.138703612525695	0.990592334625607	1
ST3GAL2	ENSGALG00000002651	385.394396614004	369.765939491936	447.908225102274	1.21132905242085	0.276590820285559	0.498540020783652	1
FZD10	ENSGALG00000002652	27.2556399627124	30.4008318025434	14.6748726033882	0.482712864526309	-1.05076281908683	0.671165849740424	1
C19H17ORF85	ENSGALG00000002653	426.272533833155	440.675675594252	368.659966788768	0.836578888298359	-0.257426503947693	0.544302219647687	1
ITGAV	ENSGALG00000002655	36.4479874274375	34.4752621902436	44.3388883762133	1.28610735812652	0.36301107701424	0.384445847223609	1
CRK	ENSGALG00000002656	318.226413983408	312.137559866616	342.581830450579	1.09753478753718	0.134266668245355	0.568979479914604	1
ATF6	ENSGALG00000002658	420.424552335472	427.715829867205	391.259442208538	0.914764932431923	-0.128527033877904	0.839932441061411	1
WDR5	ENSGALG00000002659	941.612777336989	931.165430370747	983.402165201957	1.05609823252396	0.0787440325978561	0.803803256416201	1
YWHAE	ENSGALG00000002661	7303.2470379015	7126.559072363	8009.99890005548	1.12396442921781	0.168596378438643	0.63346588695837	1
ATR	ENSGALG00000002663	204.991404353565	212.980616816159	173.03455450319	0.812442733474429	-0.299661969297834	0.743203291562371	1
ANXA11	ENSGALG00000002664	285.59936294567	280.386537709328	306.450663891034	1.09295783740062	0.128237747811015	0.642708587286774	1
PCYOX1L	ENSGALG00000002665	873.313833946162	894.635069894956	788.028890150984	0.880838362667261	-0.183050791715579	0.635193378198016	1
RAB11FIP3	ENSGALG00000002666	684.034144165725	697.558389775725	629.937161725726	0.903060117918242	-0.147106061848421	0.750608756134557	1
OLFML2B	ENSGALG00000002667	986.12180626072	998.761186104583	935.564286885267	0.936724714477743	-0.0943029652632271	0.942255327758176	1
ZC3H15	ENSGALG00000002670	2160.88175309626	2103.01163374345	2392.36223050751	1.13758868097605	0.185979015304709	0.762640019365318	1
TMEM132D	ENSGALG00000002671	188.071026624793	167.663130680435	269.702610402227	1.60859820109335	0.685804011779188	0.358340060617103	1
SBNO2	ENSGALG00000002672	857.210068565331	884.953209407194	746.237505197878	0.843250803845056	-0.245966306366495	0.66178203771001	1
GRPEL2	ENSGALG00000002673	325.584015254348	335.425080294385	286.219755094199	0.853304573536955	-0.228867314302312	0.865722869778663	1
SCUBE3	ENSGALG00000002675	145.793501184768	141.639849241517	162.40810895777	1.14662723680848	0.197396454114125	0.471061625796709	1
DYM	ENSGALG00000002677	174.383147267342	181.441929837908	146.14801698508	0.805480944319993	-0.312077636135823	0.602078926596615	1
CSPG4	ENSGALG00000002678	254.867115507284	260.402526712434	232.725470686685	0.893714333823215	-0.1621143317516	0.593453130058085	1
GLT1D1	ENSGALG00000002679	143.815675696302	138.915269325257	163.417301180479	1.17638112767756	0.234355544808214	0.532649362349997	1
HSD17B7	ENSGALG00000002681	558.7995751835	548.130374015855	601.476379854081	1.09732357184914	0.133989001283084	0.658920442453471	1
BRD3	ENSGALG00000002682	1739.56508034112	1804.65050099477	1479.22339772652	0.819673059637383	-0.286879513565305	0.464514018460063	1
DECR2	ENSGALG00000002683	68.5653854809915	68.8668490127012	67.359531354153	0.978112579852896	-0.0319275672885703	0.833112305360095	1
ECD	ENSGALG00000002686	430.161324290195	441.356458646178	385.380786866263	0.873173552389796	-0.195659661780292	0.645539601153496	1
NME4	ENSGALG00000002688	4.86000019096911	5.54132547416738	2.13469905817602	0.385232570822196	-1.37619840889927	0.451610809120837	1
NUP35	ENSGALG00000002689	78.6937268876112	78.4175117374579	79.7985874882242	1.01761182827874	0.02518734509409	0.942306801373679	1
PDPR	ENSGALG00000002690	190.949331480283	185.668998735102	212.070662461008	1.14219747995503	0.191812106673814	0.587600010739602	1
ENSGALG00000002692	ENSGALG00000002692	3.48107118359888	2.87367308588998	5.91066357443448	2.05683228320453	1.0404241594176	0.313289455476966	1
FAM149B1	ENSGALG00000002693	182.47066911596	184.676804165843	173.646128916427	0.940270380466894	-0.0888524227046175	0.992668045193015	1
SLC15A4	ENSGALG00000002695	303.392698194704	302.629359655108	306.446052353089	1.0126117727055	0.018081162345854	0.794510683771086	1
ENSGALG00000002696	ENSGALG00000002696	7771.21038541313	7876.33085070593	7350.72852424194	0.933268124914169	-0.0996364726396271	0.687189865104658	1
DUSP19	ENSGALG00000002697	224.15457409118	220.636078299925	238.2285572562	1.07973527762019	0.110677645279229	0.879926965588011	1
VAV2	ENSGALG00000002699	2879.12443642887	3097.44505643565	2005.84195640173	0.647579511453847	-0.626870753458626	0.132258175757611	1
DNAJC9	ENSGALG00000002701	523.413426303642	510.933740630958	573.332168994379	1.12212626295998	0.16623501881431	0.651249538619059	1
ENSGALG00000002702	ENSGALG00000002702	915.539028765403	930.828232736832	854.38221287969	0.917873118617842	-0.123633357143916	0.850947502398847	1
TFAM	ENSGALG00000002703	597.208939347923	593.794186291082	610.867951575288	1.02875367539526	0.0408975849264086	0.911913162007662	1
AFAP1L1	ENSGALG00000002704	266.037371828363	231.330219838894	404.86597978624	1.7501646783036	0.807490675997182	0.147813435275325	1
CISD1	ENSGALG00000002705	118.573705617174	112.179998243907	144.148535110241	1.28497537321071	0.361740710168383	0.261257538846623	1
XRN1	ENSGALG00000002706	330.513576804852	336.900947217939	304.964095152503	0.905204030059385	-0.143685087244834	0.724503185537681	1
CHRNB2	ENSGALG00000002707	476.856018083038	473.331024706086	490.955991590843	1.03723602714549	0.0527442224506392	0.845296046305073	1
LINGO1	ENSGALG00000002708	1096.68601715139	976.319851997164	1578.15067776831	1.61642793039601	0.692809185299983	0.020375868248119	1
MYO1C	ENSGALG00000002709	92.4324196722701	85.3541009548209	120.745694542067	1.41464432512715	0.500439371165743	0.242149709695801	1
IPMK	ENSGALG00000002710	75.2354259507397	74.1645446662679	79.5189510886266	1.07219630952301	0.100569074495961	0.471167788920097	1
LIPG	ENSGALG00000002712	706.246041607301	606.839663640863	1103.87155347305	1.81904977477929	0.863185020089325	0.0159790831682015	1
TMEM132C	ENSGALG00000002714	338.095665315545	327.808069622095	379.246048089344	1.15691492441461	0.210282777463633	0.424307222967352	1
XPO6	ENSGALG00000002715	1359.13586898133	1384.45021359872	1257.87849051178	0.908576182918173	-0.138320607274126	0.649152565327257	1
TMCO1	ENSGALG00000002716	706.028598996187	700.276158716849	729.038360113541	1.04107265546409	0.0580707564567484	0.932737783500833	1
CSNK1D	ENSGALG00000002719	1493.9395743819	1550.16690271299	1269.03026105756	0.818641050093766	-0.288697083515795	0.501686299499106	1
AQP5	ENSGALG00000002720	0	0	0	NA	NA	NA	NA
MST1	ENSGALG00000002722	170.10798900749	173.519469280169	156.462067916772	0.901697478478013	-0.149284607643625	0.695444527854429	1
ANKS1A	ENSGALG00000002723	400.364875188753	412.460508465613	351.982342081312	0.853372225599768	-0.228752938463106	0.717324699984706	1
UAP1	ENSGALG00000002725	399.09601819411	399.354291002856	398.062926959127	0.996766369930606	-0.00467270103669155	0.841893605095546	1
KIF1B	ENSGALG00000002726	650.53090837659	656.80430603361	625.437317748511	0.952243022774132	-0.0705982829005704	0.929578207173042	1
SLC16A3	ENSGALG00000002728	811.951252301159	890.302292421973	498.547091817901	0.559975073704075	-0.836565485295474	0.0749756483972033	1
GK5	ENSGALG00000002729	102.063715461797	91.9166805265225	142.651855202895	1.5519691788884	0.634099906812168	0.0908195287284034	1
AKAP7	ENSGALG00000002732	78.4788365440247	76.5600120663674	86.1541344546539	1.12531505846642	0.170328974466757	0.816754185361969	1
UHMK1	ENSGALG00000002734	687.478623433048	678.701038874354	722.588961667827	1.06466458761617	0.0903989947717815	0.73934221754138	1
TAF11	ENSGALG00000002735	374.149989421327	371.846925093527	383.362246732529	1.03096790873316	0.0439994261763545	0.828850173609652	1
ENSGALG00000002736	ENSGALG00000002736	1.76175516580298	2.01144193622495	0.763008084115132	0.379333884997515	-1.39845984496787	0.643814069772005	1
INPP5K	ENSGALG00000002739	563.774800911638	563.531265634722	564.748942019299	1.00216079649672	0.0031140072325436	1	1
MPP2	ENSGALG00000002740	227.816822361893	229.324050092826	221.787911438159	0.967137600039699	-0.0482069303431353	0.73637910322053	1
TMEM132B	ENSGALG00000002742	152.370694872806	179.119644375533	45.3748968618966	0.253321722584296	-1.98095730002833	0.0396573942175469	1
PCDH15	ENSGALG00000002744	39.9759832383262	40.1274871200542	39.3699677114142	0.981122181751038	-0.0274952846099168	0.900766673782193	1
GLG1	ENSGALG00000002745	5737.71484491112	5906.16185750444	5063.92679453783	0.857397226272007	-0.221964344924095	0.735184744436427	1
HMG20A	ENSGALG00000002746	309.775489635903	312.071436064369	300.591703922038	0.963214409216347	-0.0540711206162884	0.969449773065595	1
FASN	ENSGALG00000002747	7138.29424224079	7153.42494404954	7077.77143500578	0.989424155612803	-0.0153389732790449	1	1
ENSGALG00000002749	ENSGALG00000002749	83.7140822225765	76.6025220135303	112.160323058761	1.46418577496639	0.550098613471088	0.247255189910707	1
NCKAP1	ENSGALG00000002750	1116.00465874898	1102.6367411363	1169.4763291997	1.06061795836272	0.0849050814825826	0.76972339907503	1
ENSGALG00000002752	ENSGALG00000002752	0.632534756967953	0.571519069195134	0.876597508059229	1.53380272909132	0.617112941730687	0.542117827607199	1
RFWD3	ENSGALG00000002755	233.293261168218	243.863528583965	191.012191505229	0.783274943220798	-0.352409287248623	0.507053772304796	1
TMEM121	ENSGALG00000002756	835.361844029462	943.845025912989	401.429116495351	0.425312530631864	-1.23340473436493	0.00168895047762971	0.594589123961828
PEAK1	ENSGALG00000002759	486.21443169394	523.447127752833	337.283647458368	0.644350937421955	-0.634081447262414	0.178124102214715	1
SIRT1	ENSGALG00000002761	633.727733386318	650.323254147334	567.345650342252	0.87240560248168	-0.196929060068508	0.648177074154691	1
UHRF1BP1	ENSGALG00000002762	430.367492937552	456.376923921396	326.329769002174	0.715044411532033	-0.483895244175062	0.251264168326018	1
FRZB	ENSGALG00000002763	823.969894466752	859.404257621486	682.232441847814	0.793843451201861	-0.333073564147216	0.364630579878112	1
ATP1B3	ENSGALG00000002764	242.368819623279	236.418659331559	266.169460790158	1.12583948129439	0.171001147090687	0.645668848163136	1
NBR1	ENSGALG00000002765	562.140309223327	578.767095348543	495.633164722466	0.856360302280121	-0.223710175659778	0.755086660359101	1
MLKL	ENSGALG00000002766	0.531332488444143	0.622907821721707	0.165031155333888	0.264936720296342	-1.91628027942442	1	1
DNAJC12	ENSGALG00000002769	230.312166659714	239.184791216833	194.821668431237	0.814523646926285	-0.29597151178044	0.365338962270647	1
ENSGALG00000002771	ENSGALG00000002771	22.2429096770948	21.3326948658759	25.8837689219706	1.21333798119312	0.278981476157281	0.857957847643715	1
SNRPC	ENSGALG00000002773	661.934495195129	652.690251990728	698.911468012732	1.0708164644424	0.0987112265593834	0.913240771924798	1
TSPAN3	ENSGALG00000002774	1789.27209728799	1764.63759602098	1887.810102356	1.06980045455948	0.0973417217996649	0.777308381068496	1
FA2H	ENSGALG00000002775	34.5229062316075	34.3869613745268	35.0666856599301	1.01976691915288	0.0282394433652584	0.791972952988231	1
ACAA2	ENSGALG00000002777	479.544376618323	457.069614414344	569.44342543424	1.24585710245448	0.317138603351661	0.511323418440452	1
C26H6ORF106	ENSGALG00000002778	1400.35827865324	1392.54386225963	1431.61594422772	1.02805806195914	0.0399217463752112	0.929394643580165	1
PAN2	ENSGALG00000002779	707.555025097247	754.942684049163	518.004389289584	0.686150618098911	-0.543402795263161	0.157800225964517	1
BRCA1	ENSGALG00000002781	297.16263971639	297.709542663343	294.975027928579	0.99081482336676	-0.0133126422924487	0.94608313640925	1
SLC43A2	ENSGALG00000002783	84.9627984840648	84.1375929969259	88.2636204326203	1.04903904769233	0.0690683794057768	0.582680947900293	1
APEH	ENSGALG00000002784	537.621179382182	546.571411377787	501.820251399761	0.918123855279554	-0.123239307975193	0.794904879498805	1
PSTPIP1	ENSGALG00000002786	0.160060250970243	0.158817524879331	0.165031155333888	1.03912433756462	0.0553682918315538	0.559825729566873	1
MED23	ENSGALG00000002787	728.046964576696	740.989086603805	676.27847646826	0.912669955191737	-0.131834855808766	0.825100933601088	1
MAP2	ENSGALG00000002789	3187.14468637022	3386.47437786472	2389.82592039219	0.705697328174988	-0.502878547041676	0.275401678510707	1
ABLIM3	ENSGALG00000002790	28.8998478022326	26.7109812014513	37.6553142053578	1.40973159770379	0.495420510481154	0.563637551160737	1
SPDEF	ENSGALG00000002792	1.88543947681115	1.6412850571338	2.86205715552055	1.7437904178075	0.802226656307943	0.828679632816256	1
PDXDC1	ENSGALG00000002796	227.320632228275	237.102737428181	188.19221142865	0.793715894932061	-0.333305397746029	0.425007503267415	1
PGD	ENSGALG00000002797	789.209206585691	789.893543162464	786.471860278598	0.995668172105614	-0.00626308173231725	0.968104500386247	1
WDR59	ENSGALG00000002798	474.211587478717	503.651016211105	356.453872549167	0.707739806087794	-0.498709030427835	0.198955838774882	1
GRK7	ENSGALG00000002800	17.0338291689395	17.0375953350069	17.01876450467	0.998894748351126	-0.00159542290716626	0.837327787122861	1
PACSIN1	ENSGALG00000002802	669.678087127878	658.268342580296	715.317065318208	1.08666484326785	0.119907042927868	0.837240145243265	1
MTA1	ENSGALG00000002803	2346.7437832052	2369.68701336709	2254.97086255765	0.951590167746906	-0.0715877296145015	0.88726103547088	1
RND2	ENSGALG00000002804	2.94784678776547	2.43561943128269	4.99675621369658	2.05153405721726	1.03670310439892	0.50906466269194	1
LMAN1	ENSGALG00000002805	374.364985816779	375.333095086847	370.492548736507	0.987103331910498	-0.0187269781572978	0.979743672190714	1
UBTD2	ENSGALG00000002810	125.99507297067	124.722107897809	131.086933262116	1.05103205415292	0.0718066689787577	0.886157964638846	1
RPS10	ENSGALG00000002813	5317.4599644504	5368.87257044249	5111.80954048207	0.952119737135197	-0.0707850788030074	0.765246624592596	1
STK10	ENSGALG00000002816	12.3665380747923	11.4083653670627	16.1992289057104	1.41994303167038	0.505833049747351	0.206838207456799	1
CPLX4	ENSGALG00000002817	0	0	0	NA	NA	NA	NA
VAT1	ENSGALG00000002818	1672.92102051713	1643.54064207339	1790.44253429207	1.08938135660178	0.123509082582617	0.639551742797695	1
DFFA	ENSGALG00000002820	105.558359510323	106.416136062657	102.127253300986	0.959697063618764	-0.059349015914066	0.890811475107679	1
ENSGALG00000002823	ENSGALG00000002823	6.04814424858018	5.83411120472913	6.90427642398441	1.18343243412772	0.242977340435478	0.907014025363901	1
GPS1	ENSGALG00000002827	535.037199218141	538.157244204224	522.55701927381	0.971011771933904	-0.0424393088127025	0.958676879614303	1
UNC80	ENSGALG00000002828	1234.86508460882	1294.53718116499	996.176698384151	0.769523434999111	-0.377962831956777	0.405153187266077	1
SCARF1	ENSGALG00000002829	120.937173298851	117.609437373663	134.248116999607	1.14147401771067	0.190898021238855	0.815634360138419	1
NUDT3	ENSGALG00000002830	282.038078505556	267.69884405198	339.395016319861	1.26782398901192	0.342354471182927	0.39353687551129	1
SH3PXD2B	ENSGALG00000002831	386.205992427505	348.04094330497	538.866188917648	1.54828389959129	0.630670034130252	0.167697540829032	1
IFI35	ENSGALG00000002832	59.6489326661581	57.6032775747183	67.8315530319176	1.1775641228736	0.235805622243959	0.493749454796736	1
NTAN1	ENSGALG00000002835	331.569366167357	337.37743502515	308.337090736184	0.913923276206066	-0.129855038666453	0.812638952033067	1
PEX14	ENSGALG00000002836	338.445738690922	322.307923154486	402.997000836665	1.25034779440871	0.322329448069555	0.351310218768937	1
RPL27	ENSGALG00000002837	5383.64342070429	5334.21328025172	5581.36398251455	1.04633311217192	0.065342223259228	0.946041893065834	1
SEC11C	ENSGALG00000002839	308.046445808306	292.678851538742	369.516822886563	1.26253339092951	0.336321544134838	0.561979897319842	1
GRM4	ENSGALG00000002840	463.85015271736	515.31509547515	257.990381686197	0.50064588433668	-0.998137574393683	0.0350634008308751	1
RFNG	ENSGALG00000002841	296.43152055218	298.81889450961	286.882024722459	0.96005316261296	-0.0588137981009732	0.788525710649942	1
RILP	ENSGALG00000002843	130.14971711464	129.19671352204	133.961731485043	1.03688188215555	0.0522515568954023	0.833550609241596	1
RCN2	ENSGALG00000002844	1814.40546764375	1856.36677892781	1646.56022250751	0.886980009122187	-0.173026505654473	0.573149049124588	1
CTNNA3	ENSGALG00000002845	36.956064493668	44.8003452676203	5.57894139785863	0.124528982188243	-3.00544654863196	0.0300760239014377	1
NEURL1B	ENSGALG00000002846	41.379319072861	45.3623260797647	25.4472910452462	0.560978530962012	-0.833982535937992	0.134711953769352	1
ENSGALG00000002847	ENSGALG00000002847	567.964869747921	574.330944858115	542.500569307144	0.944578337914849	-0.0822576444519957	0.843703242516483	1
7.	ENSGALG00000002848	9.25186537684291	8.41833294633059	12.5859950988922	1.49506976964818	0.580212811498136	0.478275869950609	1
DCXR	ENSGALG00000002849	220.028440134316	213.173220607622	247.449318241093	1.16078988503233	0.215106853120606	0.418136829418769	1
RASA2	ENSGALG00000002850	321.884735560742	333.177538964856	276.713521944284	0.83052874093494	-0.267898000526503	0.429304887244319	1
ENSGALG00000002852	ENSGALG00000002852	1101.6364053236	1136.95262920175	960.37150981103	0.844689114695399	-0.243507635402584	0.600787013681211	1
CFDP1	ENSGALG00000002853	1342.82383342955	1340.21266808846	1353.26849479392	1.00974160819125	0.0139861560720212	0.960445760333809	1
PDZD2	ENSGALG00000002854	104.581996991771	111.102224236964	78.5010880109959	0.706566304591391	-0.501103144637024	0.185235110129415	1
SARDH	ENSGALG00000002855	349.843641476326	352.800499802644	338.016208171055	0.958094470841568	-0.0617601780751782	1	1
RUNDC1	ENSGALG00000002856	242.119619857952	237.305175010464	261.377399247907	1.1014399464166	0.139390837418446	0.703806748260843	1
RAC3	ENSGALG00000002859	118.201628402526	113.556392642089	136.782571444274	1.20453431340841	0.268475492023076	0.599173226712777	1
MLN	ENSGALG00000002860	0	0	0	NA	NA	NA	NA
TMEM170A	ENSGALG00000002861	195.080483236517	197.657174904788	184.773716563432	0.934819171894153	-0.0972407727125044	0.74419714523181	1
RRN3	ENSGALG00000002862	394.701914355333	402.760244304011	362.468594560622	0.899961204430655	-0.152065283869348	0.692261779973983	1
ERGIC1	ENSGALG00000002863	841.330243684481	820.202882838202	925.839687069595	1.12879350517015	0.174781592121367	0.45644960091542	1
LRRTM3	ENSGALG00000002864	14.9741606894645	17.8726187129581	3.38032859548977	0.189134488335442	-2.40251563475272	0.335652143132656	1
KANSL1L	ENSGALG00000002866	108.099571299048	108.258456368611	107.464031020799	0.992661770964972	-0.0106258620012509	0.937405655541842	1
RPL26L1	ENSGALG00000002868	4724.03109707102	4741.17693389558	4655.44774977274	0.981918163924668	-0.0263253039724847	0.778773135355543	1
ENPP3	ENSGALG00000002869	1.38861575817369	1.2974709436875	1.75319501611846	1.35124029146715	0.434284252370651	0.661062456605429	1
LEMD2	ENSGALG00000002870	376.541699821216	383.954828231482	346.88918618015	0.903463534442167	-0.146461722619989	0.811742860811569	1
PHACTR4	ENSGALG00000002871	1265.44969961086	1278.47340387904	1213.35488253816	0.949065407897182	-0.075420576242519	0.816833831486128	1
MALT1	ENSGALG00000002872	190.101699309294	196.092453237998	166.138683594477	0.847246698437872	-0.239145985080234	0.765458500979508	1
RSL1D1	ENSGALG00000002873	719.947957753856	706.033235499131	775.606846772758	1.09854155268546	0.135589441194478	0.806576229510071	1
ZBTB38	ENSGALG00000002874	106.3838149235	109.860939639403	92.4753160598871	0.841748817763793	-0.248538305098191	0.804699081948739	1
LRRC45	ENSGALG00000002877	183.883158783786	187.642304739959	168.846574959098	0.899832131102267	-0.152272211461998	0.747425086770101	1
C13H5ORF41	ENSGALG00000002878	131.357954560962	137.461110358126	106.945331372305	0.778004274035631	-0.362150014080686	0.328893652904796	1
ENSGALG00000002880	ENSGALG00000002880	366.704001729287	365.016487168694	373.454059971657	1.02311559367746	0.0329691529073503	0.854339904644723	1
C26H6ORF125	ENSGALG00000002881	330.97185129225	328.371006357825	341.375231029946	1.03960223168409	0.0560316359178603	0.992099982951796	1
BNIP1	ENSGALG00000002882	111.657608951932	112.70881352357	107.45279066538	0.953366354468003	-0.0688973831557484	0.760754158689363	1
SCAPER	ENSGALG00000002883	869.041773291653	951.533597716625	539.074475591768	0.56653225580828	-0.819769995911538	0.0379723891648713	1
NKX2-5	ENSGALG00000002886	10.375123357645	5.46386730186834	30.0201475807518	5.49430392837078	2.45793671817232	2.72983839706907e-06	0.0104408879705514
CASZ1	ENSGALG00000002888	654.881311836032	715.963484513445	410.55262112638	0.573426759893187	-0.802318863025412	0.0625852416307622	1
ASPSCR1	ENSGALG00000002889	770.026527624468	771.312106115089	764.884213661984	0.991666288650025	-0.0120733822462948	0.934845673544046	1
ACADL	ENSGALG00000002891	801.997655044498	784.367852649489	872.516864624537	1.11238223453102	0.153652609201536	0.771369452942471	1
ENSGALG00000002892	ENSGALG00000002892	56.1254293591636	57.1231122899978	52.1346976358267	0.912672568874638	-0.13183072425832	0.7365612137149	1
STC2	ENSGALG00000002893	18.4305162879301	16.3587057543038	26.7177584224356	1.63324402454066	0.707740361440371	0.234418451433186	1
PACS2	ENSGALG00000002894	743.878054127571	794.408173004689	541.757578619101	0.681963752424666	-0.552233035384128	0.156809682924039	1
ENPP1	ENSGALG00000002896	11.1684894839966	9.0067732960407	19.8153542358201	2.20005029376401	1.13753650453837	0.0534724382636899	1
SLC16A14	ENSGALG00000002897	22.0641247704518	22.2732372644707	21.2276747943758	0.953057453764805	-0.0693649072336653	0.768202248495807	1
ALPK2	ENSGALG00000002898	20.7527263195753	21.137005085619	19.2156112554004	0.90909810437024	-0.137492105141933	1	1
AACS	ENSGALG00000002899	857.589974703096	866.396555325717	822.363652212609	0.949176964240637	-0.0752510069756749	0.765248163934139	1
NOTUM	ENSGALG00000002900	29.1447024223873	26.4581484521806	39.890918303214	1.50769878607761	0.59234823017275	0.355570625102775	1
ENSGALG00000002903	ENSGALG00000002903	521.984730406423	516.189850700014	545.164249232056	1.05613128288507	0.0787891807143117	1	1
REEP3	ENSGALG00000002904	23.965231762064	23.6961953596206	25.0413773718377	1.05676784782545	0.0796584783510394	0.534496335097181	1
TARDBP	ENSGALG00000002906	2865.52468583734	2834.33896827055	2990.26755610449	1.05501409308467	0.0772622708638003	0.935043837666998	1
MYL1	ENSGALG00000002907	1.43364468834325	1.10535389401197	2.74680786566839	2.48500311126479	1.31324765806662	0.538822409208935	1
TRAIP	ENSGALG00000002908	302.898044855041	300.406872342124	312.862734906705	1.0414633076383	0.0586120118982339	0.914654452260115	1
CTGF	ENSGALG00000002909	76.4143558159963	69.8173399110898	102.802419435622	1.47244824232115	0.558216923115867	0.61520743608647	1
GSPT1	ENSGALG00000002910	915.814504844035	898.493020288405	985.100443066552	1.09639187041247	0.132763535940408	0.666335338808696	1
MOXD1	ENSGALG00000002911	4.68060184158635	4.89475721945753	3.82398033010165	0.781240040854457	-0.356162201395153	0.899761854491698	1
BRI3BP	ENSGALG00000002913	97.9315280534729	100.410104086199	88.0172239225663	0.876577359655019	-0.190046677643821	0.973606170493125	1
NEDD4L	ENSGALG00000002917	580.665454952756	581.422822330916	577.635985440118	0.993486948318236	-0.00942708032659921	0.901284141211666	1
MON1A	ENSGALG00000002919	526.461302324372	528.101874719429	519.899012744147	0.9844672735168	-0.0225848472366931	0.895826889381564	1
LANCL1	ENSGALG00000002921	93.5233921430923	87.8973239055206	116.027665093379	1.32003637810515	0.400577688514584	0.38007749725855	1
NOTCH2	ENSGALG00000002922	1017.93660036895	1011.41813968035	1044.01044312336	1.03222436118588	0.0457565847050716	0.805398439282337	1
ENSGALG00000002923	ENSGALG00000002923	68.7604890105142	67.8941925776671	72.2256747419029	1.06379753554446	0.0892235998426174	0.523683370550093	1
SNX29	ENSGALG00000002924	44.9433412079794	49.1997583620243	27.9176725917998	0.567435156619561	-0.817472556348719	0.301689062217072	1
ETFA	ENSGALG00000002925	3070.32269913518	3247.48377801128	2361.67838363076	0.727233312025049	-0.459509809006864	0.250825842721585	1
DBH	ENSGALG00000002926	24.2421898774162	20.8157737737988	37.947854291886	1.82303356599944	0.866341124764387	0.0597412402008079	1
GATAD2A	ENSGALG00000002928	2002.20543234414	2010.32290120838	1969.73555688716	0.979810534766917	-0.0294252915557573	0.958059756944856	1
TRIP12	ENSGALG00000002929	1687.56798936712	1689.45832045133	1680.00666503025	0.994405511336579	-0.00809380256382231	0.930886508017672	1
STX7	ENSGALG00000002930	228.527677313767	219.954605279062	262.819965452587	1.19488275828161	0.256869068127669	0.625256145697539	1
REG4	ENSGALG00000002931	3.42709051048547	3.26315092486717	4.08284885295867	1.25119828869848	0.32331044454187	1	1
NME2	ENSGALG00000002932	5535.8982468912	5476.01372835753	5775.43632102589	1.05467893389635	0.0768038795274464	0.934569890406247	1
PSME3	ENSGALG00000002937	2334.06694267488	2320.02539495586	2390.23313355098	1.03026162504418	0.0430107424817605	0.883762508159269	1
ENSGALG00000002939	ENSGALG00000002939	0	0	0	NA	NA	NA	NA
CPPED1	ENSGALG00000002940	123.559302662811	117.975836964222	145.893165457167	1.23663598590457	0.306420893511123	0.544463600100113	1
RBM6	ENSGALG00000002941	695.784090083239	723.943121133505	583.147965882174	0.805516274495594	-0.312014357728453	0.421545843823066	1
JMJD1C	ENSGALG00000002942	1801.62841700667	1932.2661318246	1279.07755773492	0.661957241121395	-0.595190065187849	0.250088969406904	1
PRPF8	ENSGALG00000002943	2797.97763091159	2827.43031103688	2680.16691041044	0.947916169657094	-0.0771686169533354	0.949533770021005	1
CPS1	ENSGALG00000002944	17.0381735373291	17.6685436008745	14.5166932831476	0.821612330425983	-0.283470261684356	0.72354204357279	1
C15orf27	ENSGALG00000002945	1160.17436247279	1258.51548327091	766.809879280325	0.609297135770923	-0.714782136443838	0.0379213932610612	1
ENSGALG00000002946	ENSGALG00000002946	18.192236119512	16.9351649815937	23.2205206711855	1.37114227682005	0.455378280389806	0.482295341990801	1
TXNL1	ENSGALG00000002948	498.475363935141	473.787025998214	597.228715682852	1.26054257062983	0.334044841242442	0.3956643636592	1
NRG4	ENSGALG00000002952	167.732095329131	170.428291201749	156.947311838658	0.920899404271253	-0.11888452476553	0.770705502681947	1
MBTD1	ENSGALG00000002954	235.763098509462	247.249130694906	189.818969767687	0.767723507193702	-0.381341271730144	0.472528542534933	1
ADAMTSL2	ENSGALG00000002955	131.87544470666	112.853000071856	207.965223245877	1.84279747205179	0.881897523968132	0.262500862559085	1
SLC12A3	ENSGALG00000002957	18.3695509671796	19.8158549007284	12.5843352329841	0.635063957423381	-0.655026201567812	0.460481118683693	1
DNER	ENSGALG00000002958	69.3511173290362	63.8633023344405	91.3023773074192	1.42965324325518	0.515665269451361	0.284156785531495	1
NRBF2	ENSGALG00000002959	305.784769481629	297.726322322152	338.018558119537	1.13533313239864	0.18311567896279	0.724959228665605	1
HMGCS2	ENSGALG00000002960	7.55142604004576	7.63028289991714	7.23599860056026	0.948326385203731	-0.0765444183849152	0.663750724390247	1
ENSGALG00000002961	ENSGALG00000002961	1.58693817571623	1.65628689926864	1.30954328150659	0.790650026927605	-0.338888852964098	1	1
PID1	ENSGALG00000002963	3.90165951887538	3.47215510657324	5.61967716808391	1.6184983088587	0.694655858100416	0.745642821835116	1
DHX37	ENSGALG00000002964	549.471476620189	545.640640711207	564.794820256122	1.03510401923132	0.0497757537039641	0.871106763616541	1
ZNF365	ENSGALG00000002967	151.974434543471	150.370159568428	158.391534443644	1.0533441934107	0.074976932079	0.954274791546698	1
ZNF341	ENSGALG00000002968	308.293899471301	328.882300785872	225.940294213021	0.686994385751776	-0.541629785772905	0.141119820437173	1
MAU2	ENSGALG00000002969	1807.19769570921	1837.26938148674	1686.91095259909	0.918162012384934	-0.123179351006964	0.755193175473695	1
NSD1	ENSGALG00000002971	2171.19206614299	2273.492811196	1761.98908593094	0.77501414442741	-0.367705454295238	0.421149106408	1
BECN1	ENSGALG00000002973	634.600830286987	641.505459881258	606.982311909902	0.946184171249694	-0.0798070687350788	0.812104830783683	1
SPHKAP	ENSGALG00000002974	8.17873057556557	9.83923268710827	1.53672212939478	0.156183127105862	-2.67868949131491	0.268886017215148	1
RTKN2	ENSGALG00000002980	86.1816459731514	90.0866425868448	70.5616595183777	0.78326439405659	-0.352428717628091	0.636923073100781	1
ERCC4	ENSGALG00000002981	140.704629749797	143.00333377365	131.509813654385	0.919627607161539	-0.120878318568968	0.897224637804938	1
SLC2A6	ENSGALG00000002982	0.529021292841031	0.578761038384345	0.330062310667775	0.570291171619238	-0.810229395617807	0.716473439697808	1
RAB24	ENSGALG00000002984	368.339526927678	365.299787741068	380.498483674115	1.04160609023901	0.0588097890347096	0.971955285206795	1
UTP18	ENSGALG00000002985	386.898439818752	387.426958869025	384.78436361766	0.993179113660341	-0.00987417261494383	0.955143365136983	1
WNK4	ENSGALG00000002986	503.670375378053	478.584713753302	604.013021877055	1.26208172663954	0.335805335676989	0.296616839691747	1
SERPINF2	ENSGALG00000002987	7.05509370062344	7.90368831917773	3.66071522640629	0.463165433475385	-1.11040050739459	0.451667220973409	1
PHGDH	ENSGALG00000002988	3373.0297908343	3522.03529688612	2777.00776662699	0.78846676212535	-0.342878155505852	0.300406970725609	1
UBE2Q2	ENSGALG00000002989	496.325299284746	509.135328180351	445.085183702326	0.874198192635856	-0.193967699465661	0.607362455549903	1
PRELID1	ENSGALG00000002990	1322.86121328018	1271.3958874564	1528.72251657533	1.20239693368346	0.265913235254047	0.604004767599038	1
ARID5B	ENSGALG00000002991	136.991257434907	136.79164225265	137.789718163932	1.00729632231067	0.0104881519062073	1	1
DAW1	ENSGALG00000002992	3.05295719937582	3.46974078602677	1.38582285277201	0.39940241598247	-1.32408503522669	0.464031572798991	1
CA10	ENSGALG00000002993	198.584126455246	219.873128515226	113.428118215326	0.515879857540076	-0.954892977131699	0.258023477798454	1
SUGP1	ENSGALG00000003000	548.512132703331	565.13728172227	482.011536627573	0.852910526728357	-0.229533689118314	0.574547411854345	1
CCL20	ENSGALG00000003003	3.03007656854162	2.13388478622417	6.61484369781145	3.09990667749039	1.63222478390326	0.454003625090173	1
CHRNB4	ENSGALG00000003005	466.227133206292	573.07471210111	38.8368176270178	0.0677692049691519	-3.88322634312396	0.0516520277432233	1
KIF2B	ENSGALG00000003007	0.428884052601919	0.536105065752399	0	0	-Inf	1	1
NUP93	ENSGALG00000003010	416.988719685563	408.817561967857	449.673350556386	1.09993648118214	0.13742021381409	0.676570920299362	1
TOM1L1	ENSGALG00000003011	52.9396157270351	38.943815364138	108.922817178623	2.79692208275326	1.48384006347044	0.0888805125271679	1
C10orf107	ENSGALG00000003013	3.48010532595037	4.11812184757571	0.92803923944902	0.22535497340744	-2.1497288053352	0.234013725778627	1
CHRNA3	ENSGALG00000003014	323.150741353003	387.965786484772	63.8905608259281	0.164680915306525	-2.60225472250663	0.198248651737488	1
SERPINF1	ENSGALG00000003015	38.8955141281149	31.1810382870493	69.7534174923774	2.23704601656413	1.16159493327949	0.324537707372825	1
MASP2	ENSGALG00000003016	9.79703544263609	10.8134191681977	5.73150054038948	0.530035916599424	-0.915837971165829	0.555635669405933	1
SCARB1	ENSGALG00000003018	127.416494254879	127.811157367733	125.837841803464	0.984560694035568	-0.0224479499234342	0.927269758378028	1
WDR7	ENSGALG00000003019	328.468737995183	333.439984347507	308.58375258589	0.925455155564931	-0.111765011232956	1	1
CHRNA5	ENSGALG00000003021	31.4072242984813	33.7408847162351	22.0725826274662	0.654179130544421	-0.61224235922136	0.51624733581995	1
ENSGALG00000003022	ENSGALG00000003022	27.2827686293152	28.926966427429	20.70597743686	0.715801896780518	-0.482367728176623	0.659591198395689	1
ARMC6	ENSGALG00000003024	524.561715530883	516.674485657649	556.110635023822	1.07632687593617	0.106116284842552	0.641288792536252	1
ENSGALG00000003025	ENSGALG00000003025	12.8921322154297	13.9507974092615	8.65747144010287	0.620571798595216	-0.688329958689899	0.364212328469021	1
MKL2	ENSGALG00000003026	167.390188766899	164.949553128592	177.152731320125	1.07398127463867	0.102968839485865	0.662798471002843	1
ADAMTS13	ENSGALG00000003028	21.1920188221643	22.3812671176228	16.4350256403304	0.73432060633375	-0.44551800977446	0.569454718836624	1
PPAPDC2	ENSGALG00000003029	119.416178044628	120.184590871578	116.342526736825	0.968031973925355	-0.0468733946377721	0.837361867462618	1
ENSGALG00000003030	ENSGALG00000003030	357.220429214105	368.727181135565	311.193421528264	0.843966589525311	-0.24474220742435	0.60123512561205	1
SMYD4	ENSGALG00000003031	157.854890698425	157.402979319259	159.662536215088	1.01435523587674	0.0205629849712454	0.837984752559293	1
STXBP4	ENSGALG00000003033	128.397423160524	129.460201553597	124.146309588233	0.958953470629632	-0.0604672789353124	0.909124014522672	1
SS2	ENSGALG00000003034	7.43589532196787	6.80270050558045	9.96867458751752	1.46539959819485	0.551294125210371	0.630790327690839	1
FAM78B	ENSGALG00000003035	89.4605145439641	90.102794413879	86.8913950643043	0.964358493313499	-0.052358537247869	0.648123099696074	1
ENSGALG00000003038	ENSGALG00000003038	416.254764416641	414.00355428795	425.259604931405	1.02718829470635	0.0387006674781052	0.929027961115373	1
SRM	ENSGALG00000003039	508.454244376811	486.825159261721	594.970584837172	1.22214428222949	0.289414614918862	0.44726829454094	1
PXMP4	ENSGALG00000003042	208.559201364606	206.940515902408	215.0339432134	1.03910992139794	0.0553482766363587	0.886078219343764	1
BBS2	ENSGALG00000003043	408.992595227182	412.082763250812	396.631923132661	0.962505492837741	-0.0551333209798298	0.805235750273203	1
E2F1	ENSGALG00000003045	1319.09983001346	1433.4706452189	861.616569191705	0.601070257047454	-0.734394462403588	0.184222097878013	1
PSMA4	ENSGALG00000003046	883.888821900288	874.859016658935	920.0080428657	1.05160720224293	0.0725959278260797	0.836756894368315	1
SUGP2	ENSGALG00000003047	762.2120984127	786.495600115542	665.07809160133	0.845622138895151	-0.241914947050232	0.704361687590087	1
ENSGALG00000003048	ENSGALG00000003048	5.58844210181152	5.79357325228932	4.76791749990031	0.822966637733679	-0.28109414850749	0.822463932319926	1
SIAT8C	ENSGALG00000003049	44.7402731049997	46.3579636094288	38.269511087283	0.825521832876612	-0.276621723763014	0.695824834310148	1
ENSGALG00000003050	ENSGALG00000003050	2.71172089031523	2.01357068976872	5.50432169250128	2.73361234371837	1.45080866743245	0.232592310016867	1
ENSGALG00000003051	ENSGALG00000003051	0.701244001805309	0.876555002256637	0	0	-Inf	0.74964182226975	1
AGFG1	ENSGALG00000003052	802.289136160295	857.186426417913	582.699975129823	0.679782083770111	-0.556855755950743	0.11909678417829	1
PRDX6	ENSGALG00000003053	980.318356897623	953.876884535024	1086.08424634802	1.13860002685508	0.187261038869178	0.640508118979662	1
ENSGALG00000003058	ENSGALG00000003058	16.377541777563	17.4628921795326	12.0361401696846	0.689240937064911	-0.53691970274616	0.679006479934024	1
HLF	ENSGALG00000003059	57.0852198429746	55.8470751504074	62.0377986132433	1.11085134621935	0.151665768643174	0.827345178671123	1
HYKK	ENSGALG00000003063	47.4918087561516	49.8324315022333	38.1293177718247	0.76515065836424	-0.386184252082053	0.537314761560701	1
TADA1L	ENSGALG00000003064	285.937902100509	294.995232190891	249.708581738981	0.846483449527058	-0.240446234112767	0.452535039469313	1
NECAB3	ENSGALG00000003065	197.776196075395	215.145919706296	128.29730155179	0.596326910252042	-0.745824652622723	0.0996343574124779	1
FECH	ENSGALG00000003066	65.8551577619394	62.958002888845	77.443777254317	1.2300863067567	0.29875954317559	0.478920902833986	1
MRPL44	ENSGALG00000003067	940.773486236279	985.326933955215	762.559695360536	0.773915407244105	-0.369752213555212	0.254996617205443	1
EZH1	ENSGALG00000003068	159.54296718795	165.923248833499	134.021840605753	0.807733946556465	-0.308047922195889	0.52153007498896	1
ENSGALG00000003069	ENSGALG00000003069	1.5777133434492	1.59728861013247	1.4994122767161	0.938723451231365	-0.0912278936649454	0.873708526641185	1
OGFOD1	ENSGALG00000003071	647.719337024953	648.922883975204	642.905149223946	0.990726579536855	-0.013441137145688	0.989009354053373	1
RPA1	ENSGALG00000003072	439.004291176801	433.539633214233	460.862923027072	1.06302374159028	0.0881738184043592	0.730090962332043	1
RHOBTB1	ENSGALG00000003073	316.55156819966	365.787451686828	119.608034250988	0.326987800427313	-1.61269128360234	0.076044612668166	1
HOMER3	ENSGALG00000003074	1257.61676596518	1284.28427015796	1150.94674919402	0.896177564374016	-0.158143485526495	0.719785682674211	1
SLC34A1	ENSGALG00000003075	2.65606344769657	2.90043548193044	1.67857531076111	0.578732166675848	-0.789032261710533	0.679058490272563	1
FASLG	ENSGALG00000003076	4.27297496930252	5.17618755629426	0.66012462133555	0.127531047543445	-2.97107957969205	0.235450873731151	1
MMD	ENSGALG00000003078	2280.08858028472	2623.0934604694	908.069059546005	0.346182502922907	-1.53039528637076	0.0303149643678884	1
MFF	ENSGALG00000003079	318.809629494723	322.595895797408	303.664564283985	0.941315646726913	-0.0872495190020294	0.796407681817567	1
SUCO	ENSGALG00000003081	773.956870434817	780.635256925713	747.243324471231	0.957224667784048	-0.0630705191234065	0.947204470401926	1
DPH1	ENSGALG00000003082	151.792319612376	143.21607813099	186.097285537919	1.29941615471211	0.37786354640453	0.405142017352895	1
NUDT21	ENSGALG00000003084	792.481222993303	776.933936763755	854.670367911495	1.10005539399082	0.137576173407842	0.756921476488471	1
CDK1	ENSGALG00000003085	952.292743211706	921.012591342347	1077.41335068914	1.16981392091377	0.226279062522342	0.64911935677237	1
EXOSC10	ENSGALG00000003086	519.127747775583	519.951348974102	515.833342981509	0.992080016715568	-0.011471608284094	1	1
NARS	ENSGALG00000003087	707.488142178583	708.209325846282	704.603407507788	0.994908400374163	-0.00736438974282541	0.987344116215619	1
PARN	ENSGALG00000003091	396.170237652263	397.3183522473	391.577779272119	0.985551704463911	-0.0209965343066225	0.941621981682691	1
ERLIN2	ENSGALG00000003092	1678.08813314099	1607.58682573747	1960.0933627551	1.21927682621803	0.286025714531633	0.403135704539143	1
CBFA2T2	ENSGALG00000003096	1816.40146946761	1969.90732727699	1202.37803823011	0.610372894999157	-0.712237197456963	0.268159896726746	1
FAM83D	ENSGALG00000003097	55.3853044331403	54.6256636556011	58.4238675432969	1.06953149185779	0.0969789626134531	0.645290584999295	1
PCTP	ENSGALG00000003099	215.673276999738	224.555245924274	180.145401301592	0.802231987768133	-0.317908602339539	0.38391326577569	1
PROSC	ENSGALG00000003101	337.869643222379	342.728522226388	318.434127206343	0.929114755719111	-0.10607129883661	0.790420388284771	1
MST1R	ENSGALG00000003103	12.813598800288	13.1113954857593	11.622412058403	0.886435930563341	-0.173911734489698	0.580748510237009	1
ANKFN1	ENSGALG00000003105	0.747851712866636	0.518703783070797	1.66444343204999	3.20885153795536	1.68205704284182	0.317463256419234	1
TOX2	ENSGALG00000003106	467.594065526456	537.040929994178	189.806607655567	0.353430431564358	-1.50050182869106	0.155014945108948	1
AMFR	ENSGALG00000003107	943.28738355582	931.218841345214	991.561552398242	1.06479971020116	0.0905820837146138	0.669621019976106	1
SMG6	ENSGALG00000003108	889.130233076791	913.564263807684	791.394110153222	0.866270870595065	-0.20710988914829	0.59964604761546	1
PINK1	ENSGALG00000003109	753.942410368807	770.515392410454	687.65048220222	0.892455217605709	-0.164148316736211	0.752942642818405	1
ENSGALG00000003110	ENSGALG00000003110	0.174256754075471	0.217820942594339	0	0	-Inf	1	1
BFAR	ENSGALG00000003111	235.700783181842	241.843695996594	211.129131922833	0.872998285329741	-0.195949274650871	0.624296172346263	1
RGS14	ENSGALG00000003113	458.21040644768	473.432998311797	397.320038991212	0.839231824583427	-0.252858707370014	0.505694322835081	1
NOG	ENSGALG00000003114	0.995245253488978	0.350650689799749	3.5736235082459	10.1914058982366	3.34928117902184	0.125607455697369	1
COL4A3	ENSGALG00000003115	12.4143941369563	12.2605544163867	13.0297530192345	1.06273766884634	0.0877855192006105	0.89771617009984	1
ADGRA2	ENSGALG00000003118	154.310061247968	120.990012189721	287.590257480957	2.37697519221665	1.24912684637972	0.291756898470043	1
NCOR2	ENSGALG00000003120	4804.33690102501	4957.57669678468	4191.37771798632	0.845448890524419	-0.242210552097948	0.575033139448447	1
[truncated: 15,109 more rows]
