# Supplementary material for: Identification of molecular signatures specific for distinct cranial sensory ganglia in the developing chick
Source: Neural Dev. 2016 Jan 27;11:3. doi: 10.1186/s13064-016-0057-y (PMC4730756; doi:10.1186/s13064-016-0057-y)
Supplement: Additional file 6: — Differential expression analysis results for all pairwise comparisons between ganglia using both DESeq (i) and EdgeR (ii). Data are available as compiled .xlsx spreadsheets (A) or individual .csv files (B). (ZIP 24942 kb) [file 13064_2016_57_MOESM6_ESM.zip › Patthey Supp Fig 3Bi dseq results Tmm_vs_others.csv]

gene_name	ensembl_id	baseMean	baseMean_others	baseMean_trigeminal	foldChange	log2FoldChange	pval	padj
PANX2	ENSGALG00000000003	329.692644457894	323.999613382878	352.464768757957	1.08785552265904	0.121486965978066	0.795522505637158	1
RFK	ENSGALG00000000004	584.005561373535	612.40979635205	470.388621459476	0.768094541043344	-0.380644198654451	0.565012174303482	1
C10orf88	ENSGALG00000000011	567.737528984359	550.355509232519	637.265607991717	1.15791628738376	0.211530956140745	0.321541317717068	1
DUSP11	ENSGALG00000000013	124.534426797002	122.978533623158	130.75799949238	1.06325873012164	0.0884927005799396	0.657125771761881	1
ENSGALG00000000014	ENSGALG00000000014	10.1066135410134	10.3360405058264	9.18890568176139	0.889016028582861	-0.169718664416632	0.947361901709601	1
ENSGALG00000000017	ENSGALG00000000017	186.673439988338	185.365622015308	191.904711880459	1.03527671309306	0.0500164288364303	0.65617326130482	1
AAK1	ENSGALG00000000019	434.089214262435	421.841884643278	483.078532739064	1.14516493104417	0.195555395757857	0.733059912762202	1
NFU1	ENSGALG00000000033	283.617744372848	290.555029138897	255.868605308653	0.880620122346385	-0.183408284364926	0.667725636576571	1
ENSGALG00000000038	ENSGALG00000000038	0.40032264954042	0.455078087641365	0.181300897136638	0.398395137142962	-1.32772805707612	1	1
FAM195A	ENSGALG00000000040	89.4778734856315	98.7515419673656	52.3831995586952	0.530454497368824	-0.914699093485032	0.0352014451602118	0.604760541843685
GNAI3	ENSGALG00000000041	1869.54066246838	1888.68898700455	1792.94736432371	0.949307893814384	-0.075052015188884	0.884839193106054	1
USF1	ENSGALG00000000043	506.35404766838	513.72317465991	476.87753970226	0.928277257528742	-0.107372321517084	0.943304842362885	1
WFIKKN1	ENSGALG00000000044	14.7654877454623	16.7931697047606	6.6547599082687	0.396277773956048	-1.33541604179443	0.0276958027784453	0.552383481502115
ENSGALG00000000048	ENSGALG00000000048	67.3225199944869	66.8922386453755	69.0436453909325	1.03216227755454	0.0456698105074471	0.619916541008325	1
CSDC2	ENSGALG00000000049	1208.93646105191	1323.55641501768	750.456645188808	0.567000119279981	-0.818579056219649	0.0142616058865343	0.425494367279089
OAT	ENSGALG00000000054	482.521017639168	492.805810752416	441.381845186175	0.895650650937482	-0.158991976935751	0.568141844316325	1
LAMTOR3	ENSGALG00000000055	273.349041297562	278.893612058342	251.170758254445	0.900597028381928	-0.151046377529311	0.732741054352745	1
DAPP1	ENSGALG00000000056	100.524284186564	114.093178037429	46.2487087831003	0.405359107167021	-1.30272753855175	0.0706764443466421	0.770266389142886
TUBB3	ENSGALG00000000059	43400.1773458127	44202.8591210315	40189.4502449373	0.909204767386084	-0.137322845986518	0.799867378762476	1
ARMC1	ENSGALG00000000062	595.247072098536	581.479640705056	650.316797672455	1.11838274661505	0.161414009419601	0.527898359777016	1
PSMA5	ENSGALG00000000065	1255.71623247146	1285.41859183526	1136.90679501628	0.88446425330838	-0.177124259056851	0.645768878443168	1
SPR	ENSGALG00000000067	236.766501677502	255.283453551244	162.698694182534	0.637325654754487	-0.649897359067279	0.0532677268007671	0.709205671336862
DDIAS	ENSGALG00000000071	15.3471601588306	14.198907728383	19.9401698806209	1.40434533853343	0.489897748268456	0.565996451887122	1
SCRIB	ENSGALG00000000075	577.784935706465	532.328819102206	759.609402123499	1.42695524808259	0.51294008997715	0.145756012653695	1
NRBP2	ENSGALG00000000076	282.99370359879	276.777846226039	307.857133089793	1.11228964777178	0.153532524563844	0.381971680723831	1
FER1L5	ENSGALG00000000080	622.462247908664	635.040223740811	572.150344580078	0.900967093406667	-0.150453680353507	0.903954634849058	1
IL4I1	ENSGALG00000000081	3.19482201594143	3.13209992724243	3.44571037073746	1.10012785376587	0.137671199454669	0.796856200838909	1
GFPT1	ENSGALG00000000085	1790.86829594476	1819.15702704533	1677.71337154247	0.922247693079804	-0.116773819735486	0.691030921133653	1
TIMM17A	ENSGALG00000000086	569.556563249134	578.445595442363	534.000434476217	0.923164492363095	-0.115340360155298	0.773738872941085	1
INTS4	ENSGALG00000000091	404.085379231135	401.866393612302	412.961321706467	1.02760849941801	0.0392907280270268	0.772817188621146	1
ADIPOR1	ENSGALG00000000094	842.337597485587	838.428681347342	857.973262038566	1.02331096386137	0.033244618054428	0.823025984768726	1
ANTXR1	ENSGALG00000000098	9.76467304036519	11.3955775974984	3.24105481183241	0.28441338616692	-1.81393872661726	0.120640832073687	0.935584485620632
ENSGALG00000000099	ENSGALG00000000099	185.03450685152	182.283557186487	196.038305511649	1.07545797622926	0.104951152217828	0.454541971488204	1
UBE2T	ENSGALG00000000102	0	0	0	NA	NA	NA	NA
ENSGALG00000000104	ENSGALG00000000104	4.64000365674077	5.09200911173926	2.83198183674685	0.556161973516096	-0.846422988273963	0.481580899257444	1
LRIF1	ENSGALG00000000106	287.547967977105	277.104926679902	329.320133165918	1.18843117338846	0.249058353691452	0.579715043632094	1
TRIM7.1	ENSGALG00000000107	66.24855231422	77.1186691600381	22.7680849309475	0.295234411834815	-1.76006720651743	0.0238362839264967	0.519104540405115
AFMID	ENSGALG00000000109	283.336609825318	283.908160408073	281.050407494299	0.989934234684674	-0.0145954105494784	0.666474112623206	1
PLP1	ENSGALG00000000112	4.97639151276114	5.22765976296629	3.97131851194054	0.759674250431158	-0.396547173742153	0.641921338545151	1
ZMAT3	ENSGALG00000000113	78.4718702239456	77.6139319506169	81.9036233172603	1.05526960506746	0.0776116323004489	0.838967566360042	1
GKN1	ENSGALG00000000114	0	0	0	NA	NA	NA	NA
HEP21	ENSGALG00000000115	0	0	0	NA	NA	NA	NA
TRIM27.1	ENSGALG00000000117	7.06320977847659	8.52214795610043	1.22745706798122	0.144031419579212	-2.79554453372917	0.0221747107214077	0.50897800706234
GKN2	ENSGALG00000000119	0	0	0	NA	NA	NA	NA
BMP-10	ENSGALG00000000120	0	0	0	NA	NA	NA	NA
GNB2L1	ENSGALG00000000122	7493.5043023829	7464.75121091406	7608.51666825826	1.01925924297839	0.02752103971939	0.76451464742052	1
B-BTN2	ENSGALG00000000123	0.357976439173319	0.339363639753155	0.432427636853974	1.27423090219244	0.34962673070554	0.738932202467026	1
TCF25	ENSGALG00000000129	851.513942608719	870.588728709024	775.214798207497	0.890448925702318	-0.167395231173204	0.760807040718995	1
ARHGAP25	ENSGALG00000000132	1.83356345919993	1.1525479245643	4.55762559774249	3.95439139718675	1.98345567299799	0.256658078574453	1
Blec2	ENSGALG00000000136	0.52461377630249	0.438347909741865	0.869677242544987	1.98398856984883	0.988403714096809	0.674318595844779	1
SNRPE	ENSGALG00000000137	1405.52083251202	1416.81915086633	1360.32755909479	0.960127873951312	-0.0587015319392512	0.888662420943084	1
ENSGALG00000000139	ENSGALG00000000139	0.539951607014462	0.674939508768078	0	0	-Inf	0.740471867749637	1
ENSGALG00000000140	ENSGALG00000000140	8.91600229890962	8.92922009098045	8.86313113062631	0.992598574155329	-0.0107177126485747	1	1
BLB1	ENSGALG00000000141	26.1040533498007	28.7902692819734	15.35918962111	0.53348544505372	-0.906479183978735	0.0807718439030778	0.795504835893081
CEPT1	ENSGALG00000000142	244.602351509725	243.186829592187	250.264439179875	1.02910358920159	0.0413882107114661	0.894725979513938	1
SUPT6H	ENSGALG00000000146	1327.86001477747	1291.66305162235	1472.64786739795	1.14011766888298	0.18918272926138	0.600476798436932	1
ENSGALG00000000149	ENSGALG00000000149	0.256714437293518	0	1.28357218646759	Inf	Inf	0.174555529126701	1
RPL9	ENSGALG00000000150	4461.12100179849	4479.04075062225	4389.44200650345	0.97999599711024	-0.0291522384768634	0.817615669040378	1
ADAMTS19	ENSGALG00000000151	65.3023760424543	76.2662374733366	21.4469303189249	0.281211333211802	-1.83027335666828	0.106046069231432	0.89568140305614
DENND2D	ENSGALG00000000154	4.62594059904473	4.15022101200551	6.52881894720164	1.5731256066401	0.653633867728878	0.567493717395559	1
OR6A2	ENSGALG00000000155	0.154860527454327	0.193575659317909	0	0	-Inf	1	1
BRD2	ENSGALG00000000156	5862.63616472987	5937.44328658155	5563.40767732319	0.937003927245306	-0.0938730002521487	0.926338108129812	1
DMA	ENSGALG00000000158	43.6450292861152	47.5193057913237	28.1479232652814	0.592347106013926	-0.755485274818281	0.0678297293473195	0.760181315535645
ZNF638	ENSGALG00000000160	609.028766383622	579.098188679381	728.751077200587	1.25842403144532	0.331618126498743	0.419102931915735	1
ISOC1	ENSGALG00000000161	16.0435803612156	15.8986069684622	16.6234739322294	1.04559311172389	0.0643215419283427	0.962206283102018	1
ENSGALG00000000162	ENSGALG00000000162	14.564979013014	15.7961977276997	9.64010415427127	0.610280038301033	-0.712456692932705	0.341530203093602	1
MYBPH	ENSGALG00000000164	44.4131121654114	35.5007446137248	80.062582372158	2.25523670681559	1.17327886488948	0.00101226208970421	0.118261171683848
CDS2	ENSGALG00000000165	139.997762869041	134.991923383352	160.021120811796	1.1854125550709	0.245389242728345	0.787336097781162	1
DMB2	ENSGALG00000000166	89.2287968300638	94.1588340192318	69.5086480733916	0.738206338230511	-0.437903970288844	0.231838911525677	1
7.	ENSGALG00000000168	162.291685483173	93.7533844534823	436.444889601938	4.65524409754497	2.21885681742634	2.56786416352861e-06	0.00149508952721139
PCNA	ENSGALG00000000169	497.520464650557	481.487247909975	561.653331612883	1.16649679519217	0.222182343698695	0.449706898869348	1
TMEM230	ENSGALG00000000171	60.029551472348	60.7315759703147	57.2214534804813	0.942202677375783	-0.0858906632940979	0.82624997355118	1
MYOG	ENSGALG00000000172	2.60850253892577	2.42129021485087	3.35735183522539	1.38659621000128	0.471547722310449	0.446212881553987	1
KLF3	ENSGALG00000000177	36.7634749538496	42.1818420738344	15.0900064739104	0.357737019817604	-1.48302867394382	0.148778743929883	1
BF1	ENSGALG00000000178	0	0	0	NA	NA	NA	NA
TAP2	ENSGALG00000000181	6.69062977126931	6.54375411910329	7.27813237993339	1.11222583359088	0.153449752020227	0.876450754582804	1
ENSGALG00000000182	ENSGALG00000000182	6.41505716095946	7.25508846473464	3.05493194585873	0.421074389472723	-1.24785296410679	0.256241079938934	1
STAMBP	ENSGALG00000000183	619.870789606169	638.595315060315	544.972687789586	0.853392868593334	-0.22871804022837	0.517516831285172	1
SLC27A6	ENSGALG00000000184	1.54326626331156	1.80351945928079	0.502253479434671	0.278485201171581	-1.84432743074626	0.518166148649124	1
MTCH1	ENSGALG00000000186	37.2114003603398	36.9178055298751	38.3857796821985	1.03976331017659	0.0562551532726564	0.870418267503645	1
ENSGALG00000000187	ENSGALG00000000187	56.0884570862894	47.0641895646358	92.185527172904	1.95871910311556	0.969910517769446	0.0329441791432927	0.596274090308852
ENSGALG00000000188	ENSGALG00000000188	2.46053093332256	2.25372263281089	3.28776413536923	1.45881489030825	0.54479683063272	0.610404432952034	1
YTHDC2	ENSGALG00000000189	495.771149172396	481.669720367462	552.176864392135	1.14638068585853	0.197086208492485	0.615748606910805	1
ENSGALG00000000193	ENSGALG00000000193	165.739601942047	185.507281315225	86.6688844493318	0.467199367242403	-1.09788977460108	0.0167998607263387	0.451404876139452
ENSGALG00000000194	ENSGALG00000000194	24.9875481215214	28.4758360986822	11.034396212878	0.387500341504938	-1.36773051304948	0.0238014848639485	0.519104540405115
SVCT2	ENSGALG00000000195	66.4604308635867	65.263338955698	71.2487984951415	1.09171243205173	0.126592886029821	0.772798792404932	1
DAD1	ENSGALG00000000196	1042.22787750598	1064.64059589206	952.577003961658	0.894740448219985	-0.160458857619511	0.798486058077026	1
ENSGALG00000000199	ENSGALG00000000199	9.32620165705155	9.37214344607716	9.1424345009491	0.975490244419573	-0.0358006499340243	0.879818054074845	1
PLEKHM1	ENSGALG00000000201	789.805424388467	817.506397237617	679.001532991864	0.830576415409389	-0.267815188517134	0.57914474352384	1
RASSF2	ENSGALG00000000206	1323.1827006385	1334.11516333871	1279.45284983766	0.959027290144688	-0.0603562256332955	0.906630639459032	1
MCC	ENSGALG00000000208	94.6741504954577	93.0470614513016	101.182506672082	1.08743366092263	0.120927391786938	0.802153414271371	1
PRNP	ENSGALG00000000209	421.770924562462	440.885771483834	345.311536876972	0.783222229455943	-0.3525063827155	0.281439262522301	1
DCP2	ENSGALG00000000215	203.105352953416	205.750846235801	192.523379823878	0.935711241757115	-0.0958647086233036	0.613128585350962	1
PPFIA4	ENSGALG00000000217	422.717057831369	429.415774593013	395.922190784791	0.9220019715392	-0.11715825927962	0.659930008124017	1
ENSGALG00000000218	ENSGALG00000000218	557.534569099835	568.098811404829	515.277599879857	0.90702108424703	-0.140792007435567	0.704663901097224	1
ENSGALG00000000220	ENSGALG00000000220	1667.8540836122	1640.57085457073	1776.9869997781	1.08315163275472	0.115235223103422	0.864502807086761	1
PROM2	ENSGALG00000000221	3.99411172259518	4.371866961602	2.4830907665679	0.567970340446502	-0.816112501086932	0.623700970324638	1
Gga.5519	ENSGALG00000000223	346.624902075792	351.873257004762	325.631482359915	0.925422651132333	-0.111815683388137	0.786293803595338	1
MGAT4C	ENSGALG00000000225	68.810831363426	78.9963662973447	28.0686916277511	0.355316237231719	-1.49282447647315	0.0328783429463639	0.596274090308852
TMEM9	ENSGALG00000000226	113.868800236666	121.815478071872	82.0820888958425	0.673823147887773	-0.569558104585493	0.100476379618663	0.876423193454044
CRMP2A	ENSGALG00000000227	9649.86988034685	9836.16643723749	8904.6836527843	0.90530022134164	-0.143531787758342	0.511895937429978	1
CBX1	ENSGALG00000000230	3522.17815093923	3469.9688920984	3731.01518630253	1.07523015402201	0.104645503095381	0.659152098243694	1
BNIP3L	ENSGALG00000000231	1504.25264615553	1479.16510167283	1604.60282408636	1.08480305698916	0.117433149126058	0.594606665827377	1
SP2	ENSGALG00000000233	446.764700376874	447.694641853295	443.044934471193	0.989614109825273	-0.0150620246156926	0.922820189907821	1
EPB41L4A	ENSGALG00000000234	439.640631428039	449.312954692456	400.951338370373	0.89236540852648	-0.164293504562307	0.375763795828767	1
PPP2R2A	ENSGALG00000000235	563.065803309538	559.953266109291	575.515952110528	1.027792830122	0.0395494930569235	0.888274137521416	1
MVP	ENSGALG00000000238	222.850053167274	232.272671956713	185.159578009521	0.797164713565734	-0.327050244081213	0.333598007862063	1
ENSGALG00000000239	ENSGALG00000000239	0.0502253479434671	0	0.251126739717335	Inf	Inf	0.441951870318602	1
STARD4	ENSGALG00000000241	539.241436455285	560.593936668989	453.831435600468	0.809554663215059	-0.304799596587155	0.309971322986233	1
EBF2	ENSGALG00000000242	1311.24437883269	1174.5713887222	1857.93633927465	1.58179941816552	0.661566668859629	0.0173009221126515	0.461593464970222
RDM1	ENSGALG00000000243	508.205956991442	518.430097674723	467.309394258319	0.901393256977765	-0.149771437114017	0.874938380787415	1
CAMK4	ENSGALG00000000244	16.1054400636985	14.9285699335119	20.8129205844448	1.39416706872395	0.479403455594571	0.509566816765136	1
WDR36	ENSGALG00000000247	564.929246534914	553.021627396713	612.559723087716	1.10765961535948	0.147514608211623	0.526409795170536	1
GH1	ENSGALG00000000249	7.19787408502625	7.26388632231608	6.93382513586695	0.954561350246477	-0.0670901713786293	0.771267310995566	1
CD79B	ENSGALG00000000251	7.37799855624748	7.08207205370911	8.56170456640098	1.20892649798966	0.273726532255056	0.989903013963979	1
SCN4A	ENSGALG00000000252	4.33917543751486	4.95084960898829	1.89247875162116	0.382253330455718	-1.38739902348829	0.272126102433799	1
6.	ENSGALG00000000253	86.7876147469666	86.3834622138049	88.4042248796133	1.02339293441153	0.0333601780104883	0.920105560028781	1
MAN2A1	ENSGALG00000000255	302.771422386716	290.928093715913	350.144737069931	1.20354391560357	0.267288784660411	0.401018248185689	1
HEATR1	ENSGALG00000000258	451.913422486242	437.915361594489	507.905666053256	1.15982610019417	0.213908509495213	0.598435046099058	1
PSMF1	ENSGALG00000000259	724.756660573475	719.454260658047	745.966260235185	1.03685015299359	0.0522074089497312	0.692560957251748	1
ENSGALG00000000264	ENSGALG00000000264	392.798934966085	400.771843650564	360.907300228168	0.900530578547443	-0.151152829561198	0.765311157570101	1
THRA	ENSGALG00000000270	323.469095012164	323.556398321814	323.119881773565	0.998650879566861	-0.00194768348386341	0.887662772935406	1
C2CD2L	ENSGALG00000000271	171.305102827989	158.701625940216	221.719010379081	1.39708089986806	0.482415564383134	0.151577174014406	1
CDCA2	ENSGALG00000000272	89.4429432470387	88.3485159802082	93.8206523143608	1.06193806736243	0.086699630064378	0.6393556513418	1
FER	ENSGALG00000000273	59.6739633297198	58.3858555394162	64.8263944909343	1.11030991825015	0.150962428931528	0.829916929599419	1
ENSGALG00000000274	ENSGALG00000000274	3.70333045832632	4.15020471956051	1.91583341338957	0.461623833725593	-1.11521038236398	0.471193179495858	1
KCTD9	ENSGALG00000000275	443.309639982721	427.575925691166	506.244497148943	1.18398737330829	0.243653695356515	0.267436813973939	1
FBXL17	ENSGALG00000000276	200.957483625741	204.904784193759	185.168281353665	0.903679638727071	-0.146116677925952	0.590881874353762	1
GnRH-I	ENSGALG00000000277	4.07967495704076	2.72695109912314	9.49057038871126	3.48028624046943	1.79920596720135	0.0228146833662366	0.514576338028695
EFNA5	ENSGALG00000000280	296.122890279683	274.529575904728	382.496147779505	1.39327847106807	0.478483634592428	0.109483411232304	0.905474509493875
HOXB4	ENSGALG00000000284	184.856555092271	230.202470446289	3.47289367620158	0.0150862571955408	-6.05062126298208	0.0251009345477678	0.527294932977657
DPAGT1	ENSGALG00000000285	298.900792010126	293.394280346669	320.926838663956	1.09384149644893	0.12940369895842	0.654590100863133	1
ENSGALG00000000287	ENSGALG00000000287	0.137280845859205	0.171601057324007	0	0	-Inf	1	1
HMBS	ENSGALG00000000291	311.625436532138	312.044457288617	309.949353506225	0.993285880478069	-0.00971909114200564	0.944654233446609	1
ENSGALG00000000293	ENSGALG00000000293	6.04942325525859	6.16667229236858	5.58042710681866	0.904933299881135	-0.144116635815246	0.596292395080413	1
IGFN1	ENSGALG00000000295	42.6531029564356	42.4210082453342	43.5814818008414	1.02735610499392	0.0389363392603893	0.836717909200913	1
PCNX	ENSGALG00000000296	709.696921131606	685.309077168222	807.24829698514	1.17793317479579	0.236257696107823	0.556937622704121	1
PKP1	ENSGALG00000000299	4.7526507055613	5.54088768196948	1.59970279992858	0.288708757828489	-1.79231322325357	0.0985814887945472	0.867074509442194
VPS11	ENSGALG00000000300	412.547982551826	410.002070440606	422.731630996707	1.03104755188778	0.0441108713002753	0.77800863768169	1
TNNT2	ENSGALG00000000302	103.248351632241	104.545303678312	98.0605434479538	0.937971769154621	-0.0923835933764985	0.890043395001572	1
MTFR1	ENSGALG00000000304	722.915052473443	701.288750667789	809.420259696059	1.15418970990951	0.206880373941305	0.495718899090707	1
METTL22	ENSGALG00000000305	129.498915123077	123.052306582176	155.285349286682	1.26194586350951	0.33565002115913	0.3042937627194	1
ENSGALG00000000307	ENSGALG00000000307	52.8567862596632	54.7601211641255	45.2434466418142	0.826211587556789	-0.27541680085953	0.413791484619687	1
ENSGALG00000000308	ENSGALG00000000308	477.65004194616	493.462528248949	414.400096735006	0.839780273094908	-0.251916196024287	0.561375362488935	1
LAD1	ENSGALG00000000309	8.88949213433382	10.2504375752329	3.44571037073746	0.336152514997309	-1.57281215144442	0.183934409756358	1
DOCK5	ENSGALG00000000311	80.7894321331575	84.3673830206377	66.4776285832367	0.787954138235805	-0.343816432801193	0.403167682836502	1
SIK2	ENSGALG00000000312	206.208552602458	194.199498575622	254.244768709802	1.30919374444625	0.388678614065785	0.308595941777163	1
TNNI1	ENSGALG00000000313	102.337679444477	96.0056059596498	127.665973383784	1.32977623658186	0.411183501716647	0.232895011963002	1
NEFL	ENSGALG00000000314	19166.7520670369	21926.5369467912	8127.61254801958	0.37067470197153	-1.4317744382834	0.0142946836814524	0.425494367279089
PREP2	ENSGALG00000000316	110.517993253349	107.453116280192	122.777501145977	1.14261461552986	0.192338889102055	0.592370105258685	1
NEFM	ENSGALG00000000317	88659.3908878537	97082.9004789954	54965.3525232865	0.566169245583867	-0.820694710971662	0.0721506437366746	0.77741315537606
CSRP1	ENSGALG00000000318	112.256933141209	120.087074637669	80.9363671553664	0.673980671105281	-0.569220877516453	0.154099005510996	1
PIGV	ENSGALG00000000324	97.9527782070847	92.0632481198571	121.510898555995	1.31986325746187	0.400388468977193	0.278856133155049	1
FBN3	ENSGALG00000000327	883.99899666833	1054.83681510075	200.64772293863	0.190216837397228	-2.39428314020119	0.0565731053704475	0.726998021305462
AHCYL1	ENSGALG00000000329	981.375728619213	952.302928663493	1097.66692844209	1.15264470517024	0.20494788065596	0.384301579854534	1
FTSJ3	ENSGALG00000000332	1755.41897115749	1762.35196536226	1727.68699433839	0.980330279248875	-0.0286602110076036	0.972841036426125	1
PPP1R12B	ENSGALG00000000336	513.676831212614	531.520666749755	442.301489064051	0.832143539721082	-0.265095688897945	0.207580020264408	1
CTXN1	ENSGALG00000000337	161.255155507759	200.075126305169	5.97527231811764	0.0298651433012404	-5.06539354552762	0.00513697035211824	0.261588019810672
JAC	ENSGALG00000000341	0.0763008084115133	0.0953760105143916	0	0	-Inf	1	1
ENSGALG00000000346	ENSGALG00000000346	204.098259916752	201.199737039575	215.692351425459	1.0720309807514	0.100346599014499	0.766664951627232	1
PSMC5	ENSGALG00000000349	177.138533471864	181.22418939066	160.795909796677	0.887276198267622	-0.172544827063214	0.626992089187103	1
TIMM44	ENSGALG00000000352	238.062225769775	237.128249838704	241.798129494058	1.01969347666729	0.0281355383225257	0.993901141695832	1
DHRS7C	ENSGALG00000000353	0	0	0	NA	NA	NA	NA
SLC37A2	ENSGALG00000000356	60.3705986121356	57.7014675372544	71.0471229116605	1.2312879714158	0.300168216206429	0.303989496244274	1
ENSGALG00000000357	ENSGALG00000000357	1.2001198485369	1.37458644081245	0.502253479434671	0.365385154779944	-1.45251007493517	0.709797729212079	1
ARID1A	ENSGALG00000000360	3687.67047515154	3692.12141453455	3669.86671761951	0.993972382157469	-0.00872232828893117	0.897027037900172	1
NAV1	ENSGALG00000000362	4292.78481905556	4324.01910388565	4167.84767973518	0.963882808933444	-0.0530703439177652	0.760875421713634	1
SMARCD2	ENSGALG00000000363	5289.59810186989	4886.34031667727	6902.62924264038	1.41263784249358	0.498391649813969	0.0528216751742806	0.708878119493138
STC1	ENSGALG00000000364	33.4959991593194	32.1121801122078	39.0312753477658	1.21546638102368	0.28150998995144	0.590720614074987	1
NKX2-6	ENSGALG00000000365	0.0330062310667775	0.0412577888334719	0	0	-Inf	1	1
RPS6KA1	ENSGALG00000000366	1010.51414800942	1042.96614392895	880.706164331307	0.844424499738413	-0.243959657914331	0.434709240647471	1
ASIC2	ENSGALG00000000367	78.8912653275057	81.3469408720956	69.0685631491462	0.849061592343649	-0.236058881809081	0.689478322063338	1
GAS7	ENSGALG00000000368	99.1792270121211	102.310359405204	86.6546974397884	0.846978721837824	-0.239602368877291	0.475691894302988	1
CRHR1	ENSGALG00000000371	439.636492775409	508.826054326233	162.878246572112	0.320105948166882	-1.64337860978415	0.0037699971084262	0.225789540598955
HMGN2	ENSGALG00000000372	4518.56206778589	4527.22594144447	4483.90657315157	0.990431365950542	-0.0138710909321574	1	1
ENSGALG00000000373	ENSGALG00000000373	240.879137554634	253.138352841875	191.84227640567	0.757855434595114	-0.400005422854896	0.217363479149547	1
RNPEP	ENSGALG00000000374	628.992724192323	650.493108038931	542.991188805891	0.834737804437113	-0.260604984294839	0.441608992055949	1
HNRNPM	ENSGALG00000000377	5508.03076962942	5480.03495817491	5620.01401544748	1.0255434606423	0.0363886318709459	0.792766953176988	1
SLC25A37	ENSGALG00000000378	12.8224769964876	13.0382974334175	11.959195248768	0.917235958900302	-0.124635180101415	0.910299078198256	1
ITGB3	ENSGALG00000000379	72.5359133352221	86.4346826656386	16.9408360135563	0.195995814308589	-2.35110525044852	0.00772841680505531	0.327041252296015
ENSGALG00000000382	ENSGALG00000000382	0.876000897698321	1.0950011221229	0	0	-Inf	0.418547663649943	1
DHDDS	ENSGALG00000000385	468.609512164946	455.112242959959	522.598588984894	1.14828505949657	0.199480832668088	0.51691196503317	1
ENSGALG00000000386	ENSGALG00000000386	979.185746294552	975.550627137025	993.726222924657	1.01863111486174	0.0266316912378689	0.617699870605897	1
LIN28A	ENSGALG00000000388	71.0701209950989	69.5039042254037	77.3349880738797	1.11267113604265	0.154027249006577	0.641927682526013	1
ENTPD4	ENSGALG00000000390	234.893192235332	223.726829799274	279.558641979567	1.24955349445744	0.321412665759512	0.239311387743328	1
SLC6A17	ENSGALG00000000394	526.383039879795	541.980621462534	463.992713548836	0.856105726246729	-0.224139119157041	0.430280093565489	1
BTF3	ENSGALG00000000395	234.323550127234	236.561136030788	225.373206513016	0.952705969773854	-0.069897065853337	0.858274070368016	1
METTL2A	ENSGALG00000000396	126.906158235666	125.123277097952	134.037682786521	1.07124498251105	0.0992884470697387	0.745574753605506	1
IPO9	ENSGALG00000000397	874.230173049864	851.167260041711	966.481825082478	1.13547814918905	0.183299943508551	0.441792154542498	1
DUSP28	ENSGALG00000000399	0	0	0	NA	NA	NA	NA
KCNC4	ENSGALG00000000400	1100.61888414991	1195.70882936489	720.259103289969	0.602369979715329	-0.731278222611628	0.0576509612618158	0.730008350615182
RBM15	ENSGALG00000000401	352.254216713941	340.707939340538	398.439326207554	1.1694453818093	0.225824483124346	0.650421181369051	1
LOXL2	ENSGALG00000000402	181.723675613494	204.728416034129	89.7047139309551	0.438164450586093	-1.19045565538719	0.0139145058941015	0.422967450250819
COPS2	ENSGALG00000000404	445.629922030146	438.790469559416	472.987731913066	1.07793528967935	0.108270573210229	0.698693147716085	1
R3HCC1	ENSGALG00000000405	833.148352923064	846.47287851854	779.85025054116	0.921293842167773	-0.118266724643807	0.59133434122746	1
ENSGALG00000000406	ENSGALG00000000406	0.410190207312686	0.512737759140858	0	0	-Inf	1	1
ENSGALG00000000407	ENSGALG00000000407	63.1326955658783	63.8411466023888	60.2988914198367	0.944514543189306	-0.0823550841651324	0.861391345337045	1
LSM7	ENSGALG00000000408	831.323013986111	842.752200304049	785.606268714361	0.932191299448318	-0.101302047255454	0.833081227626727	1
CHMP7	ENSGALG00000000409	630.716774717825	621.745484325073	666.601936288834	1.07214600362149	0.100501383741351	0.729297217060319	1
ENSGALG00000000410	ENSGALG00000000410	1382.19540683068	1387.1789460467	1362.26124996659	0.98203714369287	-0.0261505021110629	0.990078561174056	1
CCDC15	ENSGALG00000000412	226.007776759437	227.203521702638	221.224796986632	0.973685598395649	-0.0384720914284311	0.876096296694234	1
SLC16A4	ENSGALG00000000417	25.6098527025823	27.7748149617825	16.9500036657813	0.610265223696506	-0.712491714913699	0.194160582472533	1
HBXIP	ENSGALG00000000419	345.860994615352	367.115645419798	260.842391397568	0.710518319368531	-0.493056247781848	0.224623896586124	1
KLHDC7A	ENSGALG00000000420	630.12150205057	526.251625392278	1045.60100868374	1.98688414103107	0.990507748766136	0.0479703190106639	0.681214530190835
HEPACAM	ENSGALG00000000421	1.09606056087301	1.18756931174537	0.730025557383594	0.614722484122361	-0.701992840761247	1	1
CMTM3	ENSGALG00000000424	55.5479050829373	56.3272021546064	52.4307167962606	0.930824091925412	-0.103419543306636	0.769826899677641	1
IGSF21	ENSGALG00000000426	1177.02364332862	1003.01691848681	1873.05054269586	1.86741669873486	0.901043889064036	0.0459980443863252	0.667611117852532
KDM5B	ENSGALG00000000427	5513.02792196747	5448.92676651932	5769.43254376008	1.05881998253493	0.0824573274034562	0.705193866051445	1
chPKCI	ENSGALG00000000428	738.851538230826	769.744609452465	615.279253344271	0.799329083683914	-0.323138512066317	0.340991731549926	1
SPPL2B	ENSGALG00000000430	932.589460274331	878.776873827851	1147.83980606025	1.30617889505944	0.385352502810942	0.240236235535709	1
ENSGALG00000000433	ENSGALG00000000433	1822.90586518196	1820.61921201046	1832.05247786793	1.00627987762737	0.00903161916755181	0.829495598296495	1
RABIF	ENSGALG00000000436	174.409939547887	183.387790090122	138.498537378943	0.755222238682742	-0.405026847183203	0.218921544161271	1
ENSGALG00000000437	ENSGALG00000000437	0.0511298602773453	0.0639123253466817	0	0	-Inf	1	1
ERMP1	ENSGALG00000000438	175.413146180148	176.296625688003	171.87922814873	0.974943380101383	-0.0366096581982855	0.877318327730507	1
AP2S1	ENSGALG00000000439	290.711365721848	302.392298053584	243.987636394905	0.806857972128876	-0.309613350675987	0.394667167290526	1
Segment	ENSGALG00000000441	6.48863785505587	6.7029965146259	5.63120321677574	0.840102363844064	-0.251362968409452	0.946217652205843	1
KCNA2	ENSGALG00000000442	205.470672321558	189.848984415768	267.957423944717	1.41142405775472	0.497151506082609	0.164738042371972	1
SPAG4	ENSGALG00000000443	0.37963796520335	0.382691515726608	0.367423763110317	0.96010428246024	-0.0587369811187323	1	1
ENSGALG00000000446	ENSGALG00000000446	52.9860976997959	51.0163927984576	60.8649173051492	1.19304627329491	0.254650000248932	0.453495412740933	1
cKv1.1	ENSGALG00000000447	220.742187777528	211.162093112721	259.062566436757	1.22684219794348	0.294949694897231	0.357985600004026	1
ARHGEF10L	ENSGALG00000000449	1547.21743014127	1466.81338559512	1868.83360832588	1.27407727982224	0.349452787668753	0.134279465129813	0.981852548192682
MEIG1	ENSGALG00000000451	1.02574726675761	0.929994592167553	1.40875796511786	1.51480231926344	0.599129535199043	0.473158121605733	1
tvb	ENSGALG00000000452	21.615172939632	24.0345689009006	11.9375890945577	0.496684136244709	-1.00959942607995	0.0736666190590845	0.780007140352909
NUP160	ENSGALG00000000453	609.862072853521	597.593268652171	658.937289658924	1.10265179382812	0.14097727449378	0.732560487425445	1
KPNB1	ENSGALG00000000454	4232.33911781606	4174.0753209984	4465.3943050867	1.06979245981086	0.0973309403242678	0.708014250125562	1
MRPS21	ENSGALG00000000456	456.469412137266	469.104083780263	405.930725565279	0.86533189456399	-0.20867451612115	0.778499300259647	1
TMPRSS9	ENSGALG00000000458	8.70460880176692	8.38712867272387	9.9745293179391	1.18926628017258	0.250071774859738	0.953971158917139	1
MRC2	ENSGALG00000000461	406.677462054982	472.731655509063	142.460688238659	0.301356354241286	-1.73045760986688	0.0485920218362923	0.682905387349319
DDX25	ENSGALG00000000463	310.137786013418	303.500666597795	336.686263675909	1.1093427485683	0.149705177278718	0.315768301100466	1
RHOBTB2	ENSGALG00000000464	1275.62594621971	1328.34290314839	1064.758118505	0.801568718424551	-0.319101887070765	0.378139826258961	1
LCK	ENSGALG00000000466	7.5153947125369	7.56207580387964	7.32867034716593	0.969134737237894	-0.0452308397404969	0.937727941073291	1
RCC2	ENSGALG00000000468	6041.87405075048	5809.50643583084	6971.34451042902	1.19998911911559	0.263021324276172	0.21427020796381	1
ADRA1A	ENSGALG00000000469	5.6367215889214	7.00057676186759	0.181300897136638	0.0258979943087249	-5.27101581822977	0.0219317617630457	0.50610214873321
LMNB2	ENSGALG00000000470	733.459072765248	706.73053445204	840.373226018083	1.1890999257159	0.249869956696101	0.744103911441296	1
RPL36	ENSGALG00000000474	929.831321848783	943.424567622268	875.458338754846	0.927957961664367	-0.107868645000111	0.926259303806721	1
LRRTM4	ENSGALG00000000476	91.1621517305762	99.3864365443463	58.2650124754961	0.586247122860655	-0.770419157591717	0.284848927756677	1
ENSGALG00000000477	ENSGALG00000000477	0	0	0	NA	NA	NA	NA
ASZ1	ENSGALG00000000478	1721.39961974434	1753.24053086021	1594.03597528085	0.909194116393578	-0.137339746716283	0.486152213360055	1
PADI3	ENSGALG00000000479	7.43701532079835	5.60527070598525	14.7639937800508	2.63394839508571	1.3972270802629	0.0275764310214089	0.551555523775802
ENSGALG00000000483	ENSGALG00000000483	0.403016201896534	0.194495000956841	1.2371010056553	6.36057996128043	2.66915831725748	0.393076417471497	1
NEMP1	ENSGALG00000000484	93.2993327056872	92.8210922657275	95.2122944655259	1.02576140984156	0.0366952018349145	0.710654450420988	1
PGM2	ENSGALG00000000486	220.630499701783	218.260605810755	230.110075265898	1.05429046350864	0.0762723930972492	0.853174209890613	1
ENSGALG00000000489	ENSGALG00000000489	1782.97326730166	1744.05465691324	1938.64770885533	1.11157508806891	0.152605407227419	0.461594509567084	1
LONP1	ENSGALG00000000490	602.992123923405	605.517195256144	592.891838592448	0.979149466336204	-0.0303989920727089	0.93619059133434	1
MCRS1	ENSGALG00000000495	0	0	0	NA	NA	NA	NA
ENSGALG00000000497	ENSGALG00000000497	0.546082365390057	0.619821271808237	0.251126739717335	0.4051599245452	-1.3034366145272	1	1
ACE	ENSGALG00000000498	52.7825440698702	40.1869533234226	103.164907055661	2.56712436559683	1.360153189674	0.000181668280091364	0.0357155120002996
PADI2	ENSGALG00000000503	1.99221550994572	2.12405111653109	1.46487308360423	0.689659995563853	-0.536042810690216	0.858758254709417	1
ETV7	ENSGALG00000000504	4.62987148460986	5.14333107371421	2.57603312819247	0.500849175616496	-0.997551875398245	0.627515034150216	1
KCNH6	ENSGALG00000000505	70.0270919472312	73.3440434048949	56.7592861165765	0.773877243217115	-0.369823358811617	0.401263717965518	1
CPNE7	ENSGALG00000000507	16.4102742930914	15.8850601876108	18.5111307150136	1.16531700203761	0.220722465658155	0.226634198246495	1
ENSGALG00000000508	ENSGALG00000000508	149.868112388681	149.72223087666	150.451638436765	1.00487173852429	0.00701136806709083	0.96975232977051	1
AIM1L	ENSGALG00000000509	11.6748224935728	12.9414559351019	6.60828872745642	0.510629465540452	-0.969651304963396	0.172464672252798	1
DCAF7	ENSGALG00000000510	681.3027203918	660.282522330678	765.383512636288	1.1591757872594	0.21309936546158	0.474242324748306	1
KCTD20	ENSGALG00000000511	153.304302819118	149.948789639169	166.726355538914	1.11188863838193	0.153012301641101	0.744813335634833	1
ZNF276	ENSGALG00000000513	355.968267458153	352.010803275959	371.798124186931	1.05621225464339	0.0788997854073146	0.572483505834793	1
ENSGALG00000000514	ENSGALG00000000514	59.5816773951832	59.9078662538739	58.2769219604205	0.972775790635875	-0.0398207698519276	1	1
FANCA	ENSGALG00000000516	179.13711943053	164.996676566215	235.698890887788	1.42850689961139	0.514508004430461	0.111009911725895	0.911344878708152
KLHL12	ENSGALG00000000518	225.263926354451	227.814137405231	215.06308215133	0.944028691989293	-0.0830973866120924	0.798733758058925	1
UBXN11	ENSGALG00000000519	1.58906433715486	1.55733046561319	1.71599982332156	1.10188547723935	0.139974287425785	0.844518612596704	1
SPIRE2	ENSGALG00000000521	2609.3295947756	2488.63576215259	3092.10492526763	1.24248995063587	0.313234183194862	0.159787205779684	1
ENSGALG00000000522	ENSGALG00000000522	230.484148632628	240.379091497976	190.904377171233	0.794180458797683	-0.332461231812077	0.412655040141577	1
STK38	ENSGALG00000000523	153.578479343375	148.813645504991	172.63781469691	1.16009398271962	0.21424168717281	0.779767566647418	1
MAP3K3	ENSGALG00000000525	281.592211373237	272.360741002271	318.518092857101	1.16947138447698	0.225856561153162	0.596202792882177	1
ENSGALG00000000526	ENSGALG00000000526	15.1241059664827	13.7421572361539	20.6519008877977	1.50281360727449	0.587666084080443	0.218159373698575	1
SH3BGRL3	ENSGALG00000000527	3113.08300801142	3145.84865907435	2982.02040375969	0.947922397715449	-0.077159138098904	0.831869846498434	1
DBNDD1	ENSGALG00000000528	385.551092068718	395.260885702925	346.711917531891	0.877172343818703	-0.189067768585604	0.797814618321069	1
LIMD2	ENSGALG00000000529	1758.55531494564	1706.07129958227	1968.49137639912	1.15381542194696	0.206412451764951	0.265372699084719	1
ENSGALG00000000530	ENSGALG00000000530	1.47663415469636	1.53892842637514	1.22745706798122	0.797605039288558	-0.32625357013916	1	1
SRSF3	ENSGALG00000000533	1950.68002124564	1916.60535393688	2086.97869048069	1.08889328008703	0.122862565777685	0.607099135826634	1
il-1beta	ENSGALG00000000534	19.0778060243431	19.2061549016925	18.5644105149455	0.966586524474484	-0.0490292131047087	0.808272422181171	1
ERRFI1	ENSGALG00000000535	68.4905050326178	67.0721813260544	74.1637998588712	1.10573114505316	0.145000641585218	0.835933807468208	1
RNF113A	ENSGALG00000000538	270.161941453485	271.000365331015	266.808245943368	0.984530945622429	-0.0224915414833677	0.856838347923289	1
GAS8	ENSGALG00000000540	216.306703367058	208.380648776216	248.010921730425	1.19018211713492	0.251182346125398	0.267681034534363	1
ZC3H11A	ENSGALG00000000541	1124.96466082479	1095.46269190919	1242.97253648717	1.13465528827905	0.182254068947528	0.411459190245214	1
ZNF593	ENSGALG00000000542	489.143177119506	489.583504846745	487.381866210552	0.995503037552539	-0.00650237687699556	0.803557229557556	1
TNFRSF9	ENSGALG00000000543	103.78665497386	103.1272546129	106.4242564177	1.03197022762969	0.045401349568744	0.705395843904699	1
RAB44	ENSGALG00000000544	2.83444308856373	2.96062177137662	2.32972835731218	0.786905095353976	-0.345738444819615	0.700516518379503	1
REN	ENSGALG00000000545	0.631618113067301	0.652341476272388	0.548724660246955	0.841161692465854	-0.249544945421527	1	1
FBXO38	ENSGALG00000000546	429.287437423191	431.853449413076	419.023389463651	0.970290708649284	-0.0435110371838687	1	1
CNKSR1	ENSGALG00000000547	2.12026575848021	2.08072339618455	2.27843520766285	1.09502070858666	0.130958153746795	0.89857116615454	1
MATN1	ENSGALG00000000548	6.27371692128577	4.42087686348516	13.6850771524882	3.09555718810492	1.63019911223964	0.0300125730788417	0.571484693418246
ENSGALG00000000549	ENSGALG00000000549	22.9086636407145	25.8028905532224	11.3317559906831	0.439166145642079	-1.18716125046406	0.0607090558149343	0.737787664654144
STRADA	ENSGALG00000000550	847.044685982173	847.971522346033	843.337340526734	0.99453497942186	-0.0079059809917642	0.745317372532586	1
C26H6ORF89	ENSGALG00000000551	471.929721756462	475.170804016138	458.965392717759	0.965895608144669	-0.0500608206816585	0.929446121581345	1
UTS2	ENSGALG00000000556	0.385567862342345	0.327322202221019	0.618550502827652	1.88972974833521	0.91817992830109	0.746918892817571	1
ETNK2	ENSGALG00000000557	19.5331629630072	21.7788443828464	10.5504372836502	0.484435128796823	-1.04562460908016	0.067439207425369	0.759594287206277
SLC1A6	ENSGALG00000000558	6.68242459070867	7.40317488594748	3.79942340975344	0.513215406671726	-0.96236361425855	0.309585164351716	1
PI16	ENSGALG00000000560	2.18048368825372	2.09664180449569	2.51585122328585	1.19994327018153	0.262966201031778	0.646442822884917	1
LAPTM5	ENSGALG00000000562	0.331843041439055	0.322947861021239	0.367423763110317	1.13771852195718	0.186143670819829	1	1
CCDC47	ENSGALG00000000564	314.018368642431	306.650937199537	343.488094414006	1.12012732636946	0.163662734676698	0.748455942723466	1
LGR6	ENSGALG00000000568	21.8105097614411	22.3093911763087	19.8149841019706	0.888190266842108	-0.171059333147257	0.660430183932056	1
SDC3	ENSGALG00000000569	1463.61484303813	1601.44055060331	912.312012777395	0.569682098054591	-0.811771023861628	0.00757236804384114	0.321995807437267
PER3	ENSGALG00000000573	104.124782037413	98.5101037887347	126.583495032125	1.28497981591408	0.361745698166732	0.366204992748973	1
RRNAD1	ENSGALG00000000576	50.9706511896722	52.4018264041429	45.2459503317891	0.863442239261567	-0.211828424276287	0.833496535125919	1
RANBP3	ENSGALG00000000577	1108.47494660153	1084.73166781058	1203.4480617653	1.10944309775184	0.149835675018998	0.488641952718687	1
VAMP3	ENSGALG00000000579	289.44462061787	286.384060490384	301.686861127813	1.05343454035544	0.0751006689357752	0.524981066311315	1
DDX42	ENSGALG00000000581	1350.38195863135	1325.43908589625	1450.15344957173	1.09409286703745	0.129735199856377	0.580287942907771	1
SOX13	ENSGALG00000000583	321.484052149506	339.723913084549	248.524608409335	0.731548763090703	-0.450974061112249	0.384403476754381	1
ENSGALG00000000584	ENSGALG00000000584	158.545223323593	167.011493935751	124.680140874964	0.746536288831285	-0.421715703992426	0.366949537386966	1
MYL4	ENSGALG00000000585	1370.1689229051	1467.3091241801	981.608117805097	0.668985220379925	-0.579953756546965	0.0834144662294982	0.804385237186569
PLEKHA6	ENSGALG00000000587	2917.25474227155	2975.67683195046	2683.56638355591	0.901833947403799	-0.149066277050637	1	1
BTN1A1	ENSGALG00000000589	12.0810545788324	12.3483095044777	11.0120348762509	0.891784812508769	-0.165232464763307	0.62889298834511	1
ENSGALG00000000593	ENSGALG00000000593	0.0330062310667775	0.0412577888334719	0	0	-Inf	1	1
CDC27	ENSGALG00000000596	911.757848216142	915.636422117328	896.2435526114	0.978820338468971	-0.0308840160451753	1	1
PUM1	ENSGALG00000000597	1821.8540465029	1778.46321719	1995.41736375453	1.1219896731445	0.166059397362235	0.659565212375973	1
MARCH2	ENSGALG00000000599	29.4917302626922	29.8837375948502	27.9237009340604	0.934411261156051	-0.0978704337729297	0.942574800110408	1
PTPN7	ENSGALG00000000600	3.22680091392337	3.51505623021476	2.0737796487578	0.589970547535479	-0.761285160726617	0.901362083475565	1
KANSL1	ENSGALG00000000603	1694.49908747576	1678.63895880026	1757.93960217777	1.04724103593675	0.0665935352285961	0.807441888167	1
NKAIN1	ENSGALG00000000604	446.139617229489	483.649297130866	296.100897623984	0.612222325930239	-0.707872438259081	0.0194760799376033	0.484915950814868
ARL8A	ENSGALG00000000606	1059.92035535723	1086.37627019981	954.096695986902	0.878237791231779	-0.187316478836009	0.48346805855053	1
GPR37L1	ENSGALG00000000607	22.7723093793293	24.6430457795293	15.2893637785293	0.620433201127679	-0.688652203773476	0.263682043330982	1
CDH1	ENSGALG00000000608	27.6750989404802	31.7888034415684	11.2202809361272	0.352963299066961	-1.50240991424292	0.0249386584776765	0.527294932977657
CAMTA1	ENSGALG00000000610	492.111717670899	489.468298827651	502.685393043888	1.02700296270033	0.0384403435518299	0.733836353620458	1
PPP1R15B	ENSGALG00000000611	447.103532929061	441.872559345902	468.027427261695	1.05919097568428	0.082962735536655	0.86166053491048	1
RAB11B	ENSGALG00000000613	3479.85588988373	3490.40248393814	3437.66951366612	0.984892008725447	-0.021962550031473	1	1
SNRNP40	ENSGALG00000000615	460.241152105798	462.085296188214	452.864575776134	0.980045414800811	-0.0290794903637867	0.929184316147943	1
ELF3	ENSGALG00000000616	4.37038478652613	5.32700531030519	0.543902691409915	0.10210290017127	-3.29190424920754	0.0830274633484301	0.802086624230079
ZCCHC17	ENSGALG00000000618	587.977993898672	610.639120279516	497.333488375297	0.814447472915994	-0.296106438502753	0.531661991234921	1
ANGPTL4	ENSGALG00000000619	1003.22201691033	947.341441499263	1226.74431855461	1.29493365835782	0.372878188097273	0.229030353058738	1
FABP3	ENSGALG00000000620	272.613086347492	315.260094599171	102.025053340775	0.323621844593086	-1.62761910138878	0.00311113741316378	0.204489964402804
KANK3	ENSGALG00000000621	128.706694136018	127.486462096017	133.587622296022	1.04785731833557	0.0674422854406307	0.592482347379847	1
PIK3C2B	ENSGALG00000000623	4955.95910541161	4708.40858109372	5946.1612026832	1.26288131122681	0.336719057375162	0.186999089842113	1
TANGO6	ENSGALG00000000624	191.784543288585	196.085815678124	174.579453730431	0.890321684547568	-0.167601400549776	0.764357480332677	1
MAPT	ENSGALG00000000625	1792.42543068386	1965.23554066995	1101.18499073952	0.560332320452607	-0.835645384022129	0.00743472341601346	0.318905980250514
DNAJC11	ENSGALG00000000627	334.06674643905	332.511297009492	340.288544157279	1.02338942230755	0.0333552269271722	1	1
KIF21B	ENSGALG00000000628	498.441207099741	587.350660576517	142.803393192634	0.243131408165037	-2.04019181946787	0.000644077869639552	0.087054024916103
ENSGALG00000000629	ENSGALG00000000629	319.517367816708	323.436211444764	303.841993304482	0.939418601112237	-0.0901599346888356	0.85427696624824	1
HAS3	ENSGALG00000000630	9.64765360359279	11.0924434870116	3.86849406991735	0.348750397010996	-1.51973323560727	0.0986900105541617	0.867074509442194
CHTF8	ENSGALG00000000632	151.151182295907	151.42891607418	150.040247182817	0.990829565928594	-0.013291176260537	0.960188020086487	1
KLHL21	ENSGALG00000000634	769.930385639296	747.866071288213	858.187643043631	1.14751514474428	0.198513194251972	0.405130303496138	1
MDM4	ENSGALG00000000636	255.362262416073	241.875942953369	309.307540266886	1.27878587878629	0.354774718110116	0.311670278612718	1
ZBTB48	ENSGALG00000000637	194.006992121953	188.591961648433	215.667114016035	1.14356472105674	0.19353801866196	0.456439037636617	1
CIRH1A	ENSGALG00000000638	635.877101374638	657.210174745843	550.54480788982	0.837699763401758	-0.255494828843228	0.530756922006189	1
LRRN2	ENSGALG00000000639	1525.22042616468	1362.93791939226	2174.35045325439	1.59534078721938	0.673864636852698	0.0212212101937725	0.502051723743963
ENSGALG00000000641	ENSGALG00000000641	289.909234174028	289.373472369239	292.052281393184	1.00925727227867	0.0132939823027601	0.943420095318202	1
TAS1R1	ENSGALG00000000642	79.5392877185016	78.0447132587266	85.5175855576019	1.09575116605403	0.131920214121037	0.643490914020129	1
ANKS3	ENSGALG00000000643	100.324986757428	97.7308502996931	110.701532588366	1.13271840211048	0.179789246530542	0.600669018449265	1
NFASC	ENSGALG00000000644	11595.6809808341	11731.7384442953	11051.4511269889	0.942013085227176	-0.0861809948569039	0.916987068363452	1
ESPN	ENSGALG00000000645	301.570014836195	277.077225059482	399.541173943048	1.44198489737753	0.528056054597707	0.226414430977191	1
NIP7	ENSGALG00000000650	287.432688490792	294.853960738106	257.747599501536	0.874153424482811	-0.194041582535599	0.644895870699992	1
ACOT7	ENSGALG00000000652	828.170551052974	839.624263155129	782.355702644355	0.931792632700285	-0.10191917119006	1	1
CNTN2	ENSGALG00000000653	33060.3515137929	33172.0526874031	32613.5468193521	0.983163361239231	-0.0244969419344893	0.925242268717167	1
ENSGALG00000000654	ENSGALG00000000654	0.580339752970031	0.680099466928379	0.181300897136638	0.266579972420021	-1.90735969696479	0.996168984909616	1
TMEM81	ENSGALG00000000656	12.1854654023419	13.4960937444652	6.94295203384878	0.514441598088048	-0.958920790229059	0.380710202630916	1
TERF2	ENSGALG00000000657	708.824721872572	697.840876826387	752.760102057311	1.07869877941327	0.109292056562185	0.49707938068865	1
CYB5B	ENSGALG00000000660	835.574457257838	851.096863002685	773.484834278448	0.908809405723315	-0.137950328794588	0.653461309894793	1
EDN2	ENSGALG00000000667	0.800862469424288	0.641844437849531	1.43693459572332	2.23875835169297	1.16269881419831	0.614945472825929	1
RBBP5	ENSGALG00000000668	375.908936440944	365.63058962427	417.02232370764	1.14055644013861	0.189737839805142	0.65966792111972	1
ETV3	ENSGALG00000000669	654.147046935338	659.217568474426	633.864960778988	0.961541365236807	-0.0565791716556941	1	1
DSTYK	ENSGALG00000000670	138.482547895612	135.132177379361	151.884029960619	1.12396642240308	0.168598936843416	0.732413677284165	1
NFAT5	ENSGALG00000000671	1210.16025927282	1133.49021612228	1516.84043187498	1.33820337423304	0.420297387056337	0.296738831497092	1
SCMH1	ENSGALG00000000672	372.042180542633	366.960623065952	392.368410449356	1.06923845717048	0.0965836328651284	0.882600960745688	1
TMCC2	ENSGALG00000000673	1140.25513064271	1169.9700668567	1021.39538578675	0.873009844201303	-0.195930172876487	0.531788206831217	1
MYO1D	ENSGALG00000000674	304.645406481056	258.976873626338	487.31953789993	1.88171063723263	0.912044792611728	0.00520541084324458	0.262665031150121
CTPS1	ENSGALG00000000675	918.870247055334	926.664352053907	887.693827061041	0.957945371583045	-0.061984708647605	0.85443555480942	1
CITED4	ENSGALG00000000678	2208.91783875377	1960.14933413193	3203.99185724112	1.63456518411646	0.708906910862554	0.00426041733815904	0.240289395468428
NUAK2	ENSGALG00000000680	107.456411211964	118.199482357765	64.4841266287623	0.545553375890279	-0.874207740932303	0.360395623929635	1
PAK1	ENSGALG00000000681	291.209634367567	309.505221431509	218.0272861118	0.704438151651822	-0.505455048710333	0.123628731208421	0.9456754588343
KLHDC8A	ENSGALG00000000684	193.534247101913	208.475058045067	133.771003329296	0.641664305474751	-0.640109363723179	0.384286127047824	1
MAP3K14	ENSGALG00000000685	356.233191405621	349.059860122007	384.926516540076	1.10275216521754	0.141108593117092	0.607683843997617	1
KIAA0556	ENSGALG00000000687	138.295968990332	135.820612592472	148.197394581774	1.09112594732906	0.12581763979143	0.771473836054177	1
GDPD4	ENSGALG00000000690	62.0901168278195	72.9663306630896	18.585261486739	0.254710101465202	-1.97307191876654	0.00967806847459994	0.362640100417064
CDK18	ENSGALG00000000692	38.6126318295913	42.7635078968536	22.0091275605417	0.514670770546422	-0.958278244313286	0.0314361567427121	0.585338918537732
NOB1	ENSGALG00000000693	497.967401296402	514.780215771023	430.716143397919	0.836699100319551	-0.257219211091029	0.569252873175647	1
FMNL1	ENSGALG00000000694	43.1139279451897	42.9666900089774	43.7028796900391	1.01713396309811	0.0245097039441178	0.709168980527109	1
MFSD4	ENSGALG00000000695	14.8212166198902	15.6574633636924	11.4762296446815	0.732955867633925	-0.44820176073354	0.484241856844547	1
WWP2	ENSGALG00000000699	379.774653044968	375.137098511816	398.324871177574	1.06181146241666	0.0865276207713192	0.759530356913944	1
ELK4	ENSGALG00000000701	377.152496735591	352.430003486493	476.042469731984	1.35074331079257	0.433753537408412	0.26245384517575	1
SLC45A3	ENSGALG00000000703	190.113656965751	160.325810610529	309.265042386639	1.92897850451491	0.947837066869374	0.00707642764336687	0.31231184158976
MKS1	ENSGALG00000000706	125.273504002972	125.549060962492	124.171276164891	0.989025925108173	-0.0159197563753862	0.836277371958421	1
PSMD7	ENSGALG00000000707	1484.67669908795	1546.27609412045	1238.27911895793	0.80081372509499	-0.320461394243936	0.487598811466094	1
NUCKS1	ENSGALG00000000708	5346.53732126496	5474.87619096382	4833.18184246955	0.882792902321085	-0.179853064530524	0.917461215686811	1
RNF207	ENSGALG00000000710	1137.55598319704	1130.92075260939	1164.09690554767	1.02933552405129	0.0417133223523628	0.677381626930479	1
RAB29	ENSGALG00000000712	14.3099125558581	13.7605369319323	16.507415051561	1.19961998090746	0.262577457092575	0.576696955345282	1
ZFHX3	ENSGALG00000000713	2703.39984922147	3133.93864088148	981.244682581461	0.313102710366234	-1.6752920977011	0.0212730950062928	0.502238277194495
RPL22	ENSGALG00000000719	4094.36881502199	4135.42769498124	3930.13329518498	0.950357154099102	-0.0734582997441897	0.913745098115322	1
ENSGALG00000000720	ENSGALG00000000720	42.5956364334422	41.2588991886729	47.9425854125193	1.16199380873645	0.216602381884427	0.309706376650902	1
SLC41A1	ENSGALG00000000721	617.040938310624	604.349726134691	667.805787014357	1.10499890731401	0.144044942998215	0.537873821076332	1
ENSGALG00000000722	ENSGALG00000000722	6.20098144559124	6.92350664338577	3.3108806544131	0.478208633998508	-1.06428791691983	0.60900971550113	1
STX12	ENSGALG00000000723	724.523207575145	727.419235195606	712.939097093302	0.980093820177286	-0.0290082360412763	0.998069059529245	1
PM20D1	ENSGALG00000000724	227.536034657035	230.675723311943	214.977280037404	0.931945836999459	-0.101681984388638	0.715135231721809	1
RFX7	ENSGALG00000000725	525.525838936442	499.845644384404	628.246617144595	1.25688124764661	0.329848347829591	0.413097881466317	1
ELAVL1	ENSGALG00000000726	488.166731100348	464.738101142273	581.881250932647	1.25206271984683	0.324306833313341	0.436780690723824	1
PPP1R8	ENSGALG00000000729	780.823383958669	770.677908818413	821.405284519696	1.06582175915624	0.0919661916787475	0.76959552118002	1
CACNA1S	ENSGALG00000000730	14.4348715007824	14.412902095795	14.522749120732	1.00762143697411	0.0109537206020679	1	1
THEMIS2	ENSGALG00000000731	5.12900129811088	4.68357446843283	6.91070861682307	1.47552017447381	0.561223646567505	0.56656605397471	1
MYO7A	ENSGALG00000000733	60.8601622710362	75.3834583480445	2.76697796300319	0.0367053730836822	-4.76786492360568	0.000111574462278644	0.0252091673130465
RPA2	ENSGALG00000000734	334.889320238806	326.875534357231	366.944463765104	1.12258161041837	0.166820331083137	0.455216931849323	1
CDD	ENSGALG00000000735	0	0	0	NA	NA	NA	NA
MATK	ENSGALG00000000736	15.8043821671759	16.4840836133989	13.0855763822842	0.793830988071898	-0.333096214251479	0.61639502965543	1
SMPDL3B	ENSGALG00000000737	238.008518541516	236.349232554966	244.645662487715	1.03510241959774	0.049773524183871	0.771488360467496	1
XKR8	ENSGALG00000000739	237.06737856812	226.079335165306	281.019552179378	1.24301299795446	0.313841382461511	0.113365594379775	0.913806372588412
APBA3	ENSGALG00000000740	238.11083547196	242.662206807968	219.905350127924	0.906220020911403	-0.142066730552803	0.779475490970836	1
PIM1	ENSGALG00000000742	355.46951114907	397.456687291635	187.52080657881	0.471801865648864	-1.08374697144131	0.00140954107016494	0.144173194055114
SLC26A9	ENSGALG00000000745	2.03812238745038	2.11744753627333	1.7208217921586	0.812686861270348	-0.29922852452604	0.719181330743416	1
CHD5	ENSGALG00000000747	1974.12673671897	1962.3607160662	2021.19081933008	1.02997925039073	0.0426152736609942	0.721296368829171	1
TJP3	ENSGALG00000000748	166.02132751689	165.73327779145	167.173526418649	1.0086901595527	0.0124830882962903	0.808674811898611	1
CAPN5	ENSGALG00000000750	391.557497399211	421.601005838886	271.383463640512	0.64369738184216	-0.635545494007757	0.077989166084644	0.787066664126227
ARNT	ENSGALG00000000751	2191.73164156864	2163.82017906108	2303.37749159889	1.06449579955316	0.0901702569994364	0.612634388878711	1
TBC1D22B	ENSGALG00000000753	1067.51039972009	1037.68729937765	1186.80280108988	1.14369984271916	0.193708474983972	0.364917601523179	1
ACER3	ENSGALG00000000755	30.9600378270511	32.2376860338505	25.8494449998536	0.801839343329756	-0.318614887882347	0.326259290800487	1
TSKU	ENSGALG00000000761	14.7081582122247	16.7704494891256	6.45899310462094	0.385141323064067	-1.37654017200886	0.0796894267891392	0.790523291437739
SSR2	ENSGALG00000000764	1051.60133492848	1039.67592132187	1099.30298935494	1.05735159082771	0.0804551818300543	0.658774746828237	1
ZMAT2	ENSGALG00000000766	1051.43612725784	1048.6052941494	1062.75945969157	1.01349808705062	0.0193433657607158	0.841734336927735	1
RAB7B	ENSGALG00000000769	16.3979600588973	16.4288043581089	16.2745828620505	0.990612737683352	-0.0136069230625648	0.694490956921833	1
PLA2G15	ENSGALG00000000771	111.513216651266	110.653846604731	114.950696837408	1.03883145832269	0.0549616080767396	0.845591005375229	1
TLR21	ENSGALG00000000774	86.2657335279424	89.5430525145661	73.1564575814474	0.816997584145872	-0.291596282545685	0.321292284145284	1
CTSS	ENSGALG00000000775	11.7826281540157	12.0090434382191	10.876967017202	0.905731340981394	-0.142844914938462	0.848591221549506	1
BRPF3	ENSGALG00000000776	493.422263780735	478.802078352528	551.903005493566	1.15267462370373	0.204985327372653	0.434466379753733	1
EYA3	ENSGALG00000000777	337.573845052289	320.54707537054	405.680923779283	1.26558922214571	0.33980921887471	0.397635114125005	1
ENSGALG00000000779	ENSGALG00000000779	20.4298866077333	14.4058963574048	44.5258476090473	3.09080716009458	1.62798364518482	0.00146378007576247	0.144219784596741
SMPD3	ENSGALG00000000780	2956.69567826807	2911.78970108844	3136.31958698658	1.07711061201096	0.10716641256135	0.882441913593028	1
MLLT11	ENSGALG00000000781	2.22523835744476	2.41069650267205	1.4834057765356	0.615343231672412	-0.700536740527537	0.846133090606363	1
PTAFR	ENSGALG00000000783	1.81225760332367	1.57357751340378	2.76697796300319	1.75839953191627	0.814262907356242	0.787882018290972	1
PIP5K1C	ENSGALG00000000784	489.848785314615	477.052234048267	541.034990380004	1.13412107053515	0.181574660154202	0.679638804116207	1
HYAL1	ENSGALG00000000785	409.300080928447	430.966885820452	322.632861360427	0.748625641494974	-0.417683631442296	0.260377699204643	1
CTSE	ENSGALG00000000786	0.370634416186071	0.400511335303256	0.251126739717335	0.62701531163204	-0.673427421005355	1	1
DHX38	ENSGALG00000000787	928.193055812429	908.407085541117	1007.33693689768	1.1089047552922	0.149135456601041	0.600341063601024	1
AVT2R	ENSGALG00000000788	8.3949228637372	6.80945096102485	14.7368104745866	2.16417014513145	1.1138139270242	0.281331145405068	1
ENSGALG00000000789	ENSGALG00000000789	0.108700531001563	0.135875663751953	0	0	-Inf	1	1
DNAJC8	ENSGALG00000000790	1359.02725996448	1395.70218917793	1212.32754311069	0.868614775065125	-0.203211601764112	0.734160619014326	1
ENSGALG00000000791	ENSGALG00000000791	160.752333292112	153.704776405177	188.942560839849	1.22925627465071	0.297785719310947	0.293143712083625	1
VPS72	ENSGALG00000000793	6.62425081179754	6.62138597083566	6.63571017564508	1.00216332424549	0.00311764613562041	0.930702879218437	1
HARS	ENSGALG00000000794	2173.39877594844	2160.25804055883	2225.96171750686	1.03041473551513	0.0432251300700192	0.803121004056042	1
MFSD12	ENSGALG00000000795	127.14314940651	128.510188829657	121.674991713921	0.946812021848349	-0.0788500705312625	1	1
PRMT7	ENSGALG00000000800	127.414209035722	124.513496793637	139.017058004059	1.11648183999249	0.158959785360248	0.535670503714568	1
DHODH	ENSGALG00000000802	300.304084638853	315.242634647899	240.549884602667	0.763062664005907	-0.390126556388035	0.273442054316421	1
ENSGALG00000000803	ENSGALG00000000803	0.137011762573796	0.0794087624396657	0.367423763110317	4.62699268722999	2.21007481878534	0.564950338664379	1
SLC7A6OS	ENSGALG00000000804	120.909512343237	120.483902840339	122.611950354829	1.01766250481867	0.0252591887681093	0.91882901096071	1
LINGO3	ENSGALG00000000806	324.831338653114	353.769142374157	209.080123768946	0.591007238126543	-0.758752295541535	0.140363208204301	0.997591291774747
ENSGALG00000000807	ENSGALG00000000807	0.363753725243873	0.454692156554841	0	0	-Inf	1	1
ENSGALG00000000808	ENSGALG00000000808	0.346940534088413	0.433675667610516	0	0	-Inf	0.982002875436323	1
C19orf35	ENSGALG00000000810	4.42248154766068	4.78519355409879	2.97163352190824	0.621005919261692	-0.68732107499428	0.66964313237388	1
IST1	ENSGALG00000000811	1401.00747817607	1415.93977445187	1341.27829307287	0.947270722437398	-0.0781512994981522	0.997760210377167	1
OAZ1	ENSGALG00000000812	2665.00979817271	2724.66281383815	2426.39773551096	0.890531379951917	-0.16726164593736	0.69198769135449	1
HNRNPR	ENSGALG00000000814	3660.95149832666	3616.11731274822	3840.28824064042	1.06199216134441	0.0867731175250394	0.715125472786195	1
ENSGALG00000000816	ENSGALG00000000816	440.390280311945	442.407474175535	432.321504857588	0.977202082002021	-0.0332711575093826	0.637124831303129	1
ZNF821	ENSGALG00000000817	879.191245766399	866.028044441859	931.84405106456	1.07599754655188	0.105674788320675	0.508621932112908	1
LRRC32	ENSGALG00000000818	1.46360885881484	1.78418584923439	0.181300897136638	0.101615477566105	-3.2988079318794	0.290566294899465	1
ENSGALG00000000819	ENSGALG00000000819	42.1547482798443	47.0898423768225	22.4143718919315	0.475991652564202	-1.07099182158487	0.306059824335151	1
HTR1D	ENSGALG00000000820	3.51045901894698	3.62072431059126	3.06939785236985	0.847730340415953	-0.238322672567693	0.770752105954424	1
ENSGALG00000000823	ENSGALG00000000823	1903.57072624184	1903.11636731597	1905.38816194535	1.00119372344666	0.00172115181131271	0.926970575266996	1
ENSGALG00000000824	ENSGALG00000000824	0.292429435186272	0.36553679398284	0	0	-Inf	1	1
MAPK13	ENSGALG00000000826	19.9087514870402	20.1765242466589	18.8376604485654	0.933642495519753	-0.0990578668751535	0.670657028426793	1
C11orf30	ENSGALG00000000830	301.861952792089	288.911037917167	353.665612291779	1.22413326552507	0.291760625878983	0.428149009112878	1
IK	ENSGALG00000000833	1298.48240282448	1303.88614520344	1276.86743330866	0.979278319664506	-0.0302091499357246	0.952498292811241	1
RASSF5	ENSGALG00000000834	11.5648681146534	9.36896322499433	20.3484876732897	2.17190388996345	1.1189602631142	0.0583743484879952	0.732121696281087
PLEKHJ1	ENSGALG00000000835	1382.49946854426	1381.51670940373	1386.43050510638	1.00355681235645	0.00512229142386037	1	1
RFX5	ENSGALG00000000836	0.78194219846578	0.760008437445979	0.869677242544987	1.14429945734228	0.194464647473191	0.860704841807688	1
FKBP6	ENSGALG00000000837	8.37429035434854	8.82061272990861	6.58900085210826	0.74700035630932	-0.420819163726174	0.783149325408809	1
PRKRIR	ENSGALG00000000838	81.8465003182756	76.3809127725161	103.708850501314	1.35778490642273	0.441254953061884	0.444570203639137	1
WNT11	ENSGALG00000000839	29.6172465348293	35.8021619548119	4.87758485489919	0.136237159673639	-2.87580783232338	0.104640463842125	0.890915265265515
KDM1A	ENSGALG00000000840	4687.71750602926	4557.94196714536	5206.81966156484	1.14236199124445	0.192019883818442	0.532937646674158	1
NDUFA2	ENSGALG00000000842	333.918079799784	343.887657083431	294.039770665199	0.855046014617098	-0.22592603363316	0.579693072011153	1
DOT1L	ENSGALG00000000843	1429.79563895548	1373.74168990154	1654.01143517125	1.2040192470899	0.267858454771374	0.471157313606474	1
SLC26A8	ENSGALG00000000844	43.4638033828639	45.0599117601662	37.0793698736548	0.822890423554572	-0.281227761347765	0.616720238326198	1
UVRAG	ENSGALG00000000845	60.14812432841	59.4129684707227	63.0887477591592	1.06186829884199	0.0866048429876661	1	1
TMCO6	ENSGALG00000000846	180.604891431385	184.485026227426	165.084352247219	0.894838760755085	-0.160300345488528	0.694012844461534	1
GARNL3	ENSGALG00000000847	311.44655078409	304.618889082777	338.757197589341	1.11206891538918	0.153246195264188	0.672332248163319	1
AP1G1	ENSGALG00000000848	1119.75128245769	1124.38296373664	1101.22455734192	0.979403453145757	-0.0300248122290057	1	1
ROBO4	ENSGALG00000000850	3.3379297720821	3.89804988497915	1.09744932049391	0.281538038987867	-1.82859823492067	0.343596592441177	1
TMEM173	ENSGALG00000000852	83.0415066923051	84.2972609356716	78.0184897188392	0.925516308037295	-0.111669683595136	0.952006146922168	1
SLC2A8	ENSGALG00000000853	180.441712493118	178.44919084109	188.411799101229	1.05582882283289	0.0783759554652687	0.60912274510232	1
ZMPSTE24	ENSGALG00000000855	529.393405774924	527.049344581467	538.769650548751	1.0222375875955	0.0317305452089802	0.888247813513763	1
EIF2D	ENSGALG00000000856	720.774822572587	711.202746925715	759.063125160075	1.06729498506754	0.0939589715488843	0.732715501815869	1
NMT1	ENSGALG00000000857	886.959478199828	922.049895991302	746.597807033934	0.809715190338221	-0.304513552003834	0.404708381230064	1
SLC7A6	ENSGALG00000000860	102.880606446545	98.511209367517	120.358194762655	1.22177156828553	0.288974573120632	0.552813617063508	1
RLF	ENSGALG00000000862	424.915562600634	414.336346208783	467.232428168039	1.12766459530587	0.173338026385889	0.698359375350427	1
DYRK3	ENSGALG00000000863	205.394613652279	198.380599142193	233.450671692625	1.17678176546535	0.23484679694967	0.547565363201232	1
FBXW2	ENSGALG00000000864	337.470719433754	336.232242641861	342.424626601325	1.01841698437606	0.0263283847120751	0.787585590289589	1
ENSGALG00000000865	ENSGALG00000000865	39.6828552184964	39.6880756535599	39.6619734782424	0.999342316933043	-0.000949148252766808	1	1
SELENBP1	ENSGALG00000000866	0.456498575658493	0.570623219573116	0	0	-Inf	0.826083695113907	1
RNF121	ENSGALG00000000868	239.157221887455	236.404411331515	250.168464111214	1.0582224870601	0.0816429802245403	0.80263578082654	1
ZDHHC18	ENSGALG00000000869	222.190601771892	219.650003553321	232.352994646178	1.05783287451563	0.0811117161543008	0.694098844810865	1
DCAKD	ENSGALG00000000870	6.35437446576038	6.33063079046375	6.44934916694686	1.01875300904642	0.0268043205755545	0.887379086311561	1
MADPRT	ENSGALG00000000871	2.17218703691511	2.56059617043697	0.618550502827652	0.241565034724744	-2.04951644767391	0.618408620759046	1
NDRG4	ENSGALG00000000874	155.708422732375	169.364071127314	101.085829152617	0.596855215393521	-0.744547088634605	0.0276099325092638	0.551555523775802
PHLPP2	ENSGALG00000000875	409.936945372171	388.284400126162	496.547126356209	1.27882327024951	0.354816901630291	0.270073199499614	1
KIF18B	ENSGALG00000000878	312.825327798823	314.761102018579	305.0822309198	0.969250104168818	-0.0450591098592387	0.913716200373082	1
GINS3	ENSGALG00000000880	75.0967869213899	74.069495112451	79.2059541571455	1.06934648382437	0.0967293829964347	0.935119446489893	1
GPATCH3	ENSGALG00000000881	146.233934946641	147.753462456315	140.155824907948	0.948578954279244	-0.0761602345805958	1	1
ENSGALG00000000882	ENSGALG00000000882	140.170591430342	140.749389101307	137.855400746481	0.979438714630989	-0.0299728717809998	0.971463585396703	1
MAPKAPK2	ENSGALG00000000883	2025.26547576128	2085.17198782466	1785.63942750775	0.856351148938368	-0.223725596214999	0.438574872987403	1
CXXC5	ENSGALG00000000884	1073.10251111754	1102.69795176811	954.720748515232	0.865804409071761	-0.207886947455866	0.668060826943111	1
CCDC113	ENSGALG00000000886	30.9328019610672	27.432461100905	44.9341654017161	1.63799249496552	0.711928746783058	0.0737771103039131	0.780007140352909
NR0B2	ENSGALG00000000887	1.88250077258795	1.84750434095782	2.02248649910848	1.09471271827158	0.130552317951721	0.512939895944672	1
CSNK2A2	ENSGALG00000000889	1376.70009895775	1314.24010026769	1626.54009371801	1.2376278074202	0.307577517200598	0.210476872775523	1
SRPK1	ENSGALG00000000890	537.762684099619	533.900829886172	553.210100953408	1.03616640017464	0.0512557071069703	1	1
NSUN5	ENSGALG00000000891	173.018135163036	172.909294916107	173.453496150752	1.00314732203905	0.00453349544912689	0.938549651959246	1
IL10	ENSGALG00000000892	0.269702600018667	0.337128250023333	0	0	-Inf	1	1
TAT	ENSGALG00000000893	1.66083013862988	1.98538722471903	0.362601794273277	0.182635301445838	-2.4529624451266	0.815530912232975	1
APCDD1	ENSGALG00000000894	28.5175103125636	32.5592056766886	12.3507288560636	0.379331393360935	-1.39846932127275	0.0322139889936948	0.590579977087002
NUDC	ENSGALG00000000895	1478.44697476118	1489.02471241893	1436.13602413017	0.964480986885137	-0.0521752966304971	0.969506999104159	1
LHFPL5	ENSGALG00000000897	60.474877369577	64.7450053095396	43.3943656097264	0.67023495329504	-0.577261168669522	0.179176800395139	1
C11H16ORF80	ENSGALG00000000898	514.415236815233	511.124932169492	527.576455398196	1.03218689246653	0.045704215357156	0.672401820502919	1
PSD2	ENSGALG00000000899	462.373132569773	502.964506758212	300.007635816018	0.596478741113713	-0.745457374630506	0.0160756919349645	0.443625159675212
CLPS	ENSGALG00000000900	0.21517130987326	0.268964137341575	0	0	-Inf	1	1
CHST4	ENSGALG00000000901	0.996253706108737	0.937247373431355	1.23227903681826	1.31478526560898	0.394827193785224	0.597458705425215	1
KDF1	ENSGALG00000000902	39.6532463427522	42.0600143651613	30.0261742531159	0.713888825439558	-0.486228675360287	0.206589340213685	1
TERF2IP	ENSGALG00000000903	104.782580472157	102.127741574155	115.401936064161	1.12997638335483	0.176292620452042	0.616559827251606	1
USB1	ENSGALG00000000904	79.9484899220309	81.1618302483103	75.0951286169132	0.925251788767745	-0.112082075230431	0.753208298342416	1
PSMB4	ENSGALG00000000905	1597.86114622305	1657.04976493658	1361.10667136892	0.821403617543747	-0.28383679378304	0.398458977550627	1
RALGPS1	ENSGALG00000000906	51.3654904290086	50.3311387273675	55.5028972355731	1.10275464928818	0.141111842942818	0.939111867818301	1
KARS	ENSGALG00000000907	1618.53449936674	1655.90452348863	1469.05440287918	0.887161295860345	-0.17273166839625	0.652207102247313	1
ADAT1	ENSGALG00000000908	492.684515068734	488.685712458068	508.6797255114	1.04091384819246	0.0578506681292991	0.734950323453168	1
GFAP	ENSGALG00000000909	7.9520545871801	8.07178223368404	7.47314400116436	0.925835680994772	-0.111171930829322	0.983338583204634	1
IL19	ENSGALG00000000911	0.230546497362301	0.288183121702876	0	0	-Inf	1	1
KCNAB2	ENSGALG00000000912	739.755904098323	702.067101306572	890.511115265324	1.26841310981251	0.343024693752556	0.345280483605728	1
ENSGALG00000000913	ENSGALG00000000913	706.407569525566	697.113146626366	743.585261122364	1.06666366101528	0.0931053391623061	0.563390085664973	1
FAM187B	ENSGALG00000000914	1.00569712867245	1.04090759241358	0.864855273707948	0.830866524570723	-0.267311362544476	0.870196020354506	1
ENSGALG00000000915	ENSGALG00000000915	14.3566803008708	14.4510095088349	13.9793634690144	0.967362415786097	-0.0478716079743065	1	1
NRG2	ENSGALG00000000917	13.3589302675243	13.8504300292226	11.392931220731	0.822568771994329	-0.28179179249241	0.932554198112603	1
ENSGALG00000000918	ENSGALG00000000918	21.1849324270669	21.8216492835282	18.6380650012219	0.8541089062086	-0.227508057325357	1	1
PIGR	ENSGALG00000000919	0.471479098923686	0.589348873654608	0	0	-Inf	1	1
CGN	ENSGALG00000000920	219.76243051717	228.828138191755	183.49959981883	0.801910120271399	-0.318487549360836	0.486558236601195	1
NHE1	ENSGALG00000000921	1474.67299449675	1517.48319573588	1303.43218954023	0.858943409194163	-0.219365011212079	0.46171279401307	1
ANGPTL2	ENSGALG00000000927	75.093734927335	77.9548695358643	63.6491964932179	0.816487755956478	-0.292496843580879	0.401142615738793	1
HIP1	ENSGALG00000000930	10040.1339046981	9524.01258864695	12104.6191689026	1.27095791361425	0.345916257860337	0.297503499261508	1
ZBTB43	ENSGALG00000000934	58.1475810832981	55.0380121172128	70.5858569476392	1.28249284871181	0.358950781265642	0.435461672155929	1
TUFT1	ENSGALG00000000935	107.174120994735	109.311329959972	98.6252851337886	0.902242111315485	-0.148413470802851	0.74726679315708	1
LMX1B	ENSGALG00000000936	41.1873314354989	45.0669394730902	25.6688992851337	0.569572719719759	-0.812048046313965	0.645389153594566	1
CDON	ENSGALG00000000939	1058.3829517519	1094.44581939805	914.131481167299	0.835245989308156	-0.25972694485675	0.425365967063781	1
ALC	ENSGALG00000000940	0.13451766593668	0.16814708242085	0	0	-Inf	1	1
WDTC1	ENSGALG00000000943	328.134728756587	318.953293343891	364.860470407368	1.14393071970566	0.193999680294906	0.685958655149796	1
SUPT4H1	ENSGALG00000000944	395.757238448994	406.007150970331	354.757588363645	0.873771773516297	-0.194671593437805	0.644531892945101	1
PFDN1	ENSGALG00000000946	771.354285216061	812.591216573963	606.406559784457	0.746262754772543	-0.42224441043308	0.230591010109896	1
FKBP51	ENSGALG00000000947	594.812961113067	636.642666811657	427.49413831871	0.671482074017479	-0.574579209115936	0.0672975087384029	0.759127933891165
HBEGF	ENSGALG00000000949	2.16314255998247	1.9343565480713	3.07828660762714	1.59137497722249	0.670273819351403	0.479500608032534	1
MVB12B	ENSGALG00000000950	1676.35032541126	1764.66012227074	1323.11113797335	0.749782420577842	-0.415456094338023	0.124464943065657	0.947761724410424
CCL4	ENSGALG00000000951	0.051865333588491	0.0648316669856138	0	0	-Inf	1	1
TEAD3	ENSGALG00000000953	147.123104097431	151.390667387047	130.052850938967	0.859054611381513	-0.219178246335137	0.821981458712571	1
SMPD2	ENSGALG00000000954	44.2107508796143	44.973984160327	41.1578177567633	0.915147246239971	-0.127924204682725	0.741653998829654	1
TMEM222	ENSGALG00000000955	1218.79612840825	1276.83570588461	986.637818502823	0.772721043087738	-0.371980408277452	0.285776421373668	1
CCL4	ENSGALG00000000956	0.0725203588546554	0	0.362601794273277	Inf	Inf	0.375230688889321	1
ESAM	ENSGALG00000000957	72.5245519152494	77.1086813433173	54.1880342029779	0.702748811923162	-0.508918985319824	0.868339063081609	1
SNX27	ENSGALG00000000958	550.740386326414	551.431871558333	547.974445398737	0.993730093710713	-0.00907403921808095	0.851064765256022	1
YTHDF2	ENSGALG00000000959	1072.49230945071	1060.85142119952	1119.05586245547	1.05486578053516	0.0770594443591241	0.728312362601496	1
PUS3	ENSGALG00000000962	156.377193159142	152.751214885142	170.881106255143	1.1186890158853	0.161809037569817	0.548727697514163	1
NPHP4	ENSGALG00000000966	571.183640443289	547.386354312872	666.372784964956	1.21737193431036	0.283770010949722	0.219758379835973	1
STT3A	ENSGALG00000000970	328.468039211248	340.435406584218	280.598569719368	0.824234390114626	-0.27887343542721	0.442983358194137	1
PBX3	ENSGALG00000000972	145.478449365694	141.871467980248	159.906374907479	1.1271214514376	0.172642979526312	0.773541606489934	1
IGSF1	ENSGALG00000000974	1.31209464636174	1.30176880069011	1.35339802904829	1.0396608278911	0.0561129497823112	1	1
C1orf174	ENSGALG00000000975	204.493185761869	204.853429464007	203.052210953318	0.991207281638382	-0.0127413089978345	0.754092985331796	1
DFFB	ENSGALG00000000976	41.5182998681485	40.2006094032401	46.7890617277822	1.16388936442369	0.21895392681732	0.555530223134041	1
MAPKAP1	ENSGALG00000000977	203.860417551933	200.131183258179	218.777354726948	1.09316974578977	0.12851743796767	0.785686630004686	1
CEP104	ENSGALG00000000978	146.424054522835	131.106406818582	207.694645339845	1.58416854202435	0.66372583403334	0.0560760001752496	0.72429905345813
ENSGALG00000000979	ENSGALG00000000979	0	0	0	NA	NA	NA	NA
LRRC47	ENSGALG00000000980	41.6977977061974	38.6519197866301	53.8813093844665	1.39401379496561	0.479244837985388	0.302437352936806	1
GMEB1	ENSGALG00000000981	673.316522878242	701.559150675645	560.346011688628	0.798715277463033	-0.324246785723808	0.455992247521728	1
CCDC27	ENSGALG00000000982	313.41721741908	300.228682129149	366.171358578801	1.21964149455009	0.286457139556142	0.229343871593047	1
L3MBTL1	ENSGALG00000000983	133.427485372544	137.5429084735	116.965792968724	0.850394936873535	-0.233795087587003	0.423951912553116	1
ENSGALG00000000984	ENSGALG00000000984	0.327106960102287	0.363558475843699	0.181300897136638	0.498684281024942	-1.00380136620712	1	1
EFTUD2	ENSGALG00000000988	1185.20922971787	1198.59699237288	1131.65817909779	0.944152360050085	-0.082908405478018	0.821453235331728	1
SRSF6	ENSGALG00000000990	2390.11743053518	2298.12902722859	2758.07104376156	1.20013759501034	0.263199819383163	0.374270763398402	1
TAF12	ENSGALG00000000991	473.287407586978	478.375217752278	452.936166925778	0.946821971786019	-0.0788349094961505	0.869498067031461	1
GAPVD1	ENSGALG00000000993	448.578409944539	430.709858621932	520.052615234964	1.20743141775042	0.271941246136576	0.445851751293092	1
RAB42	ENSGALG00000000994	7.34326766603306	7.30038627925643	7.51479321313961	1.02936925878736	0.0417606034747859	0.910248086617498	1
AP3D1	ENSGALG00000000996	4433.37661245106	4532.32222978373	4037.59414312038	0.890844458628229	-0.166754535591983	0.827731332691972	1
GJC1	ENSGALG00000000997	292.650753257105	304.736125908598	244.309262651134	0.801707582002965	-0.318851976563902	0.376548911359717	1
MTFR1L	ENSGALG00000000998	383.886390479326	385.517735117668	377.36101192596	0.978842158353056	-0.0308518558146803	1	1
ZNF319	ENSGALG00000000999	588.140879555435	588.070462550424	588.42254757548	1.00059871230997	0.000863500812011407	1	1
HSPA5	ENSGALG00000001000	4222.31528148435	4207.55037364502	4281.37491284168	1.01754572913947	0.0250936315630532	0.954663807167308	1
MAP2K4	ENSGALG00000001001	473.779573711087	464.198870730691	512.102385632672	1.10319610391679	0.14168926690484	0.448413550336548	1
RABEPK	ENSGALG00000001002	284.056089442979	285.215811545572	279.417201032605	0.979669393216509	-0.0296331265146989	0.80682152026009	1
SEPN1	ENSGALG00000001003	202.805856500124	207.916910417912	182.361640828969	0.877089027835317	-0.189204805811744	0.334411834951169	1
ENSGALG00000001004	ENSGALG00000001004	4.38628062515907	4.14932019746425	5.33412233593837	1.28554126509643	0.362375920552344	0.942085269524285	1
STT3A	ENSGALG00000001005	1295.28775284997	1307.40668695059	1246.81201644748	0.953652776058199	-0.0684640167523687	0.843978564755075	1
TP73	ENSGALG00000001006	24.7308290961439	24.2106494790972	26.8115475643309	1.10742785266786	0.14721271233446	0.902043623502094	1
MMP15	ENSGALG00000001007	5018.89246523807	5175.93463191024	4390.72379854938	0.848295836558688	-0.237360613700827	0.563098869959277	1
ENSGALG00000001009	ENSGALG00000001009	14.1602520516402	14.9205138141347	11.1192050016621	0.74522936275348	-0.424243575916078	0.345445383986424	1
CNGB1	ENSGALG00000001011	29.2121742497113	32.047414761964	17.8712122007001	0.557649106283321	-0.842570485130044	0.0939613412774558	0.849186139855597
PPP6C	ENSGALG00000001013	648.117039925062	653.480545678134	626.663016912777	0.958962008979889	-0.0604544334937855	0.916435487619882	1
ARPC5L	ENSGALG00000001014	221.453664107167	228.224097174232	194.371931838905	0.851671380215898	-0.231631224984541	0.728441914901368	1
WRAP73	ENSGALG00000001017	104.487994055089	102.277397266759	113.33038120841	1.10806868611276	0.148047312833802	0.478638235764738	1
EI24	ENSGALG00000001018	1474.35410028771	1486.54400225931	1425.59449240128	0.958999188880115	-0.0603984998724552	0.925714263100387	1
BTBD2	ENSGALG00000001019	271.102252891983	273.584323798651	261.173969265313	0.954637917988053	-0.0669744538598126	0.885086544727303	1
KIFC3	ENSGALG00000001020	446.470669834999	464.39925621347	374.756324321115	0.806970121736912	-0.30941283652677	0.623664582770312	1
MYOCD	ENSGALG00000001021	16.106483481895	14.9479102366183	20.740776463002	1.38753686198843	0.472526099319668	0.296545404736411	1
CCDC43	ENSGALG00000001022	581.568284921949	591.546768953221	541.65434879686	0.915657691369613	-0.127119731566956	0.851808119122504	1
ENSGALG00000001023	ENSGALG00000001023	268.055384442061	279.120427500244	223.795212209327	0.801787293798594	-0.318708540106344	0.26193784888637	1
TPRG1L	ENSGALG00000001024	719.962222341588	736.130682196209	655.2883829231	0.890179418915239	-0.167831949042319	0.627779927579477	1
GOLGA1	ENSGALG00000001025	194.968908774399	181.468001959977	248.972536032085	1.3719913888014	0.4562714265745	0.216658196271293	1
EPB41L1	ENSGALG00000001026	5359.0861486191	5443.65285075092	5020.81934009183	0.922325408645269	-0.116652252462432	0.722055580589054	1
C17orf104	ENSGALG00000001027	0.125577789377346	0.156972236721682	0	0	-Inf	1	1
RNF43	ENSGALG00000001028	25.4271877374116	27.5582308104453	16.9030154452768	0.613356334865664	-0.705202630784959	0.241799405017436	1
SCAMP4	ENSGALG00000001030	252.871442834159	248.20874706691	271.522225903159	1.09392690270486	0.129516339018499	0.858019822396558	1
HSF5	ENSGALG00000001031	2.47015491764694	2.47739279409165	2.44120341186812	0.985392150041834	-0.0212301161749824	1	1
STUB1	ENSGALG00000001032	692.427878301216	697.345991860159	672.755424065441	0.964736919575427	-0.051792516827332	0.918700114087397	1
FOXRED1	ENSGALG00000001033	268.729314955419	272.231717533356	254.719704643674	0.935672400525719	-0.0959245959180935	0.908704420149209	1
C20H20ORF4	ENSGALG00000001034	101.652994147608	106.811064775492	81.02071163607	0.758542308386951	-0.398698444543225	0.233946899186872	1
ENSGALG00000001035	ENSGALG00000001035	16.6254895566226	16.5537566357216	16.9124212402263	1.02166665926033	0.0309245627364207	0.676719194068325	1
ELAC2	ENSGALG00000001036	589.695472923398	569.489780721199	670.518241732194	1.17740171014667	0.235606628243452	0.325948521322677	1
SCAI	ENSGALG00000001037	226.78967199112	216.950694165692	266.145583292833	1.22675608075985	0.294848422545603	0.548742208723824	1
MAN1C1	ENSGALG00000001038	80.4850044019636	76.9469568989937	94.6371944138434	1.22990171707598	0.298543032676435	0.304720387471749	1
RPL35	ENSGALG00000001039	3438.6605688399	3511.1050358726	3148.88270070911	0.896835232366248	-0.157085139043726	0.778955740912825	1
MEGF6	ENSGALG00000001040	16.663456912831	18.740247684769	8.35629382507914	0.44590092754594	-1.16520489419375	0.093330912467679	0.847536504460543
KATNB1	ENSGALG00000001041	172.836058815288	161.815300002794	216.919094065267	1.34053512901142	0.422809025949729	0.133452950510088	0.979932835712863
MTMR4	ENSGALG00000001042	17.3936178678963	17.546667292971	16.7814201675977	0.95638789334771	-0.0643322274034535	0.758716931997216	1
REXO1	ENSGALG00000001043	1224.32583202964	1227.97666365776	1209.72250551716	0.985134767882131	-0.0216069940183162	0.810974269373042	1
SLC4A9	ENSGALG00000001045	0.372239645500001	0.465299556875002	0	0	-Inf	0.856781114672376	1
DLGAP4	ENSGALG00000001046	1196.2134246207	1261.56829554322	934.79394093062	0.740977673767641	-0.432498021222591	0.14160434339474	1
OLFML2A	ENSGALG00000001048	269.968443258301	292.324436176544	180.544471585328	0.617616761522773	-0.695216188399173	0.0354271676502695	0.604760541843685
ENSGALG00000001049	ENSGALG00000001049	80.4627817197373	83.0325790017533	70.1835925916733	0.845253675550549	-0.242543710255524	0.612892015081871	1
LDLRAP1	ENSGALG00000001051	166.820304670042	167.028484366767	165.987585883142	0.993768137886355	-0.0090188078295265	1	1
SRPR	ENSGALG00000001053	1546.65321510147	1537.10025837458	1584.86504200904	1.0310746051692	0.0441487251537127	0.768902683398682	1
C20H20ORF24	ENSGALG00000001054	906.054963227368	923.795149261022	835.094219092755	0.90398203515225	-0.145633992660937	0.659944444002925	1
NSF	ENSGALG00000001055	467.577177398722	468.928145680083	462.173304273279	0.985595146145456	-0.0209329438151025	0.798798015988442	1
ABHD11	ENSGALG00000001056	49.7572649202405	54.858644456669	29.3517467745265	0.535043238221287	-0.902272610762674	0.106570695067337	0.897897006237894
ARHGEF16	ENSGALG00000001058	262.527572256989	286.60902753633	166.201751139623	0.579890147104859	-0.786148469194602	0.0900770351068102	0.83247018159151
GGT7	ENSGALG00000001062	188.097225852714	195.991582219668	156.519800384895	0.798604708489303	-0.324446516913218	0.344858714440191	1
PRDM16	ENSGALG00000001063	483.068953851443	573.483405420491	121.411147575251	0.211708214095976	-2.23985084913358	0.0683761654720631	0.761769243187508
DDA1	ENSGALG00000001064	1579.38891791269	1593.93427574943	1521.20748656573	0.954372780427535	-0.0673751982312193	0.81167446241698	1
DRC7	ENSGALG00000001065	15.1247635336351	15.0300385982668	15.5036632751084	1.03151187362195	0.0447604280270315	0.711195841617432	1
TMEM57	ENSGALG00000001067	953.634999818502	966.05796283042	903.94314777083	0.935702807233633	-0.0958777131694706	0.819059358702185	1
ZPD	ENSGALG00000001069	0.173078978178566	0.153567037793873	0.251126739717335	1.63529064130554	0.709547069672065	0.66612292052485	1
FAM118B	ENSGALG00000001070	200.384312761884	197.658557688716	211.287333054556	1.06895110196697	0.0961958600151554	0.598358241323792	1
ELN	ENSGALG00000001071	253.953855840122	309.588041311783	31.4171139534761	0.101480386065159	-3.30072718187041	0.0289203707230307	0.563444751615494
NR6A1	ENSGALG00000001073	1071.7064965747	1064.7929062676	1099.36085780312	1.03246448331131	0.046092153914014	0.708123659914428	1
LIMK1	ENSGALG00000001076	692.435625536557	703.241234947837	649.213187891437	0.923172811303638	-0.115327359611743	0.820150074824098	1
TIRAP	ENSGALG00000001077	422.629645472711	435.680842707423	370.424856533862	0.850220666651201	-0.234090767323089	0.806906780860231	1
ENSGALG00000001078	ENSGALG00000001078	0.292429435186272	0.36553679398284	0	0	-Inf	1	1
Wnt3	ENSGALG00000001079	5.24988528362756	5.73945840976821	3.29159277906494	0.573502331415601	-0.802128743755437	0.867841128044215	1
NR5A1	ENSGALG00000001080	10.9069100490955	11.025930397306	10.4308286562537	0.94602707258177	-0.0800466249372782	0.684720997757359	1
TTC34	ENSGALG00000001081	4.47342495063941	3.95259182952862	6.55675743508255	1.65885012110256	0.730183543129184	0.268428338550606	1
DCPS	ENSGALG00000001082	363.140792338493	358.150399112223	383.10236524357	1.06966896084214	0.0971643831260797	0.661771988281584	1
ATP8B3	ENSGALG00000001084	48.8752243615734	47.2766668218379	55.2694545205154	1.16906411208722	0.225354050189531	0.515855540327155	1
ADGRG1	ENSGALG00000001085	449.754108105593	486.731257678495	301.845509813986	0.620148192769997	-0.689315086762847	0.0535224270050353	0.709788185297762
C1orf116	ENSGALG00000001091	12.7701873516039	14.9212111918932	4.16609199044697	0.279206019998594	-1.84059804686241	0.219024429533265	1
TCF3	ENSGALG00000001093	3132.3849305961	2978.82526581158	3746.62358973418	1.2577520517013	0.330847543013895	0.324011645211475	1
ADGRD2	ENSGALG00000001094	4.11534098881857	4.53044770203261	2.45491413596245	0.541870097046047	-0.883981060300256	0.906801333837054	1
CCDC183	ENSGALG00000001095	0	0	0	NA	NA	NA	NA
UQCR11	ENSGALG00000001096	731.649680580041	745.508153896451	676.215787314399	0.907053509448703	-0.140740433285506	0.871108112516637	1
WNT9b	ENSGALG00000001097	0.696943407682364	0.808397574673622	0.251126739717335	0.310647566970651	-1.68664933992574	0.782131591388629	1
ANKHD1	ENSGALG00000001099	2887.69489787005	2927.4065626483	2728.84823875707	0.932172617761846	-0.101330960040325	0.964573231303422	1
ST3GAL4	ENSGALG00000001100	850.102593449075	864.685338890423	791.771611683683	0.915675999201856	-0.127090886339105	0.874738066070315	1
MBD3	ENSGALG00000001101	853.173405322523	845.987650243792	881.916425637446	1.04246962161126	0.0600053430086924	0.891737306231016	1
PSMB7	ENSGALG00000001103	1620.96847607164	1671.9764816092	1416.93645392136	0.847461952669109	-0.238779495874667	0.463571341359306	1
SBDS	ENSGALG00000001104	51.8536668917701	50.8608728289595	55.8248431430124	1.09759899974085	0.134351071873386	0.79485520255615	1
MEX3D	ENSGALG00000001106	841.994452680839	817.065058051197	941.712031199407	1.15255452661935	0.20483500525114	0.466210179317102	1
ENSGALG00000001107	ENSGALG00000001107	72.3023196284511	66.7638564321452	94.4561724136745	1.41478005408022	0.500577784822663	0.241768444253809	1
MIER2	ENSGALG00000001108	207.436065157955	202.766803299893	226.113112590201	1.11513871556075	0.157223182615563	0.598000594232205	1
GTSF1	ENSGALG00000001109	34.8044419105478	28.5158662761734	59.9587444480455	2.10264502811701	1.07220531255141	0.00690717502755355	0.307531810491487
ENSGALG00000001110	ENSGALG00000001110	95.989843334778	96.4486177061102	94.1547458494491	0.976216643522557	-0.034726746430947	0.782539776311806	1
DNAH9	ENSGALG00000001111	456.263278896175	360.869014278185	837.840337368136	2.32172978066293	1.21520007091878	0.00495012282345526	0.255274697542009
SRA1	ENSGALG00000001113	0	0	0	NA	NA	NA	NA
MMEL1	ENSGALG00000001115	1.32568061154425	0.831791585245551	3.30123671673902	3.96882677740059	1.98871259614002	0.164758221733265	1
PFKFB2	ENSGALG00000001117	138.412054192149	141.036103570619	127.915856678267	0.906972423654754	-0.140869408368783	0.63938227069616	1
NEK6	ENSGALG00000001118	1009.85937059971	1084.83126513582	709.971792455275	0.654453660465239	-0.611637051202379	0.19566506376015	1
SH3GL1	ENSGALG00000001121	625.689022839176	621.715387547981	641.583564003955	1.03195702865636	0.0453828972775519	0.909830198035719	1
CALN1	ENSGALG00000001122	10.4799594518544	11.9641593920102	4.54315969123137	0.379730789466525	-1.39695111407683	0.0405084104895539	0.636149608248131
LHX2	ENSGALG00000001124	6.4645028179501	7.44245890583161	2.55267846642406	0.342988587336893	-1.54376752218139	0.213653141055644	1
CHAF1A	ENSGALG00000001126	528.013058202414	528.197937537198	527.273540863277	0.998249904802297	-0.00252706561106818	0.67848983043448	1
KIRREL3	ENSGALG00000001129	752.975285755373	645.546880273466	1182.688907683	1.83207284214896	0.873476865289609	0.0315383539996284	0.585800739688803
WBSCR17	ENSGALG00000001130	187.070295838955	201.153297782895	130.738288063195	0.649943548051101	-0.621613679028662	0.0531182139966735	0.709205671336862
ENSGALG00000001131	ENSGALG00000001131	0.528913428447723	0.55303487634616	0.432427636853974	0.781917479980603	-0.354911734803071	1	1
APBB3	ENSGALG00000001132	207.085535798991	218.591110005466	161.063238973094	0.736824287909363	-0.440607477175713	0.174865216289137	1
ENSGALG00000001136	ENSGALG00000001136	5.99542093993506	6.28065909095499	4.85446833585532	0.772923393158915	-0.371602663643522	0.883743185756784	1
ENSGALG00000001137	ENSGALG00000001137	0.0414416980332228	0.0518021225415284	0	0	-Inf	1	1
ENSGALG00000001138	ENSGALG00000001138	124.008370104249	151.726185711646	13.1371076746581	0.0865843137955433	-3.52975050961713	9.06639236600505e-05	0.0228745079394307
HES5	ENSGALG00000001141	77.5734424520137	87.1912560646814	39.1021880013428	0.448464556724994	-1.15693412503301	0.620563547432843	1
ETS1	ENSGALG00000001143	304.522322882127	370.539928091767	40.4519020435649	0.109170156781449	-3.19534956598926	0.000105254043019737	0.0241414500489815
ZNF346	ENSGALG00000001144	103.824189917898	100.76667731016	116.054240348848	1.15171248518627	0.203780605697992	0.475191248379404	1
UBXN6	ENSGALG00000001146	100.891937645752	97.2720022328356	115.371679297418	1.18607283338589	0.246192604435643	0.573563044345565	1
ADGRG5	ENSGALG00000001149	1.94471400754898	2.38556728515207	0.181300897136638	0.0759990708562562	-3.71787440910357	0.226432720953833	1
ENSGALG00000001150	ENSGALG00000001150	327.867745398706	272.111501139791	550.892722434364	2.02451098217769	1.0175734690901	0.0680055992846441	0.761289027710515
AUTS2	ENSGALG00000001153	5606.24303114093	5480.69774552099	6108.42417362068	1.11453403512585	0.15644067362552	0.532150190086614	1
RNF222	ENSGALG00000001156	0	0	0	NA	NA	NA	NA
DENND1A	ENSGALG00000001157	197.578056263996	196.41591446391	202.22662346434	1.02958369751397	0.0420611151378855	0.819389179547863	1
UIMC1	ENSGALG00000001158	131.324423621863	127.537045812443	146.473934859542	1.14848147788328	0.19972758986219	0.540686901452519	1
DOK4	ENSGALG00000001160	527.178873956684	587.508044311157	285.862192538795	0.486567282451364	-1.03928878043116	0.0209162432731683	0.501849525688463
FLI1	ENSGALG00000001161	29.7555478900082	36.7038587139598	1.96230459420186	0.0534631688045247	-4.22531083997733	0.0247769208108999	0.527294932977657
PHB	ENSGALG00000001162	575.607816543396	586.049135826279	533.842539411864	0.91091771453462	-0.134607357209643	0.737229790663562	1
NDEL1	ENSGALG00000001163	480.831513869073	485.648173837948	461.564873993574	0.950409985784463	-0.0733781005352573	0.743752381446203	1
PANK4	ENSGALG00000001165	368.38220062907	359.85714628166	402.482418018712	1.11845053565697	0.161501453499953	0.466130644831096	1
ENSGALG00000001166	ENSGALG00000001166	661.88392038016	714.91592472925	449.755902983803	0.629103209799296	-0.668631371819743	0.036134802655922	0.606932569434114
KCNJ1	ENSGALG00000001167	0.102259720554691	0.127824650693363	0	0	-Inf	1	1
POLR2C	ENSGALG00000001168	718.892990600929	724.921020375342	694.780871503276	0.958422851559111	-0.0612657883487497	1	1
CRB2	ENSGALG00000001169	106.41121188837	107.642077384804	101.487749902634	0.942826006040657	-0.0849365417845994	0.602388581903568	1
SEMA6B	ENSGALG00000001171	1697.10997962639	1675.32668010397	1784.24317771608	1.06501209519647	0.0908698150341005	0.854744231121114	1
KBP	ENSGALG00000001172	1.23649875076198	1.36432254131584	0.725203588546554	0.531548491346571	-0.91172678500473	0.943093969368879	1
WBSCR16	ENSGALG00000001174	209.280266590609	213.320629786346	193.118813807662	0.90529834831766	-0.143534772630254	0.679489604592507	1
C4BPA	ENSGALG00000001175	708.392994129677	661.864532832616	894.506839317923	1.35149535130649	0.434556549491102	0.117005334026611	0.925664441949285
CD34	ENSGALG00000001177	4.53060158758733	5.49236339034134	0.683554376571309	0.12445541709301	-3.00629906791807	0.054604780816433	0.716297376082464
ARMC8	ENSGALG00000001179	191.157258773946	191.873124886303	188.293794324521	0.981345326168517	-0.0271671983159145	0.962745139114366	1
KCNJ5	ENSGALG00000001181	28.1453283685668	33.2392233115704	7.76974859655266	0.233752411231825	-2.09694684794376	0.184339222764339	1
NCOA6	ENSGALG00000001182	990.99910408518	959.180929820665	1118.27180114324	1.16586117006342	0.221396003645008	0.690872053366492	1
MYH10	ENSGALG00000001183	6046.64857998986	6032.23108010748	6104.31857951937	1.01195038758539	0.0171385614363201	0.946813044474439	1
COQ9	ENSGALG00000001184	171.296333136181	178.365499579695	143.019667362127	0.801834815023882	-0.318623035378388	0.45432998082387	1
DHX8	ENSGALG00000001186	329.856707098372	321.323105668957	363.991112816034	1.13278848110922	0.179878500396631	0.610536486636285	1
STRBP	ENSGALG00000001187	479.643425852994	478.747461289761	483.22728410593	1.00935738187332	0.0134370780794301	0.957447156870624	1
ETV4	ENSGALG00000001188	560.103528111406	648.064772555564	208.258550334776	0.321354529908383	-1.63776228571402	0.00853228614605453	0.345200279462877
NCF1	ENSGALG00000001189	35.2642446615339	36.9003051800932	28.7200025872967	0.778313416301784	-0.361576868863688	0.269390026537367	1
DBR1	ENSGALG00000001190	363.256597524158	353.475623161054	402.380494976572	1.13835429831956	0.186949648045876	0.602021690449358	1
GGMOXr1	ENSGALG00000001191	191.276082117362	207.356591399672	126.954044988126	0.612249864502389	-0.707807545382312	0.309106879924082	1
ARHGAP32	ENSGALG00000001192	3736.68851603844	3704.60063963805	3865.04002163999	1.04330814509	0.0611653263481668	0.751889010530048	1
CIAPIN1	ENSGALG00000001194	1209.05426970348	1230.70027184272	1122.47026114654	0.912058189006388	-0.132802224101583	0.67111254424712	1
BARX2B	ENSGALG00000001197	80.3760904229621	80.2131632406633	81.0277991521574	1.01015588811839	0.0145779480871037	1	1
GFOD2	ENSGALG00000001201	1065.74911155682	1095.57555757532	946.443327482826	0.863877731607534	-0.211100958986961	0.530509264020047	1
CCDC42	ENSGALG00000001202	0.0635270099517325	0.0794087624396657	0	0	-Inf	1	1
TMEM45B	ENSGALG00000001203	3.419833645134	2.94024477582785	5.33818912235862	1.81555942765194	0.860414153809594	0.299859914594611	1
ENKD1	ENSGALG00000001204	141.694127580642	156.197483254609	83.6807048847748	0.535736576167311	-0.900404298822645	0.0162913287821781	0.445159088636484
ENSGALG00000001206	ENSGALG00000001206	10.7186779067265	9.2384848325146	16.6394502035741	1.80110164223164	0.848879599681609	0.300590208523559	1
PLCH2	ENSGALG00000001207	117.770245850138	104.692804460186	170.080011409944	1.62456256938483	0.700051309566355	0.0769764017428601	0.785221542845968
PPP2R3A	ENSGALG00000001208	134.023423623348	133.970208302005	134.236284908723	1.00198608787797	0.00286247750638208	0.761565478994386	1
ENSGALG00000001209	ENSGALG00000001209	6.75811406031469	6.69450764196713	7.01253973370494	1.04750642000079	0.0669590860009254	0.999440448152786	1
ENSGALG00000001211	ENSGALG00000001211	5.78330956032177	6.72230983341584	2.02730846794551	0.301579147374017	-1.72939141767385	0.171474622732593	1
ENSGALG00000001212	ENSGALG00000001212	5.90509981607561	6.31294016976771	4.2737384013072	0.676980659784149	-0.562813475905483	0.648346777390539	1
MSL2	ENSGALG00000001213	143.753976655598	142.201508103538	149.963850863841	1.05458692290838	0.0766780122303481	0.946753721084642	1
PARD6A	ENSGALG00000001214	33.0173175982254	32.9203639371439	33.4051322425516	1.0147254843942	0.0210894851746454	0.730769476363587	1
PCCB	ENSGALG00000001217	274.893689329332	273.157213448022	281.839592854574	1.0317852832695	0.0451427740634558	0.724695379142012	1
PIGU	ENSGALG00000001219	313.628559385795	318.874062467872	292.646547057485	0.917749611845493	-0.123827495738187	0.633599578732201	1
HERPUD1	ENSGALG00000001220	106.38478248182	101.254842827206	126.904541100278	1.25331823700368	0.32575278389631	0.310360207358436	1
PEX10	ENSGALG00000001223	195.355169668155	196.769589040674	189.697492178078	0.964058994598323	-0.052806661492042	1	1
RABGAP1	ENSGALG00000001225	897.126668463957	899.835577928104	886.291030607368	0.984947753064041	-0.0218808966072412	0.981905847718382	1
ABCA2	ENSGALG00000001226	2147.97577501444	2027.03812029752	2631.7263938821	1.29831124907302	0.376636287547449	0.137312828204577	0.991701268841385
PIK3R6	ENSGALG00000001227	84.9660405180662	96.8400135729493	37.4701482985335	0.386928366860537	-1.3698615939976	0.002818553922297	0.198452415235963
SKI	ENSGALG00000001229	284.696369415121	284.95892076164	283.646164029046	0.995393172008495	-0.00666160413852357	0.604261361250071	1
SAMHD1	ENSGALG00000001231	186.014749338699	190.322195355934	168.784965269758	0.886838053512899	-0.173257418461482	0.617429521401982	1
RHD	ENSGALG00000001233	88.6313131496006	93.2839353401337	70.0208243874681	0.750620394949642	-0.413844604964935	0.440647961587546	1
CETP	ENSGALG00000001234	1.4205366703776	1.73034561368784	0.181300897136638	0.104777274379444	-3.25460225678478	0.426464240025422	1
ANKRD24	ENSGALG00000001235	322.389938577541	354.195620764544	195.167209829529	0.551015310150513	-0.859835689754528	0.00694612265942605	0.308358958411705
ZBTB26	ENSGALG00000001236	347.967886530019	335.869750549003	396.360430454083	1.18010160130885	0.238911074328071	0.437922592445162	1
STX8	ENSGALG00000001238	300.48035824367	302.263801722507	293.346584328322	0.970498560054598	-0.0432020224982757	0.908038058303711	1
SLC26A2	ENSGALG00000001239	12.0997542680303	11.0103443040327	16.4573941240207	1.49472111585039	0.579876332375279	0.704595802780264	1
SLC25A1	ENSGALG00000001240	1070.22126364694	1097.46183324999	961.258985234752	0.875892861247034	-0.191173683965682	0.602489883065826	1
ENSGALG00000001242	ENSGALG00000001242	166.303596942595	171.976830634076	143.610662176668	0.835058197358197	-0.260051348660835	0.683038268752262	1
ENSGALG00000001244	ENSGALG00000001244	5.15150654061629	5.79778587814077	2.56638919051839	0.442649874358827	-1.17576208288894	0.474156497120635	1
SIRT6	ENSGALG00000001245	483.75696151737	494.778289726846	439.671648679463	0.888623566976218	-0.170355691656864	0.865288416925862	1
PPARGC1B	ENSGALG00000001246	369.867217230735	341.82572160813	482.033199721157	1.41017240438612	0.495871553934617	0.150879348006584	1
APLP2	ENSGALG00000001250	3437.81299725427	3541.68859141147	3022.31062062549	0.853353010186876	-0.228785424044626	0.486524293547511	1
CREB3L3	ENSGALG00000001252	26.4145326411465	25.5467239550487	29.8857673855378	1.16984735256559	0.226320292147197	0.507075227940204	1
RC3H2	ENSGALG00000001253	425.695416041002	400.622356246232	525.987655220085	1.31292636823493	0.39278600902515	0.464475877260222	1
ARHGEF37	ENSGALG00000001255	39.3349204820246	41.5680289096599	30.4024867714835	0.731391109199754	-0.45128500552198	0.77954219349629	1
NLRC5	ENSGALG00000001256	11.1721986512462	11.6796396888205	9.1424345009491	0.782766827105126	-0.353345477636248	0.646190310784538	1
NUMA1	ENSGALG00000001258	6025.0723552674	5855.30690211754	6704.13416786682	1.14496716908934	0.195306230923914	0.350209089021062	1
CFAP52	ENSGALG00000001261	22.0264281678791	22.9920381717507	18.1639881523927	0.790012090998964	-0.340053361229574	1	1
CLIC4	ENSGALG00000001262	1106.72364002918	1081.19849822232	1208.82420725663	1.11804096032703	0.160973043438887	0.743566368097879	1
GTF2IRD1	ENSGALG00000001263	1077.62133636357	1029.68546173943	1269.36483486014	1.23276950294688	0.301903077079287	0.207200439064321	1
PLXNA2	ENSGALG00000001264	2230.08514969138	2601.38885839003	744.870314896791	0.28633562894468	-1.80422089781697	0.0461647614414071	0.6687484772249
MAP2K2	ENSGALG00000001267	800.226579048714	811.128535110624	756.618754801073	0.932797604880074	-0.100364010714386	0.805074696189239	1
ENSGALG00000001269	ENSGALG00000001269	0.29899673282976	0.129663333971228	0.976330328263889	7.52973333602958	2.91259877305126	0.304827733881993	1
PRKCZ	ENSGALG00000001270	62.9149775329957	64.4984674346257	56.5810179264756	0.87724592811178	-0.188946748762145	0.482692978313499	1
C17orf105	ENSGALG00000001271	6.72530265879138	7.76020905702258	2.58567706586655	0.333196831021794	-1.58555341534502	0.0938837949480176	0.849186139855597
C2CD4C	ENSGALG00000001273	329.099465561883	310.117054197615	405.029111018954	1.3060523616378	0.385212737895734	0.199274202161681	1
PDCL	ENSGALG00000001275	178.898403378207	176.967255857783	186.622993459903	1.05456228360053	0.0766443047931101	0.938654390745169	1
HOXB9	ENSGALG00000001276	0	0	0	NA	NA	NA	NA
STAG1	ENSGALG00000001277	154.389840090278	151.749379068967	164.951684175519	1.08700071913013	0.120352894813369	0.94221808534539	1
PRDM10	ENSGALG00000001278	922.283394733331	892.624125914207	1040.92047000983	1.16613526319798	0.221735140362498	0.412526375872921	1
ZNF652	ENSGALG00000001279	194.419484420433	188.508423276854	218.063728994747	1.15678506670487	0.210120833326736	0.767065965919847	1
PHOSPHO1	ENSGALG00000001281	30.4482321006733	32.4789160466599	22.3254963167272	0.68738427984031	-0.540811236566384	0.237410489328565	1
GABRD	ENSGALG00000001282	1.664910274376	1.74399382791718	1.34857606021125	0.773268826198669	-0.370958041926423	0.75037580197999	1
SRRM1	ENSGALG00000001283	3726.17279535458	3716.15950407542	3766.22596047124	1.01347263386863	0.0193071331905485	0.704621748542668	1
SLC35G2	ENSGALG00000001285	140.659171598348	133.751630748352	168.28933499833	1.25822267778521	0.331387270156091	0.279453290113048	1
ABI3	ENSGALG00000001287	18.0256045872432	19.461531649398	12.2818963386242	0.631085803516607	-0.664091925032499	0.343622688204583	1
CFAP74	ENSGALG00000001288	9.20034017084856	8.85456624278753	10.5834358830927	1.19525175970233	0.25731452968641	0.823057692419093	1
SHC2	ENSGALG00000001289	4912.09364199344	4767.08206122879	5492.13996505207	1.15209679516958	0.204261932096791	0.394845441912037	1
CLIP2	ENSGALG00000001291	1414.44580848034	1363.67623946361	1617.52408454725	1.18614964295594	0.246286029725169	0.499469197567117	1
IGF2BP1	ENSGALG00000001293	4289.48095057673	4261.45864812797	4401.57016037176	1.03287876847176	0.0466709314649118	0.814137902679074	1
SCLY	ENSGALG00000001295	94.8956166972193	96.7862926695666	87.3329128078304	0.902327286220059	-0.148277281623654	0.732661530248136	1
RFC2	ENSGALG00000001298	106.022615668328	105.653668633401	107.498403808037	1.01746020936611	0.0249723749606311	0.938618268276711	1
GIP	ENSGALG00000001299	7.6142256918157	8.22970601499225	5.15230439910948	0.626061780302164	-0.675623064346571	1	1
ENSGALG00000001300	ENSGALG00000001300	4.96692194205133	4.82275246164404	5.54359986368046	1.14946804916267	0.200966365181629	0.980568344416435	1
CLTCL1	ENSGALG00000001301	1582.20035461905	1573.12028286295	1618.52064164345	1.02886006828281	0.0410467795863504	0.971252083079713	1
ENSGALG00000001302	ENSGALG00000001302	274.698989569284	267.103497287182	305.08095869769	1.14218256891514	0.191793272606931	0.504750809897658	1
TMEM52	ENSGALG00000001304	11.0427629100269	10.5378982074047	13.0622217205158	1.23954715289784	0.309813153197908	0.783439295702253	1
ENSGALG00000001305	ENSGALG00000001305	0	0	0	NA	NA	NA	NA
NFRKB	ENSGALG00000001306	435.575410399631	427.094067022833	469.500783906822	1.0992912806764	0.136573709770389	0.723313193042319	1
SNF8	ENSGALG00000001309	309.201820489666	315.043616009307	285.834638411105	0.907285924507232	-0.140370817713108	0.884266845054822	1
TRNAU1AP	ENSGALG00000001310	28.8894637595532	26.799970616405	37.2474363321462	1.38983123770091	0.474909712219725	0.299995013176711	1
ARHGAP44	ENSGALG00000001311	121.542621518877	126.238573384596	102.758814055999	0.814004874270369	-0.296890661495796	0.643036525023608	1
SNAP29	ENSGALG00000001312	534.26456731384	529.227853558982	554.411422333276	1.04758549385664	0.067067987628578	0.702629366753988	1
EIF4H	ENSGALG00000001313	304.439588175227	283.965603282413	386.335527746481	1.36050114267628	0.444138168298509	0.411613288515036	1
PTGS1	ENSGALG00000001314	40.4201763824671	48.923295489341	6.40769995497162	0.130974413944941	-2.93264308831554	0.0941493931392809	0.850377991254436
UBE2Z	ENSGALG00000001315	56.5553762308468	55.8536643752421	59.3622236532654	1.06281699360765	0.0878932006842637	0.989299922834911	1
CPNE2	ENSGALG00000001316	41.0873097059123	38.0904747910448	53.0746493653825	1.3933837699986	0.47859266412799	0.225203965255195	1
ENSGALG00000001317	ENSGALG00000001317	2249.27446872066	2097.38551700785	2856.83027557189	1.36209116178483	0.445823263007594	0.110780626873084	0.91091642020899
CSK	ENSGALG00000001318	2619.98338588555	2703.01598164011	2287.85300286732	0.846407501253146	-0.240575681550783	0.662224806436672	1
CAMK1G	ENSGALG00000001319	96.578345214887	103.192148571159	70.123131789799	0.679539410320967	-0.557370871450463	0.464298896746065	1
CYP1A1	ENSGALG00000001320	1.86477781566006	1.55200501127955	3.11586903318213	2.00764109041971	1.00550137917285	0.550777472801296	1
ENSGALG00000001323	ENSGALG00000001323	0.299685960045895	0.311825765128035	0.251126739717335	0.805343136460272	-0.31232448458895	1	1
CYP1A4	ENSGALG00000001325	0.711522290408485	0.673189044583619	0.864855273707948	1.28471382692046	0.361447031433077	0.550285194715077	1
AIRE	ENSGALG00000001327	1.98322780987505	1.71409628366988	3.05975391469577	1.78505370080194	0.835967476335774	0.581490533632848	1
BSG	ENSGALG00000001328	8664.54709847388	8266.74248732151	10255.7655430834	1.24060542091548	0.311044333996825	0.20045877627386	1
EPB41	ENSGALG00000001329	3488.82311670567	3046.27317809451	5259.02287115035	1.72637927188131	0.787749448035433	0.0042949702350271	0.240289395468428
ENSGALG00000001330	ENSGALG00000001330	590.278150128024	614.238396179539	494.437165921966	0.80495971759057	-0.313011506301623	0.409291766902668	1
ST14	ENSGALG00000001331	103.379409998061	114.064290732601	60.6398870598997	0.531629019655737	-0.911508236754219	0.0658281961925955	0.754943673777317
RBL1	ENSGALG00000001332	527.285502306891	517.70928224241	565.590382564813	1.09248646289479	0.127615403263129	0.661353556910806	1
MRRF	ENSGALG00000001333	258.581420536452	264.901584284505	233.300765544242	0.880707324474422	-0.183265430657622	0.79355230090346	1
GNB1	ENSGALG00000001334	6319.01840100058	6278.10582238736	6482.66871545346	1.03258353695419	0.0462585017167718	0.799125603862781	1
FAM18B1	ENSGALG00000001335	864.215321578901	864.282178210061	863.947895054262	0.999613224518303	-0.000558107007394305	0.86830574515608	1
EDC3	ENSGALG00000001337	384.313846305008	379.636058942159	403.024995756401	1.06160883894806	0.0862522877399601	0.840019403439918	1
ZBTB44	ENSGALG00000001341	156.237918843675	139.935948254668	221.445801199704	1.58247972705839	0.662187017593795	0.0756801259118923	0.780443250419502
HCN2	ENSGALG00000001342	587.104982649916	509.674370103914	896.827432833922	1.75960865493604	0.815254602520369	0.0102973931368511	0.36804782075453
LAMB3	ENSGALG00000001343	0.722655020628518	0.749886642287995	0.613728533990612	0.818428412217148	-0.289071864939417	1	1
ENSGALG00000001345	ENSGALG00000001345	92.1536043529685	88.0146201915293	108.709540998726	1.23513049039082	0.304663469255087	0.242987657639648	1
ENSGALG00000001346	ENSGALG00000001346	18.0871810028269	19.6514310469281	11.8301808264221	0.602000983957417	-0.732162249847026	0.487105458222552	1
LHX6	ENSGALG00000001347	28.6212327030004	35.668433969537	0.432427636853974	0.0121235386230664	-6.36604533511982	0.0167323231560715	0.451404876139452
TEKT3	ENSGALG00000001348	0.0362601794273277	0	0.181300897136638	Inf	Inf	0.441954467746744	1
RSPRY1	ENSGALG00000001350	861.813878537273	846.164177138407	924.412684132735	1.09247437921439	0.127599445937524	0.545630513536342	1
MORN5	ENSGALG00000001352	10.3885047005258	12.3811091524512	2.41808689282424	0.19530454525922	-2.35620256989905	0.133000236246677	0.978057910981584
NDUFA8	ENSGALG00000001355	680.330575248692	697.297036329008	612.464730927425	0.878341221915711	-0.187146581628037	0.71312266540539	1
NADK	ENSGALG00000001359	341.885980162338	333.128415384679	376.916239272975	1.13144427754004	0.178165535116342	0.570579653642562	1
CLK3	ENSGALG00000001362	321.629203033236	317.383687606163	338.611264741524	1.06688301246818	0.0934019881724774	0.436668751724872	1
MYBBP1A	ENSGALG00000001363	197.332390282489	190.8285634222	223.347697723644	1.17041020336927	0.22701425173026	0.703513335811107	1
CSNK1A1	ENSGALG00000001364	487.00761591793	476.11658628336	530.571734456209	1.11437355837135	0.15623293148406	0.86843078321176	1
CASP9	ENSGALG00000001366	160.152379123644	159.451034627903	162.95775710661	1.02199247240314	0.0313845699872281	0.643855163625987	1
ENSGALG00000001369	ENSGALG00000001369	0.294688345817573	0.368360432271967	0	0	-Inf	1	1
ADAMTS8	ENSGALG00000001370	55.093148523336	61.9190885898129	27.7893882574283	0.448801635978865	-1.15585015999615	0.197344478695104	1
ENSGALG00000001371	ENSGALG00000001371	63.6181202268439	61.2758110226619	72.9873570435716	1.19112837228019	0.252328906125369	0.418398132679617	1
TRAF3IP3	ENSGALG00000001373	0.0502253479434671	0	0.251126739717335	Inf	Inf	0.441951870318602	1
SLC35E2B	ENSGALG00000001374	3054.40419265349	3020.4688518548	3190.14555584827	1.05617561786452	0.0788497418524504	0.699395556620574	1
COX10	ENSGALG00000001375	277.542133324603	269.888673041865	308.155974455557	1.14178920879631	0.191296332404901	0.579046268320965	1
ARID3B	ENSGALG00000001376	1843.75221607583	1810.68340206313	1976.02747212667	1.09131583681341	0.126068691269704	0.71413970628844	1
POLRMT	ENSGALG00000001377	819.686723040625	802.371896262172	888.946030154435	1.10789776448498	0.147824757311623	0.623907792354191	1
C1orf74	ENSGALG00000001378	19.7055904335085	18.4857574053833	24.5849225460096	1.32993861202842	0.411359654624116	0.540808419841254	1
ACTG1	ENSGALG00000001381	6060.61742116694	6217.89588363139	5431.5035713091	0.873527584404803	-0.195074833353034	0.618690621844837	1
CDC2L1	ENSGALG00000001382	749.379171119043	747.031744389504	758.768878037195	1.01571169329261	0.0224909555718002	0.86011311213756	1
HTR4	ENSGALG00000001383	0.646756646753468	0.700338899228342	0.432427636853974	0.617454831268744	-0.695594491935842	1	1
FGF22	ENSGALG00000001385	25.6132518668315	23.3871737062272	34.5175645092489	1.47591859293618	0.561613149036406	0.165598723719046	1
PI4KA	ENSGALG00000001386	1065.57983733521	1040.17649273105	1167.19321575186	1.12211074169473	0.166215063299498	0.50851153472776	1
SPNS2	ENSGALG00000001387	15.5685929956661	14.061992626109	21.5949944738945	1.53569945939233	0.618895904295573	0.128318564426728	0.961151127309158
TTLL11	ENSGALG00000001389	111.574218020499	110.296597441474	116.6847003366	1.0579174973962	0.0812271220280966	0.883569974529881	1
PLLP	ENSGALG00000001391	1.86125613220732	2.08128209098392	0.981152297100929	0.471417258309802	-1.08492351911176	0.937151313172135	1
MMP23B	ENSGALG00000001392	25.3161857385833	26.6115558691284	20.1347052164028	0.756615107941159	-0.402368510762596	0.553972598945288	1
UBL7	ENSGALG00000001394	235.580599423121	234.396393079906	240.317424795979	1.02526076292503	0.0359908887878405	0.870934374594036	1
SERPIND1	ENSGALG00000001396	19.6963233452121	18.0077204235504	26.4507350318589	1.46885526928032	0.554692249823286	0.370344068920508	1
ENSGALG00000001398	ENSGALG00000001398	720.113088457941	747.463242944658	610.712470511075	0.817046826416711	-0.291509330710713	0.834649004607612	1
RNF126	ENSGALG00000001399	737.310134463134	744.563916547798	708.295006124475	0.951288385567372	-0.0720453307123058	0.914675511238583	1
HIC2	ENSGALG00000001403	573.232104592877	557.977624796477	634.250023778477	1.13669436836257	0.184844398011266	0.575986332646593	1
ENSGALG00000001404	ENSGALG00000001404	0.191227259066799	0.14717813305592	0.367423763110317	2.49645620229953	1.3198815963217	0.679371098217829	1
IRF6	ENSGALG00000001405	44.4215266806365	45.829589474288	38.7892755060303	0.846380601506203	-0.240621532690044	0.839228397749006	1
ADAMTS15	ENSGALG00000001407	643.235775348347	694.61446432006	437.721019461498	0.630163985844971	-0.666200788845984	0.451977896294868	1
IL12B	ENSGALG00000001409	2.6547032119981	2.48945335918509	3.31570262325014	1.33189987714231	0.413485634827063	0.697996022018269	1
SPNS3	ENSGALG00000001410	1.99339588980057	1.91051826513193	2.32490638847514	1.21689827881053	0.283208577427982	0.429280349106593	1
SRSF4	ENSGALG00000001411	694.772951596272	718.468028651388	599.99264337581	0.835099989768558	-0.259979147472166	0.498817058900413	1
SEMA7A	ENSGALG00000001412	1006.39177143309	996.029285286148	1047.84171602088	1.05201898327703	0.0731607377409871	0.550217190229208	1
MUC16	ENSGALG00000001414	3.21662437398969	4.02078046748711	0	0	-Inf	0.367820432083455	1
UBE2L3	ENSGALG00000001415	677.184975267881	687.714154096611	635.068259952963	0.9234479996812	-0.11489737105297	0.718646453654991	1
ADRA1B	ENSGALG00000001416	0.563902978477737	0.613022782319592	0.367423763110317	0.599363961189235	-0.738495755408027	1	1
CYP11A1	ENSGALG00000001417	36.4223126778823	35.3947298358707	40.5326440459287	1.14516043020764	0.195549725528936	0.587842215511168	1
GUCA1B	ENSGALG00000001418	0.0330062310667775	0.0412577888334719	0	0	-Inf	1	1
DAB2IP	ENSGALG00000001419	356.746131774472	373.883898745964	288.195063888504	0.770814321919539	-0.375544717376277	0.258846585584032	1
RALGAPB	ENSGALG00000001420	1299.84002207509	1298.80495050468	1303.98030835672	1.00398470751904	0.00573729463283606	0.955371445210206	1
RRP9	ENSGALG00000001422	642.863940796481	671.842915083473	526.948043648513	0.78433221787126	-0.350463231930403	0.331647492596051	1
YDJC	ENSGALG00000001424	16.6829384660836	17.1222309178258	14.9257686591147	0.871718687287159	-0.198065457516441	0.747222112605268	1
SNX19	ENSGALG00000001425	252.446921997796	221.809945710311	374.994827147735	1.69061322271584	0.757546638757634	0.010032417675712	0.36804782075453
MECR	ENSGALG00000001426	145.797817368287	150.789362421565	125.831637155175	0.834486167554611	-0.261039959218914	0.521701237289144	1
EFHD1	ENSGALG00000001428	44.7545531478689	50.7619913869218	20.7248001916573	0.408273978727256	-1.2923904743178	0.0497156097895927	0.687929525589447
TTC1	ENSGALG00000001429	296.776968751968	307.310476564341	254.642937502473	0.828617821134252	-0.271221246105932	0.555391331582213	1
GUCA1A	ENSGALG00000001431	2.25080831500642	2.58447328791871	0.916148423357272	0.354481676262575	-1.49621704076066	0.972485218101798	1
B3GNTL1	ENSGALG00000001433	19.4608486618797	18.5101188438529	23.263767933987	1.2568135369759	0.329770624909948	0.303640325974701	1
STOM	ENSGALG00000001434	303.830323769485	361.039179374176	74.9949013507198	0.207719565174937	-2.26729098437896	0.039644112716539	0.631054235860112
SDF2L1	ENSGALG00000001435	488.22812154894	489.838664162374	481.785951095207	0.983560478875351	-0.0239143287171377	0.935982923994081	1
PWWP2A	ENSGALG00000001436	406.735480744037	401.680868032173	426.953931591495	1.0629182656449	0.0880306633954818	0.752765136402602	1
NTM	ENSGALG00000001437	2127.85812856058	2156.41461170388	2013.6321959874	0.933787122874452	-0.0988344012454314	0.992328253865847	1
WDR77	ENSGALG00000001438	173.001130686485	174.718574086523	166.131357086336	0.950851149941652	-0.072708581402658	0.923056531356955	1
RANBP10	ENSGALG00000001439	728.335096193739	722.607783392042	751.244347400527	1.03962947074007	0.0560694360831245	0.6378186023851	1
ACTL9	ENSGALG00000001440	0	0	0	NA	NA	NA	NA
UBE2G1	ENSGALG00000001441	365.463827561974	357.752254399266	396.310120212803	1.10777812114219	0.14766895035574	0.558383711003572	1
OPCML	ENSGALG00000001442	384.973605063229	389.821796706759	365.580838489112	0.937815282720372	-0.0926243053517254	0.754168658566742	1
PTPRU	ENSGALG00000001443	2235.24227125355	2522.32527692985	1086.91024854835	0.430915972055488	-1.21452152143745	0.0560613474633015	0.72429905345813
POC1A	ENSGALG00000001444	112.122321536212	113.508179157998	106.578891049065	0.938953402650495	-0.0908745317187763	0.872059748630715	1
FABP6	ENSGALG00000001445	37.6908157645778	38.308358479749	35.2206449038929	0.919398436832308	-0.12123788161082	1	1
GSN	ENSGALG00000001446	1007.60099890517	956.025947476162	1213.9012046212	1.26973667171462	0.344529330223944	0.451401176726415	1
STRA6	ENSGALG00000001449	56.2885185368648	64.0412472159404	25.2776038205627	0.394708175112975	-1.34114169454966	0.0273997010330895	0.551555523775802
IGSF9B	ENSGALG00000001450	870.117344059295	948.230596174277	557.664335599364	0.58811046368817	-0.765840935663257	0.0761154497304031	0.781917570392263
ATP5F1	ENSGALG00000001452	2179.78851921791	2225.2914169109	1997.77692844594	0.897759688130737	-0.15559877813889	0.828659379970831	1
FAM110D	ENSGALG00000001453	163.958429631561	174.807787951756	120.560996350778	0.689677489563858	-0.536006215575059	0.299221741041521	1
CCNJL	ENSGALG00000001455	80.682678723872	75.8248974664656	100.113803753498	1.32032890381123	0.400897360485813	0.392084780606483	1
TNNC1	ENSGALG00000001459	12.6054411165067	13.9490748914573	7.23090601670432	0.518378894153954	-0.947921114935057	0.200805563307631	1
ADORA3	ENSGALG00000001462	8.39888120151457	9.26054333531398	4.95223266631693	0.534766966364941	-0.903017744888783	0.410923782135756	1
PDIK1L	ENSGALG00000001463	186.362244632535	175.660536136807	229.169078615445	1.30461333920195	0.383622284746927	0.255964857897483	1
RPL38	ENSGALG00000001465	3118.99949182943	3223.16077057815	2702.35437683457	0.838417494250478	-0.254259274713941	0.65550159869009	1
ANKFY1	ENSGALG00000001467	165.146858392592	159.973170089619	185.841611604487	1.16170487526362	0.216243606546286	0.733501726003168	1
STOML1	ENSGALG00000001470	440.837850725452	461.085418909291	359.847577990099	0.780435822154878	-0.357648095439774	0.362825340825796	1
JAM3	ENSGALG00000001472	1413.13393304783	1450.28101482775	1264.54560592814	0.871931434666359	-0.197713403412705	0.460843716034077	1
MIB2	ENSGALG00000001473	461.164744968197	479.994092647053	385.847354252769	0.803858547768604	-0.31498643724767	0.33949891956361	1
RAB14	ENSGALG00000001474	1733.43619287576	1765.19378349081	1606.40583041554	0.910045030432152	-0.135990161033348	0.688956797158875	1
STMN1	ENSGALG00000001475	22503.4743870733	23000.9970866394	20513.3835888088	0.891847579978364	-0.165130925547566	0.696419529727435	1
RAP1A	ENSGALG00000001476	202.450882551145	205.944557680767	188.476182032654	0.915179231513412	-0.127873781989352	0.871354505745276	1
ENSGALG00000001478	ENSGALG00000001478	88.7518881949137	86.6315557765949	97.2332178681891	1.12237644812629	0.166556640970038	0.555533891490628	1
CYB5D2	ENSGALG00000001479	112.457560066656	118.942867594793	86.5163299541046	0.727377199689204	-0.459224390994926	0.281425712889495	1
FAM212B	ENSGALG00000001480	87.4896773366137	73.1169349201152	144.980647002608	1.98286001951543	0.987582833754823	0.00237829806765181	0.187653022847767
GIGYF2	ENSGALG00000001482	1366.88815289806	1343.27866417081	1461.32610780706	1.08788008533518	0.121519540203469	0.6453194598499	1
ENSGALG00000001483	ENSGALG00000001483	170.68928233895	182.888084817414	121.894072425094	0.666495428320478	-0.58533311539006	0.19247980421921	1
TOP3B	ENSGALG00000001485	505.272555978683	506.76778979339	499.291620719855	0.985247347554227	-0.0214421344882355	0.838882208376112	1
ZAP70	ENSGALG00000001486	0.137974939051733	0.172468673814666	0	0	-Inf	1	1
RRAGC	ENSGALG00000001487	730.977962770244	745.270184836129	673.809074506704	0.904113821022992	-0.145423686529361	0.678779034998901	1
SSU72	ENSGALG00000001489	728.479518725256	738.198333438695	689.604259871499	0.934172062756044	-0.0982397941786963	0.774946006532945	1
KCNJ13	ENSGALG00000001490	15.7968185663878	14.8256665560459	19.6814266077553	1.32752389468312	0.408737828962075	0.681586387061058	1
NCAPD3	ENSGALG00000001491	171.448204045517	165.314352848711	195.983608832739	1.18552083019733	0.245521011920196	0.387108101744175	1
NDRG3	ENSGALG00000001492	744.232466854862	780.404777631495	599.54322374833	0.768246480458417	-0.380358842423917	0.14866815635512	1
PPM1F	ENSGALG00000001493	47.6823753567577	44.5045502522285	60.3936757748743	1.35702249393814	0.440444634997032	0.327581082613569	1
NISCH	ENSGALG00000001494	684.875088258256	701.559718803745	618.136566076298	0.881089021374124	-0.182640304791927	0.448322266957208	1
ENSGALG00000001496	ENSGALG00000001496	0.519205343257004	0.540899769857761	0.432427636853974	0.799459827774909	-0.322902553647076	1	1
SLU7	ENSGALG00000001500	542.418426736003	539.935754650594	552.349115077639	1.02299043973311	0.0327926625670318	0.671499472356975	1
MAPK1	ENSGALG00000001501	254.175325006302	249.675029652538	272.176506421357	1.09012305635903	0.124490999936452	0.98645704296075	1
UTP11L	ENSGALG00000001502	171.789554850068	171.859866719959	171.508307370503	0.997954383672204	-0.00295422316647356	0.949984830173303	1
TBCD	ENSGALG00000001503	413.107138874766	409.814984349033	426.275756977696	1.04016635129828	0.0568142735598359	0.991914760163381	1
DDX20	ENSGALG00000001504	293.949116627795	293.628412082341	295.231934809613	1.00546106119602	0.00785721102449371	0.793059484496204	1
NGEF	ENSGALG00000001505	15.676421858493	16.8124871872813	11.1321605433396	0.662136447709007	-0.594799548324876	0.385239242425987	1
PTTG1	ENSGALG00000001506	138.356573816915	135.457543130811	149.952696561334	1.10700883166414	0.146666731918231	0.523055237186306	1
KCND3	ENSGALG00000001512	341.267222744751	303.809246136347	491.099129178366	1.61647196530011	0.692848486818636	0.0751462051073821	0.78043253535434
CNTRL	ENSGALG00000001513	498.85443776706	478.719769591002	579.393110471289	1.21029701983333	0.275361143744449	0.450402290833904	1
ENSGALG00000001515	ENSGALG00000001515	442.367889220104	443.264254760445	438.782427058742	0.989889038753813	-0.0146612789996654	0.98392944750403	1
FHL3	ENSGALG00000001516	617.270082388491	631.094683019583	561.97167986412	0.890471263638711	-0.167359039961208	0.585143288493361	1
ZNF750	ENSGALG00000001518	11.213624503231	10.6476238717207	13.477627029272	1.265787295987	0.340034993386795	1	1
NEU2	ENSGALG00000001519	1.42267250591825	1.441196617345	1.34857606021125	0.935733573046832	-0.0958302782829821	1	1
VPS26B	ENSGALG00000001521	310.877046684764	314.809218983781	295.148357488694	0.937546741615277	-0.0930374766948749	0.505586011477134	1
PHF20	ENSGALG00000001522	1460.5760423023	1467.09002393479	1434.52011577234	0.977799652624527	-0.0323892020765557	0.884053826545617	1
CALCOCO2	ENSGALG00000001525	210.923770935601	208.942150161799	218.850254030808	1.04742032118142	0.0668405001455222	0.82676159103657	1
VWA1	ENSGALG00000001527	72.934689253971	39.7703780979476	205.591933878065	5.16947395802291	2.37001748039247	8.02080514640028e-16	1.21418948306207e-11
THYN1	ENSGALG00000001529	228.976440055821	232.639603810003	214.323785039095	0.921269558274064	-0.118304752375196	0.8786129171775	1
FN3K	ENSGALG00000001531	100.688057496001	101.6235437316	96.9461125536052	0.953972957385263	-0.0679797246724492	1	1
WNT2B	ENSGALG00000001532	7.52915648371172	5.64947536051814	15.047880976486	2.66358909743186	1.41337154005928	0.0540803500396527	0.713297802317271
TSNAXIP1	ENSGALG00000001533	4.92628147944032	4.63375402171348	6.09639131034767	1.3156484530211	0.395774046188086	0.535817912728506	1
TMEM88	ENSGALG00000001534	4.5144601395084	4.1609344257403	5.92856299458082	1.42481529098504	0.510774904504098	0.614300936984497	1
STAB1	ENSGALG00000001535	19.3317748476768	20.5294576418613	14.5410436709389	0.708301403992694	-0.497564692891491	0.422445572666943	1
ENSGALG00000001536	ENSGALG00000001536	176.718662705663	167.805808800625	212.370078325814	1.26557048199766	0.339787856083094	0.201697556083612	1
ST7L	ENSGALG00000001538	117.412198504653	111.924138453465	139.364438709404	1.24516874228473	0.316341266117596	0.514722272167643	1
SF3A3	ENSGALG00000001540	1058.68408601761	1052.486771201	1083.47334528404	1.02944129554016	0.0418615618323661	0.656174481122252	1
MRPL20	ENSGALG00000001542	968.676562259658	978.394624621958	929.804312810458	0.950336693815877	-0.0734893599269505	0.892614870344799	1
HOXB13	ENSGALG00000001543	0.0717237699577533	0.0896547124471916	0	0	-Inf	1	1
ADAMTS10	ENSGALG00000001544	62.6490208020095	73.8182635044017	17.9720499924407	0.243463462011254	-2.03822282003542	0.0351061161470837	0.604760541843685
RAB40B	ENSGALG00000001545	5.59313185376095	5.98576190180372	4.02261166158987	0.672030015156084	-0.573402424755655	0.573790218601742	1
ZZEF1	ENSGALG00000001546	366.585983115409	344.32406202569	455.633667474286	1.32326990101636	0.404107351219504	0.310805411698653	1
CAPZA1	ENSGALG00000001547	256.910843092116	249.112139856471	288.105656034698	1.15652997160513	0.209802654063862	0.755198843103361	1
ENSGALG00000001550	ENSGALG00000001550	5.13405033420675	5.08879476692975	5.31507260331475	1.04446589944155	0.0627653909118069	1	1
CCNL2	ENSGALG00000001551	1294.73430303022	1234.41241294285	1536.02186337972	1.24433442767951	0.315374276717391	0.194028682729459	1
ENSGALG00000001552	ENSGALG00000001552	1.70811227743221	1.62590224538536	2.0369524056196	1.25281357560141	0.325171751000465	0.887114091865895	1
PPIL2	ENSGALG00000001554	320.794629330443	314.749017327605	344.977077341796	1.09603861600854	0.13229862872051	0.694457690059059	1
AURKAIP1	ENSGALG00000001555	425.923205671219	435.86982281603	386.136737091972	0.885899222380785	-0.174785504053835	0.870283559235348	1
ROMO1	ENSGALG00000001556	3.1653078867007	3.39743835945397	2.23678599568761	0.65837426879677	-0.60302014279233	0.990678181832446	1
ACAD8	ENSGALG00000001557	278.883347025585	288.564009269204	240.160698051108	0.832261440570226	-0.264891297571706	0.485138696352568	1
MOV10	ENSGALG00000001558	1.52170624567466	1.79402589787983	0.432427636853974	0.241037566606488	-2.05267008148918	0.464561572158662	1
ZP3	ENSGALG00000001559	7.73460211261428	8.0370646005725	6.52475216078139	0.811832738076612	-0.300745575363655	0.680321765240148	1
KCNU1	ENSGALG00000001560	0.465769098236107	0.582211372795133	0	0	-Inf	0.902067599053371	1
MXRA8	ENSGALG00000001561	52.6589490823387	40.9513502352143	99.4893444708366	2.42945211572744	1.28063099735194	0.000799258118657141	0.0999931355391058
WDR45B	ENSGALG00000001563	447.687556921151	446.85303820977	451.025631766675	1.00933773120045	0.0134089906994998	0.887351874870951	1
ATP2A3	ENSGALG00000001564	245.231962587662	210.46034876234	384.318417888951	1.82608467651519	0.868753665407639	0.00279612651897474	0.198452415235963
C5	ENSGALG00000001565	31.8703716176936	28.354561459861	45.9336122490238	1.61997258585882	0.695969399171517	0.264412802369723	1
NT5DC2	ENSGALG00000001567	808.006512938687	875.623829869568	537.537245215166	0.613890607905495	-0.703946497097639	0.0340876541542286	0.601870572487896
NFS1	ENSGALG00000001568	37.4892005740851	37.6961486817784	36.6614081433119	0.972550497208575	-0.0401549345766795	0.889170878491762	1
RHOC	ENSGALG00000001569	2.01350530211488	2.25413709272319	1.05097813968163	0.466244108698799	-1.10084259880576	0.604627256549724	1
MYO1F	ENSGALG00000001571	17.0617043155222	19.4203745318747	7.62702345011234	0.392733077191384	-1.34837898353866	0.0612691597937442	0.738740211176272
COMMD4	ENSGALG00000001572	560.452290348145	570.377217581659	520.752581414086	0.912996812218452	-0.131318271922837	0.884563054336982	1
P2X1	ENSGALG00000001573	0.1137523578952	0.0794087624396657	0.251126739717335	3.16245628318588	1.66104553657632	0.551448293667729	1
MLLT6	ENSGALG00000001574	1298.41462161659	1342.54715481755	1121.88448881278	0.835638796586809	-0.259048620261109	0.49399490576013	1
HIRA	ENSGALG00000001576	380.915952781159	359.149624647619	467.981265315322	1.30302590674982	0.381865767841536	0.291163634633575	1
FOXK2	ENSGALG00000001577	931.082339094509	899.615865322511	1056.9482341825	1.17488838839407	0.232523710697961	0.451233990757332	1
ANP32B	ENSGALG00000001580	4685.00994269212	4664.04544703547	4768.86792531871	1.02247458337909	0.0320649811731897	0.884077537382549	1
TRAF1	ENSGALG00000001583	19.1061147832828	18.8058046038518	20.3073555010067	1.0798450759638	0.110824345563562	0.812494808526781	1
ENSGALG00000001585	ENSGALG00000001585	3.82776094598248	3.8163721727895	3.87331603875439	1.01492094150851	0.0213673513160543	0.761485099083502	1
NEIL1	ENSGALG00000001586	88.169542783217	90.3397993790562	79.48851639986	0.879883694077453	-0.184615258713536	1	1
MRPL40	ENSGALG00000001587	360.586882827198	375.966096670018	299.070027455917	0.795470735539243	-0.330119238459268	0.432453671067668	1
INPP5D	ENSGALG00000001589	6.26489489795069	7.38707319038132	1.77618172822818	0.240444582374105	-2.05622367468358	0.249702496307078	1
PBRM1	ENSGALG00000001590	1185.69292362463	1145.99722873921	1344.47570316627	1.17319280487739	0.230440128270632	0.621163449249583	1
ENSGALG00000001591	ENSGALG00000001591	80.7367874823343	77.9633952277513	91.8303565006663	1.17786502540591	0.236174226490733	0.311959858754876	1
ACER1	ENSGALG00000001592	0.0511298602773453	0.0639123253466817	0	0	-Inf	1	1
UFD1L	ENSGALG00000001593	873.808633066337	888.842938684076	813.671410595384	0.915427659019283	-0.127482212248416	0.90960336209593	1
PHF19	ENSGALG00000001595	41.9890633374553	46.2758034912116	24.8421027224298	0.536827042390472	-0.897470746486452	0.0345107449411741	0.601870572487896
MLLT1	ENSGALG00000001596	544.479896965469	526.382975692068	616.867582059071	1.17189880855861	0.228848000909123	0.620452871762988	1
PSMB3	ENSGALG00000001597	1367.40496250103	1371.67475729553	1350.32578332301	0.984435833743402	-0.0226309216270513	0.860580050824644	1
DVL1	ENSGALG00000001600	1020.77020526579	990.852320424934	1140.44174462922	1.15097045353855	0.20285079864779	0.487562622094591	1
NUTF2	ENSGALG00000001602	1094.45617568714	1127.2602100413	963.240038270469	0.854496619050518	-0.226853311223163	0.590538005744433	1
NARF	ENSGALG00000001603	298.233743399977	306.987200277617	263.219915889414	0.857429611564835	-0.221909853006503	0.355967617296055	1
ENSGALG00000001604	ENSGALG00000001604	788.65779900049	833.783741380041	608.154029482285	0.729390607300276	-0.455236473344077	0.107422628132947	0.902922678887591
PPM1J	ENSGALG00000001605	24.5645045148514	26.1784735894835	18.1086282163231	0.691737360256093	-0.531703717400096	0.178407079651043	1
INPP5B	ENSGALG00000001606	70.5135441397046	71.5858115648824	66.2244744389936	0.925106148708958	-0.11230918176668	0.864982338351204	1
C17orf62	ENSGALG00000001607	192.286189084879	194.226887302688	184.523396213645	0.950040433516703	-0.0739391793462082	0.571465489141885	1
UNC5D	ENSGALG00000001608	564.022577440266	610.332755603554	378.781864787115	0.620615330423385	-0.688228760166038	0.139051173094198	0.994823159465175
PIP4K2B	ENSGALG00000001610	1283.36664850513	1285.1514834589	1276.22730869003	0.993055935519094	-0.010053112659149	0.608605377042487	1
B3GAT1	ENSGALG00000001611	265.89540943627	274.029982093974	233.357118805453	0.851575134305657	-0.231794270669795	0.262277169241166	1
HEXDC	ENSGALG00000001612	45.9393149202039	46.6129356892133	43.2448318441664	0.927743151225157	-0.108202649172022	0.84009507405497	1
GNL3	ENSGALG00000001613	1073.77836119703	1069.43690698875	1091.14417803016	1.02029785104624	0.0289903732750192	0.779888600131476	1
AQP11	ENSGALG00000001614	10.4577819389272	10.2262168072905	11.3840424654737	1.11322130950302	0.154740430400988	0.922192539714388	1
MAN2C1	ENSGALG00000001615	326.555286490646	321.98793404323	344.824696280313	1.0709242795229	0.098856476896088	0.87958208177978	1
CDC45	ENSGALG00000001616	319.402705265833	307.200506110718	368.211501886292	1.19860317467571	0.261354100214738	0.250000263734604	1
CAMKK1	ENSGALG00000001617	9.02711873582509	9.90643689932607	5.50984608182118	0.556188480057447	-0.846354231425537	0.272090788392251	1
OGFOD3	ENSGALG00000001618	219.391298113932	220.017109307607	216.888053339232	0.985778124354867	-0.0206651287239522	0.90220777733828	1
ATG16L1	ENSGALG00000001619	742.538242585489	758.514404794446	678.633593749659	0.894687812729892	-0.160543730494508	0.693512190230408	1
CUTA	ENSGALG00000001620	3.85853776410636	3.99545204152968	3.3108806544131	0.828662344084981	-0.271143729894024	0.807814215577322	1
cldn5	ENSGALG00000001621	1.82345245522742	1.85152110541314	1.71117785448452	0.924201106582957	-0.113721277985394	1	1
CWC25	ENSGALG00000001624	429.670004844463	440.95559333277	384.527650891234	0.872032596264285	-0.197546031456366	0.942396359123308	1
UTS2R	ENSGALG00000001626	0.597288408883406	0.746610511104257	0	0	-Inf	0.677449177122839	1
CPNE1	ENSGALG00000001627	4.98447212214727	4.362304152393	7.47314400116436	1.71311851262477	0.776624959747562	0.330699043502103	1
ENSGALG00000001629	ENSGALG00000001629	9.5200975153819	11.393294777241	2.02730846794551	0.177938735684714	-2.49054748817718	0.0706611725639098	0.770266389142886
ENSGALG00000001630	ENSGALG00000001630	639.211995290795	629.088301171096	679.706771769592	1.0804632203528	0.111649962787199	0.521544633646183	1
ENSGALG00000001631	ENSGALG00000001631	0.0635270099517325	0.0794087624396657	0	0	-Inf	1	1
MIS12	ENSGALG00000001632	28.1586407856369	28.9615491568985	24.9470073005906	0.861383732114634	-0.215272017440819	0.654490355187423	1
DUSP26	ENSGALG00000001633	35.4476451752067	40.2942372963552	16.0612766906127	0.398599843756455	-1.32698695021925	0.0446072074213345	0.666273338897748
RPL23	ENSGALG00000001634	6195.55332987497	6399.54273753599	5379.59569923091	0.840621888135434	-0.250471072975957	0.715562366981101	1
EDC4	ENSGALG00000001636	739.599111967092	711.881752885289	850.468548294306	1.19467670697741	0.25662026143356	0.38955999227717	1
PSMD5	ENSGALG00000001637	363.805360771268	359.407152224764	381.398194957284	1.06118699251363	0.0856788969710894	0.667295847629472	1
TAS1R3	ENSGALG00000001638	11.746856833604	10.9458530848947	14.9508718284412	1.36589370535892	0.449845216630692	0.544094096298829	1
MTF1	ENSGALG00000001639	135.928145671092	131.376861280073	154.133283235166	1.17321483961	0.230467224499666	0.632595907118596	1
RNF122	ENSGALG00000001640	47.0692077163054	50.9314942056152	31.6200617590662	0.620835148315362	-0.687717857489855	0.222119272410528	1
GLT8D1	ENSGALG00000001642	195.635041437729	194.798715416168	198.980345523973	1.02146641521158	0.0306417704889222	0.593507148325185	1
SIN3A	ENSGALG00000001644	885.426691050076	851.078085085356	1022.82111490895	1.20179467998682	0.265190440586	0.415755236274188	1
Segment	ENSGALG00000001645	633.541172365702	702.136975907264	359.157958199456	0.51152121384203	-0.967134022130722	0.149397535760883	1
PSKH1	ENSGALG00000001647	351.797016023962	331.583198332785	432.652286788673	1.30480762886681	0.383837122245308	0.283325050385832	1
LASP1	ENSGALG00000001648	501.167001452525	560.554489555131	263.617049042103	0.470279078937207	-1.088410941694	0.010460532920129	0.369980250805872
DERL2	ENSGALG00000001649	305.481531221542	311.409213754083	281.770801091378	0.904824869163598	-0.144289512458472	0.886715876862915	1
TTI2	ENSGALG00000001651	97.9114903220182	96.7319028055487	102.629840387896	1.06097200004639	0.0853865828056978	0.596994006574507	1
ENSGALG00000001652	ENSGALG00000001652	695.290613834548	679.513145286966	758.400488024875	1.11609391707146	0.158458432178142	0.7226270805045	1
MANEAL	ENSGALG00000001653	0	0	0	NA	NA	NA	NA
C1QBP	ENSGALG00000001654	2133.69987351091	2193.02701154662	1896.39132136806	0.864736873455401	-0.209666885964823	0.547060023751371	1
SPCS1	ENSGALG00000001655	0	0	0	NA	NA	NA	NA
SEPT9	ENSGALG00000001656	5616.74115729692	5771.89318754959	4996.13303628621	0.865596932227235	-0.208232708786864	0.602427624943471	1
RPL19	ENSGALG00000001658	5346.69081879627	5451.91123177217	4925.80916689267	0.90350135163362	-0.146401335531121	0.884628275220233	1
SLC22A7	ENSGALG00000001661	175.533921982538	199.571747854033	79.3826184965579	0.397764810651548	-1.33001244502058	0.0944692323244197	0.851248625685557
ATP10B	ENSGALG00000001662	3.51111816413012	3.60891375026206	3.11993581960239	0.864508280192574	-0.210048312933563	0.781985241393079	1
MAK16	ENSGALG00000001663	393.21730127721	402.897504691945	354.496487618271	0.879867667309875	-0.184641537128333	0.710639425019488	1
PTPN9	ENSGALG00000001664	2562.04450446117	2564.72915247581	2551.30591240262	0.994766215348615	-0.00757058389133003	0.868202223654801	1
RPAIN	ENSGALG00000001666	70.8342596732544	72.2359417711528	65.2275312816607	0.90297890056317	-0.147235817489663	0.892201055526695	1
UBE2R2	ENSGALG00000001668	1515.8172764035	1544.24609333572	1402.10200867462	0.907952440174832	-0.139311365786305	0.723254258270185	1
NEK4	ENSGALG00000001672	894.70126693331	901.382322961452	867.977042820738	0.962939943140928	-0.0544822723478147	0.914494438009103	1
SETBP1	ENSGALG00000001677	3513.79743839326	3339.71652723862	4210.12108301186	1.26062228595578	0.334136072805637	0.133480083712506	0.979932835712863
PRKAB2	ENSGALG00000001678	272.03264927785	276.445617306718	254.38077716238	0.920183794703258	-0.120006045430675	0.619849610846138	1
FBXL20	ENSGALG00000001682	204.753508867335	192.799669339324	252.568866979379	1.31000674350153	0.389574238320872	0.149258050170833	1
SEC14L1	ENSGALG00000001684	684.188592952581	657.696009269127	790.158927686396	1.20140447341998	0.264721940850504	0.457836589784164	1
SEPT5	ENSGALG00000001688	6064.00595001649	5922.75278238547	6629.01862054061	1.11924621271643	0.162527436486288	0.637544008604565	1
SCAMP2	ENSGALG00000001689	627.249389556086	643.287914738241	563.095288827465	0.875339448987773	-0.192085504909042	0.764014441306816	1
GABARB	ENSGALG00000001690	16.7271416695772	16.3102186640664	18.3948336916206	1.12781036664744	0.173524509140451	0.846100330149495	1
CPSF3L	ENSGALG00000001691	419.603855838523	416.321659505828	432.732641169305	1.03941899559815	0.0557773299110649	0.870395101351425	1
CAMSAP1	ENSGALG00000001692	1472.17817236186	1461.8956776268	1513.30815130209	1.03516836013822	0.049865427225448	0.889391813585652	1
SLC18A1	ENSGALG00000001693	7.39723556464249	6.9969947083843	8.99819898967521	1.28600911744194	0.362900871003062	0.709054183113296	1
ENSGALG00000001694	ENSGALG00000001694	0.1492440411438	0.123773366500416	0.251126739717335	2.02892388579002	1.02071474402361	0.701011524311987	1
GABRA6	ENSGALG00000001695	0.507104333834118	0.354884913936327	1.11598201342528	3.14463075098625	1.65289062282923	0.486059526940243	1
SAG	ENSGALG00000001696	2.01099757845783	1.94997683659868	2.25508054589444	1.15646529926373	0.209721977317636	0.842027898609996	1
ENSGALG00000001697	ENSGALG00000001697	0.184586787231057	0.105170114180154	0.502253479434671	4.77562930638569	2.25569085615998	0.516189602681952	1
GABRA1	ENSGALG00000001698	23.8606934860857	24.2828929164204	22.1718957647469	0.913066488455914	-0.131208175452177	0.905499552314968	1
MPI	ENSGALG00000001700	774.006605434783	784.843748759693	730.658032135145	0.930959867221752	-0.103209118948762	0.83153127195557	1
ENSGALG00000001701	ENSGALG00000001701	146.91770602003	145.166959652062	153.920691491902	1.06030113092415	0.0844740557257305	0.754282184008307	1
EXOC3L1	ENSGALG00000001702	656.119193802661	672.316549906054	591.329769389089	0.879540700688862	-0.185177755025988	0.689937475338222	1
ENSGALG00000001705	ENSGALG00000001705	0	0	0	NA	NA	NA	NA
GABRG2	ENSGALG00000001706	37.8286030930468	44.7143539113489	10.2855998198385	0.230029038107782	-2.12011210115355	0.0663690171089714	0.755529154509282
MED1	ENSGALG00000001708	1879.74943473051	1851.62536859962	1992.24569925407	1.07594426660983	0.105603348927916	0.730183702017114	1
MUSTN1	ENSGALG00000001709	6.39469127241908	5.18925101741599	11.2164522924314	2.16147807357693	1.11201820134958	0.169241701368755	1
ENSGALG00000001710	ENSGALG00000001710	0	0	0	NA	NA	NA	NA
PPCDC	ENSGALG00000001711	16.5093054415125	16.1784726893896	17.8326364500038	1.10224474166211	0.140444594489531	0.608122178197772	1
VATB	ENSGALG00000001712	1506.47165396048	1506.89673472688	1504.77133089489	0.998589549115736	-0.00203628687527336	0.841802014253376	1
UBAC1	ENSGALG00000001713	204.748654120384	200.235189942291	222.802510832756	1.11270407013357	0.154069950884011	0.918809482952872	1
PUSL1	ENSGALG00000001714	14.8844989390349	14.6947949337262	15.6433149602698	1.06454802743567	0.0902410389214838	1	1
C15orf59	ENSGALG00000001716	101.061007755978	104.750954059098	86.3012225434969	0.823870515726356	-0.27951048199158	0.483449909316935	1
SLC16A1	ENSGALG00000001717	1038.28081686735	1068.24700733609	918.4160549924	0.859741285194586	-0.21802550800302	0.32120498848243	1
CCNG1	ENSGALG00000001718	508.338530578917	525.144288884264	441.115497357529	0.83998913573779	-0.251557426422838	0.429821140767809	1
NUP88	ENSGALG00000001719	383.280178437892	381.029296266416	392.283707123795	1.02953686492786	0.0419954898986708	0.824154632309865	1
ENSGALG00000001720	ENSGALG00000001720	42.9306341803191	39.2629769719075	57.6012630139651	1.46706305676155	0.552930881728483	0.440931286646869	1
ENSGALG00000001721	ENSGALG00000001721	0.162545703152065	0.203182128940081	0	0	-Inf	1	1
E2F4	ENSGALG00000001722	1026.15907612483	1024.79085864933	1031.63194602682	1.00667559367822	0.00959884243666903	0.795896292914278	1
ENSGALG00000001723	ENSGALG00000001723	18.4976268797917	16.8682756237393	25.0150319040014	1.48296319445936	0.568482792108202	0.281161316046679	1
ENSGALG00000001724	ENSGALG00000001724	0	0	0	NA	NA	NA	NA
TNRC6C	ENSGALG00000001725	3964.50613079669	4169.93262561915	3142.80015150684	0.753681278253316	-0.407973538893645	0.112217716599185	0.911528024948188
NUDCD2	ENSGALG00000001726	142.50905607212	136.40084846431	166.941886503359	1.22390651072115	0.291493360587609	0.545182396718312	1
LZTS1	ENSGALG00000001727	1219.5010061733	1104.92355522179	1677.81080997933	1.51848587357028	0.602633487217983	0.0775028131650789	0.786000721354881
NACC2	ENSGALG00000001728	82.4577115088664	85.4418899533917	70.5209977307651	0.82536795205764	-0.276890673388951	0.350711297681008	1
CD276	ENSGALG00000001729	1419.24344285705	1428.74295070289	1381.24541147367	0.966755714031099	-0.048776708473029	0.961337106082263	1
DGKD	ENSGALG00000001730	679.366063197019	668.405570638799	723.208033429899	1.08198983551068	0.113686946182096	0.749829853868302	1
CDK12	ENSGALG00000001731	1325.46332362296	1305.80672389085	1404.08972255139	1.07526611470318	0.104693752699115	0.780859879963683	1
EPG5	ENSGALG00000001732	219.327921585487	210.539806110295	254.480383486255	1.20870436896356	0.273461426072251	0.554858198453428	1
LRIG2	ENSGALG00000001733	751.167770444198	738.581527904896	801.512740601405	1.08520550584987	0.117968272343693	0.824307363354744	1
ENSGALG00000001734	ENSGALG00000001734	39.755664345775	38.5838836002634	44.4427873278213	1.15184847093821	0.203950938477471	0.372346555447859	1
LHX4	ENSGALG00000001735	119.513614307937	148.11320813161	5.11523901324674	0.0345360084881927	-4.85575483727991	0.00209497328002771	0.18122117436034
RABEP1	ENSGALG00000001737	762.254830178775	770.912837032895	727.622802762298	0.943845747286797	-0.0833769956903055	0.508858302433161	1
MGAT5B	ENSGALG00000001740	2219.37385143312	2344.0737620468	1720.57420897839	0.734010267439715	-0.4461278510549	0.164130282000601	1
NPTN	ENSGALG00000001741	278.387415810666	269.666533126031	313.270946549205	1.16169753405327	0.216234489634186	0.697566537574802	1
REC114	ENSGALG00000001744	4.18298398433387	4.6765776391468	2.20860936508215	0.472270436952501	-1.08231486597713	0.595702796235577	1
PSTPIP2	ENSGALG00000001745	43.3306147577761	31.5164781212039	90.5871613040649	2.87427932003351	1.52320026849191	2.40143833471012e-06	0.00145411894043367
ACSBG2	ENSGALG00000001749	854.074044483738	1002.62026120759	259.889177588348	0.259209979733833	-1.94780683100377	0.0328677259014696	0.596274090308852
MAT2B	ENSGALG00000001750	544.437148728756	557.038697040517	494.030955481712	0.886888035079865	-0.173176111478086	0.700637868071721	1
SFMBT1	ENSGALG00000001753	21.6275304043903	21.1009685063889	23.733777996396	1.12477197381769	0.169632552032006	1	1
ENSGALG00000001754	ENSGALG00000001754	2.96068188837062	3.02776982256691	2.69233015158545	0.889212294646269	-0.169400199038678	0.973375844841188	1
ATP5A1W	ENSGALG00000001756	358.383993642738	355.087625601507	371.569465807661	1.04641626184026	0.0654568663366269	0.669425588794831	1
QSOX2	ENSGALG00000001758	151.24343365017	151.394034024588	150.641032152499	0.995026211720027	-0.00719356418543764	0.69594964853642	1
ELMO3	ENSGALG00000001759	258.144800553816	273.291557849385	197.557771371538	0.722882817625909	-0.468166295749399	0.185932173142321	1
HAUS1	ENSGALG00000001761	133.777447701157	136.507292197798	122.858069714596	0.900011037773544	-0.151985400063377	0.747857991250846	1
ENSGALG00000001762	ENSGALG00000001762	0.612061021155125	0.765076276443907	0	0	-Inf	0.780258332537466	1
ENSGALG00000001763	ENSGALG00000001763	48.902009874986	46.6285448230976	57.9958700825396	1.24378468816833	0.314736761837653	0.599815627579263	1
HCN4	ENSGALG00000001764	121.799438256986	150.307817833018	7.76591995285694	0.0516667733243547	-4.27461940189561	6.88746631357942e-06	0.00289617958486015
CAAP1	ENSGALG00000001765	105.459729523972	104.653953410288	108.68283397871	1.0384971655359	0.0544972785100738	0.761660037635725	1
RNF165	ENSGALG00000001766	336.681319727154	304.586362271987	465.061149547822	1.52686136726153	0.610569077299251	0.0223145722531694	0.50897800706234
TENM2	ENSGALG00000001768	657.255412868416	794.379507858219	108.759032909205	0.136910672837518	-2.86869317897392	0.00357343552956035	0.220041026499539
ACAP3	ENSGALG00000001770	2724.8797385419	2657.72942634204	2993.48098734135	1.12633022672343	0.171629870588295	0.540952915222841	1
MAPK8IP3	ENSGALG00000001772	2544.55393316392	2554.93625583649	2503.02464247367	0.979681836192888	-0.029614802673575	0.920371359700268	1
RFX2	ENSGALG00000001773	38.6315295531563	41.4411537711215	27.3930326812958	0.66101037709005	-0.597255174351309	0.368795261335243	1
NEO1	ENSGALG00000001774	5699.41102089067	5372.54308536902	7006.88276297728	1.30420224680171	0.383167610238494	0.261356422948698	1
CEP250	ENSGALG00000001775	160.196065357809	153.378325062589	187.467026538692	1.22225240406161	0.289542243001482	0.432693607052158	1
MFSD11	ENSGALG00000001777	87.6098401988365	84.7375656413505	99.0989384287805	1.16948059197516	0.225867919754877	0.591915172308329	1
KIAA0895L	ENSGALG00000001779	220.222151987602	225.923279134271	197.417643400927	0.873826035800401	-0.194582003112397	0.530874740226239	1
PROC	ENSGALG00000001780	1.55838141961772	1.55966886974307	1.5532316191163	0.995872681213523	-0.0059667842435239	1	1
PLAA	ENSGALG00000001782	365.726116598554	363.487329514885	374.681264933229	1.03079594392818	0.0437587654706143	0.905282363313299	1
HSD3B7	ENSGALG00000001785	0.146410406018178	0.183013007522723	0	0	-Inf	1	1
GDF5	ENSGALG00000001786	0.1171423224109	0.146427903013625	0	0	-Inf	1	1
LOXHD1	ENSGALG00000001787	5.39584389114467	5.21727935532034	6.110102034442	1.17112801870791	0.227898788785435	0.691357144756181	1
ADPGK	ENSGALG00000001788	133.163729026671	131.801508881007	138.612609609329	1.0516769556445	0.0726916190204391	0.765508845173083	1
HECTD2	ENSGALG00000001789	30.3856929390449	30.0710732729933	31.6441716032514	1.05231267657051	0.0735634402891433	0.911551775968746	1
ENSGALG00000001790	ENSGALG00000001790	650.060471998384	656.020800978868	626.219156076448	0.954572103723004	-0.0670739189922636	1	1
ENSGALG00000001791	ENSGALG00000001791	93.3677053290723	95.9007880518766	83.2353744378551	0.867932121609154	-0.20434587669581	0.621898266369719	1
MRPS34	ENSGALG00000001792	811.512115278832	812.21404480017	808.704397193482	0.995678912930456	-0.00624751866463124	0.723994218343364	1
Myl2	ENSGALG00000001793	0.814786614901465	0.926627327849252	0.367423763110317	0.396517296725023	-1.33454429489722	0.884962476998764	1
GFRA2	ENSGALG00000001795	2590.24684642425	2577.79368245801	2640.05950228917	1.0241546948675	0.0344336456721622	0.719865165947928	1
GPSM1	ENSGALG00000001797	190.220549414218	186.003626151607	207.088242464666	1.11335594229692	0.154914899141458	0.600635704459871	1
BBS4	ENSGALG00000001798	139.374471989691	137.237630400449	147.92183834666	1.07785188300785	0.108158938450617	0.646168699881133	1
UQCC	ENSGALG00000001799	215.173200465767	215.264670478587	214.807320414485	0.997875405829089	-0.00306840218440521	0.867546400611688	1
ENSGALG00000001800	ENSGALG00000001800	286.247938219367	293.918154453908	255.567073281204	0.869517821231698	-0.201712498247835	0.592831353732362	1
IFT74	ENSGALG00000001801	136.015753557759	138.51688437245	126.011230298997	0.909717475020395	-0.136509528337428	0.746309374872171	1
JMJD6	ENSGALG00000001802	459.729338777976	440.233109366953	537.714256422067	1.22143074880326	0.288572069753107	0.369084502386337	1
IWS1	ENSGALG00000001803	1418.52212165582	1450.82983016129	1289.29128763393	0.888657829354531	-0.170300067192005	0.915409343981317	1
MXRA7	ENSGALG00000001805	188.248083742523	169.503814325132	263.225161412088	1.55291585891504	0.634979662813069	0.0203051384256685	0.495914135660023
ENSGALG00000001806	ENSGALG00000001806	0.283691251877383	0.354614064846729	0	0	-Inf	1	1
CUX1	ENSGALG00000001807	904.704241546544	941.762619473242	756.47072983975	0.803249899919438	-0.316079198942607	0.314998190039859	1
ST8SIA5	ENSGALG00000001808	36.8485603194901	34.113513719909	47.7887467178145	1.40087436053016	0.486327571351823	0.405952786739001	1
FAM65A	ENSGALG00000001809	2676.3736515803	2618.00277325658	2909.8571648752	1.11147978703459	0.152481712278434	0.332764433796435	1
EIF6	ENSGALG00000001811	631.272395023228	638.708965680353	601.526112394726	0.941784356751561	-0.0865313355376457	0.821735040643576	1
ATCAY	ENSGALG00000001812	867.772322738125	967.079582205728	470.543284867715	0.48656107886643	-1.03930717447161	0.00147668559997984	0.144219784596741
ENSGALG00000001813	ENSGALG00000001813	8.1216841147332	9.46277163708423	2.75733402532911	0.291387569211036	-1.77898876250938	0.0968748018191021	0.859607708052501
MAGI3	ENSGALG00000001816	111.804573542467	111.598196077907	112.630083400709	1.00924645163692	0.0132785145223453	0.824415629292417	1
CTCF	ENSGALG00000001817	990.076622570693	967.004559628231	1082.36487434054	1.11929655715032	0.162592328402676	0.559045001924078	1
C1H11ORF73	ENSGALG00000001823	536.03012113331	543.839268372159	504.793532177915	0.928203536476656	-0.107486900667758	0.903096742070159	1
ENSGALG00000001824	ENSGALG00000001824	21.5647803400501	22.9370397757816	16.0757425971238	0.700863875821394	-0.512793828608003	0.570816163868766	1
FAM13C	ENSGALG00000001825	2.09153870988344	2.2435719432204	1.4834057765356	0.661180391838174	-0.596884154614805	0.80222960126438	1
WWC1	ENSGALG00000001826	313.567409216719	332.798775590988	236.641943719641	0.711066148904573	-0.491944318084156	0.0774380019639662	0.786000721354881
GLYR1	ENSGALG00000001827	478.820910566204	457.429596747955	564.386165839202	1.23382083243333	0.303132910754164	0.50659590561178	1
SH2B2	ENSGALG00000001828	209.872624227014	242.470943096859	79.479348747635	0.327789168188642	-1.60915991360046	0.000211100664435658	0.0389712421734999
EEF2	ENSGALG00000001830	20724.0347236202	20573.6401057087	21325.613195266	1.03655031806202	0.0517901520059727	0.768905754281878	1
PHYHIPL	ENSGALG00000001832	544.079341935999	560.146458327389	479.81087637044	0.856581112381156	-0.223338228742296	0.681419714042584	1
PRKRIP1	ENSGALG00000001833	362.877733515126	372.156745019937	325.761687495884	0.875334632127742	-0.192093443862563	0.651852100642094	1
SCNN1D	ENSGALG00000001835	0.487653932997676	0.609567416247096	0	0	-Inf	0.80615916733718	1
PIAS4	ENSGALG00000001836	1117.80254725259	1133.08893410424	1056.65699984596	0.932545511691271	-0.100753958914598	0.904958207804802	1
ORAI2	ENSGALG00000001837	359.727095312309	363.999313618761	342.638222086502	0.941315571944644	-0.0872496336160948	0.796483430143913	1
XPO7	ENSGALG00000001838	1329.99854010782	1304.36945709177	1432.51487217206	1.09824318898574	0.135197552244723	0.563366282597961	1
TEK	ENSGALG00000001840	4.94593996343107	5.61402164458239	2.27361323882581	0.404988327934197	-1.30404776583852	0.433004433961129	1
ROGDI	ENSGALG00000001841	102.732435546198	101.564699105178	107.403381310275	1.05748731849292	0.0806403624874652	0.894429736413924	1
PRSS57	ENSGALG00000001842	33.4819018905134	34.1248575482799	30.9100792594475	0.905793649562225	-0.142745670069001	1	1
PIAS2	ENSGALG00000001843	202.347456477484	198.351221821292	218.332395102254	1.10073632568276	0.138468921956193	0.879867786443923	1
ALKBH4	ENSGALG00000001844	23.5125985881133	24.690728729389	18.8000780230104	0.761422565897497	-0.393230767926525	0.39152427875062	1
PHTF1	ENSGALG00000001845	1482.79474311193	1436.77927480616	1666.85661633499	1.16013408987951	0.214291563649503	0.297584433477707	1
ENSGALG00000001846	ENSGALG00000001846	992.11825378192	1012.30773409859	911.360332515249	0.900279926564794	-0.151554442472347	0.748449178700383	1
BICC1	ENSGALG00000001847	85.8431593150389	80.980559549381	105.29355837767	1.30023253684069	0.378769661519946	0.566753036660604	1
UBE2J2	ENSGALG00000001848	564.332429846073	560.181548180521	580.93595650828	1.03704943226918	0.0524846636688877	0.952443693795563	1
BSN	ENSGALG00000001849	4322.16110769333	4243.5904082834	4636.44390533305	1.09257573404889	0.127733286453416	0.817426159880873	1
RARS	ENSGALG00000001850	731.954125519363	742.30444162977	690.552861077732	0.930282539548848	-0.104259145870925	0.836407211166892	1
KATNAL2	ENSGALG00000001851	7.82482443339825	7.28625225573492	9.9791131440516	1.36958106771518	0.453734664020069	0.734617219283786	1
LRWD1	ENSGALG00000001852	403.373610572492	420.292791745437	335.69688588071	0.798721492430531	-0.324235559861279	0.363551313896542	1
ENSGALG00000001854	ENSGALG00000001854	2130.31626189802	1908.26104694444	3018.53712171232	1.58182609582986	0.661591000269194	0.0518258929941705	0.701735570792266
MOB3B	ENSGALG00000001856	1.8430685076431	2.00738367055238	1.18580785600598	0.59072307571361	-0.75944612510154	0.929046341577171	1
FAM132A	ENSGALG00000001857	9.47982941931289	9.25147521646643	10.3932462306987	1.12341502166056	0.167890999047765	0.65151882024986	1
B3GALT6	ENSGALG00000001859	34.9396531353963	34.6453193161929	36.1169884122098	1.04247815073042	0.0600171465829394	0.878606599108888	1
RSBN1	ENSGALG00000001860	129.973539330808	122.090394548097	161.506118461651	1.32284049911909	0.403639119816041	0.434945215092939	1
POLR2J	ENSGALG00000001861	306.437760739326	311.487776248225	286.237698703731	0.918937179979826	-0.121961854950107	0.920295206176199	1
ST6GALNAC1	ENSGALG00000001862	17.7994598311383	16.8900627292914	21.4370482385263	1.26921069401059	0.343931582160065	0.363526137234536	1
VTG2	ENSGALG00000001863	24.8139708245952	24.6744493939888	25.3720565470209	1.0282724506591	0.0402225710855252	0.683736945859947	1
C9orf72	ENSGALG00000001864	115.472851947286	114.736763572026	118.417205448327	1.03207726766661	0.0455509838488968	0.696024905647606	1
GPR151	ENSGALG00000001866	7.30760890946011	8.13710787128829	3.98961306214737	0.490298657121738	-1.02826728465365	0.376067549994898	1
SKOR1	ENSGALG00000001867	74.8775869491079	71.5914232553506	88.0222417241369	1.22950819695512	0.298081353207342	0.406632658432377	1
LINGO2	ENSGALG00000001869	35.6306289783937	39.3173512849504	20.8837397521668	0.531158358069776	-0.912786048656438	0.0536510016927538	0.709941606293063
CCSER2	ENSGALG00000001870	770.885309422109	680.204265657953	1133.60948447873	1.66657214856218	0.736883775365803	0.0481318785364954	0.681592296416843
ENSGALG00000001871	ENSGALG00000001871	0.436557870751603	0.453841397661925	0.367423763110317	0.809586267368271	-0.304743276406182	1	1
SDF4	ENSGALG00000001872	463.999626546161	461.99351102113	472.024088646283	1.02171151192791	0.0309878977783712	0.945505829570059	1
ENSGALG00000001874	ENSGALG00000001874	3.16381274345862	3.2351526749335	2.87845301755913	0.889742558322475	-0.168540133593614	0.924874473397523	1
TNFRSF4	ENSGALG00000001875	2.85183626289136	2.95906811319888	2.42290886166128	0.818808073681688	-0.288402767070363	0.909467933508909	1
ENSGALG00000001876	ENSGALG00000001876	664.162875836913	694.468965303414	542.938517970909	0.781803860354939	-0.35512138656973	0.409894943786561	1
GRID1	ENSGALG00000001879	674.825133205193	643.019852859118	802.046254589495	1.24731180697343	0.318822159749044	0.159504331225777	1
AMY2A	ENSGALG00000001880	47.3478472878362	56.5096870875696	10.7004880889024	0.18935670396335	-2.40082159574864	0.0293151460571573	0.566759490438374
DNLZ	ENSGALG00000001881	169.665852660212	170.898701856633	164.734455874531	0.96393041073376	-0.0529990975121844	0.852504562213574	1
TNFRSF18	ENSGALG00000001882	4.32996080832804	3.92206061190423	5.96156159402331	1.5200075123594	0.604078453943112	0.438006142758631	1
ST6GALNAC2	ENSGALG00000001883	10.657565711344	11.9571301105328	5.45930811458864	0.456573447317398	-1.13108113488104	0.161525772709891	1
MMP24	ENSGALG00000001884	191.898931926077	181.70848631999	232.660714350428	1.28040643044437	0.356601827502931	0.156324380387399	1
ENSGALG00000001885	ENSGALG00000001885	0.267891059922414	0.334863824903017	0	0	-Inf	1	1
ENSGALG00000001886	ENSGALG00000001886	44.967996949195	45.4348471032706	43.1005963328925	0.948624218651545	-0.0760913935767522	0.987009502169315	1
CARD9	ENSGALG00000001889	93.5083710675234	85.0949174382096	127.162185584779	1.49435700054725	0.579524847854437	0.0596791335995524	0.734496762138428
CYGB	ENSGALG00000001892	165.133374426323	174.300192112725	128.466103680716	0.737039369398019	-0.440186411091702	0.748317030727879	1
ENSGALG00000001894	ENSGALG00000001894	0.115889627133223	0.144862033916529	0	0	-Inf	1	1
PANK3	ENSGALG00000001895	294.17265152199	296.003500998555	286.849253615729	0.96907385435664	-0.0453214754246733	0.505913543445214	1
NTNG1	ENSGALG00000001896	303.330992357933	357.978514595343	84.7409034082932	0.236720640913558	-2.07874258718696	0.0354744496492112	0.604760541843685
MISP	ENSGALG00000001898	9.38083887837103	10.5601677227026	4.6635235010446	0.441614529570282	-1.17914045584611	0.234600964088784	1
PHF24	ENSGALG00000001900	479.007743841957	483.091917539358	462.671049052353	0.957728813615803	-0.0623108884428434	0.590277336245379	1
ARIH1	ENSGALG00000001901	650.217390473081	645.10288071045	670.675429523605	1.03964103955789	0.0560854900559153	0.769153446692771	1
MAP1LC3A	ENSGALG00000001903	573.758024782731	582.396870387845	539.202642362275	0.925833687950958	-0.11117503651814	0.956903174956139	1
DTX2	ENSGALG00000001905	157.80238977327	154.986721072402	169.065064576741	1.09083580455749	0.12543395979356	0.694048552722764	1
WAPAL	ENSGALG00000001907	396.760370800114	377.278841483875	474.686488065071	1.25818475851464	0.331343790755398	0.707387111680705	1
ENSGALG00000001908	ENSGALG00000001908	0.589622791283297	0.370810218203064	1.46487308360423	3.95046579542214	1.98202277003065	0.416185913732878	1
SNAPC4	ENSGALG00000001910	289.394055031007	273.15575379727	354.347259965956	1.2972352038718	0.37544008074271	0.23232083436534	1
EPHA10	ENSGALG00000001912	37.8007402137115	45.3094452789251	7.76591995285694	0.171397374323387	-2.54458308625167	0.187648070112871	1
DYNLRB1	ENSGALG00000001913	1554.91404742116	1587.67971041075	1423.85139546277	0.896812742599326	-0.157121317687097	0.798408137016415	1
VAV3	ENSGALG00000001915	136.438269308181	150.696012107214	79.4072981120471	0.526936957399722	-0.924297726359331	0.163366875421192	1
SLIT3	ENSGALG00000001916	338.262226050326	402.26752544882	82.2410284563521	0.204443618372111	-2.29022506448383	0.0175026191632255	0.461593464970222
SSC4D	ENSGALG00000001917	378.765014622233	310.754065686047	650.80881036698	2.09428896426568	1.06646051512034	0.0163977420497576	0.447259493962579
DNAJB5	ENSGALG00000001918	97.8499508118075	92.9820521673507	117.321545389635	1.26176549834023	0.335443807453673	0.28699974303632	1
ENSGALG00000001919	ENSGALG00000001919	268.185191548393	275.19244769634	240.156166956607	0.8726844394422	-0.196468021733616	0.81989782208065	1
SDCCAG3	ENSGALG00000001921	80.2342456618477	80.4422114129709	79.4023826573551	0.98707359311298	-0.0187704433758012	0.917786452015669	1
GNB1L	ENSGALG00000001925	198.248371556301	201.269042240606	186.165688819078	0.924959381465767	-0.112538082171458	0.665136781302853	1
HSPB1	ENSGALG00000001926	163.707228236101	190.532121991702	56.4076532136981	0.296053246161583	-1.75607142219238	0.0586445097405345	0.734293290696617
SRRM3	ENSGALG00000001932	906.710096506304	873.128473013309	1041.03659047828	1.19230631305093	0.253754923340969	0.265884585749111	1
CORO2A	ENSGALG00000001933	159.037513079341	144.919353676917	215.510150689036	1.48710400109494	0.572505546258649	0.117052268856385	0.925664441949285
OPN4-2	ENSGALG00000001934	0.459671051361617	0.390876932646863	0.734847526220634	1.87999716750881	0.910730488273086	0.765523488666381	1
TTLL10	ENSGALG00000001935	0	0	0	NA	NA	NA	NA
MYO7B	ENSGALG00000001936	0.607112023892696	0.75889002986587	0	0	-Inf	0.672340852886842	1
HEXA	ENSGALG00000001937	224.916646376939	217.509418978272	254.545555971605	1.17027371581105	0.226846001825179	0.323317217202349	1
SLC25A24	ENSGALG00000001938	662.153932916805	652.204923803446	701.949969370245	1.07627210980975	0.10604287514616	0.689236280942004	1
HIPK1	ENSGALG00000001939	599.380769707363	562.420751563608	747.220842282385	1.32857978693888	0.409884870481497	0.310676676859599	1
SPDL1	ENSGALG00000001942	299.477381761631	297.722870188499	306.49542805416	1.02946551556522	0.0418955042234045	0.678703903461501	1
RHBDF2	ENSGALG00000001943	285.030597359365	267.125554307688	356.650769566071	1.33514283382736	0.416994089951435	0.172908595713436	1
TBC1D2	ENSGALG00000001944	102.856847057593	102.672744839809	103.593255928726	1.00896548631628	0.0128768250171498	0.979891174230512	1
RFT1	ENSGALG00000001945	415.707175559888	412.04520645774	430.355051968479	1.04443649683039	0.0627247772370042	0.767847179913682	1
RSPO1	ENSGALG00000001946	27.1835531574811	32.4740055721188	6.02174349892993	0.185432729743078	-2.43103218603399	0.00135846636690011	0.139894311987305
IKBKAP	ENSGALG00000001947	342.859767794933	342.672641540489	343.608272812707	1.00273039384764	0.00393375775022011	0.792804851356343	1
ENSGALG00000001948	ENSGALG00000001948	1858.05181849971	1853.13029102603	1877.73792839444	1.01327895695601	0.0190314045581042	0.73706826428114	1
MDH2	ENSGALG00000001949	1860.14810026951	1883.3868962954	1767.19291616594	0.938305835960729	-0.0918698564664828	0.838611242880197	1
PMPCA	ENSGALG00000001950	531.284868435149	534.235355818739	519.482918900791	0.972385884316212	-0.0403991443167003	0.928358862811407	1
ENSGALG00000001951	ENSGALG00000001951	10.5391291723687	11.948676586294	4.90093951666761	0.4101658858429	-1.28572058934926	0.10714166881616	0.9014307107097
APTX	ENSGALG00000001954	93.4706530318382	95.2748172447308	86.2539961802678	0.905317886453759	-0.143503636742352	0.80388592939362	1
AANAT	ENSGALG00000001955	23.8616047246775	20.7567486962158	36.2810288385241	1.74791482854627	0.805634887683131	0.154430717619652	1
OLFML3	ENSGALG00000001956	154.599581350772	187.291352964025	23.8324948977557	0.127248239283815	-2.97428240081887	0.00956231716315124	0.360983434453325
ITCH	ENSGALG00000001957	313.668607107544	302.63276067117	357.81199285304	1.1823306639357	0.241633572322397	0.325733818384222	1
HENMT1	ENSGALG00000001959	27.7018569119894	27.9906436148569	26.5467101005192	0.948413708015943	-0.0764115797438448	0.903136136216565	1
PTBP1	ENSGALG00000001962	2647.53546566399	2604.92068869675	2817.99457353299	1.0817966879993	0.113429385693062	0.511501594137799	1
STYXL1	ENSGALG00000001963	7.72696385733256	7.58949881045961	8.27682404482437	1.09056266448286	0.125072670612529	0.893405793687267	1
INPP5E	ENSGALG00000001964	248.546667166066	244.893320548654	263.160053635718	1.07459057293249	0.103787086873282	0.850241998005775	1
AARS	ENSGALG00000001965	1458.94466030284	1478.18459351463	1381.98492745569	0.934920397302879	-0.0970845612296555	0.64192956103036	1
ENSGALG00000001966	ENSGALG00000001966	2238.09248436324	2333.6803126127	1855.74117136536	0.795199394422513	-0.330611436659158	0.420667149222728	1
ABCA3	ENSGALG00000001967	2715.16698978892	2747.53677679741	2585.68784175496	0.941093077840032	-0.0875906766121317	0.709561257246801	1
SYT6	ENSGALG00000001968	1.04292048659211	1.07702448681933	0.906504485683192	0.841674907838242	-0.248664986790401	0.744747123687445	1
ENSGALG00000001969	ENSGALG00000001969	1882.4101777894	1980.62337147139	1489.55740306145	0.752064943046124	-0.411070846594647	0.223181995239388	1
UBE2O	ENSGALG00000001971	3195.67198125407	2848.24497230671	4585.38001704348	1.60989664218731	0.686968068097431	0.00646849289761965	0.298536724037093
PRPF38B	ENSGALG00000001972	1176.20304033318	1214.49437941977	1023.03768398682	0.842356869922758	-0.247496525025985	0.721698192979705	1
GNL2	ENSGALG00000001973	786.010267000285	792.096299294727	761.666137822516	0.961582750103358	-0.0565170792080212	0.83624131791506	1
TMEM120A	ENSGALG00000001975	469.052406501791	467.755498009818	474.240040469684	1.01386310259838	0.0198628648307198	0.527250477956906	1
TRIM33	ENSGALG00000001976	753.100692383832	729.017944970186	849.431682038416	1.16517252819223	0.220543591908392	0.387796885181408	1
LDB3	ENSGALG00000001977	202.113299330173	182.296001166475	281.382491984965	1.54354725383144	0.626249649992076	0.249490226696909	1
MED16	ENSGALG00000001978	479.669781252222	474.629442321869	499.831136973634	1.05309762185944	0.0746391799955874	0.770979079422569	1
FBLN7	ENSGALG00000001979	16.4244244568519	15.5534894194849	19.9081646063197	1.27998059273949	0.356121936029378	0.425593356994418	1
PARP6	ENSGALG00000001981	1180.58242528895	1191.23138772344	1137.98657555102	0.955302712200885	-0.0659701343143382	0.843080399890544	1
FNDC7	ENSGALG00000001983	14.726790507894	14.3291817850758	16.3172253991671	1.13874090257979	0.187439528358435	0.86848982224725	1
PIGQ	ENSGALG00000001985	76.6013435892304	75.350266233061	81.605653013908	1.08301744762917	0.115056485241082	0.846121751484524	1
VCP	ENSGALG00000001986	2925.21239417088	3034.58670678948	2487.71514369652	0.819787135470736	-0.286678744263531	0.305926176170262	1
TXNRD2	ENSGALG00000001988	101.819990952599	102.671851507335	98.4125487336548	0.958515379715577	-0.0611265142600993	0.942089412827077	1
PRUNE	ENSGALG00000001989	0.618857979081072	0.648009103992673	0.502253479434671	0.775071640722427	-0.367598428451219	1	1
PKM	ENSGALG00000001992	10355.1606752793	10694.4028866714	8998.19182971075	0.841392635480876	-0.249148904308252	0.401127616786777	1
PRR35	ENSGALG00000001994	20.8327024846227	22.2115525391758	15.3173022664102	0.689609708254035	-0.536148010206054	0.993395813587458	1
ENSGALG00000001995	ENSGALG00000001995	277.599136447425	279.083890893283	271.66011866399	0.973399495737532	-0.0388960676483353	0.819613077523418	1
DNALI1	ENSGALG00000001996	20.4989021740059	20.581642227865	20.1679419585698	0.979899550059468	-0.0292942293928289	0.863523150165795	1
R3HDM4	ENSGALG00000001998	329.531589964267	344.131240800337	271.132986619988	0.787876700730283	-0.343958223027051	0.499306978467973	1
GRAMD2	ENSGALG00000002000	69.4470331295662	69.3629393189965	69.7834083718451	1.0060618690179	0.00871902818592486	0.774499541184678	1
STXBP3	ENSGALG00000002001	171.430130397338	168.327030262132	183.842530938161	1.09217474253462	0.127203698766615	0.720288212202159	1
BCAS2	ENSGALG00000002002	398.021885942741	409.095388845221	353.727874332823	0.864658668804146	-0.209797365614922	0.705611370898835	1
BMPR1A	ENSGALG00000002003	63.6901846192279	60.8428032391588	75.0797101395039	1.23399492039154	0.303336455799309	0.853573744662946	1
ENSGALG00000002005	ENSGALG00000002005	495.694632879443	508.793064315683	443.300907134484	0.871279382966267	-0.198792689737094	0.724306203789503	1
PDILT	ENSGALG00000002006	0	0	0	NA	NA	NA	NA
GPR17	ENSGALG00000002007	9.25980162335519	9.01237008941471	10.2495277591171	1.13727328742918	0.185578976343896	0.917377092230031	1
RNF157	ENSGALG00000002008	515.302636791195	466.512289168713	710.464027281119	1.52292671335006	0.606846517773736	0.0793905741061033	0.789109987405247
FANCG	ENSGALG00000002009	163.701820616818	147.924774444011	226.810005308044	1.53327937230617	0.616620588268388	0.015816780888827	0.441760939289784
SNIP1	ENSGALG00000002010	716.614780140063	696.716147534225	796.209310563415	1.14280301006559	0.19257674135278	0.431908428571758	1
MMRN2	ENSGALG00000002012	11.3642834206218	10.7456746610994	13.8387184587117	1.28784081922836	0.364954283280234	0.669336410905737	1
MEAF6	ENSGALG00000002013	339.17140714949	336.821204542996	348.572217575467	1.03488798470516	0.0494746202309047	0.795012187213882	1
SMU1	ENSGALG00000002014	534.011311704707	521.26859639295	584.982172951732	1.12222792049946	0.166365711936867	0.595895296056711	1
SNCG1	ENSGALG00000002015	665.671430789553	639.638062973067	769.804902055499	1.20350077116645	0.267237066247519	0.462534052556001	1
PRKCD	ENSGALG00000002016	109.922601364479	99.9423799420922	149.843487054028	1.49929876735824	0.584287899788289	0.124402178694114	0.947760534006792
CAPN15	ENSGALG00000002018	847.912933535075	823.130960292797	947.040826504184	1.15053481425035	0.202304639004348	0.364596948860475	1
ENSGALG00000002020	ENSGALG00000002020	274.962220256459	267.250750879197	305.808097765505	1.14427404510357	0.194432608204426	0.610093415826767	1
ZC3H12A	ENSGALG00000002021	37.6152334280227	35.5243389830966	45.9788112077271	1.29429040831991	0.372161360480247	0.445212214835864	1
CKI	ENSGALG00000002022	141.693231028788	156.578441030017	82.1523910238723	0.524672429253035	-0.930511114369173	0.0244360053029568	0.524698224505191
PIGO	ENSGALG00000002023	117.321491199308	113.791545256138	131.441274971984	1.1551058092771	0.208025010539727	0.697306655890436	1
COMT	ENSGALG00000002024	108.80180654766	118.729775394417	69.089931160632	0.581909052982852	-0.78113440406214	0.0383402876220751	0.621411449219363
ENSGALG00000002026	ENSGALG00000002026	23.2323543911747	21.924618314887	28.4632986963256	1.29823462773802	0.376551142724056	0.455921919644365	1
GPRC5B	ENSGALG00000002028	41.3177572111903	36.7589043919688	59.5531684880761	1.6201018358177	0.696084500401028	0.0711985012314715	0.772775429261487
TMEM259	ENSGALG00000002029	425.869269488482	419.320018376941	452.066273934649	1.07809370915431	0.108482584265223	0.761929198153024	1
AHCY	ENSGALG00000002030	1585.97261231011	1474.98724990946	2029.91406191273	1.37622481959578	0.460716167439685	0.0895984562964647	0.830990638179399
NDUFB6	ENSGALG00000002033	295.240069215131	302.988039247284	264.24818908652	0.872140661865711	-0.197367258267705	0.767145860076002	1
DENND2C	ENSGALG00000002038	42.3724064957112	47.1728017265484	23.1708255723624	0.491190362333771	-1.02564584108009	0.0339339537619373	0.601870572487896
ARVCF	ENSGALG00000002040	756.874289630377	798.640273981278	589.810352226775	0.738518168244295	-0.437294681800435	0.131724599775722	0.976476433169549
AGRN	ENSGALG00000002041	10710.3419534905	10785.9942205297	10407.7328853334	0.964930322836964	-0.0515033250733209	0.782467905046283	1
KNOP1	ENSGALG00000002042	1461.7396873017	1515.65877436322	1246.06333905563	0.822126563136973	-0.282567586680296	0.778146796191798	1
WDR33	ENSGALG00000002043	741.647509785364	731.096953805121	783.849733706337	1.07215565545261	0.100514371325294	0.7710542897521	1
FAM86A	ENSGALG00000002044	264.837539310762	270.251835670226	243.180353872905	0.899828684862831	-0.152277736805996	0.971683274556433	1
EIF2B	ENSGALG00000002045	1528.38528514054	1555.973634472	1418.0318878147	0.911346989691051	-0.133927639110094	0.834055748554389	1
ENSGALG00000002046	ENSGALG00000002046	15.0388769208203	15.8807262988661	11.671479408637	0.734946197610016	-0.444289454846231	0.724871923667715	1
GPRIN2	ENSGALG00000002048	50.3781665842446	50.0711515965432	51.6062265350503	1.03065787163987	0.0435655074849852	0.969962485299675	1
EXOC7	ENSGALG00000002050	609.881156877994	600.64838850986	646.812230350531	1.07685668141922	0.106826254743498	0.603717322159424	1
DNASE1	ENSGALG00000002051	0.493787844921029	0.509127896937793	0.432427636853974	0.849349720286118	-0.235569388180962	1	1
POR	ENSGALG00000002053	1064.07654720733	1055.98919310088	1096.42596363313	1.03829278821833	0.0542133266901456	0.674296532185121	1
RALY	ENSGALG00000002054	204.142245274858	207.976032432762	188.80709664324	0.90783103434902	-0.139504287007974	0.422935615306332	1
hairy1	ENSGALG00000002055	172.658745355787	200.827493161855	59.983754131517	0.298682980039858	-1.7433130645091	0.0101886416879931	0.36804782075453
C15H22ORF25	ENSGALG00000002056	178.182403358522	179.153201756507	174.299209766579	0.972905915482741	-0.0396277984414867	0.910763175311653	1
POLR2D	ENSGALG00000002057	198.684837034852	197.223288067629	204.531032903741	1.03705315385274	0.0524898409539191	0.716346070261517	1
TAF15	ENSGALG00000002060	2693.35419404868	2708.47385425019	2632.87555324265	0.972088229358792	-0.040840832206809	0.880340261160277	1
SRP68	ENSGALG00000002062	1092.87245223133	1095.10147096466	1083.95637729805	0.98982277536639	-0.0147578565517936	0.945134084783997	1
STOML2	ENSGALG00000002064	568.783574861008	566.494299603842	577.94067588967	1.02020563365568	0.0288599725448814	0.878893212092017	1
NCOA4	ENSGALG00000002066	807.148816041581	805.751751780715	812.737073085043	1.00866932189584	0.0124532846004393	0.992579808846965	1
ENSGALG00000002067	ENSGALG00000002067	107.029894441144	108.862202053432	99.7006639919917	0.915842800452047	-0.126828106249514	0.849453073678196	1
FAM214B	ENSGALG00000002069	121.724208969228	119.678180073195	129.908324553357	1.08548044826471	0.118333740282333	0.503748238253591	1
SAP130	ENSGALG00000002070	1737.10062552293	1716.57838149992	1819.18960161501	1.05977660048674	0.0837601786210553	0.688431646339041	1
ENSGALG00000002074	ENSGALG00000002074	1.36631250797569	1.30796493498746	1.59970279992858	1.22304716062125	0.290480035167519	1	1
C16orf89	ENSGALG00000002075	1.01411673288067	1.09675732195801	0.683554376571309	0.623250342519689	-0.68211632430846	1	1
DGCR8	ENSGALG00000002076	489.491421710907	457.064672233254	619.198419621519	1.35472824140196	0.438003475857229	0.297776551152405	1
MYO9A	ENSGALG00000002078	7764.00816916734	6686.7942638658	12072.8637903735	1.80547857672443	0.852381301794839	0.0173523587809392	0.461593464970222
DOCK2	ENSGALG00000002080	2.82586933996831	2.95231557005087	2.3200844196381	0.785852448557225	-0.347669637006389	0.837936906556477	1
MMP28	ENSGALG00000002081	216.640950329889	171.434991627088	397.464785141092	2.31845775106211	1.21316543691795	0.00450203432823925	0.243399270217449
AMPD1	ENSGALG00000002082	3.56577827822197	3.61325171573827	3.37588452815676	0.93430649003843	-0.0980322054175585	1	1
PLIN3	ENSGALG00000002083	0.289555495216012	0.236380999161348	0.502253479434671	2.12476248605686	1.08730158038487	0.662888106141594	1
NAGPA	ENSGALG00000002084	51.6931207519357	50.2822945523813	57.3364255501535	1.14029055476821	0.18940148098062	0.92398218769415	1
CDH1-A	ENSGALG00000002085	675.697104239987	683.001797139152	646.478332643327	0.94652508287854	-0.0792873570883337	0.846959214701126	1
RASL10B	ENSGALG00000002086	39.6235699530947	47.7230009650827	7.22584590514274	0.151412228045542	-2.72344637286433	0.0409321640613912	0.639103096773325
NCBP1	ENSGALG00000002087	823.085641797142	806.009674898932	891.389509389979	1.10592904421619	0.14525882604163	0.63314999886791	1
GALR2	ENSGALG00000002088	9.94433899199923	10.2622580946829	8.67266258126467	0.845102754310788	-0.242801328496151	0.916447092916551	1
ENSGALG00000002089	ENSGALG00000002089	177.85784599672	175.39835352177	187.695815896519	1.07011161808439	0.0977612849052684	0.824137934498254	1
GPSM2	ENSGALG00000002090	184.649277026275	173.440857368088	229.482955659024	1.32311935688833	0.403943211143331	0.24637955982826	1
ZDHHC1	ENSGALG00000002091	32.7287561309194	30.995700125374	39.6609801531011	1.27956393927793	0.355652240049836	0.38638783977186	1
NR2E3	ENSGALG00000002093	15.113081026813	13.4620745856997	21.7171067912659	1.61320654205372	0.689931161444894	0.205660736051911	1
TRMT2A	ENSGALG00000002094	227.955349055301	230.687819255621	217.025468254018	0.940775585613108	-0.0880774740965108	0.833460219164237	1
CHMP4B	ENSGALG00000002095	1465.49869655056	1496.10189653175	1343.08589662579	0.897723543923925	-0.155656862856142	0.660085126662907	1
ENSGALG00000002097	ENSGALG00000002097	1.03517361728258	0.860333892539988	1.73453251625294	2.01611552362772	1.01157830778116	0.376657708032666	1
GRIK3	ENSGALG00000002098	392.303794644956	418.546036603091	287.334826812417	0.686507102407227	-0.542653448725211	0.958398304464071	1
PFKFB4	ENSGALG00000002099	292.212513122101	296.454118981416	275.246089684839	0.928461006480716	-0.107086773782344	0.507450871549876	1
ENSGALG00000002102	ENSGALG00000002102	0	0	0	NA	NA	NA	NA
TPPP3	ENSGALG00000002103	929.734998042291	1008.16109601314	616.030606158897	0.611043818884744	-0.710652253270593	0.0598143429462525	0.734496762138428
FOXI1	ENSGALG00000002105	0.710106821894439	0.824851842438715	0.251126739717335	0.304450722901784	-1.71571935633942	0.874758300288117	1
CLCC1	ENSGALG00000002106	188.972375213824	184.253586151367	207.847531463651	1.12805148494045	0.173832914698774	0.860315904332349	1
RANBP1	ENSGALG00000002107	560.7847534779	559.224618628074	567.025292877204	1.01394908948799	0.0199852162593022	0.961993048034597	1
EVPL	ENSGALG00000002108	158.836270891778	165.883896300871	130.645769255408	0.787573550951863	-0.344513432798866	0.569700088223762	1
KCTD19	ENSGALG00000002109	11.4322925872622	11.2270650669962	12.2532026683265	1.09139856188656	0.126178047814866	0.634963184367806	1
TSTD2	ENSGALG00000002110	49.5140538368345	46.6252931513919	61.0690965786051	1.30978472093064	0.389329706748722	0.470561258644063	1
SEC14L5	ENSGALG00000002111	375.997182382408	366.033556925772	415.85168420895	1.13610262321736	0.184093158187457	0.894437088188883	1
CSF3R	ENSGALG00000002112	6.91402787015111	6.26284808285971	9.51874701931671	1.51987512604175	0.603952795747193	0.254567186240905	1
SLP76	ENSGALG00000002113	0.159974690007518	0.199968362509397	0	0	-Inf	1	1
ZMYND10	ENSGALG00000002114	131.48931488817	131.199732878851	132.647642925447	1.01103592221436	0.0158342572605447	0.697196086668044	1
C18H17ORF106	ENSGALG00000002116	47.5348038742251	47.5885723476446	47.3197299805469	0.994350694844683	-0.00817333315765929	0.876638372339927	1
PARG	ENSGALG00000002117	1277.24282479639	1261.22904907664	1341.29792767536	1.0634848036979	0.0887994185488792	0.923855743869456	1
CO6	ENSGALG00000002118	1.61758978513349	1.93013129063928	0.367423763110317	0.190362057178308	-2.39318214447517	0.313996005528149	1
C16orf62	ENSGALG00000002119	218.608290119532	218.213254906684	220.188430970928	1.00905158609677	0.0129999317322602	0.894591570617737	1
PLEKHN1	ENSGALG00000002121	1.80756105150298	2.25945131437872	0	0	-Inf	0.11590209898345	0.922463708943985
OSCP1	ENSGALG00000002123	94.8487207434532	88.1799969405796	121.523615954948	1.37813132423714	0.462713371205034	0.200259674463096	1
ZDHHC8	ENSGALG00000002124	301.955915907989	289.357213558874	352.350725304446	1.21770154257017	0.284160573459873	0.635130101724367	1
TMOD1	ENSGALG00000002125	161.227523905531	136.095445196296	261.755838742469	1.92332548943815	0.943602934420784	0.004414362834737	0.242118205044379
LSM10	ENSGALG00000002127	45.1008558328556	45.5180130580073	43.4322269322491	0.954176687741178	-0.0676716557785606	1	1
ENSGALG00000002128	ENSGALG00000002128	8.82989783838588	10.0399690324455	3.98961306214737	0.397373044603465	-1.33143408273223	0.171397897453064	1
WDR47	ENSGALG00000002129	979.999558087364	958.780690705571	1064.87502761454	1.11065547933688	0.15141136818174	0.728346849648343	1
STK40	ENSGALG00000002130	1380.56833248728	1335.39896826864	1561.24578936185	1.16912310587301	0.225426850213045	0.368993719502914	1
NPRL2	ENSGALG00000002131	159.861982137906	156.054898405343	175.090317068156	1.12197898853113	0.16604565863318	0.56921698450946	1
KCNIP1	ENSGALG00000002132	3.30296188837252	3.80438163282517	1.29728291056192	0.340997049131096	-1.55216884016095	0.415422428096842	1
THUMPD1	ENSGALG00000002134	287.222686821545	288.622766998385	281.622366114182	0.975745500062225	-0.0354231906209134	0.948650254495438	1
AP3B2	ENSGALG00000002136	2220.83379920657	2236.95655071416	2156.34279317622	0.963962752199097	-0.0529506935108024	0.92057508947908	1
PGAM5	ENSGALG00000002137	675.517151891185	674.181097291991	680.861370287957	1.00990872188912	0.01422490443369	0.936760085976424	1
HYAL2	ENSGALG00000002138	780.104699260694	797.188912698751	711.767845508467	0.892847145978104	-0.163514885514861	0.664723704024376	1
CSDE1	ENSGALG00000002139	2924.76133277612	2842.85076203014	3252.40361576006	1.14406414124864	0.19416793818911	0.601910451387967	1
AP2B1	ENSGALG00000002140	2087.90057668229	2132.01546155718	1911.44103718273	0.896541827040341	-0.157557203086491	0.564774014789259	1
UGGT1	ENSGALG00000002141	452.64456884207	426.472346822366	557.333456920884	1.30684547561773	0.386088563673937	0.288945269618387	1
DGKQ	ENSGALG00000002142	38.0476985142804	38.5954394492229	35.8567347745106	0.929040717924319	-0.106186266567735	0.562015304291159	1
ANKLE2	ENSGALG00000002143	310.380325398004	295.166365475496	371.236165088039	1.25771838701879	0.330808927675972	0.474021013305018	1
THRAP3	ENSGALG00000002144	3870.78597291484	3890.04565584665	3793.7472411876	0.975244914024512	-0.0361635253809221	0.946800129481464	1
CAMSAP2	ENSGALG00000002145	1448.60066270697	1448.1070134171	1450.57525986647	1.00170446412212	0.0024569286573007	0.993540589523338	1
SIKE1	ENSGALG00000002147	685.086848307565	686.067801245581	681.163036555504	0.992850903830245	-0.010351010018599	0.957510237888034	1
ENSGALG00000002150	ENSGALG00000002150	144.450307366587	141.661391648134	155.6059702404	1.09843598478054	0.135450794084593	0.573373986412122	1
PEX12	ENSGALG00000002151	73.6714513018111	76.1763163628816	63.6519910575291	0.835587674708628	-0.259136882721549	0.615683424144917	1
GABRP	ENSGALG00000002152	9.95838483965132	11.6365118543968	3.24587678066945	0.27893898285705	-1.84197852393292	0.0464862176411603	0.670335558224639
HS6ST1	ENSGALG00000002155	757.492674523061	685.668523426621	1044.78927890882	1.52375272192385	0.607628797975942	0.0306390215245678	0.577600881493036
RPS17L	ENSGALG00000002157	1911.39570488318	1974.43766802381	1659.22785232065	0.840354638281061	-0.250929806380941	0.775857575896612	1
GOLGA3	ENSGALG00000002158	442.405808282486	426.236829950954	507.081721608612	1.18967129533823	0.250563013791462	0.529168435196582	1
ACOX1	ENSGALG00000002159	450.650025358007	452.733558741965	442.315891822179	0.976989408629805	-0.0335851726119014	0.971092855886275	1
B2M	ENSGALG00000002160	50.227345735348	50.7847553677189	47.9977072058644	0.945120378316795	-0.0814300003258948	0.770086645203718	1
ACO1	ENSGALG00000002162	416.039158894701	423.5310748495	386.071495075504	0.911554117280986	-0.133599785945736	0.66526500136843	1
DDX59	ENSGALG00000002164	160.301467333542	163.538059658634	147.355098033174	0.901044676332592	-0.150329454192015	0.555311183432296	1
UNC13B	ENSGALG00000002165	186.101669542295	166.684578169244	263.770035034499	1.5824501458478	0.662160049118951	0.12614083514094	0.953349688077536
PATL2	ENSGALG00000002167	26.9967451763069	26.1392823164664	30.4265966156687	1.16401805708727	0.219113438545329	0.469889020763591	1
PLEKHB2	ENSGALG00000002169	506.128089364405	510.738229662305	487.687528172805	0.954867875262164	-0.0666269731433327	0.817717128387723	1
ENSGALG00000002170	ENSGALG00000002170	0.507493146658528	0.63436643332316	0	0	-Inf	0.794163220337641	1
FAM168B	ENSGALG00000002172	831.220342645301	798.860986342862	960.657767855058	1.20253433861239	0.266078091033564	0.475227465164396	1
KIF14	ENSGALG00000002175	58.5614864255382	55.4391664958619	71.0507661442434	1.28159874390512	0.3579446388746	0.428924334883445	1
FBF1	ENSGALG00000002179	996.986576567642	990.569151463206	1022.65627698538	1.03239261537146	0.045991727089772	0.674596624210388	1
CHFR	ENSGALG00000002180	238.521080929231	227.039691678557	284.446637931926	1.25284982475507	0.325213493617785	0.371006571964548	1
NR5A2	ENSGALG00000002182	14.0300755130909	13.1851312036576	17.4098527508239	1.32041558645957	0.400992073645219	0.452187911606133	1
PRR16	ENSGALG00000002183	6.15645319238242	6.27595909547682	5.67842958000481	0.90479072499012	-0.144343954550945	0.58369156721077	1
RANBP17	ENSGALG00000002184	92.6782850978732	95.7612287916324	80.3465103228365	0.839029650482693	-0.253206299897484	0.403323225152238	1
UNC45B	ENSGALG00000002186	0.207786310476124	0.169082439526835	0.362601794273277	2.14452663025203	1.10065923114904	0.583498764190858	1
HSD17B4	ENSGALG00000002187	278.404824078769	282.512972900472	261.972228791957	0.927292740231965	-0.108903234774709	0.60143730058211	1
SNX1	ENSGALG00000002189	594.846812922392	548.799072345966	779.037775228098	1.41953187329185	0.505415242809287	0.07108445386962	0.772775429261487
ENSGALG00000002191	ENSGALG00000002191	1220.23948010976	1190.07189432395	1340.90982325301	1.12674690466054	0.172163486763252	0.340295647475131	1
PTPRC	ENSGALG00000002192	8.23474338111163	7.65779376300598	10.5425418535342	1.37670746690309	0.461222037407717	0.587124706786702	1
ARHGEF4	ENSGALG00000002193	26.1180127612956	27.4440970099041	20.8136757668616	0.758402645179046	-0.39896409876823	0.516609511339988	1
MRPL38	ENSGALG00000002194	286.144071695745	283.126246141227	298.215373913819	1.05329469795981	0.0749091398799189	0.681842228025714	1
NPM1	ENSGALG00000002197	10103.4919495271	9913.04482864725	10865.2804330463	1.09605884174428	0.132325251230885	0.541221348295107	1
FHOD1	ENSGALG00000002198	19.7820081663512	22.3815308821909	9.38391730299236	0.419270574134819	-1.25404651449907	0.0415765858689024	0.642230976411678
KLHL17	ENSGALG00000002199	263.252532429612	270.789369499088	233.105184151707	0.860835802317165	-0.216190013796604	0.813879213638373	1
ACSM3	ENSGALG00000002200	0	0	0	NA	NA	NA	NA
PPL	ENSGALG00000002201	113.986307589069	123.820613550881	74.6490837418198	0.602880906507094	-0.730055055549371	0.038259810825693	0.621411449219363
FGF18	ENSGALG00000002203	95.405276838639	115.16224422228	16.3774073040737	0.142211602549728	-2.81388892066069	0.0201523274383312	0.495236903833535
SLC7A4	ENSGALG00000002204	442.921194430433	455.803102610779	391.393561709051	0.858689990189188	-0.219790720614945	0.463266521156426	1
FBRSL1	ENSGALG00000002205	1964.75851189284	1956.50976275919	1997.75350842743	1.02108026571259	0.0300962789424471	0.749065097546868	1
SNX22	ENSGALG00000002206	23.0975569327117	22.0755607149305	27.1855418038363	1.23147684241831	0.300389498610415	0.365008792136822	1
ATP6V1G3	ENSGALG00000002207	47.8602596205778	59.5625799908019	1.05097813968163	0.0176449398236934	-5.82460167981618	0.0351549180211963	0.604760541843685
ENSGALG00000002208	ENSGALG00000002208	0.389595249075092	0.486994061343865	0	0	-Inf	0.909668058012961	1
PPIB	ENSGALG00000002210	2227.01301933405	2242.697325423	2164.27579497825	0.965032494775036	-0.0513505729610354	1	1
RAD51D	ENSGALG00000002212	72.0315531907436	72.1044075347312	71.7401358147931	0.994947996490192	-0.00730697341837923	0.716123372436966	1
ENSGALG00000002213	ENSGALG00000002213	0.824291594749945	0.985039269153272	0.181300897136638	0.184054486774403	-2.4417951755469	0.979435145899146	1
ENSGALG00000002215	ENSGALG00000002215	0	0	0	NA	NA	NA	NA
NEK7	ENSGALG00000002216	292.793065403659	287.727447292702	313.055537847489	1.08802806542478	0.121715771043158	0.689201506046227	1
WBP2	ENSGALG00000002219	272.038430293576	277.689193599489	249.43537706992	0.898253813325125	-0.154804940024722	0.713184701257582	1
UBN1	ENSGALG00000002221	1322.20588149334	1306.10520827983	1386.6085743474	1.06163620323786	0.0862894745219126	0.702828296133748	1
NOC2L	ENSGALG00000002222	723.529031201419	738.634522982874	663.1070640756	0.897747185438521	-0.155618870038646	0.728156039844125	1
LHX9	ENSGALG00000002223	27.9501702924727	29.3176567571042	22.4802244339469	0.766781077362179	-0.383113360297304	0.801218814071171	1
C1orf53	ENSGALG00000002224	1.59677251687139	1.13574354561413	3.44088840190042	3.02963500447615	1.59914399536468	0.257775008374958	1
RFFL	ENSGALG00000002225	150.018438603409	141.139370306353	185.534711791634	1.31454966384587	0.394568648179365	0.184189058417184	1
DMXL1	ENSGALG00000002227	363.448847286524	347.129618987879	428.725760481104	1.23505957725859	0.304580636743065	0.787986750606	1
SAMD11	ENSGALG00000002228	1619.04388153238	1515.93991260866	2031.45975722728	1.34006614664001	0.422304214917554	0.223415051585701	1
FBXW11	ENSGALG00000002229	957.763507773455	959.111101236158	952.373133922641	0.992974779142028	-0.0101710201033096	0.925624590163949	1
RERE	ENSGALG00000002232	4095.02620725949	4017.18628616023	4406.38589165649	1.09688363390991	0.133410481360205	0.729067469852987	1
UNC13D	ENSGALG00000002234	59.0544706238505	58.0259148235973	63.1686938248631	1.08862900338409	0.122512378141475	0.668638657611269	1
TFCP2	ENSGALG00000002235	2151.25111422275	2162.99347332866	2104.2816777991	0.972856230842339	-0.0397014762900027	0.854510758477374	1
ENSGALG00000002237	ENSGALG00000002237	187.499746944191	194.942158068919	157.730102445278	0.809112323407821	-0.30558809906166	0.292221583985062	1
ENSGALG00000002239	ENSGALG00000002239	269.456347086212	272.871251831063	255.796728106809	0.937426447052676	-0.0932225976024134	0.908890703972742	1
C3orf18	ENSGALG00000002240	28.486977944546	29.3976767160406	24.8441828585674	0.845107016399408	-0.242794052601499	0.683634396987431	1
GALNT9	ENSGALG00000002242	532.613472743004	490.505790502036	701.044201706875	1.42922716771468	0.515235243017571	0.496467314476303	1
AGRP	ENSGALG00000002244	0	0	0	NA	NA	NA	NA
DENND1B	ENSGALG00000002246	15.0036719809566	13.6769231999433	20.3106671050101	1.48503188970853	0.570493911921909	0.272713230165739	1
ENSGALG00000002247	ENSGALG00000002247	33.2150463109595	35.1357276233865	25.5323210612512	0.726676883852458	-0.460614081068065	0.498863150600809	1
NAB1	ENSGALG00000002248	304.611604498999	340.095929263404	162.674305441381	0.478318884303345	-1.06395534401272	0.0828514275950257	0.802086624230079
AGO1	ENSGALG00000002249	1307.98744140489	1206.30882134466	1714.70192164583	1.42144523135831	0.50735851268412	0.0974130046829671	0.861857431262862
DTWD2	ENSGALG00000002250	100.275740825838	98.3198354794322	108.099362211463	1.09946646761911	0.136803604431774	0.670351772265779	1
ENSGALG00000002252	ENSGALG00000002252	25.7918913348148	23.4798393712252	35.0400991891731	1.49234833489172	0.577584320020937	0.471725325098232	1
HEMK1	ENSGALG00000002253	40.0892918337648	41.0696039374224	36.1680434191346	0.880652354822892	-0.18335547977663	0.53642233166719	1
ENSGALG00000002258	ENSGALG00000002258	0	0	0	NA	NA	NA	NA
CISH	ENSGALG00000002260	6.09980720495433	6.94824878727297	2.70604087567978	0.389456531930234	-1.36046577986928	0.668874309408373	1
ETF1	ENSGALG00000002262	986.375562894895	977.324810525657	1022.57857237185	1.04630370717986	0.0653016787788571	0.828805582599748	1
KLHL6	ENSGALG00000002263	0.776721539698886	0.833720759561868	0.548724660246955	0.658163604484693	-0.603481845212119	1	1
OGDHL	ENSGALG00000002266	163.110789266869	168.698356576133	140.760520029812	0.834391768163357	-0.261203170117514	0.228697642782919	1
DCUN1D3	ENSGALG00000002267	102.833948499577	101.689689157958	107.410985866055	1.05626230894668	0.0789681536578907	0.94322539210309	1
TMEM194B	ENSGALG00000002268	269.304047926071	279.250137553511	229.519689416307	0.821914328949347	-0.282940070373578	0.305766567181642	1
NOC4L	ENSGALG00000002272	3375.78963781871	3386.86829705386	3331.47500087809	0.983644685497823	-0.0237908189999771	1	1
LYRM1	ENSGALG00000002273	99.3549368839682	100.423655623702	95.0800619250314	0.946789492321471	-0.0788844000736277	0.917479579322584	1
EME2	ENSGALG00000002276	94.6237230900838	93.6780534098305	98.406401811097	1.0504744519037	0.0710410753283875	0.466663728620327	1
KLHL24	ENSGALG00000002277	257.952254443497	248.366930501344	296.29355021211	1.19296699288437	0.254554126972121	0.465110852126277	1
UNK	ENSGALG00000002278	234.000731886848	230.99796019107	246.01181866996	1.06499563228381	0.0908475137418147	0.824834589440669	1
CSNK1G1	ENSGALG00000002279	1523.14150555136	1531.66706784427	1489.03925637976	0.972169009597819	-0.0407209496645425	0.933485051299736	1
MFSD6	ENSGALG00000002280	279.676298298995	280.535952409675	276.237681856274	0.984678361128116	-0.0222755404532358	0.596691735797519	1
TMEM200A	ENSGALG00000002282	204.207840616935	198.957227748332	225.210292091344	1.13195330795532	0.178814449538513	0.95352250681973	1
MAPKAPK3	ENSGALG00000002283	195.07472004323	210.294112213015	134.197151364091	0.63814031668256	-0.648054410827532	0.0458568483936975	0.667611117852532
TRAPPC3	ENSGALG00000002284	1408.74835917019	1423.00293583563	1351.73005250846	0.949913748220548	-0.0741315716160265	0.95104952757713	1
SPSB3	ENSGALG00000002285	310.795588637092	314.522468861866	295.888067737995	0.940753354787969	-0.0881115658401945	1	1
H3F3B	ENSGALG00000002286	7480.74199562606	7435.32986549458	7662.39051615201	1.03053807359794	0.043397806746403	0.668860454654364	1
CRB1	ENSGALG00000002287	25.6787484850968	21.3371265071653	43.0452363968229	2.01738675460202	1.01248769052433	0.0148162083239867	0.429108806822883
LIG3	ENSGALG00000002288	509.818673618466	501.445836508482	543.310022058405	1.08348695412733	0.115681782569459	0.633561603782646	1
CHAT	ENSGALG00000002289	0.383764950704097	0.434380964095962	0.181300897136638	0.417377629597475	-1.26057481718229	1	1
ENSGALG00000002290	ENSGALG00000002290	1.84775940871801	2.04695472597711	1.05097813968163	0.513434970663528	-0.961746531960714	0.795270473368785	1
SEMA6A	ENSGALG00000002294	1125.16960590151	1157.98807976776	993.895710436511	0.858295286282947	-0.220454019696174	0.417925422602847	1
COL8A2	ENSGALG00000002298	123.96528833303	143.408783050003	46.1913094651363	0.322095400872557	-1.63444003393604	0.0948819571329921	0.851248625685557
RGR	ENSGALG00000002299	0.851286447468571	1.00132637440638	0.251126739717335	0.250794092851306	-1.99542472726771	1	1
CNOT1	ENSGALG00000002301	1289.83056142699	1229.57818349809	1530.8400731426	1.24501239017387	0.316160099846332	0.425106941920217	1
YEATS2	ENSGALG00000002302	919.265564614208	893.176948133378	1023.62003053753	1.14604394199465	0.196662361444205	0.55667165593118	1
LRIT1	ENSGALG00000002303	1.30684073736068	1.52544401248736	0.432427636853974	0.283476570306153	-1.81869859534585	0.737044713397479	1
ADPRHL2	ENSGALG00000002304	635.848818212216	641.46633315017	613.378758460402	0.956213485824216	-0.0645953422089483	0.756260767020155	1
ZBTB41	ENSGALG00000002305	87.0702417020639	79.5300718008619	117.230921306872	1.47404520896713	0.559780772568991	0.236035616016268	1
LRIT2	ENSGALG00000002307	0.120396270771451	0.105170114180154	0.181300897136638	1.7238822887087	0.785661266715865	0.621334726437714	1
COMMD10	ENSGALG00000002308	110.288273200861	112.704873369349	100.621872526911	0.892790786403347	-0.163605956249371	0.664323288378774	1
HIBCH	ENSGALG00000002310	369.971097011671	377.792654250392	338.684868056786	0.896483465854561	-0.157651119657182	0.735039603345835	1
GALK1	ENSGALG00000002311	4.19254542433166	4.2990160421557	3.76666295303549	0.876168620005133	-0.190719549450046	0.86344858243964	1
TMEM132E	ENSGALG00000002312	17354.4880378829	15813.0701239838	23520.1596934796	1.48738730107865	0.572780359960413	0.0509401199279075	0.69469520963269
SLC38A7	ENSGALG00000002313	432.054373376334	452.558926599839	350.036160482313	0.773459852205768	-0.370601686893544	0.155218256359854	1
CDHR1	ENSGALG00000002314	1.90447121998661	2.38058902498327	0	0	-Inf	0.158439444468687	1
PARL	ENSGALG00000002315	436.366871085405	448.727750343434	386.923354053291	0.862267496844488	-0.213792596217568	0.743650792771414	1
[4Fe-4S]	ENSGALG00000002316	231.584969872375	240.195607641871	197.142418794393	0.820757801234779	-0.284971537327315	0.537834430307595	1
SORD	ENSGALG00000002317	332.134008050147	345.946216025311	276.885176149493	0.80037058745928	-0.321259943768535	0.342810922060912	1
LVRN	ENSGALG00000002318	1.50494135310798	1.12544502349558	3.02292667155756	2.6859834185134	1.42545039854706	0.325252330513775	1
TEKT2	ENSGALG00000002319	33.6355156359322	29.0738501581336	51.8821775471264	1.78449628325583	0.835516896548627	0.0886538921035282	0.827091740991334
GOT2	ENSGALG00000002321	843.545911149909	835.374490389223	876.231594192653	1.04890872808959	0.0688891457308343	0.933234950735782	1
IGFALS	ENSGALG00000002325	1.82270740783206	1.77035165059443	2.03213043678256	1.14786824193952	0.198957051761344	1	1
ENSGALG00000002326	ENSGALG00000002326	78.2602991163578	78.4584394819307	77.4677376540665	0.98737290934658	-0.0183330326395335	1	1
NRG3	ENSGALG00000002327	35.3554902946936	37.5656866618125	26.514704826218	0.705822445491769	-0.502622785647058	0.247658115853975	1
CCL1	ENSGALG00000002329	0.143447539915507	0.179309424894383	0	0	-Inf	1	1
DOCK3	ENSGALG00000002335	728.298084473181	750.65268618706	638.879677617668	0.851098902826628	-0.232601303367826	0.359586494823601	1
ENSGALG00000002336	ENSGALG00000002336	1336.74510751298	1247.50577710966	1693.70242912624	1.35767101059072	0.44113392958948	0.203856590262817	1
ASPM	ENSGALG00000002338	819.852987707211	775.664460493237	996.607096563108	1.28484305691842	0.361592145540903	0.334337767097671	1
ZNF609	ENSGALG00000002340	5484.10856173827	5443.23436541088	5647.60534704781	1.03754587216299	0.0531751225598752	0.875336895104353	1
AP3S1	ENSGALG00000002341	408.455591778654	412.509939600505	392.23820049125	0.950857574174121	-0.0726988341598684	0.700886552841039	1
GPC1	ENSGALG00000002342	4898.60649280902	4933.93777271312	4757.28137319264	0.964195657169115	-0.0526021631771475	0.934887405242695	1
ATG12	ENSGALG00000002345	422.595063697132	424.804099737278	413.758919536549	0.973999355920625	-0.0380072765945581	0.960344830997874	1
CLSPN	ENSGALG00000002346	222.70283721512	221.387428732173	227.964471146908	1.02970829216636	0.0422356917285314	0.696871081557603	1
C3orf58	ENSGALG00000002347	18.4919307493951	19.0484899100456	16.2656941067932	0.853909899609163	-0.22784424312663	0.445743477080747	1
PMS1	ENSGALG00000002348	218.249228965198	216.275515260218	226.144083785118	1.04562961513709	0.0643719079582603	0.821049696464123	1
KRT6A	ENSGALG00000002349	0	0	0	NA	NA	NA	NA
DNAH3	ENSGALG00000002350	161.08199059604	146.618321967629	218.936665109683	1.493242196279	0.578448182238966	0.126136339151686	0.953349688077536
PNP	ENSGALG00000002351	0.266686041982023	0.288032328193369	0.181300897136638	0.629446348171457	-0.66784468203548	1	1
OAZ2	ENSGALG00000002352	2071.52921560438	1971.87766792453	2470.13540632378	1.25268187094166	0.325020076679986	0.0895617252796672	0.830990638179399
C1orf216	ENSGALG00000002353	681.174716961593	681.056915223831	681.645923912644	1.00086484503079	0.00124716841105275	0.901429456462979	1
PUS1	ENSGALG00000002354	713.157201317422	712.278673089166	716.671314230444	1.00616702606331	0.00886981575132096	0.861528442943153	1
RBPMS2	ENSGALG00000002355	115.898359535601	119.982129955981	99.5632778540807	0.82981755608613	-0.269133914888611	0.609042519746251	1
CMTR2	ENSGALG00000002356	33.5966426003365	30.1089872714778	47.5472639157713	1.57917180963482	0.659168141067625	0.323497597104383	1
CDO1	ENSGALG00000002358	11.9895411189398	13.2456575917369	6.96507522775133	0.525838387374319	-0.927308629133313	0.255679058397137	1
MANF	ENSGALG00000002362	723.209590360679	740.019556014455	655.969727745573	0.886422152515061	-0.173934158757175	0.624541094948371	1
HSPA9	ENSGALG00000002363	1724.67414503891	1725.97219244119	1719.48195542981	0.996239663049148	-0.00543524506415342	0.91688826207257	1
SEC16A	ENSGALG00000002364	584.343746876181	561.761533397062	674.672600792655	1.20099465820096	0.264229734220802	0.575978109817278	1
ENSGALG00000002367	ENSGALG00000002367	167.578418520038	148.369616591331	244.413626234865	1.64732936466418	0.720129034276054	0.0783390220553098	0.787647178191051
F13B	ENSGALG00000002369	0.370294340887887	0.372217477541539	0.362601794273277	0.974166491773108	-0.0377597349733865	0.742578446400954	1
SH2D4B	ENSGALG00000002370	27.1020051719501	27.121802876469	27.0228143538742	0.996350223359204	-0.00527514708083127	1	1
RUSC2	ENSGALG00000002371	3333.93302971213	3386.37758315838	3124.15481592712	0.922565407786957	-0.116276896294577	0.7592841602616	1
RBM15B	ENSGALG00000002372	629.723925958405	615.043449270647	688.445832709439	1.1193450373723	0.16265481466757	0.523289207951845	1
SLC9A9	ENSGALG00000002374	11.2999139210186	11.8683580318843	9.02613747755612	0.760521165043004	-0.394939696671064	0.514854319167592	1
NOTCH1	ENSGALG00000002375	589.622140721014	677.472351954276	238.221295787963	0.35163249850828	-1.50785968177224	0.000195066776415391	0.0369115107672023
ENO1	ENSGALG00000002377	11175.6413460617	10961.4281607258	12032.4940874053	1.09771226075422	0.134499935595269	0.44942700649429	1
MRPS17	ENSGALG00000002379	578.805562371623	586.626283285649	547.52267871552	0.93334154011799	-0.0995229880129091	0.860529876105878	1
CD72	ENSGALG00000002383	1.39532531171455	1.46858881731045	1.10227128933095	0.75056494802244	-0.413951178090391	1	1
OSGEPL1	ENSGALG00000002384	127.509753106826	124.288668985572	140.394089591843	1.12958076337707	0.175787425009965	0.458459162415683	1
ENSGALG00000002386	ENSGALG00000002386	2891.26773553765	2996.61363340604	2469.88414406406	0.824225090792474	-0.278889712546674	0.947357275924971	1
GBAS	ENSGALG00000002388	852.890419147823	832.367943859923	934.980320299421	1.12327766487938	0.167714594016069	0.523199246127868	1
ITGB4	ENSGALG00000002389	289.648672627317	294.28909285299	271.086991724625	0.92115881392874	-0.118478186871112	0.89193444706112	1
CA6	ENSGALG00000002390	4.15823825672192	4.07584788211196	4.48779975516179	1.10107145432434	0.138908096017977	0.724005595502299	1
MPP3	ENSGALG00000002392	315.332830013199	308.98917589621	340.707446481152	1.10265172070492	0.140977178820354	0.475256417038289	1
TFAP2E	ENSGALG00000002393	95.3955996072898	108.524392306431	42.8804288107232	0.395122496421314	-1.33962810594582	0.0610581165049016	0.738740211176272
RGP1	ENSGALG00000002394	258.687922951753	266.122776206297	228.948509933578	0.860311594510417	-0.217068813634397	0.59461908702086	1
ENSGALG00000002395	ENSGALG00000002395	0.382574942237405	0.324786544299103	0.613728533990612	1.88963657750986	0.918108796224373	0.609623415931166	1
PSPH	ENSGALG00000002397	215.640822683185	201.804893437625	270.984539665424	1.34280460225402	0.42524938676954	0.0993539013791462	0.871367248245917
VPRBP	ENSGALG00000002398	702.335856567297	671.218959553993	826.803444620514	1.23179393676529	0.30076093194878	0.235642722001926	1
ENSGALG00000002399	ENSGALG00000002399	208.668439156564	209.656203461937	204.717381935071	0.976443236854839	-0.0343919158938569	0.932284767847599	1
ASNSD1	ENSGALG00000002402	254.678228759005	244.613151469855	294.938537915601	1.20573459007967	0.269912371818479	0.392938057643974	1
ULK1	ENSGALG00000002403	333.650572446994	329.470717188608	350.369993480536	1.06343287946881	0.0887289778088211	0.927311583633653	1
HYDIN	ENSGALG00000002407	86.7996599441395	58.0642272420729	201.741390752406	3.47445234931545	1.79678559504721	2.67711503261462e-05	0.00810523347274401
NCDN	ENSGALG00000002408	280.844272184163	285.441001220037	262.457356040668	0.919480225051301	-0.121109547468424	0.767411202838424	1
GBA2	ENSGALG00000002412	968.693279121748	1008.38576221588	809.923346745203	0.803188003136252	-0.3161903743351	0.237996740236316	1
CELF4	ENSGALG00000002413	137.162178208493	148.558872481303	91.5754011172532	0.616424987533335	-0.698002750458798	0.0316958863942973	0.587374168850878
TSPAN14	ENSGALG00000002414	108.694700986492	101.588118856687	137.12102950571	1.34977427526884	0.432718163440282	0.444011442565862	1
SAP30BP	ENSGALG00000002415	93.6872112541647	92.6268172694787	97.9287871929084	1.05724011770808	0.0803030751927445	0.890761727658823	1
GMPPA	ENSGALG00000002417	601.442324737428	630.98363239503	483.277094107023	0.765910665975033	-0.384751965492669	0.262314255559345	1
KIAA1328	ENSGALG00000002419	39.2749001714601	37.7669628952281	45.306649276388	1.19963708498552	0.262598026767213	0.711363873230587	1
EGFL7	ENSGALG00000002420	65.6292169660628	60.8404357370611	84.7843418820698	1.39355250919781	0.478767364359227	0.204681534583246	1
C10ORF58	ENSGALG00000002421	177.827768588559	182.323102949374	159.846431145297	0.876720659968595	-0.189810849336367	0.716475815087945	1
ENSGALG00000002422	ENSGALG00000002422	0.280734432194713	0.213736875181653	0.548724660246955	2.56729055190219	1.36024658148692	0.598034203474833	1
RECQL5	ENSGALG00000002424	116.427779564389	108.64420648775	147.562071870941	1.35821390427826	0.441710706636912	0.232323744831857	1
EXOSC3	ENSGALG00000002426	117.522610899122	119.142949622322	111.04125600632	0.932000226268663	-0.101597789753903	0.872979349374333	1
SMIM5	ENSGALG00000002427	3.02619010454595	2.36896890112334	5.6550749182364	2.38714611895277	1.25528687753684	0.479150980487762	1
ZP2	ENSGALG00000002428	1.65831526940139	1.6892193552055	1.53469892618492	0.908525539596496	-0.138401024201974	1	1
SMN	ENSGALG00000002430	656.887888826247	658.695113192243	649.658991362266	0.986281784016606	-0.0199282065756931	0.929605155625903	1
ENSGALG00000002431	ENSGALG00000002431	7.47615365782973	8.91860310087529	1.70635588564748	0.1913254650249	-2.38589918868824	0.0266698059965095	0.542486648517406
DYDC1	ENSGALG00000002432	0.177250359879186	0.130912501280664	0.362601794273277	2.76980265999115	1.46978319230553	0.515577294503024	1
SLC40A1	ENSGALG00000002433	34.7243753684679	34.2301419986526	36.7013088477291	1.07219271392955	0.100564236432721	0.999442663313423	1
ENSGALG00000002435	ENSGALG00000002435	0.902130264040172	1.01955592083672	0.432427636853974	0.424133319238726	-1.23741027167408	1	1
ENSGALG00000002436	ENSGALG00000002436	0	0	0	NA	NA	NA	NA
FAM69B	ENSGALG00000002437	196.085174326504	166.915930065567	312.76215137025	1.87377053374948	0.905944288060383	0.00199106418965122	0.174223871115261
BDP1	ENSGALG00000002439	259.147637617302	270.030909860559	215.614548644276	0.798480991511739	-0.324670031368782	0.56302378121559	1
ANKS4B	ENSGALG00000002442	58.0765980030325	64.6612802169674	31.7378691472927	0.490832675146518	-1.02669680125997	0.105829346290117	0.895461763655062
FBXL16	ENSGALG00000002443	1053.16492492732	1031.34766788372	1140.43395310173	1.10577062286071	0.145052149061285	0.558704034330777	1
ENSGALG00000002444	ENSGALG00000002444	20.6631035962232	21.1657467683457	18.6525309077331	0.881260232009803	-0.182359991754834	0.741518710222695	1
KIAA0319L	ENSGALG00000002445	559.901813635672	563.311794189711	546.261891419516	0.969732743134341	-0.0443408973619499	0.735773884979791	1
CTNNA1	ENSGALG00000002447	1964.52313017776	1911.06596574298	2178.35178791691	1.13986216434451	0.188859379794207	0.520160747677826	1
CCT6	ENSGALG00000002448	3493.59463012612	3569.84326936737	3188.60007316111	0.893204500186973	-0.162937575051345	0.640046351736047	1
ENSGALG00000002449	ENSGALG00000002449	0	0	0	NA	NA	NA	NA
WDR24	ENSGALG00000002450	583.705688187581	576.124095011384	614.032060892367	1.06579826500788	0.0919343896774945	0.668807318964813	1
KCNT2	ENSGALG00000002451	227.717892776871	224.056969225985	242.361586980415	1.08169626598835	0.113295455663829	0.814171676174044	1
AQP3	ENSGALG00000002452	4.4179554358093	4.72500387921585	3.18976166218308	0.675081279025838	-0.566866883408065	0.675006253984932	1
ABCA7	ENSGALG00000002453	738.596617588207	811.903987430105	445.367138220614	0.548546558602725	-0.86631401844373	0.0167964505716521	0.451404876139452
ENSGALG00000002454	ENSGALG00000002454	0.051865333588491	0.0648316669856138	0	0	-Inf	1	1
LRRTM2	ENSGALG00000002455	57.3354262007172	54.2216587789133	69.7904958879325	1.28713317629216	0.36416133315161	0.699945434824152	1
SIL1	ENSGALG00000002457	43.1048650303587	44.0019648517335	39.5164657448595	0.898061390622257	-0.155114025289528	0.646483515490148	1
VAC14	ENSGALG00000002458	601.368632422718	602.518030664323	596.771039456298	0.990461710827661	-0.0138268902589847	0.85855086709457	1
ENSGALG00000002459	ENSGALG00000002459	0.150142229034785	0.187677786293482	0	0	-Inf	1	1
WDR75	ENSGALG00000002460	369.203244230046	352.364445294935	436.558439970494	1.23894009682245	0.309106434365985	0.320487910226767	1
MMP17	ENSGALG00000002461	2250.30274246495	2108.41128067496	2817.86858962493	1.33648905005045	0.418448017526649	0.0919147291531911	0.840220513237323
SEC11A	ENSGALG00000002462	742.472961026373	739.886750616371	752.817802666383	1.01747706934776	0.0249962811637132	0.770002906707562	1
SUMF2	ENSGALG00000002463	257.879148973863	254.772018306018	270.307671645243	1.06097864845018	0.0853956231848222	0.62702576299664	1
SLC2A5	ENSGALG00000002466	13.3795594230873	13.5681467144718	12.6252102575493	0.930503665919475	-0.103916260784098	0.896472881951093	1
MTSS1L	ENSGALG00000002467	969.346190202749	951.627407603209	1040.22132060091	1.09309726925671	0.128421784935229	0.466085102150134	1
CDC73	ENSGALG00000002469	290.69387679421	284.280622871805	316.34689248383	1.11279794341271	0.15419165871761	0.746872881651421	1
CYP27A1	ENSGALG00000002470	24.8202274979046	23.7024526906569	29.2913267268953	1.23579306788118	0.305437185851255	0.437412131145384	1
ZNF592	ENSGALG00000002471	515.675313953628	512.161885043864	529.729029592681	1.0342999841687	0.0486546797580328	0.856196681433786	1
GPR157	ENSGALG00000002473	35.4313677560688	37.370877350896	27.6733293767599	0.740505209896989	-0.433418209115158	0.472831925803803	1
ENSGALG00000002475	ENSGALG00000002475	18.182932969038	19.0517560815875	14.7076405188399	0.771983456845428	-0.373358163174816	0.623962650709646	1
B3GALT2	ENSGALG00000002477	38.9832196448125	43.619494948288	20.4381184309108	0.468554678478985	-1.09371068036992	0.0181153238624554	0.469638034420797
MATR3	ENSGALG00000002478	3370.42717995311	3236.76115567056	3905.0912770833	1.20648113631798	0.270805358775164	0.409113908769433	1
MAT1A	ENSGALG00000002479	3.61401416799083	4.10597421480333	1.64617398074087	0.400921655768293	-1.31860774817513	0.490626114432129	1
ALPK3	ENSGALG00000002480	48.7553887388706	52.3670951068492	34.3085632669559	0.655154982283304	-0.610091866522494	0.186167202351153	1
CRYM	ENSGALG00000002484	534.182498622992	550.289119122089	469.756016626606	0.853653107617387	-0.228278162735218	0.735853382152053	1
PHKG1	ENSGALG00000002485	394.499105303234	404.801036651655	353.291379909549	0.872753150119939	-0.196354435828655	0.623645605710812	1
RNF123	ENSGALG00000002486	607.77287295731	610.772600291771	595.773963619465	0.975443173670297	-0.0358702665964225	0.907103324113075	1
SFSWAP	ENSGALG00000002487	1305.49917723119	1259.55174495057	1489.28890635365	1.18239596929946	0.241713256564229	0.253509333488173	1
PAIP2	ENSGALG00000002488	1576.75367442779	1551.66131344164	1677.12311837238	1.08085643680351	0.112174911910593	0.508469138225648	1
PPP1R26	ENSGALG00000002489	81.8366424820112	76.9928503855323	101.211810867927	1.31456116199259	0.394581267137138	0.356752243844292	1
UQCRC2	ENSGALG00000002490	1324.8639026205	1366.94146749346	1156.55364312864	0.846088637028031	-0.241119285558294	0.573045684298385	1
H6PD	ENSGALG00000002492	58.9761202763039	57.8130741535846	63.6283047671812	1.10058677381777	0.138272896452847	0.967223251134153	1
ENSGALG00000002493	ENSGALG00000002493	0	0	0	NA	NA	NA	NA
CHCHD2	ENSGALG00000002495	2753.46471082888	2806.10705520241	2542.89533333476	0.906200399097508	-0.142097968662115	0.857400553741169	1
LL	ENSGALG00000002496	1.35922147506032	1.33280857292434	1.46487308360423	1.0990873808608	0.136306089583931	0.881188714896353	1
RHOT2	ENSGALG00000002497	578.378452647555	570.308992748393	610.656292244206	1.07074638487002	0.0986168063077363	0.719522963156388	1
ENSGALG00000002499	ENSGALG00000002499	516.881863155829	484.868757185652	644.934287036539	1.33012135238402	0.411557874670831	0.296271957913525	1
GMPPB	ENSGALG00000002500	6921.77713519684	6722.72208143577	7717.99735024112	1.14804646938384	0.19918103904565	0.299718614348352	1
VKORC1L1	ENSGALG00000002501	86.3333502688903	87.1786867658349	82.952004281112	0.951517020483735	-0.0716986316115478	0.573591808890389	1
SP-A	ENSGALG00000002503	4.87081399592479	4.54238956912219	6.18451170313519	1.36151063422117	0.445208250746187	0.5703811405426	1
TROVE2	ENSGALG00000002504	73.7117091435393	70.543188132035	86.3857931895564	1.22458022492362	0.292287291099264	0.905054964088953	1
ENSGALG00000002505	ENSGALG00000002505	11.1819006919371	10.4107352975581	14.2665622694531	1.37037028237567	0.454565770826644	0.649438923086988	1
SPSB1	ENSGALG00000002506	208.01260027484	204.159170634643	223.426318835627	1.09437317040959	0.130104766740417	0.676461651406026	1
MBL2	ENSGALG00000002507	21.900125100824	21.1333937864411	24.9670503583556	1.18140278890625	0.240500922809225	0.455582236649129	1
COL5A2	ENSGALG00000002509	936.80137009927	1031.42963577616	558.288307391704	0.541276193767291	-0.885563157581414	0.170147367920462	1
IP6K1	ENSGALG00000002510	3410.13283332223	3160.77879297522	4407.54899471027	1.39445031854364	0.479696534963195	0.0571297859094034	0.727359713285575
SYCP1	ENSGALG00000002511	2.55531907019565	2.74889791347825	1.78100369706522	0.647897358549655	-0.626162818876847	0.864873941702375	1
SLC23A1	ENSGALG00000002513	11.9822320276163	12.3283145871195	10.5979017896038	0.859639143267515	-0.218196918180065	1	1
SFPQ	ENSGALG00000002514	5416.8891037366	5244.71751410239	6105.57546227343	1.1641380962571	0.219262208562269	0.454368967264642	1
OLFM1	ENSGALG00000002515	3543.31137703705	3224.34354164414	4819.18271860869	1.49462445808467	0.57978303591566	0.0259466262219401	0.535852698155155
ZMYM6NB	ENSGALG00000002517	84.896019501701	70.0582564525022	144.247071698496	2.05895891508936	1.04191504240912	0.00915048278127967	0.354026040586281
ENSGALG00000002518	ENSGALG00000002518	45.4345549224475	39.6731990183781	68.4799785387253	1.72610175718381	0.787517516809542	0.0822784574226549	0.801343180769761
SLC25A33	ENSGALG00000002519	212.812566153826	218.081894567851	191.735252497726	0.87918922787087	-0.1857543848883	0.620665349935543	1
UBA7	ENSGALG00000002521	2613.01826183255	2536.42862171796	2919.37682229092	1.15097929320541	0.202861878771113	0.326278632298543	1
ENSGALG00000002522	ENSGALG00000002522	44.3646283840459	47.336718874997	32.4762664202413	0.686069233188765	-0.543573924701781	0.284227342909114	1
CREB3	ENSGALG00000002523	204.91294546912	201.532294043186	218.435551172857	1.0838736898715	0.116196640812105	0.804935788004913	1
UCHL5	ENSGALG00000002524	450.87636223724	447.569704139492	464.102994628229	1.03694014660917	0.0523326225193216	0.682656675229676	1
RASGEF1A	ENSGALG00000002525	96.2800417732921	103.558690432938	67.1654471347097	0.648573739721096	-0.624657483583801	0.516162520687447	1
SMIM12	ENSGALG00000002526	2532.1159985826	2268.24571455439	3587.59713469544	1.581661594983	0.661440960452768	0.0954915499527977	0.853110666043971
TMEM201	ENSGALG00000002527	221.802301295853	213.792667281126	253.840837354764	1.18732246799174	0.247711813489725	0.849915039021325	1
DNAJC18	ENSGALG00000002528	478.064138543234	486.193758266042	445.545659652003	0.916395268505695	-0.125958085089156	0.718583541816346	1
MCCC2	ENSGALG00000002529	354.267235087331	363.100474533411	318.934277303011	0.878363702809384	-0.187109656731474	0.727936240787266	1
SF3B3	ENSGALG00000002531	2125.71402250445	2115.6934864006	2165.79616691982	1.02368144574877	0.0337668402033832	0.840936515456466	1
GJA4	ENSGALG00000002532	32.1871645341338	30.7371792108663	37.9871058272039	1.23586831330881	0.305525026528908	0.380952066246356	1
WDR90	ENSGALG00000002535	126.09981004416	130.120337726493	110.017699314827	0.84550732988474	-0.242110833164549	0.586312408089161	1
STX2	ENSGALG00000002536	508.848213226801	511.581572507557	497.914776103781	0.973285205843544	-0.039065468952344	0.958152591764352	1
SHF	ENSGALG00000002538	187.703189267362	186.091105040699	194.151526174011	1.04331438158503	0.061173950198758	0.981212418984103	1
SK2	ENSGALG00000002539	69.2510113363108	67.0143131789652	78.1978039656932	1.16688212198582	0.222658827869598	0.78678857878881	1
RGS2	ENSGALG00000002540	213.327383598019	240.957709204156	102.806081173471	0.426656119503389	-1.22885435423392	0.000563740427364508	0.0777323604446173
ENSGALG00000002541	ENSGALG00000002541	50.4269177481218	51.330105960875	46.8141648971087	0.912021590853359	-0.132860116277651	0.865767789167639	1
GUSB	ENSGALG00000002542	78.7492195463761	82.7175215932138	62.8760113590255	0.760129294833513	-0.395683259028539	0.322330487620193	1
CSGALNACT2	ENSGALG00000002543	122.559645292044	124.741646274379	113.831641362704	0.912539194106212	-0.132041570058498	0.532633243046688	1
PCDH12	ENSGALG00000002544	25.7858004609621	27.1267150363112	20.4221421595661	0.752842433454604	-0.409580147998886	0.675245934791931	1
COL5A1	ENSGALG00000002546	1017.70957608139	848.302055283886	1695.33965927141	1.99850943270916	0.998924382110678	0.000221746203312504	0.0404433015149962
ENSGALG00000002547	ENSGALG00000002547	0.22608636944509	0.190752021028783	0.367423763110317	1.9261854271776	0.945746593104939	0.702318210968733	1
TLN1	ENSGALG00000002548	1608.00442222107	1576.49280011308	1734.05091065304	1.09994216943373	0.13742767460049	0.592902674385531	1
RGS1	ENSGALG00000002549	0.764178278481409	0.864572399533442	0.362601794273277	0.419400150258037	-1.25360071657998	1	1
TSHB	ENSGALG00000002550	0	0	0	NA	NA	NA	NA
CFAP70	ENSGALG00000002551	19.964854651517	20.0432626712402	19.651222572624	0.980440305301255	-0.0284983011528194	0.93179220927602	1
COL3A1	ENSGALG00000002552	25.7093501670743	30.1418811777692	7.97922612429475	0.264722234064798	-1.9174487227669	0.139601404084504	0.996363062249518
PCDH1	ENSGALG00000002553	1306.35339533902	1515.04115420877	471.602359860031	0.311280230606227	-1.6837141406695	0.0307242596931686	0.57776874936048
TSPAN2	ENSGALG00000002554	5.45248162629846	5.9483357747466	3.46906503250587	0.58319926175547	-0.77793920146119	0.614497557822907	1
RET	ENSGALG00000002555	1292.48966100226	1569.07998712442	186.128356513617	0.118622605629382	-3.07554912782204	0.00142093951829904	0.144219784596741
NGF	ENSGALG00000002556	4.11751722889016	4.8504445721112	1.18580785600598	0.244474055599783	-2.0322467251845	0.164399939007106	1
ADGRD1	ENSGALG00000002557	0.623626247413725	0.779532809267157	0	0	-Inf	0.696324833274867	1
ASL1	ENSGALG00000002558	12.7421438383571	12.3077126877237	14.4798684408909	1.17648736270338	0.234485823866004	0.630995002976707	1
HMHA1	ENSGALG00000002559	40.4825581248946	46.448475129589	16.6188901061169	0.357791941710703	-1.48280719990929	0.0238668754209248	0.519104540405115
ENSGALG00000002560	ENSGALG00000002560	0.127054019903465	0.158817524879331	0	0	-Inf	1	1
FANCE	ENSGALG00000002561	85.0411721098745	84.9900601814782	85.2456198234596	1.00300693565148	0.004331582017297	0.746731672824279	1
ARAP3	ENSGALG00000002562	679.885913653722	661.163582721584	754.775237382274	1.14158622329946	0.191039829539597	0.421291100841133	1
TPM4	ENSGALG00000002563	517.664835861131	571.151754439276	303.717161548551	0.531762634340016	-0.911145688782943	0.0209186848136755	0.501849525688463
RGS4	ENSGALG00000002564	180.516706377653	221.038865363619	18.4280704337876	0.0833702724788811	-3.58432313935031	0.00671532734442892	0.301490534562692
ENSGALG00000002567	ENSGALG00000002567	0	0	0	NA	NA	NA	NA
RAN	ENSGALG00000002569	2228.23169475399	2255.04066359028	2120.99581940883	0.940557682020672	-0.0884116715925242	0.870894959700569	1
ENSGALG00000002570	ENSGALG00000002570	20.3554758523033	21.8845000743819	14.239378963989	0.650660463597143	-0.620023201683521	0.243952359148918	1
ENSGALG00000002574	ENSGALG00000002574	29.032055241322	29.0733108859321	28.8670326628818	0.992904893981303	-0.0102725599661878	0.963488778189144	1
CRYD2	ENSGALG00000002576	5.15285378218976	5.19253722248302	4.99412002101671	0.961788005946846	-0.0562091598038129	1	1
STARD10	ENSGALG00000002577	2400.06298139949	2179.30568642498	3283.09216129757	1.50648538282084	0.591186674768294	0.0834314889709334	0.804385237186569
ENSGALG00000002578	ENSGALG00000002578	491.173033802676	510.82467052536	412.566486911939	0.807647928373611	-0.308201567606764	0.490923523028702	1
RIMBP2	ENSGALG00000002579	536.026388332478	540.515212341465	518.071092296531	0.958476432240071	-0.0611851366594485	0.727428236463676	1
HTATIP2	ENSGALG00000002581	294.029218279472	325.562393551451	167.896517191557	0.51571225828644	-0.955361756624089	0.00383525787227042	0.225907134904396
PIK3CD	ENSGALG00000002583	137.777132534895	140.87656751214	125.379392625912	0.889994658729228	-0.168131417064482	0.643694272306654	1
GULP1	ENSGALG00000002585	44.1550356230869	45.4055666839366	39.152911379688	0.862293199691293	-0.213749592373518	0.51773679459505	1
CRCP	ENSGALG00000002587	412.460852748626	419.708853832495	383.468848413151	0.913654417607767	-0.130279514157237	0.78226835838716	1
PPARD	ENSGALG00000002588	333.580288024149	332.55710156056	337.673033878507	1.01538362071939	0.0220248930731207	0.949660701666032	1
ENSGALG00000002590	ENSGALG00000002590	0.611711086291433	0.583337960727653	0.725203588546554	1.24319628992075	0.314054103419938	0.713094496276511	1
POLR2E	ENSGALG00000002591	512.04297286233	529.465281991613	442.353736345196	0.835472601114198	-0.259335578252388	0.433719540961603	1
TFPI	ENSGALG00000002594	17.2369914262408	19.455960334322	8.36111579391618	0.429745725743821	-1.21844480417497	0.0729242093165547	0.77741315537606
ENSGALG00000002595	ENSGALG00000002595	2126.85288484924	2219.88316364723	1754.73176965729	0.790461317240813	-0.339233231658994	0.604874096093747	1
MSS51	ENSGALG00000002597	1.58597519049454	1.98246898811818	0	0	-Inf	0.189194221407873	1
TPST1	ENSGALG00000002598	332.34701609629	316.963563548897	393.88082628586	1.24266910011913	0.313442184426369	0.339541411101839	1
CZH9ORF100	ENSGALG00000002599	81.2571933817734	82.3924418701349	76.7161994283275	0.931107243419801	-0.102980750261833	0.946894692483554	1
CSMD2	ENSGALG00000002602	482.349015786567	478.712170066863	496.896398665385	1.03798572448238	0.0537866023084144	0.930090026823134	1
COG4	ENSGALG00000002603	650.540840621428	655.530044480926	630.584025183438	0.96194526931677	-0.0559732819018964	0.935697843422588	1
GGPS1	ENSGALG00000002604	56.6576984964348	56.3443577971046	57.9110612937555	1.02780586305185	0.0395677870394256	0.99661180485672	1
MRPL17	ENSGALG00000002605	501.180227236917	505.500568364147	483.898862727999	0.957266703564641	-0.0630071656780802	0.961602214132869	1
calsyntenin-1	ENSGALG00000002606	2815.53113669031	2675.65194624771	3375.04789846072	1.26139272456338	0.335017517197072	0.256831687833283	1
Y-LEC1	ENSGALG00000002607	0.23717560073825	0.159288335861073	0.548724660246955	3.4448514844523	1.7844417863366	0.519260662925238	1
ENSGALG00000002610	ENSGALG00000002610	14.3066441131666	17.1648378435966	2.87386919144663	0.167427692450864	-2.5783899262742	0.121814162224315	0.939776823793928
ENSGALG00000002611	ENSGALG00000002611	0	0	0	NA	NA	NA	NA
U2SURP	ENSGALG00000002612	1849.44660958174	1833.95226246339	1911.42399805513	1.04224304916622	0.0596917506861298	0.593375582817768	1
ENSGALG00000002614	ENSGALG00000002614	6.29012313116076	6.88848623882025	3.8966707005228	0.565678810325992	-0.821944964581237	0.597324815115113	1
DEF6	ENSGALG00000002615	126.38381537735	119.098157289555	155.526447728534	1.30586779231532	0.385008844031458	0.183299503746075	1
LZIC	ENSGALG00000002616	791.842561533243	799.097570125733	762.822527163279	0.954604989029379	-0.0670242185547193	0.82160361817117	1
KCTD7	ENSGALG00000002618	206.325014917905	206.717371931495	204.755586863542	0.990509820003886	-0.0137568166926611	0.96671555502247	1
SLC25A42	ENSGALG00000002621	103.308717634984	103.72618535257	101.63884676464	0.979876454717436	-0.029328232804788	1	1
FCHSD1	ENSGALG00000002622	321.346046027312	325.65603902782	304.10607402528	0.933825993011297	-0.0987743483863068	0.981165518585374	1
PCOLCE2	ENSGALG00000002623	5.78625419663373	6.01920066182833	4.85446833585532	0.806497176052073	-0.310258613090824	0.779658331648104	1
BMS1	ENSGALG00000002624	1077.53434095851	1092.0261406861	1019.56714204815	0.93364719402007	-0.0990506066164542	0.750777137506969	1
RXRA	ENSGALG00000002626	534.839461420602	517.654981043554	603.577382928793	1.1659839179216	0.221547890000875	0.29368087372394	1
TMEM248	ENSGALG00000002629	116.658833960805	111.762204561488	136.245351558073	1.21906463900429	0.285774624644389	0.701766551285954	1
ZNF76	ENSGALG00000002630	181.499038647904	182.103239201931	179.082236431797	0.983410494050659	-0.0241343445345436	1	1
LRRC75A	ENSGALG00000002631	133.566222116457	125.501407801697	165.825479375499	1.32130373897891	0.401962148907303	0.140810836051135	1
CALCRL	ENSGALG00000002632	22.2124499963828	22.9840993519422	19.1258525741455	0.832134088931761	-0.265112073912863	0.624624196317956	1
ENSGALG00000002633	ENSGALG00000002633	5.97309243988206	5.9711531825097	5.98084946937147	1.00162385498502	0.00234082746580467	1	1
HDAC3	ENSGALG00000002634	352.277546382898	346.448334821893	375.594392626919	1.08412815094063	0.116535302631763	0.633295468581239	1
RBP7	ENSGALG00000002637	1.20488076813397	1.19803120096289	1.23227903681826	1.02858676454156	0.0406634948781584	0.876550829863032	1
ENSGALG00000002638	ENSGALG00000002638	5.40717766003134	5.64406629390009	4.45962312455634	0.790143646855485	-0.339813138094986	0.702531390515064	1
TRPC1	ENSGALG00000002639	348.475656644358	339.029069710671	386.262004379109	1.13931824403361	0.188170789152424	0.534012172369236	1
SELP	ENSGALG00000002643	1.40298303071775	1.69094710346785	0.251126739717335	0.148512475169871	-2.75134397120295	0.594089479111923	1
RPL10A	ENSGALG00000002644	3751.60607010996	3783.20036383166	3625.22889522313	0.958243959236529	-0.0615350965727324	0.98622323685755	1
PIWIL1	ENSGALG00000002645	11.2517608029322	12.1929873223505	7.4868547252587	0.614029566940893	-0.703619968523195	0.477418499686584	1
FAM171B	ENSGALG00000002646	484.470556569985	396.830424215156	835.031085989299	2.10425167788182	1.07330726770877	0.00198725042277985	0.174223871115261
PLS1	ENSGALG00000002647	16.595808839714	13.7560828288374	27.9547128832203	2.03217102070785	1.0230218196026	0.0373311488601826	0.61761631851961
FUK	ENSGALG00000002648	472.285911543896	481.70919705985	434.59276948008	0.902189063718632	-0.148498296986296	0.76051161134259	1
UBE4B	ENSGALG00000002649	579.263220031116	551.374427395001	690.818390575578	1.25290248559293	0.325274132915078	0.377156855915632	1
ST3GAL2	ENSGALG00000002651	385.394396614004	378.795984698079	411.788044277704	1.08709717344528	0.120480905757772	0.707265119732995	1
FZD10	ENSGALG00000002652	27.2556399627124	29.3843042211154	18.7409829291001	0.637788895325719	-0.648849116140061	0.802031522655407	1
C19H17ORF85	ENSGALG00000002653	426.272533833155	410.789326894938	488.205361586024	1.18845678215706	0.249089441100004	0.403381970354372	1
ITGAV	ENSGALG00000002655	36.4479874274375	37.4530916726915	32.4275704464219	0.865818254199455	-0.207863877421628	0.556962542062934	1
CRK	ENSGALG00000002656	318.226413983408	310.210227934119	350.291158180566	1.12920570193114	0.175308318816123	0.751813349990403	1
ATF6	ENSGALG00000002658	420.424552335472	418.140148963871	429.562165821873	1.02731624046699	0.0388803572392797	0.958040757374554	1
WDR5	ENSGALG00000002659	941.612777336989	944.084653519989	931.725272604986	0.986908609446281	-0.019011601698323	0.911883887204609	1
YWHAE	ENSGALG00000002661	7303.2470379015	7293.01779391124	7344.16401386252	1.00701303923788	0.0100823641014412	0.949239794214325	1
ATR	ENSGALG00000002663	204.991404353565	198.447660332771	231.16638043674	1.16487329731731	0.220173042199042	0.54279964412297	1
ANXA11	ENSGALG00000002664	285.59936294567	301.955735787446	220.173871578562	0.729159427968434	-0.455693805996825	0.223121916707173	1
PCYOX1L	ENSGALG00000002665	873.313833946162	893.675405933177	791.8675459981	0.886079599752699	-0.174491787743463	0.797099886217861	1
RAB11FIP3	ENSGALG00000002666	684.034144165725	687.530218722846	670.049845937245	0.97457512075895	-0.0371547014314468	0.792844612290782	1
OLFML2B	ENSGALG00000002667	986.12180626072	1001.93520645885	922.86820546818	0.921085714444429	-0.118592677930185	0.562254402854412	1
ZC3H15	ENSGALG00000002670	2160.88175309626	2199.42403735858	2006.71261604697	0.912380960634107	-0.13229175376707	0.923351423563798	1
TMEM132D	ENSGALG00000002671	188.071026624793	204.304963038139	123.135280971413	0.602703327125864	-0.730480065909279	0.292912444533215	1
SBNO2	ENSGALG00000002672	857.210068565331	856.27968738375	860.931593291654	1.00543269445304	0.00781650816855624	0.923715048801361	1
GRPEL2	ENSGALG00000002673	325.584015254348	322.568496498844	337.646090276365	1.04674230106527	0.0659063068952187	0.801407893373665	1
SCUBE3	ENSGALG00000002675	145.793501184768	156.931581927921	101.241178212155	0.645129405874819	-0.632339516540142	0.0678428429970047	0.760181315535645
DYM	ENSGALG00000002677	174.383147267342	164.231225552363	214.99083412726	1.3090740412134	0.388546698406527	0.359441424438507	1
CSPG4	ENSGALG00000002678	254.867115507284	257.269626198394	245.257072742844	0.953307533294715	-0.0689863978693544	0.823584716479589	1
GLT1D1	ENSGALG00000002679	143.815675696302	154.745150932742	100.097774750541	0.646855647153993	-0.628484299780494	0.0539500048162615	0.712648492939412
HSD17B7	ENSGALG00000002681	558.7995751835	609.880381210712	354.476351074651	0.581222747927976	-0.782836926533521	0.0187544351881829	0.478937595136653
BRD3	ENSGALG00000002682	1739.56508034112	1712.809865547	1846.58593951757	1.07810328318482	0.108495396087507	0.500056067314325	1
DECR2	ENSGALG00000002683	68.5653854809915	66.231100770233	77.9025243240257	1.17622270229636	0.234161241365152	0.539537450436754	1
ECD	ENSGALG00000002686	430.161324290195	426.904442389781	443.188851891853	1.03814532688138	0.0540084164273798	0.761109191254645	1
NME4	ENSGALG00000002688	4.86000019096911	4.35214505334266	6.89142074147492	1.58345382725283	0.663074799690348	0.425292108456939	1
NUP35	ENSGALG00000002689	78.6937268876112	77.7653220076926	82.4073464072853	1.05969273038095	0.0836460000538032	0.791888654318184	1
PDPR	ENSGALG00000002690	190.949331480283	187.16301162252	206.094610911337	1.10115032411959	0.13901143262435	0.81593115801231	1
ENSGALG00000002692	ENSGALG00000002692	3.48107118359888	3.46908678082661	3.52900879468795	1.01727313775848	0.0247070947146875	0.810889579056131	1
FAM149B1	ENSGALG00000002693	182.47066911596	181.04814792745	188.160753869998	1.0392857150099	0.0555923269686025	0.884745592980227	1
SLC15A4	ENSGALG00000002695	303.392698194704	299.590402857413	318.601879543869	1.06345822998711	0.0887633689131598	0.880230946062299	1
ENSGALG00000002696	ENSGALG00000002696	7771.21038541313	7829.53390790976	7537.91629542663	0.962754154217466	-0.0547606517225345	1	1
DUSP19	ENSGALG00000002697	224.15457409118	231.290201226076	195.612065551596	0.845742986579852	-0.241708786531617	0.572886018400446	1
VAV2	ENSGALG00000002699	2879.12443642887	2662.90720367038	3743.99336746284	1.40597966098945	0.491575724423324	0.0439244502471962	0.659602313358817
DNAJC9	ENSGALG00000002701	523.413426303642	528.840922882555	501.703439987989	0.948684979319211	-0.0759989899621524	0.938418153873878	1
ENSGALG00000002702	ENSGALG00000002702	915.539028765403	934.446453211713	839.909330980163	0.898830883346366	-0.153878399291225	0.716064916891028	1
TFAM	ENSGALG00000002703	597.208939347923	600.543325258219	583.871395706738	0.972238589873074	-0.0406176965008295	0.917062080215346	1
AFAP1L1	ENSGALG00000002704	266.037371828363	301.329781447572	124.867733351528	0.414388955355392	-1.27094254327782	0.0203067934046401	0.495914135660023
CISD1	ENSGALG00000002705	118.573705617174	119.935498630583	113.126533563534	0.943228108901919	-0.084321382539631	0.647402782109554	1
XRN1	ENSGALG00000002706	330.513576804852	302.818284282215	441.294746895403	1.4572922765923	0.543290255372564	0.117099181287679	0.925664441949285
CHRNB2	ENSGALG00000002707	476.856018083038	504.631792463045	365.752920563009	0.724791671919469	-0.464361716420307	0.227566236516013	1
LINGO1	ENSGALG00000002708	1096.68601715139	1156.05752326399	859.199992701005	0.743215605980536	-0.428147299256213	0.140274272985097	0.997591291774747
MYO1C	ENSGALG00000002709	92.4324196722701	99.2097670741197	65.3230300648719	0.658433458633857	-0.602890445976743	0.078452812864624	0.788068136127855
IPMK	ENSGALG00000002710	75.2354259507397	74.6025475821034	77.7669394252846	1.04241667269738	0.0599320640623098	0.838070357237729	1
LIPG	ENSGALG00000002712	706.246041607301	741.996378325211	563.244694735662	0.759093590196469	-0.397650325467432	0.371505339118519	1
TMEM132C	ENSGALG00000002714	338.095665315545	315.768878698145	427.402811785143	1.353530511136	0.436727408992457	0.364616720863328	1
XPO6	ENSGALG00000002715	1359.13586898133	1367.54221214033	1325.51049634535	0.969264776310494	-0.0450372710523782	0.979517365360289	1
TMCO1	ENSGALG00000002716	706.028598996187	713.981847985841	674.215603037572	0.944303563094145	-0.0826773808831363	0.98501505612373	1
CSNK1D	ENSGALG00000002719	1493.9395743819	1449.28730739746	1672.54864231969	1.154049051408	0.206704545230477	0.408766788825405	1
AQP5	ENSGALG00000002720	0	0	0	NA	NA	NA	NA
MST1	ENSGALG00000002722	170.10798900749	177.556556656436	140.313718411705	0.790248026059694	-0.339622568424084	0.362360895507578	1
ANKS1A	ENSGALG00000002723	400.364875188753	387.317481313466	452.554450689901	1.16843280389825	0.224574767693441	0.681121374917555	1
UAP1	ENSGALG00000002725	399.09601819411	408.843796646641	360.104904383986	0.880788475543925	-0.183132502443299	0.769973851033368	1
KIF1B	ENSGALG00000002726	650.53090837659	642.305792180316	683.431373161687	1.06402804004269	0.0895361702916388	0.775644493227879	1
SLC16A3	ENSGALG00000002728	811.951252301159	756.060563642332	1035.51400693646	1.36961780144683	0.453773358233243	0.286262021888322	1
GK5	ENSGALG00000002729	102.063715461797	112.807768299982	59.0875041090551	0.523789318763292	-0.932941454680234	0.0400586569412932	0.632333627505002
AKAP7	ENSGALG00000002732	78.4788365440247	81.9270589627526	64.6859468691129	0.789555339689684	-0.340887707208582	0.488975624452482	1
UHMK1	ENSGALG00000002734	687.478623433048	685.305577816029	696.170805901126	1.01585457412987	0.0226938861667771	1	1
TAF11	ENSGALG00000002735	374.149989421327	382.982099230835	338.821550183294	0.884692916101742	-0.176751323643807	0.756442855950712	1
ENSGALG00000002736	ENSGALG00000002736	1.76175516580298	1.63721832857086	2.25990251473148	1.38033057368968	0.465013817662904	0.59336188696604	1
INPP5K	ENSGALG00000002739	563.774800911638	559.682597094987	580.143616178241	1.03655825496354	0.0518011987293386	0.871916003823506	1
MPP2	ENSGALG00000002740	227.816822361893	242.0367923332	170.936942476662	0.70624362861883	-0.50176214769551	0.170939876215456	1
TMEM132B	ENSGALG00000002742	152.370694872806	110.215103083958	320.993062028197	2.91242355218482	1.5422201811553	3.6620194444448e-05	0.0106607019903856
PCDH15	ENSGALG00000002744	39.9759832383262	40.4224656397093	38.190053632794	0.944772987704088	-0.08196037810155	0.70143411539546	1
GLG1	ENSGALG00000002745	5737.71484491112	5603.74172643694	6273.60731880785	1.11953898396328	0.16290476578879	0.629438240243912	1
HMG20A	ENSGALG00000002746	309.775489635903	307.379610320321	319.359006898231	1.03897264547062	0.05515767083173	0.942059784281302	1
FASN	ENSGALG00000002747	7138.29424224079	7232.94354825354	6759.69701818978	0.934570686622042	-0.0976243079823537	0.556385328850779	1
ENSGALG00000002749	ENSGALG00000002749	83.7140822225765	88.3174355961594	65.3006687282449	0.739385924052855	-0.435600516188334	0.393255214328297	1
NCKAP1	ENSGALG00000002750	1116.00465874898	1105.13524322498	1159.48232084496	1.04917685681743	0.0692578894950158	0.877908335104299	1
ENSGALG00000002752	ENSGALG00000002752	0.632534756967953	0.608162056864043	0.730025557383594	1.20037997955337	0.263491162369452	0.840697354472013	1
RFWD3	ENSGALG00000002755	233.293261168218	221.9337937131	278.73113098869	1.25592018378694	0.328744781017994	0.224797923635528	1
TMEM121	ENSGALG00000002756	835.361844029462	768.322904258585	1103.51760311297	1.43626800268025	0.52232497622369	0.0770929192482381	0.785351690161392
PEAK1	ENSGALG00000002759	486.21443169394	445.162717532162	650.421288341053	1.46108661557908	0.547041705973321	0.200543242893653	1
SIRT1	ENSGALG00000002761	633.727733386318	602.662809680083	757.987428211258	1.25773055187133	0.330822881584689	0.336130240669858	1
UHRF1BP1	ENSGALG00000002762	430.367492937552	411.729129279012	504.920947571709	1.22634254335098	0.294362010487988	0.432208605295064	1
FRZB	ENSGALG00000002763	823.969894466752	827.673601031058	809.155068209528	0.977625802250476	-0.0326457325134852	0.953961526670029	1
ATP1B3	ENSGALG00000002764	242.368819623279	247.596908924784	221.456462417257	0.894423372969215	-0.16097020587197	0.460548912402971	1
NBR1	ENSGALG00000002765	562.140309223327	519.666917886683	732.033874569904	1.40865975757481	0.494323190543413	0.0912632504795295	0.83763568673819
MLKL	ENSGALG00000002766	0.531332488444143	0.664165610555179	0	0	-Inf	0.780403272430511	1
DNAJC12	ENSGALG00000002769	230.312166659714	229.985369276222	231.619356193683	1.00710474289127	0.0102137371593978	0.693558337476496	1
ENSGALG00000002771	ENSGALG00000002771	22.2429096770948	24.7845156970429	12.0764855973023	0.487259293057044	-1.03723839392044	0.178964992266786	1
SNRPC	ENSGALG00000002773	661.934495195129	679.825513445092	590.370422195277	0.868414630694733	-0.203544062793208	0.764574943638327	1
TSPAN3	ENSGALG00000002774	1789.27209728799	1801.16102334863	1741.71639304541	0.966996493077167	-0.0484174372735134	0.895646931278285	1
FA2H	ENSGALG00000002775	34.5229062316075	36.2074316816804	27.7848044313158	0.767378494989301	-0.381989759458006	0.323734232859519	1
ACAA2	ENSGALG00000002777	479.544376618323	487.218761459305	448.846837254395	0.921242925682954	-0.118346459237383	0.675809728718467	1
C26H6ORF106	ENSGALG00000002778	1400.35827865324	1367.70046452438	1530.98953516869	1.11938949710095	0.162712116530807	0.51627239873029	1
PAN2	ENSGALG00000002779	707.555025097247	688.423679103218	784.080409073361	1.13895037732396	0.18770489195545	0.360759615815171	1
BRCA1	ENSGALG00000002781	297.16263971639	283.810588557867	350.570844350483	1.23522820671296	0.304777602359398	0.310563221786254	1
SLC43A2	ENSGALG00000002783	84.9627984840648	85.0075520830474	84.7837840881343	0.997367669231383	-0.00380265767092381	0.670434741164813	1
APEH	ENSGALG00000002784	537.621179382182	562.632607882918	437.575465379238	0.777728590999645	-0.36266131851087	0.275595199334472	1
PSTPIP1	ENSGALG00000002786	0.160060250970243	0.200075313712803	0	0	-Inf	1	1
MED23	ENSGALG00000002787	728.046964576696	716.062188775089	775.986067783122	1.0836852998907	0.115945861670196	0.682611580544789	1
MAP2	ENSGALG00000002789	3187.14468637022	3197.27350840774	3146.62939822014	0.984160219620118	-0.0230348918887825	1	1
ABLIM3	ENSGALG00000002790	28.8998478022326	34.3450115479348	7.11919281942384	0.20728462442028	-2.27031498806517	0.00794753096675131	0.33232868369912
SPDEF	ENSGALG00000002792	1.88543947681115	2.20336721251629	0.613728533990612	0.278541193907357	-1.8440373890419	0.778887565449486	1
PDXDC1	ENSGALG00000002796	227.320632228275	215.685241098763	273.862196746323	1.26973081399168	0.344522674570437	0.274758414347073	1
PGD	ENSGALG00000002797	789.209206585691	812.673042181478	695.353864202543	0.855637911079206	-0.224927688922192	0.495110858457605	1
WDR59	ENSGALG00000002798	474.211587478717	466.304390032997	505.840377261598	1.08478579244301	0.117410188577454	0.529669954978201	1
GRK7	ENSGALG00000002800	17.0338291689395	16.7304052814075	18.2475247190677	1.09068037576748	0.125228381355078	0.922023287398458	1
PACSIN1	ENSGALG00000002802	669.678087127878	705.215984895238	527.526496058442	0.748035364139977	-0.418821618272648	0.187043680118695	1
MTA1	ENSGALG00000002803	2346.7437832052	2308.75607073347	2498.69463309214	1.08226878740738	0.114058844915431	0.554906511625031	1
RND2	ENSGALG00000002804	2.94784678776547	3.14770161966295	2.14842746017554	0.682538474026514	-0.551017723253689	0.743312497629851	1
LMAN1	ENSGALG00000002805	374.364985816779	369.946128096012	392.040416699848	1.05972298917561	0.0836871946270049	0.721385840177896	1
UBTD2	ENSGALG00000002810	125.99507297067	120.167858701836	149.303930046006	1.24246143402175	0.313201071257117	0.395759233025437	1
RPS10	ENSGALG00000002813	5317.4599644504	5344.63573981558	5208.75686298971	0.974576587920929	-0.0371525295457988	0.906521336839923	1
STK10	ENSGALG00000002816	12.3665380747923	13.3562758498082	8.40758697472847	0.629485873852268	-0.667754091767449	0.156493644599093	1
CPLX4	ENSGALG00000002817	0	0	0	NA	NA	NA	NA
VAT1	ENSGALG00000002818	1672.92102051713	1683.37068372618	1631.12236768092	0.968962085088945	-0.0454878799429024	0.685469225007507	1
DFFA	ENSGALG00000002820	105.558359510323	104.484604390017	109.853379991545	1.0513834132107	0.0722888800191645	0.967598212191963	1
ENSGALG00000002823	ENSGALG00000002823	6.04814424858018	6.22442753792632	5.34301109119566	0.858393974167092	-0.220288146320615	1	1
GPS1	ENSGALG00000002827	535.037199218141	529.64408407404	556.609659794544	1.05091263459998	0.0716427388830539	0.82445465863031	1
UNC80	ENSGALG00000002828	1234.86508460882	1157.30602941102	1545.10130540004	1.33508446870046	0.416931021853016	0.200541187840915	1
SCARF1	ENSGALG00000002829	120.937173298851	124.128116749231	108.173399497333	0.871465726946217	-0.198484167813527	1	1
NUDT3	ENSGALG00000002830	282.038078505556	280.007902997058	290.158780539547	1.03625211086487	0.0513750405207141	0.887601700763418	1
SH3PXD2B	ENSGALG00000002831	386.205992427505	428.457153375847	217.201348634139	0.506938317922324	-0.980117877917563	0.0337382213124213	0.600550791095748
IFI35	ENSGALG00000002832	59.6489326661581	63.9682748075351	42.3715641006502	0.662384036901665	-0.59426018980421	0.20864012274701	1
NTAN1	ENSGALG00000002835	331.569366167357	342.742906345864	286.875205453327	0.836998228531796	-0.256703525506126	0.585818856213985	1
PEX14	ENSGALG00000002836	338.445738690922	341.970875679931	324.345190734888	0.948458520305281	-0.0763434144065629	0.700450744482344	1
RPL27	ENSGALG00000002837	5383.64342070429	5531.517279201	4792.14798671742	0.866335174389914	-0.207002801023729	0.760523921186719	1
SEC11C	ENSGALG00000002839	308.046445808306	321.826664267586	252.925571971187	0.785906203722417	-0.347570954794381	0.413998822308943	1
GRM4	ENSGALG00000002840	463.85015271736	409.189935741652	682.491020620189	1.66790764143107	0.738039403327858	0.0406003859018782	0.636240830002724
RFNG	ENSGALG00000002841	296.43152055218	287.493238366718	332.184649294027	1.15545204186786	0.208457380623138	0.386276853372589	1
RILP	ENSGALG00000002843	130.14971711464	133.988097671914	114.796194885544	0.856764122188198	-0.223030027760112	0.674147356618635	1
RCN2	ENSGALG00000002844	1814.40546764375	1806.33306910933	1846.69506178141	1.0223447122584	0.0318817234912772	0.71940281169276	1
CTNNA3	ENSGALG00000002845	36.956064493668	21.4077944252266	99.1491447674336	4.63145071360542	2.21146416098091	4.40783993228682e-09	9.53226869927971e-06
NEURL1B	ENSGALG00000002846	41.379319072861	43.035284638496	34.755456810321	0.807603739635346	-0.308280503756265	0.479213306478891	1
ENSGALG00000002847	ENSGALG00000002847	567.964869747921	581.622066797784	513.336081548468	0.882593888458745	-0.180178337513173	0.71217321186378	1
7.	ENSGALG00000002848	9.25186537684291	9.61877809528769	7.78421450306378	0.80927269825232	-0.30530216958196	0.83730619685579	1
DCXR	ENSGALG00000002849	220.028440134316	239.310273970024	142.901104791483	0.597137358212139	-0.743865265209877	0.0549467204575152	0.717673385923956
RASA2	ENSGALG00000002850	321.884735560742	319.102041290139	333.015512643151	1.04360195032523	0.0615715454369418	0.774702021831894	1
ENSGALG00000002852	ENSGALG00000002852	1101.6364053236	1037.80621308974	1356.95717425904	1.30752461986051	0.386838111761902	0.365952441766174	1
CFDP1	ENSGALG00000002853	1342.82383342955	1378.16303280047	1201.46703594586	0.871788756011278	-0.19794949838905	0.739476971625767	1
PDZD2	ENSGALG00000002854	104.581996991771	109.023838658353	86.8146303254392	0.796290347081697	-0.328633526030229	0.3424326056648	1
SARDH	ENSGALG00000002855	349.843641476326	347.170434001608	360.536471375199	1.03849992990339	0.0545011188036139	0.553299180289031	1
RUNDC1	ENSGALG00000002856	242.119619857952	243.507509055438	236.568063068009	0.971502127329268	-0.0417109399578289	0.933091736989863	1
RAC3	ENSGALG00000002859	118.201628402526	124.386754507815	93.4611239813665	0.751375211542271	-0.412394573763868	0.287717415014677	1
MLN	ENSGALG00000002860	0	0	0	NA	NA	NA	NA
TMEM170A	ENSGALG00000002861	195.080483236517	190.832613204249	212.071963365592	1.1112983247712	0.152246155965643	0.474012570918794	1
RRN3	ENSGALG00000002862	394.701914355333	389.908499092967	413.875575404799	1.06146846341536	0.0860615089256827	0.780137603497818	1
ERGIC1	ENSGALG00000002863	841.330243684481	829.162387829192	890.001667105635	1.0733743837992	0.102153363554493	0.860916265716875	1
LRRTM3	ENSGALG00000002864	14.9741606894645	16.923873877353	7.1753079379102	0.423975502884831	-1.2379471859658	0.496448723771398	1
KANSL1L	ENSGALG00000002866	108.099571299048	101.308877801263	135.262345290191	1.33514799715317	0.416999669197297	0.424231404146436	1
RPL26L1	ENSGALG00000002868	4724.03109707102	4788.11315523557	4467.70286441281	0.933082138948116	-0.0999240081971094	0.958614214085391	1
ENPP3	ENSGALG00000002869	1.38861575817369	1.44636189136698	1.15763122540053	0.80037453441644	-0.321252829262366	1	1
LEMD2	ENSGALG00000002870	376.541699821216	369.512330090587	404.659178743731	1.09511684940129	0.131084814171448	0.557881863713776	1
PHACTR4	ENSGALG00000002871	1265.44969961086	1262.36877869809	1277.77338326194	1.01220293532587	0.0174985631916747	0.771523882716708	1
MALT1	ENSGALG00000002872	190.101699309294	182.139481549996	221.950570346483	1.21857473436125	0.285194733282067	0.472898170289049	1
RSL1D1	ENSGALG00000002873	719.947957753856	728.059994222438	687.49981187953	0.944290054851557	-0.0826980187529332	0.878060309736096	1
ZBTB38	ENSGALG00000002874	106.3838149235	112.476444371214	82.0132971326463	0.729159759549052	-0.45569314994057	0.185218110351474	1
LRRC45	ENSGALG00000002877	183.883158783786	186.663993091968	172.759821551058	0.925512299878531	-0.111675931527497	0.833941520073455	1
C13H5ORF41	ENSGALG00000002878	131.357954560962	126.827648824592	149.47917750644	1.1786008720636	0.237075238773195	0.319428435001794	1
ENSGALG00000002880	ENSGALG00000002880	366.704001729287	374.931453806581	333.794193420111	0.890280583373803	-0.167668003250047	0.740561983110087	1
C26H6ORF125	ENSGALG00000002881	330.97185129225	337.573604650331	304.564837859923	0.902217571706771	-0.148452710440215	0.942262392057394	1
BNIP1	ENSGALG00000002882	111.657608951932	111.444071446717	112.51175897279	1.00958047846075	0.0137559193354773	0.891348007356386	1
SCAPER	ENSGALG00000002883	869.041773291653	847.819421915875	953.931178794766	1.12515844074332	0.17012817084665	0.612720050083755	1
NKX2-5	ENSGALG00000002886	10.375123357645	12.7980156029135	0.683554376571309	0.0534109660263032	-4.22672021176536	0.0108883520580355	0.375462126320141
CASZ1	ENSGALG00000002888	654.881311836032	623.231814406861	781.479301552717	1.25391432768313	0.326438780955761	0.463664484059682	1
ASPSCR1	ENSGALG00000002889	770.026527624468	777.87060149028	738.650232161221	0.949579828246602	-0.0746388064931498	0.813524149550142	1
ACADL	ENSGALG00000002891	801.997655044498	833.775935087274	674.884534873394	0.80943153486764	-0.30501903842893	0.320405419419323	1
ENSGALG00000002892	ENSGALG00000002892	56.1254293591636	53.4255370959418	66.9249984120509	1.25267806464663	0.325015693020064	0.312114340617449	1
STC2	ENSGALG00000002893	18.4305162879301	19.6878478708994	13.4011899560529	0.680683335422415	-0.554944304970464	0.351731387373825	1
PACS2	ENSGALG00000002894	743.878054127571	694.452879118775	941.578754162756	1.35585693784951	0.439204961701782	0.127170820812376	0.95776710719291
ENPP1	ENSGALG00000002896	11.1684894839966	12.5178981295114	5.77085490193713	0.461008297258156	-1.11713537827728	0.193896663779365	1
SLC16A14	ENSGALG00000002897	22.0641247704518	22.1003412980157	21.919258660196	0.991806342020794	-0.0118696443164846	1	1
ALPK2	ENSGALG00000002898	20.7527263195753	19.5415766657204	25.5973249349949	1.30989046446275	0.389446175897505	0.401572075933319	1
AACS	ENSGALG00000002899	857.589974703096	888.78354838408	732.815679979157	0.824515351697844	-0.2783817393542	0.355407870524222	1
NOTUM	ENSGALG00000002900	29.1447024223873	30.4357382648028	23.9805590527254	0.787907914179217	-0.343901068657646	0.461901238447141	1
ENSGALG00000002903	ENSGALG00000002903	521.984730406423	524.799511966783	510.72560416498	0.973182315377813	-0.0392179909576532	0.962671225582169	1
REEP3	ENSGALG00000002904	23.965231762064	23.4836368896997	25.8916112515211	1.10253839186542	0.140828893233596	0.777700755409117	1
TARDBP	ENSGALG00000002906	2865.52468583734	2827.44604254869	3017.83925899192	1.06733752424559	0.0940164719017168	0.655264273084899	1
MYL1	ENSGALG00000002907	1.43364468834325	1.22124156630409	2.28325717649989	1.86961960638945	0.902744768615337	0.465889672833443	1
TRAIP	ENSGALG00000002908	302.898044855041	298.276414354146	321.384566858618	1.07747227535408	0.107650747528966	0.480534974833419	1
CTGF	ENSGALG00000002909	76.4143558159963	90.5318856032351	19.9442366670412	0.22030068780903	-2.1824540955493	0.0145040844221208	0.427977598072364
GSPT1	ENSGALG00000002910	915.814504844035	927.209540630642	870.234361697606	0.938551992363792	-0.0914914275640281	0.917054063268636	1
MOXD1	ENSGALG00000002911	4.68060184158635	4.60926645438012	4.96594339041126	1.07738258127651	0.107530645517835	0.790913350348029	1
BRI3BP	ENSGALG00000002913	97.9315280534729	93.500707238982	115.654811311436	1.23694049731442	0.306776101531641	0.695728894678292	1
NEDD4L	ENSGALG00000002917	580.665454952756	597.747326173032	512.337970071653	0.857114616223887	-0.2224399556589	0.46678182973617	1
MON1A	ENSGALG00000002919	526.461302324372	532.530105214715	502.186090763002	0.943019156748936	-0.0846410163878694	0.804447778887177	1
LANCL1	ENSGALG00000002921	93.5233921430923	95.399694175032	86.0181840153334	0.901661003834182	-0.149342967407695	0.473903028806227	1
NOTCH2	ENSGALG00000002922	1017.93660036895	1013.98224833311	1033.75400851234	1.01949911865985	0.0278605281690153	0.808574116825518	1
ENSGALG00000002923	ENSGALG00000002923	68.7604890105142	72.2989234842084	54.6067511157376	0.755291344381702	-0.404894841155089	0.212093471875535	1
SNX29	ENSGALG00000002924	44.9433412079794	42.8353595060794	53.3752680155793	1.24605626358766	0.3173692123156	0.597802118900131	1
ETFA	ENSGALG00000002925	3070.32269913518	3080.63459652262	3029.0751095854	0.983263355220573	-0.0243502181131362	0.691136999774294	1
DBH	ENSGALG00000002926	24.2421898774162	24.5186713776517	23.1362638764746	0.943618172457864	-0.0837248922252163	0.840051804570645	1
GATAD2A	ENSGALG00000002928	2002.20543234414	1966.29796553506	2145.83529958045	1.0913072877012	0.126057389490985	0.721691535331636	1
TRIP12	ENSGALG00000002929	1687.56798936712	1653.98799744035	1821.88795707417	1.10151219954054	0.139485473358518	0.696069206174951	1
STX7	ENSGALG00000002930	228.527677313767	232.777922510505	211.526696526815	0.908706007191337	-0.138114478763739	0.619621388856684	1
REG4	ENSGALG00000002931	3.42709051048547	4.08390028811577	0.799851399964291	0.195854781834874	-2.35214374247187	0.276724519237851	1
NME2	ENSGALG00000002932	5535.8982468912	5639.50953993861	5121.4530747016	0.908138028392687	-0.139016504701891	0.776139583621068	1
PSME3	ENSGALG00000002937	2334.06694267488	2354.62473203955	2251.83578521621	0.956345932570623	-0.0643955259180768	0.998562569804692	1
ENSGALG00000002939	ENSGALG00000002939	0	0	0	NA	NA	NA	NA
CPPED1	ENSGALG00000002940	123.559302662811	123.452945892243	123.98472974508	1.00430758333868	0.0062011826335614	0.930025036310278	1
RBM6	ENSGALG00000002941	695.784090083239	666.725024304458	812.020353198366	1.21792391705334	0.284424011800701	0.331678836299343	1
JMJD1C	ENSGALG00000002942	1801.62841700667	1701.92659924817	2200.43568804064	1.29290868890156	0.370620389053334	0.277997307294428	1
PRPF8	ENSGALG00000002943	2797.97763091159	2736.19875879081	3045.0931193947	1.11289178449171	0.154313314542027	0.655637462555352	1
CPS1	ENSGALG00000002944	17.0381735373291	16.8522518366497	17.7818603400467	1.05516227222379	0.0774648864489558	0.838217543526273	1
C15orf27	ENSGALG00000002945	1160.17436247279	1035.86410397563	1657.41539646143	1.60003169344346	0.678100482313172	0.0103974152944513	0.36947434912536
ENSGALG00000002946	ENSGALG00000002946	18.192236119512	18.8318773937411	15.6336710225957	0.830170603584733	-0.268520248001718	0.472847115243249	1
TXNL1	ENSGALG00000002948	498.475363935141	511.228696794121	447.462032499225	0.875267830826453	-0.192203547564779	0.487229716359042	1
NRG4	ENSGALG00000002952	167.732095329131	165.202864961051	177.849016801449	1.07654922838886	0.106414292499682	0.59198717237309	1
MBTD1	ENSGALG00000002954	235.763098509462	212.774122759417	327.719001509642	1.54022019811212	0.62313662105963	0.111100176600734	0.911344878708152
ADAMTSL2	ENSGALG00000002955	131.87544470666	157.709630460785	28.5387016901601	0.180957254206847	-2.46627915131911	0.00234198544906982	0.187653022847767
SLC12A3	ENSGALG00000002957	18.3695509671796	18.9497988860596	16.0485592916597	0.846898660410893	-0.239738747371857	0.703586485928769	1
DNER	ENSGALG00000002958	69.3511173290362	81.6715410498724	20.0694224456914	0.245733363025881	-2.0248343503156	0.0155251643779642	0.438408197764309
NRBF2	ENSGALG00000002959	305.784769481629	311.698756697002	282.128820620135	0.905132967515776	-0.14379834966995	0.788483827928387	1
HMGCS2	ENSGALG00000002960	7.55142604004576	7.31288518807855	8.50558944791462	1.16309626490245	0.217970507946047	0.73505453094713	1
ENSGALG00000002961	ENSGALG00000002961	1.58693817571623	1.57212922446007	1.64617398074087	1.04709839059587	0.06639701147165	0.844514067634412	1
PID1	ENSGALG00000002963	3.90165951887538	4.56316597394755	1.25563369858668	0.275167220687447	-1.86161947574959	0.317171760664464	1
DHX37	ENSGALG00000002964	549.471476620189	558.611489005487	512.911427079001	0.918189899731839	-0.123135532676914	0.816359661179226	1
ZNF365	ENSGALG00000002967	151.974434543471	142.444640776467	190.093609611486	1.33450868053219	0.416308689758648	0.18988051575265	1
ZNF341	ENSGALG00000002968	308.293899471301	291.024736739024	377.37055040041	1.29669578823059	0.374840055310939	0.108440919333422	0.905474509493875
MAU2	ENSGALG00000002969	1807.19769570921	1788.27350620132	1882.89445374077	1.05291189922086	0.0743847261313632	0.667568361008906	1
NSD1	ENSGALG00000002971	2171.19206614299	2087.19828046432	2507.16720885765	1.20121180259879	0.264490555388232	0.523489967060366	1
BECN1	ENSGALG00000002973	634.600830286987	637.727636835524	622.09360409284	0.975484780900727	-0.0358087301928091	0.839903723014808	1
SPHKAP	ENSGALG00000002974	8.17873057556557	8.31462396371875	7.63515702295284	0.918280496660968	-0.122993190343777	1	1
RTKN2	ENSGALG00000002980	86.1816459731514	79.7008659329787	112.104766133842	1.40656898543753	0.492180311634457	0.231414139289475	1
ERCC4	ENSGALG00000002981	140.704629749797	142.048688382074	135.328395220688	0.952690213208369	-0.069920926422693	0.825919834779549	1
SLC2A6	ENSGALG00000002982	0.529021292841031	0.535713246192622	0.502253479434671	0.937541647521779	-0.0930453154970029	0.841819901007944	1
RAB24	ENSGALG00000002984	368.339526927678	372.953039470254	349.885476757373	0.938148881302467	-0.0921112027729664	0.863878780711316	1
UTP18	ENSGALG00000002985	386.898439818752	384.559730491396	396.253277128178	1.0304076212604	0.0432151692890764	0.843854464460404	1
WNK4	ENSGALG00000002986	503.670375378053	530.547570859892	396.161593450697	0.746703246249177	-0.421393091800372	0.178894334428622	1
SERPINF2	ENSGALG00000002987	7.05509370062344	5.972916045092	11.3838043227492	1.90590395659476	0.930475419963691	0.383819727045404	1
PHGDH	ENSGALG00000002988	3373.0297908343	3306.33850875464	3639.79491915291	1.10085368135033	0.138622727559643	0.345001125812753	1
UBE2Q2	ENSGALG00000002989	496.325299284746	484.330035433384	544.306354690191	1.12383357394538	0.168428405824947	0.474066674769741	1
PRELID1	ENSGALG00000002990	1322.86121328018	1347.89363498203	1222.73152647279	0.907142444135876	-0.14059898700789	0.769913865238791	1
ARID5B	ENSGALG00000002991	136.991257434907	146.775490595483	97.8543247926034	0.666693903700126	-0.584903559825529	0.081882972943998	0.798723684194079
DAW1	ENSGALG00000002992	3.05295719937582	3.01171192602264	3.21793829278853	1.06847479833114	0.095552880153582	1	1
CA10	ENSGALG00000002993	198.584126455246	179.086052087444	276.576423926456	1.54437724603706	0.627025203712969	0.080034062981264	0.791299329193428
SUGP1	ENSGALG00000003000	548.512132703331	555.760333017597	519.519331446266	0.934790233454492	-0.0972854337452036	0.974000002655056	1
CCL20	ENSGALG00000003003	3.03007656854162	3.47952595147246	1.23227903681826	0.354151414303086	-1.49756179118789	0.842944330634938	1
CHRNB4	ENSGALG00000003005	466.227133206292	377.673747331703	820.440676704647	2.17235294351575	1.1192585177341	0.0738889046945483	0.780007140352909
KIF2B	ENSGALG00000003007	0.428884052601919	0.352393184197241	0.734847526220634	2.08530573000335	1.06025891500075	0.758247861686813	1
NUP93	ENSGALG00000003010	416.988719685563	419.519402499393	406.865988430241	0.969838310233647	-0.0441838511629613	0.827071397373655	1
TOM1L1	ENSGALG00000003011	52.9396157270351	63.6064878491767	10.2721272384687	0.161494960432746	-2.63043894960981	0.0337606502326914	0.600550791095748
C10orf107	ENSGALG00000003013	3.48010532595037	2.89224319580396	5.831553846536	2.01627368507474	1.0116914807531	0.348783179232383	1
CHRNA3	ENSGALG00000003014	323.150741353003	290.362469918723	454.303827090122	1.56460932164301	0.645802465406646	0.198513950340906	1
SERPINF1	ENSGALG00000003015	38.8955141281149	46.2501777439895	9.47685966461693	0.20490428635917	-2.28697793072152	0.0641412093556358	0.749658255772812
MASP2	ENSGALG00000003016	9.79703544263609	9.80484256014167	9.76580697261379	0.996018744075855	-0.0057552022618484	0.988238059337225	1
SCARB1	ENSGALG00000003018	127.416494254879	130.316931769327	115.814744197087	0.888716014294211	-0.170205609715587	0.684922875136799	1
WDR7	ENSGALG00000003019	328.468737995183	325.107290278282	341.914528862789	1.05169751367347	0.0727198203387328	0.894673327437623	1
CHRNA5	ENSGALG00000003021	31.4072242984813	28.6582571007261	42.4030930895023	1.47961172029641	0.56521863349192	0.171225761328735	1
ENSGALG00000003022	ENSGALG00000003022	27.2827686293152	28.0883243184759	24.0605458726724	0.856603106681088	-0.223301185361803	0.770209202834035	1
ARMC6	ENSGALG00000003024	524.561715530883	524.854088040659	523.39222549178	0.997214725802487	-0.00402390772044434	0.900536889375203	1
ENSGALG00000003025	ENSGALG00000003025	12.8921322154297	11.5543603218064	18.243219789923	1.57890348594138	0.658922985885071	0.297546118591389	1
MKL2	ENSGALG00000003026	167.390188766899	161.489482307695	190.993014603713	1.18269630860419	0.242079667661078	0.800809739370044	1
ADAMTS13	ENSGALG00000003028	21.1920188221643	21.8246686119578	18.6614196629904	0.855060848564992	-0.225901004948082	0.577157304997135	1
PPAPDC2	ENSGALG00000003029	119.416178044628	114.403727817797	139.46597895195	1.21906848327589	0.285779174118347	0.30394440014038	1
ENSGALG00000003030	ENSGALG00000003030	357.220429214105	360.093633951375	345.727610265025	0.960104755175177	-0.0587362707965931	1	1
SMYD4	ENSGALG00000003031	157.854890698425	158.315398578851	156.012859176722	0.985455998451203	-0.0211366398879669	1	1
STXBP4	ENSGALG00000003033	128.397423160524	123.700458183874	147.185283067125	1.18985236779271	0.250782580704509	0.629886069708533	1
SS2	ENSGALG00000003034	7.43589532196787	7.76836034045439	6.10603524802174	0.786013390267705	-0.347374204912049	0.742131020835635	1
FAM78B	ENSGALG00000003035	89.4605145439641	90.6671635064564	84.6339186939948	0.933457223330562	-0.0993441839547814	0.710021557014065	1
ENSGALG00000003038	ENSGALG00000003038	416.254764416641	429.172259332228	364.584784754294	0.849506874749014	-0.235302472226334	0.385069357175103	1
SRM	ENSGALG00000003039	508.454244376811	532.357033170062	412.843089203806	0.775500394435331	-0.366800579841662	0.273835234284929	1
PXMP4	ENSGALG00000003042	208.559201364606	205.286136190478	221.651462061119	1.07971958639943	0.110656679204172	0.657501555298487	1
BBS2	ENSGALG00000003043	408.992595227182	415.260768866928	383.919900668194	0.924527259619901	-0.113212236871022	0.846318460897755	1
E2F1	ENSGALG00000003045	1319.09983001346	1164.8253219852	1936.19786212651	1.66222164438069	0.733112767143635	0.012234438406371	0.39278962990228
PSMA4	ENSGALG00000003046	883.888821900288	904.640658810305	800.881474260221	0.885303425686683	-0.17575609086875	0.762166892188538	1
SUGP2	ENSGALG00000003047	762.2120984127	711.680740929573	964.337528345206	1.35501422602166	0.438307998223546	0.222169312389708	1
ENSGALG00000003048	ENSGALG00000003048	5.58844210181152	5.9729150898967	4.05055014947078	0.678152976981434	-0.560317343298483	0.540964329446878	1
SIAT8C	ENSGALG00000003049	44.7402731049997	43.2873775605299	50.5518552828788	1.16781976945106	0.22381763913016	0.62042963865779	1
ENSGALG00000003050	ENSGALG00000003050	2.71172089031523	3.38965111289404	0	0	-Inf	0.0282760136262453	0.557275781108924
ENSGALG00000003051	ENSGALG00000003051	0.701244001805309	0.417275298368741	1.83711881555158	4.40265412962007	2.13837351130151	0.457576238767857	1
AGFG1	ENSGALG00000003052	802.289136160295	801.454575703912	805.627377985827	1.00520653622602	0.00749195730037875	0.777320797548563	1
PRDX6	ENSGALG00000003053	980.318356897623	1011.27164322427	856.505211591056	0.846958596465968	-0.239636649690236	0.521079140057665	1
ENSGALG00000003058	ENSGALG00000003058	16.377541777563	15.4265140512877	20.1816526826642	1.30824453376617	0.387632230957279	0.392456818044683	1
HLF	ENSGALG00000003059	57.0852198429746	57.9109464071835	53.782313586139	0.9287072120698	-0.106704256376603	0.931979667126718	1
HYKK	ENSGALG00000003063	47.4918087561516	46.5086587956342	51.4244085982214	1.10569536791391	0.144953960855773	0.698943761879299	1
TADA1L	ENSGALG00000003064	285.937902100509	291.372845774452	264.198127404737	0.906735583758716	-0.141246192001037	0.855859180092492	1
NECAB3	ENSGALG00000003065	197.776196075395	171.565051323165	302.620775084316	1.76388356923749	0.81875533434929	0.00229839103854628	0.187653022847767
FECH	ENSGALG00000003066	65.8551577619394	65.2896493690894	68.1171913333393	1.04330766042662	0.061164656151534	0.916330245298926	1
MRPL44	ENSGALG00000003067	940.773486236279	944.598147272784	925.474842090258	0.97975508925384	-0.0295069330846727	0.758434947758156	1
EZH1	ENSGALG00000003068	159.54296718795	157.104496307563	169.296850709498	1.07760665473295	0.107830665267516	0.735361010414544	1
ENSGALG00000003069	ENSGALG00000003069	1.5777133434492	1.54314172348111	1.71599982332156	1.11201699572384	0.153178837934728	1	1
OGFOD1	ENSGALG00000003071	647.719337024953	648.041262456901	646.431635297159	0.997516165631739	-0.00358787321376855	0.8267310512818	1
RPA1	ENSGALG00000003072	439.004291176801	436.702752447834	448.21044609267	1.0263513192448	0.0375246488550657	0.884143457239143	1
RHOBTB1	ENSGALG00000003073	316.55156819966	289.633020973289	424.225757105141	1.46470093665275	0.550606124543381	0.438587842448775	1
HOMER3	ENSGALG00000003074	1257.61676596518	1084.39850346492	1950.48981596618	1.7986836109916	0.846941438398095	0.00317704666452895	0.207302294860514
SLC34A1	ENSGALG00000003075	2.65606344769657	3.02946601106132	1.16245319423757	0.383715542604923	-1.38189089162269	0.63093266187946	1
FASLG	ENSGALG00000003076	4.27297496930252	3.90897682481881	5.72896754723735	1.46559261003112	0.551484134053541	0.338238455645788	1
MMD	ENSGALG00000003078	2280.08858028472	1707.3279828793	4571.13096990638	2.67735960269184	1.42081092387903	2.82117262038955e-06	0.00158173744916507
MFF	ENSGALG00000003079	318.809629494723	318.762537624085	318.997996977277	1.0007386669555	0.00106527775924181	0.796276822590134	1
SUCO	ENSGALG00000003081	773.956870434817	756.262683234615	844.733619235624	1.1169843996832	0.159609036620826	0.600919122794732	1
DPH1	ENSGALG00000003082	151.792319612376	156.286090423624	133.817236367384	0.856232541262396	-0.223925428441814	0.451004837013935	1
NUDT21	ENSGALG00000003084	792.481222993303	800.760583806034	759.363779742378	0.948303144659174	-0.076579774808353	1	1
CDK1	ENSGALG00000003085	952.292743211706	939.966487535161	1001.59776591789	1.06556752735338	0.0916220227694967	0.509362272730472	1
EXOSC10	ENSGALG00000003086	519.127747775583	513.128299160287	543.125542236766	1.05845953755731	0.0819661195286228	0.790229116486066	1
NARS	ENSGALG00000003087	707.488142178583	707.350930018791	708.036990817749	1.00096990160024	0.00139859408908133	0.954930881902885	1
PARN	ENSGALG00000003091	396.170237652263	383.061735753525	448.604245247216	1.17110168773386	0.227866351688782	0.414412954379933	1
ERLIN2	ENSGALG00000003092	1678.08813314099	1679.91792035886	1670.76898426954	0.994553938630907	-0.00787847859443589	0.876850105123097	1
CBFA2T2	ENSGALG00000003096	1816.40146946761	1534.01263661169	2945.95680089133	1.92042538019656	0.941425907783669	0.00172548683236053	0.157351925712492
FAM83D	ENSGALG00000003097	55.3853044331403	53.4741680279928	63.0298500537303	1.17869716122998	0.237193099053016	0.488772554226189	1
PCTP	ENSGALG00000003099	215.673276999738	203.914211046045	262.709540814507	1.28833365495642	0.365506273587294	0.15616928826186	1
PROSC	ENSGALG00000003101	337.869643222379	339.219032468676	332.47208623719	0.980110354709802	-0.0289838974663776	0.946669457380809	1
MST1R	ENSGALG00000003103	12.813598800288	11.9794008982246	16.1503904085415	1.34818014237549	0.431013280754083	0.353464456450789	1
ANKFN1	ENSGALG00000003105	0.747851712866636	0.934814641083295	0	0	-Inf	0.505596768215534	1
TOX2	ENSGALG00000003106	467.594065526456	369.581255711114	859.645304787822	2.32599811679781	1.21784992875973	0.0084246849664411	0.345200279462877
AMFR	ENSGALG00000003107	943.28738355582	961.697078329173	869.648604462407	0.90428537640284	-0.145149961461533	0.610398241271983	1
SMG6	ENSGALG00000003108	889.130233076791	875.392451993632	944.081357409431	1.07846641270366	0.108981246521166	0.739902631527646	1
PINK1	ENSGALG00000003109	753.942410368807	757.310753834543	740.469036505865	0.977761153867944	-0.0324460062066293	0.986323976418091	1
ENSGALG00000003110	ENSGALG00000003110	0.174256754075471	0.217820942594339	0	0	-Inf	1	1
BFAR	ENSGALG00000003111	235.700783181842	225.103801781202	278.088708784402	1.2353798851194	0.304954745537861	0.445378250898003	1
RGS14	ENSGALG00000003113	458.21040644768	490.750429945153	328.050312457788	0.668466683757059	-0.581072436403036	0.0695217006122028	0.764284316534151
NOG	ENSGALG00000003114	0.995245253488978	1.06034468530606	0.734847526220634	0.693027028289884	-0.52901647583023	1	1
COL4A3	ENSGALG00000003115	12.4143941369563	13.3232232901306	8.77907752425904	0.658930450468565	-0.601801896815258	0.459349478039159	1
ADGRA2	ENSGALG00000003118	154.310061247968	179.450897107244	53.7467178108667	0.299506542888702	-1.73934057504533	0.172914404714023	1
NCOR2	ENSGALG00000003120	4804.33690102501	4754.52622449616	5003.57960714039	1.0523823764734	0.0736589939933758	0.78405793621387	1
[truncated: 15,109 more rows]
