# Supplementary material for: Identification of molecular signatures specific for distinct cranial sensory ganglia in the developing chick
Source: Neural Dev. 2016 Jan 27;11:3. doi: 10.1186/s13064-016-0057-y (PMC4730756; doi:10.1186/s13064-016-0057-y)
Supplement: Additional file 6: — Differential expression analysis results for all pairwise comparisons between ganglia using both DESeq (i) and EdgeR (ii). Data are available as compiled .xlsx spreadsheets (A) or individual .csv files (B). (ZIP 24942 kb) [file 13064_2016_57_MOESM6_ESM.zip › Patthey Supp Fig 3Bi dseq results Top_vs_others.csv]

gene_name	ensembl_id	baseMean	baseMean_others	baseMean_profundal	foldChange	log2FoldChange	pval	padj
PANX2	ENSGALG00000000003	329.692644457894	345.877554947754	264.953002498453	0.766031211647936	-0.384524919483423	0.078138708041131	0.748019063531989
RFK	ENSGALG00000000004	584.005561373535	486.484421146654	974.090122281061	2.00230486309327	1.00166164999216	0.000625860427519474	0.0649634382794225
C10orf88	ENSGALG00000000011	567.737528984359	556.748877244045	611.692135945612	1.09868589043868	0.13577898494129	0.727094102402602	1
DUSP11	ENSGALG00000000013	124.534426797002	116.233696150864	157.737349381556	1.35707075146972	0.440495938246557	0.256172674679005	0.93627840413513
ENSGALG00000000014	ENSGALG00000000014	10.1066135410134	9.75161765670289	11.5265970782555	1.18201897203512	0.241253191726383	0.803095037942553	1
ENSGALG00000000017	ENSGALG00000000017	186.673439988338	164.783815670067	274.231937261421	1.66419217898493	0.734822043851197	0.083487711296164	0.758134668864673
AAK1	ENSGALG00000000019	434.089214262435	447.731603530358	379.519657190745	0.847649918384669	-0.238459543886321	0.611178028011241	1
NFU1	ENSGALG00000000033	283.617744372848	289.451732340928	260.281792500528	0.899223474655035	-0.153248396599044	0.772082458814985	1
ENSGALG00000000038	ENSGALG00000000038	0.40032264954042	0.500403311925525	0	0	-Inf	1	1
FAM195A	ENSGALG00000000040	89.4778734856315	84.878168611897	107.87669298057	1.27095924364053	0.345917767604514	0.210798835479249	0.91178470102013
GNAI3	ENSGALG00000000041	1869.54066246838	1843.11293864559	1975.25155775955	1.07169317535748	0.0998919228200407	0.861760578785529	1
USF1	ENSGALG00000000043	506.35404766838	502.387018168107	522.222165669472	1.03948180741949	0.0558645089655377	0.710390276332792	1
WFIKKN1	ENSGALG00000000044	14.7654877454623	14.1523518667059	17.2180312604877	1.21661978324564	0.28287836892992	0.757131298550279	1
ENSGALG00000000048	ENSGALG00000000048	67.3225199944869	55.5810603109164	114.288358728769	2.05624646398338	1.04001319792482	0.00991579080345702	0.340804797856874
CSDC2	ENSGALG00000000049	1208.93646105191	1137.61247240033	1494.2324156582	1.31348104201549	0.393395377641228	0.117329538998999	0.810745268101703
OAT	ENSGALG00000000054	482.521017639168	502.093397007178	404.231500167125	0.805092244942122	-0.312774002720684	0.637558935522481	1
LAMTOR3	ENSGALG00000000055	273.349041297562	271.514326532478	280.687900357901	1.03378670268556	0.0479385505259068	0.805359381395983	1
DAPP1	ENSGALG00000000056	100.524284186564	117.946305249544	30.8361999346416	0.261442695211183	-1.93543333347991	0.0128316654229122	0.394007608868245
TUBB3	ENSGALG00000000059	43400.1773458127	41601.3488254066	50595.4914274372	1.21619834106287	0.282378526753386	0.204945088388397	0.90934103890225
ARMC1	ENSGALG00000000062	595.247072098536	603.094569701935	563.857081684942	0.934939742474576	-0.0970547096031304	1	1
PSMA5	ENSGALG00000000065	1255.71623247146	1259.06726565273	1242.31209974638	0.986692398124048	-0.0193277010541917	0.944509646704855	1
SPR	ENSGALG00000000067	236.766501677502	236.577204429775	237.523690668413	1.00400074994934	0.00576034692593101	0.795135415829295	1
DDIAS	ENSGALG00000000071	15.3471601588306	16.659318943235	10.0985250212129	0.606178743298132	-0.722184832464986	0.501040904454749	1
SCRIB	ENSGALG00000000075	577.784935706465	599.992218765282	488.955803471196	0.814936907810927	-0.295239724269639	0.388440720741104	1
NRBP2	ENSGALG00000000076	282.99370359879	255.406165417621	393.343856323466	1.54007189168789	0.622997698557028	0.0288781115181309	0.555321141972448
FER1L5	ENSGALG00000000080	622.462247908664	561.829857068994	864.991811267344	1.53959744286271	0.62255318007254	0.0793742489449446	0.751656900494661
IL4I1	ENSGALG00000000081	3.19482201594143	3.47872434795477	2.05921268788808	0.591944771105173	-0.756465517292588	0.679294187978827	1
GFPT1	ENSGALG00000000085	1790.86829594476	1770.72954358409	1871.42330538745	1.05686569254362	0.0797920493670962	0.651967581117968	1
TIMM17A	ENSGALG00000000086	569.556563249134	586.409321406489	502.145530619715	0.856305505879973	-0.223802493138651	0.737517149571769	1
INTS4	ENSGALG00000000091	404.085379231135	399.315988509849	423.162942116281	1.05971950608695	0.0836824527812242	0.833685487559198	1
ADIPOR1	ENSGALG00000000094	842.337597485587	830.25027612941	890.686882910295	1.07279323900094	0.101372050175168	0.632201665940666	1
ANTXR1	ENSGALG00000000098	9.76467304036519	11.9536206768252	1.0088824945251	0.0843997414508096	-3.56661761037077	0.0690796645573979	0.726560800308772
ENSGALG00000000099	ENSGALG00000000099	185.03450685152	170.440446882558	243.410746727368	1.42812783690418	0.514125126014748	0.155748883559521	0.869880433498036
UBE2T	ENSGALG00000000102	0	0	0	NA	NA	NA	NA
ENSGALG00000000104	ENSGALG00000000104	4.64000365674077	5.54778394729469	1.0088824945251	0.181853241602364	-2.45915345228342	0.319782635209402	0.975757154940157
LRIF1	ENSGALG00000000106	287.547967977105	303.362201756944	224.291032857749	0.739350622980555	-0.43566939753445	0.200116400548713	0.907316158621919
TRIM7.1	ENSGALG00000000107	66.24855231422	72.2781924181172	42.1299918986311	0.582886628582466	-0.778712788283318	0.493241973536294	1
AFMID	ENSGALG00000000109	283.336609825318	257.562922967989	386.431357254635	1.50033767594205	0.585287239775025	0.0496157914151511	0.656541827309927
PLP1	ENSGALG00000000112	4.97639151276114	5.65372740781006	2.26704793256546	0.400982885986643	-1.31838743134703	0.495011793943663	1
ZMAT3	ENSGALG00000000113	78.4718702239456	82.5793675258398	62.0418810163686	0.751300026570864	-0.412538941598964	0.570251486344868	1
GKN1	ENSGALG00000000114	0	0	0	NA	NA	NA	NA
HEP21	ENSGALG00000000115	0	0	0	NA	NA	NA	NA
TRIM27.1	ENSGALG00000000117	7.06320977847659	7.39733700352803	5.72670087827084	0.774157088630624	-0.369301753332492	0.562785723642701	1
GKN2	ENSGALG00000000119	0	0	0	NA	NA	NA	NA
BMP-10	ENSGALG00000000120	0	0	0	NA	NA	NA	NA
GNB2L1	ENSGALG00000000122	7493.5043023829	7461.08717616285	7623.1728072631	1.02172413044819	0.0310057154930543	0.842087996430281	1
B-BTN2	ENSGALG00000000123	0.357976439173319	0.447470548966649	0	0	-Inf	1	1
TCF25	ENSGALG00000000129	851.513942608719	813.422822603841	1003.87842262823	1.23414095932878	0.303507183555844	0.30274276158519	0.965841923050917
ARHGAP25	ENSGALG00000000132	1.83356345919993	2.12380724157907	0.672588329683399	0.316689912585158	-1.65885718045824	0.937307278781473	1
Blec2	ENSGALG00000000136	0.52461377630249	0.487620137957262	0.672588329683399	1.37932845124282	0.463966038111197	0.531061790653853	1
SNRPE	ENSGALG00000000137	1405.52083251202	1359.15176165748	1590.9971159302	1.17058091731419	0.22722466531107	0.327370298373165	0.977855029534241
ENSGALG00000000139	ENSGALG00000000139	0.539951607014462	0.674939508768078	0	0	-Inf	1	1
ENSGALG00000000140	ENSGALG00000000140	8.91600229890962	8.1894891662886	11.8220548293937	1.44356437738001	0.529635447619535	0.924220313442341	1
BLB1	ENSGALG00000000141	26.1040533498007	26.8943999473484	22.94266695961	0.853064838945106	-0.229272694176724	0.992048187284638	1
CEPT1	ENSGALG00000000142	244.602351509725	239.583139937608	264.679197798194	1.10474884779923	0.143718426433045	0.637447997556818	1
SUPT6H	ENSGALG00000000146	1327.86001477747	1365.13811707471	1178.74760558853	0.863463990086526	-0.211792082051363	0.492651287723961	1
ENSGALG00000000149	ENSGALG00000000149	0.256714437293518	0.320893046616897	0	0	-Inf	1	1
RPL9	ENSGALG00000000150	4461.12100179849	4330.3442364085	4984.22806335845	1.15100042658324	0.2028883681612	0.343320849252446	0.980425403656074
ADAMTS19	ENSGALG00000000151	65.3023760424543	77.2715034267766	17.4258665051651	0.225514785300872	-2.14870607169059	0.130788252055681	0.838795977331932
DENND2D	ENSGALG00000000154	4.62594059904473	4.76663530447451	4.06316177732565	0.852417170139176	-0.230368441436904	0.811827709044362	1
OR6A2	ENSGALG00000000155	0.154860527454327	0.193575659317909	0	0	-Inf	1	1
BRD2	ENSGALG00000000156	5862.63616472987	5683.76794860106	6578.10902924512	1.15735003412027	0.210825265582533	0.591644786493533	1
DMA	ENSGALG00000000158	43.6450292861152	44.9838028177416	38.2899351596095	0.851193824469371	-0.23244041096524	0.692327619054277	1
ZNF638	ENSGALG00000000160	609.028766383622	587.872616031685	693.653367791372	1.17993821939477	0.238711323225974	0.696254641443229	1
ISOC1	ENSGALG00000000161	16.0435803612156	17.3784506935241	10.7040990319818	0.615940927114437	-0.699136101508919	0.330207141785058	0.977855029534241
ENSGALG00000000162	ENSGALG00000000162	14.564979013014	14.3022395760695	15.6159367607923	1.09185255062577	0.126778040466518	0.75488549003133	1
MYBPH	ENSGALG00000000164	44.4131121654114	41.7471336724854	55.0770261371157	1.31930078288023	0.399773517205016	0.502446705580125	1
CDS2	ENSGALG00000000165	139.997762869041	152.26588731087	90.9252651017261	0.597147967332241	-0.743839633604709	0.10081572245828	0.793015464995872
DMB2	ENSGALG00000000166	89.2287968300638	91.303435121146	80.9302436657352	0.886387719786807	-0.173990200780721	0.783337568507784	1
7.	ENSGALG00000000168	162.291685483173	146.022752397454	227.36741782605	1.55706843004292	0.638832349371464	0.666017561555409	1
PCNA	ENSGALG00000000169	497.520464650557	530.752108415495	364.593889590803	0.686938184153916	-0.541747814515136	0.097322183754709	0.783042803336409
TMEM230	ENSGALG00000000171	60.029551472348	63.3522550955626	46.7387369794899	0.737759641057571	-0.438777225939583	0.420584047740835	1
MYOG	ENSGALG00000000172	2.60850253892577	1.9990087607137	5.04647765177406	2.52449001272627	1.33599196987514	0.455796572964009	1
KLF3	ENSGALG00000000177	36.7634749538496	44.404934950793	6.19763496607611	0.139570860152007	-2.84093033029158	0.015078963773404	0.421955070577097
BF1	ENSGALG00000000178	0	0	0	NA	NA	NA	NA
TAP2	ENSGALG00000000181	6.69062977126931	6.13592744377771	8.90943908123572	1.45201180471431	0.538053182351268	0.67165054744612	1
ENSGALG00000000182	ENSGALG00000000182	6.41505716095946	5.78837117949077	8.9218010868342	1.54133188943476	0.62417754562114	0.70133970322117	1
STAMBP	ENSGALG00000000183	619.870789606169	597.750759820664	708.350908748189	1.18502719923051	0.244920172832087	0.447123597478487	1
SLC27A6	ENSGALG00000000184	1.54326626331156	1.92908282913945	0	0	-Inf	0.415849949992958	1
MTCH1	ENSGALG00000000186	37.2114003603398	36.4086646581219	40.4223431692114	1.11023965170868	0.150871124335295	0.744248632269821	1
ENSGALG00000000187	ENSGALG00000000187	56.0884570862894	52.5609395155681	70.1985273691746	1.33556454690812	0.417449702108521	0.622462713300639	1
ENSGALG00000000188	ENSGALG00000000188	2.46053093332256	2.3086398710499	3.06809518241318	1.32896222615175	0.410300098656209	0.668205597131953	1
YTHDC2	ENSGALG00000000189	495.771149172396	487.443627716682	529.081234995255	1.08542035409021	0.118253867846451	0.631196880189815	1
ENSGALG00000000193	ENSGALG00000000193	165.739601942047	170.563980180332	146.442088988906	0.858575701822137	-0.219982750609355	0.800296070684121	1
ENSGALG00000000194	ENSGALG00000000194	24.9875481215214	26.0080560635812	20.9055163532823	0.803809262106142	-0.315074893557371	0.467342890728421	1
SVCT2	ENSGALG00000000195	66.4604308635867	75.5995342543968	29.9040173003466	0.395558221294299	-1.3380380376338	0.0136465719010024	0.403480088744873
DAD1	ENSGALG00000000196	1042.22787750598	999.833075155878	1211.80708690641	1.21200940138681	0.277400889637201	0.308033229255206	0.969885943065753
ENSGALG00000000199	ENSGALG00000000199	9.32620165705155	9.20234950169633	9.82161027847243	1.06729376847314	0.0939573270403573	0.398581454845545	1
PLEKHM1	ENSGALG00000000201	789.805424388467	727.438140491642	1039.27455997576	1.42867757700107	0.514680366716477	0.0911665271025481	0.767944842759329
RASSF2	ENSGALG00000000206	1323.1827006385	1289.31235223682	1458.6640942452	1.13135043786292	0.178045875974506	0.688472463526899	1
MCC	ENSGALG00000000208	94.6741504954577	103.905846114624	57.747368018791	0.555766303611893	-0.847449729016972	0.162580619467278	0.874722035793246
PRNP	ENSGALG00000000209	421.770924562462	417.204061042883	440.038378640777	1.05473177212325	0.0768761551139099	0.96467691395034	1
DCP2	ENSGALG00000000215	203.105352953416	209.433089548657	177.794406572452	0.848931785113856	-0.23627946246569	0.644927193879283	1
PPFIA4	ENSGALG00000000217	422.717057831369	408.695597023123	478.802901064352	1.17153917133407	0.228405192651434	0.602622393983406	1
ENSGALG00000000218	ENSGALG00000000218	557.534569099835	560.031889755473	547.545286477283	0.977703763827375	-0.0325306881931994	0.842755430266655	1
ENSGALG00000000220	ENSGALG00000000220	1667.8540836122	1707.37152096844	1509.78433418725	0.884274052627331	-0.177434538513636	0.497167895303532	1
PROM2	ENSGALG00000000221	3.99411172259518	3.16771223206225	7.29970968472689	2.3044106124421	1.20439780695093	0.316338534972114	0.974073605800894
Gga.5519	ENSGALG00000000223	346.624902075792	352.222057901676	324.236278772259	0.920545069504904	-0.119439737832028	0.681182059841645	1
MGAT4C	ENSGALG00000000225	68.810831363426	72.9153257489872	52.3928538211814	0.718543780515294	-0.476852032835161	0.548480233540372	1
TMEM9	ENSGALG00000000226	113.868800236666	120.287783462416	88.1928673336666	0.733182246734331	-0.447756241986144	0.307457294564388	0.969789720993419
CRMP2A	ENSGALG00000000227	9649.86988034685	9848.14749282148	8856.75943044831	0.899332533037729	-0.153073436255969	0.812695158656561	1
CBX1	ENSGALG00000000230	3522.17815093923	3518.14606884585	3538.30647931273	1.00573040745676	0.00824363322548992	0.712477940990762	1
BNIP3L	ENSGALG00000000231	1504.25264615553	1537.12240444873	1372.77361298277	0.893080218601784	-0.163138327400653	0.790748756738429	1
SP2	ENSGALG00000000233	446.764700376874	427.462445027865	523.973721772913	1.2257772065538	0.293696783099961	0.418687219207453	1
EPB41L4A	ENSGALG00000000234	439.640631428039	479.97650913156	278.297120613956	0.579814043644531	-0.786337817626459	0.0306132613326715	0.566350175088781
PPP2R2A	ENSGALG00000000235	563.065803309538	598.40797184858	421.697129153369	0.704698381357918	-0.504922194580233	0.203004118058566	0.907316158621919
MVP	ENSGALG00000000238	222.850053167274	221.628803813321	227.735050583085	1.02755168400813	0.0392109607069217	0.839740144723106	1
ENSGALG00000000239	ENSGALG00000000239	0.0502253479434671	0.0627816849293338	0	0	-Inf	1	1
STARD4	ENSGALG00000000241	539.241436455285	572.960980226268	404.363261371354	0.705743105248924	-0.502784965540093	0.287859774050511	0.952587504399089
EBF2	ENSGALG00000000242	1311.24437883269	1181.37705096323	1830.71369031055	1.5496438574102	0.631936690218513	0.0490987924119457	0.654914398117846
RDM1	ENSGALG00000000243	508.205956991442	492.659628437078	570.391271208898	1.15777960743083	0.211360650971612	0.398404567482394	1
CAMK4	ENSGALG00000000244	16.1054400636985	18.0561972855099	8.30241117645275	0.459809507238571	-1.12089179867873	0.13988694730833	0.84636635026119
WDR36	ENSGALG00000000247	564.929246534914	565.45883043885	562.810910919169	0.995317219615041	-0.00677169161472723	0.964519632118008	1
GH1	ENSGALG00000000249	7.19787408502625	7.34556149312491	6.60712445263162	0.899471668546451	-0.152850254534836	1	1
CD79B	ENSGALG00000000251	7.37799855624748	7.68845060410277	6.13619036482636	0.798104934374153	-0.325349651261107	0.94188411769474	1
SCN4A	ENSGALG00000000252	4.33917543751486	4.65694550129028	3.06809518241318	0.658821362964869	-0.602040758184084	0.859291445950596	1
6.	ENSGALG00000000253	86.7876147469666	87.8966375749972	82.3515234348441	0.936913239309959	-0.0940126382650042	0.914706054718031	1
MAN2A1	ENSGALG00000000255	302.771422386716	302.52812095284	303.744628122221	1.00402113749145	0.00578964242920438	0.770509117437249	1
HEATR1	ENSGALG00000000258	451.913422486242	474.231051208572	362.642907596922	0.764696674063688	-0.387040495583465	0.20427652559548	0.907916624230696
PSMF1	ENSGALG00000000259	724.756660573475	704.718136607672	804.910756436685	1.14217403331112	0.191782491213548	0.504236552799007	1
ENSGALG00000000264	ENSGALG00000000264	392.798934966085	371.909305089495	476.357454472444	1.28084306564423	0.357093721357539	0.279647366555567	0.947683419502612
THRA	ENSGALG00000000270	323.469095012164	299.894416691689	417.767808294067	1.39304963694459	0.478246664757523	0.102118494134898	0.793015464995872
C2CD2L	ENSGALG00000000271	171.305102827989	178.387314774886	142.976255040401	0.801493397783515	-0.319237458505308	0.429408310500393	1
CDCA2	ENSGALG00000000272	89.4429432470387	91.7832834965742	80.0815822488968	0.872507271456308	-0.196760940126399	0.333512657714044	0.978076116811976
FER	ENSGALG00000000273	59.6739633297198	65.9007610537733	34.7667724335058	0.527562533081174	-0.922585985296666	0.161395933424728	0.873023438971543
ENSGALG00000000274	ENSGALG00000000274	3.70333045832632	4.31462171339781	1.25816543804036	0.291605040166902	-1.77791243914242	0.333957657182451	0.978600660942305
KCTD9	ENSGALG00000000275	443.309639982721	440.732488343196	453.618246540823	1.02923714166402	0.0415754250755757	0.884206154041075	1
FBXL17	ENSGALG00000000276	200.957483625741	209.397223607218	167.198523699831	0.798475360941067	-0.324680204716817	0.647461337202513	1
GnRH-I	ENSGALG00000000277	4.07967495704076	3.20249990931809	7.58837514793147	2.36951611641022	1.24459247358331	0.11478720846681	0.806333532144114
EFNA5	ENSGALG00000000280	296.122890279683	284.93225596392	340.885427542737	1.19637359550441	0.258667975002188	0.249449646161687	0.935932742379019
HOXB4	ENSGALG00000000284	184.856555092271	229.226951318942	7.37497018558927	0.0321732245844333	-4.95799565139572	0.0482029505251588	0.650353177406287
DPAGT1	ENSGALG00000000285	298.900792010126	309.031475200934	258.378059246895	0.836089783666523	-0.258270220170475	0.541708739733169	1
ENSGALG00000000287	ENSGALG00000000287	0.137280845859205	0	0.686404229296027	Inf	Inf	0.331921761123934	0.977855029534241
HMBS	ENSGALG00000000291	311.625436532138	311.065230643091	313.866260088326	1.00900463687132	0.0129328043509997	0.749700761512837	1
ENSGALG00000000293	ENSGALG00000000293	6.04942325525859	6.96635633079396	2.38169095311715	0.341884744337462	-1.54841804696172	0.295624171767577	0.959325252985204
IGFN1	ENSGALG00000000295	42.6531029564356	44.2057066768705	36.442688074696	0.824388768198647	-0.278603245728894	0.228577185610593	0.924676515661573
PCNX	ENSGALG00000000296	709.696921131606	742.846424221352	577.098908772622	0.776875125134424	-0.364245376341486	0.167413750255443	0.880445329376977
PKP1	ENSGALG00000000299	4.7526507055613	5.09662399494422	3.37675754802962	0.662547904530396	-0.593903324656433	1	1
VPS11	ENSGALG00000000300	412.547982551826	407.716416682582	431.874246028801	1.05925154925765	0.0830452387841149	0.920035338343556	1
TNNT2	ENSGALG00000000302	103.248351632241	104.730540571013	97.3195958771499	0.929237979165796	-0.10587997471135	0.914831069657282	1
MTFR1	ENSGALG00000000304	722.915052473443	743.224519162069	641.677185718938	0.863369236583289	-0.211950407021317	0.616449367843872	1
METTL22	ENSGALG00000000305	129.498915123077	132.019578066457	119.416263349558	0.904534502370892	-0.144752561139749	0.627386064810729	1
ENSGALG00000000307	ENSGALG00000000307	52.8567862596632	61.2887857931291	19.1287881257996	0.312109105740255	-1.67987764658674	0.000549594312452563	0.0614708777950611
ENSGALG00000000308	ENSGALG00000000308	477.65004194616	442.926312512934	616.544959679064	1.39198088318824	0.477139398026505	0.11425188905176	0.804065595753387
LAD1	ENSGALG00000000309	8.88949213433382	6.49127074258545	18.4823777013273	2.84726649592277	1.50957753149005	0.0455849134376474	0.643852497560564
DOCK5	ENSGALG00000000311	80.7894321331575	93.8633172911435	28.4938915012138	0.303567914745992	-1.71990878003319	0.00256767085782493	0.154243656530769
SIK2	ENSGALG00000000312	206.208552602458	206.505491256471	205.020797986406	0.992810393268328	-0.0104098764394479	0.708889522049989	1
TNNI1	ENSGALG00000000313	102.337679444477	82.3562724457396	182.263307439425	2.213107781918	1.14607371442499	0.00920491077393899	0.327735416152125
NEFL	ENSGALG00000000314	19166.7520670369	19792.1582577348	16665.1273042451	0.842006570846427	-0.248096603055827	0.820938859152942	1
PREP2	ENSGALG00000000316	110.517993253349	106.613347334504	126.136576928727	1.18312181431625	0.242598621321409	0.546278420652732	1
NEFM	ENSGALG00000000317	88659.3908878537	80234.1007815623	122360.551313019	1.52504421587707	0.608851071594753	0.0861544224854113	0.765027130338839
CSRP1	ENSGALG00000000318	112.256933141209	105.473098043304	139.392273532828	1.32159077640441	0.402275523103309	0.294658987183276	0.958122262477095
PIGV	ENSGALG00000000324	97.9527782070847	98.9200579451351	94.0836592548831	0.951108007913477	-0.0723189119159221	0.981886051592746	1
FBN3	ENSGALG00000000327	883.99899666833	1053.25727372546	206.965888439819	0.196500791974371	-2.34739296777145	0.0937206245847644	0.777345662627365
AHCYL1	ENSGALG00000000329	981.375728619213	945.378307388862	1125.36541354062	1.19038632973173	0.251429863899401	0.18422625623216	0.893159558794862
FTSJ3	ENSGALG00000000332	1755.41897115749	1709.76327161185	1938.04176934002	1.13351468096105	0.180803076577187	0.632644471997862	1
PPP1R12B	ENSGALG00000000336	513.676831212614	542.637949116564	397.832359596815	0.733145111292901	-0.447829315869558	0.278148244084696	0.945666011559822
CTXN1	ENSGALG00000000337	161.255155507759	200.297479341832	5.08586017146338	0.0253915335738386	-5.29950865762677	0.0142084035869996	0.412043704022989
JAC	ENSGALG00000000341	0.0763008084115133	0.0953760105143916	0	0	-Inf	1	1
ENSGALG00000000346	ENSGALG00000000346	204.098259916752	205.068829166944	200.21598291598	0.976335524659316	-0.0345510694585565	0.884691086714176	1
PSMC5	ENSGALG00000000349	177.138533471864	178.627226078165	171.183763046658	0.958329627599713	-0.0614061233638169	0.788654954094641	1
TIMM44	ENSGALG00000000352	238.062225769775	241.836413927368	222.965473139405	0.921968158221078	-0.117211169362694	0.848203397677792	1
DHRS7C	ENSGALG00000000353	0	0	0	NA	NA	NA	NA
SLC37A2	ENSGALG00000000356	60.3705986121356	55.3299655853133	80.5331307194246	1.45550661142651	0.541521392707378	0.426886133938304	1
ENSGALG00000000357	ENSGALG00000000357	1.2001198485369	1.50014981067112	0	0	-Inf	0.602804689730537	1
ARID1A	ENSGALG00000000360	3687.67047515154	3733.09824720981	3505.95938691846	0.939155402496809	-0.090564193811981	0.775714207839944	1
NAV1	ENSGALG00000000362	4292.78481905556	4263.12051974704	4411.44201628964	1.03479176717045	0.049340481062607	0.910694929234949	1
SMARCD2	ENSGALG00000000363	5289.59810186989	4612.65748140967	7997.36058371079	1.73378591754156	0.793925770088803	0.0307940542406209	0.566350175088781
STC1	ENSGALG00000000364	33.4959991593194	35.019470546896	27.4021136090129	0.782482235769888	-0.353870095120187	0.611654269434658	1
NKX2-6	ENSGALG00000000365	0.0330062310667775	0.0412577888334719	0	0	-Inf	1	1
RPS6KA1	ENSGALG00000000366	1010.51414800942	990.712419039025	1089.72106389102	1.09993681612271	0.137420653127665	0.615959150675695	1
ASIC2	ENSGALG00000000367	78.8912653275057	76.526325851331	88.3510232322048	1.15451803349145	0.207290708084307	0.75244171939885	1
GAS7	ENSGALG00000000368	99.1792270121211	110.872519156237	52.4060584356596	0.472669502185761	-1.08109631346728	0.0843435599437092	0.760124721008813
CRHR1	ENSGALG00000000371	439.636492775409	502.952753338412	186.371450523398	0.370554588450573	-1.43224200529615	0.0285934489993511	0.554278107290974
HMGN2	ENSGALG00000000372	4518.56206778589	4618.06011154273	4120.56989275853	0.892272901008642	-0.164443070036314	0.521969948336545	1
ENSGALG00000000373	ENSGALG00000000373	240.879137554634	241.421818211705	238.708414926348	0.988760737097182	-0.016306638780818	0.763034436658859	1
RNPEP	ENSGALG00000000374	628.992724192323	642.33549660251	575.621634551577	0.896138602951572	-0.158206208222389	0.54828990067442	1
HNRNPM	ENSGALG00000000377	5508.03076962942	5465.50184508908	5678.14646779079	1.03890669671858	0.0550660929083948	0.784593731275863	1
SLC25A37	ENSGALG00000000378	12.8224769964876	13.1537183993555	11.4975113850161	0.874088302329741	-0.194149063561692	0.887174902086433	1
ITGB3	ENSGALG00000000379	72.5359133352221	85.4203673459593	20.9980972922736	0.245820732744331	-2.02432149583247	0.0740089653567143	0.735136297618072
ENSGALG00000000382	ENSGALG00000000382	0.876000897698321	1.0950011221229	0	0	-Inf	0.764794889372359	1
DHDDS	ENSGALG00000000385	468.609512164946	478.86959988691	427.569161277089	0.892871799291631	-0.163475050340055	0.795662860264103	1
ENSGALG00000000386	ENSGALG00000000386	979.185746294552	1002.04171998326	887.76185153973	0.885952983628828	-0.174697956022792	0.488527491332136	1
LIN28A	ENSGALG00000000388	71.0701209950989	68.0654438487366	83.0888295805482	1.22071972035029	0.287731992726752	0.391480412046093	1
ENTPD4	ENSGALG00000000390	234.893192235332	233.146181228103	241.881236264252	1.03746600090183	0.053064058258075	0.913435098341503	1
SLC6A17	ENSGALG00000000394	526.383039879795	517.108012760554	563.483148356756	1.0896817191995	0.123906805473477	0.822743819879734	1
BTF3	ENSGALG00000000395	234.323550127234	241.888973851277	204.061855231058	0.843617846576684	-0.245338479491013	0.571003872314806	1
METTL2A	ENSGALG00000000396	126.906158235666	125.305683040324	133.308059017035	1.06386283353275	0.0893121525884264	0.610683204281224	1
IPO9	ENSGALG00000000397	874.230173049864	879.278850471022	854.035463365233	0.971290805991449	-0.0420247894083584	0.754735671363021	1
DUSP28	ENSGALG00000000399	0	0	0	NA	NA	NA	NA
KCNC4	ENSGALG00000000400	1100.61888414991	952.772623013846	1692.00392869415	1.77587378963718	0.828529053796875	0.00154486562697804	0.1193172237816
RBM15	ENSGALG00000000401	352.254216713941	362.045707984447	313.088251631916	0.864775482010038	-0.209602474317062	0.656385869946546	1
LOXL2	ENSGALG00000000402	181.723675613494	197.013917494437	120.562708089721	0.611950209523273	-0.708513820067562	0.166959746408393	0.880445329376977
COPS2	ENSGALG00000000404	445.629922030146	460.476196495498	386.24482416874	0.838794333145331	-0.253610980199096	0.43295243072536	1
R3HCC1	ENSGALG00000000405	833.148352923064	871.231369017126	680.816288546816	0.7814414319297	-0.355790345822278	0.283232323382326	0.949985343563111
ENSGALG00000000406	ENSGALG00000000406	0.410190207312686	0.0518021225415284	1.84374254639732	35.5920270432787	5.15348219469232	0.242834470056502	0.931457122556853
ENSGALG00000000407	ENSGALG00000000407	63.1326955658783	59.8791496094141	76.1468793917355	1.27167603228226	0.346731181510928	0.667656216212034	1
LSM7	ENSGALG00000000408	831.323013986111	840.335921054259	795.27138571352	0.946373189326238	-0.0795188920612771	0.904144163630977	1
CHMP7	ENSGALG00000000409	630.716774717825	641.01234676742	589.534486519444	0.919692872520202	-0.120775935095981	0.730005280264125	1
ENSGALG00000000410	ENSGALG00000000410	1382.19540683068	1382.69693603813	1380.18929000084	0.998186409492973	-0.00261883349492865	0.994816941896305	1
CCDC15	ENSGALG00000000412	226.007776759437	226.606287960814	223.613731953927	0.986794029266283	-0.0191791084487425	0.877755836076243	1
SLC16A4	ENSGALG00000000417	25.6098527025823	24.1558426615655	31.4258928666493	1.30096446259153	0.379581553644334	0.335350203762226	0.979677158963844
HBXIP	ENSGALG00000000419	345.860994615352	331.686572130303	402.558684555547	1.21367193724502	0.279378505225305	0.290694124123165	0.954975618701492
KLHDC7A	ENSGALG00000000420	630.12150205057	482.006753923142	1222.58049456028	2.53643851379566	1.34280418829588	0.0458257386159408	0.643852497560564
HEPACAM	ENSGALG00000000421	1.09606056087301	0.971460800370749	1.59445960288206	1.64130102035362	0.714839858440081	0.624201982364133	1
CMTM3	ENSGALG00000000424	55.5479050829373	61.3361859645839	32.3947815563506	0.528151221777234	-0.92097702956117	0.0797874925475292	0.752075451753131
IGSF21	ENSGALG00000000426	1177.02364332862	921.085978355171	2200.77430322244	2.38932559493792	1.2566034641732	0.0271026787653661	0.546464449454161
KDM5B	ENSGALG00000000427	5513.02792196747	5478.51838765429	5651.06605922018	1.03149531668174	0.0447372709428925	0.933954634875471	1
chPKCI	ENSGALG00000000428	738.851538230826	720.075164107775	813.95703472303	1.13037787622016	0.176805134602778	0.559057129664611	1
SPPL2B	ENSGALG00000000430	932.589460274331	949.406181643743	865.322574796683	0.911435581026571	-0.133787402657789	0.520669076002859	1
ENSGALG00000000433	ENSGALG00000000433	1822.90586518196	1829.35789621899	1797.09774103381	0.982365312303369	-0.0256684753961179	0.83771872472644	1
RABIF	ENSGALG00000000436	174.409939547887	173.684191984907	177.312929799805	1.02089273510403	0.0298312906398184	0.585088022725957	1
ENSGALG00000000437	ENSGALG00000000437	0.0511298602773453	0.0639123253466817	0	0	-Inf	1	1
ERMP1	ENSGALG00000000438	175.413146180148	171.694798615301	190.286536439536	1.10828364035588	0.148327154100766	0.91046137170286	1
AP2S1	ENSGALG00000000439	290.711365721848	283.425307861751	319.855597162234	1.12853576688449	0.174452142844485	0.55086307740333	1
Segment	ENSGALG00000000441	6.48863785505587	6.23700158786839	7.49518292380578	1.20172855789947	0.265111062108572	0.620600409360653	1
KCNA2	ENSGALG00000000442	205.470672321558	172.214165791124	338.496698443295	1.96555664795806	0.974937943284	0.00523404724335334	0.245303427770535
SPAG4	ENSGALG00000000443	0.37963796520335	0.302946399180181	0.686404229296027	2.26576130679731	1.17999588426608	0.683328261876139	1
ENSGALG00000000446	ENSGALG00000000446	52.9860976997959	46.6135721247989	78.4761999997839	1.68354829768632	0.751505109839786	0.0410931839389217	0.61651993901625
cKv1.1	ENSGALG00000000447	220.742187777528	211.507402441446	257.681329121857	1.21830879745778	0.284879850893689	0.133116977274738	0.841264664243414
ARHGEF10L	ENSGALG00000000449	1547.21743014127	1451.77791832241	1928.97547741671	1.32869873075747	0.410014024919913	0.265399798766128	0.940169790752139
MEIG1	ENSGALG00000000451	1.02574726675761	0.938981968799005	1.37280845859205	1.46201791323845	0.547960987885396	0.888368946847596	1
tvb	ENSGALG00000000452	21.615172939632	24.2302071201962	11.1550362173752	0.460377253980519	-1.11911153939323	0.179857822697623	0.890931845548631
NUP160	ENSGALG00000000453	609.862072853521	640.520605804335	487.227941050266	0.760674889511834	-0.394648113572443	0.155964331593718	0.869880433498036
KPNB1	ENSGALG00000000454	4232.33911781606	4389.69337688211	3602.92208155187	0.820768507551418	-0.284952718317423	0.356580330673115	0.987302478861869
MRPS21	ENSGALG00000000456	456.469412137266	440.376235969057	520.842116810102	1.18272076072401	0.242109494918581	0.449254848343663	1
TMPRSS9	ENSGALG00000000458	8.70460880176692	9.77744304176365	4.41327184177998	0.45137279991599	-1.14760861168913	0.412136500113858	1
MRC2	ENSGALG00000000461	406.677462054982	484.943948285864	93.6115171314554	0.193035746630812	-2.37306006235947	0.0184333741130637	0.465058513392332
DDX25	ENSGALG00000000463	310.137786013418	272.97094122753	458.805165156971	1.68078390723114	0.749134254017356	0.00836410696583726	0.313527995353209
RHOBTB2	ENSGALG00000000464	1275.62594621971	1239.1892203278	1421.37284978737	1.14701841048244	0.197888547847684	0.521189504477601	1
LCK	ENSGALG00000000466	7.5153947125369	7.94426934067496	5.79989619998466	0.730072955896519	-0.453887455756371	0.869156123112289	1
RCC2	ENSGALG00000000468	6041.87405075048	5739.54841215064	7251.17660514982	1.26337057978273	0.337277881561009	0.216653802088681	0.912042618470094
ADRA1A	ENSGALG00000000469	5.6367215889214	5.66309507635376	5.53122763919195	0.976714599457738	-0.0339910333059522	0.806334352871815	1
LMNB2	ENSGALG00000000470	733.459072765248	768.387968685353	593.743489084829	0.772713151795796	-0.371995141648552	0.462435480500388	1
RPL36	ENSGALG00000000474	929.831321848783	908.873793596652	1013.66143485731	1.11529394069773	0.157423988979371	0.405722257612976	1
LRRTM4	ENSGALG00000000476	91.1621517305762	106.415757031671	30.1477305261971	0.283301377231424	-1.819590479687	0.0564798407584578	0.68477170196679
ENSGALG00000000477	ENSGALG00000000477	0	0	0	NA	NA	NA	NA
ASZ1	ENSGALG00000000478	1721.39961974434	1784.60401376229	1468.58204367252	0.822917595358575	-0.281180124410235	0.329200308628488	0.977855029534241
PADI3	ENSGALG00000000479	7.43701532079835	6.56137763202684	10.9395660758844	1.667266645725	0.737484852795776	0.379102068695732	0.996500627872198
ENSGALG00000000483	ENSGALG00000000483	0.403016201896534	0.503770252370668	0	0	-Inf	1	1
NEMP1	ENSGALG00000000484	93.2993327056872	91.3844520026542	100.958855517819	1.10477059615007	0.143746827394157	0.770985104449123	1
PGM2	ENSGALG00000000486	220.630499701783	223.563825788706	208.897195354091	0.934396227194302	-0.0978936458182548	0.816601810053319	1
ENSGALG00000000489	ENSGALG00000000489	1782.97326730166	1747.30762401561	1925.63584044586	1.10205885556684	0.14020127324395	0.517445829231369	1
LONP1	ENSGALG00000000490	602.992123923405	602.831679743631	603.6339006425	1.00133075438107	0.00191859643885936	0.964530211800458	1
MCRS1	ENSGALG00000000495	0	0	0	NA	NA	NA	NA
ENSGALG00000000497	ENSGALG00000000497	0.546082365390057	0.598529415527146	0.3362941648417	0.561867397186341	-0.831698405712151	1	1
ACE	ENSGALG00000000498	52.7825440698702	54.7573691591806	44.8832437126285	0.819674947898833	-0.286876190066673	0.607502175986767	1
PADI2	ENSGALG00000000503	1.99221550994572	1.92350740429078	2.26704793256546	1.17860109480647	0.237075511426987	0.627323749234212	1
ETV7	ENSGALG00000000504	4.62987148460986	4.33582005506636	5.8060772027839	1.33909551804383	0.421258872158304	0.524684233526909	1
KCNH6	ENSGALG00000000505	70.0270919472312	78.1557639627049	37.5124038853364	0.479969767850224	-1.05898455810806	0.0363158662273325	0.598749525500577
CPNE7	ENSGALG00000000507	16.4102742930914	13.2597292937001	29.0124542906562	2.18801256406044	1.12962102243378	0.0664823277391149	0.719213095850531
ENSGALG00000000508	ENSGALG00000000508	149.868112388681	151.272717917834	144.249690272068	0.953573732643708	-0.0685835993416899	0.891837489451094	1
AIM1L	ENSGALG00000000509	11.6748224935728	10.9990860606751	14.3777682251638	1.30717844608639	0.386456100361351	0.590157467937196	1
DCAF7	ENSGALG00000000510	681.3027203918	691.675551583343	639.811395625627	0.925016641344352	-0.112448774481104	0.802346262078979	1
KCTD20	ENSGALG00000000511	153.304302819118	153.887212078679	150.972665780874	0.98106050360887	-0.0275859823319288	1	1
ZNF276	ENSGALG00000000513	355.968267458153	341.236293557039	414.896163062609	1.2158617676266	0.281979216860697	0.395655494557064	1
ENSGALG00000000514	ENSGALG00000000514	59.5816773951832	56.8532406240589	70.4954244796805	1.23995437561476	0.310287037317565	0.316858947819856	0.974107722691983
FANCA	ENSGALG00000000516	179.13711943053	154.65041153386	277.083951017209	1.79167936424497	0.841312478353965	0.106025695794359	0.793426202451494
KLHL12	ENSGALG00000000518	225.263926354451	227.280783821048	217.196496488063	0.955630708573565	-0.0654748802779629	0.84527120945787	1
UBXN11	ENSGALG00000000519	1.58906433715486	1.4126604884959	2.29467973179071	1.62436746159293	0.69987803341607	0.856592845101888	1
SPIRE2	ENSGALG00000000521	2609.3295947756	2313.1439181836	3794.07230114357	1.64022319204542	0.713892141763049	0.0110058576953044	0.358396300487662
ENSGALG00000000522	ENSGALG00000000522	230.484148632628	219.910981885536	272.776815620995	1.24039651536355	0.31080137811671	0.332635000445992	0.978076116811976
STK38	ENSGALG00000000523	153.578479343375	164.83351028761	108.558355566434	0.658593967798269	-0.602538796843226	0.227493530736124	0.924676515661573
MAP3K3	ENSGALG00000000525	281.592211373237	298.294805381096	214.781835341801	0.720032100684422	-0.473866868240921	0.176780027911827	0.887648489151325
ENSGALG00000000526	ENSGALG00000000526	15.1241059664827	10.9652511826397	31.7595251018544	2.89637916841672	1.53425047969567	0.0336391224341546	0.585247874777765
SH3BGRL3	ENSGALG00000000527	3113.08300801142	2894.53450092603	3987.27703635298	1.37751926435057	0.462072494759191	0.0560929431373078	0.683657138391584
DBNDD1	ENSGALG00000000528	385.551092068718	349.070188651365	531.474705738129	1.52254395539042	0.606483878908878	0.067494428788917	0.7205434859003
LIMD2	ENSGALG00000000529	1758.55531494564	1626.17393876948	2288.0808196503	1.40703326077263	0.492656432756797	0.0826768795288579	0.756735609596481
ENSGALG00000000530	ENSGALG00000000530	1.47663415469636	0.998149331459887	3.39057344764225	3.39685990941177	1.76420172096529	0.174076276109611	0.883308801252613
SRSF3	ENSGALG00000000533	1950.68002124564	1961.68301404328	1906.66805005508	0.971955222329829	-0.0410382440303167	0.937672833373647	1
il-1beta	ENSGALG00000000534	19.0778060243431	16.4562028811817	29.5642185969887	1.79653950613336	0.845220660737248	0.121801545598536	0.822001351718746
ERRFI1	ENSGALG00000000535	68.4905050326178	72.7355400238542	51.510365067672	0.708187016289132	-0.497797700900118	0.217010578212621	0.91252948138407
RNF113A	ENSGALG00000000538	270.161941453485	254.871570290976	331.323426103523	1.29996227403969	0.378469755680185	0.246811063628741	0.934627758630227
GAS8	ENSGALG00000000540	216.306703367058	202.731185336669	270.608775488611	1.33481573167552	0.416640594836731	0.246772471628221	0.934627758630227
ZC3H11A	ENSGALG00000000541	1124.96466082479	1092.30039712838	1255.6217156104	1.14952051552062	0.201032214099368	0.733419166669659	1
ZNF593	ENSGALG00000000542	489.143177119506	470.456301974916	563.890677697868	1.19860372861566	0.261354766962705	0.300232563639206	0.962320878510327
TNFRSF9	ENSGALG00000000543	103.78665497386	98.4030430937919	125.321102494132	1.27354905452145	0.348854530363457	0.254536353961359	0.935932742379019
RAB44	ENSGALG00000000544	2.83444308856373	1.87591159723432	6.66856905388137	3.55484185060369	1.82978537800926	0.266708470261341	0.940397825795427
REN	ENSGALG00000000545	0.631618113067301	0.789522641334126	0	0	-Inf	0.979506707936575	1
FBXO38	ENSGALG00000000546	429.287437423191	416.110948345869	481.993393732481	1.15832903615853	0.212045125007695	0.605145571236368	1
CNKSR1	ENSGALG00000000547	2.12026575848021	2.05145548491781	2.39550685272978	1.16771086203986	0.223683091391805	1	1
MATN1	ENSGALG00000000548	6.27371692128577	6.47624564282148	5.46360203514296	0.843637245477096	-0.245305305257246	0.896106868469504	1
ENSGALG00000000549	ENSGALG00000000549	22.9086636407145	21.8185976558773	27.2689275800635	1.24980202715815	0.32169958524167	0.342170870426293	0.980425403656074
STRADA	ENSGALG00000000550	847.044685982173	813.851950063127	979.815629658356	1.20392367381113	0.267743931213368	0.421699289332833	1
C26H6ORF89	ENSGALG00000000551	471.929721756462	463.878279539482	504.13549062438	1.08678399670893	0.120065226617819	0.838749810692139	1
UTS2	ENSGALG00000000556	0.385567862342345	0.481959827927932	0	0	-Inf	1	1
ETNK2	ENSGALG00000000557	19.5331629630072	21.0001571810948	13.6651860906566	0.650718276668834	-0.619895019734175	0.33094684758333	0.977855029534241
SLC1A6	ENSGALG00000000558	6.68242459070867	8.18488365596499	0.672588329683399	0.0821744520697286	-3.60516625817003	0.098987646882998	0.788256180176131
PI16	ENSGALG00000000560	2.18048368825372	1.77852655688372	3.7883122137337	2.13002847726461	1.09087271858904	0.613190019273717	1
LAPTM5	ENSGALG00000000562	0.331843041439055	0.414803801798818	0	0	-Inf	1	1
CCDC47	ENSGALG00000000564	314.018368642431	321.591477519239	283.725933135197	0.882255759150904	-0.180731152289469	0.641758450877554	1
LGR6	ENSGALG00000000568	21.8105097614411	22.338363341669	19.6990954405298	0.881850435469639	-0.181394103847588	0.944855523924715	1
SDC3	ENSGALG00000000569	1463.61484303813	1628.44349053199	804.300253062679	0.493907377037642	-1.0176875778087	0.00177002623591075	0.128381738369299
PER3	ENSGALG00000000573	104.124782037413	105.20596172009	99.800063306704	0.948616044898969	-0.0761038245087051	0.723415611393372	1
RRNAD1	ENSGALG00000000576	50.9706511896722	46.8198803682548	67.5737344753415	1.44327012251741	0.529341339985361	0.433993144675063	1
RANBP3	ENSGALG00000000577	1108.47494660153	1097.04790634694	1154.18310761986	1.05208086259712	0.0732455939691086	0.860267931272773	1
VAMP3	ENSGALG00000000579	289.44462061787	266.815636286656	379.960557942726	1.4240565629164	0.510006450671123	0.0966660722071543	0.780859659056511
DDX42	ENSGALG00000000581	1350.38195863135	1327.0541471607	1443.69320451392	1.08789321641681	0.121536953916869	0.726318787898116	1
SOX13	ENSGALG00000000583	321.484052149506	306.543526955498	381.24615292554	1.24369337272252	0.314630839021317	0.63526350450195	1
ENSGALG00000000584	ENSGALG00000000584	158.545223323593	137.134856653334	244.186690004629	1.78063182449604	0.832389245870417	0.00853416984197915	0.317577401926027
MYL4	ENSGALG00000000585	1370.1689229051	1337.43296942709	1501.11273681714	1.12238352959114	0.16656574340801	0.280441962541732	0.948762681780341
PLEKHA6	ENSGALG00000000587	2917.25474227155	2409.00094372678	4950.26993645064	2.05490576885888	1.0390722382296	0.000603181803301822	0.0649634382794225
BTN1A1	ENSGALG00000000589	12.0810545788324	13.0983980900156	8.01168053409961	0.611653461670753	-0.709213583681706	0.868257893691376	1
ENSGALG00000000593	ENSGALG00000000593	0.0330062310667775	0.0412577888334719	0	0	-Inf	1	1
CDC27	ENSGALG00000000596	911.757848216142	917.819076764438	887.512934022957	0.966980264946858	-0.0484416487776308	0.766493205219019	1
PUM1	ENSGALG00000000597	1821.8540465029	1848.41676397497	1715.60317661464	0.928147379990911	-0.107574186625174	0.856529882663815	1
MARCH2	ENSGALG00000000599	29.4917302626922	29.1616446598821	30.8120726739326	1.05659584818688	0.0794236460534909	0.387970415186744	1
PTPN7	ENSGALG00000000600	3.22680091392337	2.40847206018088	6.50011632889331	2.69885477866209	1.4323473496315	0.244381553061143	0.932467616456495
KANSL1	ENSGALG00000000603	1694.49908747576	1666.36588569638	1807.0318945933	1.08441483956456	0.116916760836877	0.77477703363641	1
NKAIN1	ENSGALG00000000604	446.139617229489	477.248083528068	321.705752035176	0.674084953169343	-0.568997672927202	0.111917174610992	0.800356825564574
ARL8A	ENSGALG00000000606	1059.92035535723	1047.13056307898	1111.07952447025	1.06107066649191	0.0855207418346307	0.575056466140371	1
GPR37L1	ENSGALG00000000607	22.7723093793293	21.3517594787805	28.4545089815245	1.33265406112329	0.414302325007509	0.671452929130107	1
CDH1	ENSGALG00000000608	27.6750989404802	31.1206191161637	13.8930182377459	0.446424866609739	-1.16351070496177	0.176827254884597	0.887648489151325
CAMTA1	ENSGALG00000000610	492.111717670899	510.160480822717	419.916665063625	0.823107004263522	-0.280848101074574	0.521709405086875	1
PPP1R15B	ENSGALG00000000611	447.103532929061	462.184052965215	386.781452784443	0.83685590254139	-0.256948867077091	0.448906267577306	1
RAB11B	ENSGALG00000000613	3479.85588988373	3421.31482937922	3714.02013190181	1.08555345448162	0.118430768437437	0.495125247846624	1
SNRNP40	ENSGALG00000000615	460.241152105798	471.816571830693	413.939473206216	0.877331356972248	-0.188806261598095	0.726568640221894	1
ELF3	ENSGALG00000000616	4.37038478652613	3.78444783906518	6.71413257636993	1.77413796196711	0.827118202032854	0.37163957927765	0.992817492887132
ZCCHC17	ENSGALG00000000618	587.977993898672	571.281795377283	654.762787984231	1.14612927154771	0.196769774376497	0.565293805494043	1
ANGPTL4	ENSGALG00000000619	1003.22201691033	775.26636727809	1915.0446154393	2.47017631135335	1.30461401931488	1.58405259323526e-05	0.00374677939943677
FABP3	ENSGALG00000000620	272.613086347492	274.073818407126	266.770158108958	0.97335148486413	-0.038967227287828	0.901866438355281	1
KANK3	ENSGALG00000000621	128.706694136018	105.433606162154	221.799046031476	2.10368452816037	1.07291837203381	0.000135560211440451	0.0216011629556374
PIK3C2B	ENSGALG00000000623	4955.95910541161	4491.1374474668	6815.24573719088	1.51748767810145	0.601684801941186	0.0665407512872239	0.719213095850531
TANGO6	ENSGALG00000000624	191.784543288585	182.298564863812	229.728456987681	1.26017699129613	0.333626373830641	0.237772978748179	0.928658611845031
MAPT	ENSGALG00000000625	1792.42543068386	1728.51132943416	2048.08183568269	1.18488192747522	0.244743302893203	0.468527015504726	1
DNAJC11	ENSGALG00000000627	334.06674643905	346.423604956798	284.639312368056	0.82165103155587	-0.283402306748504	0.555571009782218	1
KIF21B	ENSGALG00000000628	498.441207099741	423.456573970783	798.379739615573	1.88538751950196	0.914861083177953	0.131124608414519	0.838795977331932
ENSGALG00000000629	ENSGALG00000000629	319.517367816708	294.114083749862	421.130504084092	1.43186106124131	0.517891509373917	0.0700026170610675	0.727203251973284
HAS3	ENSGALG00000000630	9.64765360359279	10.4379918971708	6.48630042928068	0.621412671439108	-0.686376434637821	0.518143029900131	1
CHTF8	ENSGALG00000000632	151.151182295907	151.438182784713	150.003180340684	0.990524170208323	-0.0137359155179413	0.962775584995316	1
KLHL21	ENSGALG00000000634	769.930385639296	765.579539004294	787.333772179307	1.02841537954803	0.0404230903831646	0.909083179119825	1
MDM4	ENSGALG00000000636	255.362262416073	257.775086243208	245.710967107531	0.953199049173064	-0.0691505824632379	0.870409528680217	1
ZBTB48	ENSGALG00000000637	194.006992121953	190.209598483835	209.196566674428	1.09982129367781	0.137269124050189	0.608441850420409	1
CIRH1A	ENSGALG00000000638	635.877101374638	617.166412284718	710.719857734318	1.15158544533114	0.203621460181681	0.477520302742827	1
LRRN2	ENSGALG00000000639	1525.22042616468	1369.21358267748	2149.24780011348	1.56969506240995	0.650484320468504	0.181016870156864	0.891856714840762
ENSGALG00000000641	ENSGALG00000000641	289.909234174028	286.745755715094	302.563148009764	1.05516173118317	0.0774641466984538	0.657418198324371	1
TAS1R1	ENSGALG00000000642	79.5392877185016	75.8315447633923	94.3702595389391	1.24447233448021	0.315534158521559	0.184035346045873	0.892925342449498
ANKS3	ENSGALG00000000643	100.324986757428	103.023325530162	89.5316316664889	0.869042337798312	-0.202501631261048	0.550918799835507	1
NFASC	ENSGALG00000000644	11595.6809808341	10658.4246654033	15344.7062425571	1.43967863209328	0.525746806370132	0.208586165785017	0.911184272199066
ESPN	ENSGALG00000000645	301.570014836195	199.489065658847	709.893811545589	3.55856001029953	1.83129356527263	3.24415062219034e-05	0.00701570744553106
NIP7	ENSGALG00000000650	287.432688490792	281.424982404785	311.463512834819	1.10673725613609	0.146312761179062	0.687323885112014	1
ACOT7	ENSGALG00000000652	828.170551052974	740.304568673318	1179.6344805716	1.59344482053595	0.672149060836832	0.00631121472122994	0.272143883605223
CNTN2	ENSGALG00000000653	33060.3515137929	31516.5771482007	39235.4489761617	1.24491466162916	0.316046849551088	0.38261188048515	0.997725536246766
ENSGALG00000000654	ENSGALG00000000654	0.580339752970031	0.641351150002114	0.3362941648417	0.524352634029878	-0.931390725377507	1	1
TMEM81	ENSGALG00000000656	12.1854654023419	9.91601642428986	21.2632613145501	2.14433502373639	1.10053032525633	0.205960043656759	0.90934103890225
TERF2	ENSGALG00000000657	708.824721872572	692.99656087565	772.13736586026	1.1142008625333	0.156009337937169	1	1
CYB5B	ENSGALG00000000660	835.574457257838	854.244501809968	760.894279049318	0.890721892194963	-0.166953041794854	0.931003679221503	1
EDN2	ENSGALG00000000667	0.800862469424288	1.00107808678036	0	0	-Inf	0.805778987577556	1
RBBP5	ENSGALG00000000668	375.908936440944	395.435414355267	297.803024783654	0.753101553307267	-0.409083674114853	0.325937849027385	0.977855029534241
ETV3	ENSGALG00000000669	654.147046935338	620.474728602443	788.836320266918	1.27134318917983	0.346353527192031	0.443336769032154	1
DSTYK	ENSGALG00000000670	138.482547895612	141.494242233984	126.435770542127	0.893575374841366	-0.162338666321907	0.961741802905013	1
NFAT5	ENSGALG00000000671	1210.16025927282	1263.59027137397	996.440210868238	0.788578571268006	-0.342673587517232	0.250256522486214	0.935932742379019
SCMH1	ENSGALG00000000672	372.042180542633	373.233726496394	367.275996727589	0.984037536412555	-0.023214746229981	0.846029707020311	1
TMCC2	ENSGALG00000000673	1140.25513064271	1155.4198401001	1079.59629281314	0.934375761385232	-0.0979252450946082	0.731253605928225	1
MYO1D	ENSGALG00000000674	304.645406481056	288.908429524862	367.593314305835	1.2723523329187	0.34749822924567	0.557017575360612	1
CTPS1	ENSGALG00000000675	918.870247055334	925.054173999881	894.134539277144	0.966575325433058	-0.0490459285199522	1	1
CITED4	ENSGALG00000000678	2208.91783875377	2063.3806922858	2791.06642462567	1.35266673525657	0.435806437528403	0.176545562892681	0.887594397565394
NUAK2	ENSGALG00000000680	107.456411211964	103.969064067732	121.405799788895	1.16771080780148	0.22368302438083	0.781708819154618	1
PAK1	ENSGALG00000000681	291.209634367567	293.460784389265	282.205034280772	0.961644789671238	-0.0564240021538521	1	1
KLHDC8A	ENSGALG00000000684	193.534247101913	205.56574245387	145.408265694085	0.70735650774455	-0.499490578124762	0.43373089430167	1
MAP3K14	ENSGALG00000000685	356.233191405621	343.148703479777	408.571143108994	1.19065332016641	0.25175340809381	0.343280299104794	0.980425403656074
KIAA0556	ENSGALG00000000687	138.295968990332	142.045366469777	123.298379072552	0.868021126889669	-0.204197937830479	0.473124414820291	1
GDPD4	ENSGALG00000000690	62.0901168278195	70.2887585257253	29.295550036196	0.416788554111024	-1.2626124361625	0.0825282843868894	0.756735609596481
CDK18	ENSGALG00000000692	38.6126318295913	39.2091381249714	36.2266066480708	0.92393274579527	-0.114140254976469	0.543190374847689	1
NOB1	ENSGALG00000000693	497.967401296402	473.413147784457	596.18441534418	1.25933218824675	0.332658889190812	0.254286306684762	0.935932742379019
FMNL1	ENSGALG00000000694	43.1139279451897	35.0633761406087	75.3161351635139	2.14800009164795	1.10299405487828	0.012710023122323	0.391862179278463
MFSD4	ENSGALG00000000695	14.8212166198902	14.9707379249156	14.2231313997883	0.950062145975913	-0.0739062080134317	1	1
WWP2	ENSGALG00000000699	379.774653044968	366.601364074693	432.467808926068	1.17966775714985	0.238380594667828	0.407590633201568	1
ELK4	ENSGALG00000000701	377.152496735591	393.240840039184	312.799123521221	0.795439058389898	-0.330176690448626	0.28598421502881	0.951433199471501
SLC45A3	ENSGALG00000000703	190.113656965751	175.907714075531	246.937428526634	1.40378965086548	0.489326772972526	0.508989387861615	1
MKS1	ENSGALG00000000706	125.273504002972	115.661488791054	163.721564850643	1.41552358146117	0.501335783559237	0.137365388484478	0.842840024403493
PSMD7	ENSGALG00000000707	1484.67669908795	1430.46923141802	1701.50656976769	1.18947442726957	0.250324255329287	0.411643199391573	1
NUCKS1	ENSGALG00000000708	5346.53732126496	5058.68290759479	6497.95497594564	1.28451517808915	0.361223937513597	0.394253922229147	1
RNF207	ENSGALG00000000710	1137.55598319704	1055.99359040316	1463.80555437256	1.38618791598318	0.471122846999123	0.113094667221515	0.802638102390665
RAB29	ENSGALG00000000712	14.3099125558581	14.107531681595	15.1194360529103	1.07172795313552	0.0999387393109819	0.728625120811451	1
ZFHX3	ENSGALG00000000713	2703.39984922147	3059.17658041996	1280.29292442753	0.418508997689755	-1.25666945470948	0.14458354714411	0.852782780616324
RPL22	ENSGALG00000000719	4094.36881502199	3902.19286671926	4863.07260823291	1.2462409661267	0.317583046712578	0.229658148625327	0.924862203013438
ENSGALG00000000720	ENSGALG00000000720	42.5956364334422	33.9951440448721	76.9976059877224	2.26495895667007	1.17948490742602	0.00749732414034869	0.296330268502868
SLC41A1	ENSGALG00000000721	617.040938310624	598.403459683425	691.59085281942	1.15572669513858	0.208800271380276	0.597865507501972	1
ENSGALG00000000722	ENSGALG00000000722	6.20098144559124	5.17066647082617	10.3222413446515	1.99630771060007	0.997334114633658	0.410883626861627	1
STX12	ENSGALG00000000723	724.523207575145	724.088461933253	726.262190142715	1.00300202022783	0.00432451180227337	0.844370733310925	1
PM20D1	ENSGALG00000000724	227.536034657035	230.873552969546	214.185961406994	0.927719778433209	-0.108238995692881	0.70955826729158	1
RFX7	ENSGALG00000000725	525.525838936442	560.841232479343	384.264264764836	0.685156943732715	-0.545493601689347	0.11372646124148	0.80373070507634
ELAVL1	ENSGALG00000000726	488.166731100348	510.244861040379	399.854211340223	0.783651618803036	-0.351715664435458	0.63326906114805	1
PPP1R8	ENSGALG00000000729	780.823383958669	795.869638190865	720.638367029885	0.905472871999499	-0.143256676260859	0.803740949299475	1
CACNA1S	ENSGALG00000000730	14.4348715007824	14.3700730040796	14.6940654875936	1.02254633524979	0.0321662183460175	0.916142076171133	1
THEMIS2	ENSGALG00000000731	5.12900129811088	5.73866329295519	2.6903533187336	0.468811843698216	-1.09291907754007	1	1
MYO7A	ENSGALG00000000733	60.8601622710362	72.4437996481439	14.5256127626055	0.200508709277478	-2.31826319207978	0.095916001106519	0.779769186266885
RPA2	ENSGALG00000000734	334.889320238806	334.761702174675	335.399792495327	1.0019061031071	0.0027473080048751	0.988213788963805	1
CDD	ENSGALG00000000735	0	0	0	NA	NA	NA	NA
MATK	ENSGALG00000000736	15.8043821671759	16.3930487216784	13.4497159491659	0.820452386710701	-0.285508482598097	0.762354019255789	1
SMPDL3B	ENSGALG00000000737	238.008518541516	221.146186534569	305.457846569305	1.38124853679788	0.465972936210454	0.189889986504691	0.89942259565332
XKR8	ENSGALG00000000739	237.06737856812	216.718001697733	318.464886049672	1.46948976806205	0.555315313655777	0.164800999563749	0.877793346401579
APBA3	ENSGALG00000000740	238.11083547196	229.889340795264	270.996814178741	1.17881417747022	0.237336316815629	0.446135478588506	1
PIM1	ENSGALG00000000742	355.46951114907	382.266183442562	248.2828219751	0.649502448108664	-0.622593131388843	0.142764811017762	0.852562495863204
SLC26A9	ENSGALG00000000745	2.03812238745038	2.03284981234096	2.05921268788808	1.01296843248679	0.0185892155957296	1	1
CHD5	ENSGALG00000000747	1974.12673671897	1882.63686215813	2340.08623496235	1.24298332939249	0.313806947424942	0.433600997836472	1
TJP3	ENSGALG00000000748	166.02132751689	154.116102772735	213.642226493511	1.3862420775625	0.471179215341748	0.412229863299674	1
CAPN5	ENSGALG00000000750	391.557497399211	352.516291313597	547.722321741669	1.55375038044531	0.635754744530528	0.00766982216242541	0.29866855510963
ARNT	ENSGALG00000000751	2191.73164156864	2128.72509671541	2443.75782098157	1.147991267051	0.199111667248669	0.589470700008752	1
TBC1D22B	ENSGALG00000000753	1067.51039972009	1044.75845049059	1158.5181966381	1.1088861699028	0.149111276639964	0.559310661290142	1
ACER3	ENSGALG00000000755	30.9600378270511	32.7599992741372	23.7601920387069	0.725280603332145	-0.463388828429588	0.842274153355241	1
TSKU	ENSGALG00000000761	14.7081582122247	16.5435167643705	7.36672400364146	0.44529371285234	-1.16717085252218	0.389003066827532	1
SSR2	ENSGALG00000000764	1051.60133492848	1030.70219376805	1135.1978995702	1.101383024538	0.13931627771657	0.64788134289549	1
ZMAT2	ENSGALG00000000766	1051.43612725784	1069.8682821823	977.707507559976	0.913857830765543	-0.129958352802013	0.80790147295931	1
RAB7B	ENSGALG00000000769	16.3979600588973	14.6523501909903	23.3803995305252	1.59567572613039	0.674167496274241	0.295630354417755	0.959325252985204
PLA2G15	ENSGALG00000000771	111.513216651266	120.451301611217	75.7608768114616	0.628975160899434	-0.668925050683895	0.141093425734926	0.850475427800185
TLR21	ENSGALG00000000774	86.2657335279424	91.3048736219301	66.1091731519914	0.724048679216538	-0.465841399093502	0.347394899455557	0.983043315028272
CTSS	ENSGALG00000000775	11.7826281540157	12.045868779505	10.7296656520585	0.89073406397337	-0.166933327398564	0.566545844039738	1
BRPF3	ENSGALG00000000776	493.422263780735	488.193932687253	514.335588154664	1.05354768610809	0.0752556154885726	1	1
EYA3	ENSGALG00000000777	337.573845052289	352.890508895715	276.307189678583	0.782982774297953	-0.352947526462086	0.566095003582485	1
ENSGALG00000000779	ENSGALG00000000779	20.4298866077333	21.3202251393747	16.8685324811678	0.791198609343698	-0.337888204552111	0.476886894338235	1
SMPD3	ENSGALG00000000780	2956.69567826807	3128.29847459401	2270.2844929643	0.725725026368828	-0.462505073166336	0.25557417115666	0.93627840413513
MLLT11	ENSGALG00000000781	2.22523835744476	1.84983104368496	3.72686761248395	2.01470703241083	1.01057006524594	0.233775316622292	0.92835538904204
PTAFR	ENSGALG00000000783	1.81225760332367	2.26532200415458	0	0	-Inf	0.299023825134252	0.961374522337068
PIP5K1C	ENSGALG00000000784	489.848785314615	500.503341789346	447.230559415689	0.89356158505715	-0.162360930371894	0.759896366382567	1
HYAL1	ENSGALG00000000785	409.300080928447	383.039742960556	514.341432800013	1.34278868512341	0.425232285471663	0.333417906076611	0.978076116811976
CTSE	ENSGALG00000000786	0.370634416186071	0.463293020232589	0	0	-Inf	1	1
DHX38	ENSGALG00000000787	928.193055812429	922.36626293665	951.500227315542	1.03158611231739	0.0448642561520462	0.921045229878377	1
AVT2R	ENSGALG00000000788	8.3949228637372	9.73699170877768	3.0266474835753	0.310840100731198	-1.68575546053	0.508753105618305	1
ENSGALG00000000789	ENSGALG00000000789	0.108700531001563	0.0518021225415284	0.3362941648417	6.49189933428116	2.69864062911273	0.391179455185537	1
DNAJC8	ENSGALG00000000790	1359.02725996448	1330.76666434877	1472.0696424273	1.10618163338776	0.145588293414554	0.598047384431991	1
ENSGALG00000000791	ENSGALG00000000791	160.752333292112	164.365306617912	146.300439988909	0.89009318936753	-0.167971706223749	0.345783663697191	0.98152505176225
VPS72	ENSGALG00000000793	6.62425081179754	6.54791283528175	6.92960271786069	1.05829183927469	0.0817375263326044	0.866723244995221	1
HARS	ENSGALG00000000794	2173.39877594844	2128.12130375256	2354.50866473193	1.10637897406514	0.145845644482295	0.425205674157525	1
MFSD12	ENSGALG00000000795	127.14314940651	118.24782485533	162.724447611228	1.37613057838749	0.46061737109674	0.265248756799488	0.940169790752139
PRMT7	ENSGALG00000000800	127.414209035722	124.865267397732	137.609975587681	1.10206768027296	0.140212825538744	0.797839310591965	1
DHODH	ENSGALG00000000802	300.304084638853	300.126600647159	301.014020605625	1.00295681874433	0.00425949356278644	0.87301194505009	1
ENSGALG00000000803	ENSGALG00000000803	0.137011762573796	0.171264703217245	0	0	-Inf	1	1
SLC7A6OS	ENSGALG00000000804	120.909512343237	121.745974595026	117.563663336078	0.965647231681707	-0.0504318520519967	0.872942421003879	1
LINGO3	ENSGALG00000000806	324.831338653114	371.000780107332	140.153572836244	0.377771639174713	-1.40441369797268	0.00873367467741206	0.320898949676368
ENSGALG00000000807	ENSGALG00000000807	0.363753725243873	0.454692156554841	0	0	-Inf	1	1
ENSGALG00000000808	ENSGALG00000000808	0.346940534088413	0.265528585189666	0.672588329683399	2.53301665883909	1.34085656522472	0.41921739455754	1
C19orf35	ENSGALG00000000810	4.42248154766068	4.73087213313482	3.18891920576412	0.674065820428557	-0.569038621923105	0.940502831639682	1
IST1	ENSGALG00000000811	1401.00747817607	1343.06403662013	1632.78124439985	1.21571362189758	0.281803422098373	0.435438415277444	1
OAZ1	ENSGALG00000000812	2665.00979817271	2641.35667929309	2759.62227369118	1.04477456427041	0.0631916790570594	0.597729342256772	1
HNRNPR	ENSGALG00000000814	3660.95149832666	3744.91678517161	3325.09035094684	0.887894322275165	-0.171540118539657	0.722706846884729	1
ENSGALG00000000816	ENSGALG00000000816	440.390280311945	470.56230466315	319.702182907128	0.679404575629969	-0.557657160425861	0.0697403579811459	0.727203251973284
ZNF821	ENSGALG00000000817	879.191245766399	830.162753157344	1075.30521620262	1.2952944613727	0.373280105379931	0.263240982133341	0.939269706231299
LRRC32	ENSGALG00000000818	1.46360885881484	1.82951107351855	0	0	-Inf	0.40439050894785	1
ENSGALG00000000819	ENSGALG00000000819	42.1547482798443	32.661798094581	80.1265490208974	2.45321916414	1.29467612622892	0.0358620157114612	0.597873281481946
HTR1D	ENSGALG00000000820	3.51045901894698	4.21992669126288	0.672588329683399	0.159383889553332	-2.64942228510818	0.386175698163859	1
ENSGALG00000000823	ENSGALG00000000823	1903.57072624184	1914.56115623885	1859.60900625382	0.971297782885667	-0.0420144264002084	0.647083670533338	1
ENSGALG00000000824	ENSGALG00000000824	0.292429435186272	0.36553679398284	0	0	-Inf	1	1
MAPK13	ENSGALG00000000826	19.9087514870402	21.8162989256873	12.278561732452	0.562815983328628	-0.829264794846109	0.276713854853186	0.945406182248756
C11orf30	ENSGALG00000000830	301.861952792089	314.139150439751	252.753162201441	0.804589819026445	-0.31367461212266	0.445552182924708	1
IK	ENSGALG00000000833	1298.48240282448	1294.33061177446	1315.08956702457	1.01603837154222	0.0229548877285134	0.822783910377937	1
RASSF5	ENSGALG00000000834	11.5648681146534	10.8433442565974	14.4509635468776	1.33270356496201	0.414355915521543	0.507317942792477	1
PLEKHJ1	ENSGALG00000000835	1382.49946854426	1375.3640988181	1411.04094744891	1.02593993013303	0.0369462620987407	0.779778398067737	1
RFX5	ENSGALG00000000836	0.78194219846578	0.746959929782561	0.921871273198659	1.23416429240992	0.303534459372257	1	1
FKBP6	ENSGALG00000000837	8.37429035434854	7.17120866642617	13.186617106038	1.83882769550055	0.878786300580163	0.184516039089959	0.893159558794862
PRKRIR	ENSGALG00000000838	81.8465003182756	88.5072704283116	55.2034198781315	0.623716216882371	-0.681038324808115	0.0911304425260977	0.767944842759329
WNT11	ENSGALG00000000839	29.6172465348293	35.4355517661607	6.34402560950373	0.17902996548122	-2.48172701335866	0.280833892525235	0.948762681780341
KDM1A	ENSGALG00000000840	4687.71750602926	4755.26457752433	4417.52922004896	0.928976537063434	-0.106285935620332	0.788153570617086	1
NDUFA2	ENSGALG00000000842	333.918079799784	321.039777593917	385.431288623253	1.20057175317005	0.263721630014911	0.177555029985	0.887942397028708
DOT1L	ENSGALG00000000843	1429.79563895548	1460.63256999108	1306.44791481308	0.894439807556163	-0.160943697307929	0.519080957774539	1
SLC26A8	ENSGALG00000000844	43.4638033828639	44.2875181280685	40.1689444020455	0.907003736038829	-0.140819601516597	0.65423170133109	1
UVRAG	ENSGALG00000000845	60.14812432841	57.8352727195552	69.399530763829	1.19995164716088	0.262976272661567	0.571861448936312	1
TMCO6	ENSGALG00000000846	180.604891431385	183.688232474259	168.271527259889	0.916071350860591	-0.126468123722522	0.91588031390496	1
GARNL3	ENSGALG00000000847	311.44655078409	314.66958667461	298.554407222009	0.94878698121765	-0.0758438808103531	0.765684598730527	1
AP1G1	ENSGALG00000000848	1119.75128245769	1101.95196585025	1190.94854888747	1.08076267005753	0.112049749416353	0.88536900468227	1
ROBO4	ENSGALG00000000850	3.3379297720821	2.88558602192434	5.14730477271313	1.78379876170889	0.834952867578588	0.494805905052259	1
TMEM173	ENSGALG00000000852	83.0415066923051	74.6426713241324	116.636848164996	1.56260281278661	0.643951116249995	0.155306190151974	0.869880433498036
SLC2A8	ENSGALG00000000853	180.441712493118	173.937854292725	206.457145294689	1.18695925124635	0.247270407571303	0.657620897787069	1
ZMPSTE24	ENSGALG00000000855	529.393405774924	539.700669402753	488.164351263606	0.904509441879739	-0.144792532138161	0.482557123779523	1
EIF2D	ENSGALG00000000856	720.774822572587	729.65096058767	685.270270512259	0.939175451726033	-0.0905333952724042	0.947155243375195	1
NMT1	ENSGALG00000000857	886.959478199828	855.346026753534	1013.413283985	1.1847991950479	0.244642565573292	0.391020436789156	1
SLC7A6	ENSGALG00000000860	102.880606446545	110.457405183253	72.5734114997116	0.657026220915743	-0.60597714742917	0.197288484604989	0.907082548157597
RLF	ENSGALG00000000862	424.915562600634	442.595203493187	354.196999030423	0.800273017499784	-0.321435827639801	0.354681786287456	0.986224484630423
DYRK3	ENSGALG00000000863	205.394613652279	203.294727619022	213.794157785311	1.05164634759228	0.0726496301496948	0.788313290787249	1
FBXW2	ENSGALG00000000864	337.470719433754	332.038615359698	359.199135729978	1.08179928211319	0.113432845225524	0.720468466830849	1
ENSGALG00000000865	ENSGALG00000000865	39.6828552184964	39.4173636645104	40.7448214344405	1.03367698005449	0.0477854196175457	0.701239780251224	1
SELENBP1	ENSGALG00000000866	0.456498575658493	0.570623219573116	0	0	-Inf	1	1
RNF121	ENSGALG00000000868	239.157221887455	234.644495459206	257.20812760045	1.09616092675469	0.132459615075687	0.594571547462163	1
ZDHHC18	ENSGALG00000000869	222.190601771892	210.510334853857	268.911669444033	1.27742739866297	0.353241299330975	0.306657818728586	0.969082152759353
DCAKD	ENSGALG00000000870	6.35437446576038	6.57706757341473	5.46360203514296	0.830704865680181	-0.267592090151853	0.91053012588261	1
MADPRT	ENSGALG00000000871	2.17218703691511	1.34242533755183	5.49123383436821	4.09053202495606	2.0322884959418	0.299922625203556	0.961803438083697
NDRG4	ENSGALG00000000874	155.708422732375	158.835477743572	143.200202687585	0.901563081006189	-0.149499656506584	0.86565222026628	1
PHLPP2	ENSGALG00000000875	409.936945372171	413.515633632963	395.622192329005	0.956728501056285	-0.0638185178783259	0.785788095505431	1
KIF18B	ENSGALG00000000878	312.825327798823	310.777963781182	321.014783869385	1.03293933702266	0.0467555293758319	0.863951422880367	1
GINS3	ENSGALG00000000880	75.0967869213899	79.938066599515	55.7316682088894	0.697185591041396	-0.520385341757576	0.343344947739398	0.980425403656074
GPATCH3	ENSGALG00000000881	146.233934946641	140.672058128711	168.481442218361	1.19768946626348	0.260253898481018	0.50607003763718	1
ENSGALG00000000882	ENSGALG00000000882	140.170591430342	136.057151283759	156.624352016674	1.15116589270652	0.203095752965594	0.480687725228561	1
MAPKAPK2	ENSGALG00000000883	2025.26547576128	2105.9118602513	1702.6799378012	0.808523837079304	-0.30663778670586	0.252455165257135	0.935932742379019
CXXC5	ENSGALG00000000884	1073.10251111754	1003.04120025659	1353.3477545613	1.34924443204835	0.432151733726849	0.0962765303600535	0.780345530851237
CCDC113	ENSGALG00000000886	30.9328019610672	27.1598272135918	46.0247009509686	1.69458739884531	0.760934046163359	0.0483186695944341	0.650719284357923
NR0B2	ENSGALG00000000887	1.88250077258795	2.12265814743527	0.921871273198659	0.434300395620709	-1.20323482788931	0.681699528361639	1
CSNK2A2	ENSGALG00000000889	1376.70009895775	1339.87548815509	1523.99854216842	1.13741803297473	0.18576258251425	0.491710732338763	1
SRPK1	ENSGALG00000000890	537.762684099619	550.105952129495	488.389611980116	0.887810084747364	-0.171676998375317	0.618713490136039	1
NSUN5	ENSGALG00000000891	173.018135163036	164.350905675364	207.687053113724	1.26368061228673	0.337631877047672	0.215416921601083	0.91178470102013
IL10	ENSGALG00000000892	0.269702600018667	0.337128250023333	0	0	-Inf	1	1
TAT	ENSGALG00000000893	1.66083013862988	2.07603767328735	0	0	-Inf	0.642214226379514	1
APCDD1	ENSGALG00000000894	28.5175103125636	32.87003601177	11.107407515738	0.337918933577095	-1.56525090800646	0.120929454022924	0.822001351718746
NUDC	ENSGALG00000000895	1478.44697476118	1487.97323881019	1440.34191856513	0.967989128431406	-0.0469372503277541	1	1
LHFPL5	ENSGALG00000000897	60.474877369577	60.1949809859367	61.5944629041379	1.02324914627896	0.0331574631067967	0.635476379035033	1
C11H16ORF80	ENSGALG00000000898	514.415236815233	495.747496836781	589.086196729041	1.18827871141625	0.248873260733382	0.298488951845475	0.961374522337068
PSD2	ENSGALG00000000899	462.373132569773	455.263380875482	490.812139346937	1.0780839399011	0.108469511081612	0.572710240963704	1
CLPS	ENSGALG00000000900	0.21517130987326	0.268964137341575	0	0	-Inf	1	1
CHST4	ENSGALG00000000901	0.996253706108737	0.671647199688243	2.29467973179071	3.41649564362932	1.77251728723451	0.532677531857438	1
KDF1	ENSGALG00000000902	39.6532463427522	43.0844384210698	25.9284780294818	0.601806104006264	-0.732629355157111	0.246361047376033	0.934627758630227
TERF2IP	ENSGALG00000000903	104.782580472157	107.139104789842	95.3564832014158	0.890025013634955	-0.168082212134173	0.731749538237415	1
USB1	ENSGALG00000000904	79.9484899220309	81.0209019888135	75.6588416549001	0.933818802280753	-0.09878545759864	0.971711646174817	1
PSMB4	ENSGALG00000000905	1597.86114622305	1591.25893585986	1624.26998767577	1.02074524206714	0.0296228428389435	0.755110047710225	1
RALGPS1	ENSGALG00000000906	51.3654904290086	54.0943692941516	40.4499749684367	0.747766828530339	-0.419339621252439	0.312731605896959	0.971782173170919
KARS	ENSGALG00000000907	1618.53449936674	1613.5770602968	1638.36425564649	1.01536164336963	0.021993666494309	1	1
ADAT1	ENSGALG00000000908	492.684515068734	485.470812806599	521.539324117278	1.074295941917	0.103391474815908	0.897105841372723	1
GFAP	ENSGALG00000000909	7.9520545871801	7.68441118203181	9.02262820777327	1.17414698329399	0.231613020710419	0.850276892817103	1
IL19	ENSGALG00000000911	0.230546497362301	0.288183121702876	0	0	-Inf	1	1
KCNAB2	ENSGALG00000000912	739.755904098323	587.129252091423	1350.26251212592	2.29977046334538	1.20148987511807	0.00745568594097885	0.296330268502868
ENSGALG00000000913	ENSGALG00000000913	706.407569525566	679.310634703367	814.795308814361	1.19944435901575	0.262366234051596	0.532549661675684	1
FAM187B	ENSGALG00000000914	1.00569712867245	0.742318238868544	2.05921268788808	2.77402949310092	1.47198312627877	0.582983040692037	1
ENSGALG00000000915	ENSGALG00000000915	14.3566803008708	12.3154936879409	22.5214267525904	1.82870677564822	0.870823764407545	0.322321880671771	0.97653460281889
NRG2	ENSGALG00000000917	13.3589302675243	11.3393418951047	21.4372837572029	1.89052274422184	0.918785205991995	0.158901680045137	0.873023438971543
ENSGALG00000000918	ENSGALG00000000918	21.1849324270669	16.1347499985217	41.385662141248	2.5650017598686	1.35895981567749	0.00795012919590466	0.30314623619044
PIGR	ENSGALG00000000919	0.471479098923686	0.337128250023333	1.0088824945251	2.99257773400856	1.58138872252788	0.189794722827569	0.899385917626629
CGN	ENSGALG00000000920	219.76243051717	206.240885360105	273.84861114543	1.32780952073242	0.409048201500659	0.304322415309394	0.967114116725875
NHE1	ENSGALG00000000921	1474.67299449675	1446.90959754435	1585.72658230636	1.09594033034103	0.132169251341739	0.844868618854881	1
ANGPTL2	ENSGALG00000000927	75.093734927335	85.0617086648697	35.2218399771964	0.414073976763917	-1.27203955813796	0.00297402985802611	0.171835358743508
HIP1	ENSGALG00000000930	10040.1339046981	8307.502845976	16970.6581395864	2.04281099317428	1.03055572789674	0.013082496376876	0.398121039568909
ZBTB43	ENSGALG00000000934	58.1475810832981	60.8836038379986	47.2034900644959	0.775307095652497	-0.367160226282153	0.470940378601043	1
TUFT1	ENSGALG00000000935	107.174120994735	105.800208277124	112.669771865178	1.06492958473257	0.0907580397322023	0.71415455085563	1
LMX1B	ENSGALG00000000936	41.1873314354989	23.5679166294594	111.664990659657	4.73800855694127	2.24428080411752	2.91147511335375e-09	2.9382606843966e-06
CDON	ENSGALG00000000939	1058.3829517519	1007.61749296319	1261.44478690673	1.25190838360407	0.324128987704786	0.276969177933783	0.945406182248756
ALC	ENSGALG00000000940	0.13451766593668	0	0.672588329683399	Inf	Inf	0.206308551013674	0.90934103890225
WDTC1	ENSGALG00000000943	328.134728756587	345.603800130942	258.258443259167	0.747267371369524	-0.42030356494804	0.299462104586261	0.961374522337068
SUPT4H1	ENSGALG00000000944	395.757238448994	379.37168957337	461.299433951491	1.21595640009473	0.282091499756161	0.251647036417729	0.935932742379019
PFDN1	ENSGALG00000000946	771.354285216061	748.791180071366	861.606705794842	1.15066353440852	0.202466036594566	0.356495540633289	0.987302478861869
FKBP51	ENSGALG00000000947	594.812961113067	599.662551813374	575.41459831184	0.95956400240734	-0.0595490582674092	0.945063448747355	1
HBEGF	ENSGALG00000000949	2.16314255998247	1.84437766265824	3.43820214927938	1.864152997995	0.898520272218781	0.731766946439714	1
MVB12B	ENSGALG00000000950	1676.35032541126	1709.8996661676	1542.15296238591	0.901896756224497	-0.148965803100729	0.809266993079839	1
CCL4	ENSGALG00000000951	0.051865333588491	0.0648316669856138	0	0	-Inf	1	1
TEAD3	ENSGALG00000000953	147.123104097431	132.720476250161	204.733615486509	1.54259253184574	0.625357031501797	0.0878409137803924	0.766543722180484
SMPD2	ENSGALG00000000954	44.2107508796143	37.1320470972739	72.5255660089757	1.95317984540368	0.965824796191547	0.129279355233001	0.834554746062759
TMEM222	ENSGALG00000000955	1218.79612840825	1162.0058433368	1445.95726869405	1.24436316476848	0.315407594430136	0.339683818709294	0.979909458365248
CCL4	ENSGALG00000000956	0.0725203588546554	0.0906504485683192	0	0	-Inf	1	1
ESAM	ENSGALG00000000957	72.5245519152494	51.1558834804581	157.999225654415	3.08858365655578	1.62694540767486	1.261169864985e-05	0.00312976875674475
SNX27	ENSGALG00000000958	550.740386326414	530.137045603523	633.153749217976	1.19432089205759	0.256190514309238	0.328463787250201	0.977855029534241
YTHDF2	ENSGALG00000000959	1072.49230945071	1079.61919117718	1043.98478254486	0.966993539089036	-0.0484218444358629	0.972825834347665	1
PUS3	ENSGALG00000000962	156.377193159142	153.181897025068	169.15837769544	1.104297446243	0.143128819236998	0.581702836363465	1
NPHP4	ENSGALG00000000966	571.183640443289	524.97666767023	756.011531535524	1.44008596589748	0.526154935884355	0.111094272491045	0.800356825564574
STT3A	ENSGALG00000000970	328.468039211248	329.223341503233	325.446830043308	0.98852902882681	-0.0166447625903783	0.839232061206055	1
PBX3	ENSGALG00000000972	145.478449365694	146.070796430127	143.109061107961	0.979723973617253	-0.0295527517672527	0.771245737904114	1
IGSF1	ENSGALG00000000974	1.31209464636174	1.46851725062817	0.686404229296027	0.467413119595571	-1.09722986588038	0.927345196567195	1
C1orf174	ENSGALG00000000975	204.493185761869	196.896967636514	234.878058263288	1.19289830149589	0.254471053777858	0.340334009087537	0.98012000347651
DFFB	ENSGALG00000000976	41.5182998681485	38.1192889657715	55.1143434776565	1.44583870720006	0.531906619162109	0.117339413927083	0.810745268101703
MAPKAP1	ENSGALG00000000977	203.860417551933	211.527561316318	173.191842494392	0.818767263313747	-0.288474674498531	0.538080967942267	1
CEP104	ENSGALG00000000978	146.424054522835	150.933437850478	128.386521212263	0.850616821830088	-0.233418708850473	0.777267704414373	1
ENSGALG00000000979	ENSGALG00000000979	0	0	0	NA	NA	NA	NA
LRRC47	ENSGALG00000000980	41.6977977061974	40.2730226016401	47.3968981244263	1.17688951716517	0.234978890878187	0.271987858314373	0.945174241767523
GMEB1	ENSGALG00000000981	673.316522878242	622.565868321384	876.319141105674	1.40759265114948	0.493229887104534	0.112510271782022	0.801496703169998
CCDC27	ENSGALG00000000982	313.41721741908	303.365113694421	353.625632317715	1.16567665942604	0.221167662866037	0.533782268250355	1
L3MBTL1	ENSGALG00000000983	133.427485372544	131.188439501928	142.383668855011	1.08533701136768	0.118143087955101	1	1
ENSGALG00000000984	ENSGALG00000000984	0.327106960102287	0.408883700127858	0	0	-Inf	1	1
EFTUD2	ENSGALG00000000988	1185.20922971787	1216.12527636868	1061.5450431146	0.872891192825414	-0.196126263889921	0.578037434280322	1
SRSF6	ENSGALG00000000990	2390.11743053518	2410.76371972869	2307.53227376113	0.957178944944807	-0.0631394326095719	0.861628538527611	1
TAF12	ENSGALG00000000991	473.287407586978	469.097731250039	490.046112934736	1.04465675335686	0.0630289886450956	0.671466349010913	1
GAPVD1	ENSGALG00000000993	448.578409944539	465.646799322892	380.304852431124	0.816723862344022	-0.292079715129197	0.358339401196045	0.987880550811381
RAB42	ENSGALG00000000994	7.34326766603306	7.4837978587202	6.7811468952845	0.906110376482582	-0.142241294168953	0.760784169863205	1
AP3D1	ENSGALG00000000996	4433.37661245106	4229.50699277763	5248.85509114478	1.2410087275202	0.311513261403679	0.456530062065046	1
GJC1	ENSGALG00000000997	292.650753257105	301.232793222884	258.322593393993	0.857551366271263	-0.221705005356606	0.322939335905983	0.977158631307709
MTFR1L	ENSGALG00000000998	383.886390479326	376.584921678309	413.092265683392	1.0969431910401	0.13348881277217	0.554835885184951	1
ZNF319	ENSGALG00000000999	588.140879555435	598.774119912153	545.607918128563	0.911208250297474	-0.134147285276186	0.656959367640366	1
HSPA5	ENSGALG00000001000	4222.31528148435	4247.3063106269	4122.35116491414	0.970580142665926	-0.0430807509303692	0.67504494399291	1
MAP2K4	ENSGALG00000001001	473.779573711087	451.339474418127	563.539970882925	1.24859446785471	0.320304978774846	0.28395714336624	0.949985343563111
RABEPK	ENSGALG00000001002	284.056089442979	271.175170649465	335.579764617034	1.2375018104103	0.307430635792688	0.347488064016095	0.983043315028272
SEPN1	ENSGALG00000001003	202.805856500124	220.282831063818	132.897958245345	0.603306020734967	-0.729038114974231	0.0672781448386908	0.71924898062719
ENSGALG00000001004	ENSGALG00000001004	4.38628062515907	5.31124972412483	0.686404229296027	0.129235917147377	-2.9519210164252	0.104620822763463	0.793015464995872
STT3A	ENSGALG00000001005	1295.28775284997	1296.22606207735	1291.53451594043	0.996380611164846	-0.00523114682174329	0.769583399914576	1
TP73	ENSGALG00000001006	24.7308290961439	26.2969122145383	18.4664966225661	0.702230606845044	-0.509983217180134	0.699173587502864	1
MMP15	ENSGALG00000001007	5018.89246523807	4843.4011744576	5720.85762835995	1.18116534689089	0.240210936320349	0.491594463339396	1
ENSGALG00000001009	ENSGALG00000001009	14.1602520516402	14.2588117616513	13.7660132115957	0.965439017058846	-0.0507429621385627	0.947257062730802	1
CNGB1	ENSGALG00000001011	29.2121742497113	26.4817983856374	40.1336777060069	1.51551934357199	0.599812266307186	0.222533044569196	0.91901123273874
PPP6C	ENSGALG00000001013	648.117039925062	609.950964840522	800.781340263223	1.3128618305778	0.392715090770622	0.221462719788992	0.917820774791499
ARPC5L	ENSGALG00000001014	221.453664107167	213.814504915779	252.010300872718	1.17863987278125	0.237122977759607	0.439138332125683	1
WRAP73	ENSGALG00000001017	104.487994055089	107.290215702231	93.2791074665191	0.869409263985468	-0.201892626560659	0.446969086176115	1
EI24	ENSGALG00000001018	1474.35410028771	1477.38032258084	1462.24921111516	0.989758147421883	-0.0148520567069919	0.96607216750953	1
BTBD2	ENSGALG00000001019	271.102252891983	269.650494059947	276.909288220129	1.0269192689058	0.0383227688739529	0.831426658129826	1
KIFC3	ENSGALG00000001020	446.470669834999	396.77396491804	645.257489502835	1.62625965046906	0.701557618137564	0.0227157162079263	0.510684503360576
MYOCD	ENSGALG00000001021	16.106483481895	11.0165569734627	36.4661895156241	3.31012580459265	1.72688604912098	0.00101981839683224	0.0916549323351648
CCDC43	ENSGALG00000001022	581.568284921949	558.492526448791	673.871318814581	1.2065896800794	0.270935148208081	0.335812320238353	0.979677158963844
ENSGALG00000001023	ENSGALG00000001023	268.055384442061	286.3070566087	195.048695775502	0.681257032522525	-0.553728877291346	0.0908899330195566	0.767758070150122
TPRG1L	ENSGALG00000001024	719.962222341588	723.730008403098	704.891078095547	0.973969670887188	-0.0380512469554232	1	1
GOLGA1	ENSGALG00000001025	194.968908774399	199.05438980398	178.626984656077	0.8973777711307	-0.156212647308022	0.536948853927494	1
EPB41L1	ENSGALG00000001026	5359.0861486191	5271.53860110997	5709.27633865562	1.0830379459715	0.115083790966428	0.735869816728901	1
C17orf104	ENSGALG00000001027	0.125577789377346	0.156972236721682	0	0	-Inf	1	1
RNF43	ENSGALG00000001028	25.4271877374116	23.3025481933943	33.9257459134808	1.45588137537241	0.541892810114953	0.523480198351224	1
SCAMP4	ENSGALG00000001030	252.871442834159	256.002132565172	240.34868391011	0.93885422555581	-0.0910269246483339	0.828842474066879	1
HSF5	ENSGALG00000001031	2.47015491764694	2.85722582875901	0.921871273198659	0.322645575970821	-1.63197785111518	0.400163026411562	1
STUB1	ENSGALG00000001032	692.427878301216	688.874953433191	706.639577773316	1.0257878795732	0.0367324300416824	0.778411252492319	1
FOXRED1	ENSGALG00000001033	268.729314955419	253.86595333948	328.182761419177	1.29274035018125	0.370432535687585	0.382998811528217	0.997725536246766
C20H20ORF4	ENSGALG00000001034	101.652994147608	110.119097985247	67.7885787970513	0.615593298867497	-0.699950567807414	0.182554609501724	0.891856714840762
ENSGALG00000001035	ENSGALG00000001035	16.6254895566226	12.2543456501323	34.1100651825836	2.78350767608839	1.47690406173415	0.00322834784094928	0.181002702282557
ELAC2	ENSGALG00000001036	589.695472923398	545.16316256345	767.824714363189	1.4084310296256	0.494088917171563	0.105389367998957	0.793426202451494
SCAI	ENSGALG00000001037	226.78967199112	235.528846777714	191.832972844746	0.814477612696812	-0.296053050519833	0.506444464301267	1
MAN1C1	ENSGALG00000001038	80.4850044019636	83.3654424807225	68.963252086928	0.82724028128172	-0.273621657553572	0.617912233345696	1
RPL35	ENSGALG00000001039	3438.6605688399	3356.66016397431	3766.66218830227	1.12214582480775	0.166260168867129	0.508423531965652	1
MEGF6	ENSGALG00000001040	16.663456912831	18.8446998379423	7.93848521238579	0.421258246650461	-1.24722316577917	0.267114791908207	0.940805891090377
KATNB1	ENSGALG00000001041	172.836058815288	167.881929109701	192.652577637638	1.14754803366448	0.198554542727713	0.515269551546025	1
MTMR4	ENSGALG00000001042	17.3936178678963	19.0729055266812	10.6764672327565	0.559771410696767	-0.837090289111319	0.320161720223504	0.975757154940157
REXO1	ENSGALG00000001043	1224.32583202964	1190.30926089283	1360.39211657689	1.14288963488067	0.19268609393041	0.720456734043411	1
SLC4A9	ENSGALG00000001045	0.372239645500001	0.465299556875002	0	0	-Inf	1	1
DLGAP4	ENSGALG00000001046	1196.2134246207	1222.6759654581	1090.36326127109	0.891784325589948	-0.165233252481992	0.601938983565202	1
OLFML2A	ENSGALG00000001048	269.968443258301	263.895427695485	294.260505509566	1.11506481214642	0.157127567943572	0.531424265476896	1
ENSGALG00000001049	ENSGALG00000001049	80.4627817197373	82.7757485491177	71.210914402216	0.860287169254177	-0.217109774021903	0.667062769592568	1
LDLRAP1	ENSGALG00000001051	166.820304670042	170.890251471985	150.54051746227	0.880919281033118	-0.182918264377739	0.683854469378352	1
SRPR	ENSGALG00000001053	1546.65321510147	1522.5648534767	1643.00666160055	1.07910455035713	0.109834648861743	0.995095887869916	1
C20H20ORF24	ENSGALG00000001054	906.054963227368	899.798054018848	931.082600061451	1.03476840820323	0.0493079138857127	0.892797961053123	1
NSF	ENSGALG00000001055	467.577177398722	483.479636266898	403.967341926019	0.83554158567087	-0.259216460558892	0.550624945629338	1
ABHD11	ENSGALG00000001056	49.7572649202405	45.8412487594687	65.4213295633277	1.42712799789981	0.513114734711339	0.425137926293529	1
ARHGEF16	ENSGALG00000001058	262.527572256989	260.331696488407	271.311075331315	1.04217457570864	0.0595969651531875	1	1
GGT7	ENSGALG00000001062	188.097225852714	185.709134132799	197.649592732371	1.06429656061523	0.0899002062101498	0.497222179734381	1
PRDM16	ENSGALG00000001063	483.068953851443	565.704402152248	152.527160648225	0.269623428893126	-1.89098223012082	0.153316354854537	0.865362781427286
DDA1	ENSGALG00000001064	1579.38891791269	1572.52022990082	1606.86366996017	1.02183974451096	0.0311689556415495	0.845561823789209	1
DRC7	ENSGALG00000001065	15.1247635336351	13.939220196948	19.8669368803834	1.42525454076213	0.511219597804653	0.169682141557382	0.881834469414627
TMEM57	ENSGALG00000001067	953.634999818502	951.31906173395	962.898752156712	1.0121722468187	0.0174548221327064	0.85619713840982	1
ZPD	ENSGALG00000001069	0.173078978178566	0.216348722723207	0	0	-Inf	1	1
FAM118B	ENSGALG00000001070	200.384312761884	188.275925303907	248.817862593791	1.32155963218431	0.402241524575078	0.192624025254182	0.903859315617367
ELN	ENSGALG00000001071	253.953855840122	301.81184019274	62.5219184296479	0.207155287180651	-2.27121545249946	0.164912424175326	0.877793346401579
NR6A1	ENSGALG00000001073	1071.7064965747	963.147526308057	1505.94237764129	1.56356356270142	0.644837869554065	0.0368159744539908	0.598749525500577
LIMK1	ENSGALG00000001076	692.435625536557	652.302880746167	852.966604698119	1.30762354402362	0.386947258464625	0.242550773638738	0.931457122556853
TIRAP	ENSGALG00000001077	422.629645472711	383.898137823709	577.555676068718	1.50445031940723	0.589236466173921	0.0743102663153178	0.736382425820066
ENSGALG00000001078	ENSGALG00000001078	0.292429435186272	0.36553679398284	0	0	-Inf	1	1
Wnt3	ENSGALG00000001079	5.24988528362756	5.24187043061527	5.28194469567669	1.00764503159547	0.0109875025795571	0.91626256373219	1
NR5A1	ENSGALG00000001080	10.9069100490955	11.7078830192486	7.70301816848316	0.657934329871491	-0.603984502867267	0.822982569631568	1
TTC34	ENSGALG00000001081	4.47342495063941	2.81977571368411	11.0880218984606	3.93223540604718	1.97534969222043	0.0816399841738937	0.756735609596481
DCPS	ENSGALG00000001082	363.140792338493	364.287540613583	358.553799238131	0.984260396702574	-0.0228880482934684	0.893997470342469	1
ATP8B3	ENSGALG00000001084	48.8752243615734	46.4918225900189	58.4088314477912	1.25632483722698	0.32920953784815	0.663558752962695	1
ADGRG1	ENSGALG00000001085	449.754108105593	411.689679188232	602.011823775039	1.46229515629851	0.548234540805045	0.0730966392663358	0.733291534270239
C1orf116	ENSGALG00000001091	12.7701873516039	14.4523481278333	6.04154424668653	0.418032017582757	-1.2583146505743	0.472657349439839	1
TCF3	ENSGALG00000001093	3132.3849305961	3205.42582396221	2840.22135713163	0.886066785854006	-0.174512651198366	0.626658640626366	1
ADGRD2	ENSGALG00000001094	4.11534098881857	4.45277278112422	2.76561381959598	0.621099246590733	-0.687104277127655	0.586326810457062	1
CCDC183	ENSGALG00000001095	0	0	0	NA	NA	NA	NA
UQCR11	ENSGALG00000001096	731.649680580041	728.300450451547	745.046601094015	1.02299346462313	0.0327969284792177	0.830949931183053	1
WNT9b	ENSGALG00000001097	0.696943407682364	0.871179259602955	0	0	-Inf	0.881589781156533	1
ANKHD1	ENSGALG00000001099	2887.69489787005	2771.93550113136	3350.73248482481	1.20880607916642	0.273582821043239	0.596160357962789	1
ST3GAL4	ENSGALG00000001100	850.102593449075	776.228090384683	1145.60060570664	1.4758556407549	0.561551612622999	0.0466404015843123	0.643852497560564
MBD3	ENSGALG00000001101	853.173405322523	870.041428833774	785.701311277518	0.903061952268977	-0.147103131361327	0.868356228788941	1
PSMB7	ENSGALG00000001103	1620.96847607164	1639.48618919534	1546.89762357681	0.943525864244105	-0.0838660288843584	0.937729963872371	1
SBDS	ENSGALG00000001104	51.8536668917701	53.2832765777452	46.1352281478697	0.865848181850344	-0.207814010458073	0.686985333823814	1
MEX3D	ENSGALG00000001106	841.994452680839	824.779531162649	910.854138753599	1.10436074652533	0.143211514697738	0.485621817709057	1
ENSGALG00000001107	ENSGALG00000001107	72.3023196284511	73.4098781655985	67.8720854798615	0.924563385417358	-0.113155864827839	0.756346538580045	1
MIER2	ENSGALG00000001108	207.436065157955	213.290737238728	184.017376834859	0.862753719252681	-0.212979306886283	0.685662316952947	1
GTSF1	ENSGALG00000001109	34.8044419105478	36.8697671804152	26.5431408310782	0.719916149760165	-0.474099212457073	0.420184324534598	1
ENSGALG00000001110	ENSGALG00000001110	95.989843334778	97.3823816340568	90.419690137663	0.928501527898978	-0.107023810692779	0.642512042769658	1
DNAH9	ENSGALG00000001111	456.263278896175	396.642371903783	694.746906865744	1.75157006935778	0.808648702495099	0.185984949296862	0.89407436089422
SRA1	ENSGALG00000001113	0	0	0	NA	NA	NA	NA
MMEL1	ENSGALG00000001115	1.32568061154425	1.48895368200946	0.672588329683399	0.451718772591831	-1.1465032241441	1	1
PFKFB2	ENSGALG00000001117	138.412054192149	138.133855671025	139.524848276643	1.01006988908593	0.014455119857578	0.914555728633701	1
NEK6	ENSGALG00000001118	1009.85937059971	1060.75993523405	806.257112062381	0.760075004043671	-0.395786304459159	0.534348509237981	1
SH3GL1	ENSGALG00000001121	625.689022839176	644.763443533664	549.391340061221	0.852082024145552	-0.230935779304623	0.541427984057421	1
CALN1	ENSGALG00000001122	10.4799594518544	11.7359575302356	5.45596713832957	0.464893224457675	-1.10502869529967	0.29469000225217	0.958122262477095
LHX2	ENSGALG00000001124	6.4645028179501	6.3665266734009	6.85640739614688	1.07694630806978	0.106946325079548	0.997270346976375	1
CHAF1A	ENSGALG00000001126	528.013058202414	512.978280196398	588.152170226474	1.14654400182654	0.197291723430513	0.796783994527927	1
KIRREL3	ENSGALG00000001129	752.975285755373	713.020488936983	912.794473028934	1.2801798646625	0.356346522433603	0.49235459863278	1
WBSCR17	ENSGALG00000001130	187.070295838955	193.923574672932	159.657180503048	0.823299491938117	-0.280510759093141	0.507570137870969	1
ENSGALG00000001131	ENSGALG00000001131	0.528913428447723	0.489540728235647	0.686404229296027	1.40213916780713	0.487629549591712	0.895132526433733	1
APBB3	ENSGALG00000001132	207.085535798991	200.150253591215	234.826664630097	1.17325189659616	0.230512792526986	0.237850498553305	0.928658611845031
ENSGALG00000001136	ENSGALG00000001136	5.99542093993506	6.73070635421869	3.05427928280055	0.45378287538665	-1.13992592849702	0.775431114663271	1
ENSGALG00000001137	ENSGALG00000001137	0.0414416980332228	0.0518021225415284	0	0	-Inf	1	1
ENSGALG00000001138	ENSGALG00000001138	124.008370104249	148.204468794633	27.2239753427094	0.183692000410822	-2.44463929488846	0.00885006902693879	0.322048906081249
HES5	ENSGALG00000001141	77.5734424520137	75.3861783727135	86.3224987692141	1.14507063008859	0.195436589183237	0.978691322367179	1
ETS1	ENSGALG00000001143	304.522322882127	369.8049845002	43.3916764098341	0.117336645606546	-3.09127444061507	0.000608112937308603	0.0649634382794225
ZNF346	ENSGALG00000001144	103.824189917898	100.332516347864	117.790884198033	1.17400508315409	0.231438654977205	0.276691588571368	0.945406182248756
UBXN6	ENSGALG00000001146	100.891937645752	102.475913881676	94.5560327020561	0.922714705537882	-0.116043445423037	0.841502757703341	1
ADGRG5	ENSGALG00000001149	1.94471400754898	2.00361685357779	1.70910262343375	0.853008707918318	-0.229367625551946	1	1
ENSGALG00000001150	ENSGALG00000001150	327.867745398706	253.63532146608	624.797441129208	2.46336920866428	1.30063287452381	0.0131806725439748	0.399058041941382
AUTS2	ENSGALG00000001153	5606.24303114093	5627.52368417494	5521.1204190049	0.981092346982164	-0.0275391559323167	0.65738078516271	1
RNF222	ENSGALG00000001156	0	0	0	NA	NA	NA	NA
DENND1A	ENSGALG00000001157	197.578056263996	211.109896913315	143.450693666722	0.67950719395039	-0.557439269985039	0.180607108302371	0.891144199961306
UIMC1	ENSGALG00000001158	131.324423621863	133.770576054309	121.539813892078	0.908569114950469	-0.138331830286361	1	1
DOK4	ENSGALG00000001160	527.178873956684	436.421211955531	890.209521961298	2.03979434907029	1.0284237078183	9.4495891079457e-05	0.0164422850478255
FLI1	ENSGALG00000001161	29.7555478900082	36.8512327478623	1.37280845859205	0.0372527146645234	-4.74651062888868	0.0330544178110398	0.582038443392347
PHB	ENSGALG00000001162	575.607816543396	572.911421111802	586.39339826977	1.02353239377181	0.0335567629322899	0.663065523008657	1
NDEL1	ENSGALG00000001163	480.831513869073	476.405193328429	498.536796031652	1.04645541865025	0.0655108508557176	0.44338617703664	1
PANK4	ENSGALG00000001165	368.38220062907	354.907913196125	422.279350360854	1.18982793750079	0.250752958691063	0.323481095947531	0.977806875090601
ENSGALG00000001166	ENSGALG00000001166	661.88392038016	661.357776660549	663.988495258604	1.00397775408545	0.00572730272875611	0.839106507992104	1
KCNJ1	ENSGALG00000001167	0.102259720554691	0.127824650693363	0	0	-Inf	1	1
POLR2C	ENSGALG00000001168	718.892990600929	706.981607593689	766.538522629888	1.08424110952322	0.116685613549778	0.598772796079683	1
CRB2	ENSGALG00000001169	106.41121188837	110.07815722665	91.7434305352503	0.833439011395794	-0.262851463973342	0.214399141586753	0.91178470102013
SEMA6B	ENSGALG00000001171	1697.10997962639	1730.5270509504	1563.44169433039	0.903448283846099	-0.146486075727978	0.492708399879231	1
KBP	ENSGALG00000001172	1.23649875076198	1.2934028148212	1.0088824945251	0.780021879467277	-0.358413503019872	0.80301726564365	1
WBSCR16	ENSGALG00000001174	209.280266590609	213.396922907211	192.813641324204	0.903544618626218	-0.14633224921379	0.519309870899316	1
C4BPA	ENSGALG00000001175	708.392994129677	693.462802715151	768.113759787783	1.10764954771957	0.147501495338341	0.71549731365337	1
CD34	ENSGALG00000001177	4.53060158758733	4.80524669786413	3.43202114648013	0.714223714675382	-0.485552057747803	0.70956750864779	1
ARMC8	ENSGALG00000001179	191.157258773946	190.173372116439	195.092805403976	1.02586814985079	0.0368453198534335	0.916232142376186	1
KCNJ5	ENSGALG00000001181	28.1453283685668	33.777100745579	5.61823886051839	0.166332773876507	-2.58785563251259	0.109725997091334	0.799868531305198
NCOA6	ENSGALG00000001182	990.99910408518	1024.26868519903	857.920779629766	0.837593486969736	-0.255677870805121	0.535626069151774	1
MYH10	ENSGALG00000001183	6046.64857998986	6254.83181432039	5213.91564266773	0.833582068622615	-0.262603851085086	0.367397213742137	0.99074596111329
COQ9	ENSGALG00000001184	171.296333136181	170.050945436548	176.277883934715	1.03661807631932	0.0518844564552181	0.79517862521857	1
DHX8	ENSGALG00000001186	329.856707098372	331.898779607365	321.688417062401	0.969236516756576	-0.0450793343911487	1	1
STRBP	ENSGALG00000001187	479.643425852994	484.192045023231	461.448949172046	0.953028770123444	-0.0694083278792059	1	1
ETV4	ENSGALG00000001188	560.103528111406	647.764072455429	209.461350735315	0.323360556168739	-1.62878438667041	0.027527325045424	0.549747554798982
NCF1	ENSGALG00000001189	35.2642446615339	39.023982545221	20.2252931267856	0.518278550974353	-0.94820040605235	0.0580347342046616	0.6907810348032
DBR1	ENSGALG00000001190	363.256597524158	376.494115552744	310.306525409814	0.824200200192351	-0.278933280848571	0.43478574307644	1
GGMOXr1	ENSGALG00000001191	191.276082117362	202.703293863651	145.56723513221	0.71812959897004	-0.477683867943199	0.619882309583722	1
ARHGAP32	ENSGALG00000001192	3736.68851603844	3717.86735543498	3811.97315845229	1.02531176989941	0.0360626614345876	0.839309622167542	1
CIAPIN1	ENSGALG00000001194	1209.05426970348	1231.90329713432	1117.65815998013	0.907261278202644	-0.140410008869287	0.89640312423542	1
BARX2B	ENSGALG00000001197	80.3760904229621	82.191963775866	73.1125970113468	0.889534616920965	-0.168877344719901	0.373301957433744	0.994733858876196
GFOD2	ENSGALG00000001201	1065.74911155682	1067.57151609826	1058.45949339106	0.991464719159511	-0.0123666591949323	0.937085026806939	1
CCDC42	ENSGALG00000001202	0.0635270099517325	0.0794087624396657	0	0	-Inf	1	1
TMEM45B	ENSGALG00000001203	3.419833645134	3.15611294566007	4.47471644302973	1.41779350741641	0.503647428544062	1	1
ENKD1	ENSGALG00000001204	141.694127580642	128.067485551131	196.200695698684	1.53201021207174	0.615425914009709	0.0617624355414512	0.707766653464412
ENSGALG00000001206	ENSGALG00000001206	10.7186779067265	9.78854417680475	14.4392128264135	1.47511341478431	0.560825881021336	0.745760293145467	1
PLCH2	ENSGALG00000001207	117.770245850138	113.197078972	136.062913362691	1.20200021589203	0.2654371551725	0.784936625297768	1
PPP2R3A	ENSGALG00000001208	134.023423623348	143.099582394872	97.7187885372555	0.682872632483361	-0.550311578773261	0.124371653949817	0.82321529730264
ENSGALG00000001209	ENSGALG00000001209	6.75811406031469	7.77160027080681	2.70416921834622	0.34795526328138	-1.5230262646495	0.444600727326915	1
ENSGALG00000001211	ENSGALG00000001211	5.78330956032177	5.56890263673818	6.64093725465612	1.19250374586291	0.253993797995446	1	1
ENSGALG00000001212	ENSGALG00000001212	5.90509981607561	5.27211199524043	8.43705109941631	1.60031712282158	0.678357821480289	0.434712510905106	1
MSL2	ENSGALG00000001213	143.753976655598	153.166966970101	106.102015397589	0.692721266840132	-0.52965312901748	0.352472670708284	0.98396427484394
PARD6A	ENSGALG00000001214	33.0173175982254	30.6987339138604	42.2916523356854	1.37763506646086	0.462193770818735	0.20266247457348	0.907316158621919
PCCB	ENSGALG00000001217	274.893689329332	276.602606530323	268.058020525372	0.969108801568672	-0.0452694491934589	0.928554578078179	1
PIGU	ENSGALG00000001219	313.628559385795	307.538308094365	337.989564551513	1.09901614093489	0.136212574891069	0.717918684387793	1
HERPUD1	ENSGALG00000001220	106.38478248182	107.278423495679	102.810218426384	0.95834945253949	-0.0613762786781834	0.909038490393103	1
PEX10	ENSGALG00000001223	195.355169668155	198.512459615211	182.726009879929	0.920476277580348	-0.119547553820814	0.882213587241543	1
RABGAP1	ENSGALG00000001225	897.126668463957	898.557283907887	891.404206688233	0.992039375399034	-0.0115307106002749	1	1
ABCA2	ENSGALG00000001226	2147.97577501444	1980.89415977615	2816.30223596756	1.42173281801477	0.507650369076734	0.11408753070092	0.804065595753387
PIK3R6	ENSGALG00000001227	84.9660405180662	80.7824234448528	101.70050881092	1.25894352352955	0.33221356490651	0.343041879480063	0.980425403656074
SKI	ENSGALG00000001229	284.696369415121	300.612145399484	221.033265477667	0.735277229680576	-0.443639787148414	0.250859705232762	0.935932742379019
SAMHD1	ENSGALG00000001231	186.014749338699	185.046179424076	189.88902899719	1.02617103248598	0.037271205755323	0.955531522990235	1
RHD	ENSGALG00000001233	88.6313131496006	82.5409260831154	112.992861415541	1.36893135051286	0.45305009980402	0.214121095751621	0.91178470102013
CETP	ENSGALG00000001234	1.4205366703776	0.924573501158278	3.40438934725488	3.68211866659596	1.88053612232899	0.205390443641249	0.90934103890225
ANKRD24	ENSGALG00000001235	322.389938577541	313.502693310067	357.938919647435	1.14174113105121	0.191235583026414	0.545805928112255	1
ZBTB26	ENSGALG00000001236	347.967886530019	358.656997576393	305.211442344525	0.850984211675714	-0.232795729073008	0.553465093038335	1
STX8	ENSGALG00000001238	300.48035824367	307.765992575158	271.337820917721	0.881636787246595	-0.181743671714504	0.77234948655316	1
SLC26A2	ENSGALG00000001239	12.0997542680303	14.7043251289857	1.6814708242085	0.114352124933222	-3.12844492019909	0.0124955371259695	0.387751367289426
SLC25A1	ENSGALG00000001240	1070.22126364694	1054.94749531024	1131.31633699376	1.07239113038612	0.100831192130917	0.504131585480633	1
ENSGALG00000001242	ENSGALG00000001242	166.303596942595	151.686215949361	224.773120915531	1.48182957501273	0.567379533053842	0.0745467335193408	0.736588093794704
ENSGALG00000001244	ENSGALG00000001244	5.15150654061629	5.15601095749524	5.1334888731005	0.995631878097156	-0.00631567168330587	1	1
SIRT6	ENSGALG00000001245	483.75696151737	450.953672642411	614.970117017205	1.36371018648927	0.44753707769063	0.134176293730816	0.841264664243414
PPARGC1B	ENSGALG00000001246	369.867217230735	365.3804059035	387.814462539677	1.06139917815435	0.0859673367780266	0.768199875254072	1
APLP2	ENSGALG00000001250	3437.81299725427	3281.8934499816	4061.49118634496	1.23754510871391	0.307481112611881	0.388649488379944	1
CREB3L3	ENSGALG00000001252	26.4145326411465	25.9495894174151	28.2743055360724	1.08958585360496	0.123779877674753	0.74564981066439	1
RC3H2	ENSGALG00000001253	425.695416041002	452.41698581772	318.80913693413	0.704679857140861	-0.504960118815693	0.142084620995012	0.852169965381337
ARHGEF37	ENSGALG00000001255	39.3349204820246	33.0066720743544	64.6479141127052	1.95863169625439	0.969846136787692	0.0960159706170877	0.779769186266885
NLRC5	ENSGALG00000001256	11.1721986512462	9.57512170702558	17.5605064281287	1.83397213794619	0.874971721401779	0.21665257379918	0.912042618470094
NUMA1	ENSGALG00000001258	6025.0723552674	5587.0829292175	7777.03005946698	1.39196610431487	0.477124080631872	0.159192191776363	0.873023438971543
CFAP52	ENSGALG00000001261	22.0264281678791	12.5135537769101	60.0779257317548	4.80102829322633	2.2633434380538	1.10098732261912e-07	5.37636970638975e-05
CLIC4	ENSGALG00000001262	1106.72364002918	1152.99817304254	921.625507975756	0.799329547542789	-0.323137674855815	0.55166174696029	1
GTF2IRD1	ENSGALG00000001263	1077.62133636357	1035.29658217685	1246.92035311046	1.2044088375996	0.268325199288093	0.349422302125017	0.983313269986471
PLXNA2	ENSGALG00000001264	2230.08514969138	2622.03456343891	662.287494701251	0.252585341145402	-1.98515718050653	0.0377756290727886	0.602579002006189
MAP2K2	ENSGALG00000001267	800.226579048714	790.605459747959	838.711056251734	1.06084652706435	0.085215956291829	0.663687117484248	1
ENSGALG00000001269	ENSGALG00000001269	0.29899673282976	0.3737459160372	0	0	-Inf	1	1
PRKCZ	ENSGALG00000001270	62.9149775329957	64.7320413745668	55.6467221667115	0.859647262546784	-0.218183292010629	0.64888306078075	1
C17orf105	ENSGALG00000001271	6.72530265879138	7.26274243249702	4.5755435639688	0.630002179823368	-0.666571274505089	0.551661731787795	1
C2CD4C	ENSGALG00000001273	329.099465561883	293.949485827488	469.699384499465	1.59789149886495	0.676169448714019	0.0087941798179271	0.321482991110725
PDCL	ENSGALG00000001275	178.898403378207	183.692533276653	159.721883784423	0.869506674742577	-0.201730992506674	0.817046431809094	1
HOXB9	ENSGALG00000001276	0	0	0	NA	NA	NA	NA
STAG1	ENSGALG00000001277	154.389840090278	170.504750486144	89.9301985068136	0.52743514916977	-0.922934376845306	0.0306204270008665	0.566350175088781
PRDM10	ENSGALG00000001278	922.283394733331	922.054048735483	923.200778724721	1.00124366894849	0.00179312023148819	0.778559573797846	1
ZNF652	ENSGALG00000001279	194.419484420433	204.780354629247	152.976003585177	0.747024800607162	-0.420771954792491	0.406400297171	1
PHOSPHO1	ENSGALG00000001281	30.4482321006733	32.6899417794223	21.4813933856774	0.657125470905533	-0.605759231233892	0.451203179421081	1
GABRD	ENSGALG00000001282	1.664910274376	0.928798751471673	4.6093563659933	4.96270732350772	2.31112737396313	0.374386279373192	0.994937615654001
SRRM1	ENSGALG00000001283	3726.17279535458	3561.70036972248	4384.062497883	1.23089031720672	0.299702211154671	0.426452609841741	1
SLC35G2	ENSGALG00000001285	140.659171598348	140.774394694133	140.198279215206	0.99590752650595	-0.0059163056511631	0.897053867786744	1
ABI3	ENSGALG00000001287	18.0256045872432	15.7027138423452	27.3171675668351	1.73964627013512	0.798793986417917	0.216860443506464	0.912151540372561
CFAP74	ENSGALG00000001288	9.20034017084856	10.5063875745609	3.97615055599921	0.378450778422325	-1.40182242041938	0.207314323237408	0.910088393510987
SHC2	ENSGALG00000001289	4912.09364199344	4430.70978257152	6837.62907968115	1.54323560224536	0.625958331671211	0.0225499991903236	0.51015105412585
CLIP2	ENSGALG00000001291	1414.44580848034	1416.9480625469	1404.43679221408	0.991170268929734	-0.0127951817338399	0.770032890250146	1
IGF2BP1	ENSGALG00000001293	4289.48095057673	4306.10753818895	4222.97460012783	0.980694179761222	-0.0281247791641564	0.779582978998371	1
SCLY	ENSGALG00000001295	94.8956166972193	95.0357690271374	94.3350073775469	0.992626337885577	-0.010677359945257	0.877199661361115	1
RFC2	ENSGALG00000001298	106.022615668328	114.794409830699	70.9354390188431	0.617934611306074	-0.694473911993164	0.246481959109761	0.934627758630227
GIP	ENSGALG00000001299	7.6142256918157	5.38281381148475	16.5398732131395	3.07271880328651	1.61951574621293	0.236360261405163	0.928653660894322
ENSGALG00000001300	ENSGALG00000001300	4.96692194205133	5.87235826272246	1.3451766593668	0.229069242574306	-2.126144335784	0.407374868848121	1
CLTCL1	ENSGALG00000001301	1582.20035461905	1646.21437994803	1326.14425330314	0.80557202601098	-0.311914509154323	0.327515046063132	0.977855029534241
ENSGALG00000001302	ENSGALG00000001302	274.698989569284	275.809529069416	270.256831568754	0.979867637208195	-0.0293412150884513	0.996862056752233	1
TMEM52	ENSGALG00000001304	11.0427629100269	11.0666533943592	10.9472009726978	0.989206093531193	-0.0156569680991022	0.950807048934059	1
ENSGALG00000001305	ENSGALG00000001305	0	0	0	NA	NA	NA	NA
NFRKB	ENSGALG00000001306	435.575410399631	445.615408878962	395.415416482306	0.887346821055976	-0.17243000025721	0.699605065134974	1
SNF8	ENSGALG00000001309	309.201820489666	303.138928368936	333.453388972587	1.10000187295891	0.137505980210147	0.514592268016886	1
TRNAU1AP	ENSGALG00000001310	28.8894637595532	29.1366598254306	27.9006794960435	0.957579889500292	-0.06253524087543	1	1
ARHGAP44	ENSGALG00000001311	121.542621518877	109.992453532652	167.743293463777	1.52504365596302	0.608850541914786	0.116862602164361	0.810745268101703
SNAP29	ENSGALG00000001312	534.26456731384	509.581404042648	632.997220398612	1.2421905810865	0.312886533699613	0.126329034626162	0.827855546731858
EIF4H	ENSGALG00000001313	304.439588175227	334.117512781942	185.727889748368	0.555875949757777	-0.847165130350535	0.214664224809527	0.91178470102013
PTGS1	ENSGALG00000001314	40.4201763824671	49.8457241985942	2.71798511795885	0.0545279492204771	-4.19686029261726	0.0654689532251316	0.718427191528751
UBE2Z	ENSGALG00000001315	56.5553762308468	58.1026624472962	50.3662313650489	0.866848940196762	-0.206147488080123	0.767826051236145	1
CPNE2	ENSGALG00000001316	41.0873097059123	41.9083571341296	37.8031199930431	0.902042517964912	-0.148732658068062	1	1
ENSGALG00000001317	ENSGALG00000001317	2249.27446872066	2219.41434655145	2368.71495739751	1.0672702738351	0.0939255682389122	0.775086626234406	1
CSK	ENSGALG00000001318	2619.98338588555	2448.00646999563	3307.89104944524	1.35125911225682	0.434304346850506	0.14380570234355	0.852562495863204
CAMK1G	ENSGALG00000001319	96.578345214887	98.9468408545495	87.1043626562367	0.88031474177411	-0.183908667485959	1	1
CYP1A1	ENSGALG00000001320	1.86477781566006	1.73900350619895	2.36787505350452	1.36162753270126	0.445332114353011	0.422283464265471	1
ENSGALG00000001323	ENSGALG00000001323	0.299685960045895	0.374607450057368	0	0	-Inf	1	1
CYP1A4	ENSGALG00000001325	0.711522290408485	0.487333987386935	1.60827550249469	3.30015050072373	1.72253181892465	0.61744361310695	1
AIRE	ENSGALG00000001327	1.98322780987505	2.24856694404415	0.921871273198659	0.409981688844287	-1.28636861931146	0.56869940680721	1
BSG	ENSGALG00000001328	8664.54709847388	8092.54747064156	10952.5456098031	1.35341135155984	0.436600394125912	0.0944074983691253	0.778467621217274
EPB41	ENSGALG00000001329	3488.82311670567	3332.69738814492	4113.32603094867	1.23423328069947	0.303615102024254	0.267380187576246	0.941302623146328
ENSGALG00000001330	ENSGALG00000001330	590.278150128024	602.007209669595	543.361911961741	0.902583728623382	-0.147867324364824	0.845325543099584	1
ST14	ENSGALG00000001331	103.379409998061	111.580198823024	70.5762546982077	0.632515943175077	-0.660826250100597	0.373776884753915	0.994819182306989
RBL1	ENSGALG00000001332	527.285502306891	543.691448308179	461.661718301738	0.849124479956977	-0.235952029386484	0.264254658504971	0.939633282412134
MRRF	ENSGALG00000001333	258.581420536452	247.940483039386	301.145170524719	1.21458652831971	0.280465272625887	0.503121936403493	1
GNB1	ENSGALG00000001334	6319.01840100058	6295.98689738553	6411.14441546078	1.01829062225702	0.0261493683406179	0.697320882751191	1
FAM18B1	ENSGALG00000001335	864.215321578901	854.889735687221	901.517665145623	1.05454262405071	0.0766174092746141	0.882373715445733	1
EDC3	ENSGALG00000001337	384.313846305008	386.178161686475	376.85658477914	0.975861978143388	-0.0352509814526853	0.945106644148461	1
ZBTB44	ENSGALG00000001341	156.237918843675	163.21876143939	128.314548460818	0.786150730033976	-0.3471221454767	0.358097065482849	0.987880550811381
HCN2	ENSGALG00000001342	587.104982649916	515.684947341196	872.785123884794	1.69247740967573	0.759136577572033	0.0445124686251193	0.637492667972617
LAMB3	ENSGALG00000001343	0.722655020628518	0.903318775785648	0	0	-Inf	0.877326926608088	1
ENSGALG00000001345	ENSGALG00000001345	92.1536043529685	83.610178310117	126.327308524375	1.5109082539666	0.595416059201623	0.0264313554949312	0.541431474265586
ENSGALG00000001346	ENSGALG00000001346	18.0871810028269	18.4037503086509	16.8209037795307	0.913993262102876	-0.129744565016049	0.840996806801514	1
LHX6	ENSGALG00000001347	28.6212327030004	35.7765408787505	0	0	-Inf	0.0219418261404026	0.501806605281807
TEKT3	ENSGALG00000001348	0.0362601794273277	0.0453252242841596	0	0	-Inf	1	1
RSPRY1	ENSGALG00000001350	861.813878537273	805.451555019739	1087.26317260741	1.34988028247182	0.432831463911022	0.131086762559013	0.838795977331932
MORN5	ENSGALG00000001352	10.3885047005258	12.2289690047634	3.0266474835753	0.247498172772894	-2.01451022077073	0.534855336962112	1
NDUFA8	ENSGALG00000001355	680.330575248692	673.781262059328	706.527828006146	1.04860118229874	0.0684660776077249	0.626043431927785	1
NADK	ENSGALG00000001359	341.885980162338	353.494924519253	295.450202734678	0.835797580789836	-0.25877451209155	0.406635161199954	1
CLK3	ENSGALG00000001362	321.629203033236	298.478392107881	414.232446734655	1.38781385080946	0.472814070420383	0.216110682207704	0.91178470102013
MYBBP1A	ENSGALG00000001363	197.332390282489	211.075395435977	142.360369668536	0.674452696746059	-0.568210832681945	0.189822830414657	0.899385917626629
CSNK1A1	ENSGALG00000001364	487.00761591793	517.521048034656	364.953887451025	0.705196221172025	-0.503903350959539	0.281615915724192	0.948762681780341
CASP9	ENSGALG00000001366	160.152379123644	146.805586158925	213.539550982522	1.45457374320453	0.540596439276719	0.097653336782942	0.783042803336409
ENSGALG00000001369	ENSGALG00000001369	0.294688345817573	0.368360432271967	0	0	-Inf	1	1
ADAMTS8	ENSGALG00000001370	55.093148523336	57.4179417665456	45.7939755504976	0.797555156830426	-0.326343799540787	0.609468760330844	1
ENSGALG00000001371	ENSGALG00000001371	63.6181202268439	40.7140981372282	155.234208585307	3.81278760153509	1.93084616527675	2.91623483936407e-06	0.000882919259965866
TRAF3IP3	ENSGALG00000001373	0.0502253479434671	0.0627816849293338	0	0	-Inf	1	1
SLC35E2B	ENSGALG00000001374	3054.40419265349	2988.57368169521	3317.72623648662	1.11013700508957	0.150737734562878	0.738405997988581	1
COX10	ENSGALG00000001375	277.542133324603	283.576686712427	253.403919773309	0.893599268371042	-0.162300090263428	0.965047577498918	1
ARID3B	ENSGALG00000001376	1843.75221607583	1835.89784941796	1875.16968270734	1.02139107756013	0.0305353614451527	0.939584402567339	1
POLRMT	ENSGALG00000001377	819.686723040625	796.460892525275	912.590045102025	1.14580647168821	0.196363391465497	0.454405189497182	1
C1orf74	ENSGALG00000001378	19.7055904335085	20.5969707249108	16.1400692678995	0.783613740266137	-0.351785400140436	0.755451389577526	1
ACTG1	ENSGALG00000001381	6060.61742116694	5932.77548860676	6571.98515140763	1.10774209542033	0.147622032137713	0.447670466627297	1
CDC2L1	ENSGALG00000001382	749.379171119043	747.832327891507	755.566544029184	1.0103421794555	0.0148439830745024	0.877467329132926	1
HTR4	ENSGALG00000001383	0.646756646753468	0.808445808441836	0	0	-Inf	0.953838308042404	1
FGF22	ENSGALG00000001385	25.6132518668315	23.2174964942595	35.1962733571197	1.51593748989354	0.600210264801923	0.446151123500193	1
PI4KA	ENSGALG00000001386	1065.57983733521	1053.9167487647	1112.23219161724	1.05533211510386	0.0776970893705261	0.920798314680807	1
SPNS2	ENSGALG00000001387	15.5685929956661	13.6423933928859	23.2733914067869	1.70596102432607	0.770584686132273	0.236381247472332	0.928653660894322
TTLL11	ENSGALG00000001389	111.574218020499	124.938400145548	58.1174895203037	0.465169150978395	-1.10417267134841	0.00453508702238216	0.225829432055333
PLLP	ENSGALG00000001391	1.86125613220732	0.955670430870442	5.48359893755483	5.73796024280072	2.52053797199069	0.100929687659048	0.793015464995872
MMP23B	ENSGALG00000001392	25.3161857385833	27.1572161253739	17.9520641914209	0.66104213732893	-0.597185857378438	0.358303994070639	0.987880550811381
UBL7	ENSGALG00000001394	235.580599423121	235.953104015235	234.090581054661	0.992106385002446	-0.0114332637044869	0.876362919870686	1
SERPIND1	ENSGALG00000001396	19.6963233452121	21.4513290568792	12.6763004985434	0.590933105586679	-0.758933270238508	0.21374290461002	0.91178470102013
ENSGALG00000001398	ENSGALG00000001398	720.113088457941	644.960102109295	1020.72503385253	1.58261732859803	0.662312458966045	0.229078593143394	0.924862203013438
RNF126	ENSGALG00000001399	737.310134463134	729.557160926253	768.322028610658	1.05313479157026	0.0746900998818508	0.67937746911802	1
HIC2	ENSGALG00000001403	573.232104592877	572.964054120963	574.304306480534	1.00233915609528	0.00337074808073022	0.978643805796419	1
ENSGALG00000001404	ENSGALG00000001404	0.191227259066799	0.239034073833499	0	0	-Inf	1	1
IRF6	ENSGALG00000001405	44.4215266806365	41.9613676038818	54.2621629876554	1.29314572155736	0.370884858228174	0.539653211838642	1
ADAMTS15	ENSGALG00000001407	643.235775348347	728.203204639357	303.366058184308	0.416595335273964	-1.26328140964898	0.159110878127965	0.873023438971543
IL12B	ENSGALG00000001409	2.6547032119981	2.8574433783983	1.84374254639732	0.645242023109064	-0.632087693968552	0.652987418500763	1
SPNS3	ENSGALG00000001410	1.99339588980057	0.839963749092811	6.60712445263162	7.86596381066152	2.97562354881588	0.0326961335582562	0.581080577925355
SRSF4	ENSGALG00000001411	694.772951596272	684.517819792961	735.793478809516	1.07490770515231	0.104212790944624	0.6870270905519	1
SEMA7A	ENSGALG00000001412	1006.39177143309	902.43790444667	1422.20723937879	1.57596132916294	0.656232134471105	0.040340969358172	0.613027731743037
MUC16	ENSGALG00000001414	3.21662437398969	4.02078046748711	0	0	-Inf	0.586435581135439	1
UBE2L3	ENSGALG00000001415	677.184975267881	686.139037682908	641.368725607774	0.934750379126768	-0.0973469436590161	1	1
ADRA1B	ENSGALG00000001416	0.563902978477737	0.704878723097171	0	0	-Inf	1	1
CYP11A1	ENSGALG00000001417	36.4223126778823	28.9446684784954	66.33288947543	2.29171356806911	1.19642673879404	0.0102586134311226	0.34819482089761
GUCA1B	ENSGALG00000001418	0.0330062310667775	0.0412577888334719	0	0	-Inf	1	1
DAB2IP	ENSGALG00000001419	356.746131774472	395.98088853945	199.807104714559	0.504587747786351	-0.986822919136909	0.0532354580329121	0.667769011972783
RALGAPB	ENSGALG00000001420	1299.84002207509	1339.18145984729	1142.47427098629	0.853113864880245	-0.229189784369724	0.360182073282822	0.987880550811381
RRP9	ENSGALG00000001422	642.863940796481	628.156796757499	701.692516952406	1.11706586727151	0.159714256174235	0.644337721706194	1
YDJC	ENSGALG00000001424	16.6829384660836	16.1277686055177	18.9036179083469	1.17211614146544	0.229115529158292	0.36358373937609	0.989099700404806
SNX19	ENSGALG00000001425	252.446921997796	244.792647098907	283.064021593353	1.1563420100563	0.209568165344101	0.523603523701498	1
MECR	ENSGALG00000001426	145.797817368287	143.388665843405	155.434423467817	1.08400773906054	0.116375056566703	0.738716008305583	1
EFHD1	ENSGALG00000001428	44.7545531478689	49.0042557481786	27.75574274663	0.566394537022667	-0.820120744452886	0.202725841391057	0.907316158621919
TTC1	ENSGALG00000001429	296.776968751968	287.143531916246	335.310716094852	1.16774601836636	0.22372652602623	0.437740412334244	1
GUCA1A	ENSGALG00000001431	2.25080831500642	2.3931426877059	1.6814708242085	0.702620379823812	-0.509182671694093	0.56347067905093	1
B3GNTL1	ENSGALG00000001433	19.4608486618797	18.5061677249531	23.2795724095861	1.25793588146274	0.331058388152649	0.639568462920627	1
STOM	ENSGALG00000001434	303.830323769485	371.285595196445	34.0092380616446	0.0915985928396993	-3.44853075432129	0.00995083370674715	0.340804797856874
SDF2L1	ENSGALG00000001435	488.22812154894	458.869342274906	605.663238645078	1.31990347326849	0.400432426758849	0.0951971596324582	0.778467621217274
PWWP2A	ENSGALG00000001436	406.735480744037	414.701403434238	374.871789983235	0.903955923174687	-0.145675666237584	0.602162913054512	1
NTM	ENSGALG00000001437	2127.85812856058	1933.97729375527	2903.38146778183	1.50124899457544	0.586163279721738	0.0576919474208556	0.689333003172006
WDR77	ENSGALG00000001438	173.001130686485	177.077902658139	156.694042799872	0.884887614138849	-0.176433858697806	0.523804405976196	1
RANBP10	ENSGALG00000001439	728.335096193739	688.486497084244	887.729492631719	1.28939274247393	0.366691768212998	0.240588264853872	0.931457122556853
ACTL9	ENSGALG00000001440	0	0	0	NA	NA	NA	NA
UBE2G1	ENSGALG00000001441	365.463827561974	376.022823354823	323.227844390578	0.859596344463307	-0.218268747342551	0.643257007103809	1
OPCML	ENSGALG00000001442	384.973605063229	391.960464770447	357.026166234357	0.91087290256034	-0.134678331351758	0.62076866105558	1
PTPRU	ENSGALG00000001443	2235.24227125355	2607.94258479935	744.441017070377	0.285451459479755	-1.80868265620527	0.00755630966840817	0.297110170806137
POC1A	ENSGALG00000001444	112.122321536212	110.667757638883	117.940577125525	1.06571760051715	0.0918251957815638	0.9771813522127	1
FABP6	ENSGALG00000001445	37.6908157645778	35.5220855159117	46.3657367592419	1.30526505090679	0.384342794382755	0.777346292843313	1
GSN	ENSGALG00000001446	1007.60099890517	1121.49030380923	552.043779288926	0.492241241332061	-1.02256255904844	0.00131698680843944	0.108350795142154
STRA6	ENSGALG00000001449	56.2885185368648	60.2668167329039	40.3753257527087	0.669942896298106	-0.577889964598259	0.414172950979568	1
IGSF9B	ENSGALG00000001450	870.117344059295	987.031240956828	402.46175646916	0.407749764920321	-1.2942440497059	0.0205788694600652	0.487023360763815
ATP5F1	ENSGALG00000001452	2179.78851921791	2109.54238199016	2460.77306812888	1.16649615060465	0.222181546488207	0.395822573487167	1
FAM110D	ENSGALG00000001453	163.958429631561	150.317774433141	218.521050425237	1.45372728707097	0.539756651312561	0.0809554297964718	0.756735609596481
CCNJL	ENSGALG00000001455	80.682678723872	84.7403946413786	64.4518150538455	0.760579595204926	-0.394828859957169	0.471078700063418	1
TNNC1	ENSGALG00000001459	12.6054411165067	12.5407666854311	12.8641388408089	1.02578567670455	0.0367293318659878	0.896575545864952	1
ADORA3	ENSGALG00000001462	8.39888120151457	6.97147940708405	14.1084883792366	2.0237438218494	1.01702667622848	0.122242707752034	0.822083567281336
PDIK1L	ENSGALG00000001463	186.362244632535	189.134737126928	175.272274654961	0.926705888709043	-0.109816555633653	0.783897241985947	1
RPL38	ENSGALG00000001465	3118.99949182943	2895.95342955546	4011.18374092533	1.38509953232952	0.469989651103896	0.0735413052930586	0.733861753148531
ANKFY1	ENSGALG00000001467	165.146858392592	175.076545336273	125.428110617871	0.716418697758507	-0.48112510428116	0.176810851376939	0.887648489151325
STOML1	ENSGALG00000001470	440.837850725452	402.593361047518	593.81580943719	1.4749766560783	0.560692121642899	0.060966796229645	0.702905834976669
JAM3	ENSGALG00000001472	1413.13393304783	1446.80483168482	1278.45033849986	0.883637039704305	-0.178474201004346	0.5600018811648	1
MIB2	ENSGALG00000001473	461.164744968197	500.779484146175	302.705788256284	0.604469228152177	-0.726259197137086	0.130713754380533	0.838795977331932
RAB14	ENSGALG00000001474	1733.43619287576	1730.7337371809	1744.24601565522	1.00780725433615	0.0112197461763236	0.841525031691129	1
STMN1	ENSGALG00000001475	22503.4743870733	22429.0718802404	22801.0844144049	1.01658617601972	0.023732517638713	0.691071795127664	1
RAP1A	ENSGALG00000001476	202.450882551145	198.60457453278	217.836114624602	1.09683331885514	0.133344302102282	0.637140916585866	1
ENSGALG00000001478	ENSGALG00000001478	88.7518881949137	82.9048428335407	112.140069640406	1.35263593546115	0.435773587442827	0.275192794370168	0.945406182248756
CYB5D2	ENSGALG00000001479	112.457560066656	113.595352593584	107.906389958943	0.949919054743428	-0.0741235122812979	0.835816427256809	1
FAM212B	ENSGALG00000001480	87.4896773366137	81.4475398105131	111.658227441016	1.37092204013513	0.455146532088446	0.464629169704746	1
GIGYF2	ENSGALG00000001482	1366.88815289806	1344.22523333384	1457.53983115494	1.08429732980095	0.116760418510053	0.784938479933996	1
ENSGALG00000001483	ENSGALG00000001483	170.68928233895	176.631893260495	146.918838652767	0.831779787561314	-0.265726467295923	0.662349755356753	1
TOP3B	ENSGALG00000001485	505.272555978683	490.254670076882	565.344099585888	1.15316412895614	0.20559786527014	0.48413961345484	1
ZAP70	ENSGALG00000001486	0.137974939051733	0.172468673814666	0	0	-Inf	1	1
RRAGC	ENSGALG00000001487	730.977962770244	730.222802945388	733.998602069671	1.0051707494056	0.00744059433609127	0.87638203735043	1
SSU72	ENSGALG00000001489	728.479518725256	727.014391443519	734.340027852203	1.01007632929265	0.0144643184534276	0.729691671815763	1
KCNJ13	ENSGALG00000001490	15.7968185663878	14.1579903533041	22.3521314187226	1.57876441930943	0.658795910621669	0.658985913372544	1
NCAPD3	ENSGALG00000001491	171.448204045517	180.65957662655	134.602713721383	0.745062709848072	-0.42456623658858	0.184410433867104	0.893159558794862
NDRG3	ENSGALG00000001492	744.232466854862	783.059805701761	588.923111467266	0.752079352278189	-0.411043205459805	0.174821487736202	0.883917061239354
PPM1F	ENSGALG00000001493	47.6823753567577	49.1065562210207	41.9856518997055	0.85499076153365	-0.22601926361584	0.99094002571603	1
NISCH	ENSGALG00000001494	684.875088258256	704.820637260773	605.092892248185	0.858506207479719	-0.220099529130738	0.361714020728386	0.988032907125948
ENSGALG00000001496	ENSGALG00000001496	0.519205343257004	0.649006679071255	0	0	-Inf	1	1
SLU7	ENSGALG00000001500	542.418426736003	526.210585183694	607.249792945239	1.15400527857731	0.206649823082089	0.631462704006119	1
MAPK1	ENSGALG00000001501	254.175325006302	268.147282112413	198.287496581858	0.739472334083668	-0.435431922176849	0.603518536626908	1
UTP11L	ENSGALG00000001502	171.789554850068	177.368879676173	149.472255545644	0.842719736509237	-0.246875181366104	0.478248714611224	1
TBCD	ENSGALG00000001503	413.107138874766	424.515754092884	367.47267800229	0.865627893569025	-0.208181106275625	0.668590656523827	1
DDX20	ENSGALG00000001504	293.949116627795	290.557192435043	307.516813398801	1.05836930354959	0.0818431240808982	0.819381128149607	1
NGEF	ENSGALG00000001505	15.676421858493	16.3843390172333	12.8447532235315	0.783965298204654	-0.351138299240845	0.374397896944533	0.994937615654001
PTTG1	ENSGALG00000001506	138.356573816915	134.55619823239	153.558076155018	1.14121889717641	0.190575541479314	0.492308040680737	1
KCND3	ENSGALG00000001512	341.267222744751	280.429104081272	584.619697398666	2.08473260760137	1.05986235229056	0.00355023093662612	0.191940699709451
CNTRL	ENSGALG00000001513	498.85443776706	523.758712397922	399.237339243612	0.762254316335446	-0.391655680235333	0.144402843136032	0.852562495863204
ENSGALG00000001515	ENSGALG00000001515	442.367889220104	445.707397591938	429.009855732768	0.962536987383689	-0.0550861147225919	0.797981676808279	1
FHL3	ENSGALG00000001516	617.270082388491	649.07270850005	490.059577942253	0.7550149182435	-0.405422944140659	0.231964826190729	0.926295785745968
ZNF750	ENSGALG00000001518	11.213624503231	11.3558507265685	10.6447196098806	0.93737755683736	-0.0932978413836878	0.839301322192367	1
NEU2	ENSGALG00000001519	1.42267250591825	1.61019354997696	0.672588329683399	0.41770651093033	-1.2594384634439	1	1
VPS26B	ENSGALG00000001521	310.877046684764	329.826383863325	235.07969797052	0.712737699200963	-0.488556859292926	0.229347842325803	0.924862203013438
PHF20	ENSGALG00000001522	1460.5760423023	1431.46675320786	1577.01319868005	1.10167644141648	0.139700571544815	0.806973514582762	1
CALCOCO2	ENSGALG00000001525	210.923770935601	217.663156404486	183.96622906006	0.845187729972054	-0.242656271813471	0.693660680399112	1
VWA1	ENSGALG00000001527	72.934689253971	70.6264077047449	82.1678154508757	1.16341490557441	0.218365693085041	0.852464152823736	1
THYN1	ENSGALG00000001529	228.976440055821	219.676007901263	266.178168674056	1.21168520503019	0.277014936326489	0.409004301731238	1
FN3K	ENSGALG00000001531	100.688057496001	97.6885058127331	112.686264229073	1.1535263365077	0.206050943002524	0.765477555217496	1
WNT2B	ENSGALG00000001532	7.52915648371172	7.53265064808524	7.51517982621765	0.997680654170252	-0.00334999512878061	1	1
TSNAXIP1	ENSGALG00000001533	4.92628147944032	4.58669030244976	6.28464618740255	1.37019196261101	0.454378027569946	0.772146064427065	1
TMEM88	ENSGALG00000001534	4.5144601395084	4.67769829052363	3.86150753544752	0.82551445082946	-0.276634624803314	1	1
STAB1	ENSGALG00000001535	19.3317748476768	17.9244577511473	24.9610432337946	1.39256894575775	0.47774875682236	0.407227004177703	1
ENSGALG00000001536	ENSGALG00000001536	176.718662705663	172.58018367379	193.272578833153	1.11990018041977	0.163370146897922	0.696948615081427	1
ST7L	ENSGALG00000001538	117.412198504653	125.363594543156	85.606614350643	0.682866622184908	-0.550324276698934	0.144327495503669	0.852562495863204
SF3A3	ENSGALG00000001540	1058.68408601761	1048.45909045914	1099.58406825152	1.04876201490131	0.0686873386643777	1	1
MRPL20	ENSGALG00000001542	968.676562259658	925.933125806252	1139.65030807328	1.23081276207818	0.299611307909424	0.254250976882003	0.935932742379019
HOXB13	ENSGALG00000001543	0.0717237699577533	0.0896547124471916	0	0	-Inf	1	1
ADAMTS10	ENSGALG00000001544	62.6490208020095	69.7026238457716	34.4346086269613	0.494021698568385	-1.0173536852039	0.365521132200896	0.989130790541725
RAB40B	ENSGALG00000001545	5.59313185376095	5.47566605642305	6.06299504311254	1.10726165194105	0.146996179078389	1	1
ZZEF1	ENSGALG00000001546	366.585983115409	383.966830379056	297.062594060823	0.773667334148525	-0.370214733352395	0.249576779275405	0.935932742379019
CAPZA1	ENSGALG00000001547	256.910843092116	282.531081834974	154.429888120688	0.546594332622456	-0.871457593569721	0.0365194690713122	0.598749525500577
ENSGALG00000001550	ENSGALG00000001550	5.13405033420675	4.63474867782373	7.13125695973883	1.53865019561046	0.621665279476523	0.323563184096975	0.977855029534241
CCNL2	ENSGALG00000001551	1294.73430303022	1258.51480297405	1439.61230325491	1.14389779115264	0.193958151080696	0.651165343088416	1
ENSGALG00000001552	ENSGALG00000001552	1.70811227743221	1.67420471019093	1.84374254639732	1.10126469909827	0.139161275603943	1	1
PPIL2	ENSGALG00000001554	320.794629330443	337.365751816828	254.510139384903	0.754404197860277	-0.406590391017308	0.265896023271052	0.940169790752139
AURKAIP1	ENSGALG00000001555	425.923205671219	398.99853413288	533.621891824574	1.33740313854602	0.419434408074845	0.13108587977846	0.838795977331932
ROMO1	ENSGALG00000001556	3.1653078867007	2.36026653129047	6.38547330834162	2.70540348883834	1.43584377628329	0.203572180143006	0.907683412463917
ACAD8	ENSGALG00000001557	278.883347025585	268.157443228208	321.786962215092	1.19999265484212	0.26302557512106	0.380898972632172	0.997211375239928
MOV10	ENSGALG00000001558	1.52170624567466	1.8180592658829	0.3362941648417	0.184974258624284	-2.43460357841062	0.754944743615026	1
ZP3	ENSGALG00000001559	7.73460211261428	6.60552015746117	12.2509299332267	1.85465029871854	0.891147186918634	0.103303527014641	0.793015464995872
KCNU1	ENSGALG00000001560	0.465769098236107	0.498137831584708	0.3362941648417	0.675102639307396	-0.566821235742055	0.80342927575422	1
MXRA8	ENSGALG00000001561	52.6589490823387	56.620127752691	36.8142344009299	0.650196950486044	-0.621051305283239	0.443963982473456	1
WDR45B	ENSGALG00000001563	447.687556921151	455.187643801617	417.687209399285	0.917615438571359	-0.124038430470233	0.722341117919302	1
ATP2A3	ENSGALG00000001564	245.231962587662	233.940720035835	290.39693279497	1.24132700262907	0.311883214523349	0.415102639335252	1
C5	ENSGALG00000001565	31.8703716176936	36.0437769481513	15.1767502958629	0.421064371741468	-1.24788728750305	0.0824679360803146	0.756735609596481
NT5DC2	ENSGALG00000001567	808.006512938687	830.25715186683	719.003957226119	0.866001522069929	-0.207558534276229	0.521941630405252	1
NFS1	ENSGALG00000001568	37.4892005740851	34.6475282850785	48.8558897301115	1.41008297411946	0.495780058247209	0.619326231630645	1
RHOC	ENSGALG00000001569	2.01350530211488	2.17713348789874	1.35899255897943	0.624211866903511	-0.679892310267043	1	1
MYO1F	ENSGALG00000001571	17.0617043155222	19.3321471665969	7.97993291122367	0.412780476087614	-1.27655335987643	0.221389031706674	0.917820774791499
COMMD4	ENSGALG00000001572	560.452290348145	526.718062568539	695.389201466565	1.3202304057611	0.400789729766815	0.162717451411259	0.874722035793246
P2X1	ENSGALG00000001573	0.1137523578952	0.142190447368999	0	0	-Inf	1	1
MLLT6	ENSGALG00000001574	1298.41462161659	1243.50999699877	1518.0331200879	1.22076470937242	0.28778516155989	0.426666517458051	1
HIRA	ENSGALG00000001576	380.915952781159	395.60619724307	322.154974933517	0.814332478051595	-0.29631015235713	0.531593899248454	1
FOXK2	ENSGALG00000001577	931.082339094509	961.957106735333	807.583268531213	0.83952107934622	-0.252361544964532	0.518563699948301	1
ANP32B	ENSGALG00000001580	4685.00994269212	4776.78041735995	4317.9280440208	0.903941078875727	-0.145699357627605	0.694684644341935	1
TRAF1	ENSGALG00000001583	19.1061147832828	19.4148349858801	17.8712339728937	0.920493735120127	-0.11952019226045	0.539770446313251	1
ENSGALG00000001585	ENSGALG00000001585	3.82776094598248	3.95535665099598	3.31737812592844	0.838705183537141	-0.253764322356843	0.88009553908517	1
NEIL1	ENSGALG00000001586	88.169542783217	80.3066271438078	119.621205340854	1.48955583860649	0.574882206548657	0.240203540302435	0.931457122556853
MRPL40	ENSGALG00000001587	360.586882827198	354.296794785601	385.747234993586	1.08876862752037	0.12269740181048	0.557354867127633	1
INPP5D	ENSGALG00000001589	6.26489489795069	6.7174387372839	4.45471954061786	0.66315744956374	-0.592576653302112	0.78734766016917	1
PBRM1	ENSGALG00000001590	1185.69292362463	1235.09827129055	988.071532960915	0.799994264366089	-0.32193843838769	0.381912573645897	0.997725536246766
ENSGALG00000001591	ENSGALG00000001591	80.7367874823343	76.9891839895638	95.7272014534164	1.24338506388628	0.31427315377518	0.359758965226609	0.987880550811381
ACER1	ENSGALG00000001592	0.0511298602773453	0.0639123253466817	0	0	-Inf	1	1
UFD1L	ENSGALG00000001593	873.808633066337	862.483136087717	919.11062098082	1.06565633868503	0.0917422613515251	0.637544258333771	1
PHF19	ENSGALG00000001595	41.9890633374553	43.3345765614724	36.6070104413869	0.844752928171756	-0.243398648667804	0.705245454873263	1
MLLT1	ENSGALG00000001596	544.479896965469	576.051798045195	418.192292646564	0.725963002052385	-0.462032070241638	0.239200289750618	0.931457122556853
PSMB3	ENSGALG00000001597	1367.40496250103	1318.09732854238	1564.63549833559	1.18704094489429	0.24736969907178	0.307984960669625	0.969885943065753
DVL1	ENSGALG00000001600	1020.77020526579	1000.49907514316	1101.8547257563	1.10130509175997	0.139214190424595	0.646997424811329	1
NUTF2	ENSGALG00000001602	1094.45617568714	1072.97382872523	1180.38556353476	1.10010657476813	0.137643294151374	0.53536175505507	1
NARF	ENSGALG00000001603	298.233743399977	319.499247753995	213.171725983903	0.667205721085263	-0.583796435382437	0.154175355581449	0.866620485313886
ENSGALG00000001604	ENSGALG00000001604	788.65779900049	805.338408290346	721.935361841066	0.896437267128068	-0.157725468369196	0.586375585312961	1
PPM1J	ENSGALG00000001605	24.5645045148514	25.2002789006778	22.0214069715458	0.873855684627103	-0.194533053449818	0.679744615736867	1
INPP5B	ENSGALG00000001606	70.5135441397046	69.2302189056197	75.6468450760443	1.09268533700828	0.127878004764851	0.569598409492844	1
C17orf62	ENSGALG00000001607	192.286189084879	209.967940112422	121.559184974709	0.578941646565772	-0.788510153326979	0.253885193533784	0.935932742379019
UNC5D	ENSGALG00000001608	564.022577440266	573.678962387363	525.397037651878	0.915838076866964	-0.126835547166607	0.871421949494042	1
PIP4K2B	ENSGALG00000001610	1283.36664850513	1363.33055281953	963.511031247536	0.706733249141144	-0.500762310912827	0.138666395663438	0.844990248253738
B3GAT1	ENSGALG00000001611	265.89540943627	280.630948918703	206.953251506536	0.737456977941832	-0.439369207587078	0.287517226029806	0.952587504399089
HEXDC	ENSGALG00000001612	45.9393149202039	45.77121066192	46.6117319533397	1.01836353636412	0.0262526679806806	0.77115241006767	1
GNL3	ENSGALG00000001613	1073.77836119703	1072.97575367425	1076.98879128814	1.00374010092972	0.00538575968777157	0.953189300604868	1
AQP11	ENSGALG00000001614	10.4577819389272	11.8225151861247	4.99884895013694	0.422824489665595	-1.24186915597208	0.241859015630318	0.931457122556853
MAN2C1	ENSGALG00000001615	326.555286490646	325.021027865079	332.692320992917	1.02360245174974	0.0336555080614718	0.635174196730579	1
CDC45	ENSGALG00000001616	319.402705265833	325.29969295266	295.814754518525	0.909360693929627	-0.137075448291524	0.451805884334128	1
CAMKK1	ENSGALG00000001617	9.02711873582509	10.2681079754499	4.06316177732565	0.395706958578959	-1.33749565929854	0.35569356051635	0.987302478861869
OGFOD3	ENSGALG00000001618	219.391298113932	220.536752223497	214.809481675673	0.97403031245323	-0.0379614242784436	0.740124641431472	1
ATG16L1	ENSGALG00000001619	742.538242585489	725.28504240085	811.551043324045	1.1189408244759	0.162133740967935	0.866232068375175	1
CUTA	ENSGALG00000001620	3.85853776410636	4.11001594490235	2.85262504092242	0.694066660364305	-0.526853864420143	0.806620734931941	1
cldn5	ENSGALG00000001621	1.82345245522742	2.19524202782384	0.3362941648417	0.15319229523638	-2.70658435574323	0.637071045891687	1
CWC25	ENSGALG00000001624	429.670004844463	395.850422180607	564.948335499887	1.4271762864058	0.513163549120171	0.170128358083704	0.881921428917399
UTS2R	ENSGALG00000001626	0.597288408883406	0.746610511104257	0	0	-Inf	1	1
CPNE1	ENSGALG00000001627	4.98447212214727	5.28696607415382	3.77449631412108	0.713924822134439	-0.486155931619125	0.752308096727078	1
ENSGALG00000001629	ENSGALG00000001629	9.5200975153819	6.44033730749111	21.8391383469451	3.39099294093537	1.76170778109347	0.00281479847627262	0.165799297018735
ENSGALG00000001630	ENSGALG00000001630	639.211995290795	631.150917419438	671.456306776222	1.06386014540164	0.0893085072328487	0.825883391502253	1
ENSGALG00000001631	ENSGALG00000001631	0.0635270099517325	0.0794087624396657	0	0	-Inf	1	1
MIS12	ENSGALG00000001632	28.1586407856369	29.8918186222054	21.2259294393629	0.71009160424903	-0.493922945662887	0.617452495960365	1
DUSP26	ENSGALG00000001633	35.4476451752067	41.0717689534745	12.9511500621354	0.31532973602394	-1.66506687034203	0.0502977004214845	0.66094321960107
RPL23	ENSGALG00000001634	6195.55332987497	5827.74519596807	7666.78586550259	1.31556641680334	0.39568408527616	0.115541700683838	0.807511664336073
EDC4	ENSGALG00000001636	739.599111967092	746.653000076959	711.383559527627	0.952763277525575	-0.0698102865895369	0.931781516989948	1
PSMD5	ENSGALG00000001637	363.805360771268	362.961665320628	367.180142573826	1.01162237684101	0.0166708545302713	0.882450907216759	1
TAS1R3	ENSGALG00000001638	11.746856833604	11.2034085327623	13.9206500369711	1.24253703649767	0.313288855067386	0.720433387673786	1
MTF1	ENSGALG00000001639	135.928145671092	139.808894853447	120.405148941671	0.861212364691708	-0.215559062015573	0.580095878189238	1
RNF122	ENSGALG00000001640	47.0692077163054	47.6082781062928	44.9129261563559	0.943384804971961	-0.0840817312131359	0.68829702172937	1
GLT8D1	ENSGALG00000001642	195.635041437729	187.488848020874	228.21981510515	1.21724474556343	0.283619272990738	0.604226010198449	1
SIN3A	ENSGALG00000001644	885.426691050076	904.581095047284	808.809075061243	0.894125556558272	-0.161450660452821	0.748306757521023	1
Segment	ENSGALG00000001645	633.541172365702	740.488524337428	205.751764478798	0.277859491020337	-1.84757257472091	0.00532194596608842	0.247127662682965
PSKH1	ENSGALG00000001647	351.797016023962	358.809780263159	323.745959067176	0.902277409578227	-0.148357029597282	0.574134758119247	1
LASP1	ENSGALG00000001648	501.167001452525	567.323650849842	236.540403863257	0.416940847625379	-1.26208537522425	0.003364804420832	0.185899304096915
DERL2	ENSGALG00000001649	305.481531221542	282.378448442765	397.893862336651	1.40908013529687	0.494753660978917	0.205939281698519	0.90934103890225
TTI2	ENSGALG00000001651	97.9114903220182	91.0171232853646	125.488958468633	1.37874010888247	0.463350535921898	0.240891619640936	0.931457122556853
ENSGALG00000001652	ENSGALG00000001652	695.290613834548	731.513531831462	550.398941846891	0.752411155633552	-0.410406855731341	0.444834098126162	1
MANEAL	ENSGALG00000001653	0	0	0	NA	NA	NA	NA
C1QBP	ENSGALG00000001654	2133.69987351091	2136.5463877368	2122.31381660735	0.993338515273463	-0.00964264391979892	0.820205189294298	1
SPCS1	ENSGALG00000001655	0	0	0	NA	NA	NA	NA
SEPT9	ENSGALG00000001656	5616.74115729692	5387.70422971903	6532.88886760845	1.21255521629649	0.278050445001488	0.295875362784676	0.959397426732394
RPL19	ENSGALG00000001658	5346.69081879627	5180.83546238689	6010.11224443381	1.16006622639679	0.214207168945023	0.435333178115502	1
SLC22A7	ENSGALG00000001661	175.533921982538	138.932006351717	321.941584505821	2.31726002495639	1.21241994133991	0.00248981030485991	0.151978824173264
ATP10B	ENSGALG00000001662	3.51111816413012	4.13667708153138	1.0088824945251	0.243887176746128	-2.03571418968937	0.464230282729809	1
MAK16	ENSGALG00000001663	393.21730127721	385.218723566681	425.211612119327	1.10381865186188	0.142503168900341	0.689349955735331	1
PTPN9	ENSGALG00000001664	2562.04450446117	2497.15793176541	2821.59079524423	1.12992084295183	0.176221707613125	0.616104703142631	1
RPAIN	ENSGALG00000001666	70.8342596732544	62.9114037611989	102.525683321476	1.62968360570441	0.704591900169221	0.0596691528128372	0.699734783248752
UBE2R2	ENSGALG00000001668	1515.8172764035	1452.42353667897	1769.39223530164	1.21823434460959	0.284791682740173	0.241025448850063	0.931457122556853
NEK4	ENSGALG00000001672	894.70126693331	854.62392083259	1055.01065133619	1.23447358027187	0.303895960807447	0.258292402288346	0.936912390529209
SETBP1	ENSGALG00000001677	3513.79743839326	3079.21170835584	5252.14035854295	1.70567692513333	0.770344409465463	0.041030515001465	0.61651993901625
PRKAB2	ENSGALG00000001678	272.03264927785	272.721825022264	269.275946300197	0.98736485896651	-0.0183447954604917	0.872979738578234	1
FBXL20	ENSGALG00000001682	204.753508867335	189.702915779871	264.955881217189	1.3966885017447	0.482010297699333	0.196879174236324	0.9067102552438
SEC14L1	ENSGALG00000001684	684.188592952581	699.196253870048	624.15794928271	0.892679195330351	-0.163786291835492	0.916079399164237	1
SEPT5	ENSGALG00000001688	6064.00595001649	6046.41793701301	6134.35800203045	1.01454415919203	0.020831661408855	0.824891101630431	1
SCAMP2	ENSGALG00000001689	627.249389556086	579.170584112518	819.564611330356	1.41506601649357	0.50086936008629	0.104295936878723	0.793015464995872
GABARB	ENSGALG00000001690	16.7271416695772	17.7902655228052	12.4746462566653	0.701206299629093	-0.512089137576525	0.233641490591958	0.928320577688567
CPSF3L	ENSGALG00000001691	419.603855838523	425.155283273389	397.398146099063	0.934712943090778	-0.0974047236462872	0.990124984451667	1
CAMSAP1	ENSGALG00000001692	1472.17817236186	1479.79489334313	1441.71128843675	0.974264267921383	-0.0376149403342648	0.870735242450202	1
SLC18A1	ENSGALG00000001693	7.39723556464249	8.17188725049604	4.29862882122828	0.526026447681024	-0.92679275738683	0.697992444230049	1
ENSGALG00000001694	ENSGALG00000001694	0.1492440411438	0.186555051429749	0	0	-Inf	1	1
GABRA6	ENSGALG00000001695	0.507104333834118	0.633880417292648	0	0	-Inf	1	1
SAG	ENSGALG00000001696	2.01099757845783	2.51374697307229	0	0	-Inf	0.253790533427856	0.935932742379019
ENSGALG00000001697	ENSGALG00000001697	0.184586787231057	0.230733484038821	0	0	-Inf	1	1
GABRA1	ENSGALG00000001698	23.8606934860857	25.0504249546799	19.1017676117088	0.762532677440276	-0.391128931002012	0.469442735459693	1
MPI	ENSGALG00000001700	774.006605434783	736.606410550788	923.607384970764	1.2538682419016	0.326385755841634	0.211500277577103	0.91178470102013
ENSGALG00000001701	ENSGALG00000001701	146.91770602003	144.64528071333	156.00740724683	1.0785516573888	0.109095276242365	0.920732932110541	1
EXOC3L1	ENSGALG00000001702	656.119193802661	616.366890821115	815.128405728843	1.32247273152998	0.403237975275372	0.136325176391519	0.842840024403493
ENSGALG00000001705	ENSGALG00000001705	0	0	0	NA	NA	NA	NA
GABRG2	ENSGALG00000001706	37.8286030930468	43.1309414818954	16.6192495376525	0.385320815327638	-1.37586797128591	0.210045345612274	0.91178470102013
MED1	ENSGALG00000001708	1879.74943473051	1897.11872256397	1810.27228339666	0.954221927107474	-0.0676032564316819	0.753238763984739	1
MUSTN1	ENSGALG00000001709	6.39469127241908	5.60461236631678	9.55500689682829	1.7048470567301	0.769642319663467	0.91168815717577	1
ENSGALG00000001710	ENSGALG00000001710	0	0	0	NA	NA	NA	NA
PPCDC	ENSGALG00000001711	16.5093054415125	16.1822757347763	17.8174242684573	1.10104564774947	0.138874282178059	1	1
VATB	ENSGALG00000001712	1506.47165396048	1505.59641787691	1509.97259829476	1.00290660921206	0.00418726826348266	1	1
UBAC1	ENSGALG00000001713	204.748654120384	206.951578525198	195.936956501128	0.946776815607964	-0.0789037166738811	0.737582852153317	1
PUSL1	ENSGALG00000001714	14.8844989390349	16.9875025413766	6.47248452966806	0.381014484848669	-1.39208224986662	0.126266766130029	0.82781563693217
C15orf59	ENSGALG00000001716	101.061007755978	99.735340974635	106.363674881349	1.06645922941598	0.0928288127073665	0.694308153117568	1
SLC16A1	ENSGALG00000001717	1038.28081686735	1096.44412954663	805.627566150237	0.734763901269969	-0.444647345871553	0.143004823048074	0.852562495863204
CCNG1	ENSGALG00000001718	508.338530578917	534.984270192009	401.755572126551	0.750967074195206	-0.413178440059436	0.230557592159828	0.924862203013438
NUP88	ENSGALG00000001719	383.280178437892	384.918340770243	376.727529108488	0.978720651124691	-0.0310309539004957	0.886778168060875	1
ENSGALG00000001720	ENSGALG00000001720	42.9306341803191	45.3494906683239	33.2552082282995	0.733309409614338	-0.447506043144526	0.5300166319909	1
ENSGALG00000001721	ENSGALG00000001721	0.162545703152065	0.203182128940081	0	0	-Inf	1	1
E2F4	ENSGALG00000001722	1026.15907612483	983.733507957661	1195.86134879351	1.2156354735504	0.28171067997986	0.379199293158913	0.996550895061697
ENSGALG00000001723	ENSGALG00000001723	18.4976268797917	16.1399557759225	27.9283112952687	1.73038338413121	0.79109171711468	0.14435639860886	0.852562495863204
ENSGALG00000001724	ENSGALG00000001724	0	0	0	NA	NA	NA	NA
TNRC6C	ENSGALG00000001725	3964.50613079669	4154.35018228137	3205.12992485798	0.771511736908485	-0.374239990390941	0.123062245975098	0.823125518761558
NUDCD2	ENSGALG00000001726	142.50905607212	148.14101565622	119.981217735722	0.80991221238927	-0.304162554315207	0.672765690951245	1
LZTS1	ENSGALG00000001727	1219.5010061733	968.407511402646	2223.8749852559	2.29642475824545	1.19938951480882	0.000456904704478579	0.053204795510744
NACC2	ENSGALG00000001728	82.4577115088664	86.4816455939156	66.3619751686694	0.76735328881552	-0.38203714861395	0.309278658696303	0.970362775589022
CD276	ENSGALG00000001729	1419.24344285705	1384.12568324209	1559.7144813169	1.12685899857267	0.17230700549566	0.513364832423006	1
DGKD	ENSGALG00000001730	679.366063197019	687.166353756256	648.164900960071	0.943243069770527	-0.0842984996340319	0.556710861793592	1
CDK12	ENSGALG00000001731	1325.46332362296	1350.44520324743	1225.53580512506	0.907505022919854	-0.140022466631305	0.671440950463185	1
EPG5	ENSGALG00000001732	219.327921585487	229.438260875348	178.886564426042	0.779671898416409	-0.35906095823464	0.294137419202337	0.957796858670418
LRIG2	ENSGALG00000001733	751.167770444198	769.040179657112	679.67813359254	0.883800549791279	-0.17820726632593	0.45149691557117	1
ENSGALG00000001734	ENSGALG00000001734	39.755664345775	31.6876197495125	72.0278427308249	2.27305942510664	1.18463540135153	0.00801926593212978	0.304249743560352
LHX4	ENSGALG00000001735	119.513614307937	142.482106426906	27.6396458320641	0.193986785605556	-2.36596971562264	0.129587540343008	0.835179797995974
RABEP1	ENSGALG00000001737	762.254830178775	813.224018785176	558.378075753175	0.686622705250763	-0.542410529740355	0.126592912767321	0.827855546731858
MGAT5B	ENSGALG00000001740	2219.37385143312	2128.9641842402	2581.01252020477	1.21233252269385	0.277785460398777	0.386728514927611	1
NPTN	ENSGALG00000001741	278.387415810666	288.835520253835	236.594998037988	0.819134010353237	-0.287828598752109	0.763083892065414	1
REC114	ENSGALG00000001744	4.18298398433387	3.90978905719798	5.27576369287745	1.34937297529254	0.432289173514032	1	1
PSTPIP2	ENSGALG00000001745	43.3306147577761	41.1853627204886	51.9116229069262	1.26043864805157	0.333925896613049	0.879255079953989	1
ACSBG2	ENSGALG00000001749	854.074044483738	961.802671905045	423.159534798512	0.439965023137604	-1.18453925966396	0.269216641616738	0.942275214475434
MAT2B	ENSGALG00000001750	544.437148728756	536.092411299054	577.816098447563	1.07782928142446	0.10812868611755	0.865963388388478	1
SFMBT1	ENSGALG00000001753	21.6275304043903	23.854463295017	12.7197988418834	0.533225111148926	-0.907183372080549	0.742642663507627	1
ENSGALG00000001754	ENSGALG00000001754	2.96068188837062	3.61677881925285	0.3362941648417	0.0929816783518907	-3.42690972253157	0.283134821352937	0.949985343563111
ATP5A1W	ENSGALG00000001756	358.383993642738	379.945370001877	272.13848820618	0.716256887680551	-0.481450987684771	0.229543633400021	0.924862203013438
QSOX2	ENSGALG00000001758	151.24343365017	160.258075653627	115.184865636343	0.718746092304873	-0.476445887598927	0.500386199296956	1
ELMO3	ENSGALG00000001759	258.144800553816	257.779939257691	259.604245738315	1.00707699166148	0.010173982492865	0.892156410040043	1
HAUS1	ENSGALG00000001761	133.777447701157	143.471761592906	95.0001921341622	0.66215254541671	-0.594764474284097	0.144130260348316	0.852562495863204
ENSGALG00000001762	ENSGALG00000001762	0.612061021155125	0.534608458144242	0.921871273198659	1.72438587372654	0.78608264903235	0.919203917731022	1
ENSGALG00000001763	ENSGALG00000001763	48.902009874986	54.4135325886462	26.8559190203453	0.493552205539932	-1.01872540090455	0.123638712730483	0.823125518761558
HCN4	ENSGALG00000001764	121.799438256986	146.955751592714	21.174184914075	0.144085445343841	-2.79500348450148	0.00702339490991345	0.288913456919212
CAAP1	ENSGALG00000001765	105.459729523972	111.578590731486	80.9842846939168	0.725804871373625	-0.462346355123041	0.376648698265188	0.995677519305582
RNF165	ENSGALG00000001766	336.681319727154	305.122351473731	462.917192740849	1.51715267827799	0.601366278143166	0.0992934303855942	0.788960896054642
TENM2	ENSGALG00000001768	657.255412868416	781.615486182398	159.815119612488	0.204467698552218	-2.29005514814732	0.0289413051464954	0.555321141972448
ACAP3	ENSGALG00000001770	2724.8797385419	2619.70673493852	3145.57175295544	1.20073430777711	0.26391695432584	0.216474764289421	0.912042618470094
MAPK8IP3	ENSGALG00000001772	2544.55393316392	2474.9708413623	2822.88630037041	1.14057355876428	0.189759493070288	0.615027107552778	1
RFX2	ENSGALG00000001773	38.6315295531563	36.1836908744501	48.4228842679814	1.33825165696885	0.420349438940417	0.51459635581298	1
NEO1	ENSGALG00000001774	5699.41102089067	6033.10036409091	4364.65364808973	0.723451191707037	-0.467032407580924	0.0626016679325257	0.710733155206406
CEP250	ENSGALG00000001775	160.196065357809	162.701653502395	150.173712779468	0.923000532242637	-0.115596615094761	0.317900842483531	0.974235565991475
MFSD11	ENSGALG00000001777	87.6098401988365	92.5912384641466	67.684247137596	0.731000559667477	-0.452055584155362	0.218882955715238	0.915285708792481
KIAA0895L	ENSGALG00000001779	220.222151987602	218.976158390087	225.206126377661	1.02845043968885	0.0404722730676404	0.983966501456234	1
PROC	ENSGALG00000001780	1.55838141961772	1.43317360255013	2.05921268788808	1.43682013415821	0.522879471816616	0.921045990884707	1
PLAA	ENSGALG00000001782	365.726116598554	369.420161371324	350.949937507473	0.950002122798909	-0.0739973577090003	0.695351256078158	1
HSD3B7	ENSGALG00000001785	0.146410406018178	0.183013007522723	0	0	-Inf	1	1
GDF5	ENSGALG00000001786	0.1171423224109	0.146427903013625	0	0	-Inf	1	1
LOXHD1	ENSGALG00000001787	5.39584389114467	5.41101908518618	5.33514311497864	0.985977508300559	-0.0203733580543019	0.833465439289194	1
ADPGK	ENSGALG00000001788	133.163729026671	143.904424587989	90.2009467814013	0.626811489915301	-0.673896469174038	0.0321962676807528	0.574610679374841
HECTD2	ENSGALG00000001789	30.3856929390449	29.1568120983788	35.3012163017094	1.21073648870112	0.275884903172735	0.518097521981895	1
ENSGALG00000001790	ENSGALG00000001790	650.060471998384	637.318244287906	701.029382840293	1.09996754231251	0.137460953535711	0.704083745559421	1
ENSGALG00000001791	ENSGALG00000001791	93.3677053290723	92.9387105907589	95.083684282326	1.02307944319361	0.0329181762185882	0.582843814989907	1
MRPS34	ENSGALG00000001792	811.512115278832	779.713444205104	938.706799573747	1.20391254832182	0.267730599170168	0.512786056385678	1
Myl2	ENSGALG00000001793	0.814786614901465	1.01848326862683	0	0	-Inf	0.876717024628325	1
GFRA2	ENSGALG00000001795	2590.24684642425	2350.60837202737	3548.80074401176	1.50973713283892	0.594297377256887	0.155817100732943	0.869880433498036
GPSM1	ENSGALG00000001797	190.220549414218	185.887946943587	207.550959296746	1.11653801502113	0.159032371759413	0.521722937777648	1
BBS4	ENSGALG00000001798	139.374471989691	139.018366288753	140.798894793445	1.01280786526432	0.0183605136049631	0.97053151965653	1
UQCC	ENSGALG00000001799	215.173200465767	217.875263612456	204.36494787901	0.937990593748737	-0.0923546395455305	0.847610105740578	1
ENSGALG00000001800	ENSGALG00000001800	286.247938219367	282.917762112934	299.5686426451	1.05885413629675	0.0825038628570215	0.934989929164015	1
IFT74	ENSGALG00000001801	136.015753557759	136.011995502593	136.030785778425	1.00013815160761	0.00019929687291504	0.899417685906127	1
JMJD6	ENSGALG00000001802	459.729338777976	466.531512992813	432.520641918627	0.927098448599955	-0.109205548091014	0.759150270400641	1
IWS1	ENSGALG00000001803	1418.52212165582	1346.16776038378	1707.93956674396	1.26874199264514	0.343398717109555	0.281003881912534	0.948762681780341
MXRA7	ENSGALG00000001805	188.248083742523	178.905117558913	225.619948476966	1.26111511820041	0.334699975013051	0.157184728558531	0.869880433498036
ENSGALG00000001806	ENSGALG00000001806	0.283691251877383	0.183013007522723	0.686404229296027	3.75057619448609	1.90711225136076	0.58348799909354	1
CUX1	ENSGALG00000001807	904.704241546544	913.339643929272	870.162632015632	0.952726225998591	-0.0698663919148569	0.520629270478358	1
ST8SIA5	ENSGALG00000001808	36.8485603194901	40.817931204817	20.9710767781828	0.513771182399072	-0.960802123636382	0.0585718852698203	0.694035949562344
FAM65A	ENSGALG00000001809	2676.3736515803	2394.15343839719	3805.25450431277	1.58939458235403	0.668477331947084	0.0247111597065165	0.526128742105831
EIF6	ENSGALG00000001811	631.272395023228	634.862651312577	616.911369865831	0.971724149452433	-0.0413812714871213	0.904330069180113	1
ATCAY	ENSGALG00000001812	867.772322738125	913.073838537089	686.56625954227	0.751928519430886	-0.411332573362234	0.393353368743286	1
ENSGALG00000001813	ENSGALG00000001813	8.1216841147332	6.83318176678826	13.275693506513	1.94282750841456	0.958157818678464	0.42147955806758	1
MAGI3	ENSGALG00000001816	111.804573542467	116.443822769899	93.247576632742	0.800794532630605	-0.320495970580638	0.681005582056614	1
CTCF	ENSGALG00000001817	990.076622570693	1008.19617047441	917.598430955833	0.910138778372919	-0.135841550009885	0.731293456262098	1
C1H11ORF73	ENSGALG00000001823	536.03012113331	535.671233943835	537.465669891211	1.0033498829761	0.00482478283256511	0.707242737567091	1
ENSGALG00000001824	ENSGALG00000001824	21.5647803400501	20.2059106702449	27.0002590192708	1.33625548780789	0.418195872897667	0.320952031099223	0.975757154940157
FAM13C	ENSGALG00000001825	2.09153870988344	2.6144233873543	0	0	-Inf	0.249564853619784	0.935932742379019
WWC1	ENSGALG00000001826	313.567409216719	332.339017202075	238.480977275294	0.717583446214166	-0.478781485483301	0.0904735190802056	0.767318647185372
GLYR1	ENSGALG00000001827	478.820910566204	499.213264442106	397.251495062597	0.795755087771043	-0.329603618924894	0.505157967074478	1
SH2B2	ENSGALG00000001828	209.872624227014	230.373787044401	127.867972957467	0.555045669900031	-0.849321611663262	0.152105667290499	0.865058122881014
EEF2	ENSGALG00000001830	20724.0347236202	21214.5789925253	18761.8576479998	0.884385103970733	-0.177253369381049	0.635901304469465	1
PHYHIPL	ENSGALG00000001832	544.079341935999	523.264255863428	627.339686226283	1.19889650247774	0.261707120130854	0.363345176085948	0.989099700404806
PRKRIP1	ENSGALG00000001833	362.877733515126	361.335527272178	369.046558486919	1.02134036271759	0.0304637259375153	0.883761928225081	1
SCNN1D	ENSGALG00000001835	0.487653932997676	0.441420333826246	0.672588329683399	1.52369131673972	0.607570658135791	0.517864658957621	1
PIAS4	ENSGALG00000001836	1117.80254725259	1032.18350195137	1460.27872845743	1.41474720889912	0.500544291185395	0.147586440176328	0.857973706370682
ORAI2	ENSGALG00000001837	359.727095312309	361.342297934189	353.266284824789	0.977649964713317	-0.0326100760951857	0.956665778691964	1
XPO7	ENSGALG00000001838	1329.99854010782	1322.73196449191	1359.06484257149	1.02746805781891	0.0390935437438775	0.953434360058602	1
TEK	ENSGALG00000001840	4.94593996343107	4.34074395337848	7.36672400364146	1.69711092908574	0.763080867539087	0.242678709712516	0.931457122556853
ROGDI	ENSGALG00000001841	102.732435546198	110.013579279169	73.6078606143134	0.669079772666312	-0.579749864933912	0.329968936778639	0.977855029534241
PRSS57	ENSGALG00000001842	33.4819018905134	28.0456433997153	55.2269358537061	1.96918056279168	0.977595404332764	0.0459857391630004	0.643852497560564
PIAS2	ENSGALG00000001843	202.347456477484	209.057541627085	175.507115879083	0.839515831445829	-0.252370563372431	0.788842528801615	1
ALKBH4	ENSGALG00000001844	23.5125985881133	25.850326535507	14.1616867985386	0.547833961752347	-0.86818938938999	0.354735917480027	0.986224484630423
PHTF1	ENSGALG00000001845	1482.79474311193	1415.91537018539	1750.31223481807	1.23617009298296	0.305877267044582	0.428069507726824	1
ENSGALG00000001846	ENSGALG00000001846	992.11825378192	946.014611485566	1176.53282296733	1.24367299266105	0.314607197780505	0.29655832679051	0.959999018381583
BICC1	ENSGALG00000001847	85.8431593150389	86.669530003961	82.5376765593502	0.952326343013259	-0.0704720541603306	0.83740100865847	1
UBE2J2	ENSGALG00000001848	564.332429846073	578.008663708992	509.627494394396	0.88169525197805	-0.18164800422104	0.85333334774721	1
BSN	ENSGALG00000001849	4322.16110769333	4279.61157272104	4492.35924758248	1.04971191222529	0.0699934423376648	0.88698992922537	1
RARS	ENSGALG00000001850	731.954125519363	735.711742107066	716.923659168547	0.974462711598553	-0.0373211139409866	0.924873280473172	1
KATNAL2	ENSGALG00000001851	7.82482443339825	8.19157016446873	6.35784150911636	0.776144424263588	-0.365602962085885	0.906687308900076	1
LRWD1	ENSGALG00000001852	403.373610572492	409.459610112278	379.029612413347	0.925682541214292	-0.111410582547372	0.609361044152311	1
ENSGALG00000001854	ENSGALG00000001854	2130.31626189802	2300.55492376318	1449.36161443736	0.630005221551737	-0.666564309011984	0.0965089673891638	0.780345530851237
MOB3B	ENSGALG00000001856	1.8430685076431	1.27613801481319	4.11079047896278	3.22127421269913	1.68763147613912	0.303879350775278	0.966667049032505
FAM132A	ENSGALG00000001857	9.47982941931289	8.98489108430588	11.4595827593409	1.27542812170062	0.35098159640175	1	1
B3GALT6	ENSGALG00000001859	34.9396531353963	36.5971769948792	28.3095576974646	0.773544847500825	-0.370443158233839	0.88061476214005	1
RSBN1	ENSGALG00000001860	129.973539330808	139.069564034698	93.5894405152485	0.672968533157247	-0.571389046395483	0.301876718441718	0.965112938494346
POLR2J	ENSGALG00000001861	306.437760739326	304.176988250004	315.480850696617	1.03716212232769	0.0526414243313774	0.669474357834369	1
ST6GALNAC1	ENSGALG00000001862	17.7994598311383	18.5506016367898	14.7948926085327	0.797542467797448	-0.326366752875642	0.85562981265683	1
VTG2	ENSGALG00000001863	24.8139708245952	28.7485068739752	9.07582662707521	0.315697321842171	-1.66338607301191	0.0230511581274196	0.51211895634946
C9orf72	ENSGALG00000001864	115.472851947286	109.465517572959	139.502189444595	1.27439391451848	0.349811282839817	0.363594624792949	0.989099700404806
GPR151	ENSGALG00000001866	7.30760890946011	7.07566192244059	8.23539685753818	1.1639047975737	0.21897305679827	0.965057110414928	1
SKOR1	ENSGALG00000001867	74.8775869491079	37.3904373784261	224.826185231835	6.01293274417694	2.5880688217994	0.000213202675726864	0.0288507806594633
LINGO2	ENSGALG00000001869	35.6306289783937	38.7566888534359	23.1263894782248	0.596707050121868	-0.744905272384075	0.216348467543223	0.912042618470094
CCSER2	ENSGALG00000001870	770.885309422109	818.711756698125	579.579520318042	0.70791644993043	-0.4983489950082	0.363007160721992	0.988705686816173
ENSGALG00000001871	ENSGALG00000001871	0.436557870751603	0.545697338439504	0	0	-Inf	1	1
SDF4	ENSGALG00000001872	463.999626546161	474.71069822003	421.155339850683	0.887183165304347	-0.172696104908889	0.537280324899718	1
ENSGALG00000001874	ENSGALG00000001874	3.16381274345862	3.78316487199927	0.686404229296027	0.181436509515189	-2.46246330386829	0.250278566112711	0.935932742379019
TNFRSF4	ENSGALG00000001875	2.85183626289136	3.39664824619335	0.672588329683399	0.198015302419723	-2.33631617027948	0.558468281856334	1
ENSGALG00000001876	ENSGALG00000001876	664.162875836913	603.414192677662	907.157608473916	1.50337466284707	0.588204594665204	0.0358423720925161	0.597873281481946
GRID1	ENSGALG00000001879	674.825133205193	642.773315985661	803.032402083323	1.24932442295292	0.321148162782236	0.39943991880443	1
AMY2A	ENSGALG00000001880	47.3478472878362	49.648253864679	38.1462209804649	0.768329558667583	-0.380202837751926	0.547132716168917	1
DNLZ	ENSGALG00000001881	169.665852660212	161.556291954293	202.10409548389	1.25098250918676	0.323061618371897	0.383943283264009	0.9984767947175
TNFRSF18	ENSGALG00000001882	4.32996080832804	4.48073410728907	3.72686761248395	0.831753798204906	-0.265771545695216	0.755016635506746	1
ST6GALNAC2	ENSGALG00000001883	10.657565711344	9.85318551055935	13.8750865144826	1.40818281555879	0.49383464219894	0.947158639636005	1
MMP24	ENSGALG00000001884	191.898931926077	188.511694197903	205.447882838775	1.08984158098485	0.124118440563912	0.804690315229213	1
ENSGALG00000001885	ENSGALG00000001885	0.267891059922414	0.334863824903017	0	0	-Inf	1	1
ENSGALG00000001886	ENSGALG00000001886	44.967996949195	44.1287585863877	48.3249504004242	1.09508973169553	0.131049089158153	0.380953453759579	0.997211375239928
CARD9	ENSGALG00000001889	93.5083710675234	89.4418988928919	109.77425976605	1.22732478988965	0.29551708335933	0.651884844921277	1
CYGB	ENSGALG00000001892	165.133374426323	125.929511806254	321.948824906599	2.55657963164287	1.35421496339511	6.86363231268377e-07	0.000259754164873517
ENSGALG00000001894	ENSGALG00000001894	0.115889627133223	0.144862033916529	0	0	-Inf	1	1
PANK3	ENSGALG00000001895	294.17265152199	306.479612754404	244.944806592332	0.799220556274383	-0.323334404582707	0.565819509318111	1
NTNG1	ENSGALG00000001896	303.330992357933	352.061109056507	108.410525563639	0.307930989180173	-1.69932103202932	0.141460179546393	0.850500206614668
MISP	ENSGALG00000001898	9.38083887837103	8.69352212049485	12.1301059098758	1.39530396791413	0.480579448385278	0.317529494382191	0.974235565991475
PHF24	ENSGALG00000001900	479.007743841957	225.393443461233	1493.46494536486	6.62603544464562	2.72814592084689	9.84419004864407e-08	5.1386672053922e-05
ARIH1	ENSGALG00000001901	650.217390473081	654.241112140181	634.12250380468	0.969248939019304	-0.0450608441447747	0.956583920692641	1
MAP1LC3A	ENSGALG00000001903	573.758024782731	545.47907261826	686.873833440615	1.25921207232327	0.332521277436296	0.198118361764215	0.907316158621919
DTX2	ENSGALG00000001905	157.80238977327	152.955109960096	177.191509025966	1.15845432736568	0.212201166359034	0.409941320089736	1
WAPAL	ENSGALG00000001907	396.760370800114	420.577119985008	301.493374060538	0.716856337956008	-0.480244071197464	0.516225992860741	1
ENSGALG00000001908	ENSGALG00000001908	0.589622791283297	0.737028489104121	0	0	-Inf	1	1
SNAPC4	ENSGALG00000001910	289.394055031007	286.3458176926	301.587004384638	1.05322650358526	0.0748157311964955	0.80330064066766	1
EPHA10	ENSGALG00000001912	37.8007402137115	44.0916957724258	12.6369179788541	0.286605397172249	-1.80286231710753	0.321949852251025	0.976366360944585
DYNLRB1	ENSGALG00000001913	1554.91404742116	1549.8518103561	1575.16299568139	1.01633135836353	0.0233708461349531	0.777951677922814	1
VAV3	ENSGALG00000001915	136.438269308181	148.31471913966	88.9324699822646	0.599619987133724	-0.737879621444626	0.403077140513865	1
SLIT3	ENSGALG00000001916	338.262226050326	400.395853515232	89.7277161907022	0.224097516003094	-2.15780143742629	0.0428370938388188	0.630645425010247
SSC4D	ENSGALG00000001917	378.765014622233	313.28330257681	640.691862803927	2.04508780881114	1.03216278870087	0.0710565056851969	0.727203251973284
DNAJB5	ENSGALG00000001918	97.8499508118075	99.9469532939365	89.4619408832913	0.895094226836414	-0.159888531578502	0.851924271384639	1
ENSGALG00000001919	ENSGALG00000001919	268.185191548393	252.619044364879	330.449780282449	1.30809528281309	0.38746763184158	0.173898747337121	0.883308801252613
SDCCAG3	ENSGALG00000001921	80.2342456618477	75.9746624621479	97.2725784606472	1.28032919539604	0.356514800462637	0.255772841842866	0.93627840413513
GNB1L	ENSGALG00000001925	198.248371556301	201.934062862038	183.505606333351	0.908740228035337	-0.138060149517588	0.807683302267215	1
HSPB1	ENSGALG00000001926	163.707228236101	179.651904738409	99.9285222268684	0.556234137190886	-0.846235806433077	0.405682289091094	1
SRRM3	ENSGALG00000001932	906.710096506304	808.347648038579	1300.15989037721	1.60841674189563	0.685641258239281	0.0270575170135895	0.546464449454161
CORO2A	ENSGALG00000001933	159.037513079341	161.055939270728	150.963808313792	0.937337728725596	-0.0933591411658801	1	1
OPN4-2	ENSGALG00000001934	0.459671051361617	0.406441731781171	0.672588329683399	1.65482104097894	0.726675206608203	0.453930426680081	1
TTLL10	ENSGALG00000001935	0	0	0	NA	NA	NA	NA
MYO7B	ENSGALG00000001936	0.607112023892696	0.75889002986587	0	0	-Inf	1	1
HEXA	ENSGALG00000001937	224.916646376939	203.109361294719	312.145786705817	1.53683604101774	0.619963257788554	0.0477111619529428	0.646599435670231
SLC25A24	ENSGALG00000001938	662.153932916805	663.567906285111	656.498039443583	0.989345676946452	-0.0154534088045481	0.993160450998285	1
HIPK1	ENSGALG00000001939	599.380769707363	623.52243146068	502.814122694098	0.806409035704125	-0.310416290756254	0.547048166794153	1
SPDL1	ENSGALG00000001942	299.477381761631	307.34196907661	268.019032501718	0.872054777637318	-0.19750933494981	0.285045674870583	0.950848592361085
RHBDF2	ENSGALG00000001943	285.030597359365	236.645940631228	478.569224271913	2.02230058540358	1.01599744869563	0.000690917931878013	0.0680479922308012
TBC1D2	ENSGALG00000001944	102.856847057593	99.6570102669448	115.656194220184	1.16054248376891	0.214799336125633	0.613673600374032	1
RFT1	ENSGALG00000001945	415.707175559888	405.165869373152	457.872400306834	1.13008630518466	0.17643295609822	0.582361505507353	1
RSPO1	ENSGALG00000001946	27.1835531574811	27.4389678396307	26.1618944288824	0.953457673108831	-0.0687592005563496	0.590692003008285	1
IKBKAP	ENSGALG00000001947	342.859767794933	359.46682291623	276.431547309743	0.769004341115961	-0.378936352501572	0.345120407453602	0.981362541615232
ENSGALG00000001948	ENSGALG00000001948	1858.05181849971	1748.16139066198	2297.61352985064	1.3143028682155	0.394297768905036	0.265202351719466	0.940169790752139
MDH2	ENSGALG00000001949	1860.14810026951	1863.89688810169	1845.15294894081	0.989943682356826	-0.0145816419128938	0.836845694610751	1
PMPCA	ENSGALG00000001950	531.284868435149	534.962585917228	516.573998506834	0.965626404734706	-0.0504629682362492	0.906055581158439	1
ENSGALG00000001951	ENSGALG00000001951	10.5391291723687	12.2708553174779	3.61222459193226	0.29437431201615	-1.76427631188865	0.219094464820539	0.915298592090438
APTX	ENSGALG00000001954	93.4706530318382	93.1840961515933	94.6168805528178	1.01537584695669	0.0220138477779277	0.833206074692961	1
AANAT	ENSGALG00000001955	23.8616047246775	17.451071027359	49.5037395139515	2.83671640762574	1.50422192863044	0.00402204723346341	0.207094391225065
OLFML3	ENSGALG00000001956	154.599581350772	178.593401291144	58.624301589282	0.328255697945482	-1.6071080408862	0.177963881132587	0.887942397028708
ITCH	ENSGALG00000001957	313.668607107544	310.488224489859	326.390137578286	1.05121583311108	0.072058910395037	0.894636669507231	1
HENMT1	ENSGALG00000001959	27.7018569119894	28.0498863984057	26.3097389663241	0.937962407142566	-0.0923979931657173	0.553978907122093	1
PTBP1	ENSGALG00000001962	2647.53546566399	2618.666179499	2763.01261032399	1.05512211978566	0.0774099860539207	0.828945008100593	1
STYXL1	ENSGALG00000001963	7.72696385733256	8.49997407514821	4.63492298606998	0.545286720299693	-0.874913073835211	0.712230161564511	1
INPP5E	ENSGALG00000001964	248.546667166066	258.460998040538	208.889343668179	0.80820450765038	-0.307207696908785	0.444919945403271	1
AARS	ENSGALG00000001965	1458.94466030284	1524.8023306728	1195.51397882301	0.784045220009279	-0.350991230340539	0.419970780657609	1
ENSGALG00000001966	ENSGALG00000001966	2238.09248436324	2093.78673089387	2815.31549824069	1.34460470911418	0.42718210733998	0.168299022261195	0.880445329376977
ABCA3	ENSGALG00000001967	2715.16698978892	2711.32909623492	2730.51856400492	1.00707751331133	0.010174729785738	0.807669204480752	1
SYT6	ENSGALG00000001968	1.04292048659211	1.30365060824013	0	0	-Inf	0.687955348256285	1
ENSGALG00000001969	ENSGALG00000001969	1882.4101777894	1794.03074034505	2235.92792756679	1.24631528171961	0.31766907465075	0.291151036374432	0.955340731581511
UBE2O	ENSGALG00000001971	3195.67198125407	3103.22170819468	3565.47307349163	1.14895853688967	0.200326735579336	0.552031358999749	1
PRPF38B	ENSGALG00000001972	1176.20304033318	1081.89848977217	1553.42124257723	1.43582901470207	0.521883956452957	0.119435678155931	0.815792950611771
GNL2	ENSGALG00000001973	786.010267000285	760.476899176268	888.143738296353	1.16787734020372	0.223888758830607	0.6141532676639	1
TMEM120A	ENSGALG00000001975	469.052406501791	414.376685160879	687.755291865438	1.65973452777253	0.730952502961221	0.0251207716004163	0.528757878278602
TRIM33	ENSGALG00000001976	753.100692383832	749.611197125705	767.058673416342	1.0232753677607	0.0331944327120085	0.889183496246038	1
LDB3	ENSGALG00000001977	202.113299330173	130.616972560196	488.098606410079	3.73686969497883	1.90183025767492	0.000594771112801435	0.0647744252200585
MED16	ENSGALG00000001978	479.669781252222	469.364372516565	520.891416194852	1.10978047481963	0.150274325934908	0.603961925891434	1
FBLN7	ENSGALG00000001979	16.4244244568519	13.4847395819526	28.1831639564488	2.09000431822709	1.06350592310921	0.0243846758319162	0.522717144898991
PARP6	ENSGALG00000001981	1180.58242528895	1091.02999196372	1538.79215858987	1.41040316941263	0.496107621752261	0.0728684860317501	0.732222940372806
FNDC7	ENSGALG00000001983	14.726790507894	17.3555837348921	4.21161759990184	0.242666433133834	-2.04295353357804	0.0193819769106512	0.473232849150707
PIGQ	ENSGALG00000001985	76.6013435892304	77.2666661140003	73.9400534901509	0.956946341920056	-0.0634900629828913	0.636301484749783	1
VCP	ENSGALG00000001986	2925.21239417088	2955.38456252271	2804.52372076358	0.94895390479053	-0.0755900845063395	0.837812408901872	1
TXNRD2	ENSGALG00000001988	101.819990952599	105.220954328037	88.2161374508494	0.838389444519073	-0.254307541699798	0.647510857230645	1
PRUNE	ENSGALG00000001989	0.618857979081072	0.77357247385134	0	0	-Inf	1	1
PKM	ENSGALG00000001992	10355.1606752793	10491.1302727151	9811.28228553588	0.935197831929761	-0.0966565096155344	0.982834495293832	1
PRR35	ENSGALG00000001994	20.8327024846227	12.8848304790817	52.6241905067869	4.08419735069246	2.03005257972854	9.31012681815767e-05	0.0163879883457292
ENSGALG00000001995	ENSGALG00000001995	277.599136447425	289.34061803998	230.633210077203	0.797099320653747	-0.327168595907336	0.589828224514587	1
DNALI1	ENSGALG00000001996	20.4989021740059	18.9595452281035	26.6563299576157	1.40595829894187	0.491553804366372	0.290128700389653	0.954427268373844
R3HDM4	ENSGALG00000001998	329.531589964267	287.435229784919	497.917030681659	1.73227558450033	0.792668463993518	0.015748890612782	0.430653057828278
GRAMD2	ENSGALG00000002000	69.4470331295662	66.5149387155578	81.1754107855998	1.22040871348819	0.287364385636651	0.490876552157616	1
STXBP3	ENSGALG00000002001	171.430130397338	175.118333218615	156.677319112231	0.894693983391431	-0.160533780261616	0.664843547221027	1
BCAS2	ENSGALG00000002002	398.021885942741	385.163218892063	449.456554145452	1.16692490897322	0.22271172733705	0.41867052496207	1
BMPR1A	ENSGALG00000002003	63.6901846192279	72.0842513429917	30.1139177241726	0.41776001225128	-1.25925368981532	0.00923574187048438	0.327735416152125
ENSGALG00000002005	ENSGALG00000002005	495.694632879443	443.92114513595	702.788583853418	1.58313833786447	0.662787326625412	0.0110578831646903	0.358676016916889
PDILT	ENSGALG00000002006	0	0	0	NA	NA	NA	NA
GPR17	ENSGALG00000002007	9.25980162335519	11.574752029194	0	0	-Inf	0.00120168310787863	0.102558950373536
RNF157	ENSGALG00000002008	515.302636791195	443.432443015664	802.783411893318	1.81038492906339	0.856296479743951	0.0139187930248696	0.40619441118855
FANCG	ENSGALG00000002009	163.701820616818	152.12199329606	210.02112989985	1.38060989965538	0.46530573426942	0.23575880544905	0.928653660894322
SNIP1	ENSGALG00000002010	716.614780140063	682.812875594513	851.822398322264	1.24751953099976	0.319062402380912	0.204665665508755	0.90934103890225
MMRN2	ENSGALG00000002012	11.3642834206218	11.6786614749871	10.1067712031608	0.865404928878796	-0.208552757292862	0.382892718561345	0.997725536246766
MEAF6	ENSGALG00000002013	339.17140714949	331.717773446887	368.985941959902	1.11234902527459	0.153609538085097	0.437444071849033	1
SMU1	ENSGALG00000002014	534.011311704707	553.759562921571	455.018306837251	0.821689298576855	-0.283335117207298	0.356678800518806	0.987302478861869
SNCG1	ENSGALG00000002015	665.671430789553	532.610716299707	1197.91428874894	2.2491366622726	1.16937132496315	0.0279596748238252	0.551829931529421
PRKCD	ENSGALG00000002016	109.922601364479	112.860154792528	98.1723876522854	0.869858701086817	-0.201147024727288	0.729192643339388	1
CAPN15	ENSGALG00000002018	847.912933535075	810.722143502715	996.676093664513	1.22936828807757	0.297917175913152	0.520778372842577	1
ENSGALG00000002020	ENSGALG00000002020	274.962220256459	285.369765095166	233.33204090163	0.817648081336921	-0.29044805924446	0.729340215434099	1
ZC3H12A	ENSGALG00000002021	37.6152334280227	37.5209387276977	37.9924122293227	1.01256561049943	0.0180153923186529	0.657066201256791	1
CKI	ENSGALG00000002022	141.693231028788	147.200974150071	119.662258543656	0.812917572282234	-0.298819020678621	0.772794230533329	1
PIGO	ENSGALG00000002023	117.321491199308	115.598503118342	124.21344352317	1.07452467092943	0.103698607213284	0.489730854774489	1
COMT	ENSGALG00000002024	108.80180654766	111.846683666846	96.622298070916	0.863881653914045	-0.211094408662651	0.394871926671798	1
ENSGALG00000002026	ENSGALG00000002026	23.2323543911747	24.1118516804292	19.7143652341566	0.817621371242842	-0.290495188505283	0.617706027766274	1
GPRC5B	ENSGALG00000002028	41.3177572111903	40.5968048659584	44.2015665921176	1.08879422255178	0.12273131662941	0.785429056173453	1
TMEM259	ENSGALG00000002029	425.869269488482	436.323840337469	384.050986092535	0.880197116425028	-0.184101449496788	0.51481250138113	1
AHCY	ENSGALG00000002030	1585.97261231011	1627.64532767469	1419.28175085183	0.871984655821465	-0.197625346542326	0.598181649103407	1
NDUFB6	ENSGALG00000002033	295.240069215131	279.510096642266	358.159959506591	1.28138469346596	0.357703662282014	0.212129567769337	0.91178470102013
DENND2C	ENSGALG00000002038	42.3724064957112	43.0013173788224	39.8567629632664	0.926873067914316	-0.109556314643994	0.944792203456905	1
ARVCF	ENSGALG00000002040	756.874289630377	849.16389359221	387.715873783046	0.456585444469259	-1.13104322640388	0.00832613837335403	0.313527995353209
AGRN	ENSGALG00000002041	10710.3419534905	10390.5178563709	11989.6383419688	1.15390190438078	0.206520582667315	0.559794942338476	1
KNOP1	ENSGALG00000002042	1461.7396873017	1334.00281434256	1972.68717913828	1.47877287658533	0.564400487199673	0.0844080893127107	0.760124721008813
WDR33	ENSGALG00000002043	741.647509785364	763.634374186372	653.70005218133	0.856038012796145	-0.224253233243588	0.58757549062321	1
FAM86A	ENSGALG00000002044	264.837539310762	236.481085469102	378.263354677401	1.59955014553087	0.677666221321798	0.0345319516880132	0.590005287418899
EIF2B	ENSGALG00000002045	1528.38528514054	1555.07775791073	1421.61539405976	0.914176404895479	-0.129455511757682	0.740080624530135	1
ENSGALG00000002046	ENSGALG00000002046	15.0388769208203	15.9257635554712	11.4913303822169	0.721556008425675	-0.470816711339494	0.725433103575582	1
GPRIN2	ENSGALG00000002048	50.3781665842446	55.4946423597322	29.9122634822944	0.539011735374283	-0.891611411182358	0.0976547894386201	0.783042803336409
EXOC7	ENSGALG00000002050	609.881156877994	607.47606199298	619.501536418052	1.01979579966595	0.0282803009202697	0.885375320101103	1
DNASE1	ENSGALG00000002051	0.493787844921029	0.533161264940862	0.3362941648417	0.630755058469976	-0.664848223649661	0.870627896275444	1
POR	ENSGALG00000002053	1064.07654720733	1023.48882939406	1226.42741846038	1.19828119588415	0.260966499365602	0.524055107423319	1
RALY	ENSGALG00000002054	204.142245274858	220.873140672877	137.21866368278	0.621255546350052	-0.686741268283269	0.0371829812791798	0.600663880004031
hairy1	ENSGALG00000002055	172.658745355787	196.223403838562	78.4001114246883	0.399545160725018	-1.32356951420784	0.0664009835106479	0.719213095850531
C15H22ORF25	ENSGALG00000002056	178.182403358522	185.203853226013	150.096603888555	0.810439962636119	-0.303222779983905	0.466169794025662	1
POLR2D	ENSGALG00000002057	198.684837034852	201.501633703949	187.417650358464	0.930104867704559	-0.104534708141925	0.870488110295156	1
TAF15	ENSGALG00000002060	2693.35419404868	2593.28331466491	3093.63771158377	1.1929424348236	0.25452442777895	0.328522291177173	0.977855029534241
SRP68	ENSGALG00000002062	1092.87245223133	1068.57629619496	1190.05707637683	1.11368470423165	0.155340848454101	0.691136685646684	1
STOML2	ENSGALG00000002064	568.783574861008	563.778231232872	588.804949373551	1.04439106860503	0.0626620252161579	0.812306143767487	1
NCOA4	ENSGALG00000002066	807.148816041581	836.501504910887	689.738060564357	0.824550890243569	-0.278319557153895	0.480570921175616	1
ENSGALG00000002067	ENSGALG00000002067	107.029894441144	101.932956287128	127.417647057208	1.2500142416972	0.32194453193446	0.425839495409052	1
FAM214B	ENSGALG00000002069	121.724208969228	96.0740461629294	224.32486019442	2.33491633956994	1.22337085886435	0.00771414797088698	0.29866855510963
SAP130	ENSGALG00000002070	1737.10062552293	1715.86756939845	1822.03285002087	1.06187265411143	0.0866107602118144	0.692037622934435	1
ENSGALG00000002074	ENSGALG00000002074	1.36631250797569	1.37159647012791	1.3451766593668	0.980737912836239	-0.0280604450577668	0.660357397775872	1
C16orf89	ENSGALG00000002075	1.01411673288067	1.26764591610084	0	0	-Inf	0.731172084340714	1
DGCR8	ENSGALG00000002076	489.491421710907	510.189614331932	406.698651226807	0.797151960373318	-0.327073324774974	0.466146278014951	1
MYO9A	ENSGALG00000002078	7764.00816916734	6651.96404966719	12212.1846471679	1.83587652548707	0.876469031487157	0.111837084903308	0.800356825564574
DOCK2	ENSGALG00000002080	2.82586933996831	3.11196896890827	1.6814708242085	0.540323776042789	-0.8881039281463	1	1
MMP28	ENSGALG00000002081	216.640950329889	175.979344696723	379.287372862555	2.15529483597184	1.1078852378988	0.0691139881387654	0.726560800308772
AMPD1	ENSGALG00000002082	3.56577827822197	3.55071272489124	3.62604049154488	1.02121482994825	0.0302863936385569	0.716753718730184	1
PLIN3	ENSGALG00000002083	0.289555495216012	0.361944369020015	0	0	-Inf	1	1
NAGPA	ENSGALG00000002084	51.6931207519357	55.9830582977317	34.5333705687518	0.616853948655231	-0.696999149261874	0.242095953778712	0.931457122556853
CDH1-A	ENSGALG00000002085	675.697104239987	674.514731872928	680.42659370822	1.00876461484967	0.0125895752313311	0.914551072536646	1
RASL10B	ENSGALG00000002086	39.6235699530947	47.47906642749	8.20158405551368	0.172741055640577	-2.53331708364897	0.0976868510359252	0.783042803336409
NCBP1	ENSGALG00000002087	823.085641797142	824.712872109755	816.576720546689	0.990134564600342	-0.0143034863729391	0.869679299041169	1
GALR2	ENSGALG00000002088	9.94433899199923	9.54032126992904	11.56040988028	1.21174219957542	0.277082795382318	1	1
ENSGALG00000002089	ENSGALG00000002089	177.85784599672	181.351144967795	163.884650112419	0.903686878522447	-0.14610511987529	0.819719559089753	1
GPSM2	ENSGALG00000002090	184.649277026275	196.763848202477	136.190992321466	0.692154547522979	-0.530833889321895	0.0935390918244515	0.777083210559691
ZDHHC1	ENSGALG00000002091	32.7287561309194	31.8097589350557	36.4047449143743	1.14445208430218	0.194657061681961	0.518788409501926	1
NR2E3	ENSGALG00000002093	15.113081026813	10.0838297437302	35.2300861591442	3.49372084361592	1.80476433818588	0.029758125473368	0.559652354933138
TRMT2A	ENSGALG00000002094	227.955349055301	223.345712352225	246.393895867603	1.10319510176685	0.141687956351444	0.874827313681033	1
CHMP4B	ENSGALG00000002095	1465.49869655056	1489.24418147746	1370.51675684295	0.920276724185873	-0.119860354825026	0.919886663344735	1
ENSGALG00000002097	ENSGALG00000002097	1.03517361728258	1.2098934803928	0.3362941648417	0.277953530861676	-1.84708438603623	1	1
GRIK3	ENSGALG00000002098	392.303794644956	231.3201994227	1036.23817553398	4.47967007688948	2.16339248318407	1.76854862195458e-06	0.000594939756425522
PFKFB4	ENSGALG00000002099	292.212513122101	310.105367295316	220.641096429241	0.711503636178998	-0.49105696514333	0.245616152565956	0.934627758630227
ENSGALG00000002102	ENSGALG00000002102	0	0	0	NA	NA	NA	NA
TPPP3	ENSGALG00000002103	929.734998042291	862.320650614604	1199.39238775304	1.3908890931676	0.476007386726898	0.107939346794374	0.79811383643238
FOXI1	ENSGALG00000002105	0.710106821894439	0.635412903736774	1.0088824945251	1.5877589022697	0.666991859012863	0.45535087593917	1
CLCC1	ENSGALG00000002106	188.972375213824	198.72585416051	149.958459427076	0.754599647139795	-0.406216669361374	0.181721053854911	0.891856714840762
RANBP1	ENSGALG00000002107	560.7847534779	591.848672170024	436.529078709404	0.737568738827887	-0.439150585125716	0.409471732578842	1
EVPL	ENSGALG00000002108	158.836270891778	165.862156444662	130.732728680242	0.788201066973705	-0.343364392459788	0.636324195858692	1
KCTD19	ENSGALG00000002109	11.4322925872622	10.9141208471737	13.5049795476164	1.23738592752651	0.307295531755987	0.988432932523243	1
TSTD2	ENSGALG00000002110	49.5140538368345	50.4651029004049	45.7098575825529	0.905771611578071	-0.142780771305633	0.885031041822743	1
SEC14L5	ENSGALG00000002111	375.997182382408	399.017889554684	283.914353693304	0.7115328939516	-0.490997641236245	0.278893918022559	0.94682577506739
CSF3R	ENSGALG00000002112	6.91402787015111	4.79550868426313	15.388104613703	3.20885762634533	1.68205978017061	0.0403217136663582	0.613027731743037
SLP76	ENSGALG00000002113	0.159974690007518	0.199968362509397	0	0	-Inf	1	1
ZMYND10	ENSGALG00000002114	131.48931488817	114.491512320132	199.480525160326	1.74231714751531	0.801007256257238	0.0369007143996122	0.598749525500577
C18H17ORF106	ENSGALG00000002116	47.5348038742251	48.5301706310592	43.5533368468885	0.897448665037548	-0.156098677192772	0.621712333396567	1
PARG	ENSGALG00000002117	1277.24282479639	1334.31666498261	1048.94746405149	0.78613082754622	-0.347158669749658	0.368376738146906	0.99074596111329
CO6	ENSGALG00000002118	1.61758978513349	1.85384014899601	0.672588329683399	0.362808157999844	-1.46272119863064	1	1
C16orf62	ENSGALG00000002119	218.608290119532	218.733708389216	218.106617040798	0.997133083176634	-0.00414202694817191	0.838363110924175	1
PLEKHN1	ENSGALG00000002121	1.80756105150298	2.1753777731683	0.3362941648417	0.15459115606937	-2.69347030770622	0.674190364325541	1
OSCP1	ENSGALG00000002123	94.8487207434532	80.9846346910631	150.305064953014	1.85597015441746	0.892173510885672	0.0798294687215362	0.752075451753131
ZDHHC8	ENSGALG00000002124	301.955915907989	310.774285289549	266.682438381749	0.858122602175018	-0.220744310899343	0.513091316090015	1
TMOD1	ENSGALG00000002125	161.227523905531	169.554991806012	127.917652303606	0.754431650410839	-0.406537892717239	0.411050334772675	1
LSM10	ENSGALG00000002127	45.1008558328556	46.2856923277955	40.3615098530961	0.87200834260522	-0.197586157387907	0.756262327706744	1
ENSGALG00000002128	ENSGALG00000002128	8.82989783838588	9.47657267584118	6.24319848856467	0.658803419983322	-0.602080050478572	0.830086664417464	1
WDR47	ENSGALG00000002129	979.999558087364	1026.91738638102	792.328244912755	0.771559869781753	-0.374149986716076	0.243994309361241	0.932467616456495
STK40	ENSGALG00000002130	1380.56833248728	1332.38226323792	1573.3126094847	1.18082674386649	0.239797301652063	0.31153116733299	0.970793192698188
NPRL2	ENSGALG00000002131	159.861982137906	156.337766267765	173.95884561847	1.11271159727666	0.154079710294056	0.556955400726806	1
KCNIP1	ENSGALG00000002132	3.30296188837252	3.01693119951453	4.44708464380447	1.47404244568788	0.559778068056962	0.628978743083492	1
THUMPD1	ENSGALG00000002134	287.222686821545	289.778563986883	276.999178160191	0.955899478378011	-0.0650691813575722	0.847789297878313	1
AP3B2	ENSGALG00000002136	2220.83379920657	2022.73307295718	3013.23670420414	1.48968578429326	0.575008058709533	0.0590947890105855	0.695627461930205
PGAM5	ENSGALG00000002137	675.517151891185	687.231735093122	628.658819083436	0.914769774126119	-0.128519397960224	0.607673673352203	1
HYAL2	ENSGALG00000002138	780.104699260694	756.372364615956	875.034037839644	1.15688261334606	0.210242484380416	0.505913320300194	1
CSDE1	ENSGALG00000002139	2924.76133277612	3034.83448513273	2484.46872334969	0.818650485066248	-0.288680456314445	0.380459314131102	0.997124843718251
AP2B1	ENSGALG00000002140	2087.90057668229	2118.17326060759	1966.80984098111	0.928540586154383	-0.106963123699241	0.710792623986458	1
UGGT1	ENSGALG00000002141	452.64456884207	472.146718040778	374.635972047236	0.793473633792959	-0.333745810110615	0.171043989171157	0.882422838202863
DGKQ	ENSGALG00000002142	38.0476985142804	40.6899161418782	27.4788280038895	0.675322797620814	-0.56635083389519	0.187804679752959	0.896426625840665
ANKLE2	ENSGALG00000002143	310.380325398004	325.785429748402	248.759907996412	0.763569777164448	-0.389168094290447	0.387247855466342	1
THRAP3	ENSGALG00000002144	3870.78597291484	3825.31020688869	4052.68903701946	1.05944062516062	0.0833027361889697	0.896719974025403	1
CAMSAP2	ENSGALG00000002145	1448.60066270697	1478.07827602266	1330.69020944422	0.900283991065041	-0.151547929141392	0.466558090349807	1
SIKE1	ENSGALG00000002147	685.086848307565	691.632698227775	658.903448626727	0.952678278969585	-0.0699389990077924	0.983774781408563	1
ENSGALG00000002150	ENSGALG00000002150	144.450307366587	138.418862124109	168.576088336501	1.21786934056251	0.284359361623649	0.534598992213282	1
PEX12	ENSGALG00000002151	73.6714513018111	74.5522585764503	70.1482222032545	0.9409268551042	-0.0878455184584839	0.840338304761223	1
GABRP	ENSGALG00000002152	9.95838483965132	10.0711365007664	9.50737819519116	0.94402237468112	-0.083107040958136	0.811480241802303	1
HS6ST1	ENSGALG00000002155	757.492674523061	757.104128459015	759.046858779245	1.00256600148804	0.00369721611673858	1	1
RPS17L	ENSGALG00000002157	1911.39570488318	1762.78223688476	2505.84957687684	1.42153098916248	0.507445549893889	0.0564101045100572	0.68477170196679
GOLGA3	ENSGALG00000002158	442.405808282486	466.912438406482	344.379287786503	0.7375671741833	-0.439153645596235	0.133124258563264	0.841264664243414
ACOX1	ENSGALG00000002159	450.650025358007	453.863640946853	437.795563002625	0.964597124566517	-0.0520015854093758	0.880563869110768	1
B2M	ENSGALG00000002160	50.227345735348	52.7949374694173	39.956978799071	0.756833528256701	-0.401952092391052	0.640763475818298	1
ACO1	ENSGALG00000002162	416.039158894701	419.926352849169	400.490383076831	0.9537157655373	-0.068368728812803	0.901883919310269	1
DDX59	ENSGALG00000002164	160.301467333542	170.131003547688	120.98332247696	0.711118608332012	-0.491837886123804	0.275032758029656	0.945406182248756
UNC13B	ENSGALG00000002165	186.101669542295	194.724073779452	151.612052593667	0.778599428673546	-0.361046808833227	0.469523407353951	1
PATL2	ENSGALG00000002167	26.9967451763069	23.5032807361267	40.9706029370276	1.74318655327348	0.801726972837401	0.306623037124162	0.969082152759353
PLEKHB2	ENSGALG00000002169	506.128089364405	515.954028717946	466.82433195024	0.904778925964034	-0.144362768301952	0.852468493851427	1
ENSGALG00000002170	ENSGALG00000002170	0.507493146658528	0.63436643332316	0	0	-Inf	1	1
FAM168B	ENSGALG00000002172	831.220342645301	861.07501678457	711.801646088226	0.826643012761233	-0.274663661391627	0.461694651729551	1
KIF14	ENSGALG00000002175	58.5614864255382	63.7169017581339	37.9398250951552	0.595443658562886	-0.747963089497153	0.0796147990633455	0.75184580675042
FBF1	ENSGALG00000002179	996.986576567642	945.945128773211	1201.15236774536	1.26979074283424	0.344590765383645	0.266967469069123	0.940724754834353
CHFR	ENSGALG00000002180	238.521080929231	241.827649091014	225.2948082821	0.931633785999833	-0.102165134588732	0.895716489669752	1
NR5A2	ENSGALG00000002182	14.0300755130909	9.27987060277036	33.030895154373	3.55941333325404	1.83163947407032	0.0838520734976119	0.758343302680804
PRR16	ENSGALG00000002183	6.15645319238242	7.2751987844259	1.6814708242085	0.231123694902748	-2.11326292177016	0.301753814371634	0.965112938494346
RANBP17	ENSGALG00000002184	92.6782850978732	93.4247439986756	89.6924494946636	0.960050257091794	-0.0588181643043076	0.791298346303021	1
UNC45B	ENSGALG00000002186	0.207786310476124	0.259732888095154	0	0	-Inf	1	1
HSD17B4	ENSGALG00000002187	278.404824078769	287.277872860166	242.912628953181	0.845566790559677	-0.242009378568494	0.702065365256553	1
SNX1	ENSGALG00000002189	594.846812922392	598.348753865231	580.839049151039	0.970736623748137	-0.0428481722129814	1	1
ENSGALG00000002191	ENSGALG00000002191	1220.23948010976	1068.00438051123	1829.17987850389	1.71270821719692	0.776279389916639	0.00178095950968111	0.128381738369299
PTPRC	ENSGALG00000002192	8.23474338111163	8.65840169296027	6.54011013371705	0.75534843099674	-0.404785803146428	0.489660074721852	1
ARHGEF4	ENSGALG00000002193	26.1180127612956	24.9890323497122	30.6339344076291	1.22589518389182	0.293835631439808	0.525566460643849	1
MRPL38	ENSGALG00000002194	286.144071695745	277.97862005618	318.805878254006	1.14687193637257	0.197704304104291	0.551375294465521	1
NPM1	ENSGALG00000002197	10103.4919495271	10370.5530321519	9035.24761902763	0.871240674534481	-0.198856785943445	0.793436741385932	1
FHOD1	ENSGALG00000002198	19.7820081663512	19.2171592394496	22.0414038739576	1.14696473080737	0.197821029129137	0.85710162232587	1
KLHL17	ENSGALG00000002199	263.252532429612	233.444952278888	382.482853032507	1.63842845732457	0.712312678363453	0.033010532468249	0.582038443392347
ACSM3	ENSGALG00000002200	0	0	0	NA	NA	NA	NA
PPL	ENSGALG00000002201	113.986307589069	120.80204759189	86.7233475777862	0.717896337906185	-0.478152556668624	0.349314340021547	0.983313269986471
FGF18	ENSGALG00000002203	95.405276838639	112.33838421106	27.6728473489542	0.246334746073637	-2.02130795729561	0.143742232749314	0.852562495863204
SLC7A4	ENSGALG00000002204	442.921194430433	434.300551522315	477.403766062905	1.0992474321976	0.136516162470849	0.699111497390932	1
FBRSL1	ENSGALG00000002205	1964.75851189284	1916.61004010723	2157.35239903529	1.12560842001777	0.170705025684636	0.63332956540945	1
SNX22	ENSGALG00000002206	23.0975569327117	19.7959667175307	36.3039177934353	1.83390477017147	0.874918725536898	0.0455865618237115	0.643852497560564
ATP6V1G3	ENSGALG00000002207	47.8602596205778	59.8253245257223	0	0	-Inf	0.0248109135797922	0.526730222205826
ENSGALG00000002208	ENSGALG00000002208	0.389595249075092	0.486994061343865	0	0	-Inf	1	1
PPIB	ENSGALG00000002210	2227.01301933405	2154.28787404644	2517.91360048448	1.16879161360874	0.22501773156985	0.420005814124312	1
RAD51D	ENSGALG00000002212	72.0315531907436	68.53387027843	86.0222848399978	1.25517914704829	0.327893289365808	0.241092034718234	0.931457122556853
ENSGALG00000002213	ENSGALG00000002213	0.824291594749945	0.515561321465412	2.05921268788808	3.99411787143972	1.99787690915452	0.39186689588573	1
ENSGALG00000002215	ENSGALG00000002215	0	0	0	NA	NA	NA	NA
NEK7	ENSGALG00000002216	292.793065403659	298.96146910658	268.119450591975	0.896836142106293	-0.157083675590085	0.733724627533697	1
WBP2	ENSGALG00000002219	272.038430293576	271.002831615254	276.18082500686	1.01910678704257	0.027305232136524	0.791136552185193	1
UBN1	ENSGALG00000002221	1322.20588149334	1286.35898909051	1465.59345110466	1.13933471413052	0.188191644743492	0.612182994333958	1
NOC2L	ENSGALG00000002222	723.529031201419	709.911296923292	777.999968313925	1.09591151977117	0.132131324630344	0.764883345493023	1
LHX9	ENSGALG00000002223	27.9501702924727	21.2838226652091	54.6155608015271	2.56605975630508	1.35955476712331	0.394731136955278	1
C1orf53	ENSGALG00000002224	1.59677251687139	1.82781856366838	0.672588329683399	0.367973245842045	-1.44232721853481	1	1
RFFL	ENSGALG00000002225	150.018438603409	150.065551761195	149.829985972265	0.998430247407447	-0.00226645363219919	0.749733383464861	1
DMXL1	ENSGALG00000002227	363.448847286524	395.334593176255	235.9058637276	0.59672456647988	-0.744862922638202	0.0491998939574438	0.655046609259265
SAMD11	ENSGALG00000002228	1619.04388153238	1468.19383239446	2222.44407808406	1.5137266136444	0.598104671140164	0.207933390099229	0.911028347282363
FBXW11	ENSGALG00000002229	957.763507773455	964.689558487613	930.059304916825	0.964102178502814	-0.0527420390883395	0.815993750341312	1
RERE	ENSGALG00000002232	4095.02620725949	4037.13013596056	4326.61049245518	1.07170448976021	0.0999071539952711	0.645965927952808	1
UNC13D	ENSGALG00000002234	59.0544706238505	57.2024455383473	66.4625709658631	1.16188338348765	0.216465274846684	1	1
TFCP2	ENSGALG00000002235	2151.25111422275	2148.68911332317	2161.49911782105	1.00596177660996	0.00857548830158352	0.799447690155636	1
ENSGALG00000002237	ENSGALG00000002237	187.499746944191	195.965201264822	153.637929661668	0.784006184108402	-0.351063060767113	0.388107272208393	1
ENSGALG00000002239	ENSGALG00000002239	269.456347086212	263.076282178456	294.976606717236	1.12125883897485	0.165119358072002	0.616546706183861	1
C3orf18	ENSGALG00000002240	28.486977944546	29.7606848679352	23.3921502509892	0.786008465692013	-0.347383243795195	0.794901612968609	1
GALNT9	ENSGALG00000002242	532.613472743004	592.235003791278	294.127348549909	0.496639588452237	-1.00972882775984	0.284971128078167	0.950824980570265
AGRP	ENSGALG00000002244	0	0	0	NA	NA	NA	NA
DENND1B	ENSGALG00000002246	15.0036719809566	16.873886295438	7.52281472303104	0.445825851337215	-1.16544782078704	0.109916277791179	0.799868531305198
ENSGALG00000002247	ENSGALG00000002247	33.2150463109595	32.2508670071011	37.0717635263929	1.1494811447466	0.2009828013291	0.748888709660847	1
NAB1	ENSGALG00000002248	304.611604498999	340.678972914166	160.34213083833	0.470654615008272	-1.08725935352227	0.173075169839655	0.883308801252613
AGO1	ENSGALG00000002249	1307.98744140489	1297.42639075757	1350.23164399417	1.04069999933157	0.0575542455314677	0.727130916379198	1
DTWD2	ENSGALG00000002250	100.275740825838	100.179193697793	100.661929338021	1.00481872155693	0.00693524956284639	0.658076751680614	1
ENSGALG00000002252	ENSGALG00000002252	25.7918913348148	26.9886417734666	21.0048895802073	0.778286278965614	-0.361627171970439	0.747121307934175	1
HEMK1	ENSGALG00000002253	40.0892918337648	41.8887942261479	32.8912822642326	0.785204799323184	-0.348859104025973	0.834362019851244	1
ENSGALG00000002258	ENSGALG00000002258	0	0	0	NA	NA	NA	NA
CISH	ENSGALG00000002260	6.09980720495433	4.54630189907027	12.3138284284906	2.70853733470908	1.43751397717722	0.211942697166637	0.91178470102013
ETF1	ENSGALG00000002262	986.375562894895	1008.52100829722	897.793781285579	0.890208308899191	-0.167785128413383	0.641303064888459	1
KLHL6	ENSGALG00000002263	0.776721539698886	0.802754842202757	0.672588329683399	0.837850230635568	-0.255235715915066	0.737728453521778	1
OGDHL	ENSGALG00000002266	163.110789266869	177.517673756839	105.483251306988	0.594212672319477	-0.75094872213154	0.0286108752893638	0.554278107290974
DCUN1D3	ENSGALG00000002267	102.833948499577	105.749311274286	91.1724974007392	0.862156890688974	-0.213977667773531	0.617210259191905	1
TMEM194B	ENSGALG00000002268	269.304047926071	285.105519100462	206.098163228506	0.722883807646965	-0.468164319913959	0.216718924247177	0.91204293272376
NOC4L	ENSGALG00000002272	3375.78963781871	3652.11411382829	2270.49173378036	0.621692439779856	-0.685727060098265	0.439635760691887	1
LYRM1	ENSGALG00000002273	99.3549368839682	93.9851614599225	120.834038580151	1.28567144752608	0.362522010018144	0.415906402764643	1
EME2	ENSGALG00000002276	94.6237230900838	82.1854764043886	144.376709832865	1.75671804982267	0.812882659892874	0.0373713271305237	0.600684516406695
KLHL24	ENSGALG00000002277	257.952254443497	257.704557378784	258.943042702353	1.00480583399908	0.00691674579232501	1	1
UNK	ENSGALG00000002278	234.000731886848	230.340107642059	248.643228866004	1.07946128623152	0.110311503514817	0.684002901069151	1
CSNK1G1	ENSGALG00000002279	1523.14150555136	1525.08568199385	1515.36479978143	0.993626009130381	-0.00922515688421153	0.837971987523648	1
MFSD6	ENSGALG00000002280	279.676298298995	300.430770214403	196.658410637364	0.654588111920156	-0.61134069328314	0.0875237218577692	0.766543722180484
TMEM200A	ENSGALG00000002282	204.207840616935	223.94467927939	125.260485967116	0.55933673606437	-0.838211008265958	0.248926488514511	0.935932742379019
MAPKAPK3	ENSGALG00000002283	195.07472004323	193.64949669332	200.775613442871	1.03679904606639	0.0521362959471399	0.692432172145728	1
TRAPPC3	ENSGALG00000002284	1408.74835917019	1397.44749846895	1453.95180197518	1.04043393656515	0.0571853625594026	0.899244324616282	1
SPSB3	ENSGALG00000002285	310.795588637092	293.778166918363	378.865275512009	1.2896304701135	0.366957735953022	0.263951129493825	0.939633282412134
H3F3B	ENSGALG00000002286	7480.74199562606	7229.06595557317	8487.44615583766	1.17407230864927	0.23152126374375	0.306451314086272	0.969082152759353
CRB1	ENSGALG00000002287	25.6787484850968	25.9942071503021	24.4169138242755	0.93932135275731	-0.0903092898129692	0.822363923005283	1
LIG3	ENSGALG00000002288	509.818673618466	505.786501373372	525.947362598843	1.0398604177271	0.0563898858973851	0.960947324494814	1
CHAT	ENSGALG00000002289	0.383764950704097	0.479706188380122	0	0	-Inf	1	1
ENSGALG00000002290	ENSGALG00000002290	1.84775940871801	1.21674322516199	4.3718241429421	3.59305402531423	1.84521062792759	0.0682688136563208	0.7257396777594
SEMA6A	ENSGALG00000002294	1125.16960590151	1127.864627857	1114.38951807954	0.988052546870745	-0.0173403252495229	0.819996579665978	1
COL8A2	ENSGALG00000002298	123.96528833303	148.007676278424	27.7957365514537	0.187799290214961	-2.412736484533	0.0328467208033592	0.58169711982261
RGR	ENSGALG00000002299	0.851286447468571	0.206102772715681	3.43202114648013	16.6519892054757	4.05762262326244	0.136191924922744	0.842840024403493
CNOT1	ENSGALG00000002301	1289.83056142699	1388.89887343763	893.55731338444	0.643356640626268	-0.636309386844106	0.0569900357181849	0.687970622569284
YEATS2	ENSGALG00000002302	919.265564614208	915.726727707865	933.420912239579	1.01932255988203	0.0276106578870771	0.91720814547728	1
LRIT1	ENSGALG00000002303	1.30684073736068	1.06678893855949	2.26704793256546	2.12511383519471	1.08754012363726	0.355886957777079	0.987302478861869
ADPRHL2	ENSGALG00000002304	635.848818212216	656.517923430387	553.17239733953	0.842585369869472	-0.247105228832914	0.443119058135177	1
ZBTB41	ENSGALG00000002305	87.0702417020639	92.2697917214129	66.2720416246682	0.718242020365248	-0.477458035313948	0.444896595077684	1
LRIT2	ENSGALG00000002307	0.120396270771451	0.150495338464313	0	0	-Inf	1	1
COMMD10	ENSGALG00000002308	110.288273200861	109.81820912261	112.168529513864	1.02140191877132	0.0305506743639316	0.656825947995609	1
HIBCH	ENSGALG00000002310	369.971097011671	367.598947376388	379.459695552802	1.03226545739879	0.0458140219489328	0.925125668767727	1
GALK1	ENSGALG00000002311	4.19254542433166	4.14427176977589	4.38564004255472	1.05824142000993	0.0816687916477814	0.461835264766071	1
TMEM132E	ENSGALG00000002312	17354.4880378829	15927.3534296824	23063.0264706849	1.44801373137764	0.534075283426985	0.224358617826365	0.919669850163962
SLC38A7	ENSGALG00000002313	432.054373376334	441.398014198166	394.679810089008	0.894158553943598	-0.161397419288401	0.692265558159436	1
CDHR1	ENSGALG00000002314	1.90447121998661	2.38058902498327	0	0	-Inf	0.412898310280198	1
PARL	ENSGALG00000002315	436.366871085405	402.984430500328	569.896633425712	1.4141902026293	0.499976169607078	0.158239044135437	0.871379647188883
[4Fe-4S]	ENSGALG00000002316	231.584969872375	221.231690639495	272.998086803896	1.2339917758381	0.303332779416725	0.262569107518743	0.938682594668394
SORD	ENSGALG00000002317	332.134008050147	328.012763738065	348.618985298474	1.06282140159907	0.0878991841924398	0.567614582015113	1
LVRN	ENSGALG00000002318	1.50494135310798	1.33616751357522	2.18003671123902	1.63155943329728	0.706251541865273	0.818435454825171	1
TEKT2	ENSGALG00000002319	33.6355156359322	30.8639987260217	44.7215832755742	1.4489886314656	0.535046275783357	0.452455611691667	1
GOT2	ENSGALG00000002321	843.545911149909	872.026361068558	729.624111475315	0.83669960456385	-0.257218341638044	0.630178506827592	1
IGFALS	ENSGALG00000002325	1.82270740783206	2.27838425979007	0	0	-Inf	0.306976088563302	0.969135355301621
ENSGALG00000002326	ENSGALG00000002326	78.2602991163578	73.8412512474203	95.9364905921079	1.29922623156334	0.377652666148896	0.390984524259233	1
NRG3	ENSGALG00000002327	35.3554902946936	36.0452539188098	32.5964357982288	0.90431977179716	-0.145095088163324	1	1
CCL1	ENSGALG00000002329	0.143447539915507	0.179309424894383	0	0	-Inf	1	1
DOCK3	ENSGALG00000002335	728.298084473181	733.821343025048	706.205050265717	0.962366462870258	-0.0553417274085037	0.766334666681894	1
ENSGALG00000002336	ENSGALG00000002336	1336.74510751298	1396.99247903915	1095.75562140827	0.784367588121827	-0.350398173612805	0.237276922390631	0.928658611845031
ASPM	ENSGALG00000002338	819.852987707211	896.745133419108	512.284404859625	0.571270906044829	-0.807753037350684	0.00237248218549921	0.147796853185543
ZNF609	ENSGALG00000002340	5484.10856173827	5395.78680959084	5837.39557032796	1.08184325591815	0.113491487805561	0.708532712951867	1
AP3S1	ENSGALG00000002341	408.455591778654	419.594105802705	363.901535682453	0.867270370698585	-0.205446272537216	0.629724155255865	1
GPC1	ENSGALG00000002342	4898.60649280902	4820.82003435535	5209.7523266237	1.08067762113015	0.111936214320023	0.846334020002534	1
ATG12	ENSGALG00000002345	422.595063697132	415.874423376293	449.477624980489	1.0808013181753	0.112101339328238	0.660043399297346	1
CLSPN	ENSGALG00000002346	222.70283721512	225.073972697009	213.218295287562	0.947325418095289	-0.0780680003160924	0.646325125491655	1
C3orf58	ENSGALG00000002347	18.4919307493951	21.6718473365541	5.7722644007594	0.266348517093108	-1.90861284623299	0.0241677830047257	0.52264557017934
PMS1	ENSGALG00000002348	218.249228965198	222.094946965364	202.866356964537	0.913421758290494	-0.130646938843178	0.639706127680221	1
KRT6A	ENSGALG00000002349	0	0	0	NA	NA	NA	NA
DNAH3	ENSGALG00000002350	161.08199059604	161.230561259507	160.487707942171	0.995392602298642	-0.00666242986029576	0.656530907233367	1
PNP	ENSGALG00000002351	0.266686041982023	0.333357552477528	0	0	-Inf	1	1
OAZ2	ENSGALG00000002352	2071.52921560438	1902.54785437522	2747.45466052105	1.44409227563072	0.530162931519725	0.0530451579186333	0.667769011972783
C1orf216	ENSGALG00000002353	681.174716961593	663.322959013654	752.581748753352	1.13456309408078	0.182136840818451	0.39198885048222	1
PUS1	ENSGALG00000002354	713.157201317422	704.682108197994	747.057573795132	1.06013415851511	0.0842468474084643	0.764897996509262	1
RBPMS2	ENSGALG00000002355	115.898359535601	113.181838333301	126.764444344802	1.12000693937752	0.163507671010133	0.651475608734614	1
CMTR2	ENSGALG00000002356	33.5966426003365	38.0873361294068	15.6338684840556	0.410474190973541	-1.28463658110606	0.0622142126690081	0.709185806764642
CDO1	ENSGALG00000002358	11.9895411189398	13.1081314421203	7.51517982621765	0.573321976469443	-0.802582513677782	0.371707925871509	0.992817492887132
MANF	ENSGALG00000002362	723.209590360679	704.152930012021	799.436231755311	1.13531620431042	0.183094167874725	0.433658185227463	1
HSPA9	ENSGALG00000002363	1724.67414503891	1783.36003753564	1489.93057505197	0.835462578330983	-0.259352885709695	0.522637710234653	1
SEC16A	ENSGALG00000002364	584.343746876181	615.553555193299	459.504513607707	0.746489902837797	-0.421805348558832	0.269807000209794	0.942619800241711
ENSGALG00000002367	ENSGALG00000002367	167.578418520038	131.282150300437	312.763491398439	2.38237636024917	1.25240134358583	0.00565539540350534	0.255115301569306
F13B	ENSGALG00000002369	0.370294340887887	0.462867926109858	0	0	-Inf	1	1
SH2D4B	ENSGALG00000002370	27.1020051719501	24.4469340213086	37.7222897745159	1.54302743000967	0.625763708562688	0.144237534205785	0.852562495863204
RUSC2	ENSGALG00000002371	3333.93302971213	3156.37060245818	4044.18273872791	1.28127626571427	0.357581579663795	0.192700696932762	0.903859315617367
RBM15B	ENSGALG00000002372	629.723925958405	631.558008873104	622.38759429961	0.985479695539201	-0.0211019480698177	1	1
SLC9A9	ENSGALG00000002374	11.2999139210186	13.2703410895564	3.41820524686751	0.257582320137768	-1.95689452132965	0.105133190000489	0.793426202451494
NOTCH1	ENSGALG00000002375	589.622140721014	614.335888894412	490.767148027421	0.79885801383121	-0.323988988410604	0.356079149681703	0.987302478861869
ENO1	ENSGALG00000002377	11175.6413460617	10718.1055985825	13005.7843359786	1.21344058577839	0.279103470910693	0.189310605335745	0.898403614519567
MRPS17	ENSGALG00000002379	578.805562371623	575.361215407982	592.582950226188	1.02993203983344	0.0425491441754964	0.81703254562095	1
CD72	ENSGALG00000002383	1.39532531171455	1.22935346767116	2.05921268788808	1.67503711669595	0.74419306421513	0.705298406428282	1
OSGEPL1	ENSGALG00000002384	127.509753106826	123.978025725197	141.636662633345	1.142433603091	0.192110319966142	0.709763733060221	1
ENSGALG00000002386	ENSGALG00000002386	2891.26773553765	2149.04601865504	5860.1546030681	2.72686324638857	1.44724235015998	1.05275644975747e-07	5.31220904547619e-05
GBAS	ENSGALG00000002388	852.890419147823	840.216421930905	903.586408015493	1.07542102776206	0.104901586091328	0.603164244187109	1
ITGB4	ENSGALG00000002389	289.648672627317	247.008097564646	460.210972878	1.86314123875051	0.897737044500367	0.00496036152209159	0.241446793316471
CA6	ENSGALG00000002390	4.15823825672192	2.76708573673192	9.72284833668193	3.51375029967996	1.81301167164988	0.105945540154271	0.793426202451494
MPP3	ENSGALG00000002392	315.332830013199	299.815342674546	377.402779367808	1.2587840768959	0.332030834361773	0.265639256850443	0.940169790752139
TFAP2E	ENSGALG00000002393	95.3955996072898	77.0503731407463	168.776505473464	2.19046967060319	1.13124023914236	0.0211943183985651	0.493599372180735
RGP1	ENSGALG00000002394	258.687922951753	246.377241181503	307.930650032753	1.24983398854565	0.321736479041379	0.227549495664709	0.924676515661573
ENSGALG00000002395	ENSGALG00000002395	0.382574942237405	0.478218677796756	0	0	-Inf	1	1
PSPH	ENSGALG00000002397	215.640822683185	212.384013031078	228.668061291614	1.07667266489664	0.106579701590492	0.566603959082237	1
VPRBP	ENSGALG00000002398	702.335856567297	684.325004155047	774.3792662163	1.13159574984761	0.178358663248987	0.705266296671744	1
ENSGALG00000002399	ENSGALG00000002399	208.668439156564	199.611457857928	244.896364351108	1.22686526604806	0.294976821390969	0.298771912753827	0.961374522337068
ASNSD1	ENSGALG00000002402	254.678228759005	256.425692732502	247.688372865014	0.965926503797721	-0.0500146746051938	0.877491858737054	1
ULK1	ENSGALG00000002403	333.650572446994	346.634743933378	281.713886501456	0.812711049402479	-0.299185585996284	0.2922328588021	0.955427101031868
HYDIN	ENSGALG00000002407	86.7996599441395	76.6151099813183	127.537859795424	1.66465674755962	0.735224724055676	0.322415110641354	0.97653460281889
NCDN	ENSGALG00000002408	280.844272184163	283.796762033168	269.034312788141	0.947982319673888	-0.0770679424691686	0.742160076902491	1
GBA2	ENSGALG00000002412	968.693279121748	969.986266883688	963.521328073986	0.993335020267377	-0.00964771997065318	0.811892246538251	1
CELF4	ENSGALG00000002413	137.162178208493	139.459792160346	127.97172240108	0.917624502508532	-0.124024180020559	0.454763219085235	1
TSPAN14	ENSGALG00000002414	108.694700986492	113.029175699316	91.3568021351956	0.80825858960722	-0.307111160500256	0.988236038665086	1
SAP30BP	ENSGALG00000002415	93.6872112541647	94.8246647079774	89.1373974389137	0.940023333733072	-0.0892315263490245	1	1
GMPPA	ENSGALG00000002417	601.442324737428	592.214488373248	638.35367019415	1.07790957959783	0.108236162749959	0.71462003388138	1
KIAA1328	ENSGALG00000002419	39.2749001714601	38.9583497109717	40.5411020134138	1.040626779989	0.057452739911569	0.609739422935862	1
EGFL7	ENSGALG00000002420	65.6292169660628	65.706399230643	65.3204879077422	0.994126731529661	-0.00849831624371609	0.807875477270376	1
C10ORF58	ENSGALG00000002421	177.827768588559	168.796054555351	213.954624721389	1.26753332763018	0.342023680936437	0.413285661684738	1
ENSGALG00000002422	ENSGALG00000002422	0.280734432194713	0.266844499032966	0.3362941648417	1.26026268504847	0.333724475723525	0.612671743799383	1
RECQL5	ENSGALG00000002424	116.427779564389	122.350558636796	92.7366632747595	0.757958642020207	-0.399808964934506	0.225550011370855	0.921432993771847
EXOSC3	ENSGALG00000002426	117.522610899122	113.84352500102	132.238954491529	1.16158520645196	0.216094984897491	0.432210613518438	1
SMIM5	ENSGALG00000002427	3.02619010454595	3.61459054826159	0.672588329683399	0.186075938810518	-2.42603658007593	0.467433959191911	1
ZP2	ENSGALG00000002428	1.65831526940139	1.82067346312046	1.0088824945251	0.554125995111705	-0.851714046670865	0.910255536188206	1
SMN	ENSGALG00000002430	656.887888826247	667.363405935552	614.985820389029	0.921515646376958	-0.11791943336256	0.90257193533458	1
ENSGALG00000002431	ENSGALG00000002431	7.47615365782973	8.4015679937569	3.77449631412108	0.449260937592347	-1.15437446723862	0.289129821344402	0.953353786868126
DYDC1	ENSGALG00000002432	0.177250359879186	0.221562949848983	0	0	-Inf	1	1
SLC40A1	ENSGALG00000002433	34.7243753684679	38.7636382747086	18.5673237435052	0.478988159262116	-1.06193810236008	0.142903767369185	0.852562495863204
ENSGALG00000002435	ENSGALG00000002435	0.902130264040172	0.871988231515783	1.02269839413773	1.17283508787723	0.230000170546549	0.782458523915373	1
ENSGALG00000002436	ENSGALG00000002436	0	0	0	NA	NA	NA	NA
FAM69B	ENSGALG00000002437	196.085174326504	200.576941056142	178.11810740795	0.88802883556836	-0.171321571176794	0.729805186942733	1
BDP1	ENSGALG00000002439	259.147637617302	242.367149900973	326.26958848262	1.34617908662923	0.428870349179566	0.361580947631367	0.988032907125948
ANKS4B	ENSGALG00000002442	58.0765980030325	55.0949839712667	70.0030541300957	1.27058851975715	0.345496889020543	0.665474308824908	1
FBXL16	ENSGALG00000002443	1053.16492492732	893.400189771305	1692.22386555139	1.89413869050618	0.921541970077675	0.0115664271275231	0.368750874994515
ENSGALG00000002444	ENSGALG00000002444	20.6631035962232	19.2236637668507	26.4208629137131	1.37439268779104	0.458794266010093	0.317796805523436	0.974235565991475
KIAA0319L	ENSGALG00000002445	559.901813635672	584.471571070867	461.622783894893	0.789812211138188	-0.34041842167973	0.215088891608921	0.91178470102013
CTNNA1	ENSGALG00000002447	1964.52313017776	1938.95593208914	2066.79192253225	1.06593032277189	0.0921131357735817	0.597337281132363	1
CCT6	ENSGALG00000002448	3493.59463012612	3540.20786245893	3307.14170079488	0.934165966881342	-0.0982492084153744	0.869839289089289	1
ENSGALG00000002449	ENSGALG00000002449	0	0	0	NA	NA	NA	NA
WDR24	ENSGALG00000002450	583.705688187581	554.27760929791	701.418003746264	1.26546335623179	0.339665732222927	0.224260049257627	0.919669850163962
KCNT2	ENSGALG00000002451	227.717892776871	230.811958710843	215.341629040983	0.932974314865369	-0.100090731202002	0.404053583372296	1
AQP3	ENSGALG00000002452	4.4179554358093	5.52244429476162	0	0	-Inf	0.0312163996844707	0.566611341035392
ABCA7	ENSGALG00000002453	738.596617588207	685.648172452327	950.390398131727	1.3861196402413	0.471051786287247	0.200541132523528	0.907316158621919
ENSGALG00000002454	ENSGALG00000002454	0.051865333588491	0.0648316669856138	0	0	-Inf	1	1
LRRTM2	ENSGALG00000002455	57.3354262007172	62.1111311553938	38.2326063820105	0.615551603566156	-0.700048287587398	0.317297875117559	0.974235565991475
SIL1	ENSGALG00000002457	43.1048650303587	43.7927653701613	40.3532636711483	0.921459591100485	-0.118007194356592	1	1
VAC14	ENSGALG00000002458	601.368632422718	578.119860134788	694.36372157444	1.20107225067921	0.264322939187909	0.426913903337616	1
ENSGALG00000002459	ENSGALG00000002459	0.150142229034785	0.103604245083057	0.3362941648417	3.24594966714058	1.69864062911273	0.450589631375574	1
WDR75	ENSGALG00000002460	369.203244230046	371.13142335947	361.490527712351	0.974022960492404	-0.0379723137521274	0.983907738506097	1
MMP17	ENSGALG00000002461	2250.30274246495	1995.69205736271	3268.74548287392	1.63790073263785	0.711847922991859	0.0161644091066321	0.438758490810253
SEC11A	ENSGALG00000002462	742.472961026373	706.284168604953	887.228130712055	1.2561914455261	0.329056349948943	0.335262894334966	0.979677158963844
SUMF2	ENSGALG00000002463	257.879148973863	243.048502939877	317.201733109808	1.30509642837946	0.384156405726448	0.281605560336527	0.948762681780341
SLC2A5	ENSGALG00000002466	13.3795594230873	13.9643509796533	11.0403931968235	0.790612697497352	-0.338956969391663	0.81826865479011	1
MTSS1L	ENSGALG00000002467	969.346190202749	908.784235681276	1211.59400828865	1.3332031528698	0.414896634370161	0.207107531381357	0.909806677321816
CDC73	ENSGALG00000002469	290.69387679421	308.530942580097	219.34561365066	0.710935544475302	-0.492209328124348	0.186874725105635	0.895068193941188
CYP27A1	ENSGALG00000002470	24.8202274979046	23.8068597363702	28.873698544042	1.21283104381596	0.278378586545571	0.879529832340629	1
ZNF592	ENSGALG00000002471	515.675313953628	514.523921504147	520.280883751553	1.01118891077129	0.016052547362835	0.971301237516534	1
GPR157	ENSGALG00000002473	35.4313677560688	33.1756175428871	44.4543686087956	1.33997109628263	0.422201881504355	0.555484802681233	1
ENSGALG00000002475	ENSGALG00000002475	18.182932969038	17.3439856704784	21.5387221632764	1.24185539428449	0.312497191195676	0.931326360438315	1
B3GALT2	ENSGALG00000002477	38.9832196448125	43.0974860906718	22.5261538613755	0.522679067961952	-0.936002710895026	0.0786166158065395	0.748019063531989
MATR3	ENSGALG00000002478	3370.42717995311	3541.04211964945	2687.96742116773	0.759089367012057	-0.397658351861325	0.212280769570631	0.91178470102013
MAT1A	ENSGALG00000002479	3.61401416799083	2.54619601171758	7.88528679308385	3.09688914631702	1.63081974241813	0.171378464543863	0.882422838202863
ALPK3	ENSGALG00000002480	48.7553887388706	50.5120487750824	41.7287485940234	0.826114750954393	-0.275585902668242	0.417155133359272	1
CRYM	ENSGALG00000002484	534.182498622992	487.191617731823	722.14602218767	1.48226282206928	0.567801276576431	0.0772212819374498	0.745556886092666
PHKG1	ENSGALG00000002485	394.499105303234	394.613680819641	394.040803237603	0.99854825716927	-0.00209594393670961	0.915398202862066	1
RNF123	ENSGALG00000002486	607.77287295731	617.85921064149	567.427522220587	0.91837673121593	-0.122842005775175	0.746716041453848	1
SFSWAP	ENSGALG00000002487	1305.49917723119	1231.29737792619	1602.30637445118	1.30131550929627	0.379970791811316	0.338120233320423	0.979909458365248
PAIP2	ENSGALG00000002488	1576.75367442779	1535.07174565468	1743.48138952022	1.13576540930773	0.183664879051748	0.490225414773667	1
PPP1R26	ENSGALG00000002489	81.8366424820112	83.9845137973852	73.2451572205153	0.872126942322023	-0.19738995331472	0.773120278640309	1
UQCRC2	ENSGALG00000002490	1324.8639026205	1294.93999591362	1444.55952944803	1.11554167297833	0.157744408943948	0.560194243690866	1
H6PD	ENSGALG00000002492	58.9761202763039	62.6383130833802	44.327349047999	0.707671501130517	-0.498848273660816	0.577974619198214	1
ENSGALG00000002493	ENSGALG00000002493	0	0	0	NA	NA	NA	NA
CHCHD2	ENSGALG00000002495	2753.46471082888	2695.32962707637	2986.0050458389	1.10784410776422	0.147754884294432	0.51739295851356	1
LL	ENSGALG00000002496	1.35922147506032	1.10705808044927	2.36787505350452	2.13888963489937	1.09686204244162	0.244339936329477	0.932467616456495
RHOT2	ENSGALG00000002497	578.378452647555	569.747136423108	612.903717545347	1.07574690307911	0.1053386869803	0.545167981337466	1
ENSGALG00000002499	ENSGALG00000002499	516.881863155829	547.353689885618	394.994556236675	0.721644091445183	-0.470640606950921	0.1241261088184	0.82321210446513
GMPPB	ENSGALG00000002500	6921.77713519684	6367.65007297743	9138.28538407447	1.43511111310197	0.52116244151096	0.0758972669650246	0.739899794134651
VKORC1L1	ENSGALG00000002501	86.3333502688903	91.2821757721568	66.5380482558244	0.728927062627269	-0.456153631021435	0.424086943024447	1
SP-A	ENSGALG00000002503	4.87081399592479	4.90112599325057	4.74956600662168	0.969076496536182	-0.0453175419224859	0.681817803721837	1
TROVE2	ENSGALG00000002504	73.7117091435393	78.5721905919685	54.2697833498223	0.690699634831992	-0.533869633980267	0.504419070787361	1
ENSGALG00000002505	ENSGALG00000002505	11.1819006919371	11.9052270457114	8.28859527684012	0.696214800861435	-0.522395610181674	0.703526836254999	1
SPSB1	ENSGALG00000002506	208.01260027484	209.132195797191	203.534218185435	0.97323234908706	-0.0391438203448418	0.853291060641397	1
MBL2	ENSGALG00000002507	21.900125100824	15.9910447697714	45.5364464250345	2.84762172082178	1.50975751086149	0.0301366272330392	0.561059917456874
COL5A2	ENSGALG00000002509	936.80137009927	1086.08255771708	339.676619628033	0.312753958909004	-1.67689994842676	0.0333734164411112	0.584730067228636
IP6K1	ENSGALG00000002510	3410.13283332223	3253.37397791526	4037.1682549501	1.2409173622078	0.311407043669221	0.551999464362978	1
SYCP1	ENSGALG00000002511	2.55531907019565	1.53200579987718	6.6485721514695	4.33978262484548	2.11762278139985	0.143827911182091	0.852562495863204
SLC23A1	ENSGALG00000002513	11.9822320276163	10.3180201080576	18.6390797058513	1.80645894373627	0.8531644663169	0.790289317768127	1
SFPQ	ENSGALG00000002514	5416.8891037366	5518.19649222046	5011.65954980117	0.90820607002063	-0.138908415800301	0.86177875487107	1
OLFM1	ENSGALG00000002515	3543.31137703705	3465.97315115003	3852.66428058514	1.111567837537	0.152595996850507	0.493197594557865	1
ZMYM6NB	ENSGALG00000002517	84.896019501701	69.2272246880529	147.571198756294	2.13169312248569	1.09199976336248	0.0567106166233092	0.685874696403521
ENSGALG00000002518	ENSGALG00000002518	45.4345549224475	34.7615775780878	88.1264642998865	2.53516872477726	1.34208176707045	0.0117633294182839	0.372499905384818
SLC25A33	ENSGALG00000002519	212.812566153826	213.629194962508	209.546050919101	0.980886769506747	-0.0278414890233214	0.818048063855585	1
UBA7	ENSGALG00000002521	2613.01826183255	2458.03037335741	3232.96981573311	1.31526845671854	0.395357295067561	0.279243555178632	0.947242557871223
ENSGALG00000002522	ENSGALG00000002522	44.3646283840459	44.0490413001764	45.6269767195236	1.03582224204596	0.0507764426747392	0.748656392885468	1
CREB3	ENSGALG00000002523	204.91294546912	208.879337672054	189.047376657384	0.905055419862512	-0.143921958478452	0.673037376348448	1
UCHL5	ENSGALG00000002524	450.87636223724	447.431346316336	464.656425920854	1.03849770416474	0.0544980267807265	0.708118808282406	1
RASGEF1A	ENSGALG00000002525	96.2800417732921	97.9740522497992	89.5039998672636	0.913548003904749	-0.130447555223725	0.952667074910786	1
SMIM12	ENSGALG00000002526	2532.1159985826	1978.79754917382	4745.38979621771	2.39811788638963	1.26190258032403	0.0117867257682209	0.372499905384818
TMEM201	ENSGALG00000002527	221.802301295853	234.542099819873	170.843107199773	0.728411263184646	-0.457174864479524	0.349132971949831	0.983313269986471
DNAJC18	ENSGALG00000002528	478.064138543234	489.008775589955	434.285590356353	0.888093654009415	-0.171216270732644	0.752215571825017	1
MCCC2	ENSGALG00000002529	354.267235087331	343.547547749961	397.145984436812	1.15601461002382	0.20915963112209	0.452998440111529	1
SF3B3	ENSGALG00000002531	2125.71402250445	2154.32202883123	2011.2819971973	0.933603226574473	-0.0991185478149518	0.563260052956361	1
GJA4	ENSGALG00000002532	32.1871645341338	30.0947098946235	40.556983092175	1.34764492610778	0.430440429144091	0.336689064831872	0.979677158963844
WDR90	ENSGALG00000002535	126.09981004416	123.925575654926	134.796747601094	1.08772339275986	0.121311726965417	1	1
STX2	ENSGALG00000002536	508.848213226801	516.348724512515	478.846168083946	0.927369712273474	-0.108783485563756	0.552112229410461	1
SHF	ENSGALG00000002538	187.703189267362	194.985727207287	158.573037507661	0.813254589342758	-0.298221036208898	0.539640163323691	1
SK2	ENSGALG00000002539	69.2510113363108	71.4677826284548	60.3839261677347	0.844911146630327	-0.243128463617854	0.725430410568756	1
RGS2	ENSGALG00000002540	213.327383598019	213.071291446937	214.351752202346	1.00600954143899	0.00864398836553875	0.961297662076438	1
ENSGALG00000002541	ENSGALG00000002541	50.4269177481218	48.104114653656	59.718130125985	1.24143496987625	0.312008690758205	0.373668818207388	0.994819182306989
GUSB	ENSGALG00000002542	78.7492195463761	78.3385998058383	80.3916985085274	1.02620800866722	0.0373231896747024	0.711791412292887	1
CSGALNACT2	ENSGALG00000002543	122.559645292044	130.089982181156	92.438297735593	0.710571991676256	-0.492947271214176	0.184164856647119	0.893159558794862
PCDH12	ENSGALG00000002544	25.7858004609621	25.5310541311547	26.8047857801919	1.0498895048553	0.0702375000956247	0.929574136083209	1
COL5A1	ENSGALG00000002546	1017.70957608139	964.221312981688	1231.6626284802	1.27736507365876	0.353170909289129	0.596857099166117	1
ENSGALG00000002547	ENSGALG00000002547	0.22608636944509	0.282607961806362	0	0	-Inf	1	1
TLN1	ENSGALG00000002548	1608.00442222107	1548.81363360082	1844.7675767021	1.19108428327378	0.252275504519301	0.363008733473662	0.988705686816173
RGS1	ENSGALG00000002549	0.764178278481409	0.220313782539547	2.93963626224886	13.3429521674214	3.73800599724924	0.0532874201653536	0.667769011972783
TSHB	ENSGALG00000002550	0	0	0	NA	NA	NA	NA
CFAP70	ENSGALG00000002551	19.964854651517	18.3473986110648	26.4346788133257	1.44078620482926	0.526856272975586	0.336200522554175	0.979677158963844
COL3A1	ENSGALG00000002552	25.7093501670743	30.0610849147297	8.30241117645275	0.276184681956859	-1.8562947893309	0.26179471601781	0.938164542292801
PCDH1	ENSGALG00000002553	1306.35339533902	1460.90525163938	688.145970137601	0.471040794305713	-1.08607608559289	0.230097902204889	0.924862203013438
TSPAN2	ENSGALG00000002554	5.45248162629846	6.81560203287307	0	0	-Inf	0.0303716075058785	0.564129318311642
RET	ENSGALG00000002555	1292.48966100226	1479.90920939122	542.811467446425	0.366787005582402	-1.4469855664067	0.205653731218657	0.90934103890225
NGF	ENSGALG00000002556	4.11751722889016	4.91642871781303	0.921871273198659	0.187508316729696	-2.41497350867301	0.147288762361777	0.857973706370682
ADGRD1	ENSGALG00000002557	0.623626247413725	0.779532809267157	0	0	-Inf	1	1
ASL1	ENSGALG00000002558	12.7421438383571	13.4351632726843	9.97006610104862	0.742087453549543	-0.43033887924402	0.965046314128738	1
HMHA1	ENSGALG00000002559	40.4825581248946	42.7907463449063	31.2498052448478	0.730293531058444	-0.453451643653702	0.762865215419999	1
ENSGALG00000002560	ENSGALG00000002560	0.127054019903465	0.158817524879331	0	0	-Inf	1	1
FANCE	ENSGALG00000002561	85.0411721098745	80.9395348051211	101.447721328888	1.25337662951912	0.325819997974566	0.398210902743224	1
ARAP3	ENSGALG00000002562	679.885913653722	639.132802349372	842.898358871121	1.31881567613606	0.399242940854136	0.195528091112424	0.905721931372389
TPM4	ENSGALG00000002563	517.664835861131	549.565241495855	390.063213322236	0.709766891844412	-0.494582815622201	0.273822043156849	0.945406182248756
RGS4	ENSGALG00000002564	180.516706377653	191.834060399453	135.247290290452	0.705022299005864	-0.504259205948397	0.869864571202014	1
ENSGALG00000002567	ENSGALG00000002567	0	0	0	NA	NA	NA	NA
RAN	ENSGALG00000002569	2228.23169475399	2305.02312022009	1921.0659928896	0.833425910585299	-0.262874141844938	0.426045802975567	1
ENSGALG00000002570	ENSGALG00000002570	20.3554758523033	19.1719692768894	25.0895021539589	1.30865545378287	0.388085310767735	0.518242985714482	1
ENSGALG00000002574	ENSGALG00000002574	29.032055241322	29.3015995728162	27.9538779153454	0.954005184798134	-0.0679309879204861	0.885323702136765	1
CRYD2	ENSGALG00000002576	5.15285378218976	4.83624570014567	6.41928611036611	1.32732836757503	0.408525322982957	1	1
STARD10	ENSGALG00000002577	2400.06298139949	1969.71961785612	4121.436435573	2.09239751597684	1.06515696241109	0.00433594939961511	0.218705529626122
ENSGALG00000002578	ENSGALG00000002578	491.173033802676	454.783852385523	636.729759471286	1.40007116816348	0.485500163846614	0.100075187156181	0.791497766890315
RIMBP2	ENSGALG00000002579	536.026388332478	556.344975462333	454.752039813057	0.817392193459012	-0.290899629987013	0.781529267102592	1
HTATIP2	ENSGALG00000002581	294.029218279472	286.808024782169	322.913992268685	1.12588897229755	0.171064565416926	0.554468137588816	1
PIK3CD	ENSGALG00000002583	137.777132534895	133.553796476265	154.670476769411	1.15811366543143	0.211776856528086	0.821319054433793	1
GULP1	ENSGALG00000002585	44.1550356230869	48.7230659021103	25.8829145069933	0.531225078466834	-0.912604838779141	0.0707261565703221	0.727203251973284
CRCP	ENSGALG00000002587	412.460852748626	420.112872985872	381.85277179964	0.908928995880784	-0.13776049715851	0.692376192553657	1
PPARD	ENSGALG00000002588	333.580288024149	325.258943872148	366.865664632153	1.12791875994149	0.173663159181433	0.46904124204259	1
ENSGALG00000002590	ENSGALG00000002590	0.611711086291433	0.764638857864291	0	0	-Inf	0.97764503164332	1
POLR2E	ENSGALG00000002591	512.04297286233	513.134068049335	507.67859211431	0.989368322481951	-0.0154203867490374	0.822578285184603	1
TFPI	ENSGALG00000002594	17.2369914262408	15.8154189472179	22.9232813423325	1.44942612135893	0.535481799721901	0.353038170353647	0.984578449302415
ENSGALG00000002595	ENSGALG00000002595	2126.85288484924	1879.53563878117	3116.12186912153	1.65792114010791	0.729375385916306	0.0120504345447713	0.37925047430093
MSS51	ENSGALG00000002597	1.58597519049454	1.29606475882215	2.74561691718411	2.11842571792423	1.08299254184261	0.61602421139056	1
TPST1	ENSGALG00000002598	332.34701609629	359.876273541748	222.229986314458	0.617517748884543	-0.695447491210748	0.0570754742241166	0.688150158869623
CZH9ORF100	ENSGALG00000002599	81.2571933817734	84.3918140305057	68.7187107868443	0.814281711754697	-0.296400094204942	0.215404578583462	0.91178470102013
CSMD2	ENSGALG00000002602	482.349015786567	482.754214928857	480.728219217408	0.995803256297311	-0.00606736183296643	0.880485236067631	1
COG4	ENSGALG00000002603	650.540840621428	635.800530627501	709.502080597137	1.11591929609888	0.158232694435916	0.748100068454411	1
GGPS1	ENSGALG00000002604	56.6576984964348	60.9846353969715	39.349950894288	0.645243685366727	-0.63208397733555	0.380409048819892	0.997124843718251
MRPL17	ENSGALG00000002605	501.180227236917	485.791429272506	562.735419094561	1.15838894057329	0.212119733831893	0.4649153029855	1
calsyntenin-1	ENSGALG00000002606	2815.53113669031	2828.90596920032	2762.03180665026	0.976360415200027	-0.0345142900922283	0.771359308849261	1
Y-LEC1	ENSGALG00000002607	0.23717560073825	0.296469500922812	0	0	-Inf	1	1
ENSGALG00000002610	ENSGALG00000002610	14.3066441131666	16.9733410436688	3.63985639115751	0.214445487296398	-2.22131713808204	0.280051310758724	0.948415378582899
ENSGALG00000002611	ENSGALG00000002611	0	0	0	NA	NA	NA	NA
U2SURP	ENSGALG00000002612	1849.44660958174	1808.37928087905	2013.71592439249	1.11354733251181	0.155162882713713	0.771091392581479	1
ENSGALG00000002614	ENSGALG00000002614	6.29012313116076	5.24204194202801	10.4824478876918	1.9996879085703	0.999774856054201	0.242547506204316	0.931457122556853
DEF6	ENSGALG00000002615	126.38381537735	120.655425231822	149.297375959465	1.23738634771384	0.307296021661414	0.206781012088	0.90934103890225
LZIC	ENSGALG00000002616	791.842561533243	804.598892043889	740.817239490656	0.920728634871456	-0.119152079517839	0.880411656274828	1
KCTD7	ENSGALG00000002618	206.325014917905	216.329834117413	166.305738119872	0.768760068616376	-0.379394694136364	0.505967275288058	1
SLC25A42	ENSGALG00000002621	103.308717634984	102.597813269191	106.152335098156	1.03464520066952	0.0491361252231234	1	1
FCHSD1	ENSGALG00000002622	321.346046027312	287.728500156647	455.816229509972	1.58418866835163	0.663744162871056	0.0300819220934199	0.560812976170186
PCOLCE2	ENSGALG00000002623	5.78625419663373	6.12604581044401	4.4270877413926	0.72266644396375	-0.468598188622235	0.875677229441673	1
BMS1	ENSGALG00000002624	1077.53434095851	1103.55185345443	973.464290974842	0.882119211641594	-0.180954456766332	0.560354582891294	1
RXRA	ENSGALG00000002626	534.839461420602	496.770445502938	687.115525091256	1.38316506408832	0.467973335036263	0.152554167538366	0.865058122881014
TMEM248	ENSGALG00000002629	116.658833960805	126.153929702969	78.67845099215	0.623670235064414	-0.681144687580717	0.239505727092383	0.931457122556853
ZNF76	ENSGALG00000002630	181.499038647904	168.549804509718	233.295975200651	1.38413672967031	0.468986464270893	0.200341438068061	0.907316158621919
LRRC75A	ENSGALG00000002631	133.566222116457	128.743462826666	152.857259275621	1.18730113296254	0.247685889431005	0.470094290729775	1
CALCRL	ENSGALG00000002632	22.2124499963828	22.5224298274293	20.9725306721969	0.931184194285075	-0.102861524420444	0.854774178753581	1
ENSGALG00000002633	ENSGALG00000002633	5.97309243988206	5.3234427942576	8.57169102237988	1.61017810346833	0.68722027515934	0.442414633468712	1
HDAC3	ENSGALG00000002634	352.277546382898	347.953958221211	369.571899029648	1.06212873944286	0.0869586442015371	0.704486927846671	1
RBP7	ENSGALG00000002637	1.20488076813397	1.07882530430902	1.70910262343375	1.58422556145772	0.663777760435855	0.71106935102289	1
ENSGALG00000002638	ENSGALG00000002638	5.40717766003134	5.87766873238772	3.52521337060582	0.599763874268863	-0.737533468283842	0.774937134170265	1
TRPC1	ENSGALG00000002639	348.475656644358	353.272030806173	329.290159997101	0.932115002836921	-0.101420131652665	0.598553595485592	1
SELP	ENSGALG00000002643	1.40298303071775	1.41743462355549	1.3451766593668	0.949022012734924	-0.0754865436839747	0.494748650721918	1
RPL10A	ENSGALG00000002644	3751.60607010996	3732.96514072173	3826.16978766287	1.02496799284954	0.0355788587275835	0.727997797835668	1
PIWIL1	ENSGALG00000002645	11.2517608029322	10.5572701687007	14.029723339858	1.3289158196834	0.410249719834752	0.892006492924412	1
FAM171B	ENSGALG00000002646	484.470556569985	464.395774097387	564.769686460376	1.2161387289927	0.282307811194191	0.384624427452898	0.999078628367308
PLS1	ENSGALG00000002647	16.595808839714	11.1237724234739	38.4839545046743	3.45961361304584	1.7906109194602	0.00415015917512623	0.211532355532192
FUK	ENSGALG00000002648	472.285911543896	446.007863833364	577.398102386022	1.29459175321121	0.372497218781329	0.184801135193281	0.89349076478949
UBE4B	ENSGALG00000002649	579.263220031116	599.4365354223	498.56995846638	0.831731015719854	-0.265811062951918	0.321535551792284	0.975890181177943
ST3GAL2	ENSGALG00000002651	385.394396614004	398.224070466094	334.075701205643	0.838913882866574	-0.253405373778833	0.422726780678329	1
FZD10	ENSGALG00000002652	27.2556399627124	29.9162828196771	16.6130685348533	0.5553186080968	-0.848612355073004	0.48449020015788	1
C19H17ORF85	ENSGALG00000002653	426.272533833155	416.90605023723	463.738468216854	1.11233326537951	0.153589097663047	0.667407675342558	1
ITGAV	ENSGALG00000002655	36.4479874274375	41.3464579601917	16.8541052964208	0.407631176354885	-1.29466369929005	0.0668646245971463	0.719213095850531
CRK	ENSGALG00000002656	318.226413983408	332.015661279824	263.069424797745	0.792340408833996	-0.335807714297174	0.645816488671869	1
ATF6	ENSGALG00000002658	420.424552335472	421.76987486636	415.043262211919	0.984051462526641	-0.0231943293324311	1	1
WDR5	ENSGALG00000002659	941.612777336989	950.75992300045	905.024194683144	0.95189560770192	-0.071124729871762	0.820663175436327	1
YWHAE	ENSGALG00000002661	7303.2470379015	7588.25287823917	6163.22367655078	0.812205889213979	-0.300082606766962	0.587618809941755	1
ATR	ENSGALG00000002663	204.991404353565	210.750070611394	181.95673932225	0.863376884260995	-0.211937627763767	0.240182605639526	0.931457122556853
ANXA11	ENSGALG00000002664	285.59936294567	274.652068187711	329.388541977502	1.19929387079067	0.26218521503616	0.361908013753345	0.988032907125948
PCYOX1L	ENSGALG00000002665	873.313833946162	817.294462772056	1097.39131864258	1.34271228869031	0.425150202645194	0.200113269257671	0.907316158621919
RAB11FIP3	ENSGALG00000002666	684.034144165725	683.357936025019	686.738976728552	1.004947686308	0.0071204022316718	0.952810694806151	1
OLFML2B	ENSGALG00000002667	986.12180626072	960.446824855521	1088.82173188151	1.1336616496653	0.180990120715071	0.4896669116741	1
ZC3H15	ENSGALG00000002670	2160.88175309626	2151.93895444257	2196.65294771103	1.02077846733345	0.0296698018105459	0.927019912650803	1
TMEM132D	ENSGALG00000002671	188.071026624793	225.719135510164	37.4785910833119	0.166040823249672	-2.59039010476602	0.00705557550549689	0.289450682932824
SBNO2	ENSGALG00000002672	857.210068565331	819.34733509868	1008.66100243194	1.23105422965763	0.299894315953064	0.436199075782719	1
GRPEL2	ENSGALG00000002673	325.584015254348	344.901693211993	248.313303423768	0.719953854419446	-0.474023655184796	0.503866104495982	1
SCUBE3	ENSGALG00000002675	145.793501184768	148.684237453456	134.230556110015	0.90278941741914	-0.147538587662895	0.492798442226343	1
DYM	ENSGALG00000002677	174.383147267342	177.403292321732	162.302567049782	0.914879114844358	-0.128346965628415	0.936354269058496	1
CSPG4	ENSGALG00000002678	254.867115507284	264.96374661313	214.480591083899	0.809471461003531	-0.304947877601616	0.250423716605494	0.935932742379019
GLT1D1	ENSGALG00000002679	143.815675696302	153.103262577894	106.665328169933	0.696688799271442	-0.521413725747119	0.051466531204408	0.662596693696115
HSD17B7	ENSGALG00000002681	558.7995751835	560.479394573243	552.080297624526	0.985014441155125	-0.0217832190186936	0.812622869862914	1
BRD3	ENSGALG00000002682	1739.56508034112	1654.89976068998	2078.22635894566	1.25580195750296	0.328608966254946	0.319992428444841	0.975757154940157
DECR2	ENSGALG00000002683	68.5653854809915	69.7244477410513	63.9291364407524	0.916882650375058	-0.125190996351248	0.942128584193551	1
ECD	ENSGALG00000002686	430.161324290195	418.840134792707	475.446082280148	1.13514929154403	0.182882049063663	0.404975954030595	1
NME4	ENSGALG00000002688	4.86000019096911	4.7125537048288	5.44978613553033	1.15644011227842	0.209690556111546	0.698626965617863	1
NUP35	ENSGALG00000002689	78.6937268876112	79.2784835840724	76.3547001017664	0.963120088198894	-0.0542124008190996	1	1
PDPR	ENSGALG00000002690	190.949331480283	198.769489375412	159.668699899767	0.803285757796579	-0.316014797033707	0.41200860119066	1
ENSGALG00000002692	ENSGALG00000002692	3.48107118359888	3.6599355245996	2.76561381959598	0.755645502771127	-0.404218515652228	0.564111936440366	1
FAM149B1	ENSGALG00000002693	182.47066911596	187.861622919763	160.906853900749	0.856517959335815	-0.223444598054937	0.794682466362964	1
SLC15A4	ENSGALG00000002695	303.392698194704	311.492338314766	270.994137714458	0.869986527375244	-0.200935035350619	0.561451741601711	1
ENSGALG00000002696	ENSGALG00000002696	7771.21038541313	7448.2665582368	9062.98569411845	1.21679126589475	0.28308170257383	0.251736107312194	0.935932742379019
DUSP19	ENSGALG00000002697	224.15457409118	222.046191203904	232.588105640283	1.04747622275897	0.0669174957651553	0.70645877903073	1
VAV2	ENSGALG00000002699	2879.12443642887	2588.35867791362	4042.18747048989	1.56167980310525	0.64309868278449	0.0187265987325829	0.466931756842358
DNAJC9	ENSGALG00000002701	523.413426303642	527.804972718852	505.847240642804	0.958398019702357	-0.0613031677378558	0.887141916832012	1
ENSGALG00000002702	ENSGALG00000002702	915.539028765403	873.045103189698	1085.51473106822	1.24336615267901	0.314251211005219	0.358351628557296	0.987880550811381
TFAM	ENSGALG00000002703	597.208939347923	598.414916223261	592.385031846572	0.989923572736548	-0.0146109489781788	0.87290067628525	1
AFAP1L1	ENSGALG00000002704	266.037371828363	267.85245963964	258.777020583256	0.966117768458821	-0.04972903251828	0.926234882058908	1
CISD1	ENSGALG00000002705	118.573705617174	124.433580462131	95.1342062373449	0.764538044184121	-0.387339801554849	0.762824124618081	1
XRN1	ENSGALG00000002706	330.513576804852	351.805814738011	245.344625072219	0.697386497875047	-0.519969662572689	0.138724157726191	0.844990248253738
CHRNB2	ENSGALG00000002707	476.856018083038	450.411217320201	582.635221134385	1.29356285707286	0.371350159460621	0.26782582135532	0.941648481156673
LINGO1	ENSGALG00000002708	1096.68601715139	1138.76258014705	928.379765168768	0.815253136478093	-0.294680008502477	0.347637798149851	0.983043315028272
MYO1C	ENSGALG00000002709	92.4324196722701	100.834857569902	58.8226680817427	0.583356485042535	-0.777550321189402	0.134025702801386	0.841264664243414
IPMK	ENSGALG00000002710	75.2354259507397	76.7934745991483	69.0032313571052	0.898555921805764	-0.154319801946477	0.814843962616225	1
LIPG	ENSGALG00000002712	706.246041607301	700.826013806879	727.926152808988	1.03866885427797	0.0547357712400339	1	1
TMEM132C	ENSGALG00000002714	338.095665315545	378.89960580641	174.879903352082	0.461546807312945	-1.1154511301063	7.76607349034178e-05	0.0143369293288773
XPO6	ENSGALG00000002715	1359.13586898133	1355.93238826309	1371.9497918543	1.0118128335379	0.0169424430956071	0.983503242384113	1
TMCO1	ENSGALG00000002716	706.028598996187	684.182291928356	793.413827267511	1.15965267828152	0.21369277573973	0.361931997222717	0.988032907125948
CSNK1D	ENSGALG00000002719	1493.9395743819	1453.36751770094	1656.22780110576	1.1395794807123	0.188501549816589	0.675467231479455	1
AQP5	ENSGALG00000002720	0	0	0	NA	NA	NA	NA
MST1	ENSGALG00000002722	170.10798900749	160.166301445257	209.874739256422	1.31035515812392	0.389957892235658	0.253987114936533	0.935932742379019
ANKS1A	ENSGALG00000002723	400.364875188753	416.69837059492	335.030893564083	0.804012967667139	-0.314709324530171	0.343143313700405	0.980425403656074
UAP1	ENSGALG00000002725	399.09601819411	378.84270338767	480.109277419871	1.26730506652671	0.341763852804084	0.247573080595716	0.934962708241639
KIF1B	ENSGALG00000002726	650.53090837659	709.776412432038	413.548892154801	0.582646710867416	-0.779306727711556	0.0250424334384244	0.52872016372506
SLC16A3	ENSGALG00000002728	811.951252301159	834.549341335332	721.558896164464	0.864609029599046	-0.209880191698029	0.735526260984769	1
GK5	ENSGALG00000002729	102.063715461797	94.554958114521	132.098744850901	1.39705783266181	0.482391743845035	0.210912551934685	0.91178470102013
AKAP7	ENSGALG00000002732	78.4788365440247	80.0946754987243	72.0154807252264	0.899129439963502	-0.153399271749485	0.530619744404981	1
UHMK1	ENSGALG00000002734	687.478623433048	686.247319663926	692.403838509538	1.00897128290224	0.0128851133896597	0.859012420203236	1
TAF11	ENSGALG00000002735	374.149989421327	359.479855063031	432.830526854512	1.2040466823339	0.267891328198947	0.401907328384185	1
ENSGALG00000002736	ENSGALG00000002736	1.76175516580298	1.65718477944398	2.18003671123902	1.315506115118	0.395617954873929	0.968883213716669	1
INPP5K	ENSGALG00000002739	563.774800911638	571.74472530548	531.895103336269	0.930301723469474	-0.104229395487991	0.639262000112094	1
MPP2	ENSGALG00000002740	227.816822361893	225.777387136297	235.974563264274	1.04516473619132	0.0637303541294005	0.728745319515087	1
TMEM132B	ENSGALG00000002742	152.370694872806	140.470817463262	199.970204510981	1.42357115963449	0.509514610456991	0.367435726163836	0.99074596111329
PCDH15	ENSGALG00000002744	39.9759832383262	46.2306879652274	14.9571643307215	0.323533241425514	-1.62801414534045	0.00268682384611835	0.159502507382508
GLG1	ENSGALG00000002745	5737.71484491112	5693.51535021092	5914.51282371194	1.03881564550324	0.0549396475848274	0.917357958728634	1
HMG20A	ENSGALG00000002746	309.775489635903	314.944006808105	289.101420947096	0.917945459185211	-0.123519658133442	0.958125085837991	1
FASN	ENSGALG00000002747	7138.29424224079	7579.83041620749	5372.14954637398	0.70874270945258	-0.496666105172115	0.101844264964677	0.793015464995872
ENSGALG00000002749	ENSGALG00000002749	83.7140822225765	86.4813109127062	72.6451674620578	0.840010017139835	-0.251521562720017	0.57937832561244	1
NCKAP1	ENSGALG00000002750	1116.00465874898	1147.11141452574	991.577635641928	0.864412665662371	-0.210207883686677	0.518597130405472	1
ENSGALG00000002752	ENSGALG00000002752	0.632534756967953	0.622521363789091	0.672588329683399	1.0804261007037	0.11160039770013	0.640132794410609	1
RFWD3	ENSGALG00000002755	233.293261168218	227.318416205841	257.192641017725	1.131420169604	0.178134794963244	0.789583481180164	1
TMEM121	ENSGALG00000002756	835.361844029462	733.061750733058	1244.56221721508	1.69775904413308	0.763631717723896	0.00800672488882868	0.304249743560352
PEAK1	ENSGALG00000002759	486.21443169394	505.911322472004	407.426868581684	0.805332576054827	-0.312343402667178	0.735228150469815	1
SIRT1	ENSGALG00000002761	633.727733386318	659.12419234907	532.141897535307	0.807346936605061	-0.308739327009323	0.502186865279667	1
UHRF1BP1	ENSGALG00000002762	430.367492937552	437.540952811751	401.673653440752	0.918025274798834	-0.1233942208507	0.802839740160406	1
FRZB	ENSGALG00000002763	823.969894466752	781.291307666975	994.684241665858	1.27312851417239	0.348378057417637	0.155661817058217	0.869880433498036
ATP1B3	ENSGALG00000002764	242.368819623279	259.746108490798	172.859664153201	0.665494721586272	-0.587500871532328	0.139240232584718	0.845834125548743
NBR1	ENSGALG00000002765	562.140309223327	558.831785966018	575.374402252564	1.02960213914452	0.0420869560779948	0.897902396793859	1
MLKL	ENSGALG00000002766	0.531332488444143	0.496018528134329	0.672588329683399	1.35597420566768	0.439329734735861	0.533354628640075	1
DNAJC12	ENSGALG00000002769	230.312166659714	214.876020682568	292.0567505683	1.35918726361631	0.442744238797453	0.307791186083779	0.969885943065753
ENSGALG00000002771	ENSGALG00000002771	22.2429096770948	23.2508789273056	18.2110326762516	0.783240613535033	-0.352472519646415	1	1
SNRPC	ENSGALG00000002773	661.934495195129	647.458010407838	719.840434344295	1.11179477707112	0.152890509800801	0.751298228835531	1
TSPAN3	ENSGALG00000002774	1789.27209728799	1799.17844739811	1749.64669684749	0.972469795521258	-0.0402746535581065	1	1
FA2H	ENSGALG00000002775	34.5229062316075	35.9866543035427	28.6679139438667	0.796626263226824	-0.328025051536616	0.662773642714506	1
ACAA2	ENSGALG00000002777	479.544376618323	495.035431355002	417.580157671607	0.843535899094362	-0.245478627034479	0.729002668373636	1
C26H6ORF106	ENSGALG00000002778	1400.35827865324	1407.93802810471	1370.03928084738	0.973082091327307	-0.0393665758470154	0.864515423395678	1
PAN2	ENSGALG00000002779	707.555025097247	659.87627043295	898.270043754435	1.36127041386876	0.444953684032281	0.250143765980333	0.935932742379019
BRCA1	ENSGALG00000002781	297.16263971639	310.160451740079	245.171391621637	0.790466322337885	-0.339224096732708	0.0812513292261808	0.756735609596481
SLC43A2	ENSGALG00000002783	84.9627984840648	93.714159814174	49.9573531636279	0.533082228584116	-0.907570007267673	0.0134771236139831	0.401829728811282
APEH	ENSGALG00000002784	537.621179382182	522.46711247041	598.237447029269	1.14502412257221	0.195377992338565	0.501260598015233	1
PSTPIP1	ENSGALG00000002786	0.160060250970243	0.200075313712803	0	0	-Inf	1	1
MED23	ENSGALG00000002787	728.046964576696	729.914274232031	720.577725955353	0.987208705725749	-0.0185729779000458	0.814077599171681	1
MAP2	ENSGALG00000002789	3187.14468637022	3053.78733144756	3720.57410606085	1.21834748207473	0.284925659656717	0.301746015652191	0.965112938494346
ABLIM3	ENSGALG00000002790	28.8998478022326	32.0927301159319	16.1283185474354	0.502553646547782	-0.992650485705469	0.243523884708658	0.932338029013572
SPDEF	ENSGALG00000002792	1.88543947681115	1.58632157550749	3.08191108202581	1.94280348298223	0.958139977883929	0.460060933538894	1
PDXDC1	ENSGALG00000002796	227.320632228275	228.534997437815	222.463171390113	0.973431526393002	-0.0388485951483789	0.868174108345331	1
PGD	ENSGALG00000002797	789.209206585691	782.799861689519	814.846586170381	1.04093859241581	0.0578849629406222	0.6318715069121	1
WDR59	ENSGALG00000002798	474.211587478717	445.114231948021	590.601009601503	1.32685267558569	0.408008192862445	0.32012126170779	0.975757154940157
GRK7	ENSGALG00000002800	17.0338291689395	17.8373307321664	13.8198229160321	0.774769673979893	-0.368160609783395	0.497582568818627	1
PACSIN1	ENSGALG00000002802	669.678087127878	676.13532768838	643.849124885873	0.952248904205481	-0.0705893722701604	1	1
MTA1	ENSGALG00000002803	2346.7437832052	2280.07779013475	2613.40775548701	1.14619236536336	0.196849191796383	0.638608219535841	1
RND2	ENSGALG00000002804	2.94784678776547	3.45434066640717	0.921871273198659	0.266873294276876	-1.90577315112344	0.304765197151487	0.967236173138892
LMAN1	ENSGALG00000002805	374.364985816779	376.052937994661	367.613177105249	0.977556987230527	-0.0327472873027294	0.70621605067307	1
UBTD2	ENSGALG00000002810	125.99507297067	127.750757403038	118.972335241197	0.931284774037414	-0.102705703397358	0.798257932277056	1
RPS10	ENSGALG00000002813	5317.4599644504	5237.56479824511	5637.04062927158	1.07627129141396	0.106041778122473	0.614891225779181	1
STK10	ENSGALG00000002816	12.3665380747923	14.0437672484384	5.65762138020771	0.402856390320539	-1.31166245438846	0.232112757020248	0.926295785745968
CPLX4	ENSGALG00000002817	0	0	0	NA	NA	NA	NA
VAT1	ENSGALG00000002818	1672.92102051713	1768.29571543006	1291.42224086541	0.730320290659827	-0.453398781023429	0.195850334216159	0.905721931372389
DFFA	ENSGALG00000002820	105.558359510323	107.501349486239	97.7863996066581	0.909629507666559	-0.136649040004467	1	1
ENSGALG00000002823	ENSGALG00000002823	6.04814424858018	5.76200492047808	7.19270156098858	1.24829840658862	0.319962852665426	0.774371365852123	1
GPS1	ENSGALG00000002827	535.037199218141	536.639230212778	528.629075239593	0.98507348229087	-0.0216967473919619	0.929496421441808	1
UNC80	ENSGALG00000002828	1234.86508460882	1255.08762707068	1153.97491476139	0.919437726794198	-0.121176230187703	0.705529091407126	1
SCARF1	ENSGALG00000002829	120.937173298851	112.776217778538	153.580995380104	1.3618207668721	0.445536838621513	0.199090406050189	0.907316158621919
NUDT3	ENSGALG00000002830	282.038078505556	289.375123562086	252.689898279434	0.873226057474906	-0.195572913219993	0.711754129689234	1
SH3PXD2B	ENSGALG00000002831	386.205992427505	413.524435039416	276.932221979862	0.669687685936782	-0.57843965453816	0.195917155713345	0.905721931372389
IFI35	ENSGALG00000002832	59.6489326661581	57.185196593215	69.5038769579308	1.21541729500983	0.281451726243092	0.640938753705678	1
NTAN1	ENSGALG00000002835	331.569366167357	315.087164155431	397.498174215061	1.26154988027052	0.335197249989401	0.34527955259691	0.981362541615232
PEX14	ENSGALG00000002836	338.445738690922	352.577357845915	281.919262070949	0.799595481097666	-0.322657776152007	0.512231035370695	1
RPL27	ENSGALG00000002837	5383.64342070429	5200.88256891749	6114.68682785148	1.17570176731066	0.233522147429529	0.287456780119693	0.952587504399089
SEC11C	ENSGALG00000002839	308.046445808306	304.696881301245	321.44470383655	1.05496552004005	0.0771958473873216	0.517813977481584	1
GRM4	ENSGALG00000002840	463.85015271736	474.028496210271	423.136778745716	0.892639961792551	-0.163849700140056	0.703671741295727	1
RFNG	ENSGALG00000002841	296.43152055218	294.602941650764	303.745836157843	1.03103463412771	0.0440927959892991	0.996321221335461	1
RILP	ENSGALG00000002843	130.14971711464	121.647991153982	164.156620957275	1.34943963644649	0.432360443164863	0.101319772070232	0.793015464995872
RCN2	ENSGALG00000002844	1814.40546764375	1782.14407378355	1943.45104308457	1.0905128668742	0.125006792322629	0.554433885572117	1
CTNNA3	ENSGALG00000002845	36.956064493668	37.8386490839759	33.4257261324362	0.883375251009991	-0.178901681057309	0.920660570237936	1
NEURL1B	ENSGALG00000002846	41.379319072861	39.9919887158503	46.928640500904	1.17345103376428	0.230757641759389	0.5571758175237	1
ENSGALG00000002847	ENSGALG00000002847	567.964869747921	547.854334271336	648.407011654263	1.18353907433564	0.243107337183367	0.508189314329278	1
7.	ENSGALG00000002848	9.25186537684291	8.17962097251788	13.540842994143	1.65543648533812	0.727211659454009	0.0541079367324251	0.671232165842647
DCXR	ENSGALG00000002849	220.028440134316	205.962352277113	276.292791563129	1.34147230553762	0.423817270717727	0.104371749265389	0.793015464995872
RASA2	ENSGALG00000002850	321.884735560742	324.466957472073	311.555847915418	0.960208245371901	-0.0585807703196428	0.932845138185806	1
ENSGALG00000002852	ENSGALG00000002852	1101.6364053236	1150.02301921482	908.089949758724	0.7896276288267	-0.340755624756281	0.375214362515956	0.995131227840816
CFDP1	ENSGALG00000002853	1342.82383342955	1265.7648641773	1651.05971043857	1.30439685692468	0.383382869884516	0.163445497695548	0.874722035793246
PDZD2	ENSGALG00000002854	104.581996991771	105.362111932588	101.461537228501	0.962979342075232	-0.0544232453184041	0.897002376929375	1
SARDH	ENSGALG00000002855	349.843641476326	292.880427596787	577.696496994481	1.97246535637337	0.979999961517691	0.00210674397955872	0.140139313823451
RUNDC1	ENSGALG00000002856	242.119619857952	246.809597980695	223.359707366981	0.904987930754829	-0.144029542864186	0.67383040929555	1
RAC3	ENSGALG00000002859	118.201628402526	121.822983347952	103.716208620821	0.851368155420936	-0.232144966331627	0.809290015489407	1
MLN	ENSGALG00000002860	0	0	0	NA	NA	NA	NA
TMEM170A	ENSGALG00000002861	195.080483236517	187.795417714631	224.220745324064	1.19396281364428	0.255757904101526	0.408016987883627	1
RRN3	ENSGALG00000002862	394.701914355333	386.737897374249	426.55798227967	1.10296401044681	0.141385716770638	0.513168532479548	1
ERGIC1	ENSGALG00000002863	841.330243684481	872.282391630773	717.521651899311	0.822579543945477	-0.28177289980006	0.483737801801843	1
LRRTM3	ENSGALG00000002864	14.9741606894645	17.2290676054905	5.95453302536009	0.345609708064673	-1.53278435198075	0.455570718375801	1
KANSL1L	ENSGALG00000002866	108.099571299048	118.683153101226	65.7652440903363	0.554124510276907	-0.851717912518504	0.0425025206124227	0.628653768708645
RPL26L1	ENSGALG00000002868	4724.03109707102	4609.99190723913	5180.18785639856	1.12368697399751	0.168240199298185	0.420434918996338	1
ENPP3	ENSGALG00000002869	1.38861575817369	1.73576969771711	0	0	-Inf	0.43891112137702	1
LEMD2	ENSGALG00000002870	376.541699821216	370.374253196277	401.211486320971	1.08325965657324	0.115379097378982	0.954740670822952	1
PHACTR4	ENSGALG00000002871	1265.44969961086	1208.16017266303	1494.60780740218	1.23709408836724	0.306955230030322	0.29315705897265	0.956012830402408
MALT1	ENSGALG00000002872	190.101699309294	195.958882544616	166.672966368002	0.850550708412281	-0.233530845366553	0.310630215434158	0.970362775589022
RSL1D1	ENSGALG00000002873	719.947957753856	728.700362684956	684.938338029459	0.939945103781407	-0.0893515942832826	0.942330431978403	1
ZBTB38	ENSGALG00000002874	106.3838149235	106.927980117954	104.207154145685	0.974554593014216	-0.0371850896352902	0.846235876659149	1
LRRC45	ENSGALG00000002877	183.883158783786	173.343032756279	226.043662893816	1.30402508424803	0.382971621541515	0.389246679336706	1
C13H5ORF41	ENSGALG00000002878	131.357954560962	130.11963830262	136.311219594329	1.04758375732116	0.0670655961357431	0.87425851473147	1
ENSGALG00000002880	ENSGALG00000002880	366.704001729287	355.290865277933	412.356547534699	1.1606168011444	0.214891718677572	0.417105949556737	1
C26H6ORF125	ENSGALG00000002881	330.97185129225	313.044692792618	402.680485290775	1.28633544845795	0.363266915387054	0.182518071371524	0.891856714840762
BNIP1	ENSGALG00000002882	111.657608951932	109.98862126153	118.333559713538	1.07587092515839	0.105505004656791	0.400634176042506	1
SCAPER	ENSGALG00000002883	869.041773291653	866.71294030167	878.357105251588	1.01343485761948	0.0192533570734493	0.947454566754882	1
NKX2-5	ENSGALG00000002886	10.375123357645	9.84230572717099	12.5063938795412	1.27067724029499	0.345597623608816	0.577300507267231	1
CASZ1	ENSGALG00000002888	654.881311836032	650.255720901595	673.383675573781	1.0355674758849	0.050421560273024	0.949223131677283	1
ASPSCR1	ENSGALG00000002889	770.026527624468	776.977088451435	742.224284316601	0.955271777441857	-0.0660168526429737	0.785348783191855	1
ACADL	ENSGALG00000002891	801.997655044498	808.707074884496	775.159975684508	0.958517613803763	-0.0611231516597074	0.904472309094129	1
ENSGALG00000002892	ENSGALG00000002892	56.1254293591636	53.9618173061081	64.7798775713858	1.20047620345902	0.263606805907415	0.595222184573547	1
STC2	ENSGALG00000002893	18.4305162879301	19.4171040939708	14.4841650637677	0.745948777617418	-0.42285152716084	0.960469377943172	1
PACS2	ENSGALG00000002894	743.878054127571	734.608343673212	780.95689594501	1.06309287482367	0.0882676403257312	0.71754218796747	1
ENPP1	ENSGALG00000002896	11.1684894839966	12.2934695915254	6.66856905388137	0.542448086297656	-0.882443020417187	0.167201936933336	0.880445329376977
SLC16A14	ENSGALG00000002897	22.0641247704518	24.4601019694822	12.4802159743301	0.510227471246895	-0.970787517458718	0.217869473289376	0.913350342468728
ALPK2	ENSGALG00000002898	20.7527263195753	20.767003917105	20.6956159294564	0.996562432022763	-0.0049679059311694	1	1
AACS	ENSGALG00000002899	857.589974703096	900.753691274213	684.935108418628	0.760402222109924	-0.395165346932613	0.261205760619738	0.937220384987343
NOTUM	ENSGALG00000002900	29.1447024223873	30.4429906644504	23.9515494541351	0.786767296227055	-0.345991104926788	0.818336095548276	1
ENSGALG00000002903	ENSGALG00000002903	521.984730406423	537.611990931152	459.475688307505	0.854660416914598	-0.226576788514053	0.557355291499078	1
REEP3	ENSGALG00000002904	23.965231762064	26.1737430092364	15.1311867733744	0.578105575806822	-0.790595107725346	0.195607864662114	0.905721931372389
TARDBP	ENSGALG00000002906	2865.52468583734	2878.30725443722	2814.39441143779	0.977794989433144	-0.0323960824012793	0.859332222504557	1
MYL1	ENSGALG00000002907	1.43364468834325	1.62390877800821	0.672588329683399	0.414178640322614	-1.27167494088283	1	1
TRAIP	ENSGALG00000002908	302.898044855041	305.390324078623	292.928927960713	0.959195183555647	-0.0601036803781663	0.614376400932609	1
CTGF	ENSGALG00000002909	76.4143558159963	92.427943960967	12.3600032361136	0.133725826913702	-2.90264997005461	0.00332632852194159	0.185124857224823
GSPT1	ENSGALG00000002910	915.814504844035	904.216715886746	962.205660673187	1.06413168852953	0.0896766984259428	0.866480446620055	1
MOXD1	ENSGALG00000002911	4.68060184158635	4.44773783755315	5.61205785771915	1.26177802350116	0.335458128575862	1	1
BRI3BP	ENSGALG00000002913	97.9315280534729	101.648387308165	83.0640910347048	0.817170771070685	-0.291290492854295	0.873785290503996	1
NEDD4L	ENSGALG00000002917	580.665454952756	573.677927876569	608.615563257506	1.06090113229605	0.0852902146011598	0.868571599248368	1
MON1A	ENSGALG00000002919	526.461302324372	525.569183932853	530.029775890448	1.00848716419067	0.0121927217532418	0.919550488193689	1
LANCL1	ENSGALG00000002921	93.5233921430923	102.16821796497	58.9440888555816	0.576931750691703	-0.793527432450453	0.235148827732557	0.928575242221393
NOTCH2	ENSGALG00000002922	1017.93660036895	1071.21291883735	804.831326495364	0.751327128661681	-0.412486899344986	0.0991209550378513	0.788902743093056
ENSGALG00000002923	ENSGALG00000002923	68.7604890105142	69.2501716671212	66.8017583840867	0.964643939154349	-0.0519315690957171	1	1
SNX29	ENSGALG00000002924	44.9433412079794	42.3481155346036	55.3242439014824	1.30641572129168	0.385614057381709	0.325446919214583	0.977855029534241
ETFA	ENSGALG00000002925	3070.32269913518	2686.17646787367	4606.90762418119	1.71504280499782	0.778244584437397	0.0099418417727957	0.340804797856874
DBH	ENSGALG00000002926	24.2421898774162	23.5521562971655	27.0023241984194	1.14649053181042	0.197224440599862	0.993070794652325	1
GATAD2A	ENSGALG00000002928	2002.20543234414	2024.93864490728	1911.27258209154	0.943866910189299	-0.0833446479552088	0.923564803391839	1
TRIP12	ENSGALG00000002929	1687.56798936712	1749.24366447151	1440.86528894955	0.823707593295683	-0.279795806714286	0.315467439928846	0.973474219221097
STX7	ENSGALG00000002930	228.527677313767	244.251672668165	165.631695896174	0.678118983124417	-0.560389663261428	0.207352019369758	0.910088393510987
REG4	ENSGALG00000002931	3.42709051048547	2.31408669053569	7.87910579028461	3.4048446942412	1.7675889938444	0.080911139267175	0.756735609596481
NME2	ENSGALG00000002932	5535.8982468912	5447.65338584384	5888.87769108067	1.08099346158538	0.112357796923749	0.577749021580467	1
PSME3	ENSGALG00000002937	2334.06694267488	2296.41936693102	2484.65724565032	1.08197016687368	0.113660720332237	0.660697171885366	1
ENSGALG00000002939	ENSGALG00000002939	0	0	0	NA	NA	NA	NA
CPPED1	ENSGALG00000002940	123.559302662811	128.144762962281	105.217461464931	0.821082805357421	-0.284400371234521	1	1
RBM6	ENSGALG00000002941	695.784090083239	678.669834399798	764.241112817006	1.12608675688803	0.171317980979883	0.669307449497083	1
JMJD1C	ENSGALG00000002942	1801.62841700667	1793.66286844345	1833.49061125954	1.02220469828349	0.0316841274180053	0.92566976410266	1
PRPF8	ENSGALG00000002943	2797.97763091159	2887.11378904987	2441.43299835848	0.845631026950946	-0.241899783437501	0.346669762161328	0.982696147434201
CPS1	ENSGALG00000002944	17.0381735373291	17.7131204952927	14.3383857054745	0.809478245760531	-0.304935785397346	0.337304874939839	0.979909458365248
C15orf27	ENSGALG00000002945	1160.17436247279	1137.4081865805	1251.23906604198	1.10007918072376	0.13760736877384	0.843862299967551	1
ENSGALG00000002946	ENSGALG00000002946	18.192236119512	21.2972290492002	5.7722644007594	0.271033587863684	-1.88345644610628	0.0296025307451105	0.559403249031553
TXNL1	ENSGALG00000002948	498.475363935141	517.526615221233	422.270358790774	0.815939405570979	-0.293466078141817	0.516474619905576	1
NRG4	ENSGALG00000002952	167.732095329131	165.389870844883	177.100993266123	1.07080918777804	0.0987014227847768	0.830762970761835	1
MBTD1	ENSGALG00000002954	235.763098509462	246.038356292966	194.662067375447	0.79118585536174	-0.337911460729016	0.711879353923503	1
ADAMTSL2	ENSGALG00000002955	131.87544470666	137.076506773664	111.071196438645	0.810286161012568	-0.303496594093527	0.801696766548985	1
SLC12A3	ENSGALG00000002957	18.3695509671796	16.6693556158529	25.1703323724861	1.50997632737216	0.594525931901018	0.241375983086347	0.931457122556853
DNER	ENSGALG00000002958	69.3511173290362	73.2557236396381	53.7326920866286	0.733494796269466	-0.447141364057363	0.666153929334353	1
NRBF2	ENSGALG00000002959	305.784769481629	317.344323968543	259.546551533973	0.817870470434822	-0.290055719273361	0.411164984137257	1
HMGCS2	ENSGALG00000002960	7.55142604004576	7.70342789568887	6.94341861747332	0.901341417287637	-0.149854409794309	0.975997129985549	1
ENSGALG00000002961	ENSGALG00000002961	1.58693817571623	1.3545900006251	2.51633087608072	1.85763284456515	0.893465385645335	0.616163977290019	1
PID1	ENSGALG00000002963	3.90165951887538	4.87707439859422	0	0	-Inf	0.125237193191431	0.823690820394315
DHX37	ENSGALG00000002964	549.471476620189	537.326369477763	598.051905189898	1.11301424825131	0.154472061457889	0.633615718216978	1
ZNF365	ENSGALG00000002967	151.974434543471	150.895214046349	156.291316531957	1.03576059399704	0.0506905766085251	0.516466076141124	1
ZNF341	ENSGALG00000002968	308.293899471301	285.93123699649	397.744549370548	1.3910496577729	0.47617392221226	0.148061436164129	0.859414885219549
MAU2	ENSGALG00000002969	1807.19769570921	1746.09036233122	2051.62702922115	1.1749833075546	0.232640261233458	0.549753963594315	1
NSD1	ENSGALG00000002971	2171.19206614299	2217.88441469112	1984.42267195046	0.894736740474738	-0.160464836064741	0.513866653868974	1
BECN1	ENSGALG00000002973	634.600830286987	597.170582837115	784.321820086474	1.31339661166867	0.393302638459012	0.209131196648687	0.91169099515129
SPHKAP	ENSGALG00000002974	8.17873057556557	8.52606495014889	6.78939307723231	0.79631026938327	-0.328597431851455	0.660712889682148	1
RTKN2	ENSGALG00000002980	86.1816459731514	88.8728205289876	75.4169477498065	0.848594061726755	-0.236853511883669	0.769190761361433	1
ERCC4	ENSGALG00000002981	140.704629749797	145.826608725017	120.216713848918	0.824381194214074	-0.278616500397808	0.238203193475766	0.92912134574495
SLC2A6	ENSGALG00000002982	0.529021292841031	0.430808797751624	0.921871273198659	2.13986176236389	1.09751759980689	0.871183668233991	1
RAB24	ENSGALG00000002984	368.339526927678	366.019849915934	377.618234974652	1.03168785808033	0.0450065427410681	0.689698094455896	1
UTP18	ENSGALG00000002985	386.898439818752	386.687522316729	387.742109826843	1.00272723439276	0.00392921202477045	0.983996745184361	1
WNK4	ENSGALG00000002986	503.670375378053	487.54657578396	568.165573754422	1.16535650535711	0.220771371043638	0.435438609612484	1
SERPINF2	ENSGALG00000002987	7.05509370062344	8.39849941972718	1.6814708242085	0.200210863890626	-2.32040783472	0.28311929997019	0.949985343563111
PHGDH	ENSGALG00000002988	3373.0297908343	3019.76148784794	4786.10300277972	1.58492749246583	0.664416841214706	0.0105525717160585	0.349551051723619
UBE2Q2	ENSGALG00000002989	496.325299284746	482.899425156466	550.028795797863	1.13901315086396	0.18778440426876	0.441174397702224	1
PRELID1	ENSGALG00000002990	1322.86121328018	1331.35167739071	1288.89935683809	0.968113368335696	-0.0467520945373506	0.756585408505028	1
ARID5B	ENSGALG00000002991	136.991257434907	149.745560580327	85.9740448532262	0.574134181474501	-0.80054014487691	0.154899890335381	0.868954706543773
DAW1	ENSGALG00000002992	3.05295719937582	3.81619649921978	0	0	-Inf	0.113667754925126	0.80373070507634
CA10	ENSGALG00000002993	198.584126455246	160.618075636704	350.448329729417	2.18187354281397	1.12556748826007	0.00693118252099098	0.288913456919212
SUGP1	ENSGALG00000003000	548.512132703331	521.09063802547	658.198111414775	1.26311636284397	0.336987551528493	0.406459496142109	1
CCL20	ENSGALG00000003003	3.03007656854162	2.84551688284657	3.76831531132183	1.32429905232266	0.405228947360616	0.644104152856179	1
CHRNB4	ENSGALG00000003005	466.227133206292	235.433960332281	1389.39982470233	5.90144184272055	2.56106747739172	0.000156658846745977	0.0239545618387939
KIF2B	ENSGALG00000003007	0.428884052601919	0.536105065752399	0	0	-Inf	1	1
NUP93	ENSGALG00000003010	416.988719685563	436.773109682705	337.851159696995	0.773516391479385	-0.370496230937086	0.252875267956012	0.935932742379019
TOM1L1	ENSGALG00000003011	52.9396157270351	60.1070416848655	24.2699118957135	0.403778179983602	-1.30836514479254	0.365434022273907	0.989130790541725
C10orf107	ENSGALG00000003013	3.48010532595037	3.88919602083863	1.84374254639732	0.474067785865869	-1.0768347333577	0.396503224422822	1
CHRNA3	ENSGALG00000003014	323.150741353003	158.323187174628	982.460958066503	6.20541422642575	2.63352751695742	5.5605377657855e-08	3.36701682793844e-05
SERPINF1	ENSGALG00000003015	38.8955141281149	46.4631702997232	8.62488944168182	0.185628517943236	-2.42950972744578	0.136261184956888	0.842840024403493
MASP2	ENSGALG00000003016	9.79703544263609	8.7764937187618	13.8792023381333	1.58140628625566	0.66120806463804	0.246615433055532	0.934627758630227
SCARB1	ENSGALG00000003018	127.416494254879	124.227894500006	140.170893274373	1.12833670600741	0.174197645397782	0.583574375974908	1
WDR7	ENSGALG00000003019	328.468737995183	329.835002505405	323.003679954295	0.979288667063168	-0.0301939059937646	0.914489257923715	1
CHRNA5	ENSGALG00000003021	31.4072242984813	29.3704599729894	39.5542816004492	1.34673687905553	0.429468009402939	0.46704134516014	1
ENSGALG00000003022	ENSGALG00000003022	27.2827686293152	23.7218400198913	41.5264830670108	1.75055910638424	0.807815774161637	0.116709815414739	0.810437241168957
ARMC6	ENSGALG00000003024	524.561715530883	544.122034697866	446.320438862954	0.820257975971846	-0.285850377690045	0.487785138508424	1
ENSGALG00000003025	ENSGALG00000003025	12.8921322154297	13.2892922592993	11.3034920399514	0.850571408875563	-0.233495733888758	0.763151316426338	1
MKL2	ENSGALG00000003026	167.390188766899	183.746168562703	101.966269583684	0.554930044970643	-0.849622179523622	0.0401831642451058	0.612580805984302
ADAMTS13	ENSGALG00000003028	21.1920188221643	23.028159848891	13.8474547152573	0.601327019011647	-0.733778311277107	0.130851086776592	0.838795977331932
PPAPDC2	ENSGALG00000003029	119.416178044628	118.093398346769	124.707296836062	1.05600565807982	0.0786175646791583	0.864186962690202	1
ENSGALG00000003030	ENSGALG00000003030	357.220429214105	330.210148562936	465.261551818779	1.40898622844749	0.494657510691126	0.0971081101677663	0.783042803336409
SMYD4	ENSGALG00000003031	157.854890698425	154.880410305312	169.75281227088	1.09602506822038	0.132280795911242	0.79513683902201	1
STXBP4	ENSGALG00000003033	128.397423160524	134.232308765237	105.057880741672	0.782657183714323	-0.353547572372681	0.344113144575392	0.980425403656074
SS2	ENSGALG00000003034	7.43589532196787	7.42298214571173	7.4875480269924	1.00869810542626	0.0124944529627658	0.617584008684416	1
FAM78B	ENSGALG00000003035	89.4605145439641	85.5655031040694	105.040560303543	1.2276040751585	0.295845340100157	0.54320057171591	1
ENSGALG00000003038	ENSGALG00000003038	416.254764416641	415.585317974743	418.932550184236	1.00805426001526	0.0115732961276226	1	1
SRM	ENSGALG00000003039	508.454244376811	507.679064237394	511.554964934479	1.00763454900963	0.0109724940668436	0.779991392872323	1
PXMP4	ENSGALG00000003042	208.559201364606	208.359081454384	209.359681005496	1.00480228432631	0.00691164918144132	1	1
BBS2	ENSGALG00000003043	408.992595227182	401.244266265237	439.98591107496	1.0965537655412	0.132976551070338	0.718812110993209	1
E2F1	ENSGALG00000003045	1319.09983001346	1164.65244628985	1936.88936490794	1.66306211872748	0.733842057203867	0.117521998231849	0.810745268101703
PSMA4	ENSGALG00000003046	883.888821900288	853.167333041301	1006.77477733624	1.1800437479801	0.238840345878626	0.397794201446038	1
SUGP2	ENSGALG00000003047	762.2120984127	780.209234030898	690.223555939907	0.884664684592252	-0.176797362340253	0.631396949265136	1
ENSGALG00000003048	ENSGALG00000003048	5.58844210181152	5.65176684851974	5.33514311497864	0.943977920174816	-0.0831749798201976	0.812800276016716	1
SIAT8C	ENSGALG00000003049	44.7402731049997	44.3297299031905	46.3824459122363	1.04630562860475	0.0653043281316162	0.6895675842584	1
ENSGALG00000003050	ENSGALG00000003050	2.71172089031523	3.04990297314918	1.35899255897943	0.44558550581568	-1.16622579000998	0.814409564721884	1
ENSGALG00000003051	ENSGALG00000003051	0.701244001805309	0.876555002256637	0	0	-Inf	0.956494527367803	1
AGFG1	ENSGALG00000003052	802.289136160295	770.870621717382	927.963193931948	1.20378591139534	0.267578837253921	0.26844682145034	0.941856220201932
PRDX6	ENSGALG00000003053	980.318356897623	975.96706460135	997.723526082716	1.02229220869277	0.0318076304990243	0.815414027045849	1
ENSGALG00000003058	ENSGALG00000003058	16.377541777563	15.0541029951809	21.6712969070914	1.43956082365245	0.525628746267062	0.428543561455313	1
HLF	ENSGALG00000003059	57.0852198429746	57.8439718238864	54.0502119193273	0.934413910647255	-0.0978663430662354	0.548879588633269	1
HYKK	ENSGALG00000003063	47.4918087561516	47.5444078214408	47.2814124949949	0.994468427760555	-0.00800252557425854	0.731281555850539	1
TADA1L	ENSGALG00000003064	285.937902100509	269.361688036532	352.242758356418	1.307694352987	0.387025379553045	0.222718917390386	0.91901123273874
NECAB3	ENSGALG00000003065	197.776196075395	180.372858089409	267.389548019339	1.48242674009632	0.567960810126237	0.121832879250599	0.822001351718746
FECH	ENSGALG00000003066	65.8551577619394	65.7521185734535	66.2673145158831	1.00783542726238	0.0112600756864445	0.600590621981375	1
MRPL44	ENSGALG00000003067	940.773486236279	885.023003464704	1163.77541732258	1.31496629213773	0.395025817928964	0.155678661941624	0.869880433498036
EZH1	ENSGALG00000003068	159.54296718795	154.737117429319	178.766366222472	1.15529078731952	0.208256024475113	0.832265486985219	1
ENSGALG00000003069	ENSGALG00000003069	1.5777133434492	1.88806813810107	0.3362941648417	0.178115481139324	-2.48911517927724	0.748990354619608	1
OGFOD1	ENSGALG00000003071	647.719337024953	626.595343061691	732.215312878	1.16856168975056	0.224733897704793	0.505083992687345	1
RPA1	ENSGALG00000003072	439.004291176801	450.721062949259	392.137204086968	0.870021918924862	-0.200876346884781	0.502799632995115	1
RHOBTB1	ENSGALG00000003073	316.55156819966	347.852553722865	191.34762610684	0.550082568200109	-0.862279909354998	0.395903889522495	1
HOMER3	ENSGALG00000003074	1257.61676596518	1272.64602964431	1197.49971124863	0.940952694900812	-0.0878058996141948	0.84444979140437	1
SLC34A1	ENSGALG00000003075	2.65606344769657	2.57480831934903	2.98108396108674	1.15778869389409	0.211371973458169	1	1
FASLG	ENSGALG00000003076	4.27297496930252	3.11076843991959	8.9218010868342	2.86803767594634	1.52006397611232	0.214101653500714	0.91178470102013
MMD	ENSGALG00000003078	2280.08858028472	2181.03963337006	2676.28436794335	1.22706819582552	0.295215430781809	0.5836932381472	1
MFF	ENSGALG00000003079	318.809629494723	307.307842408402	364.816777840008	1.18713787120076	0.247487495676485	0.494234646582705	1
SUCO	ENSGALG00000003081	773.956870434817	782.102484327486	741.37441486414	0.947924894397482	-0.0771553382667097	0.645463171135399	1
DPH1	ENSGALG00000003082	151.792319612376	156.035340888626	134.820234507376	0.86403653005512	-0.210835786416122	0.786904648075953	1
NUDT21	ENSGALG00000003084	792.481222993303	779.480579282971	844.483797834631	1.08339299307682	0.115556665216403	0.604741898932702	1
CDK1	ENSGALG00000003085	952.292743211706	967.712218512783	890.614842007395	0.920330264483097	-0.119776423467827	0.588646673376573	1
EXOSC10	ENSGALG00000003086	519.127747775583	522.285813488809	506.495484922679	0.969766882120248	-0.0442901088544069	0.861360191374544	1
NARS	ENSGALG00000003087	707.488142178583	717.533138885034	667.30815535278	0.930003255863139	-0.104692327903916	0.808548549018145	1
PARN	ENSGALG00000003091	396.170237652263	397.322043997246	391.563012272332	0.985505380806523	-0.0210643465595505	0.939258426583179	1
ERLIN2	ENSGALG00000003092	1678.08813314099	1759.00774471687	1354.40968683749	0.769985061694821	-0.377097638206911	0.254540566810307	0.935932742379019
CBFA2T2	ENSGALG00000003096	1816.40146946761	1620.90095234732	2598.4035379488	1.60306126921939	0.680829566546582	0.150904738154791	0.863746279600535
FAM83D	ENSGALG00000003097	55.3853044331403	57.1393619005391	48.369074563545	0.846510583155265	-0.24039998994403	0.437104030795565	1
PCTP	ENSGALG00000003099	215.673276999738	214.029100445455	222.24998321687	1.03841011691543	0.0543763442592287	0.718260385605632	1
PROSC	ENSGALG00000003101	337.869643222379	335.122826023584	348.856912017561	1.04098224569463	0.0579454631937775	0.954494972451369	1
MST1R	ENSGALG00000003103	12.813598800288	11.672439049478	17.378237803528	1.48882660512201	0.5741757414975	0.196681960202218	0.906629571723867
ANKFN1	ENSGALG00000003105	0.747851712866636	0.934814641083295	0	0	-Inf	0.862034281297134	1
TOX2	ENSGALG00000003106	467.594065526456	347.057636561933	949.739781384546	2.73654771234248	1.4523570104865	0.032997649610825	0.582038443392347
AMFR	ENSGALG00000003107	943.28738355582	951.340436744825	911.075170799798	0.95767522919261	-0.0623916087294267	0.874370620283139	1
SMG6	ENSGALG00000003108	889.130233076791	873.210969438632	952.807287629427	1.09115359400715	0.125854193976739	0.863432783756787	1
PINK1	ENSGALG00000003109	753.942410368807	724.632520464229	871.18196998712	1.20223968064393	0.265724542975753	0.362380805055581	0.988151885854776
ENSGALG00000003110	ENSGALG00000003110	0.174256754075471	0.217820942594339	0	0	-Inf	1	1
BFAR	ENSGALG00000003111	235.700783181842	240.103757084305	218.088887571987	0.908311016122132	-0.138741717428432	1	1
RGS14	ENSGALG00000003113	458.21040644768	457.041585315509	462.885690976364	1.01278681382313	0.01833052654968	0.911935861838194	1
NOG	ENSGALG00000003114	0.995245253488978	1.24405656686122	0	0	-Inf	0.783700149111602	1
COL4A3	ENSGALG00000003115	12.4143941369563	11.8652001487159	14.6111700899178	1.23143056221425	0.300335279583931	0.300359021653697	0.962320878510327
ADGRA2	ENSGALG00000003118	154.310061247968	183.92433140795	35.8529806080419	0.194933320314857	-2.35894738066747	0.126839688877705	0.827985860384086
NCOR2	ENSGALG00000003120	4804.33690102501	4701.97559254678	5213.78213493793	1.10884925544965	0.149063249000696	0.748561915065339	1
[truncated: 15,109 more rows]
