# Supplementary material for: Identification of molecular signatures specific for distinct cranial sensory ganglia in the developing chick
Source: Neural Dev. 2016 Jan 27;11:3. doi: 10.1186/s13064-016-0057-y (PMC4730756; doi:10.1186/s13064-016-0057-y)
Supplement: Additional file 6: — Differential expression analysis results for all pairwise comparisons between ganglia using both DESeq (i) and EdgeR (ii). Data are available as compiled .xlsx spreadsheets (A) or individual .csv files (B). (ZIP 24942 kb) [file 13064_2016_57_MOESM6_ESM.zip › Patthey Supp Fig 3Bi dseq results Top-Tmm_vs_others.csv]

gene_name	ensembl_id	baseMean	baseMean_nodose_petrosal_vestibularacoustic	baseMean_profundal_trigeminal	foldChange	log2FoldChange	pval	padj
PANX2	ENSGALG00000000003	329.692644457894	343.68181701102	308.708885628205	0.898240379176962	-0.154826516914883	0.51821995956596	1
RFK	ENSGALG00000000004	584.005561373535	491.849687709046	722.239371870268	1.46841482249249	0.554259582495131	0.166342017473735	0.720006017450299
C10orf88	ENSGALG00000000011	567.737528984359	529.909966994821	624.478871968665	1.17846221219456	0.236905498805693	0.233476624267341	0.858690266802479
DUSP11	ENSGALG00000000013	124.534426797002	111.392261703692	144.247674436968	1.29495238027102	0.372899046166646	0.286292756029695	0.93142053315657
ENSGALG00000000014	ENSGALG00000000014	10.1066135410134	9.93918831501672	10.3577513800084	1.04211239909393	0.0595108907356016	1	1
ENSGALG00000000017	ENSGALG00000000017	186.673439988338	155.74351693327	233.06832457094	1.49648813100066	0.581580836527702	0.170692686539237	0.730151142012349
AAK1	ENSGALG00000000019	434.089214262435	435.949293794123	431.299094964904	0.989333165816724	-0.0154716530435073	0.96661407853568	1
NFU1	ENSGALG00000000033	283.617744372848	300.646108018353	258.075198904591	0.85840192845216	-0.220274777687099	0.509928565994757	1
ENSGALG00000000038	ENSGALG00000000038	0.40032264954042	0.606770783521821	0.0906504485683192	0.149398176428611	-2.74276555635497	0.810230730133346	1
FAM195A	ENSGALG00000000040	89.4778734856315	95.7098249629642	80.1299462696324	0.837217561526619	-0.256325520917202	0.302267387325745	0.949435862258064
GNAI3	ENSGALG00000000041	1869.54066246838	1859.83479675289	1884.09946104163	1.01304667722698	0.0187006494129493	0.915448466961381	1
USF1	ENSGALG00000000043	506.35404766838	510.890177656723	499.549852685866	0.977802812684967	-0.0323845395711577	0.935016165026644	1
WFIKKN1	ENSGALG00000000044	14.7654877454623	16.651549186185	11.9363955843782	0.716833938447078	-0.48028915159033	0.102787043819436	0.542613245645948
ENSGALG00000000048	ENSGALG00000000048	67.3225199944869	51.0935319509111	91.6660020598506	1.79408231452702	0.843246084256937	0.0277288569663188	0.232940863904625
CSDC2	ENSGALG00000000049	1208.93646105191	1266.66441480417	1122.34453042351	0.886063046617616	-0.174518739440544	0.177314785295845	0.748728373726223
OAT	ENSGALG00000000054	482.521017639168	522.330580947513	422.80667267665	0.809461839109008	-0.304965026497758	0.36753091278912	1
LAMTOR3	ENSGALG00000000055	273.349041297562	278.295515958489	265.929329306173	0.955564549397336	-0.0655747628149188	0.789559508810929	1
DAPP1	ENSGALG00000000056	100.524284186564	141.845504071692	38.542454358871	0.271721367632426	-1.87980007417393	0.000178187704413168	0.00594023251472757
TUBB3	ENSGALG00000000059	43400.1773458127	42071.981685563	45392.4708361873	1.07892400161801	0.109593246336331	0.669747604082008	1
ARMC1	ENSGALG00000000062	595.247072098536	587.353827045094	607.086939678698	1.03359663583513	0.0476732794480032	0.538217697775205	1
PSMA5	ENSGALG00000000065	1255.71623247146	1299.78742253155	1189.60944738133	0.915233850366371	-0.127787683010814	0.568268504282215	1
SPR	ENSGALG00000000067	236.766501677502	261.203374512188	200.111192425473	0.766112584874495	-0.384371674401865	0.0683560226967576	0.419276123007908
DDIAS	ENSGALG00000000071	15.3471601588306	15.5657019641063	15.0193474509169	0.964900104444421	-0.0515485061674248	0.887995694149678	1
SCRIB	ENSGALG00000000075	577.784935706465	546.786490979209	624.282602797348	1.1417301142158	0.191221662173377	0.28000511505662	0.923870407961445
NRBP2	ENSGALG00000000076	282.99370359879	237.922509526897	350.600494706629	1.47359110915478	0.559336262132956	0.0289580052517832	0.239413590115508
FER1L5	ENSGALG00000000080	622.462247908664	558.389694565299	718.571077923711	1.28686307236223	0.363858552911069	0.425924868679651	1
IL4I1	ENSGALG00000000081	3.19482201594143	3.48972900702721	2.75246152931277	0.788732169108313	-0.342392609473364	0.956520542303379	1
GFPT1	ENSGALG00000000085	1790.86829594476	1801.73493426463	1774.56833846496	0.984921979763491	-0.0219186483552618	0.829530248506633	1
TIMM17A	ENSGALG00000000086	569.556563249134	603.878950383246	518.072982547966	0.857908662355553	-0.221104036184737	0.593381840896507	1
INTS4	ENSGALG00000000091	404.085379231135	394.767544110976	418.062131911374	1.05900836618384	0.0827139866902748	0.713481416319288	1
ADIPOR1	ENSGALG00000000094	842.337597485587	821.009280826357	874.33007247443	1.06494541888053	0.0907794906123736	0.653007844715347	1
ANTXR1	ENSGALG00000000098	9.76467304036519	14.8578092984895	2.12496865317875	0.14302032086216	-2.80570794981205	0.00326779300672737	0.0519620278737804
ENSGALG00000000099	ENSGALG00000000099	185.03450685152	161.907827339527	219.724526119509	1.35709637841497	0.440523181864997	0.119669181781411	0.592204012359265
UBE2T	ENSGALG00000000102	0	0	0	NA	NA	NA	NA
ENSGALG00000000104	ENSGALG00000000104	4.64000365674077	6.45305131747731	1.92043216563597	0.297600634359549	-1.7485504932183	0.164787006746202	0.717029522312161
LRIF1	ENSGALG00000000106	287.547967977105	294.709557953953	276.805583011834	0.939248746914015	-0.0904208087710662	0.920382787372402	1
TRIM7.1	ENSGALG00000000107	66.24855231422	88.7815615805071	32.4490384147893	0.365492990178648	-1.45208435801603	0.00766519592816818	0.0954241249676069
AFMID	ENSGALG00000000109	283.336609825318	249.733761459219	333.740882374467	1.33638672009898	0.418337551551958	0.11073208815166	0.565922468075566
PLP1	ENSGALG00000000112	4.97639151276114	6.2145303730999	3.119183222253	0.501917769322463	-0.994477072361162	0.324139627013596	0.972804455537631
ZMAT3	ENSGALG00000000113	78.4718702239456	82.8046155953663	71.9727521668144	0.869187685364268	-0.202260360301158	0.60184546225306	1
GKN1	ENSGALG00000000114	0	0	0	NA	NA	NA	NA
HEP21	ENSGALG00000000115	0	0	0	NA	NA	NA	NA
TRIM27.1	ENSGALG00000000117	7.06320977847659	9.45396364871029	3.47707897312603	0.367790601098871	-1.44304348278653	0.0116681410464187	0.130510836740472
GKN2	ENSGALG00000000119	0	0	0	NA	NA	NA	NA
BMP-10	ENSGALG00000000120	0	0	0	NA	NA	NA	NA
GNB2L1	ENSGALG00000000122	7493.5043023829	7411.94401213105	7615.84473776068	1.02750974984375	0.0391520834295841	0.707473612287121	1
B-BTN2	ENSGALG00000000123	0.357976439173319	0.452484853004207	0.216213818426987	0.477836588322166	-1.0654107685733	1	1
TCF25	ENSGALG00000000129	851.513942608719	826.158830735955	889.546610417864	1.07672589981934	0.106651032332743	0.813530238775658	1
ARHGAP25	ENSGALG00000000132	1.83356345919993	1.31253445619126	2.61510696371294	1.99241014312227	0.994514660730121	0.394029600013886	1
Blec2	ENSGALG00000000136	0.52461377630249	0.360267769761354	0.771132786114193	2.14044344467728	1.0979097167955	0.63285712289862	1
SNRPE	ENSGALG00000000137	1405.52083251202	1358.75982917837	1475.6623375125	1.0860361822772	0.119072168632447	0.510081811654133	1
ENSGALG00000000139	ENSGALG00000000139	0.539951607014462	0.899919345024103	0	0	-Inf	0.3601626460729	1
ENSGALG00000000140	ENSGALG00000000140	8.91600229890962	7.96494184484269	10.34259298001	1.29851456312978	0.376862194252978	0.981101046448428	1
BLB1	ENSGALG00000000141	26.1040533498007	30.7394700560945	19.15092829036	0.623007756978656	-0.682677968740861	0.0837027202675463	0.478870664932017
CEPT1	ENSGALG00000000142	244.602351509725	236.022706856852	257.471818489034	1.09087732243149	0.12548886859911	0.727254729617615	1
SUPT6H	ENSGALG00000000146	1327.86001477747	1329.30153363363	1325.69773649324	0.997288954349933	-0.00391652345396348	0.879649038960579	1
ENSGALG00000000149	ENSGALG00000000149	0.256714437293518	0	0.641786093233794	Inf	Inf	0.315649834654569	0.961433116936042
RPL9	ENSGALG00000000150	4461.12100179849	4310.64497971019	4686.83503493095	1.08727001573812	0.120710267864137	0.462933480003185	1
ADAMTS19	ENSGALG00000000151	65.3023760424543	95.8796944627271	19.436398412045	0.202716524295985	-2.30246440100996	0.00758177754432535	0.0946190836488023
DENND2D	ENSGALG00000000154	4.62594059904473	4.1792407568988	5.29599036226364	1.26721351324912	0.341659625152594	0.548770660815501	1
OR6A2	ENSGALG00000000155	0.154860527454327	0.258100879090546	0	0	-Inf	0.994209197617154	1
BRD2	ENSGALG00000000156	5862.63616472987	5723.88803902702	6070.75835328416	1.06060047154872	0.0848812950214812	0.872934872027503	1
DMA	ENSGALG00000000158	43.6450292861152	50.5957626685617	33.2189292124455	0.656555558418066	-0.60701099624022	0.0383738812124279	0.290550161379908
ZNF638	ENSGALG00000000160	609.028766383622	540.913128975384	711.20222249598	1.31481782267545	0.39486291774566	0.341416082778537	0.988001371868722
ISOC1	ENSGALG00000000161	16.0435803612156	17.6301096139557	13.6637864821056	0.775025611371673	-0.367684108644508	0.530083593243298	1
ENSGALG00000000162	ENSGALG00000000162	14.564979013014	15.8562847166689	12.6280204575318	0.796404749484386	-0.328426270065588	0.440900701518959	1
MYBPH	ENSGALG00000000164	44.4131121654114	28.9753174392611	67.5698042546369	2.3319780498101	1.22155420895902	9.86499304441262e-05	0.00373340661765795
CDS2	ENSGALG00000000165	139.997762869041	149.680809477228	125.473192956761	0.838271742349509	-0.254510097037681	0.592312437565791	1
DMB2	ENSGALG00000000166	89.2287968300638	98.5683641370641	75.2194458695634	0.763119551877387	-0.390019004551493	0.155681877147187	0.694152245922141
7.	ENSGALG00000000168	162.291685483173	49.2153733292932	331.906153713994	6.74395277860144	2.75359443451309	7.89981897148861e-08	9.12881370919042e-06
PCNA	ENSGALG00000000169	497.520464650557	520.451700683033	463.123610601843	0.889849355846175	-0.168366974503848	0.980086999826713	1
TMEM230	ENSGALG00000000171	60.029551472348	65.395855633923	51.9800952299856	0.794853048807298	-0.331239933048109	0.477085195322341	1
MYOG	ENSGALG00000000172	2.60850253892577	1.54622773587647	4.20191474349973	2.71752643288208	1.44229406815136	0.273070505283626	0.914140050637669
KLF3	ENSGALG00000000177	36.7634749538496	54.1765777764206	10.6438207199932	0.196465357481952	-2.34765314879059	0.00372964376410195	0.0565846490055432
BF1	ENSGALG00000000178	0	0	0	NA	NA	NA	NA
TAP2	ENSGALG00000000181	6.69062977126931	5.75519246505915	8.09378573058455	1.40634492759772	0.49195048082908	0.770291310909274	1
ENSGALG00000000182	ENSGALG00000000182	6.41505716095946	6.69951759070145	5.98836651634647	0.893850405685625	-0.161894691928613	0.379005301045148	1
STAMBP	ENSGALG00000000183	619.870789606169	615.343450497691	626.661798268888	1.01839354552656	0.0262951807282452	0.786382342810997	1
SLC27A6	ENSGALG00000000184	1.54326626331156	2.40469261237438	0.251126739717335	0.104431950439343	-3.2593649300251	0.159985333025927	0.706217266810178
MTCH1	ENSGALG00000000186	37.2114003603398	35.749626316763	39.404061425705	1.10222302959369	0.140416175935315	0.77337043540694	1
ENSGALG00000000187	ENSGALG00000000187	56.0884570862894	39.3527436297895	81.1920272710393	2.06318593780531	1.04487384519998	0.0148197426025661	0.154611484161024
ENSGALG00000000188	ENSGALG00000000188	2.46053093332256	1.9822651162768	3.1779296588912	1.60318094325353	0.680937264670567	0.540695593845178	1
YTHDC2	ENSGALG00000000189	495.771149172396	465.865882158197	540.629049693695	1.1604821696518	0.214724356415666	0.458042422232142	1
ENSGALG00000000193	ENSGALG00000000193	165.739601942047	198.529012090665	116.555486719119	0.587095485398827	-0.768332932082884	0.0180294980570097	0.175766650057294
ENSGALG00000000194	ENSGALG00000000194	24.9875481215214	30.9992760138155	15.9699562830802	0.515171911626672	-0.956874158386677	0.00830082023274502	0.101173765445486
SVCT2	ENSGALG00000000195	66.4604308635867	77.0497795074818	50.5764078977441	0.656412104240128	-0.607326252491861	0.181885657805544	0.758195628587841
DAD1	ENSGALG00000000196	1042.22787750598	1015.58509888728	1082.19204543403	1.06558480093862	0.0916454096625168	0.78373217085248	1
ENSGALG00000000199	ENSGALG00000000199	9.32620165705155	9.22232116861207	9.48202238971076	1.02816007123918	0.0400648909960901	0.834572630348954	1
PLEKHM1	ENSGALG00000000201	789.805424388467	743.583676324901	859.138046483815	1.15540197268723	0.208394862992732	0.672421314870788	1
RASSF2	ENSGALG00000000206	1323.1827006385	1292.59885303654	1369.05847204143	1.05915185428586	0.0829094483664184	0.788172211452707	1
MCC	ENSGALG00000000208	94.6741504954577	104.813625928805	79.4649373454365	0.758154644887614	-0.399435942194286	0.312480542694796	0.957268834665795
PRNP	ENSGALG00000000209	421.770924562462	441.168235764854	392.674957758874	0.890079851460959	-0.167993324944204	0.258085703661192	0.892801961157023
DCP2	ENSGALG00000000215	203.105352953416	215.069659456917	185.158893198165	0.860925216814491	-0.216040169711905	0.409004660755708	1
PPFIA4	ENSGALG00000000217	422.717057831369	412.953399102567	437.362545924571	1.05910871995496	0.0828506929082496	0.838151908965325	1
ENSGALG00000000218	ENSGALG00000000218	557.534569099835	574.949986380678	531.41144317857	0.924274207785996	-0.113607170166542	0.737285249336114	1
ENSGALG00000000220	ENSGALG00000000220	1667.8540836122	1684.16636136522	1643.38566698268	0.97578582774359	-0.0353635650898291	0.822773067481507	1
PROM2	ENSGALG00000000221	3.99411172259518	3.39591938722704	4.8914002256474	1.44037583578847	0.526445301724579	1	1
Gga.5519	ENSGALG00000000223	346.624902075792	361.085583082263	324.933880566087	0.899880515285099	-0.152194639499845	0.575828210670176	1
MGAT4C	ENSGALG00000000225	68.810831363426	87.8642037893992	40.2307727244662	0.457874435656356	-1.1269760771163	0.0150629078053362	0.156286702095393
TMEM9	ENSGALG00000000226	113.868800236666	133.023014984607	85.1374781147546	0.640020662023084	-0.643809613966811	0.0231405267985151	0.205785992016705
CRMP2A	ENSGALG00000000227	9649.86988034685	10162.6354395005	8880.72154161631	0.873860092146802	-0.194525776858398	0.386172606715365	1
CBX1	ENSGALG00000000230	3522.17815093923	3447.18969636029	3634.66083280763	1.05438375980448	0.0764000544514164	0.536334976502958	1
BNIP3L	ENSGALG00000000231	1504.25264615553	1514.62893123618	1488.68821853456	0.982873222499161	-0.0249227546868756	0.705680912406364	1
SP2	ENSGALG00000000233	446.764700376874	422.268281880089	483.509328122053	1.14502876221083	0.19538383812813	0.606454985481506	1
EPB41L4A	ENSGALG00000000234	439.640631428039	506.318232718622	339.624229492164	0.67077226839845	-0.576105049800022	0.0412504172395063	0.305952384209528
PPP2R2A	ENSGALG00000000235	563.065803309538	606.038645094598	498.606540631948	0.822730604174787	-0.281507984586885	0.611454219636088	1
MVP	ENSGALG00000000238	222.850053167274	233.785212414588	206.447314296303	0.883064040552722	-0.179410027752454	0.359115875330909	1
ENSGALG00000000239	ENSGALG00000000239	0.0502253479434671	0	0.125563369858668	Inf	Inf	0.73710950732959	1
STARD4	ENSGALG00000000241	539.241436455285	612.670828434868	429.097348485911	0.700371763385707	-0.513807174514786	0.100996203558983	0.538033966728865
EBF2	ENSGALG00000000242	1311.24437883269	955.857288192757	1844.3250147926	1.92949830228283	0.948225774488539	1.37090440835172e-05	0.000757924596070183
RDM1	ENSGALG00000000243	508.205956991442	501.109706496665	518.850332733609	1.03540267930743	0.0501919565725824	0.789319561675865	1
CAMK4	ENSGALG00000000244	16.1054400636985	17.1372895191983	14.5576658804488	0.849473066562851	-0.235359888916594	0.976498995066746	1
WDR36	ENSGALG00000000247	564.929246534914	549.758532889228	587.685317003442	1.06898807721072	0.0962457622774016	0.552881034063128	1
GH1	ENSGALG00000000249	7.19787408502625	7.48280694554423	6.77047479424929	0.904804152174591	-0.144322544971713	0.66085517615235	1
CD79B	ENSGALG00000000251	7.37799855624748	7.39736595000336	7.34894746561367	0.993454631727437	-0.0094740097237763	0.832542445527771	1
SCN4A	ENSGALG00000000252	4.33917543751486	5.57843441784666	2.48028696701717	0.4446206195563	-1.16935323909595	0.182011026178373	0.758195628587841
6.	ENSGALG00000000253	86.7876147469666	87.7274418067919	85.3778741572287	0.973217415199023	-0.0391659581329404	0.996485983644132	1
MAN2A1	ENSGALG00000000255	302.771422386716	286.655915580477	326.944682596076	1.14054748158263	0.189726508042334	0.495456601449008	1
HEATR1	ENSGALG00000000258	451.913422486242	463.006179593678	435.274286825089	0.940104702721407	-0.0891066511982359	0.911239330780237	1
PSMF1	ENSGALG00000000259	724.756660573475	690.968762065168	775.438508335935	1.12224828517328	0.166391891776824	0.459642144921733	1
ENSGALG00000000264	ENSGALG00000000264	392.798934966085	375.576640043271	418.632377350306	1.11463901828952	0.156576561406394	0.784163534645493	1
THRA	ENSGALG00000000270	323.469095012164	292.15259499773	370.443845033816	1.26798067645675	0.342532759521132	0.279909908378285	0.923757617839652
C2CD2L	ENSGALG00000000271	171.305102827989	163.943416240154	182.347632709741	1.11225956425494	0.153493504217319	0.282705975584433	0.92724984898054
CDCA2	ENSGALG00000000272	89.4429432470387	91.104160557312	86.9511172816288	0.954414340132462	-0.0673123751122212	0.958256578235265	1
FER	ENSGALG00000000273	59.6739633297198	66.2588832413863	49.7965834622201	0.751545770561921	-0.412067125207605	0.382303600949967	1
ENSGALG00000000274	ENSGALG00000000274	3.70333045832632	5.11421781340056	1.58699942571497	0.310311270192017	-1.68821199984198	0.157669085762758	0.699939771342122
KCTD9	ENSGALG00000000275	443.309639982721	418.895152074614	479.931371844883	1.1457076298639	0.196238933483979	0.227809021312929	0.848812197249933
FBXL17	ENSGALG00000000276	200.957483625741	217.473537691736	176.183402526748	0.810137198285174	-0.303761843032899	0.390211460127027	1
GnRH-I	ENSGALG00000000277	4.07967495704076	1.10647641618703	8.53947276832136	7.71771783238615	2.94817429844528	0.000435654661060801	0.011590404673354
EFNA5	ENSGALG00000000280	296.122890279683	252.410958692058	361.690787661121	1.43294407475543	0.518982304891443	0.0216613837807492	0.19706131470732
HOXB4	ENSGALG00000000284	184.856555092271	304.478303866522	5.42393193089543	0.0178138536047323	-5.810856546718	0.000496082730697028	0.0126425932277637
DPAGT1	ENSGALG00000000285	298.900792010126	305.066354046593	289.652448955426	0.949473598491909	-0.0748002102096458	0.918810158760088	1
ENSGALG00000000287	ENSGALG00000000287	0.137280845859205	0	0.343202114648013	Inf	Inf	0.737122362406387	1
HMBS	ENSGALG00000000291	311.625436532138	311.437189688713	311.907806797275	1.00151111403565	0.00217843121067916	0.843634310815856	1
ENSGALG00000000293	ENSGALG00000000293	6.04942325525859	7.42833273878572	3.98105902996791	0.535929012600838	-0.899886176202624	0.232872617052933	0.857301964238156
IGFN1	ENSGALG00000000295	42.6531029564356	44.4137816355469	40.0120849377687	0.900893449382494	-0.150571609422936	0.665812159819638	1
PCNX	ENSGALG00000000296	709.696921131606	721.379133300089	692.173602878881	0.959514312137639	-0.059623769033667	0.914531947109614	1
PKP1	ENSGALG00000000299	4.7526507055613	6.26226439328276	2.4882301739791	0.397337132020186	-1.33156447216818	0.124277962325232	0.605265241054814
VPS11	ENSGALG00000000300	412.547982551826	402.711345244541	427.302938512754	1.06106506200683	0.085513121621925	0.764370329612454	1
TNNT2	ENSGALG00000000302	103.248351632241	106.953872945367	97.6900696625518	0.913385060047832	-0.130704902687165	0.934137524121292	1
MTFR1	ENSGALG00000000304	722.915052473443	721.159272317406	725.548722707499	1.0060866587432	0.00875457627122925	0.679131292773648	1
METTL22	ENSGALG00000000305	129.498915123077	124.264320993049	137.35080631812	1.10531168738131	0.144453253265625	0.437992770463329	1
ENSGALG00000000307	ENSGALG00000000307	52.8567862596632	66.6372321769007	32.1861173838069	0.483005015850042	-1.04988992382961	0.00927447770475479	0.109770948783876
ENSGALG00000000308	ENSGALG00000000308	477.65004194616	452.435051105577	515.472528207035	1.1393293400841	0.188184839782401	0.753148370918222	1
LAD1	ENSGALG00000000309	8.88949213433382	7.50645753320145	10.9640440360324	1.46061494220647	0.546575894645206	0.996749946320176	1
DOCK5	ENSGALG00000000311	80.7894321331575	102.991880193779	47.4857600422253	0.461063143549578	-1.11696375063708	0.0166287660295934	0.167259973525572
SIK2	ENSGALG00000000312	206.208552602458	190.592398772027	229.632783348104	1.2048370492612	0.268838039302079	0.220453314939321	0.836331728349039
TNNI1	ENSGALG00000000313	102.337679444477	67.2530387997248	154.964640411605	2.30420280149837	1.20426769934969	0.00172967928005704	0.0327708197015063
NEFL	ENSGALG00000000314	19166.7520670369	23680.3401609733	12396.3699261323	0.523487831756841	-0.933772092149788	0.0180724151580838	0.176037856653728
PREP2	ENSGALG00000000316	110.517993253349	101.225296064013	124.457039037352	1.22950531020079	0.298077965909033	0.430307321882425	1
NEFM	ENSGALG00000000317	88659.3908878537	88657.0168676542	88662.9519181528	1.00006694394542	9.65764655115977e-05	0.595990709330819	1
CSRP1	ENSGALG00000000318	112.256933141209	113.652008339283	110.164320344097	0.969312570484686	-0.0449661339185225	0.512676772973898	1
PIGV	ENSGALG00000000324	97.9527782070847	91.3897777415151	107.797278905439	1.1795332209947	0.238216051972347	0.292553851233922	0.93808095741985
FBN3	ENSGALG00000000327	883.99899666833	1337.46045732107	203.806805689225	0.152383425299503	-2.71422210503924	0.00196504857289934	0.0359696557394802
AHCYL1	ENSGALG00000000329	981.375728619213	894.615433704452	1111.51617099136	1.24245136973409	0.313189384973502	0.102994969042353	0.543145852684968
FTSJ3	ENSGALG00000000332	1755.41897115749	1703.78869736967	1832.86438183921	1.07575803541179	0.105353616586886	0.855605021451189	1
PPP1R12B	ENSGALG00000000336	513.676831212614	576.083435800735	420.066924330433	0.729177230632496	-0.455658582559211	0.0530012664843338	0.357227592181587
CTXN1	ENSGALG00000000337	161.255155507759	265.071548349737	5.53056624479051	0.020864428035458	-5.58281081778202	4.76632663784613e-06	0.00031645900282331
JAC	ENSGALG00000000341	0.0763008084115133	0.127168014019189	0	0	-Inf	1	1
ENSGALG00000000346	ENSGALG00000000346	204.098259916752	201.527655080773	207.95416717072	1.03188898361057	0.045287765906722	0.735743421190084	1
PSMC5	ENSGALG00000000349	177.138533471864	184.570998171994	165.989836421667	0.899327836256201	-0.153080970778366	0.687720996965644	1
TIMM44	ENSGALG00000000352	238.062225769775	241.849175405137	232.381801316732	0.960854222171541	-0.0576105285120591	0.868250285520614	1
DHRS7C	ENSGALG00000000353	0	0	0	NA	NA	NA	NA
SLC37A2	ENSGALG00000000356	60.3705986121356	50.0909131431976	75.7901268155425	1.51305141111876	0.597461008906912	0.135097037254864	0.634335902594334
ENSGALG00000000357	ENSGALG00000000357	1.2001198485369	1.83278192108327	0.251126739717335	0.137019433042479	-2.86754757421402	0.296363635493879	0.943899161394138
ARID1A	ENSGALG00000000360	3687.67047515154	3754.17542373991	3587.91305226899	0.955712679162633	-0.0653511363571381	0.732535199088374	1
NAV1	ENSGALG00000000362	4292.78481905556	4294.87813308432	4289.64484801241	0.998781505572509	-0.00175898774404135	0.759455557357353	1
SMARCD2	ENSGALG00000000363	5289.59810186989	3849.33356099943	7449.99491317558	1.93539863332636	0.952630748329265	1.93363824826211e-05	0.00100935916559282
STC1	ENSGALG00000000364	33.4959991593194	33.6822022799394	33.2166944783894	0.986179413160661	-0.0200779584963367	0.830700163596974	1
NKX2-6	ENSGALG00000000365	0.0330062310667775	0.0550103851112958	0	0	-Inf	1	1
RPS6KA1	ENSGALG00000000366	1010.51414800942	1027.38117060826	985.213614111161	0.958956268906371	-0.0604630690813327	0.565720412583564	1
ASIC2	ENSGALG00000000367	78.8912653275057	79.0122467520593	78.7097931906755	0.996172067320995	-0.0055331364992837	0.78847870387501	1
GAS7	ENSGALG00000000368	99.1792270121211	118.945126395053	69.530377937724	0.584558443418629	-0.774580824082214	0.107469625940332	0.557339910066719
CRHR1	ENSGALG00000000371	439.636492775409	616.310922260511	174.624848547755	0.283338883411743	-1.81939949438579	5.01897840657991e-09	7.67447425442492e-07
HMGN2	ENSGALG00000000372	4518.56206778589	4662.77795767312	4302.23823295505	0.922677054753432	-0.116102314874162	0.70503908286814	1
ENSGALG00000000373	ENSGALG00000000373	240.879137554634	257.94833214705	215.275345666009	0.834567697624366	-0.260899013465315	0.261497281431921	0.896249750320311
RNPEP	ENSGALG00000000374	628.992724192323	675.450265868049	559.306411678734	0.828049732070127	-0.272210677336277	0.238335495186249	0.867375562656259
HNRNPM	ENSGALG00000000377	5508.03076962942	5413.99778830295	5649.08024161913	1.04342123187122	0.0613216952002347	0.706147718411762	1
SLC25A37	ENSGALG00000000378	12.8224769964876	13.5518927828846	11.7283533168921	0.865440238112304	-0.208493895348353	0.756915415640466	1
ITGB3	ENSGALG00000000379	72.5359133352221	108.246877790094	18.9694666529149	0.175242621682812	-2.5125743917967	8.77016837999369e-06	0.000531051235745378
ENSGALG00000000382	ENSGALG00000000382	0.876000897698321	1.46000149616387	0	0	-Inf	0.137479840251612	0.639572778650556
DHDDS	ENSGALG00000000385	468.609512164946	464.293270187582	475.083875130992	1.02324092472641	0.0331458713641796	0.6212142917734	1
ENSGALG00000000386	ENSGALG00000000386	979.185746294552	1004.81355233612	940.744037232194	0.936237409462708	-0.0950536825740241	0.906928039678187	1
LIN28A	ENSGALG00000000388	71.0701209950989	64.9755957736889	80.2119088272139	1.23449285646558	0.303918488184622	0.36557512331084	1
ENTPD4	ENSGALG00000000390	234.893192235332	217.675360977614	260.71993912191	1.19774667169943	0.260322804512341	0.210516871505619	0.81880894163722
SLC6A17	ENSGALG00000000394	526.383039879795	534.813112497794	513.737930952796	0.960593371679749	-0.0580022412128778	0.513357329339484	1
BTF3	ENSGALG00000000395	234.323550127234	247.394229630698	214.717530872037	0.867916487755438	-0.20437186385057	0.872521575169156	1
METTL2A	ENSGALG00000000396	126.906158235666	122.395016458258	133.672870901778	1.09214308531398	0.127161880937139	0.571352480518789	1
IPO9	ENSGALG00000000397	874.230173049864	850.211192267203	910.258644223856	1.07062651315672	0.0984552853258839	0.546559707319391	1
DUSP28	ENSGALG00000000399	0	0	0	NA	NA	NA	NA
KCNC4	ENSGALG00000000400	1100.61888414991	1030.27712958847	1206.13151599206	1.1706864894437	0.227354772950522	0.987612337193381	1
RBM15	ENSGALG00000000401	352.254216713941	349.914501910078	355.763788919735	1.01671633206891	0.0239172176390581	0.850127993137498	1
LOXL2	ENSGALG00000000402	181.723675613494	232.783652015598	105.133711010338	0.451637003286184	-1.14676440180019	0.000456360897731291	0.0119110194307867
COPS2	ENSGALG00000000404	445.629922030146	456.305684689642	429.616278040903	0.94150980900689	-0.0869519694245149	0.969515814382328	1
R3HCC1	ENSGALG00000000405	833.148352923064	901.691741842448	730.333269543988	0.809958920164535	-0.304079356245422	0.239902281872897	0.869935658151157
ENSGALG00000000406	ENSGALG00000000406	0.410190207312686	0.0690694967220379	0.921871273198659	13.3470101412295	3.73844469541347	0.701592336440734	1
ENSGALG00000000407	ENSGALG00000000407	63.1326955658783	59.7392356726065	68.2228854057861	1.14201135380562	0.191576993956125	0.709296722549483	1
LSM7	ENSGALG00000000408	831.323013986111	858.579138500891	790.43882721394	0.920635957442518	-0.119297303628047	0.73435820202602	1
CHMP7	ENSGALG00000000409	630.716774717825	632.482483593616	628.068211404139	0.993020720250788	-0.0101042737186241	0.89635988278779	1
ENSGALG00000000410	ENSGALG00000000410	1382.19540683068	1389.50883139532	1371.22526998371	0.98684170910001	-0.0191094021109981	0.945200702526565	1
CCDC15	ENSGALG00000000412	226.007776759437	228.400118285541	222.41926447028	0.973814138713428	-0.0382816477782997	0.983507299470842	1
SLC16A4	ENSGALG00000000417	25.6098527025823	26.5577889934936	24.1879482662153	0.910766640707217	-0.134846645054956	0.497496279091336	1
HBXIP	ENSGALG00000000419	345.860994615352	355.301299041215	331.700537976558	0.93357535948125	-0.0991616114163651	0.52092484600929	1
KLHDC7A	ENSGALG00000000420	630.12150205057	294.142002336276	1134.09075162201	3.85558928209604	1.9469513761938	8.292339830456e-07	6.8222521931219e-05
HEPACAM	ENSGALG00000000421	1.09606056087301	1.0519392146998	1.16224258013283	1.10485716654693	0.143859873296653	1	1
CMTM3	ENSGALG00000000424	55.5479050829373	64.3046756873583	42.4127491763056	0.659559335661863	-0.600425640998932	0.245182393673144	0.877647452216612
IGSF21	ENSGALG00000000426	1177.02364332862	603.764456908273	2036.91242295915	3.37368720475808	1.75432621871629	9.76510145468148e-08	1.0802883680849e-05
KDM5B	ENSGALG00000000427	5513.02792196747	5381.5470022857	5710.24930149013	1.06107951841075	0.0855327773818902	0.692839167289291	1
chPKCI	ENSGALG00000000428	738.851538230826	755.007134362276	714.618144033651	0.946505154070179	-0.0793177329295998	0.491624712666271	1
SPPL2B	ENSGALG00000000430	932.589460274331	883.261640171573	1006.58119042847	1.13961836974256	0.188550782059499	0.374861195260365	1
ENSGALG00000000433	ENSGALG00000000433	1822.90586518196	1828.45970233602	1814.57510945087	0.992406399294766	-0.010997056753896	0.773035794318587	1
RABIF	ENSGALG00000000436	174.409939547887	185.412743520228	157.905733589374	0.851644447902507	-0.231676847897603	0.331604911264319	0.980819684782975
ENSGALG00000000437	ENSGALG00000000437	0.0511298602773453	0.0852164337955756	0	0	-Inf	1	1
ERMP1	ENSGALG00000000438	175.413146180148	171.633322104159	181.082882294133	1.05505667590726	0.0773205002159967	0.882401050785498	1
AP2S1	ENSGALG00000000439	290.711365721848	296.5711983507	281.92161677857	0.950603491999223	-0.0730843935619578	0.564897999301319	1
Segment	ENSGALG00000000441	6.48863785505587	6.4389343782326	6.56319307029076	1.01929802118783	0.0275759267038704	0.962044172721178	1
KCNA2	ENSGALG00000000442	205.470672321558	140.299746406593	303.227061194006	2.16128018018824	1.1118861098497	7.89431274478497e-05	0.00319803886435049
SPAG4	ENSGALG00000000443	0.37963796520335	0.281453944536802	0.526913996203172	1.87211444867234	0.904668634432491	0.969850779727918	1
ENSGALG00000000446	ENSGALG00000000446	52.9860976997959	41.8631237313489	69.6705586524666	1.66424653591472	0.734869165327519	0.0475468751896846	0.332608408789947
cKv1.1	ENSGALG00000000447	220.742187777528	195.655681109676	258.371947779307	1.32054406145496	0.401132439469453	0.076257726069312	0.449703723115405
ARHGEF10L	ENSGALG00000000449	1547.21743014127	1312.75935498792	1898.9045428713	1.44649857999966	0.53256490700173	0.0266602535308367	0.22685942549174
MEIG1	ENSGALG00000000451	1.02574726675761	0.782389970026052	1.39078321185496	1.77760869277075	0.829937776850101	0.544752987649298	1
tvb	ENSGALG00000000452	21.615172939632	28.3277464620757	11.5463126559665	0.407597288807434	-1.29478363964732	0.00547071072914434	0.0748784982077641
NUP160	ENSGALG00000000453	609.862072853521	634.381711186139	573.082615354595	0.903371905667126	-0.146608047378219	0.696291986765681	1
KPNB1	ENSGALG00000000454	4232.33911781606	4364.45973414724	4034.15819331929	0.924320176849451	-0.113535419066955	0.904016780092935	1
MRPS21	ENSGALG00000000456	456.469412137266	451.858072770317	463.386421187691	1.02551320671709	0.0363460711864264	0.923766804783983	1
TMPRSS9	ENSGALG00000000458	8.70460880176692	9.71174761637184	7.19390057985954	0.740742126343175	-0.432956708626253	0.685602482835036	1
MRC2	ENSGALG00000000461	406.677462054982	599.105034968265	118.036102685057	0.197020715560018	-2.34358076640129	0.000133622196812489	0.00479330051030202
DDX25	ENSGALG00000000463	310.137786013418	251.732500411404	397.74571441644	1.58003322481765	0.659954895602178	0.00868814203597919	0.104427088901951
RHOBTB2	ENSGALG00000000464	1275.62594621971	1297.3329209354	1243.06548414618	0.958169999455432	-0.0616464518558464	0.561791901146707	1
LCK	ENSGALG00000000466	7.5153947125369	8.14946900517797	6.56428327357529	0.805486010119741	-0.31206856282224	0.928253471191076	1
RCC2	ENSGALG00000000468	6041.87405075048	5328.94971272452	7111.26055778942	1.33445818428518	0.416254098833514	0.0481006570962479	0.334780573389885
ADRA1A	ENSGALG00000000469	5.6367215889214	7.49035980275947	2.8562642681643	0.381325376000234	-1.39090555382718	0.0419591577312543	0.309459742795855
LMNB2	ENSGALG00000000470	733.459072765248	744.392882907777	717.058357551456	0.96327943753365	-0.0539737249966921	0.952836291692383	1
RPL36	ENSGALG00000000474	929.831321848783	920.012278543921	944.559886806077	1.02668182679149	0.0379891533893719	0.743122935200845	1
LRRTM4	ENSGALG00000000476	91.1621517305762	122.466005217063	44.2063715008466	0.360968510587846	-1.47005510708307	0.0280645059846952	0.234096616749862
ENSGALG00000000477	ENSGALG00000000477	0	0	0	NA	NA	NA	NA
ASZ1	ENSGALG00000000478	1721.39961974434	1848.1266932561	1531.30900947669	0.828573611898202	-0.271298220249478	0.193304715969258	0.782000745682154
PADI3	ENSGALG00000000479	7.43701532079835	3.82717224935219	12.8517799279676	3.358035408556	1.7476174427463	0.00596202119989294	0.07951812944844
ENSGALG00000000483	ENSGALG00000000483	0.403016201896534	0.259326667942455	0.618550502827652	2.38521748548016	1.25412081797863	0.658648415829508	1
NEMP1	ENSGALG00000000484	93.2993327056872	90.1085045150302	98.0855749916727	1.08852738728243	0.122377706101668	0.621865173979572	1
PGM2	ENSGALG00000000486	220.630499701783	221.381742629642	219.503635309995	0.991516430861285	-0.0122914146917548	0.787753473703296	1
ENSGALG00000000489	ENSGALG00000000489	1782.97326730166	1683.52759573571	1932.14177465059	1.14767454928842	0.198713589144203	0.275986133697129	0.919629780300934
LONP1	ENSGALG00000000490	602.992123923405	606.144960127358	598.262869617474	0.986996360559976	-0.0188833299744382	0.87150009515994	1
MCRS1	ENSGALG00000000495	0	0	0	NA	NA	NA	NA
ENSGALG00000000497	ENSGALG00000000497	0.546082365390057	0.714330307463749	0.293710452279517	0.411168963728202	-1.28219672521276	0.829433595121319	1
ACE	ENSGALG00000000498	52.7825440698702	38.6215231936873	74.0240753841446	1.91665344250959	0.938589501340209	0.000453830341290488	0.011865429544828
PADI2	ENSGALG00000000503	1.99221550994572	2.0763855111863	1.86596050808484	0.898658027631278	-0.154155873140652	0.991421412250386	1
ETV7	ENSGALG00000000504	4.62987148460986	4.92241569735765	4.19105516548819	0.851422436292396	-0.232052987030733	0.889599298865932	1
KCNH6	ENSGALG00000000505	70.0270919472312	85.2879232447477	47.1358450009565	0.552667285210972	-0.855516879224702	0.0489212554988635	0.338314283116398
CPNE7	ENSGALG00000000507	16.4102742930914	11.5092621532623	23.7617925028349	2.0645800040361	1.0458483251209	0.0140571495161659	0.148809181381622
ENSGALG00000000508	ENSGALG00000000508	149.868112388681	151.546411078191	147.350664354416	0.972313783652656	-0.0405061215240486	0.862823072520459	1
AIM1L	ENSGALG00000000509	11.6748224935728	12.462685171748	10.4930284763101	0.841955672610348	-0.248183814788855	0.329996360646344	0.978843638699684
DCAF7	ENSGALG00000000510	681.3027203918	667.106231232362	702.597454130957	1.05320175593778	0.0747818318143245	0.563487279588194	1
KCTD20	ENSGALG00000000511	153.304302819118	149.607497591934	158.849510659894	1.06177506620135	0.0864781679812976	0.769957794693577	1
ZNF276	ENSGALG00000000513	355.968267458153	331.049016680409	393.34714362477	1.18818399634307	0.248758262112948	0.307352319452083	0.953703291938812
ENSGALG00000000514	ENSGALG00000000514	59.5816773951832	56.378680178605	64.3861732200505	1.1420305160759	0.191601201316488	0.594197824038002	1
FANCA	ENSGALG00000000516	179.13711943053	127.634251749218	256.391420952498	2.00879793189268	1.00633244843247	0.00142367619395461	0.0281114939650724
KLHL12	ENSGALG00000000518	225.263926354451	231.353351044287	216.129789319697	0.934197790281081	-0.098200062245827	0.668388996375972	1
UBXN11	ENSGALG00000000519	1.58906433715486	1.31154737688735	2.00533977755614	1.52898767737643	0.612576779583251	0.888091460325374	1
SPIRE2	ENSGALG00000000521	2609.3295947756	2053.4902491556	3443.0886132056	1.67670073652476	0.745625214567656	0.00188721812392588	0.0349250708557335
ENSGALG00000000522	ENSGALG00000000522	230.484148632628	229.579850123637	231.840596396114	1.00984732009913	0.0141371868518588	0.759754098168564	1
STK38	ENSGALG00000000523	153.578479343375	162.23207548451	140.598085131672	0.86664788520872	-0.206482142324936	0.762810260668062	1
MAP3K3	ENSGALG00000000525	281.592211373237	291.553709555761	266.649964099451	0.914582649302404	-0.128814545087354	0.871604107317136	1
ENSGALG00000000526	ENSGALG00000000526	15.1241059664827	7.73636794758705	26.2057129948261	3.38734056761087	1.76015304455357	0.00203762811734138	0.036896667990806
SH3BGRL3	ENSGALG00000000527	3113.08300801142	2865.37253331481	3484.64872005633	1.21612414425747	0.282290509342966	0.188970297707854	0.773562024527175
DBNDD1	ENSGALG00000000528	385.551092068718	349.856279024523	439.09331163501	1.25506768910737	0.327765174619141	0.515742816624491	1
LIMD2	ENSGALG00000000529	1758.55531494564	1512.06812622627	2128.28609802471	1.40753320641469	0.493168958656972	0.0315213232188626	0.253274835927358
ENSGALG00000000530	ENSGALG00000000530	1.47663415469636	0.921713419286108	2.30901525781174	2.50513360172203	1.32488754609595	0.428323776538149	1
SRSF3	ENSGALG00000000533	1950.68002124564	1919.91778856414	1996.82337026789	1.040056705637	0.0566621886654669	0.590806062064147	1
il-1beta	ENSGALG00000000534	19.0778060243431	15.7534670032605	24.0643145559671	1.52755673090797	0.611225960325361	0.244730668092081	0.876782211398502
ERRFI1	ENSGALG00000000535	68.4905050326178	72.2594534121819	62.8370824632716	0.869603622723753	-0.201570144316637	0.652966235975306	1
RNF113A	ENSGALG00000000538	270.161941453485	250.892678406845	299.065836023445	1.1920070283537	0.253392742294321	0.41806625016049	1
GAS8	ENSGALG00000000540	216.306703367058	187.637939872084	259.309848609518	1.3819691731123	0.466725434616159	0.0766103044891096	0.450630966606117
ZC3H11A	ENSGALG00000000541	1124.96466082479	1042.07635067546	1249.29712604879	1.19885373585056	0.261655655887436	0.31330928325032	0.957576404167848
ZNF593	ENSGALG00000000542	489.143177119506	464.814447229704	525.63627195421	1.13085183794739	0.177409922554372	0.420555197606846	1
TNFRSF9	ENSGALG00000000543	103.78665497386	95.7293053191559	115.872679455916	1.21042014323204	0.275507901506647	0.321778276528368	0.969176193809477
RAB44	ENSGALG00000000544	2.83444308856373	1.72463934387503	4.49914870559677	2.60874757471773	1.38335735415106	0.299069119671878	0.945158315990164
REN	ENSGALG00000000545	0.631618113067301	0.86978863502985	0.274362330123478	0.315435634674695	-1.66458244470037	0.749919123586615	1
FBXO38	ENSGALG00000000546	429.287437423191	415.140134639941	450.508391598066	1.08519594711988	0.117955564710884	0.775770994752943	1
CNKSR1	ENSGALG00000000547	2.12026575848021	1.97579557733613	2.33697103019631	1.18280001079218	0.242206161734402	1	1
MATN1	ENSGALG00000000548	6.27371692128577	4.0733018062659	9.57433959381559	2.35051072795233	1.23297426514271	0.0384252492457772	0.290550161379908
ENSGALG00000000549	ENSGALG00000000549	22.9086636407145	25.3142115442754	19.3003417853733	0.762431085464242	-0.391321153589591	0.248697201915903	0.880516308278487
STRADA	ENSGALG00000000550	847.044685982173	804.023486575258	911.576485092545	1.13376847854956	0.181126064486603	0.454140976331038	1
C26H6ORF89	ENSGALG00000000551	471.929721756462	465.515908480057	481.550441671069	1.03444465140486	0.0488564549804911	0.975244350263045	1
UTS2	ENSGALG00000000556	0.385567862342345	0.436429602961358	0.309275251413826	0.708648655625704	-0.496857570977754	1	1
ETNK2	ENSGALG00000000557	19.5331629630072	24.4833971469097	12.1078116871534	0.494531523321782	-1.01586560809815	0.0168008245729501	0.167897996645367
SLC1A6	ENSGALG00000000558	6.68242459070867	9.6467037380355	2.23600586971842	0.231789627881095	-2.10911208479536	0.0374534888412403	0.286206192188253
PI16	ENSGALG00000000560	2.18048368825372	1.53275166808301	3.15208171850978	2.0564855900317	1.04018096278766	0.532587649376356	1
LAPTM5	ENSGALG00000000562	0.331843041439055	0.430597148028319	0.183711881555158	0.426644445733942	-1.22889382845901	0.966429808262535	1
CCDC47	ENSGALG00000000564	314.018368642431	314.292605220983	313.607013774602	0.997818620498883	-0.0031505028603851	0.967749882389321	1
LGR6	ENSGALG00000000568	21.8105097614411	23.1794897549017	19.7570397712502	0.852350072420046	-0.230482007141685	0.566350396689109	1
SDC3	ENSGALG00000000569	1463.61484303813	1867.15398311686	858.306132920037	0.459686849976486	-1.12127669857181	1.19974897191581e-06	9.26622445758242e-05
PER3	ENSGALG00000000573	104.124782037413	98.0801172827449	113.191779169415	1.15407467186347	0.206736573413095	0.487553392717334	1
RRNAD1	ENSGALG00000000576	50.9706511896722	47.3445237137434	56.4098424035653	1.19147554941376	0.252749345903801	0.861772553799277	1
RANBP3	ENSGALG00000000577	1108.47494660153	1061.58118787416	1178.81558469258	1.11043375500388	0.15112332878937	0.435643948520831	1
VAMP3	ENSGALG00000000579	289.44462061787	255.191894672937	340.82370953527	1.33555852144944	0.417443193311193	0.111330355333287	0.567293953198105
DDX42	ENSGALG00000000581	1350.38195863135	1286.02104635703	1446.92332704282	1.1251163665957	0.170074221734371	0.467396482271388	1
SOX13	ENSGALG00000000583	321.484052149506	325.883166470885	314.885380667438	0.966252366077858	-0.0495280530947804	0.577713386117896	1
ENSGALG00000000584	ENSGALG00000000584	158.545223323593	141.286428579458	184.433415439797	1.30538663404655	0.384477172625493	0.637708340604976	1
MYL4	ENSGALG00000000585	1370.1689229051	1456.04125330108	1241.36042731112	0.85255855525848	-0.230129170451512	0.252229000663651	0.885492256968078
PLEKHA6	ENSGALG00000000587	2917.25474227155	2317.4791304504	3816.91816000328	1.64701295897386	0.719851906475178	0.090298953000088	0.503550667719431
BTN1A1	ENSGALG00000000589	12.0810545788324	13.7938524946038	9.51185770517527	0.689572235812754	-0.536226406396566	0.495764085459298	1
ENSGALG00000000593	ENSGALG00000000593	0.0330062310667775	0.0550103851112958	0	0	-Inf	1	1
CDC27	ENSGALG00000000596	911.757848216142	925.010918148785	891.878243317179	0.964181314856354	-0.0526236232793949	0.838421570824056	1
PUM1	ENSGALG00000000597	1821.8540465029	1799.41656404845	1855.51027018458	1.03117327430283	0.0442867778788972	0.747956996005724	1
MARCH2	ENSGALG00000000599	29.4917302626922	29.5742925684893	29.3678868039965	0.993020770859868	-0.0101042001919937	0.736740232428897	1
PTPN7	ENSGALG00000000600	3.22680091392337	2.52003619732191	4.28694798882556	1.7011454015547	0.766506457366279	0.717721194513113	1
KANSL1	ENSGALG00000000603	1694.49908747576	1635.84131353591	1782.48574838553	1.08964465785049	0.123857736894311	0.714862877571541	1
NKAIN1	ENSGALG00000000604	446.139617229489	537.630478829429	308.90332482958	0.574564383890862	-0.799459529055852	0.000988849235026125	0.0214880803410516
ARL8A	ENSGALG00000000606	1059.92035535723	1078.14185210967	1032.58811022858	0.957747914347309	-0.0622821159391425	0.646248311739305	1
GPR37L1	ENSGALG00000000607	22.7723093793293	23.3725580455309	21.8719363800269	0.935795574340612	-0.0957346891127865	0.394823232971104	1
CDH1	ENSGALG00000000608	27.6750989404802	37.7540651761759	12.5566495869365	0.332590663504501	-1.58818042507401	0.000718918299122568	0.0172472031887756
CAMTA1	ENSGALG00000000610	492.111717670899	512.652176748993	461.301029053756	0.899832381438653	-0.152271810099344	0.455037170140264	1
PPP1R15B	ENSGALG00000000611	447.103532929061	460.236261533055	427.404440023069	0.92866311446077	-0.106772761187911	0.795088190111366	1
RAB11B	ENSGALG00000000613	3479.85588988373	3415.86326795025	3575.84482278396	1.04683488251265	0.0660339036192781	0.72007270583562	1
SNRNP40	ENSGALG00000000615	460.241152105798	478.13390384888	433.402024491175	0.90644487036451	-0.141708816418569	0.886813623044632	1
ELF3	ENSGALG00000000616	4.37038478652613	4.86462955495027	3.62901763388992	0.746000819362909	-0.422750879835595	0.495392113815442	1
ZCCHC17	ENSGALG00000000618	587.977993898672	595.931231044611	576.048138179764	0.966635256168746	-0.0489564796249127	0.717125555783867	1
ANGPTL4	ENSGALG00000000619	1003.22201691033	624.773716852584	1570.89446699696	2.51434147215833	1.33018059515827	9.51660891772163e-07	7.66289498917394e-05
FABP3	ENSGALG00000000620	272.613086347492	331.423406762576	184.397605724866	0.5563807563446	-0.845855572933748	0.0201467488918977	0.189521522496694
KANK3	ENSGALG00000000621	128.706694136018	96.0489341175308	177.693334163749	1.85002921475749	0.887548053256698	0.00423990182695091	0.0615375204759183
PIK3C2B	ENSGALG00000000623	4955.95910541161	4006.12952906133	6380.70346993704	1.59273518832829	0.671506421136044	0.00643934886337023	0.0837447277437273
TANGO6	ENSGALG00000000624	191.784543288585	184.871601908272	202.153955359056	1.09348300805745	0.128930802112831	0.739090512591175	1
MAPT	ENSGALG00000000625	1792.42543068386	1937.62010899903	1574.63341321111	0.812663641287537	-0.299269745609124	0.0792666239673817	0.462760568306295
DNAJC11	ENSGALG00000000627	334.06674643905	348.468625223304	312.463928262668	0.896677363887311	-0.157339116710499	0.722622772099881	1
KIF21B	ENSGALG00000000628	498.441207099741	517.007634230166	470.591566404103	0.910221697412308	-0.135710117924212	0.209262803321051	0.816448535225274
ENSGALG00000000629	ENSGALG00000000629	319.517367816708	290.871447231655	362.486248694287	1.24620773934403	0.317544581636464	0.218449011179715	0.83401793978273
HAS3	ENSGALG00000000630	9.64765360359279	12.6278245062553	5.17739724959902	0.409999144906896	-1.28630719403437	0.0400376234272971	0.300192938802587
CHTF8	ENSGALG00000000632	151.151182295907	151.904161318678	150.021713761751	0.987607663012085	-0.0179900642525129	0.980101100773129	1
KLHL21	ENSGALG00000000634	769.930385639296	734.710170991181	822.760707611469	1.119843905933	0.163297650291285	0.370681949722749	1
MDM4	ENSGALG00000000636	255.362262416073	240.597601568649	277.509253687208	1.15341654230093	0.20591361878943	0.268225239573054	0.90650365204145
ZBTB48	ENSGALG00000000637	194.006992121953	181.723759973101	212.431840345231	1.16898219790673	0.225252959649522	0.311083566888198	0.955597206889923
CIRH1A	ENSGALG00000000638	635.877101374638	639.373613749684	630.632332812069	0.986328367718601	-0.0198600673381376	0.777773871604393	1
LRRN2	ENSGALG00000000639	1525.22042616468	1100.83462581852	2161.79912668394	1.96378191236177	0.973634720169748	4.54368607240913e-05	0.00199369042794578
ENSGALG00000000641	ENSGALG00000000641	289.909234174028	284.976913822397	297.307714701474	1.04326947300286	0.061111849278487	0.785962982275887	1
TAS1R1	ENSGALG00000000642	79.5392877185016	72.6028644986557	89.9439225482705	1.23884812492399	0.308999332878704	0.229523738793109	0.852136180513651
ANKS3	ENSGALG00000000643	100.324986757428	100.463923177428	100.116582127428	0.996542629045187	-0.00499657442246273	0.868820486586549	1
NFASC	ENSGALG00000000644	11595.6809808341	10527.4158448748	13198.078684773	1.25368645822027	0.326176581209461	0.483006767856689	1
ESPN	ENSGALG00000000645	301.570014836195	132.805029564113	554.717492744319	4.17693135994162	2.06244343569954	5.66688120270345e-07	4.90201415122999e-05
NIP7	ENSGALG00000000650	287.432688490792	289.317443372535	284.605556168177	0.983713781134548	-0.0236894811561803	0.766234713534718	1
ACOT7	ENSGALG00000000652	828.170551052974	726.287524016305	980.995091607978	1.35069798002747	0.433705119943085	0.1061270890131	0.55283959858235
CNTN2	ENSGALG00000000653	33060.3515137929	31150.9205911502	35924.4978977569	1.15324032856874	0.205693193566005	0.724816267310838	1
ENSGALG00000000654	ENSGALG00000000654	0.580339752970031	0.794701234290605	0.258797530989169	0.325653868173725	-1.61858873152681	0.816502964290391	1
TMEM81	ENSGALG00000000656	12.1854654023419	10.9070378877702	14.1031066741994	1.29302811811196	0.370753648249184	0.932538675529183	1
TERF2	ENSGALG00000000657	708.824721872572	673.075380481763	762.448733958786	1.13278357234379	0.179872248685031	0.514035170775769	1
CYB5B	ENSGALG00000000660	835.574457257838	881.164390987141	767.189556663883	0.870654289382285	-0.199828113148132	0.569072666743411	1
EDN2	ENSGALG00000000667	0.800862469424288	0.855792583799374	0.718467297861658	0.839534381884863	-0.252338685080537	0.983081890232425	1
RBBP5	ENSGALG00000000668	375.908936440944	388.239777904476	357.412674245647	0.920597771240191	-0.11935714507444	0.938776470604053	1
ETV3	ENSGALG00000000669	654.147046935338	616.011317876928	711.350640522953	1.15476878407788	0.207604014016	0.644116598810492	1
DSTYK	ENSGALG00000000670	138.482547895612	138.030979658439	139.159900251373	1.00817874795736	0.0117514482918229	0.786649183765811	1
NFAT5	ENSGALG00000000671	1210.16025927282	1179.17355120697	1256.64032137161	1.06569581728266	0.0917957068385812	0.671711142162698	1
SCMH1	ENSGALG00000000672	372.042180542633	366.855498512073	379.822203588472	1.03534553830866	0.0501123360422933	0.833477283846188	1
TMCC2	ENSGALG00000000673	1140.25513064271	1200.09465820455	1050.49583929994	0.875344150661898	-0.192077755842397	0.372523733337277	1
MYO1D	ENSGALG00000000674	304.645406481056	222.771393399839	427.456426102883	1.91881201432209	0.940213377875214	0.000847304454285713	0.0191801508874468
CTPS1	ENSGALG00000000675	918.870247055334	937.507622979495	890.914183169093	0.950300734982481	-0.0735439496449434	0.807430681685813	1
CITED4	ENSGALG00000000678	2208.91783875377	1683.17697063402	2997.5291409334	1.78087580404827	0.832586908280468	2.7180002986454e-05	0.00130619328637759
NUAK2	ENSGALG00000000680	107.456411211964	117.130709880722	92.9449632088286	0.793514897190307	-0.333670786885713	0.459434544511015	1
PAK1	ENSGALG00000000681	291.209634367567	318.605283815087	250.116160196286	0.785034564403045	-0.34917191885116	0.109373251776623	0.563117894792247
KLHDC8A	ENSGALG00000000684	193.534247101913	229.497322162061	139.58963451169	0.608240798614279	-0.71728550445684	0.176674207655801	0.747143170021438
MAP3K14	ENSGALG00000000685	356.233191405621	329.222765793011	396.748829824535	1.20510751699954	0.269161866224832	0.304993603356299	0.952453476471622
KIAA0556	ENSGALG00000000687	138.295968990332	139.994690432445	135.747886827163	0.969664538046667	-0.0444423713020723	0.904242550368418	1
GDPD4	ENSGALG00000000690	62.0901168278195	87.5232575387208	23.9404057614675	0.273531932365247	-1.87021883051365	2.94805711207524e-05	0.00139461526758109
CDK18	ENSGALG00000000692	38.6126318295913	44.9424749797813	29.1178671043062	0.647891935577775	-0.626174894442949	0.0126675781204697	0.137562265127454
NOB1	ENSGALG00000000693	497.967401296402	487.64548257997	513.45027937105	1.05291712465899	0.0743918859848969	0.967890620140941	1
FMNL1	ENSGALG00000000694	43.1139279451897	32.1835416241318	59.5095074267765	1.84906646141626	0.886797080789947	0.0678079204653655	0.417946376223413
MFSD4	ENSGALG00000000695	14.8212166198902	16.135574018327	12.8496805222349	0.796357198550239	-0.328512411622383	0.452787961536108	1
WWP2	ENSGALG00000000699	379.774653044968	356.026861707066	415.396340051821	1.16675561518053	0.222502410497781	0.459493465546788	1
ELK4	ENSGALG00000000701	377.152496735591	365.64029680825	394.420796626602	1.07871260380648	0.109310545742026	0.591462569340038	1
SLC45A3	ENSGALG00000000703	190.113656965751	131.455271305161	278.101235456637	2.11555788288665	1.08103815920459	0.000448989138891862	0.0118133088455111
MKS1	ENSGALG00000000706	125.273504002972	112.824892999775	143.946420507767	1.27583919364368	0.351446503748196	0.298836838105392	0.944818724987348
PSMD7	ENSGALG00000000707	1484.67669908795	1494.53260223804	1469.89284436281	0.983513402224659	-0.0239833828092694	0.776830604067751	1
NUCKS1	ENSGALG00000000708	5346.53732126496	5133.84992930321	5665.5684092076	1.10357109912182	0.142179580271026	0.734591457059256	1
RNF207	ENSGALG00000000710	1137.55598319704	1019.95915202166	1313.95122996011	1.28823907051153	0.365400352641763	0.18620498430989	0.767012531287921
RAB29	ENSGALG00000000712	14.3099125558581	13.307570558273	15.8134255522357	1.18830296506712	0.248902706909944	0.786989359172274	1
ZFHX3	ENSGALG00000000713	2703.39984922147	3751.82054636613	1130.7688035045	0.30139202809146	-1.73028683715872	0.000465745136553157	0.0120933960156804
RPL22	ENSGALG00000000719	4094.36881502199	3892.87939056401	4396.60295170895	1.1293961385924	0.175551603863119	0.44430322393348	1
ENSGALG00000000720	ENSGALG00000000720	42.5956364334422	29.345996922323	62.4700957001209	2.12874334668116	1.09000202081393	0.00531027924218495	0.0731455934196504
SLC41A1	ENSGALG00000000721	617.040938310624	575.269350573115	679.698319916888	1.18153056344778	0.240656948959861	0.371876583332868	1
ENSGALG00000000722	ENSGALG00000000722	6.20098144559124	5.79059507629719	6.81656099953231	1.17717797734377	0.235332457691552	1	1
STX12	ENSGALG00000000723	724.523207575145	727.804916879903	719.600643618008	0.988727373130334	-0.01635532077215	0.958550788211999	1
PM20D1	ENSGALG00000000724	227.536034657035	236.172310613593	214.581620722199	0.908580773777845	-0.138313317633616	0.524431453994663	1
RFX7	ENSGALG00000000725	525.525838936442	538.372770924259	506.255440954715	0.940343695476266	-0.0887399368928288	0.949687967073816	1
ELAVL1	ENSGALG00000000726	488.166731100348	486.366064409623	490.867731136435	1.00925571715674	0.0132917593131624	0.592204517194817	1
PPP1R8	ENSGALG00000000729	780.823383958669	787.357756081255	771.021825774791	0.979252213901125	-0.0302476100513322	0.899432234287732	1
CACNA1S	ENSGALG00000000730	14.4348715007824	14.3191809651955	14.6084073041628	1.02019852529767	0.0288499204257322	1	1
THEMIS2	ENSGALG00000000731	5.12900129811088	5.34798151833257	4.80053096777834	0.897634173065557	-0.15580049428185	0.691694820577797	1
MYO7A	ENSGALG00000000733	60.8601622710362	95.6694068765242	8.64629536280437	0.0903768053455554	-3.46790362849033	1.80255106402722e-07	1.81913453381627e-05
RPA2	ENSGALG00000000734	334.889320238806	324.034114977866	351.172128130216	1.08375048150163	0.116032634425062	0.4679761664089	1
CDD	ENSGALG00000000735	0	0	0	NA	NA	NA	NA
MATK	ENSGALG00000000736	15.8043821671759	17.4955395014765	13.267646165725	0.758344500585725	-0.399074710371112	0.439443448471366	1
SMPDL3B	ENSGALG00000000737	238.008518541516	213.31302788352	275.05175452851	1.28942782940901	0.366731026273675	0.309310156717006	0.954283175688514
XKR8	ENSGALG00000000739	237.06737856812	195.284151537184	299.742219114525	1.53490294401822	0.618147433047902	0.0151142750299364	0.156712257125464
APBA3	ENSGALG00000000740	238.11083547196	233.217337684378	245.451082153333	1.05245641079014	0.0737604829456926	0.923661556241898	1
PIM1	ENSGALG00000000742	355.46951114907	447.181309063813	217.901814276955	0.487278448048598	-1.03718168023936	2.16760970372213e-05	0.00109743396973062
SLC26A9	ENSGALG00000000745	2.03812238745038	2.13685915240174	1.89001724002334	0.884483770443661	-0.177092424006972	0.559003452080243	1
CHD5	ENSGALG00000000747	1974.12673671897	1836.45220976748	2180.63852714621	1.18741915283617	0.247829288792666	0.439511694907404	1
TJP3	ENSGALG00000000748	166.02132751689	149.763628224097	190.40787645608	1.27138931337298	0.346405867062356	0.530845753293328	1
CAPN5	ENSGALG00000000750	391.557497399211	379.560567204625	409.552892691091	1.0790185495489	0.109719666598101	0.951760388486679	1
ARNT	ENSGALG00000000751	2191.73164156864	2070.50763175424	2373.56765629023	1.1463699142607	0.197072652608326	0.431154592327519	1
TBC1D22B	ENSGALG00000000753	1067.51039972009	997.410333624163	1172.66049886399	1.17570518304442	0.233526338845359	0.217067069219766	0.831047368196463
ACER3	ENSGALG00000000755	30.9600378270511	35.0635173655651	24.8048185192802	0.70742527797968	-0.499350324018776	0.243365829054032	0.874868658328172
TSKU	ENSGALG00000000761	14.7081582122247	19.9050246509537	6.9128585541312	0.347292137304638	-1.52577834641905	0.0145155273230609	0.152277236740468
SSR2	ENSGALG00000000764	1051.60133492848	1007.83526190575	1117.25044446257	1.10856455086709	0.148692779681472	0.504565801050442	1
ZMAT2	ENSGALG00000000766	1051.43612725784	1072.23788967921	1020.23348362577	0.951499190101371	-0.0717256663830545	0.977317760615673	1
RAB7B	ENSGALG00000000769	16.3979600588973	14.1116059673035	19.8274911962878	1.40504852829848	0.490619959860076	0.346107231802076	0.988001371868722
PLA2G15	ENSGALG00000000771	111.513216651266	122.28483653582	95.3557868244348	0.779784227756665	-0.358853120412602	0.363283131454619	1
TLR21	ENSGALG00000000774	86.2657335279424	97.3543456354243	69.6328153667194	0.715251229025591	-0.483478023334918	0.115692979340402	0.580834445797604
CTSS	ENSGALG00000000775	11.7826281540157	12.4355027002727	10.8033163346302	0.868747858049465	-0.202990579211596	0.986226711020177	1
BRPF3	ENSGALG00000000776	493.422263780735	466.957575085149	533.119296824115	1.14168679398102	0.191166921501476	0.432236310635665	1
EYA3	ENSGALG00000000777	337.573845052289	335.293703934526	340.994056728933	1.01700107317112	0.0243212015728365	0.575901178145788	1
ENSGALG00000000779	ENSGALG00000000779	20.4298866077333	13.5850176494838	30.6971900451075	2.25963563958077	1.17609016053941	0.0460235530257153	0.326323975715464
SMPD3	ENSGALG00000000780	2956.69567826807	3125.62477046316	2703.30203997544	0.864883739571487	-0.209421880769736	0.68361645565041	1
MLLT11	ENSGALG00000000781	2.22523835744476	1.97197279940142	2.60513669450978	1.3210814547242	0.401719422454353	0.741556800362272	1
PTAFR	ENSGALG00000000783	1.81225760332367	2.09810335120505	1.38348898150159	0.659399824468602	-0.600774591922602	0.818031475850371	1
PIP5K1C	ENSGALG00000000784	489.848785314615	486.992792259127	494.132774897846	1.0146613723082	0.0209983303627763	0.824035599380868	1
HYAL1	ENSGALG00000000785	409.300080928447	403.175370160598	418.48714708022	1.03797795711956	0.0537758064202965	0.572862005638224	1
CTSE	ENSGALG00000000786	0.370634416186071	0.534015113737674	0.125563369858668	0.235130741862015	-2.0884649202842	0.828151783567313	1
DHX38	ENSGALG00000000787	928.193055812429	894.042704949642	979.418582106609	1.09549418241914	0.131581822970459	0.577198708672133	1
AVT2R	ENSGALG00000000788	8.3949228637372	8.07038545350803	8.88172897908097	1.10053342931969	0.138202968565458	0.566395563932601	1
ENSGALG00000000789	ENSGALG00000000789	0.108700531001563	0.0690694967220379	0.16814708242085	2.43446225035544	1.28360312983388	0.875998654193692	1
DNAJC8	ENSGALG00000000790	1359.02725996448	1370.24637142813	1342.19859276899	0.979530849893872	-0.0298371646323461	0.916839748104697	1
ENSGALG00000000791	ENSGALG00000000791	160.752333292112	156.172888543933	167.621500414379	1.07330729409686	0.102063187184239	0.560510769790201	1
VPS72	ENSGALG00000000793	6.62425081179754	6.51864705516064	6.78265644675289	1.04050064213604	0.0572778554203899	0.934196474023327	1
HARS	ENSGALG00000000794	2173.39877594844	2095.50783250113	2290.2351911194	1.09292609438059	0.128195846686342	0.508069054844796	1
MFSD12	ENSGALG00000000795	127.14314940651	117.105435902467	142.199719662575	1.21428794971574	0.280110575108725	0.500934500704694	1
PRMT7	ENSGALG00000000800	127.414209035722	120.14800386229	138.31351679587	1.15119279846214	0.20312947212531	0.463906369045548	1
DHODH	ENSGALG00000000802	300.304084638853	319.985505995324	270.781952604146	0.846231930917844	-0.240874970871548	0.282633187350175	0.92724984898054
ENSGALG00000000803	ENSGALG00000000803	0.137011762573796	0.105878349919554	0.183711881555158	1.73512225771125	0.7950373195065	0.900385872931324	1
SLC7A6OS	ENSGALG00000000804	120.909512343237	121.457316008425	120.087806845454	0.988724358416772	-0.0163597196783149	0.887929392831627	1
LINGO3	ENSGALG00000000806	324.831338653114	424.974332220127	174.616848302595	0.410887987964759	-1.28318293998895	0.0006892511216239	0.016667545493838
ENSGALG00000000807	ENSGALG00000000807	0.363753725243873	0.606256208739788	0	0	-Inf	0.735761019599395	1
ENSGALG00000000808	ENSGALG00000000808	0.346940534088413	0.354038113586222	0.3362941648417	0.949881247064659	-0.0741809340541261	1	1
C19orf35	ENSGALG00000000810	4.42248154766068	5.31728500354368	3.08027636383618	0.579294952552542	-0.787630000150628	0.508725461467246	1
IST1	ENSGALG00000000811	1401.00747817607	1343.65928446922	1487.02976873636	1.10670151721073	0.146266172702336	0.693598836699874	1
OAZ1	ENSGALG00000000812	2665.00979817271	2713.0096605538	2593.01000460107	0.955768806245888	-0.0652664122671464	0.866284292430504	1
HNRNPR	ENSGALG00000000814	3660.95149832666	3713.12630001534	3582.68929579363	0.964871379618523	-0.0515914554639791	0.880708647098063	1
ENSGALG00000000816	ENSGALG00000000816	440.390280311945	483.30923793167	376.011843882358	0.777994324071905	-0.362168464949912	0.145551827404098	0.662267376989251
ZNF821	ENSGALG00000000817	879.191245766399	796.268987188272	1003.57463363359	1.26034625205904	0.333820136506131	0.195794417864698	0.787024932988794
LRRC32	ENSGALG00000000818	1.46360885881484	2.37891446564585	0.0906504485683192	0.0381058040872892	-4.71384543115824	0.0661507724033411	0.411923411977361
ENSGALG00000000819	ENSGALG00000000819	42.1547482798443	36.0776068287975	51.2704604564144	1.42111589329395	0.507024212471379	0.878310096422478	1
HTR1D	ENSGALG00000000820	3.51045901894698	4.60343630422722	1.87099309102662	0.406434013067269	-1.29890695352988	0.347693920191161	0.991175453891443
ENSGALG00000000823	ENSGALG00000000823	1903.57072624184	1917.61882100335	1882.49858409958	0.981685496346249	-0.0266671941104219	0.842155007508698	1
ENSGALG00000000824	ENSGALG00000000824	0.292429435186272	0.48738239197712	0	0	-Inf	0.787104220021204	1
MAPK13	ENSGALG00000000826	19.9087514870402	22.8091784180612	15.5581110905087	0.682098706290498	-0.551947568582554	0.283028374132889	0.927377386931532
C11orf30	ENSGALG00000000830	301.861952792089	300.963663155742	303.20938724661	1.00746177816724	0.0107251057561364	0.690100972119516	1
IK	ENSGALG00000000833	1298.48240282448	1300.15167126306	1295.97850016661	0.996790242870358	-0.00463814834671711	0.892258107710026	1
RASSF5	ENSGALG00000000834	11.5648681146534	7.67496311769991	17.3997256100836	2.2670761205297	1.18083283257275	0.0238172673709497	0.209254668288704
PLEKHJ1	ENSGALG00000000835	1382.49946854426	1371.675296722	1398.73572627765	1.01972801407178	0.0281844021227835	0.909543891591777	1
RFX5	ENSGALG00000000836	0.78194219846578	0.706054158861752	0.895774257871823	1.26870473975527	0.343356355976379	1	1
FKBP6	ENSGALG00000000837	8.37429035434854	7.36527793786548	9.88780897907312	1.3424895927198	0.424910904158742	0.674833003711387	1
PRKRIR	ENSGALG00000000838	81.8465003182756	83.4400770706443	79.4561351897226	0.952253856650339	-0.0705818691383355	0.982307872567734	1
WNT11	ENSGALG00000000839	29.6172465348293	45.6215407365812	5.61080523220146	0.122985877758891	-3.0234354318182	0.0154243335380302	0.15905555933154
KDM1A	ENSGALG00000000840	4687.71750602926	4604.74621617749	4812.1744408069	1.04504661383958	0.063567294512241	0.634879400804888	1
NDUFA2	ENSGALG00000000842	333.918079799784	330.03977990349	339.735529644226	1.02937751850268	0.0417721796923785	0.847608741725251	1
DOT1L	ENSGALG00000000843	1429.79563895548	1396.17294826435	1480.22967499217	1.06020509624707	0.0843433805589295	0.703631059089878	1
SLC26A8	ENSGALG00000000844	43.4638033828639	46.6902342128731	38.6241571378501	0.827242736923366	-0.273617374956548	0.409140264968762	1
UVRAG	ENSGALG00000000845	60.14812432841	56.0841143730206	66.2441392614941	1.18115691050942	0.240200631946621	0.77003120897183	1
TMCO6	ENSGALG00000000846	180.604891431385	189.889525883272	166.677939753554	0.877762683214099	-0.188097157437971	0.601068215192355	1
GARNL3	ENSGALG00000000847	311.44655078409	306.640383036367	318.655802405675	1.03918407370331	0.0554512256546672	0.814258222523199	1
AP1G1	ENSGALG00000000848	1119.75128245769	1102.19443535303	1146.08655311469	1.0398224817272	0.0563372527974586	0.963394772134272	1
ROBO4	ENSGALG00000000850	3.3379297720821	3.48163158906782	3.12237704660352	0.896814314417314	-0.157118789119069	0.66588989553476	1
TMEM173	ENSGALG00000000852	83.0415066923051	73.5173985258968	97.3276689419176	1.32387259197744	0.404764285463174	0.493810534757689	1
SLC2A8	ENSGALG00000000853	180.441712493118	169.113206023223	197.434472197959	1.16746927599993	0.223384583386085	0.466791212519991	1
ZMPSTE24	ENSGALG00000000855	529.393405774924	540.011009020754	513.467000906178	0.950845431535349	-0.0727172577777385	0.789319993292204	1
EIF2D	ENSGALG00000000856	720.774822572587	719.846905730201	722.166697836167	1.00322261870892	0.00464178069610028	0.785463199418874	1
NMT1	ENSGALG00000000857	886.959478199828	891.595433326735	880.005545509469	0.987000956505551	-0.0188766120849734	0.684230017855241	1
SLC7A6	ENSGALG00000000860	102.880606446545	107.157141990119	96.4658031311833	0.900227472846175	-0.151638501798928	0.968466069455164	1
RLF	ENSGALG00000000862	424.915562600634	434.382795268236	410.714713599231	0.945513307785615	-0.0808303311161322	0.916228665590962	1
DYRK3	ENSGALG00000000863	205.394613652279	193.242746261154	223.622414738968	1.15720987755348	0.210650542791316	0.46800529037594	1
FBXW2	ENSGALG00000000864	337.470719433754	328.576611612489	350.811881165651	1.06767149202752	0.0944678176928159	0.668438495112716	1
ENSGALG00000000865	ENSGALG00000000865	39.6828552184964	39.335827059933	40.2033974563415	1.02205547617155	0.0314735064765356	0.842719657129746	1
SELENBP1	ENSGALG00000000866	0.456498575658493	0.760830959430821	0	0	-Inf	0.435837585185883	1
RNF121	ENSGALG00000000868	239.157221887455	229.46983924187	253.688295855832	1.10554091419585	0.14475241784089	0.612662126577563	1
ZDHHC18	ENSGALG00000000869	222.190601771892	203.229448256417	250.632332045106	1.23324810550526	0.302463071090556	0.343197352156811	0.988001371868722
DCAKD	ENSGALG00000000870	6.35437446576038	6.61964037557069	5.95647560104491	0.899818609939425	-0.152293890017881	0.996409961635982	1
MADPRT	ENSGALG00000000871	2.17218703691511	1.58371694912656	3.05489216859793	1.92893822995501	0.947806944960668	1	1
NDRG4	ENSGALG00000000874	155.708422732375	178.085360607224	122.143015920101	0.685867808019848	-0.543997552150661	0.0181927572867392	0.176652956899716
PHLPP2	ENSGALG00000000875	409.936945372171	385.838469391881	446.084659342607	1.15614355418131	0.20932054320815	0.327764383758892	0.97709673913787
KIF18B	ENSGALG00000000878	312.825327798823	312.676541401643	313.048507394592	1.00118961912295	0.00171523757168025	0.975439886388475	1
GINS3	ENSGALG00000000880	75.0967869213899	80.1821040803049	67.4688111830175	0.841444758239885	-0.249059534715867	0.569888126927798	1
GPATCH3	ENSGALG00000000881	146.233934946641	140.844135868966	154.318633563155	1.09566956842793	0.13181277652248	0.713196938854492	1
ENSGALG00000000882	ENSGALG00000000882	140.170591430342	135.457734796185	147.239876381578	1.08698020532471	0.120325668111407	0.763807288266866	1
MAPKAPK2	ENSGALG00000000883	2025.26547576128	2212.66933783248	1744.15968265447	0.788260429533064	-0.343255741445815	0.141808045955215	0.652489422392111
CXXC5	ENSGALG00000000884	1073.10251111754	1019.14801750372	1154.03425153827	1.13235195645569	0.179322444842435	0.610364484079812	1
CCDC113	ENSGALG00000000886	30.9328019610672	21.2350478175504	45.4794331763423	2.14171559994107	1.09876691622466	0.00286761757599941	0.0469805139236786
NR0B2	ENSGALG00000000887	1.88250077258795	2.15604869687754	1.47217888615357	0.682813374431489	-0.550436777826613	0.865052455327603	1
CSNK2A2	ENSGALG00000000889	1376.70009895775	1244.32061963411	1575.26931794321	1.2659673825918	0.340240234482485	0.0960079373675566	0.523359076654689
SRPK1	ENSGALG00000000890	537.762684099619	549.071235854857	520.799856466762	0.948510543729214	-0.0762642840325786	0.755041216139336	1
NSUN5	ENSGALG00000000891	173.018135163036	161.316708850235	190.570274632238	1.18134244115507	0.240427225992259	0.449288140767446	1
IL10	ENSGALG00000000892	0.269702600018667	0.449504333364444	0	0	-Inf	1	1
TAT	ENSGALG00000000893	1.66083013862988	2.64718296629204	0.181300897136638	0.0684882380421894	-3.86799994440544	0.363424894594547	1
APCDD1	ENSGALG00000000894	28.5175103125636	39.7098050636722	11.7290681859008	0.295369573511982	-1.75940687543396	0.000442335130424938	0.0116871968334653
NUDC	ENSGALG00000000895	1478.44697476118	1505.2523103702	1438.23897134765	0.955480328074656	-0.065701924333813	0.942297262103014	1
LHFPL5	ENSGALG00000000897	60.474877369577	65.7951861113402	52.4944142569322	0.79784582063648	-0.325818114472115	0.275912646678208	0.919620967335339
C11H16ORF80	ENSGALG00000000898	514.415236815233	485.137843982976	558.331326063619	1.15087151618543	0.202726779335712	0.325620084938289	0.97454267413915
PSD2	ENSGALG00000000899	462.373132569773	507.015295895304	395.409887581478	0.779877630483021	-0.35868032443177	0.0358168704127541	0.277979077010051
CLPS	ENSGALG00000000900	0.21517130987326	0.358618849788767	0	0	-Inf	0.933828197285814	1
CHST4	ENSGALG00000000901	0.996253706108737	0.484769920644902	1.76347938430449	3.6377656888416	1.86305262093533	0.484352536375345	1
KDF1	ENSGALG00000000902	39.6532463427522	47.4371931437211	27.9773261412989	0.589776171126643	-0.761760560876827	0.0511495818510512	0.34815754049515
TERF2IP	ENSGALG00000000903	104.782580472157	104.384827698402	105.379209632788	1.00952611558894	0.0136782324557291	0.778586558361133	1
USB1	ENSGALG00000000904	79.9484899220309	82.996159779447	75.3769851359067	0.908198467690705	-0.138920492233116	0.683412739517971	1
PSMB4	ENSGALG00000000905	1597.86114622305	1667.97635735685	1492.68832952235	0.894909764720964	-0.160185874580406	0.453948863545532	1
RALGPS1	ENSGALG00000000906	51.3654904290086	53.6248599803445	47.9764361020049	0.894667811153074	-0.16057598364229	0.63191528632777	1
KARS	ENSGALG00000000907	1618.53449936674	1661.75127943601	1553.70932926284	0.934983079892772	-0.0969878376685454	0.613415621454464	1
ADAT1	ENSGALG00000000908	492.684515068734	477.734508571665	515.109524814339	1.07823386331127	0.108670125073104	0.705658686895495	1
GFAP	ENSGALG00000000909	7.9520545871801	7.75483357565429	8.24788610446882	1.06358002708948	0.0889285902721987	1	1
IL19	ENSGALG00000000911	0.230546497362301	0.384244162270502	0	0	-Inf	0.788069067657178	1
KCNAB2	ENSGALG00000000912	739.755904098323	486.00196436679	1120.38681369562	2.30531334406306	1.20496285876824	0.00568586928854277	0.0767820600267265
ENSGALG00000000913	ENSGALG00000000913	706.407569525566	657.885759230368	779.190284968362	1.18438539523929	0.244138605738074	0.364368517497929	1
FAM187B	ENSGALG00000000914	1.00569712867245	0.701472560588743	1.46203398079801	2.08423545401538	1.05951826665313	0.781195204333593	1
ENSGALG00000000915	ENSGALG00000000915	14.3566803008708	11.760870427583	18.2503951108024	1.55178948898198	0.63393285919995	0.635765178427188	1
NRG2	ENSGALG00000000917	13.3589302675243	11.3214787865625	16.415107488967	1.44990842613688	0.535961784840118	0.494497024166729	1
ENSGALG00000000918	ENSGALG00000000918	21.1849324270669	15.3003116642883	30.011863571235	1.96151975395928	0.97197186449764	0.0824544748992229	0.473656587881007
PIGR	ENSGALG00000000919	0.471479098923686	0.449504333364444	0.50444124726255	1.12221665025321	0.166351223249036	0.667330177140856	1
CGN	ENSGALG00000000920	219.76243051717	213.821313873863	228.67410548213	1.06946356908568	0.0968873384219698	0.909303044593655	1
NHE1	ENSGALG00000000921	1474.67299449675	1494.73540021239	1444.5793859233	0.966444887649034	-0.0492406310307363	0.484460286482429	1
ANGPTL2	ENSGALG00000000927	75.093734927335	92.199212722087	49.4355182352071	0.536181565717041	-0.899206475540368	0.0128037513193789	0.138742439135832
HIP1	ENSGALG00000000930	10040.1339046981	7041.79740500047	14537.6386542445	2.06447840205132	1.04577732555384	0.00506988282600158	0.0706702451381325
ZBTB43	ENSGALG00000000934	58.1475810832981	57.6495194681184	58.8946735060676	1.02159868892988	0.0308285786697493	0.701357322902855	1
TUFT1	ENSGALG00000000935	107.174120994735	108.191849324903	105.647528499483	0.976483248587615	-0.0343327997633819	0.866085244665308	1
LMX1B	ENSGALG00000000936	41.1873314354989	22.8675890775679	68.6669449723953	3.00280649348184	1.58631150789903	0.0701057588469726	0.425696340724216
CDON	ENSGALG00000000939	1058.3829517519	1038.77949689515	1087.78813403702	1.04717905704564	0.0665081496470095	0.824280581729007	1
ALC	ENSGALG00000000940	0.13451766593668	0	0.3362941648417	Inf	Inf	0.565176270327053	1
WDTC1	ENSGALG00000000943	328.134728756587	339.184910038799	311.559456833268	0.918553413233001	-0.122564479412619	0.887331140149887	1
SUPT4H1	ENSGALG00000000944	395.757238448994	387.576389976611	408.028511157568	1.05276926487238	0.0741892759644244	0.883335933076409	1
PFDN1	ENSGALG00000000946	771.354285216061	796.252720167003	734.006632789649	0.921826216977572	-0.117433296006817	0.472191323746548	1
FKBP51	ENSGALG00000000947	594.812961113067	657.052022978262	501.454368315275	0.763188226774344	-0.389889178922972	0.0629583938280527	0.39860483720998
HBEGF	ENSGALG00000000949	2.16314255998247	1.43307468100195	3.25824437845326	2.27360403588683	1.18498102063138	0.448207118577592	1
MVB12B	ENSGALG00000000950	1676.35032541126	1838.82917556568	1432.63205017963	0.779100130243965	-0.360119338971209	0.0773922433481232	0.454094488296081
CCL4	ENSGALG00000000951	0.051865333588491	0.0864422226474851	0	0	-Inf	1	1
TEAD3	ENSGALG00000000953	147.123104097431	133.609684687226	167.393233212738	1.25285254287215	0.325216623609668	0.454197426538078	1
SMPD2	ENSGALG00000000954	44.2107508796143	35.7901235441108	56.8416918828695	1.58819490558095	0.6673879729723	0.282638753822557	0.92724984898054
TMEM222	ENSGALG00000000955	1218.79612840825	1220.4618516148	1216.29754359843	0.99658792447232	-0.00493100171023267	0.571342856534405	1
CCL4	ENSGALG00000000956	0.0725203588546554	0	0.181300897136638	Inf	Inf	0.623034859733295	1
ESAM	ENSGALG00000000957	72.5245519152494	50.1451665729515	106.093629928696	2.11572993329976	1.08115548342772	0.0986560518397624	0.531289687922562
SNX27	ENSGALG00000000958	550.740386326414	524.191245671786	590.564097308356	1.12661953473013	0.172000392147186	0.480364431526305	1
YTHDF2	ENSGALG00000000959	1072.49230945071	1066.47363408441	1081.52032250017	1.01410882363601	0.020212475710029	0.767045088509202	1
PUS3	ENSGALG00000000962	156.377193159142	147.282160615042	170.019741975292	1.15438109588628	0.207119579600078	0.379822323063788	1
NPHP4	ENSGALG00000000966	571.183640443289	477.844628571988	711.19215825024	1.48833347855264	0.57369781539163	0.0194079850168047	0.185595753117113
STT3A	ENSGALG00000000970	328.468039211248	345.431598764522	303.022699881338	0.877229242967742	-0.188974188961878	0.338535066665851	0.988001371868722
PBX3	ENSGALG00000000972	145.478449365694	141.458936937677	151.50771800772	1.07103673537764	0.0990079637840095	0.684554387428426	1
IGSF1	ENSGALG00000000974	1.31209464636174	1.50689032448814	1.01990112917216	0.676825056606955	-0.563145115712221	0.711813961308003	1
C1orf174	ENSGALG00000000975	204.493185761869	194.845219864246	218.965134608303	1.12379012818925	0.168372632274538	0.412115107442471	1
DFFB	ENSGALG00000000976	41.5182998681485	35.229364711768	50.9517026027194	1.44628502442735	0.532351897245166	0.142864129689305	0.654802564483654
MAPKAP1	ENSGALG00000000977	203.860417551933	209.110963512774	195.98459861067	0.937227753716978	-0.0935284181543055	0.934809138737739	1
CEP104	ENSGALG00000000978	146.424054522835	132.013035354022	168.040583276054	1.27290901860877	0.348129306047846	0.0654896131333878	0.408985876078063
ENSGALG00000000979	ENSGALG00000000979	0	0	0	NA	NA	NA	NA
LRRC47	ENSGALG00000000980	41.6977977061974	35.7369270073647	50.6391037544464	1.41699659134124	0.50283628778239	0.104766908012359	0.548515247591758
GMEB1	ENSGALG00000000981	673.316522878242	643.305820532303	718.332576397151	1.11662688797494	0.159147201228229	0.871896970864425	1
CCDC27	ENSGALG00000000982	313.41721741908	282.429698732961	359.898495448258	1.27429408827343	0.34969826874896	0.117399687411088	0.585563388139496
L3MBTL1	ENSGALG00000000983	133.427485372544	135.929321679662	129.674730911868	0.953986449056706	-0.0679593213374322	0.404057033573922	1
ENSGALG00000000984	ENSGALG00000000984	0.327106960102287	0.484744634458265	0.0906504485683192	0.187006605384353	-2.41883886548596	0.968769746609747	1
EFTUD2	ENSGALG00000000988	1185.20922971787	1244.28097545898	1096.60161110619	0.881313491674731	-0.18227280396409	0.558750216979097	1
SRSF6	ENSGALG00000000990	2390.11743053518	2294.99461171774	2532.80165876135	1.10361987162384	0.142243339001242	0.41978168649406	1
TAF12	ENSGALG00000000991	473.287407586978	474.484919358126	471.491139930257	0.993690464531689	-0.009131573915327	0.990824022031862	1
GAPVD1	ENSGALG00000000993	448.578409944539	447.511527352202	450.178733833044	1.00596008441754	0.00857306145026723	0.770928910605971	1
RAB42	ENSGALG00000000994	7.34326766603306	7.47346607391373	7.14797005421206	0.956446444463322	-0.0642439067344972	0.979244233306352	1
AP3D1	ENSGALG00000000996	4433.37661245106	4293.47794266339	4643.22461713258	1.08145999097697	0.112980293236276	0.877406754866466	1
GJC1	ENSGALG00000000997	292.650753257105	320.207303413467	251.315928022563	0.784853828577582	-0.349504103841409	0.133904421464658	0.631478234309033
MTFR1L	ENSGALG00000000998	383.886390479326	376.326224929093	395.226638804676	1.05022348330666	0.0706963602258264	0.753749934229796	1
ZNF319	ENSGALG00000000999	588.140879555435	602.224644024377	567.015232852021	0.941534423206151	-0.0869142530686228	0.786136566315791	1
HSPA5	ENSGALG00000001000	4222.31528148435	4235.95010988864	4201.86303887791	0.991952910179194	-0.0116564600246638	0.829480446399123	1
MAP2K4	ENSGALG00000001001	473.779573711087	431.085170679946	537.821178257798	1.24759842100228	0.319153631908044	0.175356328078942	0.742945450450331
RABEPK	ENSGALG00000001002	284.056089442979	268.427827188418	307.498482824819	1.14555367096488	0.19604505272462	0.457264738538293	1
SEPN1	ENSGALG00000001003	202.805856500124	232.923227808768	157.629799537157	0.676745728710975	-0.563314218005956	0.0482342287654049	0.335273338711636
ENSGALG00000001004	ENSGALG00000001004	4.38628062515907	5.30362552018699	3.0102632826172	0.567585941194254	-0.817089239845	0.504862511988778	1
STT3A	ENSGALG00000001005	1295.28775284997	1312.69741062064	1269.17326619396	0.966843734074172	-0.0486453616422755	0.676119848142097	1
TP73	ENSGALG00000001006	24.7308290961439	26.1253670979408	22.6390220934485	0.866553262527471	-0.206639667806968	0.89726140281424	1
MMP15	ENSGALG00000001007	5018.89246523807	4994.29363309367	5055.79071345467	1.01231346910672	0.0176560986280802	0.803746280719514	1
ENSGALG00000001009	ENSGALG00000001009	14.1602520516402	15.3053473483143	12.4426091066289	0.812958296434826	-0.298746748823024	0.354427803541738	0.998572136611732
CNGB1	ENSGALG00000001011	29.2121742497113	29.3519937806164	29.0024449533535	0.988091138548355	-0.0172839770979941	0.406063939945319	1
PPP6C	ENSGALG00000001013	648.117039925062	604.380280816437	713.722178588	1.18091572680673	0.239906013967878	0.438273580848257	1
ARPC5L	ENSGALG00000001014	221.453664107167	220.29536260807	223.191116355812	1.01314486929484	0.0188404794400829	0.969018291033435	1
WRAP73	ENSGALG00000001017	104.487994055089	105.276827200172	103.304744337465	0.981267645357915	-0.0272814029216231	0.77856800745794	1
EI24	ENSGALG00000001018	1474.35410028771	1494.64226597403	1443.92185175822	0.966065181367826	-0.0498075624891813	0.90003055481951	1
BTBD2	ENSGALG00000001019	271.102252891983	272.476002324824	269.041628742721	0.987395684196771	-0.0182997556636531	0.934996431136503	1
KIFC3	ENSGALG00000001020	446.470669834999	404.113178450349	510.006906911975	1.26203978021132	0.335757385605003	0.419715745857465	1
MYOCD	ENSGALG00000001021	16.106483481895	7.77515047694965	28.603482989313	3.67883336459036	1.87924832987879	0.000195268808085142	0.00636015551306922
CCDC43	ENSGALG00000001022	581.568284921949	564.105252332768	607.76283380572	1.07739261652398	0.107544083394584	0.756423773107335	1
ENSGALG00000001023	ENSGALG00000001023	268.055384442061	307.144338075158	209.421953992415	0.681835632409311	-0.552504098875417	0.0364625254775708	0.281760954915501
TPRG1L	ENSGALG00000001024	719.962222341588	746.543883563097	680.089730509324	0.91098426426508	-0.134501960797249	0.594005640598481	1
GOLGA1	ENSGALG00000001025	194.968908774399	182.415007727944	213.799760344081	1.17205137344261	0.229035807461973	0.345817242787064	0.988001371868722
EPB41L1	ENSGALG00000001026	5359.0861486191	5355.11168811602	5365.04783937372	1.00185545173217	0.00267437069629048	0.815992344812277	1
C17orf104	ENSGALG00000001027	0.125577789377346	0.209296315628909	0	0	-Inf	1	1
RNF43	ENSGALG00000001028	25.4271877374116	25.4357257761001	25.4143806793788	0.999160822187296	-0.00121118594010455	0.493922741565231	1
SCAMP4	ENSGALG00000001030	252.871442834159	250.828768119176	255.935454906634	1.02035925474478	0.0290771951238824	1	1
HSF5	ENSGALG00000001031	2.47015491764694	2.99589996772264	1.68153734253339	0.561279535581964	-0.833208635716911	0.598404178990411	1
STUB1	ENSGALG00000001032	692.427878301216	694.248129889107	689.697500919379	0.993445241299454	-0.00948764656986628	0.999223650760712	1
FOXRED1	ENSGALG00000001033	268.729314955419	253.581369571415	291.451233031426	1.14934008568538	0.200805749537808	0.737126055270462	1
C20H20ORF4	ENSGALG00000001034	101.652994147608	119.818560101639	74.4046452165607	0.620977627785253	-0.687386802069107	0.0487900030190952	0.338024286362958
ENSGALG00000001035	ENSGALG00000001035	16.6254895566226	10.7016537867676	25.511243211405	2.38385988929572	1.25329944429068	0.0162607137218157	0.165093684990507
ELAC2	ENSGALG00000001036	589.695472923398	503.378136173869	719.171478047691	1.42869033509093	0.514693249924751	0.0533891138952088	0.359119340517965
SCAI	ENSGALG00000001037	226.78967199112	225.323267939341	228.989278068789	1.01627000248565	0.023283748071879	0.808120107152813	1
MAN1C1	ENSGALG00000001038	80.4850044019636	79.6081918363489	81.8002232503857	1.0275352493691	0.0391878860896459	0.454993358224442	1
RPL35	ENSGALG00000001039	3438.6605688399	3425.91931839604	3457.77244450569	1.00929768717512	0.0133517527096797	0.971622348270179	1
MEGF6	ENSGALG00000001040	16.663456912831	22.3408351755633	8.14738951873247	0.364685986656585	-1.45527333083021	0.00945693760543318	0.110976063155851
KATNB1	ENSGALG00000001041	172.836058815288	151.536207457846	204.785835851452	1.35139871379201	0.434453387132826	0.0585027984763746	0.379766450829914
MTMR4	ENSGALG00000001042	17.3936178678963	19.8367339797091	13.7289437001771	0.692096980995982	-0.530953883327834	0.367572479936017	1
REXO1	ENSGALG00000001043	1224.32583202964	1183.83817935138	1285.05731104702	1.08550081713963	0.118360811980561	0.688674629451861	1
SLC4A9	ENSGALG00000001045	0.372239645500001	0.620399409166669	0	0	-Inf	0.475984862150431	1
DLGAP4	ENSGALG00000001046	1196.2134246207	1318.63664030059	1012.57860110085	0.767898123072047	-0.38101317337848	0.0635638794285014	0.400929169495273
OLFML2A	ENSGALG00000001048	269.968443258301	291.679079732203	237.402488547447	0.813916749755968	-0.297046856730451	0.0815218717119119	0.470483451763219
ENSGALG00000001049	ENSGALG00000001049	80.4627817197373	86.9731338682658	70.6972534969447	0.812863126261801	-0.298915649951898	0.414437912286987	1
LDLRAP1	ENSGALG00000001051	166.820304670042	172.524473334933	158.264051672706	0.917342615881852	-0.124467432041292	0.817762139394368	1
SRPR	ENSGALG00000001053	1546.65321510147	1501.79812396592	1613.9358518048	1.0746689758426	0.103892343113483	0.798525597916951	1
C20H20ORF24	ENSGALG00000001054	906.054963227368	921.365998994212	883.088409577103	0.95845560889061	-0.0612164802254784	0.663373192366551	1
NSF	ENSGALG00000001055	467.577177398722	490.581746931437	433.070323099649	0.882768928539394	-0.179892243963784	0.526273150773353	1
ABHD11	ENSGALG00000001056	49.7572649202405	51.3377494211161	47.3865381689271	0.923034973353081	-0.115542782956544	0.356560521345181	0.999780374497401
ARHGEF16	ENSGALG00000001058	262.527572256989	291.708344938002	218.756413235469	0.749914827709034	-0.415201345438185	0.126994955415976	0.612884237515459
GGT7	ENSGALG00000001062	188.097225852714	195.438912048767	177.084696558633	0.906087199843017	-0.142278196130861	0.543681168038596	1
PRDM16	ENSGALG00000001063	483.068953851443	713.802153677914	136.969154111738	0.191886720159074	-2.38167322401895	0.00445385804458872	0.0640289677863096
DDA1	ENSGALG00000001064	1579.38891791269	1589.62447767918	1564.03557826295	0.983902550712111	-0.0234126620122763	0.846978665675458	1
DRC7	ENSGALG00000001065	15.1247635336351	13.4177391708946	17.6853000777459	1.31805364916531	0.398409094025415	0.252090032617495	0.88541506119806
TMEM57	ENSGALG00000001067	953.634999818502	967.11103305499	933.420949963771	0.965164203550862	-0.0511536856715837	0.695723566448908	1
ZPD	ENSGALG00000001069	0.173078978178566	0.204756050391831	0.125563369858668	0.613233990489578	-0.705490429606779	1	1
FAM118B	ENSGALG00000001070	200.384312761884	180.605456053691	230.052597824174	1.27378542625968	0.349122270888381	0.210142603007176	0.818194116338125
ELN	ENSGALG00000001071	253.953855840122	391.943415605829	46.969516191562	0.119837492661947	-3.06084875090811	0.00154639472393649	0.0300119529883981
NR6A1	ENSGALG00000001073	1071.7064965747	917.743082476368	1302.6516177222	1.41940772161118	0.505289059769357	0.142735131083177	0.654764974041553
LIMK1	ENSGALG00000001076	692.435625536557	653.33277836441	751.089896294778	1.14962836883081	0.20116756804441	0.687038244486633	1
TIRAP	ENSGALG00000001077	422.629645472711	388.389231586991	473.99026630129	1.2204001237741	0.287354231348665	0.432149268923164	1
ENSGALG00000001078	ENSGALG00000001078	0.292429435186272	0.48738239197712	0	0	-Inf	0.787104220021204	1
Wnt3	ENSGALG00000001079	5.24988528362756	5.89196298113205	4.28676873737082	0.727562062269981	-0.458857777299164	0.666033234978997	1
NR5A1	ENSGALG00000001080	10.9069100490955	12.1335678069136	9.06692341236845	0.747259467013667	-0.420318825396635	0.512975058936391	1
TTC34	ENSGALG00000001081	4.47342495063941	1.57411513988463	8.82238966677157	5.60466603949835	2.48662841094084	0.0121413060839315	0.133862140680191
DCPS	ENSGALG00000001082	363.140792338493	358.015932403588	370.82808224085	1.03578653539592	0.0507267095325502	0.630309936491256	1
ATP8B3	ENSGALG00000001084	48.8752243615734	43.5659452798534	56.8391429841533	1.30466910838356	0.383683955281544	0.393041197580486	1
ADGRG1	ENSGALG00000001085	449.754108105593	448.30440231298	451.928666794513	1.0080843829836	0.0116164065131078	0.44862285317742	1
C1orf116	ENSGALG00000001091	12.7701873516039	17.8811001736287	5.10381811856675	0.285430877798779	-1.80878668145584	0.0729058014732989	0.436214747167484
TCF3	ENSGALG00000001093	3132.3849305961	3025.02656870489	3293.4224734329	1.08872513964164	0.122639776160346	0.450615208601312	1
ADGRD2	ENSGALG00000001094	4.11534098881857	5.11872566284481	2.61026397777921	0.509944105175685	-0.971588972519128	0.535756403196893	1
CCDC183	ENSGALG00000001095	0	0	0	NA	NA	NA	NA
UQCR11	ENSGALG00000001096	731.649680580041	745.662004830597	710.631194204207	0.953020523508707	-0.0694208116593735	0.920484216121106	1
WNT9b	ENSGALG00000001097	0.696943407682364	1.07786343289816	0.125563369858668	0.116492837613994	-3.10168683920458	0.390540565119665	1
ANKHD1	ENSGALG00000001099	2887.69489787005	2786.29792192279	3039.79036179094	1.09097822521908	0.12562230726927	0.837001727772941	1
ST3GAL4	ENSGALG00000001100	850.102593449075	771.04691661835	968.686108695161	1.25632576671678	0.329210605223236	0.318521784035775	0.965128656271731
MBD3	ENSGALG00000001101	853.173405322523	866.083096565883	833.808868457482	0.962735413915394	-0.0547887344930793	1	1
PSMB7	ENSGALG00000001103	1620.96847607164	1713.66943428667	1481.91703874909	0.864762485167361	-0.209624156963911	0.440788277394738	1
SBDS	ENSGALG00000001104	51.8536668917701	52.4360877226561	50.980035645441	0.972231870445477	-0.0406276674261474	0.999536725460232	1
MEX3D	ENSGALG00000001106	841.994452680839	785.802031150397	926.283084976503	1.17877410372743	0.237287271619348	0.266993346916251	0.904800825076832
ENSGALG00000001107	ENSGALG00000001107	72.3023196284511	66.3944467495731	81.164128946768	1.22245357737377	0.289779679930645	0.315583722781947	0.961433116936042
MIER2	ENSGALG00000001108	207.436065157955	209.016612121571	205.06524471253	0.981095438448968	-0.027534609941499	0.777479766731928	1
GTSF1	ENSGALG00000001109	34.8044419105478	29.1734414245384	43.2509426395618	1.48254510018768	0.568075993356391	0.0639893643084654	0.402439134566493
ENSGALG00000001110	ENSGALG00000001110	95.989843334778	98.458260228926	92.2872179935561	0.937323265503356	-0.0933814022776916	0.552050552484186	1
DNAH9	ENSGALG00000001111	456.263278896175	249.576383415665	766.29362211694	3.07037713917303	1.61841587494306	1.10310492246106e-07	1.1927715940154e-05
SRA1	ENSGALG00000001113	0	0	0	NA	NA	NA	NA
MMEL1	ENSGALG00000001115	1.32568061154425	0.884859337099601	1.98691252321121	2.24545579156562	1.16700831868088	0.214683958303026	0.827832609006482
PFKFB2	ENSGALG00000001117	138.412054192149	141.539855335277	133.720352477455	0.944754056450747	-0.0819892869498231	0.664998861912748	1
NEK6	ENSGALG00000001118	1009.85937059971	1177.6893161603	758.114452258828	0.643730432004392	-0.635471421807903	0.0926228669721597	0.510792335236632
SH3GL1	ENSGALG00000001121	625.689022839176	645.823403376901	595.487452032588	0.922059264063341	-0.117068614056467	0.803691542922603	1
CALN1	ENSGALG00000001122	10.4799594518544	14.1335568099037	4.99956341478047	0.353737101143369	-1.49925055317825	0.00799685978737217	0.0985801819716937
LHX2	ENSGALG00000001124	6.4645028179501	7.63780940905985	4.70454293128547	0.615954481098339	-0.699104354876485	0.231234885141822	0.855031502855901
CHAF1A	ENSGALG00000001126	528.013058202414	508.213193307439	557.712855544875	1.09739940420534	0.134088697659772	0.597902122978957	1
KIRREL3	ENSGALG00000001129	752.975285755373	556.464349354977	1047.74169035597	1.88285501410909	0.912921912071626	0.0108747176904743	0.12377554616421
WBSCR17	ENSGALG00000001130	187.070295838955	214.985336876178	145.197734283122	0.675384360593622	-0.566219322641853	0.0175015584307556	0.172486062190611
ENSGALG00000001131	ENSGALG00000001131	0.528913428447723	0.508578425362871	0.559415933075	1.09996001634528	0.137451082596497	1	1
APBB3	ENSGALG00000001132	207.085535798991	213.179258463922	197.944951801596	0.928537575502896	-0.106967801425854	0.49696401843554	1
ENSGALG00000001136	ENSGALG00000001136	5.99542093993506	7.35611902700647	3.95437380932794	0.537562510178298	-0.89549556738418	0.617058579919969	1
ENSGALG00000001137	ENSGALG00000001137	0.0414416980332228	0.0690694967220379	0	0	-Inf	1	1
ENSGALG00000001138	ENSGALG00000001138	124.008370104249	193.226922501292	20.1805415086837	0.104439594894178	-3.25925932811491	6.42202929362051e-15	3.88866717787309e-12
HES5	ENSGALG00000001141	77.5734424520137	87.4808418298371	62.7123433852784	0.716869454768885	-0.480217673456716	0.527837050842268	1
ETS1	ENSGALG00000001143	304.522322882127	479.589345319078	41.9217892266995	0.087411844395351	-3.51602741013269	1.45268195869577e-25	3.66511658178943e-22
ZNF346	ENSGALG00000001144	103.824189917898	95.0919416808691	116.922562273441	1.22957382304629	0.298158356280466	0.193098102777581	0.782000745682154
UBXN6	ENSGALG00000001146	100.891937645752	98.1773254097621	104.963855999737	1.06912523397485	0.0964308557265397	0.521239827796836	1
ADGRG5	ENSGALG00000001149	1.94471400754898	2.61105550572484	0.945201760285196	0.361999872546871	-1.46593890552372	0.23133664427155	0.855182935526917
ENSGALG00000001150	ENSGALG00000001150	327.867745398706	154.549521143319	587.845081781786	3.80360338507072	1.92736681922084	6.34680817119346e-08	7.3906140073482e-06
AUTS2	ENSGALG00000001153	5606.24303114093	5467.22352102636	5814.77229631279	1.06356952005891	0.0889143379212806	0.705163035353559	1
RNF222	ENSGALG00000001156	0	0	0	NA	NA	NA	NA
DENND1A	ENSGALG00000001157	197.578056263996	214.070988062973	172.838658565531	0.807389455850448	-0.308663348905699	0.336082094969908	0.985454471238732
UIMC1	ENSGALG00000001158	131.324423621863	129.536123119231	134.00687437581	1.03451354841355	0.0489525394473598	0.562228237098634	1
DOK4	ENSGALG00000001160	527.178873956684	486.60755176111	588.035857250047	1.20843964529908	0.27314542047454	0.990773153887825	1
FLI1	ENSGALG00000001161	29.7555478900082	48.4808754657491	1.66755652639696	0.0343961719003003	-4.86160817972435	0.000208982227304562	0.00670248507825521
PHB	ENSGALG00000001162	575.607816543396	585.934381678449	560.117968840817	0.955939754271324	-0.0650083960880089	0.875477174990706	1
NDEL1	ENSGALG00000001163	480.831513869073	481.351966440047	480.050835012613	0.997296923004062	-0.00390499591040162	0.97040936448768	1
PANK4	ENSGALG00000001165	368.38220062907	339.049744921929	412.380884189783	1.21628430743913	0.282480499332591	0.202949380158747	0.802713382052433
ENSGALG00000001166	ENSGALG00000001166	661.88392038016	731.891734552798	556.872199121203	0.760866905351055	-0.394283982529284	0.0422157090462529	0.31047362356565
KCNJ1	ENSGALG00000001167	0.102259720554691	0.170432867591151	0	0	-Inf	1	1
POLR2C	ENSGALG00000001168	718.892990600929	711.048519623827	730.659697066582	1.02758064590744	0.0392516229921761	0.805439735768121	1
CRB2	ENSGALG00000001169	106.41121188837	112.941626334656	96.6155902189424	0.855447131004313	-0.225249399956208	0.23766864458449	0.866528887697499
SEMA6B	ENSGALG00000001171	1697.10997962639	1712.62167536184	1673.84243602323	0.977356797536497	-0.0330427608750928	0.827187640776207	1
KBP	ENSGALG00000001172	1.23649875076198	1.48280255691275	0.867043041535826	0.584732631794918	-0.7741509897769	0.901059634706006	1
WBSCR16	ENSGALG00000001174	209.280266590609	220.15629260706	192.966227565933	0.876496534715651	-0.190179707677139	0.407252510144198	1
C4BPA	ENSGALG00000001175	708.392994129677	626.44812384756	831.310299552853	1.32702177228508	0.408192041024638	0.0680358590186347	0.41866944464394
CD34	ENSGALG00000001177	4.53060158758733	6.17914413829507	2.05778776152572	0.333021485738233	-1.58631283540452	0.0360749997534524	0.279479706380636
ARMC8	ENSGALG00000001179	191.157258773946	190.799898047078	191.693299864249	1.00468240196308	0.00673951182472515	0.956058998263641	1
KCNJ5	ENSGALG00000001181	28.1453283685668	42.4462181285877	6.69399372853553	0.157705303880232	-2.66469691381389	0.0176622094734917	0.173392040862332
NCOA6	ENSGALG00000001182	990.99910408518	992.934313217631	988.096290386504	0.995127549963049	-0.00704664068274081	0.960660306963765	1
MYH10	ENSGALG00000001183	6046.64857998986	6305.0028925874	5659.11711109355	0.897559796165487	-0.155920039229959	0.556757960308082	1
COQ9	ENSGALG00000001184	171.296333136181	179.061371461354	159.648775648421	0.891586914282497	-0.165552652401729	0.505966132826313	1
DHX8	ENSGALG00000001186	329.856707098372	321.201335204475	342.839764939218	1.06736718488722	0.0940565629367043	0.624050452349508	1
STRBP	ENSGALG00000001187	479.643425852994	484.513631995665	472.338116638988	0.974870644389244	-0.0367172945676302	0.960504803773141	1
ETV4	ENSGALG00000001188	560.103528111406	794.265913162313	208.859950535046	0.262959730581267	-1.92708621148728	1.64511235286138e-07	1.68268316200105e-05
NCF1	ENSGALG00000001189	35.2642446615339	42.4586425311957	24.4726478570411	0.576387901216114	-0.794888042231583	0.0277933540273621	0.233208186909397
DBR1	ENSGALG00000001190	363.256597524158	367.865322411468	356.343510193193	0.96867926516491	-0.0459090341515631	0.917693650442641	1
GGMOXr1	ENSGALG00000001191	191.276082117362	227.953043488826	136.260640060168	0.597757494151849	-0.742367782609708	0.177452449243396	0.748834415021325
ARHGAP32	ENSGALG00000001192	3736.68851603844	3668.80980003331	3838.50659004614	1.04625390774177	0.0652330112287997	0.862278280650259	1
CIAPIN1	ENSGALG00000001194	1209.05426970348	1268.38097579691	1120.06421056334	0.883066075521679	-0.179406703150721	0.570126464816696	1
BARX2B	ENSGALG00000001197	80.3760904229621	82.5800186504355	77.0701980817521	0.933279010361978	-0.0996196454389903	0.644797303134877	1
GFOD2	ENSGALG00000001201	1065.74911155682	1107.94757897007	1002.45141043694	0.904782346624017	-0.144357313975239	0.50968924892032	1
CCDC42	ENSGALG00000001202	0.0635270099517325	0.105878349919554	0	0	-Inf	1	1
TMEM45B	ENSGALG00000001203	3.419833645134	2.42875422009389	4.90645278269417	2.02015203601149	1.01446387384134	0.340004083009118	0.988001371868722
ENKD1	ENSGALG00000001204	141.694127580642	142.863079106584	139.940700291729	0.979544198311209	-0.0298175046448295	0.406414393012703	1
ENSGALG00000001206	ENSGALG00000001206	10.7186779067265	7.50490883454829	15.5393315149938	2.07055566664044	1.0500179899121	0.264763898843702	0.90188926658325
PLCH2	ENSGALG00000001207	117.770245850138	94.236101492685	153.071462386317	1.62433992877135	0.699853579711636	0.0633185060450706	0.399881328539958
PPP2R3A	ENSGALG00000001208	134.023423623348	146.054014890254	115.977536722989	0.794072910697698	-0.332656615135322	0.255987890246504	0.89022391053333
ENSGALG00000001209	ENSGALG00000001209	6.75811406031469	8.02462044984077	4.85835447602558	0.60543106136839	-0.723965401002763	0.59157227412319	1
ENSGALG00000001211	ENSGALG00000001211	5.78330956032177	6.74943402633574	4.33412286130082	0.642146118384064	-0.639026479343025	0.209319522675309	0.816459400736622
ENSGALG00000001212	ENSGALG00000001212	5.90509981607561	5.60490319321818	6.35539475036176	1.13389911141582	0.181292282312674	0.97992136127499	1
MSL2	ENSGALG00000001213	143.753976655598	154.234672338854	128.032933130715	0.830117710818139	-0.268612169545016	0.547577089905347	1
PARD6A	ENSGALG00000001214	33.0173175982254	29.79660113763	37.8483922891185	1.2702251546845	0.345084245624304	0.299921056058021	0.9468623454862
PCCB	ENSGALG00000001217	274.893689329332	274.856944422239	274.948806689973	1.00033421847109	0.000482094772816678	0.792067272564527	1
PIGU	ENSGALG00000001219	313.628559385795	312.502228439992	315.318055804499	1.00901058331188	0.0129413066657711	0.735286695573028	1
HERPUD1	ENSGALG00000001220	106.38478248182	100.736384294146	114.857379763331	1.14017770806576	0.189258700323858	0.284553407966724	0.929356955728212
PEX10	ENSGALG00000001223	195.355169668155	201.450782094256	186.211751029003	0.924353577053265	-0.113483288388612	0.911219254199313	1
RABGAP1	ENSGALG00000001225	897.126668463957	902.64603500806	888.847618647801	0.984713369554505	-0.0222242489987632	0.942255281939956	1
ABCA2	ENSGALG00000001226	2147.97577501444	1763.95008174084	2724.01431492483	1.54426950236398	0.626924550400655	0.0141162957101792	0.14933087663221
PIK3R6	ENSGALG00000001227	84.9660405180662	95.2198484936259	69.5853285547265	0.730785961704031	-0.452479174625442	0.115692088890192	0.580834445797604
SKI	ENSGALG00000001229	284.696369415121	306.267472522964	252.339714753357	0.823919408334936	-0.279424867772284	0.235843026466479	0.863071498929098
SAMHD1	ENSGALG00000001231	186.014749338699	190.466584142182	179.336997133474	0.94156672122392	-0.0868647642876201	0.594490318360879	1
RHD	ENSGALG00000001233	88.6313131496006	86.7142933149979	91.5068429015047	1.05526827704283	0.0776098167115793	0.953596396975514	1
CETP	ENSGALG00000001234	1.4205366703776	1.17233103583216	1.79284512219576	1.52929937653927	0.612870857169891	1	1
ANKRD24	ENSGALG00000001235	322.389938577541	352.947854470247	276.553064738482	0.783552191168781	-0.351898721360341	0.0207050301030963	0.192408069797834
ZBTB26	ENSGALG00000001236	347.967886530019	346.089186617163	350.785936399304	1.0135709232295	0.0194470429355741	0.636765679798895	1
STX8	ENSGALG00000001238	300.48035824367	312.572461990769	282.342202623022	0.903285596001606	-0.146745891464776	0.739000538874231	1
SLC26A2	ENSGALG00000001239	12.0997542680303	14.1199687973074	9.0694324741146	0.642312501132729	-0.638652719435024	0.520123179116851	1
SLC25A1	ENSGALG00000001240	1070.22126364694	1086.17699866874	1046.28766111425	0.963275472042427	-0.0539796640898309	0.835772721478821	1
ENSGALG00000001242	ENSGALG00000001242	166.303596942595	154.378067206925	184.191891546099	1.19312215056568	0.254741752164847	0.531198581232982	1
ENSGALG00000001244	ENSGALG00000001244	5.15150654061629	6.01921821315419	3.84993903180945	0.63960781873565	-0.64474052007443	0.424838264972718	1
SIRT6	ENSGALG00000001245	483.75696151737	454.714347296727	527.320882848334	1.15967504870531	0.213720605958874	0.50835747255415	1
PPARGC1B	ENSGALG00000001246	369.867217230735	326.496141297614	434.923831130417	1.33209485846256	0.41369682036773	0.115880109110107	0.58124356915467
APLP2	ENSGALG00000001250	3437.81299725427	3368.42105976697	3541.90090348523	1.05150182849476	0.0724513588267341	0.782203618505402	1
CREB3L3	ENSGALG00000001252	26.4145326411465	24.6375300947075	29.0800364608051	1.18031459927275	0.2391714446026	0.681083687614837	1
RC3H2	ENSGALG00000001253	425.695416041002	427.893429350265	422.398396077107	0.987157939579718	-0.0186471688486359	1	1
ARHGEF37	ENSGALG00000001255	39.3349204820246	33.8747338419781	47.5252004420944	1.40296896984621	0.488483100515859	0.612282933170303	1
NLRC5	ENSGALG00000001256	11.1721986512462	9.71935077571775	13.3514704645389	1.3736998254961	0.458066787576765	0.835924391637186	1
NUMA1	ENSGALG00000001258	6025.0723552674	5214.7325163344	7240.5821136669	1.38848581226109	0.473512435575817	0.0748613228341617	0.44423783028755
CFAP52	ENSGALG00000001261	22.0264281678791	10.6300756517493	39.1209569420738	3.68021434876957	1.87978979641846	0.0121499921584478	0.133862140680191
CLIC4	ENSGALG00000001262	1106.72364002918	1134.38949497118	1065.22485761619	0.939029197941627	-0.0907580775081102	0.996615246451589	1
GTF2IRD1	ENSGALG00000001263	1077.62133636357	957.27383128242	1258.1425939853	1.31429749030099	0.394291865618473	0.0694413551478981	0.422741620262464
PLXNA2	ENSGALG00000001264	2230.08514969138	3247.75597961962	703.578904799021	0.216635396628975	-2.2066591069323	0.000329009842737859	0.00939726603653906
MAP2K2	ENSGALG00000001267	800.226579048714	801.934361396921	797.664905526404	0.994676053208295	-0.00770135066437119	0.94942929404244	1
ENSGALG00000001269	ENSGALG00000001269	0.29899673282976	0.17288444529497	0.488165164131945	2.82365000101109	1.49756127377242	0.503481199682278	1
PRKCZ	ENSGALG00000001270	62.9149775329957	67.4490491905972	56.1138700465936	0.831944567343378	-0.265440690418883	0.306004670165314	0.953073036613615
C17orf105	ENSGALG00000001271	6.72530265879138	8.82176422137385	3.58061031491767	0.405883701385079	-1.30086168636943	0.0374537235252298	0.286206192188253
C2CD4C	ENSGALG00000001273	329.099465561883	256.922944096999	437.36424775921	1.70231681446904	0.767499558838731	0.00162794598952811	0.0311563742520162
PDCL	ENSGALG00000001275	178.898403378207	182.71571321557	173.172438622163	0.947769819981779	-0.0773913732034594	0.796429632527118	1
HOXB9	ENSGALG00000001276	0	0	0	NA	NA	NA	NA
STAG1	ENSGALG00000001277	154.389840090278	172.355772589685	127.440941341166	0.739406284027141	-0.435560790209557	0.254845188215542	0.888904714102968
PRDM10	ENSGALG00000001278	922.283394733331	882.431908310701	982.060624367275	1.11290244053765	0.154327128419758	0.503303368015654	1
ZNF652	ENSGALG00000001279	194.419484420433	200.35256317408	185.519866289962	0.925967022087805	-0.110967281442446	0.870394429380823	1
PHOSPHO1	ENSGALG00000001281	30.4482321006733	36.1447569336541	21.9034448512023	0.605992312838274	-0.722628602014946	0.0968824851820813	0.525854091318159
GABRD	ENSGALG00000001282	1.664910274376	0.788872981891815	2.97896621310227	3.77623049778982	1.91694682822443	0.513805341103109	1
SRRM1	ENSGALG00000001283	3726.17279535458	3493.52517280623	4075.14422917712	1.16648486202368	0.222167584968853	0.422016239826299	1
SLC35G2	ENSGALG00000001285	140.659171598348	131.602747926067	154.243807106768	1.17204093028073	0.229022952765232	0.247743472484375	0.87932958651078
ABI3	ENSGALG00000001287	18.0256045872432	16.8429863435856	19.7995319527296	1.17553571254126	0.233318368445251	0.890165706751754	1
CFAP74	ENSGALG00000001288	9.20034017084856	10.4807048050503	7.27979321954594	0.694590044749476	-0.52576636152625	0.681887688197762	1
SHC2	ENSGALG00000001289	4912.09364199344	4076.89972174467	6164.88452236661	1.51215014916492	0.596601399281628	0.0226537946479462	0.203039161267383
CLIP2	ENSGALG00000001291	1414.44580848034	1350.08938854678	1510.98043838066	1.11917066469729	0.16243005270251	0.409072765869427	1
IGF2BP1	ENSGALG00000001293	4289.48095057673	4274.28666412802	4312.27238024979	1.00888703054022	0.01276463866244	0.962756503874002	1
SCLY	ENSGALG00000001295	94.8956166972193	97.6033877669065	90.8339600926887	0.930643517309211	-0.103699445146268	0.617642425319596	1
RFC2	ENSGALG00000001298	106.022615668328	117.226411838253	89.2169214134401	0.761065019515739	-0.393908383174458	0.608702886411473	1
GIP	ENSGALG00000001299	7.6142256918157	5.45965028227651	10.8460888061245	1.98659039413821	0.990294440648707	0.551490811163034	1
ENSGALG00000001300	ENSGALG00000001300	4.96692194205133	5.98194439573646	3.44438826152363	0.575797438702132	-0.796366723457273	0.537388703538012	1
CLTCL1	ENSGALG00000001301	1582.20035461905	1655.44562604955	1472.3324474733	0.889387379630687	-0.169116161834327	0.554042142360488	1
ENSGALG00000001302	ENSGALG00000001302	274.698989569284	266.052385859991	287.668895133222	1.08124907131863	0.11269889362374	0.51900222401439	1
TMEM52	ENSGALG00000001304	11.0427629100269	10.401463952307	12.0047113466068	1.15413670629933	0.206814119840463	0.911762654564673	1
ENSGALG00000001305	ENSGALG00000001305	0	0	0	NA	NA	NA	NA
NFRKB	ENSGALG00000001306	435.575410399631	437.653617203009	432.458100194564	0.988128700862457	-0.0172291340454093	0.904954179504801	1
SNF8	ENSGALG00000001309	309.201820489666	308.907025021546	309.644013691846	1.00238579446436	0.00343787444017535	0.869849009084583	1
TRNAU1AP	ENSGALG00000001310	28.8894637595532	26.4330676565255	32.5740579140948	1.23232226911254	0.301379589840957	0.330177839837645	0.978843638699684
ARHGAP44	ENSGALG00000001311	121.542621518877	112.403666691536	135.251053759888	1.20326193745131	0.266950736218945	0.665496403308097	1
SNAP29	ENSGALG00000001312	534.26456731384	494.638064612438	593.704321365944	1.20028029349324	0.263371348178085	0.220647095322277	0.836331728349039
EIF4H	ENSGALG00000001313	304.439588175227	316.711507793762	286.031708747425	0.903130141180991	-0.146994199641816	0.809694801705472	1
PTGS1	ENSGALG00000001314	40.4201763824671	64.325065613135	4.56284253646523	0.0709341295336901	-3.81737625114358	0.00377004789512938	0.0569232934305076
UBE2Z	ENSGALG00000001315	56.5553762308468	57.6828087119731	54.8642275091572	0.951136547166246	-0.0722756225940168	0.846689691720502	1
CPNE2	ENSGALG00000001316	41.0873097059123	38.186259723712	45.4388846792128	1.18992760767814	0.250873806120933	0.213274093185678	0.824870521881656
ENSGALG00000001317	ENSGALG00000001317	2249.27446872066	2006.9423702113	2612.7726164847	1.30186728590997	0.380582385739832	0.0688467421499525	0.420923238600495
CSK	ENSGALG00000001318	2619.98338588555	2501.3909590384	2797.87202615628	1.11852648065533	0.161599412014284	0.70403686872138	1
CAMK1G	ENSGALG00000001319	96.578345214887	108.554743876133	78.6137472230179	0.724185276626146	-0.465569249134264	0.434238659489159	1
CYP1A1	ENSGALG00000001320	1.86477781566006	1.28004833053789	2.74187204334333	2.14200665547618	1.09896296272475	0.353057924735404	0.997533912964085
ENSGALG00000001323	ENSGALG00000001323	0.299685960045895	0.415767686837379	0.125563369858668	0.302003676172602	-1.72736198386779	0.982985658240093	1
CYP1A4	ENSGALG00000001325	0.711522290408485	0.361493558613264	1.23656538810132	3.4207120946911	1.77429668433372	0.516085664873851	1
AIRE	ENSGALG00000001327	1.98322780987505	1.97817128716028	1.99081259394721	1.00639040050221	0.00919006618725001	0.963303185061123	1
BSG	ENSGALG00000001328	8664.54709847388	7371.47477982763	10604.1555764433	1.43853921951439	0.524604554429723	0.0227132660197004	0.20333141395992
EPB41	ENSGALG00000001329	3488.82311670567	2690.58889380978	4686.17445104951	1.74169099628373	0.800488689566755	0.000132238109350959	0.00475491805072402
ENSGALG00000001330	ENSGALG00000001330	590.278150128024	637.863890918805	518.899538941854	0.81349571018107	-0.297793356754543	0.30960220103227	0.954283175688514
ST14	ENSGALG00000001331	103.379409998061	128.560302744066	65.6080708790537	0.510329156657825	-0.970500025251909	0.0121319034440967	0.133857692665259
RBL1	ENSGALG00000001332	527.285502306891	536.391803555967	513.626050433275	0.957557604400797	-0.0625688161175526	0.876612150382799	1
MRRF	ENSGALG00000001333	258.581420536452	252.8203888711	267.22296803448	1.05696763313944	0.0799311986466401	0.949466026186556	1
GNB1	ENSGALG00000001334	6319.01840100058	6233.75962469622	6446.90656545712	1.03419235799797	0.0485045494048664	0.666175918570627	1
FAM18B1	ENSGALG00000001335	864.215321578901	851.870349231541	882.732780099943	1.03622902346143	0.0513428973258685	0.837892832625445	1
EDC3	ENSGALG00000001337	384.313846305008	380.562550329832	389.940790267771	1.02464309725119	0.0351214790083338	0.904675222945222	1
ZBTB44	ENSGALG00000001341	156.237918843675	143.809748185952	174.880174830261	1.2160522985141	0.282205275808202	0.186176217150394	0.767012531287921
HCN2	ENSGALG00000001342	587.104982649916	388.637452176954	884.806278359358	2.27668814058736	1.18693668548357	3.72451003476537e-07	3.41706866098655e-05
LAMB3	ENSGALG00000001343	0.722655020628518	0.999848856383993	0.306864266995306	0.306910654581431	-1.70410936421826	0.787139793686727	1
ENSGALG00000001345	ENSGALG00000001345	92.1536043529685	75.2437240805808	117.51842476155	1.56183689998778	0.643243803118462	0.0125701736554081	0.136897330068754
ENSGALG00000001346	ENSGALG00000001346	18.0871810028269	20.5949401360606	14.3255423029764	0.695585527723538	-0.523700178485939	0.369341567365742	1
LHX6	ENSGALG00000001347	28.6212327030004	47.5579119593827	0.216213818426987	0.00454632698364988	-7.78108283439866	8.92821098859951e-05	0.00344783821289335
TEKT3	ENSGALG00000001348	0.0362601794273277	0	0.0906504485683192	Inf	Inf	0.73710744147696	1
RSPRY1	ENSGALG00000001350	861.813878537273	765.797845315407	1005.83792837007	1.31345097733436	0.393362354962266	0.142873092250595	0.654802564483654
MORN5	ENSGALG00000001352	10.3885047005258	15.4992630420764	2.72236718819977	0.175644943944061	-2.50926604666078	0.0416771686404514	0.308512948107165
NDUFA8	ENSGALG00000001355	680.330575248692	694.220105769962	659.496279466786	0.949981531772745	-0.0740286280531042	0.875261778395216	1
NADK	ENSGALG00000001359	341.885980162338	345.687819601346	336.183221003826	0.972505254571942	-0.040222049699172	0.903167353967699	1
CLK3	ENSGALG00000001362	321.629203033236	285.100767896666	376.421855738089	1.32031161653876	0.400878470930741	0.138083858005122	0.641397190083319
MYBBP1A	ENSGALG00000001363	197.332390282489	206.984628006755	182.85403369609	0.883418423179339	-0.178831175626431	0.775435698693589	1
CSNK1A1	ENSGALG00000001364	487.00761591793	513.170819227471	447.762810953617	0.872541450481694	-0.196704426047667	0.721685591494145	1
CASP9	ENSGALG00000001366	160.152379123644	141.421529176363	188.248654044566	1.33111737046632	0.412637785618103	0.157829857810498	0.700037617209293
ENSGALG00000001369	ENSGALG00000001369	0.294688345817573	0.491147243029289	0	0	-Inf	0.721661351891153	1
ADAMTS8	ENSGALG00000001370	55.093148523336	67.2941262695847	36.791681903963	0.546729468729158	-0.871100955962937	0.112431832727038	0.570947025770511
ENSGALG00000001371	ENSGALG00000001371	63.6181202268439	29.956345168447	114.110782814439	3.80923581207202	1.92950160120564	0.000185333230087955	0.00613911255376687
TRAF3IP3	ENSGALG00000001373	0.0502253479434671	0	0.125563369858668	Inf	Inf	0.73710950732959	1
SLC35E2B	ENSGALG00000001374	3054.40419265349	2921.38305697752	3253.93589616745	1.11383404117295	0.15553429029642	0.588006344541787	1
COX10	ENSGALG00000001375	277.542133324603	275.38359079805	280.779947114433	1.01959578020152	0.0279973076067812	0.613625080288371	1
ARID3B	ENSGALG00000001376	1843.75221607583	1789.18797518172	1925.598577417	1.07624162699921	0.106002013711593	0.705352930367676	1
POLRMT	ENSGALG00000001377	819.686723040625	765.632513315555	900.76803762823	1.17650180989242	0.23450353995941	0.374808416697596	1
C1orf74	ENSGALG00000001378	19.7055904335085	19.2676534512112	20.3624959069545	1.0568228226917	0.079733527856165	0.718738287479604	1
ACTG1	ENSGALG00000001381	6060.61742116694	6099.86612770598	6001.74436135837	0.983914111507802	-0.0233957105320583	0.893051801321332	1
CDC2L1	ENSGALG00000001382	749.379171119043	744.186811176278	757.16771103319	1.01744306625966	0.0249480669014167	0.961238626832708	1
HTR4	ENSGALG00000001383	0.646756646753468	0.933785198971123	0.216213818426987	0.231545561725779	-2.11063199121469	0.7014151020931	1
FGF22	ENSGALG00000001385	25.6132518668315	19.4508071559297	34.8569189331843	1.79205513960165	0.841615028247088	0.073610835780276	0.43888177709406
PI4KA	ENSGALG00000001386	1065.57983733521	1016.15792643565	1139.71270368455	1.12159013282738	0.165545562428695	0.551336650836836	1
SPNS2	ENSGALG00000001387	15.5685929956661	10.991526365883	22.4341929403407	2.0410443639543	1.02930754099938	0.028615165913673	0.23740686146384
TTLL11	ENSGALG00000001389	111.574218020499	127.689633415198	87.4010949284518	0.684480741238069	-0.546918144947219	0.138969184588178	0.643731798132142
PLLP	ENSGALG00000001391	1.86125613220732	0.94717647546028	3.23237561732788	3.41264347360096	1.77088970077284	0.403892093686725	1
MMP23B	ENSGALG00000001392	25.3161857385833	29.498053095031	19.0433847039118	0.64558107081039	-0.631329817152	0.250247259711803	0.882728284135207
UBL7	ENSGALG00000001394	235.580599423121	234.498330421654	237.20400292532	1.01153813120461	0.0165507051289265	0.838926189094174	1
SERPIND1	ENSGALG00000001396	19.6963233452121	19.7848603985527	19.5635177652011	0.988812524885556	-0.0162310774987975	0.832050198896427	1
ENSGALG00000001398	ENSGALG00000001398	720.113088457941	656.375979308702	815.7187521818	1.24276143231341	0.313549374868533	0.700408034509434	1
RNF126	ENSGALG00000001399	737.310134463134	736.644545860179	738.308517367566	1.00225885268104	0.00325516047957996	0.947515143453946	1
HIC2	ENSGALG00000001403	573.232104592877	552.535397568458	604.277165129506	1.09364425842896	0.129143533319928	0.60085488879772	1
ENSGALG00000001404	ENSGALG00000001404	0.191227259066799	0.196237510741227	0.183711881555158	0.936171075862323	-0.0951559029571396	1	1
IRF6	ENSGALG00000001405	44.4215266806365	43.0187316364989	46.5257192468428	1.08152233868672	0.113063464264035	0.956286113439738	1
ADAMTS15	ENSGALG00000001407	643.235775348347	825.030599698644	370.543538822903	0.449127025056101	-1.15480455971852	0.118153819300025	0.587393273091551
IL12B	ENSGALG00000001409	2.6547032119981	2.70469029678102	2.57972258482373	0.953795925505402	-0.0682474751512192	1	1
SPNS3	ENSGALG00000001410	1.99339588980057	0.344982869298703	4.46601542055338	12.9456150377325	3.69439160325466	0.0135297610451027	0.14494941450868
SRSF4	ENSGALG00000001411	694.772951596272	712.692878598678	667.893061092663	0.937140079757634	-0.0936633828972911	0.604901016563736	1
SEMA7A	ENSGALG00000001412	1006.39177143309	853.969967255267	1235.02447769983	1.44621535306366	0.532282397146432	0.0700489083284379	0.425521819532862
MUC16	ENSGALG00000001414	3.21662437398969	5.36104062331615	0	0	-Inf	0.0964045491762095	0.524576587142149
UBE2L3	ENSGALG00000001415	677.184975267881	703.162630259556	638.218492780369	0.907639947453955	-0.139807987942519	0.686853547900502	1
ADRA1B	ENSGALG00000001416	0.563902978477737	0.817363709759456	0.183711881555158	0.224761485445963	-2.15353325468687	0.676119838918795	1
CYP11A1	ENSGALG00000001417	36.4223126778823	25.0820099560176	53.4327667606793	2.13032236468992	1.09107175850264	0.036309689927482	0.281154008246661
GUCA1B	ENSGALG00000001418	0.0330062310667775	0.0550103851112958	0	0	-Inf	1	1
DAB2IP	ENSGALG00000001419	356.746131774472	431.909496756432	244.001084301532	0.564935677807362	-0.823841479732944	0.022795372951504	0.203705050613853
RALGAPB	ENSGALG00000001420	1299.84002207509	1350.91517701081	1223.22728967151	0.905480455388884	-0.143244593654319	0.556306720968379	1
RRP9	ENSGALG00000001422	642.863940796481	661.893047793828	614.32028030046	0.92812620157904	-0.107607106330637	0.43769864789817	1
YDJC	ENSGALG00000001424	16.6829384660836	16.5284352543188	16.9146932837308	1.02336930407923	0.0333268655303348	0.922180468125156	1
SNX19	ENSGALG00000001425	252.446921997796	201.391920415964	329.029424370544	1.63377668622927	0.708210801300709	0.00199502972295157	0.0363864577663143
MECR	ENSGALG00000001426	145.797817368287	149.241008739481	140.633030311496	0.942321627944692	-0.0857085383985794	0.608588661626085	1
EFHD1	ENSGALG00000001428	44.7545531478689	58.4307409336858	24.2402714691436	0.414854767914965	-1.26932172777689	0.00363926576005507	0.0555915288352308
TTC1	ENSGALG00000001429	296.776968751968	297.977063387504	294.976826798662	0.989931317012342	-0.0145996626679119	0.836664738709197	1
GUCA1A	ENSGALG00000001431	2.25080831500642	2.88547410915545	1.29880962378289	0.450120006158377	-1.15161840631576	1	1
B3GNTL1	ENSGALG00000001433	19.4608486618797	16.9203009886085	23.2716701717866	1.37536975184154	0.459819522228081	0.214459773634951	0.827832609006482
STOM	ENSGALG00000001434	303.830323769485	470.049159811686	54.5020697061822	0.115949722637558	-3.10842872595906	7.22078679768665e-05	0.00296228375456316
SDF2L1	ENSGALG00000001435	488.22812154894	451.230472668139	543.724594870142	1.20498199435664	0.2690115889063	0.31252428931911	0.957268834665795
PWWP2A	ENSGALG00000001436	406.735480744037	410.617227381819	400.912860787365	0.976366391989126	-0.0345054586633126	1	1
NTM	ENSGALG00000001437	2127.85812856058	1907.4256596779	2458.50683188461	1.28891357805251	0.366155533912983	0.356724630168184	0.999780374497401
WDR77	ENSGALG00000001438	173.001130686485	180.726751182073	161.412699943104	0.893131198825616	-0.163055975540836	0.62194127478614	1
RANBP10	ENSGALG00000001439	728.335096193739	667.567213645483	819.486920016123	1.22757215043715	0.295807821296665	0.261034539809081	0.895794893821395
ACTL9	ENSGALG00000001440	0	0	0	NA	NA	NA	NA
UBE2G1	ENSGALG00000001441	365.463827561974	369.260391068829	359.768982301691	0.974296163366816	-0.0375677101840288	0.744644315406926	1
OPCML	ENSGALG00000001442	384.973605063229	400.753673530892	361.303502361735	0.901560051036895	-0.14950450511797	0.537230585801697	1
PTPRU	ENSGALG00000001443	2235.24227125355	3114.95336354968	915.675632809366	0.293961265527872	-1.76630202728286	4.21944282428246e-05	0.00187569709842083
POC1A	ENSGALG00000001444	112.122321536212	112.030713168823	112.259734087295	1.0020442690401	0.00294624637127118	0.895479741946302	1
FABP6	ENSGALG00000001445	37.6908157645778	35.622565719918	40.7931908315674	1.14515027222641	0.195536928252898	0.929098918910441	1
GSN	ENSGALG00000001446	1007.60099890517	1090.68667020524	882.972491955062	0.809556507909745	-0.304796309188585	0.55659985482524	1
STRA6	ENSGALG00000001449	56.2885185368648	71.9298877036842	32.8264647866357	0.456367524468614	-1.13173196310973	0.00602679089137931	0.0799592993108676
IGSF9B	ENSGALG00000001450	870.117344059295	1130.15354274265	480.063046034262	0.424776835959163	-1.23522300002124	0.000423631267348297	0.0113704434842527
ATP5F1	ENSGALG00000001452	2179.78851921791	2146.79753317157	2229.27499828741	1.03841883728737	0.054388459688681	0.833354415011698	1
FAM110D	ENSGALG00000001453	163.958429631561	160.236700460596	169.541023388008	1.05806611656797	0.0814297815771029	0.9766140464322	1
CCNJL	ENSGALG00000001455	80.682678723872	79.615924937339	82.2828094036715	1.03349687224549	0.0475340226262055	0.687295751917716	1
TNNC1	ENSGALG00000001459	12.6054411165067	14.3107202416734	10.0475224287566	0.702097606485089	-0.510256485150536	0.235167602104391	0.862186282551771
ADORA3	ENSGALG00000001462	8.39888120151457	7.64456165400642	9.53036052277679	1.24668502317357	0.318097012156335	0.895171305166805	1
PDIK1L	ENSGALG00000001463	186.362244632535	175.789956630756	202.220676635203	1.15035398216728	0.202077869635551	0.316397160460588	0.962570039801731
RPL38	ENSGALG00000001465	3118.99949182943	2960.48644712909	3356.76905887995	1.13385726259114	0.181239035771263	0.559436050464721	1
ANKFY1	ENSGALG00000001467	165.146858392592	171.488189913535	155.634861111179	0.907554398875227	-0.139943973943827	0.760830170869816	1
STOML1	ENSGALG00000001470	440.837850725452	416.841955399991	476.831693713644	1.14391482799779	0.19397963795581	0.887212165197953	1
JAM3	ENSGALG00000001472	1413.13393304783	1507.55790693705	1271.497972214	0.84341567668027	-0.245684257454934	0.255524797952631	0.889430763717391
MIB2	ENSGALG00000001473	461.164744968197	539.090194110643	344.276571254526	0.638625178153151	-0.646958661802992	0.0668449933844356	0.414203647095205
RAB14	ENSGALG00000001474	1733.43619287576	1772.17637276935	1675.32592303538	0.945349429536396	-0.0810804035654789	0.719661881890573	1
STMN1	ENSGALG00000001475	22503.4743870733	23067.6346440509	21657.2340016068	0.938858029260151	-0.0910210796788761	0.813202361394736	1
RAP1A	ENSGALG00000001476	202.450882551145	201.980705366156	203.156148328628	1.00581958044132	0.00837154396443612	0.969190832038562	1
ENSGALG00000001478	ENSGALG00000001478	88.7518881949137	78.1287178219913	104.686643754297	1.33992527552821	0.422152547227202	0.233984550827759	0.859514227233831
CYB5D2	ENSGALG00000001479	112.457560066656	122.62169347341	97.211359956524	0.79277456706797	-0.335017414594879	0.20530166849545	0.806188497453729
FAM212B	ENSGALG00000001480	87.4896773366137	60.2698374131482	128.319437221812	2.12908218653695	1.09023164158013	8.80239065478727e-05	0.00342546503167531
GIGYF2	ENSGALG00000001482	1366.88815289806	1305.19160850943	1459.432969481	1.11817526251775	0.161146333573167	0.558129699502294	1
ENSGALG00000001483	ENSGALG00000001483	170.68928233895	194.877833538962	134.406455538931	0.689695965406238	-0.535967567584432	0.121851121218959	0.599287020050125
TOP3B	ENSGALG00000001485	505.272555978683	487.24235319589	532.317860152872	1.09251147126543	0.127648427964649	0.574703985382992	1
ZAP70	ENSGALG00000001486	0.137974939051733	0.229958231752888	0	0	-Inf	1	1
RRAGC	ENSGALG00000001487	730.977962770244	749.027379091615	703.903838288188	0.939757154327054	-0.0896401014077131	0.568334182012447	1
SSU72	ENSGALG00000001489	728.479518725256	739.484435300859	711.972143861851	0.962795306938659	-0.054698985348348	0.875400571028863	1
KCNJ13	ENSGALG00000001490	15.7968185663878	12.3168449351537	21.016779013239	1.70634437016047	0.770908837151962	0.608819370567381	1
NCAPD3	ENSGALG00000001491	171.448204045517	175.551565891154	165.293161277061	0.941564721670134	-0.0868678280634839	0.831509111683807	1
NDRG3	ENSGALG00000001492	744.232466854862	844.231999686239	594.233167607798	0.703874252372152	-0.506610381483791	0.0233337194002603	0.206927852537282
PPM1F	ENSGALG00000001493	47.6823753567577	45.3441830364029	51.1896638372899	1.12891357632784	0.174935045211313	0.349781976967458	0.993246964421944
NISCH	ENSGALG00000001494	684.875088258256	733.715327655598	611.614729162241	0.833585869217836	-0.26259727334357	0.18419670908557	0.762683200803435
ENSGALG00000001496	ENSGALG00000001496	0.519205343257004	0.721199693143682	0.216213818426987	0.299797435415591	-1.73794005292592	0.890991521830335	1
SLU7	ENSGALG00000001500	542.418426736003	517.497741885713	579.799454011439	1.12039030720927	0.16400140744544	0.507785288422017	1
MAPK1	ENSGALG00000001501	254.175325006302	266.804207342765	235.232001501607	0.881665262494918	-0.18169707606794	0.755198053094267	1
UTP11L	ENSGALG00000001502	171.789554850068	179.322403778064	160.490281458073	0.894981765115655	-0.160069806527468	0.619513355225594	1
TBCD	ENSGALG00000001503	413.107138874766	423.929086464614	396.874217489993	0.936180673045469	-0.0951411132056531	0.772608095671367	1
DDX20	ENSGALG00000001504	293.949116627795	288.998944976854	301.374374104207	1.04282171039878	0.0604925236196139	0.726856144631336	1
NGEF	ENSGALG00000001505	15.676421858493	18.1350651751979	11.9884568834355	0.661065001289952	-0.597135958664149	0.158740296443865	0.702634680575213
PTTG1	ENSGALG00000001506	138.356573816915	129.424032122742	151.755386358176	1.17254410845627	0.229642194684534	0.320293389213744	0.966557853663871
KCND3	ENSGALG00000001512	341.267222744751	210.205762382241	537.859413288516	2.55872820608251	1.3554269091742	1.93875640348033e-08	2.5520777770335e-06
CNTRL	ENSGALG00000001513	498.85443776706	505.213913040133	489.31522485745	0.96853077919606	-0.0461301975426409	0.972885581259656	1
ENSGALG00000001515	ENSGALG00000001515	442.367889220104	448.015721103004	433.896141395755	0.968484186955568	-0.046199601646883	0.831493379516517	1
FHL3	ENSGALG00000001516	617.270082388491	678.106384712027	526.015628903187	0.775712544170441	-0.366405963003366	0.21583685228584	0.830238108490239
ZNF750	ENSGALG00000001518	11.213624503231	10.6485919590007	12.0611733195763	1.13265428575104	0.179707581951185	0.860163773051981	1
NEU2	ENSGALG00000001519	1.42267250591825	1.69739937989887	1.01058219494732	0.595370899103035	-0.74813938850418	0.877857723014082	1
VPS26B	ENSGALG00000001521	310.877046684764	341.385725988202	265.114027729607	0.776582052346176	-0.364789729503414	0.172199756693301	0.733819605046254
PHF20	ENSGALG00000001522	1460.5760423023	1430.44896568637	1505.76665722619	1.05265318326382	0.0740301911581182	0.811765471026163	1
CALCOCO2	ENSGALG00000001525	210.923770935601	217.267457195712	201.408241545434	0.927006023566648	-0.109349381558135	0.977601681971487	1
VWA1	ENSGALG00000001527	72.934689253971	25.6378989803049	143.87987466447	5.61199943782441	2.4885148644375	6.27360391168691e-08	7.3620012414819e-06
THYN1	ENSGALG00000001529	228.976440055821	221.460082188652	240.250976856575	1.08485003022764	0.117495618152674	0.796840554658013	1
FN3K	ENSGALG00000001531	100.688057496001	97.9359702324424	104.816188391339	1.07025220807602	0.0979508120142011	0.90753609860298	1
WNT2B	ENSGALG00000001532	7.52915648371172	5.02757387195163	11.2815304013518	2.24393130537384	1.1660285106555	0.051713998159422	0.35120973716345
TSNAXIP1	ENSGALG00000001533	4.92628147944032	4.08345663315046	6.19051874887511	1.51599963095457	0.60026940230843	0.494785473602396	1
TMEM88	ENSGALG00000001534	4.5144601395084	4.26074338917123	4.89503526501417	1.14886882825542	0.200214088124794	0.71802803065319	1
STAB1	ENSGALG00000001535	19.3317748476768	19.0522624445502	19.7510434523667	1.03667706183716	0.0519665461804417	0.745717294584221	1
ENSGALG00000001536	ENSGALG00000001536	176.718662705663	159.316885456448	202.821328579484	1.2730686267083	0.348310192014691	0.131910813350553	0.62676267812325
ST7L	ENSGALG00000001538	117.412198504653	120.69664648774	112.485526530024	0.931968946970286	-0.101646209533911	0.954975282352019	1
SF3A3	ENSGALG00000001540	1058.68408601761	1036.78767218417	1091.52870676778	1.05279869355342	0.0742296039073196	0.665782581620195	1
MRPL20	ENSGALG00000001542	968.676562259658	924.642730138184	1034.72731044187	1.11905634113106	0.16228267351195	0.452390924634875	1
HOXB13	ENSGALG00000001543	0.0717237699577533	0.119539616596256	0	0	-Inf	1	1
ADAMTS10	ENSGALG00000001544	62.6490208020095	86.9461484635485	26.203329309701	0.301374238798933	-1.73037199296629	0.00614251182646862	0.0808568208948539
RAB40B	ENSGALG00000001545	5.59313185376095	5.96001752136745	5.0428033523512	0.846105457621909	-0.241090604466154	0.480162522283559	1
ZZEF1	ENSGALG00000001546	366.585983115409	360.077884680645	376.348130767555	1.04518535233381	0.0637588113784506	0.643418130583181	1
CAPZA1	ENSGALG00000001547	256.910843092116	280.672890435065	221.267772077693	0.788347502085828	-0.343096387762912	0.597892624941282	1
ENSGALG00000001550	ENSGALG00000001550	5.13405033420675	4.40797403599339	6.22316478152679	1.4117970593092	0.497532721349645	0.591317784087759	1
CCNL2	ENSGALG00000001551	1294.73430303022	1166.01244950549	1487.81708331732	1.27598730523701	0.351613975840462	0.113096302995448	0.573163657806731
ENSGALG00000001552	ENSGALG00000001552	1.70811227743221	1.55328881171471	1.94034747600846	1.24918653979518	0.320988929261895	1	1
PPIL2	ENSGALG00000001554	320.794629330443	334.828643308505	299.743608363349	0.895214953540193	-0.159693959803954	0.839330429615601	1
AURKAIP1	ENSGALG00000001555	425.923205671219	403.285799813183	459.879314458273	1.14033103737178	0.189452698641289	0.495934329548828	1
ROMO1	ENSGALG00000001556	3.1653078867007	2.40142670982476	4.31112965201461	1.79523682083523	0.84417417146243	0.547756446598672	1
ACAD8	ENSGALG00000001557	278.883347025585	277.489691620575	280.9738301331	1.0125559205179	0.0180015860476953	0.80471623032894	1
MOV10	ENSGALG00000001558	1.52170624567466	2.27993647555921	0.384360900847837	0.168584039497663	-2.56846013765555	0.222890077991336	0.840405361571193
ZP3	ENSGALG00000001559	7.73460211261428	6.6324428230211	9.38784104700404	1.41544243915967	0.501253081333105	0.588941241442303	1
KCNU1	ENSGALG00000001560	0.465769098236107	0.664183775446278	0.16814708242085	0.253163489740273	-1.9818587350209	0.835989531903127	1
MXRA8	ENSGALG00000001561	52.6589490823387	42.3303888466424	68.1517894358832	1.60999677283354	0.687057796525164	0.0169548111600652	0.168745516989525
WDR45B	ENSGALG00000001563	447.687556921151	456.574981146598	434.35642058298	0.951336447503495	-0.0719724432825731	0.926753423125392	1
ATP2A3	ENSGALG00000001564	245.231962587662	183.814820751463	337.35767534196	1.83531270200515	0.876025891514089	0.000195647211584303	0.00636015551306922
C5	ENSGALG00000001565	31.8703716176936	32.7471651811937	30.5551812724434	0.933063399637133	-0.0999529824764106	0.767886734183258	1
NT5DC2	ENSGALG00000001567	808.006512938687	927.830454084051	628.270601220642	0.6771394476816	-0.562475127021963	0.0102591680806982	0.117808720692712
NFS1	ENSGALG00000001568	37.4892005740851	33.9762349990007	42.7586489367117	1.25848696708065	0.331690275993943	0.712392219614997	1
RHOC	ENSGALG00000001569	2.01350530211488	2.55251860397111	1.20498534933053	0.472077009529276	-1.08290587046218	0.474531753099376	1
MYO1F	ENSGALG00000001571	17.0617043155222	23.2338550720917	7.80347818066801	0.335866697818971	-1.57403933972352	0.00510666213191823	0.0710520692582519
COMMD4	ENSGALG00000001572	560.452290348145	528.706556286691	608.070891440325	1.15011036691325	0.201772311742139	0.530345895894468	1
P2X1	ENSGALG00000001573	0.1137523578952	0.105878349919554	0.125563369858668	1.1859211061947	0.246008037297474	0.880636916971627	1
MLLT6	ENSGALG00000001574	1298.41462161659	1284.05183306076	1319.95880445034	1.02796380213405	0.0397894635579143	0.775352034521815	1
HIRA	ENSGALG00000001576	380.915952781159	371.481174552319	395.06812012442	1.06349432269489	0.0888123317078039	0.445547240308473	1
FOXK2	ENSGALG00000001577	931.082339094509	930.293397586277	932.265751356857	1.00212014164101	0.00305547994965255	0.673346740814654	1
ANP32B	ENSGALG00000001580	4685.00994269212	4779.41791470703	4543.39798466976	0.950617432028491	-0.073063237460802	0.91760120890327	1
TRAF1	ENSGALG00000001583	19.1061147832828	19.1173281475045	19.0892947369502	0.998533612524823	-0.00211710256444648	0.887910244856983	1
ENSGALG00000001585	ENSGALG00000001585	3.82776094598248	3.98270352174318	3.59534708234141	0.902740327697748	-0.147617037212476	0.996078418025918	1
NEIL1	ENSGALG00000001586	88.169542783217	80.5793307251238	99.5548608703568	1.23548880307735	0.305081935945545	0.555305498418171	1
MRPL40	ENSGALG00000001587	360.586882827198	372.705717228828	342.408631224752	0.91871043398705	-0.122317881120188	0.606876931879628	1
INPP5D	ENSGALG00000001589	6.26489489795069	8.36452440696914	3.11545063442302	0.372459984912865	-1.42484265634272	0.160554655816932	0.706944845769843
PBRM1	ENSGALG00000001590	1185.69292362463	1198.63912733198	1166.27361806359	0.972998120509858	-0.0394910766576721	1	1
ENSGALG00000001591	ENSGALG00000001591	80.7367874823343	72.042126485863	93.7787789770413	1.30172141705789	0.380420728662817	0.129949499538676	0.620755924271531
ACER1	ENSGALG00000001592	0.0511298602773453	0.0852164337955756	0	0	-Inf	1	1
UFD1L	ENSGALG00000001593	873.808633066337	878.753711251828	866.391015788102	0.985931558176734	-0.020440594436455	0.924824395799743	1
PHF19	ENSGALG00000001595	41.9890633374553	49.4987345078199	30.7245565819084	0.620713981628247	-0.68799945179001	0.0219292795739841	0.198543919970677
MLLT1	ENSGALG00000001596	544.479896965469	562.446536707237	517.529937352817	0.920140677516877	-0.120073647586621	0.912026766676993	1
PSMB3	ENSGALG00000001597	1367.40496250103	1307.35451028218	1457.4806408293	1.11483199802838	0.156826316537467	0.473848301353791	1
DVL1	ENSGALG00000001600	1020.77020526579	953.85151864781	1121.14823519276	1.17539073249274	0.233140428384436	0.348921031538605	0.992664269015485
NUTF2	ENSGALG00000001602	1094.45617568714	1109.55175887682	1071.81280090261	0.965987203686283	-0.0499240169035575	0.802289192209104	1
NARF	ENSGALG00000001603	298.233743399977	338.259025042189	238.195820936658	0.704181716679843	-0.50598032522359	0.0825154151324822	0.473656587881007
ENSGALG00000001604	ENSGALG00000001604	788.65779900049	871.0665345597	665.044695661675	0.763483234949254	-0.389331617133245	0.0448128770394747	0.320897508336598
PPM1J	ENSGALG00000001605	24.5645045148514	27.5641624621294	20.0650175939344	0.727938591332203	-0.458111344624481	0.102556452185736	0.541960042926512
INPP5B	ENSGALG00000001606	70.5135441397046	70.2321337278284	70.9356597575189	1.01001715300886	0.0143797943143838	0.938775749530067	1
C17orf62	ENSGALG00000001607	192.286189084879	218.449454745347	153.041290594177	0.700579869940996	-0.513378559721301	0.244992651881857	0.877383194745102
UNC5D	ENSGALG00000001608	564.022577440266	638.644661587446	452.089451219496	0.707888875318806	-0.498405191654363	0.131579782747517	0.626358858090012
PIP4K2B	ENSGALG00000001610	1283.36664850513	1392.36496752936	1119.86916996878	0.804292837068361	-0.314207223250519	0.178637416003552	0.75137905069791
B3GAT1	ENSGALG00000001611	265.89540943627	296.388892289787	220.155185155994	0.74279161899476	-0.428970557620102	0.0759305497354846	0.448200128269598
HEXDC	ENSGALG00000001612	45.9393149202039	46.6133369345045	44.9282818987531	0.963850366728323	-0.0531189027214828	0.923468883946664	1
GNL3	ENSGALG00000001613	1073.77836119703	1066.91961222229	1084.06648465915	1.016071381799	0.0230017589505769	0.782466667112694	1
AQP11	ENSGALG00000001614	10.4577819389272	11.9686727596751	8.19144570780534	0.68440719136411	-0.547073175955958	0.431692593582324	1
MAN2C1	ENSGALG00000001615	326.555286490646	318.419805060001	338.758508636615	1.06387386479551	0.089327111909371	0.710701722531858	1
CDC45	ENSGALG00000001616	319.402705265833	310.995756641449	332.013128202409	1.06758089495475	0.0943453928699047	0.430927307442785	1
CAMKK1	ENSGALG00000001617	9.02711873582509	11.8541952733262	4.78650392957341	0.403781430895085	-1.30835352936796	0.0922115246757521	0.509451846912969
OGFOD3	ENSGALG00000001618	219.391298113932	221.752985184918	215.848767507453	0.973374799565644	-0.0389326708075213	0.919386835768721	1
ATG16L1	ENSGALG00000001619	742.538242585489	740.83552528458	745.092318536852	1.00574593564562	0.0082659078509295	0.71527967608298	1
CUTA	ENSGALG00000001620	3.85853776410636	4.37639437506543	3.08175284766776	0.704176219864026	-0.505991586890406	0.560763326901441	1
cldn5	ENSGALG00000001621	1.82345245522742	2.35659675227029	1.02373600966311	0.434412891673923	-1.20286117756906	0.672824299132848	1
CWC25	ENSGALG00000001624	429.670004844463	399.624679277065	474.73799319556	1.18795964767336	0.24848583185395	0.486517071578175	1
UTS2R	ENSGALG00000001626	0.597288408883406	0.995480681472343	0	0	-Inf	0.309470849868192	0.954283175688514
CPNE1	ENSGALG00000001627	4.98447212214727	4.55824009848364	5.62382015764272	1.23377005952661	0.303073541252529	0.520092341666779	1
ENSGALG00000001629	ENSGALG00000001629	9.5200975153819	7.91134692067297	11.9332234074453	1.50836811065166	0.592988555001498	0.694699907270717	1
ENSGALG00000001630	ENSGALG00000001630	639.211995290795	614.965632636053	675.581539272907	1.09856795798006	0.13562411838047	0.455188830698925	1
ENSGALG00000001631	ENSGALG00000001631	0.0635270099517325	0.105878349919554	0	0	-Inf	1	1
MIS12	ENSGALG00000001632	28.1586407856369	31.5400890627437	23.0864683699767	0.731972199699567	-0.450139238887879	0.421911459002959	1
DUSP26	ENSGALG00000001633	35.4476451752067	49.4085997077618	14.506213376374	0.29359693377619	-1.76809119363057	8.96038852499259e-05	0.00345145957993226
RPL23	ENSGALG00000001634	6195.55332987497	5977.12836154712	6523.19078236675	1.09135865716598	0.126125297704132	0.607268613225366	1
EDC4	ENSGALG00000001636	739.599111967092	712.047817337843	780.926053910967	1.09673259982825	0.133211817512263	0.412282387096958	1
PSMD5	ENSGALG00000001637	363.805360771268	356.816155441743	374.289168765555	1.04896923263517	0.0689723627811174	0.629934666019879	1
TAS1R3	ENSGALG00000001638	11.746856833604	9.95425410086926	14.4357609327062	1.45021021027036	0.536262036332515	0.462694626472618	1
MTF1	ENSGALG00000001639	135.928145671092	135.034098726207	137.269216088419	1.01655224408721	0.0236843621070676	0.880864567667683	1
RNF122	ENSGALG00000001640	47.0692077163054	52.9376835553683	38.266493957711	0.72285924482675	-0.468213341984454	0.356691408770849	0.999780374497401
GLT8D1	ENSGALG00000001642	195.635041437729	183.658348853175	213.600080314562	1.16302951457613	0.217887709014335	0.427414990035076	1
SIN3A	ENSGALG00000001644	885.426691050076	865.167755093394	915.815094985099	1.05854048488693	0.0820764476437268	0.517328678179225	1
Segment	ENSGALG00000001645	633.541172365702	867.598713050086	282.454861339127	0.325559336465753	-1.61900758183969	0.00139548762713704	0.0277593846249678
PSKH1	ENSGALG00000001647	351.797016023962	334.195611421321	378.199122927924	1.13166992624307	0.178453229184439	0.425343965027876	1
LASP1	ENSGALG00000001648	501.167001452525	668.559184785755	250.07872645268	0.37405622739716	-1.41867294538965	2.02613136285327e-08	2.64410142852352e-06
DERL2	ENSGALG00000001649	305.481531221542	282.580997559894	339.832331714014	1.20260150062633	0.266158663866819	0.587020400169454	1
TTI2	ENSGALG00000001651	97.9114903220182	87.1462175845208	114.059399428264	1.30882788249118	0.388275388037228	0.238508298540729	0.867375562656259
ENSGALG00000001652	ENSGALG00000001652	695.290613834548	722.551213100324	654.399714935883	0.905679352648214	-0.142927726981857	0.957861344242013	1
MANEAL	ENSGALG00000001653	0	0	0	NA	NA	NA	NA
C1QBP	ENSGALG00000001654	2133.69987351091	2216.59807652637	2009.35256898771	0.906502892999239	-0.141616470716058	0.58133513011683	1
SPCS1	ENSGALG00000001655	0	0	0	NA	NA	NA	NA
SEPT9	ENSGALG00000001656	5616.74115729692	5518.22796086331	5764.51095194733	1.04463081134573	0.0629931616852774	0.981315296521002	1
RPL19	ENSGALG00000001658	5346.69081879627	5265.84422755163	5467.96070566324	1.03838254026849	0.0543380306686527	0.804361079259777	1
SLC22A7	ENSGALG00000001661	175.533921982538	158.781802303437	200.66210150119	1.26376006941726	0.337722587313632	0.799445574805032	1
ATP10B	ENSGALG00000001662	3.51111816413012	4.47559083550771	2.06440915706374	0.461259581793195	-1.11634921414914	0.414297095688695	1
MAK16	ENSGALG00000001663	393.21730127721	395.459468882818	389.854049868799	0.985825553678475	-0.0205957171573807	0.833801616929442	1
PTPN9	ENSGALG00000001664	2562.04450446117	2479.10860488634	2686.44835382343	1.08363479862416	0.115878628475748	0.684219846992088	1
RPAIN	ENSGALG00000001666	70.8342596732544	62.1393612543783	83.8766073015685	1.34981444302598	0.432761095775595	0.207864924865661	0.813090240986145
UBE2R2	ENSGALG00000001668	1515.8172764035	1469.19737934708	1585.74712198813	1.07932885280046	0.110134495985439	0.791328499179073	1
NEK4	ENSGALG00000001672	894.70126693331	850.172880169874	961.493847078463	1.13093921190046	0.177521386404114	0.474137322292321	1
SETBP1	ENSGALG00000001677	3513.79743839326	2702.24191680384	4731.1307207774	1.75081686482508	0.808028185983772	0.00113102622734451	0.0239262416718109
PRKAB2	ENSGALG00000001678	272.03264927785	278.835507642225	261.828361731288	0.939006527343862	-0.0907929083247235	0.637834922340103	1
FBXL20	ENSGALG00000001682	204.753508867335	168.747598713369	258.762374098284	1.53342848177539	0.616760881705002	0.0276324137661071	0.232906169037488
SEC14L1	ENSGALG00000001684	684.188592952581	668.875362597932	707.158438484553	1.05723499178969	0.080296080419432	0.491672821218302	1
SEPT5	ENSGALG00000001688	6064.00595001649	5852.21770917047	6381.68831128553	1.09047349713005	0.124954707141725	0.568886903473062	1
SCAMP2	ENSGALG00000001689	627.249389556086	584.529015874203	691.329950078911	1.18271280176739	0.242099786468137	0.538251960447115	1
GABARB	ENSGALG00000001690	16.7271416695772	17.5887427998668	15.4347399741429	0.877535145619381	-0.188471187822972	0.684765905920332	1
CPSF3L	ENSGALG00000001691	419.603855838523	422.629497308083	415.065393634184	0.982102281733578	-0.0260548120321192	0.91161578590628	1
CAMSAP1	ENSGALG00000001692	1472.17817236186	1468.62380735682	1477.50971986942	1.0060505028368	0.00870272896392861	1	1
SLC18A1	ENSGALG00000001693	7.39723556464249	7.89645000410298	6.64841390545175	0.841949724496102	-0.248194006946848	0.982306748603321	1
ENSGALG00000001694	ENSGALG00000001694	0.1492440411438	0.165031155333888	0.125563369858668	0.760846457171257	-0.394322755255236	1	1
GABRA6	ENSGALG00000001695	0.507104333834118	0.473179885248436	0.557991006712641	1.17923653161984	0.237853123550382	0.781703383864374	1
SAG	ENSGALG00000001696	2.01099757845783	2.5999691154649	1.12754027294722	0.4336744872239	-1.20531552196121	0.733675421219113	1
ENSGALG00000001697	ENSGALG00000001697	0.184586787231057	0.140226818906871	0.251126739717335	1.79086098989463	0.840653356881132	0.816601527303724	1
GABRA1	ENSGALG00000001698	23.8606934860857	26.0099346846576	20.6368316882278	0.793421126905054	-0.333841281377768	0.561439660572504	1
MPI	ENSGALG00000001700	774.006605434783	738.589203356002	827.132708552955	1.11988193815267	0.163346646372528	0.64910428524343	1
ENSGALG00000001701	ENSGALG00000001701	146.91770602003	141.553477120473	154.964049369366	1.09473855762285	0.13058637059711	0.742784595096575	1
EXOC3L1	ENSGALG00000001702	656.119193802661	624.712597965124	703.229087558966	1.12568417837193	0.170802122083369	0.669390947087424	1
ENSGALG00000001705	ENSGALG00000001705	0	0	0	NA	NA	NA	NA
GABRG2	ENSGALG00000001706	37.8286030930468	54.079388702581	13.4524246787455	0.248753268139355	-2.0072126148694	0.00691391515673995	0.0882486067813908
MED1	ENSGALG00000001708	1879.74943473051	1865.40973033394	1901.25899132537	1.01921790178772	0.027462522771174	0.883012559120115	1
MUSTN1	ENSGALG00000001709	6.39469127241908	3.7339990576119	10.3857295946299	2.78139587996365	1.47580910010109	0.17707543165834	0.748343909671678
ENSGALG00000001710	ENSGALG00000001710	0	0	0	NA	NA	NA	NA
PPCDC	ENSGALG00000001711	16.5093054415125	15.6321554963671	17.8250303592306	1.14027974986387	0.189387810556271	0.671092682675247	1
VATB	ENSGALG00000001712	1506.47165396048	1505.87144687092	1507.37196459482	1.0009964447676	0.00143685017263993	0.85310550121818	1
UBAC1	ENSGALG00000001713	204.748654120384	201.667934422678	209.369733666942	1.03819049997369	0.0540711914326801	0.81173440765894	1
PUSL1	ENSGALG00000001714	14.8844989390349	17.4355650684122	11.0578997449689	0.634215163178302	-0.656955724256351	0.442213391723071	1
C15orf59	ENSGALG00000001716	101.061007755978	104.213380451681	96.3324487124231	0.924376968628208	-0.113446780191948	0.594883501603101	1
SLC16A1	ENSGALG00000001717	1038.28081686735	1155.78682106471	862.021810571318	0.745831147111737	-0.42307904724573	0.0669685913329057	0.414799728149561
CCNG1	ENSGALG00000001718	508.338530578917	566.273861136835	421.43553474204	0.744225654166657	-0.426187972495294	0.132768038616142	0.628861880028522
NUP88	ENSGALG00000001719	383.280178437892	382.463218652392	384.505618116142	1.00534011994917	0.00768366692782608	0.919360270790248	1
ENSGALG00000001720	ENSGALG00000001720	42.9306341803191	41.2655665531102	45.4282356211323	1.10087512218364	0.138650826010133	0.676349382457729	1
ENSGALG00000001721	ENSGALG00000001721	0.162545703152065	0.270909505253442	0	0	-Inf	0.924213448289439	1
E2F4	ENSGALG00000001722	1026.15907612483	967.767361934607	1113.74664741017	1.15084129845394	0.202688898874608	0.466620500611339	1
ENSGALG00000001723	ENSGALG00000001723	18.4976268797917	13.1815970665628	26.4716715996351	2.00822946308871	1.00592412304694	0.0365181013658174	0.281947412518959
ENSGALG00000001724	ENSGALG00000001724	0	0	0	NA	NA	NA	NA
TNRC6C	ENSGALG00000001725	3964.50613079669	4491.53352587287	3173.96503818241	0.706655092275102	-0.500921865820506	0.0116733830721759	0.130510836740472
NUDCD2	ENSGALG00000001726	142.50905607212	141.874058707173	143.46155211954	1.01118945511839	0.0160533239997536	0.713795337780805	1
LZTS1	ENSGALG00000001727	1219.5010061733	731.939745210416	1950.84289761762	2.66530532107776	1.41430080877212	1.10193563155448e-09	2.19488178821996e-07
NACC2	ENSGALG00000001728	82.4577115088664	91.8018615482991	68.4414864497172	0.74553484314377	-0.42365231534169	0.119878069912117	0.592656506312745
CD276	ENSGALG00000001729	1419.24344285705	1385.08577383156	1470.47994639529	1.06165262410248	0.0863117892439048	0.789456731439109	1
DGKD	ENSGALG00000001730	679.366063197019	675.152460531708	685.686467194985	1.01560241172043	0.0223357260265439	0.982126056929232	1
CDK12	ENSGALG00000001731	1325.46332362296	1332.56369681277	1314.81276383823	0.986679111087147	-0.0193471288630513	0.987010972622765	1
EPG5	ENSGALG00000001732	219.327921585487	221.090886671712	216.683473956148	0.980065154281514	-0.0290504327673736	0.972317281443242	1
LRIG2	ENSGALG00000001733	751.167770444198	758.215992675681	740.595437096972	0.976760506572108	-0.0339232259752618	0.837433702055145	1
ENSGALG00000001734	ENSGALG00000001734	39.755664345775	27.4358972234096	58.2353150293231	2.12259561096599	1.08582954052026	0.005671330151165	0.076654103418157
LHX4	ENSGALG00000001735	119.513614307937	188.271062231459	16.3774424226554	0.086988633455104	-3.52302928914986	5.48092517730072e-05	0.00235043187914953
RABEP1	ENSGALG00000001737	762.254830178775	841.757757459468	643.000439257736	0.763878245920053	-0.388585388570442	0.130394133795354	0.622417856567018
MGAT5B	ENSGALG00000001740	2219.37385143312	2265.09417599414	2150.79336459158	0.949538163748802	-0.0747021086835558	0.341968408685662	0.988001371868722
NPTN	ENSGALG00000001741	278.387415810666	280.690378155379	274.932972293596	0.979488410327356	-0.029899672799982	0.846380699106944	1
REC114	ENSGALG00000001744	4.18298398433387	4.47684895456992	3.7421865289798	0.83589742851606	-0.258602172258224	0.54423436032527	1
PSTPIP2	ENSGALG00000001745	43.3306147577761	24.7180965259631	71.2493921054955	2.8824789170419	1.5273100557902	2.48571804039709e-06	0.000178335543580717
ACSBG2	ENSGALG00000001749	854.074044483738	1195.77383667728	341.52435619343	0.285609490455512	-1.80788417572476	0.00329718441262289	0.0522401017278291
MAT2B	ENSGALG00000001750	544.437148728756	550.112896571501	535.923526964638	0.97420644072281	-0.0377005736591738	0.72380848475006	1
SFMBT1	ENSGALG00000001753	21.6275304043903	23.8946917278907	18.2267884191397	0.762796550242361	-0.39062977582963	0.82371564867625	1
ENSGALG00000001754	ENSGALG00000001754	2.96068188837062	3.92492837514199	1.51431215821358	0.385819055400927	-1.37400369578878	0.464817522036668	1
ATP5A1W	ENSGALG00000001756	358.383993642738	382.737338066616	321.853977006921	0.840926517994703	-0.249948354759247	0.849799176305426	1
QSOX2	ENSGALG00000001758	151.24343365017	163.46375682067	132.912948894421	0.813103476143858	-0.298489132476157	0.446790365236986	1
ELMO3	ENSGALG00000001759	258.144800553816	277.853995219742	228.581008554926	0.822665905430483	-0.281621441200003	0.247739679469836	0.87932958651078
HAUS1	ENSGALG00000001761	133.777447701157	150.342992219009	108.929130924379	0.72453746806967	-0.464867796960775	0.260143720510861	0.894598608240637
ENSGALG00000001762	ENSGALG00000001762	0.612061021155125	0.712811277525656	0.46093563659933	0.646644702647454	-0.628954850246494	0.712668056399609	1
ENSGALG00000001763	ENSGALG00000001763	48.902009874986	53.2194200906817	42.4258945514424	0.797188215864661	-0.327007710650268	0.810511366058311	1
HCN4	ENSGALG00000001764	121.799438256986	193.352362139332	14.470052433466	0.0748377329005098	-3.74009033486696	4.22439174160984e-19	4.91914170649922e-16
CAAP1	ENSGALG00000001765	105.459729523972	112.543842982412	94.8335593363137	0.842636583425841	-0.247017542408371	0.407128529986221	1
RNF165	ENSGALG00000001766	336.681319727154	251.809418782367	463.989171144335	1.84262039675867	0.881758888048655	0.000146541329862195	0.00507629897357873
TENM2	ENSGALG00000001768	657.255412868416	1005.9009706068	134.287076260846	0.133499300810735	-2.90509590892605	5.52292696643724e-07	4.8049464608004e-05
ACAP3	ENSGALG00000001770	2724.8797385419	2495.1153174709	3069.5263701484	1.23021423044276	0.298909569454788	0.19438867260702	0.783611699467019
MAPK8IP3	ENSGALG00000001772	2544.55393316392	2465.61957432518	2662.95547142204	1.08003501397853	0.11107808430945	0.89836162919905	1
RFX2	ENSGALG00000001773	38.6315295531563	39.1139102721682	37.9079584746386	0.969168211791198	-0.0451810089624167	0.647082149378302	1
NEO1	ENSGALG00000001774	5699.41102089067	5708.50623112879	5685.7682055335	0.99601681689138	-0.00575799371752247	0.808579760139711	1
CEP250	ENSGALG00000001775	160.196065357809	154.446529156962	168.82036965908	1.09306677579986	0.128381538404708	0.797664036743224	1
MFSD11	ENSGALG00000001777	87.6098401988365	90.422005142602	83.3915927831883	0.922248877932686	-0.116771966241797	0.928516778749219	1
KIAA0895L	ENSGALG00000001779	220.222151987602	226.162330053141	211.311884889294	0.934337229545003	-0.0979847402606314	0.495489397448553	1
PROC	ENSGALG00000001780	1.55838141961772	1.39315426369473	1.80622215350219	1.29649831362678	0.374620329659115	1	1
PLAA	ENSGALG00000001782	365.726116598554	367.666460184022	362.815601220351	0.986806359869641	-0.0191610811921475	0.893067911452761	1
HSD3B7	ENSGALG00000001785	0.146410406018178	0.24401734336363	0	0	-Inf	1	1
GDF5	ENSGALG00000001786	0.1171423224109	0.195237204018167	0	0	-Inf	1	1
LOXHD1	ENSGALG00000001787	5.39584389114467	5.17799143543424	5.72262257471032	1.10518193126953	0.144283880689636	0.678389686130326	1
ADPGK	ENSGALG00000001788	133.163729026671	145.668362914209	114.406778195365	0.785392077638332	-0.348515049479864	0.19885787063509	0.794486789568222
HECTD2	ENSGALG00000001789	30.3856929390449	28.3276922634212	33.4726939524804	1.18162445571688	0.240771590538588	0.674497813910141	1
ENSGALG00000001790	ENSGALG00000001790	650.060471998384	641.017940358392	663.624269458371	1.03526629705144	0.0500019136377374	0.851622237138358	1
ENSGALG00000001791	ENSGALG00000001791	93.3677053290723	96.1731559750602	89.1595293600905	0.927072928574909	-0.109245261371064	0.810671372090651	1
MRPS34	ENSGALG00000001792	811.512115278832	770.049793208977	873.705598383615	1.13460922409015	0.182195497920177	0.48874955698509	1
Myl2	ENSGALG00000001793	0.814786614901465	1.235503103799	0.183711881555158	0.148693986271884	-2.74958179417607	0.452085168667218	1
GFRA2	ENSGALG00000001795	2590.24684642425	2254.1246619401	3094.43012315046	1.37278570941463	0.457106439692557	0.287029803337119	0.932162753439925
GPSM1	ENSGALG00000001797	190.220549414218	178.821181769893	207.319600880706	1.15936825172917	0.21333888434244	0.394362528793889	1
BBS4	ENSGALG00000001798	139.374471989691	136.050542269451	144.360366570053	1.06107895023413	0.0855320048612601	0.691816416552671	1
UQCC	ENSGALG00000001799	215.173200465767	218.897911345113	209.586134146748	0.957460639340298	-0.0627149149993761	1	1
ENSGALG00000001800	ENSGALG00000001800	286.247938219367	292.034658390178	277.567857963152	0.950462042735705	-0.0732990817435732	0.579363578811826	1
IFT74	ENSGALG00000001801	136.015753557759	139.345583903791	131.021008038711	0.940259492752727	-0.08886912826347	0.643062677424889	1
JMJD6	ENSGALG00000001802	459.729338777976	442.803931849729	485.117449170347	1.09555813369557	0.131666040210456	0.460270595473206	1
IWS1	ENSGALG00000001803	1418.52212165582	1365.12658463373	1498.61542718895	1.09778495566478	0.134595473486375	0.636920499294545	1
MXRA7	ENSGALG00000001805	188.248083742523	150.798436274521	244.422554944527	1.62085603128913	0.696755952564707	0.00125490200060215	0.0257757211466965
ENSGALG00000001806	ENSGALG00000001806	0.283691251877383	0.24401734336363	0.343202114648013	1.40646607293228	0.492074752081912	1	1
CUX1	ENSGALG00000001807	904.704241546544	965.629281959113	813.316680927691	0.842265966994701	-0.247652221839258	0.14924202275845	0.674268338124587
ST8SIA5	ENSGALG00000001808	36.8485603194901	38.4943260338178	34.3799117479986	0.893116344413861	-0.163079970407903	0.973033495473724	1
FAM65A	ENSGALG00000001809	2676.3736515803	2222.25219623785	3357.55583459398	1.51087974635738	0.595388838373137	0.0196237389686963	0.186536992497819
EIF6	ENSGALG00000001811	631.272395023228	645.97483095186	609.218741130278	0.943099811230383	-0.0845176309360965	0.825308861390437	1
ATCAY	ENSGALG00000001812	867.772322738125	1060.58402309355	578.554772204992	0.545505834151116	-0.874333468721845	9.36194245684628e-05	0.00357881527554896
ENSGALG00000001813	ENSGALG00000001813	8.1216841147332	8.19179768060797	8.01651376592105	0.978602509300021	-0.0312051128010041	0.332803622537112	0.982254092019263
MAGI3	ENSGALG00000001816	111.804573542467	117.715069226295	102.938830016726	0.87447453153883	-0.193511727616003	0.609824915425374	1
CTCF	ENSGALG00000001817	990.076622570693	983.473269185697	999.981652648187	1.01678579782464	0.024015784441491	0.695310526739069	1
C1H11ORF73	ENSGALG00000001823	536.03012113331	545.963801199141	521.129601034563	0.95451310121654	-0.0671630953404778	0.97694237622259	1
ENSGALG00000001824	ENSGALG00000001824	21.5647803400501	21.5826333612852	21.5380008081973	0.99793201541532	-0.00298656025068428	1	1
FAM13C	ENSGALG00000001825	2.09153870988344	2.99142925762721	0.7417028882678	0.247942646939315	-2.01192165389365	0.304691917512983	0.952410021553996
WWC1	ENSGALG00000001826	313.567409216719	364.23804169622	237.561460497468	0.652214852109264	-0.616580800657143	0.00565626368426527	0.0765187843185054
GLYR1	ENSGALG00000001827	478.820910566204	477.488963976407	480.818830450899	1.00697370353183	0.0100260087870232	0.745055202726119	1
SH2B2	ENSGALG00000001828	209.872624227014	280.671933143323	103.673660852551	0.369376658690025	-1.4368353911444	5.48388829106213e-09	8.30151009500985e-07
EEF2	ENSGALG00000001830	20724.0347236202	21177.5675916117	20043.7354216329	0.946460698799615	-0.0793854947418891	1	1
PHYHIPL	ENSGALG00000001832	544.079341935999	537.748715694425	553.575281298361	1.02943115463047	0.0418473499367972	0.957008434018761	1
PRKRIP1	ENSGALG00000001833	362.877733515126	373.193473864276	347.404122991401	0.930895493413012	-0.103308881558287	0.662685971572399	1
SCNN1D	ENSGALG00000001835	0.487653932997676	0.588560445101661	0.3362941648417	0.571384243777395	-0.807466841143053	0.959857874908472	1
PIAS4	ENSGALG00000001836	1117.80254725259	1024.02566931985	1258.46786415169	1.22894171684931	0.297416496828293	0.347079549910202	0.989657228581774
ORAI2	ENSGALG00000001837	359.727095312309	367.576989883418	347.952253455645	0.946610541552133	-0.079157106721603	0.772789293425459	1
XPO7	ENSGALG00000001838	1329.99854010782	1286.13766193186	1395.78985737177	1.08525696640841	0.118036683471334	0.596571741800428	1
TEK	ENSGALG00000001840	4.94593996343107	5.02978752489603	4.82016862123364	0.958324501258783	-0.0614138407151389	0.975559676167787	1
ROGDI	ENSGALG00000001841	102.732435546198	110.8836452688	90.5056209622942	0.816221551364891	-0.29296729113186	0.690353512411593	1
PRSS57	ENSGALG00000001842	33.4819018905134	27.0908314464712	43.0685075565768	1.58978168099698	0.668828658988439	0.281400575310048	0.925896852111804
PIAS2	ENSGALG00000001843	202.347456477484	205.965923802028	196.919755490668	0.956079296301194	-0.064797815973982	0.972567625515184	1
ALKBH4	ENSGALG00000001844	23.5125985881133	28.2004093730058	16.4808824107745	0.584419970390588	-0.77492261713746	0.152850506869444	0.686806462745517
PHTF1	ENSGALG00000001845	1482.79474311193	1332.26828813552	1708.58442557653	1.28246272976117	0.358916899617881	0.133244575992863	0.629681621546495
ENSGALG00000001846	ENSGALG00000001846	992.11825378192	957.566037809005	1043.94657774129	1.09020844152946	0.124603996296974	0.817326775790084	1
BICC1	ENSGALG00000001847	85.8431593150389	80.461520546058	93.9156174685102	1.1672115668601	0.223066085291861	0.714763844823148	1
UBE2J2	ENSGALG00000001848	564.332429846073	577.032899442562	545.281725451338	0.944975106234155	-0.0816517704061146	0.933307940358867	1
BSN	ENSGALG00000001849	4322.16110769333	4160.66746185038	4564.40157645776	1.09703590068403	0.133610738951065	0.785699517457345	1
RARS	ENSGALG00000001850	731.954125519363	750.764702450178	703.73826012314	0.93736194286497	-0.0933218726696763	0.748322350767777	1
KATNAL2	ENSGALG00000001851	7.82482443339825	7.59572250460777	8.16847732658398	1.07540491659994	0.104879972539792	0.896337486373016	1
LRWD1	ENSGALG00000001852	403.373610572492	434.047184856134	357.363249147028	0.823328111816869	-0.280460608400834	0.203115381035891	0.802926083481696
ENSGALG00000001854	ENSGALG00000001854	2130.31626189802	2061.2275244468	2233.94936807484	1.08379562254992	0.116092725203656	0.345508251843906	0.988001371868722
MOB3B	ENSGALG00000001856	1.8430685076431	1.30624806774892	2.64829916748438	2.02740906024706	1.0196372035804	0.780820249659387	1
FAM132A	ENSGALG00000001857	9.47982941931289	8.5154393688416	10.9264144950198	1.28312985645815	0.359667182733165	0.711189193621834	1
B3GALT6	ENSGALG00000001859	34.9396531353963	36.757239855769	32.2132730548372	0.876378998565675	-0.190373182704579	0.751470216078043	1
RSBN1	ENSGALG00000001860	129.973539330808	131.590712559047	127.54777948845	0.969276455822952	-0.0450198868725375	0.793991055702622	1
POLR2J	ENSGALG00000001861	306.437760739326	310.156751432094	300.859274700174	0.970023297287611	-0.0439086976106084	0.936437450369306	1
ST6GALNAC1	ENSGALG00000001862	17.7994598311383	17.5884527695442	18.1159704235295	1.02999227168513	0.0426335125120207	0.474834293354162	1
VTG2	ENSGALG00000001863	24.8139708245952	29.8739903162933	17.223941587048	0.576553095341069	-0.794474621688469	0.120563840703396	0.595075128975551
C9orf72	ENSGALG00000001864	115.472851947286	106.481621614503	128.959697446461	1.21109817347951	0.276315816850017	0.385576471592625	1
GPR151	ENSGALG00000001866	7.30760890946011	8.10434487587166	6.11250495984278	0.754225671965292	-0.406931837822411	0.380600202334363	1
SKOR1	ENSGALG00000001867	74.8775869491079	20.5131692631891	156.424213477986	7.62555076063694	2.93084154096543	0.000481532756528576	0.012354987912423
LINGO2	ENSGALG00000001869	35.6306289783937	44.7143385538589	22.0050646151958	0.49212546415487	-1.02290192680482	0.00503246845026031	0.0702952761827591
CCSER2	ENSGALG00000001870	770.885309422109	713.745847437923	856.594502398387	1.20013938501112	0.26320197115587	0.272098761934298	0.91232867785197
ENSGALG00000001871	ENSGALG00000001871	0.436557870751603	0.605121863549233	0.183711881555158	0.303594850263102	-1.71978077568503	0.84899937011161	1
SDF4	ENSGALG00000001872	463.999626546161	475.606234744613	446.589714248483	0.938990453916756	-0.090817603842137	0.765200027263695	1
ENSGALG00000001874	ENSGALG00000001874	3.16381274345862	4.08473549014599	1.78242862342758	0.436363291509942	-1.19639835295101	0.409223758416701	1
TNFRSF4	ENSGALG00000001875	2.85183626289136	3.72122804103738	1.54774859567234	0.415924146170003	-1.2656076528737	0.513110478048588	1
ENSGALG00000001876	ENSGALG00000001876	664.162875836913	623.572750913246	725.048063222413	1.16273211451359	0.217518748074944	0.662457010579624	1
GRID1	ENSGALG00000001879	674.825133205193	589.68233645105	802.539328336409	1.36096891279875	0.444634113231838	0.0550274839200896	0.366317524882285
AMY2A	ENSGALG00000001880	47.3478472878362	62.6308424566045	24.4233545346837	0.389957305006812	-1.35861191764779	0.0193148552623189	0.185032322900878
DNLZ	ENSGALG00000001881	169.665852660212	160.496903980881	183.41927567921	1.14282127025367	0.192599793157932	0.518443815117438	1
TNFRSF18	ENSGALG00000001882	4.32996080832804	3.98712494504432	4.84421460325363	1.21496433395563	0.280913963229747	0.395093110228316	1
ST6GALNAC2	ENSGALG00000001883	10.657565711344	11.3178113092163	9.66719731453561	0.854157844694183	-0.227425396569428	0.190081303438871	0.774913527507449
MMP24	ENSGALG00000001884	191.898931926077	173.795354147061	219.054298594601	1.26041515706595	0.333899008636929	0.113133373597999	0.573163657806731
ENSGALG00000001885	ENSGALG00000001885	0.267891059922414	0.44648509987069	0	0	-Inf	0.70146745069763	1
ENSGALG00000001886	ENSGALG00000001886	44.967996949195	44.4714793375527	45.7127733666583	1.0279121371179	0.0397169525068522	0.685037668312248	1
CARD9	ENSGALG00000001889	93.5083710675234	76.8684699955962	118.468222675414	1.54118096382303	0.624036271509966	0.0282032063789878	0.23485594140427
CYGB	ENSGALG00000001892	165.133374426323	125.083981181433	225.207464293658	1.80045008294864	0.848357601704953	0.0906467619665078	0.504860442475716
ENSGALG00000001894	ENSGALG00000001894	0.115889627133223	0.193149378555372	0	0	-Inf	1	1
PANK3	ENSGALG00000001895	294.17265152199	313.023065800629	265.897030104031	0.849448680160158	-0.235401305941599	0.297924646808599	0.944818724987348
NTNG1	ENSGALG00000001896	303.330992357933	441.167844272578	96.575714485966	0.218909233163186	-2.19159528903083	0.00117373704918731	0.0245217044505574
MISP	ENSGALG00000001898	9.38083887837103	10.0368549936449	8.39681470546018	0.836598188454135	-0.257393220872741	0.595150135294759	1
PHF24	ENSGALG00000001900	479.007743841957	146.300908264192	978.067997208605	6.68531732860055	2.74099604162497	0.000669036778906465	0.0162827632782734
ARIH1	ENSGALG00000001901	650.217390473081	648.763006345707	652.398966664142	1.00560445075146	0.00806294017620376	0.819896453000038	1
MAP1LC3A	ENSGALG00000001903	573.758024782731	547.571216036922	613.038237901445	1.11955891753833	0.162930452981705	0.519765510496848	1
DTX2	ENSGALG00000001905	157.80238977327	147.58512508788	173.128286801353	1.17307409332928	0.230294139285294	0.410935478143517	1
WAPAL	ENSGALG00000001907	396.760370800114	402.540663958321	388.089931062804	0.964101184825858	-0.0527435260402287	1	1
ENSGALG00000001908	ENSGALG00000001908	0.589622791283297	0.494413624270753	0.732436541802114	1.4814246732833	0.566985270751802	0.711049181831323	1
SNAPC4	ENSGALG00000001910	289.394055031007	263.678670268148	327.967132175297	1.24381366092969	0.314770367631891	0.177486394675355	0.748834415021325
EPHA10	ENSGALG00000001912	37.8007402137115	56.2002877122821	10.2014189658555	0.181518981149737	-2.46180767846361	0.0437663547917745	0.317498381621904
DYNLRB1	ENSGALG00000001913	1554.91404742116	1591.85194865388	1499.50719557208	0.941989106989575	-0.086217718046103	0.871121618690891	1
VAV3	ENSGALG00000001915	136.438269308181	171.283859482197	84.1698840471558	0.491405811975554	-1.02501317398272	0.0482379001000095	0.335273338711636
SLIT3	ENSGALG00000001916	338.262226050326	506.447461868193	85.9843723235271	0.169779451567091	-2.55826623503151	4.10780458425937e-05	0.00184449135330774
SSC4D	ENSGALG00000001917	378.765014622233	200.774799980087	645.750336585453	3.21629176893465	1.68539828789179	5.50220736021082e-10	1.20713644954886e-07
DNAJB5	ENSGALG00000001918	97.8499508118075	94.1554225953705	103.391743136463	1.09809653322661	0.135004886661542	0.342613733867105	0.988001371868722
ENSGALG00000001919	ENSGALG00000001919	268.185191548393	256.773336834303	285.302973619528	1.11110825265956	0.15199938195379	0.603857126737734	1
SDCCAG3	ENSGALG00000001921	80.2342456618477	74.8320890637455	88.3374805590012	1.18047593838722	0.239368635447784	0.470392900641598	1
GNB1L	ENSGALG00000001925	198.248371556301	207.190187543025	184.835647576215	0.892106184023951	-0.164712655988944	0.523454778263675	1
HSPB1	ENSGALG00000001926	163.707228236101	220.733321913313	78.1680877202832	0.354129077760999	-1.49765278569888	0.0148115684736176	0.154611484161024
SRRM3	ENSGALG00000001932	906.710096506304	730.784667225344	1170.59824042775	1.60183743984708	0.679727745358195	0.00701863397602714	0.089059581834953
CORO2A	ENSGALG00000001933	159.037513079341	142.904535464625	183.236979501414	1.2822334777945	0.358658981603778	0.093779538959397	0.514733379538561
OPN4-2	ENSGALG00000001934	0.459671051361617	0.296973133634684	0.703717927952016	2.36963498798407	1.24466484748588	0.652619054698236	1
TTLL10	ENSGALG00000001935	0	0	0	NA	NA	NA	NA
MYO7B	ENSGALG00000001936	0.607112023892696	1.01185337315449	0	0	-Inf	0.305020327066425	0.952453476471622
HEXA	ENSGALG00000001937	224.916646376939	185.96396306909	283.345671338711	1.52365902867665	0.607540086115388	0.0290529114249665	0.240067125082502
SLC25A24	ENSGALG00000001938	662.153932916805	650.773885256733	679.224004406914	1.04371736450204	0.0617310873522871	0.715369791103174	1
HIPK1	ENSGALG00000001939	599.380769707363	582.289627853445	625.017482488242	1.07337904127248	0.102159623531559	0.46645658437139	1
SPDL1	ENSGALG00000001942	299.477381761631	307.624149417426	287.257230277939	0.933792846959326	-0.0988255575985788	0.869862102864474	1
RHBDF2	ENSGALG00000001943	285.030597359365	196.64433098628	417.609996918992	2.12368185151561	1.08656765238515	2.83340375358753e-05	0.0013530620196154
TBC1D2	ENSGALG00000001944	102.856847057593	98.3449283796845	109.624725074455	1.11469627240179	0.156650664412976	0.844262508074481	1
RFT1	ENSGALG00000001945	415.707175559888	396.769475174709	444.113726137657	1.11932432791636	0.162628122535314	0.571282915283349	1
RSPO1	ENSGALG00000001946	27.1835531574811	34.5780426198643	16.0918189639061	0.465376804025967	-1.10352879121477	0.00303926314508319	0.0489971943453348
IKBKAP	ENSGALG00000001947	342.859767794933	364.753006284071	310.019910061225	0.849944770077591	-0.234558997782832	0.415983001954548	1
ENSGALG00000001948	ENSGALG00000001948	1858.05181849971	1704.96921141783	2087.67572912254	1.22446535406141	0.292151953786809	0.340948478383745	0.988001371868722
MDH2	ENSGALG00000001949	1860.14810026951	1896.1315454136	1806.17293255338	0.952556765864785	-0.0701230249676459	0.879705523732285	1
PMPCA	ENSGALG00000001950	531.284868435149	540.122474922707	518.028458703812	0.959094432754244	-0.0602552244207833	0.832190680799006	1
ENSGALG00000001951	ENSGALG00000001951	10.5391291723687	14.7274939177479	4.25658205429993	0.289022835661834	-1.79074461048472	0.00929940800375735	0.109808454259656
APTX	ENSGALG00000001954	93.4706530318382	95.4941294753685	90.4354383665428	0.947026156093392	-0.0785238225779558	0.852187657010926	1
AANAT	ENSGALG00000001955	23.8616047246775	11.1744184236373	42.8923841762378	3.83844443174844	1.94052176269504	3.51057604261798e-06	0.000241559546059777
OLFML3	ENSGALG00000001956	154.599581350772	230.18037008894	41.2283982435189	0.179113441461531	-2.48105448731085	0.00036489140417613	0.0101757340560637
ITCH	ENSGALG00000001957	313.668607107544	294.713635035465	342.101065215663	1.16079144140886	0.215108787471716	0.288707374714558	0.935003769731299
HENMT1	ENSGALG00000001959	27.7018569119894	28.5509451643678	26.4282245334217	0.925651476029054	-0.111458999081908	0.806668205583664	1
PTBP1	ENSGALG00000001962	2647.53546566399	2552.22338148767	2790.50359192849	1.0933618162772	0.128770897963619	0.444766190453623	1
STYXL1	ENSGALG00000001963	7.72696385733256	8.57435741858949	6.45587351544717	0.752927968858707	-0.409416243192066	0.895609087052468	1
INPP5E	ENSGALG00000001964	248.546667166066	256.894646175478	236.024698651948	0.91876067549779	-0.12223898662434	0.808827989810069	1
AARS	ENSGALG00000001965	1458.94466030284	1572.40813174516	1288.74945313935	0.819602383834666	-0.287003914416375	0.335134869012065	0.984527779372141
ENSGALG00000001966	ENSGALG00000001966	2238.09248436324	2173.13525073671	2335.52833480303	1.07472755504347	0.103970980927762	0.968611269833061	1
ABCA3	ENSGALG00000001967	2715.16698978892	2753.20951439491	2658.10320287994	0.965456202654498	-0.0507172812281029	0.565380216201426	1
SYT6	ENSGALG00000001968	1.04292048659211	1.43603264909245	0.453252242841596	0.315628090439341	-1.66370248606925	0.985202895566218	1
ENSGALG00000001969	ENSGALG00000001969	1882.4101777894	1895.52185277292	1862.74266531412	0.982707037953243	-0.0251667066899186	0.5122499818457	1
UBE2O	ENSGALG00000001971	3195.67198125407	2609.16893857841	4075.42654526755	1.56196346085893	0.643360704789626	0.00115291145410894	0.0243093520893315
PRPF38B	ENSGALG00000001972	1176.20304033318	1101.51875836729	1288.22946328202	1.16950297350495	0.225895529800983	0.596200481270932	1
GNL2	ENSGALG00000001973	786.010267000285	760.080486294185	824.904938059434	1.08528629919353	0.118075676717222	0.652580827581169	1
TMEM120A	ENSGALG00000001975	469.052406501791	394.422233391277	580.997666167561	1.47303477588495	0.558791490390413	0.0450367249725435	0.321805427740217
TRIM33	ENSGALG00000001976	753.100692383832	716.337702154801	808.245177727379	1.12830188233303	0.174153119045534	0.345974797317504	0.988001371868722
LDB3	ENSGALG00000001977	202.113299330173	80.3617994186067	384.740549197522	4.78760495634746	2.25930411488976	1.74313019790674e-05	0.000932420669113505
MED16	ENSGALG00000001978	479.669781252222	459.208784364208	510.361276584243	1.11139266922095	0.152368629373086	0.587172963095518	1
FBLN7	ENSGALG00000001979	16.4244244568519	11.3435979071636	24.0456642813843	2.11975640164389	1.08389848255599	0.0284294917505398	0.23620507470893
PARP6	ENSGALG00000001981	1180.58242528895	1075.37779743462	1338.38936707045	1.2445759715918	0.315654298212436	0.216626544895446	0.830548969387719
FNDC7	ENSGALG00000001983	14.726790507894	17.7017031801337	10.2644214995344	0.579855022710696	-0.786235856994281	0.384397112600641	1
PIGQ	ENSGALG00000001985	76.6013435892304	75.8203371473644	77.7728532520294	1.025751878429	0.0366817961975233	0.919914521785952	1
VCP	ENSGALG00000001986	2925.21239417088	3111.27436879811	2646.11943223005	0.850493758688421	-0.233627446114872	0.219399666428793	0.834912235241871
TXNRD2	ENSGALG00000001988	101.819990952599	107.490422859497	93.3143430922521	0.868117741189139	-0.204037368911218	0.701292396571468	1
PRUNE	ENSGALG00000001989	0.618857979081072	0.864012138656897	0.251126739717335	0.29065186527091	-1.78263592773006	0.923607790745414	1
PKM	ENSGALG00000001992	10355.1606752793	10988.7764203833	9404.73705762332	0.855849340985618	-0.224571240016527	0.34778958282728	0.991175453891443
PRR35	ENSGALG00000001994	20.8327024846227	12.0740065499722	33.9707463865985	2.81354380967077	1.49238842776465	0.0507103344163564	0.345945490038217
ENSGALG00000001995	ENSGALG00000001995	277.599136447425	295.234117831977	251.146664370597	0.850669516839274	-0.233329337853094	0.565857912827516	1
DNALI1	ENSGALG00000001996	20.4989021740059	18.556746317948	23.4121359580928	1.26165091427955	0.335312786782334	0.475620627739644	1
R3HDM4	ENSGALG00000001998	329.531589964267	292.869310839896	384.525008650823	1.31295767230809	0.39282040675971	0.437710826783762	1
GRAMD2	ENSGALG00000002000	69.4470331295662	65.4254488301287	75.4794095787224	1.15367048951698	0.206231221364156	0.527602471823503	1
STXBP3	ENSGALG00000002001	171.430130397338	172.210267312099	170.259925025196	0.988674645726153	-0.0164322596685646	0.932640235815432	1
BCAS2	ENSGALG00000002002	398.021885942741	395.641667078477	401.592214239137	1.01504024387674	0.0215369278936266	0.97992513729599	1
BMPR1A	ENSGALG00000002003	63.6901846192279	71.0857650774876	52.5968139318382	0.739906419724183	-0.434585278655366	0.400698708818286	1
ENSGALG00000002005	ENSGALG00000002005	495.694632879443	444.127891136438	573.044745493951	1.2902696654057	0.36767261935831	0.337158988727896	0.986835415963434
PDILT	ENSGALG00000002006	0	0	0	NA	NA	NA	NA
GPR17	ENSGALG00000002007	9.25980162335519	12.016493452553	5.12476387955855	0.426477482785943	-1.22945852293495	0.344845773555796	0.988001371868722
RNF157	ENSGALG00000002008	515.302636791195	354.421914927179	756.623719587219	2.13481076570189	1.09410819186774	4.01070692755429e-06	0.000273486853465391
FANCG	ENSGALG00000002009	163.701820616818	127.225989292065	218.415567603947	1.71675275483647	0.779682278678524	0.00110414706627752	0.0235748635956405
SNIP1	ENSGALG00000002010	716.614780140063	645.014063938213	824.015854442839	1.27751610470586	0.353341478272739	0.133335990868213	0.629681621546495
MMRN2	ENSGALG00000002012	11.3642834206218	10.9586424804123	11.9727448309362	1.09253904873132	0.127684844397967	0.954949376610659	1
MEAF6	ENSGALG00000002013	339.17140714949	326.099625404027	358.779079767684	1.10021309997878	0.137782986028901	0.510970804367829	1
SMU1	ENSGALG00000002014	534.011311704707	543.35202624485	520.000239894491	0.957022730711533	-0.0633749036187417	0.959408779509924	1
SNCG1	ENSGALG00000002015	665.671430789553	453.545987714443	983.859595402219	2.16926093946986	1.11720360461755	0.040322633825928	0.301285306444668
PRKCD	ENSGALG00000002016	109.922601364479	100.532377372028	124.007937353157	1.23351243246	0.302772256503865	0.195321678442119	0.785750616066116
CAPN15	ENSGALG00000002018	847.912933535075	765.282582502225	971.858460084349	1.26993411624068	0.344753652400284	0.204390773228364	0.804477453019596
ENSGALG00000002020	ENSGALG00000002020	274.962220256459	278.556987538386	269.570069333568	0.967737595512373	-0.0473121847567347	0.758622928156878	1
ZC3H12A	ENSGALG00000002021	37.6152334280227	34.7016479010212	41.9856117185249	1.209902533686	0.274890832763131	0.333630391179064	0.9833521926925
CKI	ENSGALG00000002022	141.693231028788	168.883835192138	100.907324783764	0.597495459935302	-0.743000344059599	0.0185599850706877	0.179070142766138
PIGO	ENSGALG00000002023	117.321491199308	110.317579167128	127.827359247577	1.15872157649437	0.212533949894126	0.462769254594601	1
COMT	ENSGALG00000002024	108.80180654766	126.098934502251	82.856114615774	0.65707228171936	-0.605876010881414	0.00929531341412579	0.109808454259656
ENSGALG00000002026	ENSGALG00000002026	23.2323543911747	22.6613693417971	24.0888319652411	1.06299101355765	0.0881294004902586	0.682202852190161	1
GPRC5B	ENSGALG00000002028	41.3177572111903	34.2780169919192	51.8773675400969	1.51342965820708	0.597821622562766	0.0625796480271923	0.397037180149052
TMEM259	ENSGALG00000002029	425.869269488482	431.076362471743	418.058630013592	0.969801794782927	-0.044238171198456	0.944542385811655	1
AHCY	ENSGALG00000002030	1585.97261231011	1493.55574959534	1724.59790638228	1.15469269014534	0.207508943939804	0.126311536469025	0.612265142192798
NDUFB6	ENSGALG00000002033	295.240069215131	284.597399160848	311.204074296555	1.09348882039737	0.128938470646892	0.699102801527319	1
DENND2C	ENSGALG00000002038	42.3724064957112	49.6114813143091	31.5137942678144	0.63521171779092	-0.654690568673929	0.0321400566808582	0.256611908246219
ARVCF	ENSGALG00000002040	756.874289630377	935.615074047355	488.763113004911	0.522397646812788	-0.936779696738025	0.000476506672329765	0.012267615656
AGRN	ENSGALG00000002041	10710.3419534905	10384.7795133834	11198.6856136511	1.07837490427397	0.108858827911372	0.993151657681222	1
KNOP1	ENSGALG00000002042	1461.7396873017	1363.31597277153	1609.37525909695	1.18048588239247	0.239380788263582	0.484177610260659	1
WDR33	ENSGALG00000002043	741.647509785364	756.89592101305	718.774892943834	0.949635046231727	-0.0745549163400122	0.977972693559934	1
FAM86A	ENSGALG00000002044	264.837539310762	234.247996001168	310.721854275153	1.32646536823992	0.407587009738686	0.284670634940388	0.929390036365915
EIF2B	ENSGALG00000002045	1528.38528514054	1600.75971460941	1419.82364093723	0.886968623697322	-0.173045024449986	0.651713452627569	1
ENSGALG00000002046	ENSGALG00000002046	15.0388769208203	17.3438582710825	11.581404895427	0.667752510105359	-0.582614600874979	0.509623728407596	1
GPRIN2	ENSGALG00000002048	50.3781665842446	56.7907809679595	40.7592450086723	0.717708830798931	-0.478529422928516	0.357300292378844	0.999780374497401
EXOC7	ENSGALG00000002050	609.881156877994	594.364005873796	633.156883384292	1.06526787814727	0.0912162641403732	0.564841595234085	1
DNASE1	ENSGALG00000002051	0.493787844921029	0.566739140969824	0.384360900847837	0.678197204078943	-0.560223258134986	1	1
POR	ENSGALG00000002053	1064.07654720733	999.176451314376	1161.42669104676	1.16238397083813	0.217086713596312	0.453575467963131	1
RALY	ENSGALG00000002054	204.142245274858	231.56182201609	163.01288016301	0.703971314199123	-0.506411452538773	0.0476997308248676	0.333215747681978
hairy1	ENSGALG00000002055	172.658745355787	241.636620407577	69.1919327781027	0.286347047320039	-1.80416336775996	1.02458628306744e-05	0.000605866685666987
C15H22ORF25	ENSGALG00000002056	178.182403358522	188.838734379158	162.197906827567	0.858922865379407	-0.219399517343445	0.578692952940549	1
POLR2D	ENSGALG00000002057	198.684837034852	200.491833970684	195.974341631102	0.977467948444013	-0.0328786982259311	0.81560846728514	1
TAF15	ENSGALG00000002060	2693.35419404868	2580.08590180567	2863.25663241321	1.1097524428971	0.150237884469859	0.502869982120228	1
SRP68	ENSGALG00000002062	1092.87245223133	1063.44960249393	1137.00672683744	1.06916841585253	0.0964891248803608	0.808253754158293	1
STOML2	ENSGALG00000002064	568.783574861008	559.057416347273	583.372812631611	1.04349355821663	0.0614216943572497	0.810560358280142	1
NCOA4	ENSGALG00000002066	807.148816041581	844.422982186168	751.2375668247	0.889646045492254	-0.168696635193525	0.669495283680567	1
ENSGALG00000002067	ENSGALG00000002067	107.029894441144	102.67705371884	113.5591555246	1.1059837754554	0.145330221701261	0.843865596460202	1
FAM214B	ENSGALG00000002069	121.724208969228	84.7959533661201	177.116592373889	2.08873873508043	1.06263204761026	0.0265900225402436	0.226644009692685
SAP130	ENSGALG00000002070	1737.10062552293	1681.42689199293	1820.61122581794	1.08277751146233	0.114736829201626	0.55365608557156	1
ENSGALG00000002074	ENSGALG00000002074	1.36631250797569	1.29556102686102	1.47243972964769	1.13652672403648	0.184631607764748	0.970366875545035	1
C16orf89	ENSGALG00000002075	1.01411673288067	1.46234309594402	0.341777188285655	0.233718878444883	-2.0971538235873	0.712848932054316	1
DGCR8	ENSGALG00000002076	489.491421710907	473.85334590207	512.948535424163	1.08250482952203	0.114373461452635	0.49782051641931	1
MYO9A	ENSGALG00000002078	7764.00816916734	4844.99746943175	12142.5242187707	2.50619825817883	1.32550054665409	4.04931961637852e-08	4.94343551231759e-06
DOCK2	ENSGALG00000002080	2.82586933996831	3.37593048533166	2.0007776219233	0.592659603216544	-0.754724370814196	0.692434332040433	1
MMP28	ENSGALG00000002081	216.640950329889	102.1508645486	388.376079001823	3.80198523740392	1.92675293020701	2.91460510310363e-15	1.91831704568621e-12
AMPD1	ENSGALG00000002082	3.56577827822197	3.6089887904694	3.50096250985082	0.970067438030327	-0.0438430495154246	0.894960599033375	1
PLIN3	ENSGALG00000002083	0.289555495216012	0.315174665548464	0.251126739717335	0.796785932271324	-0.327735918893969	1	1
NAGPA	ENSGALG00000002084	51.6931207519357	55.5319358802577	45.9348980594526	0.827179844018062	-0.273727063114432	0.593132458963436	1
CDH1-A	ENSGALG00000002085	675.697104239987	683.860198282796	663.452463175774	0.970158030605866	-0.0437083255241375	0.753634532465148	1
RASL10B	ENSGALG00000002086	39.6235699530947	60.8968066016057	7.71371498032821	0.12666862863257	-2.98086883102684	0.000944006578650707	0.0209229452234471
NCBP1	ENSGALG00000002087	823.085641797142	802.48732634968	853.983114968334	1.06417022042316	0.0897289370408109	0.712130996382728	1
GALR2	ENSGALG00000002088	9.94433899199923	9.82954083281717	10.1165362307723	1.02919723340453	0.0415194840664705	0.841144846475002	1
ENSGALG00000002089	ENSGALG00000002089	177.85784599672	179.23625465822	175.790233004469	0.980773858166572	-0.028007569362003	0.760586493958019	1
GPSM2	ENSGALG00000002090	184.649277026275	185.857479050295	182.836973990245	0.98374827273304	-0.0236388973515228	0.691940877127855	1
ZDHHC1	ENSGALG00000002091	32.7287561309194	29.1926851957072	38.0328625337377	1.30282165819164	0.381639608501617	0.235972997708965	0.863071498929098
NR2E3	ENSGALG00000002093	15.113081026813	6.20607072788491	28.473596475205	4.58802319916665	2.19787268630536	0.00108721601637011	0.0233120057447743
TRMT2A	ENSGALG00000002094	227.955349055301	225.452460384961	231.709682060811	1.02775406249799	0.0394950745864732	0.857203451259922	1
CHMP4B	ENSGALG00000002095	1465.49869655056	1537.96360976135	1356.80132673437	0.882206391700586	-0.180811881905279	0.570386717416313	1
ENSGALG00000002097	ENSGALG00000002097	1.03517361728258	1.03501380177275	1.03541334054732	1.00038602265388	0.000556805505573188	0.55307080625236	1
GRIK3	ENSGALG00000002098	392.303794644956	212.648656959462	661.786501173198	3.11211230127523	1.6378941212398	0.0575199440876372	0.375965852158313
PFKFB4	ENSGALG00000002099	292.212513122101	321.725126498808	247.94359305704	0.77066903587948	-0.375816667701349	0.178600041063772	0.75137905069791
ENSGALG00000002102	ENSGALG00000002102	0	0	0	NA	NA	NA	NA
TPPP3	ENSGALG00000002103	929.734998042291	944.41733209984	907.711496955968	0.961133882345997	-0.0571906878806621	0.519994595078868	1
FOXI1	ENSGALG00000002105	0.710106821894439	0.763508291743253	0.630004617121217	0.825144433838147	-0.277281423111932	1	1
CLCC1	ENSGALG00000002106	188.972375213824	195.685295059464	178.902995445364	0.914238320212051	-0.129357804252945	0.601502693921215	1
RANBP1	ENSGALG00000002107	560.7847534779	600.123131934297	501.777185793304	0.836123720437159	-0.258211662563343	0.60350460085126	1
EVPL	ENSGALG00000002108	158.836270891778	177.600952174414	130.689248967825	0.73585894314058	-0.442498852429778	0.377334377868548	1
KCTD19	ENSGALG00000002109	11.4322925872622	10.4677602401227	12.8790911079714	1.23035786190499	0.299077998901871	0.680343939714047	1
TSTD2	ENSGALG00000002110	49.5140538368345	46.9304383410049	53.389477080579	1.13763005349836	0.186031483168012	0.551011838901864	1
SEC14L5	ENSGALG00000002111	375.997182382408	393.406624669929	349.883018951127	0.889367379730024	-0.169148604482596	0.652329952149935	1
CSF3R	ENSGALG00000002112	6.91402787015111	3.22109590591194	12.4534258165099	3.866207707027	1.95091914656319	0.00825784113925035	0.10073102269619
SLP76	ENSGALG00000002113	0.159974690007518	0.266624483345863	0	0	-Inf	0.988415958127356	1
ZMYND10	ENSGALG00000002114	131.48931488817	108.439468785026	166.064084042887	1.53139890764401	0.614850133339482	0.104724520159009	0.548515247591758
C18H17ORF106	ENSGALG00000002116	47.5348038742251	48.9336508478967	45.4365334137177	0.928533486188282	-0.10697415512339	0.619912194805861	1
PARG	ENSGALG00000002117	1277.24282479639	1331.98957741836	1195.12269586343	0.897246281896436	-0.156424055225154	0.684857146038696	1
CO6	ENSGALG00000002118	1.61758978513349	2.34931227762457	0.520006046396858	0.221343944502195	-2.17563818996821	0.23426088544202	0.860018313221937
C16orf62	ENSGALG00000002119	218.608290119532	218.248800861979	219.147524005863	1.00411788353629	0.0059286517684639	0.983233708314094	1
PLEKHN1	ENSGALG00000002121	1.80756105150298	2.90050369755773	0.16814708242085	0.0579716835260139	-4.10850780698507	0.049808305531162	0.341442964088814
OSCP1	ENSGALG00000002123	94.8487207434532	67.4716409364349	135.914340453981	2.01439209966786	1.01034453001212	0.00736273526024969	0.0925723308718104
ZDHHC8	ENSGALG00000002124	301.955915907989	296.91547195125	309.516581843098	1.04244005813856	0.0599644289337269	0.938900822836314	1
TMOD1	ENSGALG00000002125	161.227523905531	138.821376160526	194.836745523038	1.40350680069428	0.48903605444833	0.0241341154714184	0.211669895716299
LSM10	ENSGALG00000002127	45.1008558328556	47.2368474596443	41.8968683926726	0.886953102204083	-0.173070271089673	0.809338457045143	1
ENSGALG00000002128	ENSGALG00000002128	8.82989783838588	11.3055592137391	5.11640577535602	0.452556629763019	-1.14382976265525	0.122340447285582	0.600320807458392
WDR47	ENSGALG00000002129	979.999558087364	1014.26483930318	928.601636263647	0.915541582710901	-0.127302682039603	0.78892807411625	1
STK40	ENSGALG00000002130	1380.56833248728	1256.09442119661	1567.27919942327	1.24773995726389	0.319317292006993	0.140973505512101	0.650230629628943
NPRL2	ENSGALG00000002131	159.861982137906	150.086916000968	174.524581343313	1.16282342254396	0.217632036827313	0.385942916929968	1
KCNIP1	ENSGALG00000002132	3.30296188837252	3.59014729583207	2.8721837771832	0.800018367078594	-0.321894972651082	0.593621192381947	1
THUMPD1	ENSGALG00000002134	287.222686821545	292.497296611117	279.310772137186	0.954917448377439	-0.066552075837652	0.98941363308944	1
AP3B2	ENSGALG00000002136	2220.83379920657	1978.19649955083	2584.78974869018	1.30663953215825	0.385861194006668	0.230429775471572	0.854543346665522
PGAM5	ENSGALG00000002137	675.517151891185	689.355190028177	654.760094685696	0.949815282683131	-0.0742811253053639	0.811744908795591	1
HYAL2	ENSGALG00000002138	780.104699260694	771.240537651786	793.400941674056	1.02873345336559	0.0408692258455507	0.90839507447622	1
CSDE1	ENSGALG00000002139	2924.76133277612	2962.31144159029	2868.43616955487	0.968310127450672	-0.0464589113560682	0.945565477201844	1
AP2B1	ENSGALG00000002140	2087.90057668229	2187.08400174921	1939.12543908192	0.88662595379557	-0.173602500414724	0.392156590412491	1
UGGT1	ENSGALG00000002141	452.64456884207	443.751138414076	465.98471448406	1.05010370485909	0.0705318108418345	0.673974773755263	1
DGKQ	ENSGALG00000002142	38.0476985142804	42.3009765976673	31.6677813892	0.748630030233069	-0.417675173821056	0.185098725279346	0.764159854134544
ANKLE2	ENSGALG00000002143	310.380325398004	310.63518463519	309.998036542225	0.997948886267621	-0.00296217052389225	0.779695056317705	1
THRAP3	ENSGALG00000002144	3870.78597291484	3835.83119545572	3923.21813910353	1.02278174903821	0.0324983218449255	0.927073799737148	1
CAMSAP2	ENSGALG00000002145	1448.60066270697	1487.24594807473	1390.63273465534	0.935038845764242	-0.0969017925317042	0.65835213905362	1
SIKE1	ENSGALG00000002147	685.086848307565	695.122585451865	670.033242591115	0.963906592325093	-0.0530347464804451	0.995917651098721	1
ENSGALG00000002150	ENSGALG00000002150	144.450307366587	132.689826085345	162.091029288451	1.22157842896105	0.288746491882562	0.378736192932209	1
PEX12	ENSGALG00000002151	73.6714513018111	78.1856810827573	66.9001066303918	0.855656760981335	-0.22489590636508	0.491155497482111	1
GABRP	ENSGALG00000002152	9.95838483965132	12.346223074132	6.37662748793031	0.516484065583646	-0.953204254718746	0.051264030662754	0.348779728616975
HS6ST1	ENSGALG00000002155	757.492674523061	661.20907830908	901.918068844032	1.36404368668156	0.447889850776705	0.021412388530952	0.195845175385782
RPS17L	ENSGALG00000002157	1911.39570488318	1797.3003650728	2082.53871459875	1.15870377320843	0.212511783301065	0.473279749191968	1
GOLGA3	ENSGALG00000002158	442.405808282486	453.522677339105	425.730504697558	0.938719331953568	-0.0912342244694884	0.908767157921983	1
ACOX1	ENSGALG00000002159	450.650025358007	457.712890655078	440.055727412402	0.96142305885813	-0.0567566892674602	0.86170142331939	1
B2M	ENSGALG00000002160	50.227345735348	54.3940142239349	43.9773430024677	0.808496001442681	-0.306687456269538	0.535798422501912	1
ACO1	ENSGALG00000002162	416.039158894701	431.21130544039	393.280939076167	0.912037634714876	-0.132834737277754	0.567192743943683	1
DDX59	ENSGALG00000002164	160.301467333542	177.722972052525	134.169210255067	0.754934540569206	-0.405576539311059	0.216007100455278	0.830238108490239
UNC13B	ENSGALG00000002165	186.101669542295	171.708753361103	207.691043814083	1.20955420005472	0.274475417848801	0.345567733472678	0.988001371868722
PATL2	ENSGALG00000002167	26.9967451763069	21.1955087762793	35.6985997763482	1.68425302516445	0.75210889061855	0.204072344448732	0.803662328275552
PLEKHB2	ENSGALG00000002169	506.128089364405	525.376195566327	477.255930061522	0.908407982868478	-0.138587710733621	0.692561332218874	1
ENSGALG00000002170	ENSGALG00000002170	0.507493146658528	0.845821911097546	0	0	-Inf	0.404218851038557	1
FAM168B	ENSGALG00000002172	831.220342645301	827.88076642774	836.229706971642	1.01008471374438	0.0144762939411909	0.73149516040991	1
KIF14	ENSGALG00000002175	58.5614864255382	61.2722802960974	54.4952956196993	0.889395585676779	-0.169102850685938	0.974643769106984	1
FBF1	ENSGALG00000002179	996.986576567642	920.37474603582	1111.90432236537	1.20809955635408	0.272739348322009	0.301840722577141	0.949237117611315
CHFR	ENSGALG00000002180	238.521080929231	227.621319477376	254.870723107013	1.11971375832546	0.163129971368617	0.409326577535706	1
NR5A2	ENSGALG00000002182	14.0300755130909	6.56987655341918	25.2203739525985	3.83878962527431	1.9406514992602	0.0731597428940438	0.437124902996645
PRR16	ENSGALG00000002183	6.15645319238242	7.8074551858996	3.67995020210665	0.471337985871851	-1.08516613977939	0.224194770212218	0.842358012279117
RANBP17	ENSGALG00000002184	92.6782850978732	97.7841552239553	85.01947990875	0.86946069855622	-0.201807278717779	0.326511441705893	0.975814651128511
UNC45B	ENSGALG00000002186	0.207786310476124	0.225443252702447	0.181300897136638	0.804197486344512	-0.314378268129808	0.901096477120066	1
HSD17B4	ENSGALG00000002187	278.404824078769	295.713087549569	252.442428872569	0.853673508211752	-0.228243685633941	0.421273878290201	1
SNX1	ENSGALG00000002189	594.846812922392	538.119080077608	679.938412189568	1.26354637358613	0.337478613799919	0.058006889479994	0.377960543474306
ENSGALG00000002191	ENSGALG00000002191	1220.23948010976	977.035899597303	1585.04485087845	1.62229949946746	0.698040186083774	0.00209832781375201	0.0377250432833467
PTPRC	ENSGALG00000002192	8.23474338111163	8.03035497276895	8.54132599362563	1.06362994196264	0.0889962958029462	0.956983622162965	1
ARHGEF4	ENSGALG00000002193	26.1180127612956	26.3808178773291	25.7238050872453	0.975095056069193	-0.0363852296301475	0.753386590746173	1
MRPL38	ENSGALG00000002194	286.144071695745	271.233035436967	308.510626083912	1.13743750125013	0.185787275760877	0.477860447903782	1
NPM1	ENSGALG00000002197	10103.4919495271	10205.6438985205	9950.26402603694	0.974976603630023	-0.0365604957501711	0.641231479388339	1
FHOD1	ENSGALG00000002198	19.7820081663512	22.494906551602	15.712660588475	0.698498593556328	-0.517670884150768	0.0701976021171466	0.426083119827332
KLHL17	ENSGALG00000002199	263.252532429612	233.558208321282	307.794018592107	1.31784714741734	0.39818304678667	0.345143062170906	0.988001371868722
ACSM3	ENSGALG00000002200	0	0	0	NA	NA	NA	NA
PPL	ENSGALG00000002201	113.986307589069	136.186368875246	80.686215659803	0.59246910190928	-0.755188177474945	0.00745222616464987	0.0934713883084831
FGF18	ENSGALG00000002203	95.405276838639	144.325376513389	22.0251273265139	0.152607447550782	-2.71210272457338	0.000521216981123982	0.0132385615104947
SLC7A4	ENSGALG00000002204	442.921194430433	448.60288146007	434.398663885978	0.968336766968901	-0.046419221414701	0.558393467630758	1
FBRSL1	ENSGALG00000002205	1964.75851189284	1889.56221733382	2077.55295373136	1.09948904284443	0.136833226827921	0.579514747337878	1
SNX22	ENSGALG00000002206	23.0975569327117	17.3327750220956	31.7447297986358	1.83148571178984	0.873014446003966	0.0350629824620224	0.27345874730041
ATP6V1G3	ENSGALG00000002207	47.8602596205778	79.4167733210692	0.525489069840813	0.00661685243388504	-7.23963917909502	0.000482904402916157	0.0123628166412332
ENSGALG00000002208	ENSGALG00000002208	0.389595249075092	0.649325415125153	0	0	-Inf	0.514391730769256	1
PPIB	ENSGALG00000002210	2227.01301933405	2150.95856706917	2341.09469773136	1.08839599868317	0.122203557868402	0.66518749185258	1
RAD51D	ENSGALG00000002212	72.0315531907436	67.4651150996423	78.8812103273955	1.16921478916759	0.225539982737446	0.316573868320859	0.962570039801731
ENSGALG00000002213	ENSGALG00000002213	0.824291594749945	0.626981462908336	1.12025679251236	1.78674627367115	0.837334779479838	0.935651579107442	1
ENSGALG00000002215	ENSGALG00000002215	0	0	0	NA	NA	NA	NA
NEK7	ENSGALG00000002216	292.793065403659	294.263446192944	290.587494219732	0.987507955810449	-0.0181357236600862	0.851511454636858	1
WBP2	ENSGALG00000002219	272.038430293576	278.191983130366	262.80810103839	0.944700483749144	-0.0820710979373926	0.778237361070747	1
UBN1	ENSGALG00000002221	1322.20588149334	1252.94246067155	1426.10101272603	1.13820151961461	0.186756010728853	0.525502515669201	1
NOC2L	ENSGALG00000002222	723.529031201419	725.512707872523	720.553516194762	0.993164569518977	-0.00989529963419749	0.807775486929474	1
LHX9	ENSGALG00000002223	27.9501702924727	20.8850220756299	38.547892617737	1.84571950549755	0.884183322878121	0.592282278567087	1
C1orf53	ENSGALG00000002224	1.59677251687139	1.29012861759104	2.05673836579191	1.59421187759737	0.672843382430867	0.372347076880481	1
RFFL	ENSGALG00000002225	150.018438603409	138.242498417715	167.682348881949	1.21295803245163	0.278529635024515	0.127898984435724	0.615403276783815
DMXL1	ENSGALG00000002227	363.448847286524	384.204204074638	332.315812104352	0.864945798562355	-0.209318365138359	0.567686697764309	1
SAMD11	ENSGALG00000002228	1619.04388153238	1280.43852411686	2126.95191765567	1.66111209370451	0.7321494312624	0.0448664149130276	0.320977215951518
FBXW11	ENSGALG00000002229	957.763507773455	968.795033342603	941.216219419733	0.971532870242207	-0.04166528699934	0.938200565077616	1
RERE	ENSGALG00000002232	4095.02620725949	3914.04488406192	4366.49819205583	1.11559737340681	0.157816442761909	0.568513836583957	1
UNC13D	ENSGALG00000002234	59.0544706238505	55.2136961095087	64.8156323953631	1.17390497217955	0.231315626749383	0.721308882934916	1
TFCP2	ENSGALG00000002235	2151.25111422275	2163.49159183119	2132.89039781007	0.985855644580889	-0.0205516816452194	0.702002114012106	1
ENSGALG00000002237	ENSGALG00000002237	187.499746944191	208.71023420467	155.684016053473	0.745933790198342	-0.422880513725392	0.109949195703079	0.56364529342258
ENSGALG00000002239	ENSGALG00000002239	269.456347086212	265.502800202338	275.386667412022	1.03722697915861	0.0527316375206965	0.912909536953243	1
C3orf18	ENSGALG00000002240	28.486977944546	31.3995188710578	24.1181665547783	0.768106245634517	-0.380622214346427	0.523437096891045	1
GALNT9	ENSGALG00000002242	532.613472743004	555.965271152745	497.585775128392	0.894994347572631	-0.160049523968217	0.898417334647928	1
AGRP	ENSGALG00000002244	0	0	0	NA	NA	NA	NA
DENND1B	ENSGALG00000002246	15.0036719809566	15.7282926922473	13.9167409140206	0.884822096480969	-0.176540680737139	0.742485720607932	1
ENSGALG00000002247	ENSGALG00000002247	33.2150463109595	34.4903823223844	31.3020422938221	0.907558576800899	-0.139937332514088	0.592410831695483	1
NAB1	ENSGALG00000002248	304.611604498999	400.013862071762	161.508218139856	0.403756553093856	-1.30844241950362	0.00625554973687546	0.081917397851921
AGO1	ENSGALG00000002249	1307.98744140489	1158.33454712816	1532.46678282	1.32299151969474	0.403803814047767	0.0546075632503903	0.364323178706218
DTWD2	ENSGALG00000002250	100.275740825838	97.5391375265694	104.380645774742	1.07014115996575	0.0978011119071755	0.52798569522862	1
ENSGALG00000002252	ENSGALG00000002252	25.7918913348148	24.3048226348978	28.0224943846902	1.15296025013794	0.205342774986728	0.688472815434458	1
HEMK1	ENSGALG00000002253	40.0892918337648	43.795711161819	34.5296628416836	0.788425668305769	-0.342953348776603	0.415873280128888	1
ENSGALG00000002258	ENSGALG00000002258	0	0	0	NA	NA	NA	NA
CISH	ENSGALG00000002260	6.09980720495433	5.15972224020043	7.50993465208519	1.45549204055478	0.541506950018185	0.83514631921391	1
ETF1	ENSGALG00000002262	986.375562894895	1003.83515360568	960.186176828713	0.956517784199739	-0.0641363025436264	0.949175351201864	1
KLHL6	ENSGALG00000002263	0.776721539698886	0.887431569521358	0.610656494965177	0.68811671337604	-0.539274809715572	1	1
OGDHL	ENSGALG00000002266	163.110789266869	189.770058332515	123.1218856684	0.648795108934763	-0.624165151321941	0.0135991817701748	0.145281872714825
DCUN1D3	ENSGALG00000002267	102.833948499577	105.195419743697	99.2917416333969	0.94387894335434	-0.083326255450203	0.81206100552753	1
TMEM194B	ENSGALG00000002268	269.304047926071	303.63412899518	217.808926322407	0.71734006662296	-0.479270880952136	0.0780554051624652	0.457099699554893
NOC4L	ENSGALG00000002272	3375.78963781871	3758.99381814503	2800.98336732922	0.745141786030242	-0.424413126305673	0.657015296649182	1
LYRM1	ENSGALG00000002273	99.3549368839682	93.6201946382196	107.957050252591	1.15313849399453	0.205565793648985	0.599107907341048	1
EME2	ENSGALG00000002276	94.6237230900838	76.7785012688191	121.391555821981	1.5810618052697	0.660893765174634	0.0479656634946915	0.333994578648868
KLHL24	ENSGALG00000002277	257.952254443497	244.841559767675	277.618296457231	1.13386917123325	0.181254187985986	0.473026967119691	1
UNK	ENSGALG00000002278	234.000731886848	225.116203966092	247.327523767982	1.0986660196404	0.135752892168422	0.68517614741783	1
CSNK1G1	ENSGALG00000002279	1523.14150555136	1537.10115719854	1502.20202808059	0.977295489659538	-0.0331332614420377	0.801828021843729	1
MFSD6	ENSGALG00000002280	279.676298298995	308.495133000446	236.448046246819	0.766456326059697	-0.383724507794192	0.14480978834772	0.661076772016824
TMEM200A	ENSGALG00000002282	204.207840616935	223.522808342071	175.23538902923	0.783970952803421	-0.351127893382068	0.544594869588526	1
MAPKAPK3	ENSGALG00000002283	195.07472004323	213.466945136396	167.486382403481	0.784601017719464	-0.349968888126609	0.0694539873337668	0.422741620262464
TRAPPC3	ENSGALG00000002284	1408.74835917019	1412.68664712244	1402.84092724182	0.993030499792237	-0.0100900657306236	0.963247450240365	1
SPSB3	ENSGALG00000002285	310.795588637092	293.074866645152	337.376671625002	1.15116207502532	0.203090968460685	0.543208838918675	1
H3F3B	ENSGALG00000002286	7480.74199562606	7084.62443538022	8074.91833599483	1.13978071945058	0.188756293345486	0.326981180369699	0.976300021387869
CRB1	ENSGALG00000002287	25.6787484850968	20.3105307347952	33.7310751105492	1.66076778352042	0.731850362894338	0.0303405075210024	0.246932582178997
LIG3	ENSGALG00000002288	509.818673618466	493.278661145028	534.628692328624	1.08382692064484	0.116134387075534	0.632113476521863	1
CHAT	ENSGALG00000002289	0.383764950704097	0.579174618794616	0.0906504485683192	0.156516611099053	-2.67561231646114	0.874972871571853	1
ENSGALG00000002290	ENSGALG00000002290	1.84775940871801	1.27199825365544	2.71140114131186	2.13160759735314	1.09194188019039	0.472047021884221	1
SEMA6A	ENSGALG00000002294	1125.16960590151	1172.52093366384	1054.14261425802	0.899039483213397	-0.153543618763502	0.308555435643769	0.953831363033567
COL8A2	ENSGALG00000002298	123.96528833303	181.946465216186	36.993523008295	0.203320921702655	-2.29816941888982	0.00189179913583311	0.0349671005106735
RGR	ENSGALG00000002299	0.851286447468571	0.19109478371513	1.84157394309873	9.63696605054389	3.26857902272443	0.421101717909333	1
CNOT1	ENSGALG00000002301	1289.83056142699	1341.58514020263	1212.19869326352	0.903557036328256	-0.146312421931688	0.931222602898031	1
YEATS2	ENSGALG00000002302	919.265564614208	879.762293431311	978.520471388553	1.11225552481007	0.153488264705017	0.529901730704875	1
LRIT1	ENSGALG00000002303	1.30684073736068	1.27824270579466	1.34973778470972	1.05593231910571	0.0785173668746419	1	1
ADPRHL2	ENSGALG00000002304	635.848818212216	670.897645087049	583.275577899966	0.869395774707609	-0.201915010800224	0.434956501077358	1
ZBTB41	ENSGALG00000002305	87.0702417020639	83.9494151929265	91.7514814657701	1.09293770843923	0.128211177508666	0.455786807616062	1
LRIT2	ENSGALG00000002307	0.120396270771451	0.140226818906871	0.0906504485683192	0.646455858265763	-0.629376232562978	1	1
COMMD10	ENSGALG00000002308	110.288273200861	112.88365465451	106.395201020387	0.942520875551191	-0.0854035224257945	0.807320949971109	1
HIBCH	ENSGALG00000002310	369.971097011671	377.236973816256	359.072281804794	0.951848060311528	-0.0711967945992706	0.725953527603099	1
GALK1	ENSGALG00000002311	4.19254542433166	4.27014137535603	4.07615149779511	0.954570619445885	-0.0670761622601068	0.95000403533859	1
TMEM132E	ENSGALG00000002312	17354.4880378829	13396.4180084167	23291.5930820822	1.73864334984535	0.797962021097808	0.00168056830120798	0.0319931714585771
SLC38A7	ENSGALG00000002313	432.054373376334	471.851965436783	372.35798528566	0.78914153709411	-0.341644015750129	0.0832778913907394	0.476980976115404
CDHR1	ENSGALG00000002314	1.90447121998661	3.17411869997769	0	0	-Inf	0.0201428552060659	0.189521522496694
PARL	ENSGALG00000002315	436.366871085405	408.338122649341	478.409993739502	1.17160256954586	0.228483262436276	0.650658358808103	1
[4Fe-4S]	ENSGALG00000002316	231.584969872375	229.261447921196	235.070252799144	1.02533703302766	0.0360982082232816	0.985916779012966	1
SORD	ENSGALG00000002317	332.134008050147	345.055292934256	312.752080723983	0.906382504857192	-0.141808080594955	0.488498000627647	1
LVRN	ENSGALG00000002318	1.50494135310798	0.77391446091444	2.60148169139829	3.36145895028817	1.74908753166755	0.328959315757644	0.978215169210843
TEKT2	ENSGALG00000002319	33.6355156359322	23.8579391189867	48.3018804113503	2.02456214555894	1.01760992837551	0.0282050536050312	0.23485594140427
GOT2	ENSGALG00000002321	843.545911149909	870.624616693859	802.927852833984	0.922243453077459	-0.116780452492026	0.83413757840823	1
IGFALS	ENSGALG00000002325	1.82270740783206	2.36046886745925	1.01606521839128	0.430450590727319	-1.2160804475175	0.642837453009911	1
ENSGALG00000002326	ENSGALG00000002326	78.2602991163578	72.6324224452049	86.7021141230872	1.1937108966522	0.255453474400793	0.662424349211097	1
NRG3	ENSGALG00000002327	35.3554902946936	39.2221036163404	29.5555703122234	0.753543731395125	-0.408236854814602	0.247647963281238	0.87932958651078
CCL1	ENSGALG00000002329	0.143447539915507	0.239079233192511	0	0	-Inf	1	1
DOCK3	ENSGALG00000002335	728.298084473181	765.468564827508	672.542363941692	0.878602198502096	-0.186717985436083	0.243650526346537	0.875253813167846
ENSGALG00000002336	ENSGALG00000002336	1336.74510751298	1298.08916234346	1394.72902526725	1.07444778504223	0.103595373793136	0.463249492563408	1
ASPM	ENSGALG00000002338	819.852987707211	863.457812371107	754.445750711366	0.873749406053334	-0.194708525096513	0.851182624426389	1
ZNF609	ENSGALG00000002340	5484.10856173827	5311.84729710519	5742.50045868788	1.08107408543491	0.11246539358797	0.746126525719268	1
AP3S1	ENSGALG00000002341	408.455591778654	428.712740906523	378.069868086851	0.881872246874245	-0.181358421134455	0.476914345717542	1
GPC1	ENSGALG00000002342	4898.60649280902	4841.99958807625	4983.51684990817	1.02922702888708	0.041561249795425	0.976315197137846	1
ATG12	ENSGALG00000002345	422.595063697132	416.579591322874	431.618272258519	1.03610037853244	0.0511637796613299	0.806578156968044	1
CLSPN	ENSGALG00000002346	222.70283721512	224.11047321371	220.591383217235	0.98429752101269	-0.0228336337825979	0.913933386552656	1
C3orf58	ENSGALG00000002347	18.4919307493951	23.473898413141	11.0189792537763	0.469414115194761	-1.09106687080363	0.0604013104469459	0.388088366720228
PMS1	ENSGALG00000002348	218.249228965198	220.745234692112	214.505220374827	0.97173205425708	-0.0413695354650382	0.951936921895028	1
KRT6A	ENSGALG00000002349	0	0	0	NA	NA	NA	NA
DNAH3	ENSGALG00000002350	161.08199059604	141.995193309448	189.712186525927	1.33604653864931	0.417970262235007	0.260062075430817	0.894598608240637
PNP	ENSGALG00000002351	0.266686041982023	0.384043104257825	0.0906504485683192	0.236042380564296	-2.08288218131432	1	1
OAZ2	ENSGALG00000002352	2071.52921560438	1713.3520037257	2608.79503342241	1.52262642337918	0.606562019796679	0.00376709739832701	0.0569232934305076
C1orf216	ENSGALG00000002353	681.174716961593	657.215304047324	717.113836332998	1.09113989269088	0.125836078337246	0.570581974593018	1
PUS1	ENSGALG00000002354	713.157201317422	700.685706187177	731.864444012788	1.04449746519773	0.062808991255091	0.766489104509185	1
RBPMS2	ENSGALG00000002355	115.898359535601	117.721358493041	113.163861099441	0.96128572204789	-0.0569627892628101	0.777395343337204	1
CMTR2	ENSGALG00000002356	33.5966426003365	34.9340268672853	31.5905661999134	0.904292148166208	-0.145139157844551	0.89422861299579	1
CDO1	ENSGALG00000002358	11.9895411189398	15.1558168469099	7.24012752698449	0.477712788437441	-1.06578459641538	0.0886036622632498	0.497877594410199
MANF	ENSGALG00000002362	723.209590360679	720.21399743417	727.702979750442	1.01039827376718	0.0149240794423163	0.918165592991916	1
HSPA9	ENSGALG00000002363	1724.67414503891	1804.65273157092	1604.70626524089	0.889205018321731	-0.169412004498791	0.621562236930326	1
SEC16A	ENSGALG00000002364	584.343746876181	595.847206660181	567.088557200181	0.951734858972996	-0.071368381566416	0.999666077657848	1
ENSGALG00000002367	ENSGALG00000002367	167.578418520038	93.5716583222944	278.588558816652	2.97727499770383	1.573992483081	3.28005129947407e-09	5.51704628571539e-07
F13B	ENSGALG00000002369	0.370294340887887	0.496289970055386	0.181300897136638	0.365312434414916	-1.45279723425223	1	1
SH2D4B	ENSGALG00000002370	27.1020051719501	23.5883072437868	32.3725520641951	1.37239827044911	0.45669921286767	0.439753915869248	1
RUSC2	ENSGALG00000002371	3333.93302971213	3167.10919796853	3584.16877732752	1.13168462256574	0.178471964483204	0.687334535817311	1
RBM15B	ENSGALG00000002372	629.723925958405	612.595400927659	655.416713504525	1.06990145944945	0.0974779269906967	0.515741751398827	1
SLC9A9	ENSGALG00000002374	11.2999139210186	14.6850756268899	6.22217136221181	0.423707137797669	-1.23886066224748	0.124764284709466	0.607097956262264
NOTCH1	ENSGALG00000002375	589.622140721014	739.707419929895	364.494221907692	0.492754583889717	-1.02105880276786	3.15230659152447e-05	0.00146379193811342
ENO1	ENSGALG00000002377	11175.6413460617	10279.9761023082	12519.139211692	1.21781792944839	0.284298458436034	0.134906876593797	0.634033001514094
MRPS17	ENSGALG00000002379	578.805562371623	584.640727638802	570.052814470854	0.975048072297555	-0.0364547458142377	0.915420203571123	1
CD72	ENSGALG00000002383	1.39532531171455	1.27171419378457	1.58074198860951	1.24300097957175	0.313827433335489	1	1
OSGEPL1	ENSGALG00000002384	127.509753106826	118.506004436315	141.015376112594	1.18994287912539	0.250892321448833	0.355227163398753	0.999382778749134
ENSGALG00000002386	ENSGALG00000002386	2891.26773553765	2042.09997685203	4165.01937356608	2.03957662248575	1.02826970708325	0.0358630742605861	0.278122550285221
GBAS	ENSGALG00000002388	852.890419147823	808.628455808066	919.283364157457	1.13684270885423	0.185032659811908	0.362414861709364	1
ITGB4	ENSGALG00000002389	289.648672627317	238.981799511319	365.648982301313	1.53002857560286	0.613558597686266	0.102576164988143	0.541960042926512
CA6	ENSGALG00000002390	4.15823825672192	2.1935143972553	7.10532404592186	3.23924203771473	1.69565627102434	0.170607974245921	0.730151142012349
MPP3	ENSGALG00000002392	315.332830013199	286.184641405678	359.05511292448	1.25462747113499	0.327259057141426	0.182207406586521	0.758757408914351
TFAP2E	ENSGALG00000002393	95.3955996072898	88.4403545840873	105.828467142093	1.1966083541815	0.258951040388771	0.864222930309099	1
RGP1	ENSGALG00000002394	258.687922951753	252.186818264145	268.439579983166	1.06444730866939	0.0901045365419079	0.90996280834294	1
ENSGALG00000002395	ENSGALG00000002395	0.382574942237405	0.433048725732138	0.306864266995306	0.708613716566198	-0.496928703054471	0.94434356231526	1
PSPH	ENSGALG00000002397	215.640822683185	192.850504152962	249.826300478519	1.29544022493385	0.373442447257811	0.0442581254967931	0.318886008458093
VPRBP	ENSGALG00000002398	702.335856567297	636.832190666557	800.591355418407	1.25714649345921	0.330152774716857	0.156103951087769	0.695438967500486
ENSGALG00000002399	ENSGALG00000002399	208.668439156564	197.909483165547	224.80687314309	1.13590753483522	0.183845401335547	0.521345351293825	1
ASNSD1	ENSGALG00000002402	254.678228759005	243.588077671469	271.313455390308	1.11382075011172	0.155517074928768	0.349461198891689	0.992708506065376
ULK1	ENSGALG00000002403	333.650572446994	345.389660750992	316.041939990996	0.91503011208794	-0.128108874064318	0.621498149880375	1
HYDIN	ENSGALG00000002407	86.7996599441395	34.9063497242891	164.639625273915	4.71660963046368	2.23775020135523	4.64411434204038e-11	1.30190005388532e-08
NCDN	ENSGALG00000002408	280.844272184163	290.909897364002	265.745834414405	0.913498773408488	-0.130525303197904	0.587750268632452	1
GBA2	ENSGALG00000002412	968.693279121748	1023.34057359652	886.722337409594	0.86649778215401	-0.206732038149933	0.26025976157298	0.894598608240637
CELF4	ENSGALG00000002413	137.162178208493	155.421255841377	109.773561759167	0.706296967972013	-0.501653191647741	0.00880776540428078	0.105567658503565
TSPAN14	ENSGALG00000002414	108.694700986492	104.998557763851	114.238915820453	1.08800461885756	0.12168468121027	0.514594383362062	1
SAP30BP	ENSGALG00000002415	93.6872112541647	93.7899572130004	93.533092315911	0.997261275037091	-0.00395656537096999	0.934383042630648	1
GMPPA	ENSGALG00000002417	601.442324737428	628.526953128656	560.815382150586	0.892269423544976	-0.164448692676379	0.325768611302844	0.974572024848488
KIAA1328	ENSGALG00000002419	39.2749001714601	36.8422498558329	42.9238756449009	1.16507205213758	0.220419178954422	0.547662263682372	1
EGFL7	ENSGALG00000002420	65.6292169660628	59.3470850135007	75.052414894906	1.26463523655513	0.338721323023346	0.20726673771953	0.811799191616624
C10ORF58	ENSGALG00000002421	177.827768588559	171.779262358702	186.900527933343	1.0880273053162	0.121714763159903	0.965449793691574	1
ENSGALG00000002422	ENSGALG00000002422	0.280734432194713	0.17288444529497	0.442509412544327	2.55956752956769	1.35590006973513	0.686075702281101	1
RECQL5	ENSGALG00000002424	116.427779564389	113.946720892081	120.14936757285	1.05443462200763	0.0764696466447567	0.533808521276995	1
EXOSC3	ENSGALG00000002426	117.522610899122	114.77761466592	121.640105248925	1.05978945113103	0.0837776723535885	0.81868765230723	1
SMIM5	ENSGALG00000002427	3.02619010454595	2.93442909160332	3.1638316239599	1.07817620572703	0.10859297619306	0.846634724218914	1
ZP2	ENSGALG00000002428	1.65831526940139	1.91599830876564	1.27179071035501	0.6637744430862	-0.591235011633545	1	1
SMN	ENSGALG00000002430	656.887888826247	673.264877459981	632.322405875647	0.939188166567077	-0.0905138637632311	0.832251663370965	1
ENSGALG00000002431	ENSGALG00000002431	7.47615365782973	10.6333053631267	2.74042609988428	0.257721000789397	-1.95611799269078	0.00436433895811114	0.0631015884889078
DYDC1	ENSGALG00000002432	0.177250359879186	0.174550001707551	0.181300897136638	1.03867599749668	0.0547456930266853	0.814328267997522	1
SLC40A1	ENSGALG00000002433	34.7243753684679	39.4510814170351	27.6343162956171	0.700470438401837	-0.513603928272656	0.439019545392327	1
ENSGALG00000002435	ENSGALG00000002435	0.902130264040172	1.01850842973639	0.72756301549585	0.714341672836385	-0.485313808024287	0.989988328568542	1
ENSGALG00000002436	ENSGALG00000002436	0	0	0	NA	NA	NA	NA
FAM69B	ENSGALG00000002437	196.085174326504	163.18187095144	245.4401293891	1.50408944301257	0.588890361665711	0.00183730050861508	0.034278851176095
BDP1	ENSGALG00000002439	259.147637617302	251.284683653205	270.942068563448	1.07822754902711	0.108661676429972	0.931620882063394	1
ANKS4B	ENSGALG00000002442	58.0765980030325	62.8806889125913	50.8704616386942	0.808999750454513	-0.305788837248293	0.27798824178347	0.922039001778741
FBXL16	ENSGALG00000002443	1053.16492492732	811.055601994498	1416.32890932656	1.74627843743833	0.804283609531491	0.0419344946603599	0.309459742795855
ENSGALG00000002444	ENSGALG00000002444	20.6631035962232	19.4140413865566	22.5366969107231	1.16084520796009	0.215175609932378	0.857909207859756	1
KIAA0319L	ENSGALG00000002445	559.901813635672	597.208130954651	503.942337657205	0.843830335751861	-0.24497514142339	0.297476454555857	0.944818724987348
CTNNA1	ENSGALG00000002447	1964.52313017776	1859.15731347989	2122.57185522458	1.14168491274773	0.191164544274908	0.356696649239497	0.999780374497401
CCT6	ENSGALG00000002448	3493.59463012612	3657.41045889154	3247.870886978	0.888024716799857	-0.171328262559366	0.527935304900737	1
ENSGALG00000002449	ENSGALG00000002449	0	0	0	NA	NA	NA	NA
WDR24	ENSGALG00000002450	583.705688187581	534.359458766424	657.725032319316	1.23086626713352	0.299674022403952	0.271694198990291	0.91232867785197
KCNT2	ENSGALG00000002451	227.717892776871	226.962082620986	228.851608010699	1.00832529102612	0.0119611349126796	0.813779086252295	1
AQP3	ENSGALG00000002452	4.4179554358093	6.3000051722878	1.59488083109154	0.253155479634689	-1.98190438268691	0.14200546972081	0.652649118681188
ABCA7	ENSGALG00000002453	738.596617588207	765.741850529564	697.878768176171	0.911376030568969	-0.133881667089011	0.266393458390033	0.903569985930961
ENSGALG00000002454	ENSGALG00000002454	0.051865333588491	0.0864422226474851	0	0	-Inf	1	1
LRRTM2	ENSGALG00000002455	57.3354262007172	59.5513429112143	54.0115511349715	0.906974528105905	-0.140866060882534	0.902584105277153	1
SIL1	ENSGALG00000002457	43.1048650303587	45.2181985785952	39.9348647080039	0.883159125381605	-0.17925469244277	0.605365632976803	1
VAC14	ENSGALG00000002458	601.368632422718	571.902800360951	645.567380515369	1.12880611899072	0.174797713577262	0.555224050358352	1
ENSGALG00000002459	ENSGALG00000002459	0.150142229034785	0.138138993444076	0.16814708242085	1.21723112517772	0.283603129833882	1	1
WDR75	ENSGALG00000002460	369.203244230046	349.322417822463	399.024483841422	1.14228135236434	0.19191804095284	0.321134101784077	0.967813663708412
MMP17	ENSGALG00000002461	2250.30274246495	1721.6332132753	3043.30703624943	1.76768606273558	0.821862077924717	0.000742218562784441	0.0175832622901891
SEC11A	ENSGALG00000002462	742.472961026373	690.772957251143	820.022966689219	1.18710924925668	0.247452711818956	0.420517576516076	1
SUMF2	ENSGALG00000002463	257.879148973863	233.962113371421	293.754702377526	1.25556526287306	0.3283370202273	0.282857296833477	0.92724984898054
SLC2A5	ENSGALG00000002466	13.3795594230873	14.4107312203546	11.8328017271864	0.821110431264793	-0.284351831563695	0.706490075017762	1
MTSS1L	ENSGALG00000002467	969.346190202749	864.971874041397	1125.90766444478	1.30166968225708	0.380363389955161	0.146169330297653	0.664222643670351
CDC73	ENSGALG00000002469	290.69387679421	305.92562594552	267.846253067245	0.875527351588859	-0.191775845542941	0.719022012634862	1
CYP27A1	ENSGALG00000002470	24.8202274979046	21.9787040728619	29.0825126354686	1.32321325857325	0.404045595472824	0.540878469890363	1
ZNF592	ENSGALG00000002471	515.675313953628	509.455552141302	525.004956672117	1.03052161168027	0.0433747608082837	0.873668938188576	1
GPR157	ENSGALG00000002473	35.4313677560688	35.0097135982628	36.0638489927777	1.03010979771532	0.0427981201046553	0.687464119296243	1
ENSGALG00000002475	ENSGALG00000002475	18.182932969038	18.2227673876912	18.1231813410581	0.99453507557253	-0.00790584151342382	0.523008665438609	1
B3GALT2	ENSGALG00000002477	38.9832196448125	50.6506086439254	21.4821361461431	0.424123948779429	-1.23744214576622	0.000154339456751093	0.00527401963046963
MATR3	ENSGALG00000002478	3370.42717995311	3419.69240050483	3296.52934912552	0.963984172564429	-0.0529186355174589	0.818468702712561	1
MAT1A	ENSGALG00000002479	3.61401416799083	2.84620335537648	4.76573038691236	1.67441668491813	0.743658592678977	0.948734164758967	1
ALPK3	ENSGALG00000002480	48.7553887388706	55.9132106111245	38.0186559304896	0.679958376829918	-0.556481659375812	0.0722220741887643	0.433504266086247
CRYM	ENSGALG00000002484	534.182498622992	493.003484766895	595.951019407138	1.20881705266022	0.273595917712345	0.494131974437865	1
PHKG1	ENSGALG00000002485	394.499105303234	408.387781123005	373.666091573576	0.914978627778848	-0.128190049804971	0.617923187380475	1
RNF123	ENSGALG00000002486	607.77287295731	625.220959648832	581.600742920025	0.930232318581727	-0.10433703134431	0.726562569352579	1
SFSWAP	ENSGALG00000002487	1305.49917723119	1145.3002017837	1545.79764040242	1.34968773950706	0.432625667443864	0.0877828733669137	0.494567742718247
PAIP2	ENSGALG00000002488	1576.75367442779	1487.72128808211	1710.3022539463	1.14961200572127	0.201147033456333	0.301029075335621	0.948185214821188
PPP1R26	ENSGALG00000002489	81.8366424820112	78.2420814405379	87.2284840442211	1.11485382850548	0.156854566904106	0.453064103764744	1
UQCRC2	ENSGALG00000002490	1324.8639026205	1341.06878017527	1300.55658628833	0.9697911140086	-0.0442540602028802	0.761950859501958	1
H6PD	ENSGALG00000002492	58.9761202763039	62.3083158554465	53.9778269075901	0.866302132653	-0.207057825984578	0.688209481490905	1
ENSGALG00000002493	ENSGALG00000002493	0	0	0	NA	NA	NA	NA
CHCHD2	ENSGALG00000002495	2753.46471082888	2746.14105832358	2764.45018958683	1.00666722170289	0.0095868442740159	0.896257474022503	1
LL	ENSGALG00000002496	1.35922147506032	0.987786412730944	1.91637406855438	1.94006927393965	0.956108167559248	0.445723665562724	1
RHOT2	ENSGALG00000002497	578.378452647555	556.110751149408	611.780004894776	1.10010461698557	0.137640726685851	0.506370126123477	1
ENSGALG00000002499	ENSGALG00000002499	516.881863155829	514.826824168644	519.964421636607	1.00997927308131	0.014325686116045	0.739150517429789	1
GMPPB	ENSGALG00000002500	6921.77713519684	5917.53431388953	8428.1413671578	1.42426573638541	0.510218346303192	0.0294493221280267	0.242153089828391
VKORC1L1	ENSGALG00000002501	86.3333502688903	94.0588996025051	74.7450262684682	0.794661925499259	-0.331586872403186	0.291456675622359	0.936641704281191
SP-A	ENSGALG00000002503	4.87081399592479	4.47333075662236	5.46703885487844	1.22214053740269	0.289410194285879	0.525538965339645	1
TROVE2	ENSGALG00000002504	73.7117091435393	75.9676563927725	70.3277882696894	0.925759614145215	-0.11129046781954	0.803120127391076	1
ENSGALG00000002505	ENSGALG00000002505	11.1819006919371	11.1181153044641	11.2775787731466	1.01434267088582	0.0205451139515848	0.886000973605996	1
SPSB1	ENSGALG00000002506	208.01260027484	204.367488117712	213.480268510531	1.04459016684479	0.0629370282072297	0.77926754454373	1
MBL2	ENSGALG00000002507	21.900125100824	12.99904290691	35.251748391695	2.71187260817148	1.43928940860849	0.0355169693649047	0.276004046327478
COL5A2	ENSGALG00000002509	936.80137009927	1262.0139744922	448.982463509868	0.355766633797003	-1.49099688364386	0.00669781387852472	0.0864377719463829
IP6K1	ENSGALG00000002510	3410.13283332223	2868.64897231692	4222.35862483018	1.47189797900574	0.557677677995979	0.0181885872039925	0.176652956899716
SYCP1	ENSGALG00000002511	2.55531907019565	1.4490065008145	4.21478792426736	2.90874328161963	1.54039597341396	0.308527785787585	0.953831363033567
SLC23A1	ENSGALG00000002513	11.9822320276163	10.2247262142089	14.6184907477276	1.42971952905818	0.515732158386034	0.912136195559815	1
SFPQ	ENSGALG00000002514	5416.8891037366	5322.4035022028	5558.6175060373	1.04438107778501	0.0626482240875752	0.511246114045087	1
OLFM1	ENSGALG00000002515	3543.31137703705	3014.90329533048	4335.92349959691	1.43816337536015	0.524227575244232	0.00575968590349658	0.0776403608255844
ZMYM6NB	ENSGALG00000002517	84.896019501701	44.2206090179051	145.909135227395	3.29957317341142	1.72227941221986	8.12964962245688e-10	1.6630626484426e-07
ENSGALG00000002518	ENSGALG00000002518	45.4345549224475	23.5221105912086	78.3032214193059	3.32891987373666	1.73505414558963	3.04445170855474e-07	2.88043187275635e-05
SLC25A33	ENSGALG00000002519	212.812566153826	220.927175784102	200.640651708413	0.908175515286029	-0.138956953138981	0.664470881735073	1
UBA7	ENSGALG00000002521	2613.01826183255	2304.24822371291	3076.17331901201	1.33500084207737	0.416840651920664	0.108163894360848	0.560172778937572
ENSGALG00000002522	ENSGALG00000002522	44.3646283840459	47.9066329268214	39.0516215698825	0.815161057750287	-0.294842962829774	0.188810446934695	0.773211034535268
CREB3	ENSGALG00000002523	204.91294546912	205.693933171786	203.74146391512	0.990507890891291	-0.0137596264819512	0.989415048209801	1
UCHL5	ENSGALG00000002524	450.87636223724	441.874130212372	464.379710274542	1.05093210605326	0.0716694690868065	0.559037635466789	1
RASGEF1A	ENSGALG00000002525	96.2800417732921	108.243587288162	78.3347235009866	0.723689277707017	-0.466557698315535	0.455684326919494	1
SMIM12	ENSGALG00000002526	2532.1159985826	1442.53102066662	4166.49346545657	2.88832157212895	1.53023137404255	1.52654204539603e-06	0.000114911241800135
TMEM201	ENSGALG00000002527	221.802301295853	228.109187308243	212.341972277269	0.930878649750884	-0.103334985979077	0.748242584269665	1
DNAJC18	ENSGALG00000002528	478.064138543234	503.496480902605	439.915625004178	0.873721349979551	-0.1947548507456	0.547980827976014	1
MCCC2	ENSGALG00000002529	354.267235087331	351.751971232277	358.040130869912	1.0178766862787	0.0255627923859882	0.987371359118869	1
SF3B3	ENSGALG00000002531	2125.71402250445	2150.49731613504	2088.53908205856	0.971188881003659	-0.0421761903991085	0.886387202738979	1
GJA4	ENSGALG00000002532	32.1871645341338	27.46391125043	39.2720444596894	1.42995089452434	0.515965604736094	0.166658373348426	0.720006017450299
WDR90	ENSGALG00000002535	126.09981004416	128.561534434959	122.407223457961	0.9521294529966	-0.0707703569639371	0.528849302386755	1
STX2	ENSGALG00000002536	508.848213226801	522.493373982093	488.380472093864	0.934711321546063	-0.0974072264430718	0.755260843996215	1
SHF	ENSGALG00000002538	187.703189267362	195.263794218379	176.362281840836	0.903200117291568	-0.146882421424862	0.684719782554323	1
SK2	ENSGALG00000002539	69.2510113363108	69.2244421827087	69.290865066714	1.00095952934991	0.00138364451704631	0.980819738057701	1
RGS2	ENSGALG00000002540	213.327383598019	249.826361538092	158.578916687909	0.634756539348347	-0.655724742097158	0.00124027380876313	0.0256215299163248
ENSGALG00000002541	ENSGALG00000002541	50.4269177481218	48.5340979058384	53.2661475115469	1.09749948613219	0.134220264266583	0.777819350235378	1
GUSB	ENSGALG00000002542	78.7492195463761	83.4927959547759	71.6338549337764	0.857964499986047	-0.221010140348605	0.204864997615219	0.805309357023938
CSGALNACT2	ENSGALG00000002543	122.559645292044	135.509429120641	103.134969549148	0.761090724227979	-0.393859657462872	0.168210787397362	0.724430981400075
PCDH12	ENSGALG00000002544	25.7858004609621	27.2340247883509	23.613463969879	0.867057445727942	-0.205800514449109	0.674786850509099	1
COL5A1	ENSGALG00000002546	1017.70957608139	720.515197551781	1463.50114387581	2.03118705732869	1.02232310731192	9.78245103937095e-06	0.000583018676511801
ENSGALG00000002547	ENSGALG00000002547	0.22608636944509	0.254336028038378	0.183711881555158	0.722319535191599	-0.469290906173905	1	1
TLN1	ENSGALG00000002548	1608.00442222107	1487.06787458341	1789.40924367757	1.20331376547211	0.267012875987505	0.302758766277745	0.950075083729788
RGS1	ENSGALG00000002549	0.764178278481409	0.17288444529497	1.65111902826107	9.5504197930819	3.25556414886428	0.174676661282467	0.74149307605298
TSHB	ENSGALG00000002550	0	0	0	NA	NA	NA	NA
CFAP70	ENSGALG00000002551	19.964854651517	17.9127906238784	23.0429506929749	1.28639647371626	0.36333535690386	0.556180946353458	1
COL3A1	ENSGALG00000002552	25.7093501670743	37.4217045115413	8.14081865037375	0.217542700329511	-2.20062948699582	0.0225995655005149	0.202912923761744
PCDH1	ENSGALG00000002553	1306.35339533902	1790.6728822325	579.874164998816	0.323830315828465	-1.62669004300817	0.00233185385601948	0.0407146524480079
TSPAN2	ENSGALG00000002554	5.45248162629846	7.9311143663288	1.73453251625294	0.218699723158301	-2.19297670074003	0.111277348595304	0.567293953198105
RET	ENSGALG00000002555	1292.48966100226	1911.16949368376	364.469911980021	0.190705174598361	-2.39058410458693	2.68190489222548e-05	0.00129295147320093
NGF	ENSGALG00000002556	4.11751722889016	6.15996900508205	1.05383956460232	0.171078712203404	-2.54726784241993	0.0166916862068958	0.167670037027199
ADGRD1	ENSGALG00000002557	0.623626247413725	1.03937707902288	0	0	-Inf	0.320202967959097	0.966557853663871
ASL1	ENSGALG00000002558	12.7421438383571	13.0869282166154	12.2249672709698	0.934135732130689	-0.0982959027205356	0.737173700031378	1
HMHA1	ENSGALG00000002559	40.4825581248946	51.5146984245027	23.9343476754824	0.464612011862193	-1.10590164149397	0.0178838245028916	0.175113412241121
ENSGALG00000002560	ENSGALG00000002560	0.127054019903465	0.211756699839108	0	0	-Inf	1	1
FANCE	ENSGALG00000002561	85.0411721098745	79.5041731323416	93.3466705761738	1.17411032526293	0.231567977640023	0.445765187363974	1
ARAP3	ENSGALG00000002562	679.885913653722	600.585324005071	798.836798126697	1.33009710060773	0.411531570126289	0.122133208456895	0.600269089754795
TPM4	ENSGALG00000002563	517.664835861131	631.514601478289	346.890187435394	0.549298759875657	-0.864337060127733	0.00117370612189409	0.0245217044505574
RGS4	ENSGALG00000002564	180.516706377653	249.636057054674	76.8376803621198	0.307798806264958	-1.69994045840956	0.0227861282125355	0.203705050613853
ENSGALG00000002567	ENSGALG00000002567	0	0	0	NA	NA	NA	NA
RAN	ENSGALG00000002569	2228.23169475399	2366.36555382384	2021.03090614922	0.854065384311989	-0.227581573037158	0.522973214654388	1
ENSGALG00000002570	ENSGALG00000002570	20.3554758523033	20.8161660478562	19.664440558974	0.944671584275683	-0.0821152323117227	0.443700389596192	1
ENSGALG00000002574	ENSGALG00000002574	29.032055241322	29.4464552094609	28.4104552891136	0.964817499662422	-0.051672020104554	0.946747202442007	1
CRYD2	ENSGALG00000002576	5.15285378218976	4.78362092652198	5.70670306569141	1.19296724246095	0.254554428793427	1	1
STARD10	ENSGALG00000002577	2400.06298139949	1531.9287700423	3702.26429843528	2.41673397016563	1.27305867250523	3.54945398535317e-08	4.44063094465093e-06
ENSGALG00000002578	ENSGALG00000002578	491.173033802676	468.856307543384	524.648123191612	1.11899555311638	0.162204303061675	0.800548453447115	1
RIMBP2	ENSGALG00000002579	536.026388332478	569.1029365176	486.411566054794	0.854698745768554	-0.226512089592093	0.576887332940632	1
HTATIP2	ENSGALG00000002581	294.029218279472	326.445193979039	245.405254730121	0.751750245543143	-0.411674660862522	0.0412122362000402	0.305952384209528
PIK3CD	ENSGALG00000002583	137.777132534895	136.278597759717	140.024934697662	1.02749028093575	0.0391247474718197	0.704089165005618	1
GULP1	ENSGALG00000002585	44.1550356230869	51.9131174095844	32.5179129433407	0.6263910658029	-0.674864459228028	0.105580619309889	0.550940224494508
CRCP	ENSGALG00000002587	412.460852748626	432.327547843446	382.660810106396	0.885117804810728	-0.176058611323876	0.577575712481165	1
PPARD	ENSGALG00000002588	333.580288024149	321.120913870029	352.26934925533	1.09699908676116	0.133562324714947	0.671924547047413	1
ENSGALG00000002590	ENSGALG00000002590	0.611711086291433	0.77778394763687	0.362601794273277	0.466198608720281	-1.10098339585891	1	1
POLR2E	ENSGALG00000002591	512.04297286233	536.727511950715	475.016164229753	0.885022946752488	-0.176213233209419	0.462710848456473	1
TFPI	ENSGALG00000002594	17.2369914262408	18.3001866649851	15.6421985681244	0.854756230331441	-0.226415061363803	0.319162335289984	0.966073553900053
ENSGALG00000002595	ENSGALG00000002595	2126.85288484924	1921.13692848913	2435.42681938941	1.26770079908086	0.342214282845108	0.426418751447469	1
MSS51	ENSGALG00000002597	1.58597519049454	1.7280863450962	1.37280845859205	0.794409644221585	-0.332044957436236	0.479727693812186	1
TPST1	ENSGALG00000002598	332.34701609629	348.541422627044	308.055406300159	0.883841593284002	-0.178140269458205	0.925399373892588	1
CZH9ORF100	ENSGALG00000002599	81.2571933817734	86.9503522312318	72.7174551075859	0.836310069385394	-0.257890161399898	0.44039356231031	1
CSMD2	ENSGALG00000002602	482.349015786567	478.040153683348	488.812308941396	1.02253399672611	0.0321488100059574	0.952654821039347	1
COG4	ENSGALG00000002603	650.540840621428	637.539365775522	670.043052890288	1.0509830276523	0.0717393713747212	0.830920713154447	1
GGPS1	ENSGALG00000002604	56.6576984964348	62.0091600980435	48.6305060940218	0.784247134086826	-0.350619742920847	0.601218327262677	1
MRPL17	ENSGALG00000002605	501.180227236917	486.422284787342	523.31714091128	1.07584943633919	0.10547618881858	0.752284589939773	1
calsyntenin-1	ENSGALG00000002606	2815.53113669031	2646.85865944686	3068.53985255549	1.15931383098361	0.213271162648001	0.308388004626799	0.953703291938812
Y-LEC1	ENSGALG00000002607	0.23717560073825	0.212384447814764	0.274362330123478	1.29181930666961	0.369404287057756	0.83071498042834	1
ENSGALG00000002610	ENSGALG00000002610	14.3066441131666	21.6731649944096	3.25686279130207	0.150271674309781	-2.73435500302532	0.017778274328883	0.174305386522429
ENSGALG00000002611	ENSGALG00000002611	0	0	0	NA	NA	NA	NA
U2SURP	ENSGALG00000002612	1849.44660958174	1774.03104182035	1962.56996122381	1.10627712534838	0.145712829772643	0.499899725194381	1
ENSGALG00000002614	ENSGALG00000002614	6.29012313116076	5.69049902252974	7.18955929410728	1.26343212882429	0.337348165241439	0.930816124745429	1
DEF6	ENSGALG00000002615	126.38381537735	109.031751066251	152.411911843999	1.39786722999054	0.483227339446881	0.0388934406680617	0.293065656960238
LZIC	ENSGALG00000002616	791.842561533243	818.524347004093	751.819883326968	0.918506439153249	-0.122638259558471	0.711124190854811	1
KCTD7	ENSGALG00000002618	206.325014917905	220.18791653537	185.530662491707	0.842601471556701	-0.247077659398183	0.654370469438549	1
SLC25A42	ENSGALG00000002621	103.308717634984	102.917468770708	103.895590931398	1.00950394692342	0.0136465512793074	0.934752094998778	1
FCHSD1	ENSGALG00000002622	321.346046027312	282.269308867103	379.961151767626	1.34609445600945	0.428779648013013	0.27123335041364	0.912023646948398
PCOLCE2	ENSGALG00000002623	5.78625419663373	6.54990496864024	4.64077803862396	0.708526010811327	-0.497107277764256	0.593872556336809	1
BMS1	ENSGALG00000002624	1077.53434095851	1131.54675725653	996.515716511495	0.880666848383342	-0.18333173645089	0.487139117935262	1
RXRA	ENSGALG00000002626	534.839461420602	461.168133027654	645.346454010024	1.39937347746299	0.484781053407282	0.0590449368242974	0.382138629177518
TMEM248	ENSGALG00000002629	116.658833960805	122.790122417934	107.461901275112	0.875167311173042	-0.192369242599309	0.872648524261745	1
ZNF76	ENSGALG00000002630	181.499038647904	165.038993869025	206.189105816224	1.24933569323536	0.32116117742194	0.453039498464033	1
LRRC75A	ENSGALG00000002631	133.566222116457	116.382790643722	159.34136932556	1.36911452667728	0.45324313334419	0.0576663255125588	0.3763351244625
CALCRL	ENSGALG00000002632	22.2124499963828	23.6546222451906	20.0491916231712	0.847580291722797	-0.238578052911531	0.493456272601135	1
ENSGALG00000002633	ENSGALG00000002633	5.97309243988206	5.10430723588631	7.27627024587567	1.42551572811275	0.511483957020583	0.696122053726501	1
HDAC3	ENSGALG00000002634	352.277546382898	338.740480085974	372.583145828284	1.09990735601992	0.13738201225961	0.510309669242646	1
RBP7	ENSGALG00000002637	1.20488076813397	1.02767406013927	1.47069083012601	1.43108684666683	0.517111225840765	0.863309045295242	1
ENSGALG00000002638	ENSGALG00000002638	5.40717766003134	6.35035060166485	3.99241824758108	0.628692571168339	-0.669573379014379	0.475236482093914	1
TRPC1	ENSGALG00000002639	348.475656644358	342.275372948528	357.776082188105	1.0452872466577	0.0638994517637464	0.742990358247069	1
SELP	ENSGALG00000002643	1.40298303071775	1.80620391816821	0.798151699542067	0.441894567669594	-1.17822589912693	0.918601100196353	1
RPL10A	ENSGALG00000002644	3751.60607010996	3768.8772225546	3725.699341443	0.988543569195303	-0.0166235420064318	0.901203207971967	1
PIWIL1	ENSGALG00000002645	11.2517608029322	11.5807419831814	10.7582890325584	0.928980979645565	-0.106279036333182	0.408516429932732	1
FAM171B	ENSGALG00000002646	484.470556569985	340.850670133416	699.900386224837	2.05339301797729	1.03800978469014	0.000282725956708268	0.00849187605684475
PLS1	ENSGALG00000002647	16.595808839714	5.51345893689179	33.2193336939473	6.02513486981272	2.59099353575459	1.33945551598013e-08	1.81041764293815e-06
FUK	ENSGALG00000002648	472.285911543896	449.812895284459	505.995435933051	1.12490202312466	0.169799350857704	0.668519044472912	1
UBE4B	ENSGALG00000002649	579.263220031116	568.975917037874	594.694174520979	1.04520095967681	0.0637803544168958	0.684241701361035	1
ST3GAL2	ENSGALG00000002651	385.394396614004	393.702745862224	372.931872741674	0.94724224471673	-0.0781946717707083	0.94232867830258	1
FZD10	ENSGALG00000002652	27.2556399627124	33.6413827832028	17.6770257319767	0.525454790187841	-0.928361453968483	0.461229678914251	1
C19H17ORF85	ENSGALG00000002653	426.272533833155	393.139613120966	475.971914901439	1.21069436662183	0.27583471027561	0.285617067613357	0.930822641449083
ITGAV	ENSGALG00000002655	36.4479874274375	44.3194204647817	24.6408378714213	0.55598285385979	-0.846887703004908	0.136892478902842	0.638016732029316
CRK	ENSGALG00000002656	318.226413983408	325.923828979577	306.680291489156	0.940956948282456	-0.0877993782250016	1	1
ATF6	ENSGALG00000002658	420.424552335472	419.172444547855	422.302714016896	1.00746773675072	0.0107336384802672	1	1
WDR5	ENSGALG00000002659	941.612777336989	957.104806465604	918.374733644065	0.959534136115603	-0.0595939626421431	0.95665003096589	1
YWHAE	ENSGALG00000002661	7303.2470379015	7669.61583303139	6753.69384520665	0.880577853211362	-0.183477534355374	0.689645966729977	1
ATR	ENSGALG00000002663	204.991404353565	203.944634002945	206.561559879495	1.01283155053009	0.0183942517078182	1	1
ANXA11	ENSGALG00000002664	285.59936294567	292.811467057428	274.781206778032	0.938423653757182	-0.0916887167211711	0.459106458796127	1
PCYOX1L	ENSGALG00000002665	873.313833946162	825.770101696708	944.629432320341	1.14393755644508	0.194008302583318	0.656719100765659	1
RAB11FIP3	ENSGALG00000002666	684.034144165725	687.793966054277	678.394411332898	0.986333763909995	-0.019852174391404	0.770595858169646	1
OLFML2B	ENSGALG00000002667	986.12180626072	972.973031317968	1005.84496867485	1.03378504470196	0.0479362367346494	0.799605011128101	1
ZC3H15	ENSGALG00000002670	2160.88175309626	2200.34773390777	2101.682781879	0.955159382079332	-0.0661866072363421	0.919420149555543	1
TMEM132D	ENSGALG00000002671	188.071026624793	259.913753689748	80.3069360273623	0.308975323111307	-1.69443647567869	0.0172772488374215	0.17105493322491
SBNO2	ENSGALG00000002672	857.210068565331	805.485915701022	934.796297861796	1.1605371113761	0.214792657574423	0.618690267259654	1
GRPEL2	ENSGALG00000002673	325.584015254348	347.320227523869	292.979696850066	0.843543432349995	-0.24546574300426	0.546096289956882	1
SCUBE3	ENSGALG00000002675	145.793501184768	164.49859053389	117.735867161085	0.715725689678959	-0.482521331374554	0.0218764979284522	0.198422064494254
DYM	ENSGALG00000002677	174.383147267342	164.87411171989	188.646700588521	1.1441863044516	0.194321980984192	0.384183435442202	1
CSPG4	ENSGALG00000002678	254.867115507284	271.532637903225	229.868831913372	0.846560596502942	-0.240314755478332	0.402408582388677	1
GLT1D1	ENSGALG00000002679	143.815675696302	170.771758520345	103.381551460237	0.605378502604814	-0.724090649877351	0.00239487963537739	0.0414525026465739
HSD17B7	ENSGALG00000002681	558.7995751835	629.147075739441	453.278324349589	0.720464803586424	-0.473000141838636	0.0196650219688686	0.186536992497819
BRD3	ENSGALG00000002682	1739.56508034112	1591.00436774745	1962.40614923162	1.23343856812285	0.302685863451945	0.219060046908271	0.834675684435863
DECR2	ENSGALG00000002683	68.5653854809915	66.9984222133932	70.9158303823891	1.05847015555857	0.0819805919391261	0.599708114993996	1
ECD	ENSGALG00000002686	430.161324290195	410.723895759658	459.317467086	1.11831201405135	0.161322762709759	0.462038451762022	1
NME4	ENSGALG00000002688	4.86000019096911	3.98626469261343	6.17060343850262	1.54796630789139	0.630374070986854	0.359492182625982	1
NUP35	ENSGALG00000002689	78.6937268876112	78.235529309668	79.3810232545259	1.01464160791095	0.0209702281048359	0.818023132451349	1
PDPR	ENSGALG00000002690	190.949331480283	196.327782196771	182.881655405552	0.93151184900697	-0.10235397424984	0.817288148501649	1
ENSGALG00000002692	ENSGALG00000002692	3.48107118359888	3.70357776790349	3.14731130714196	0.849802948494203	-0.23479974562239	0.891631029083669	1
FAM149B1	ENSGALG00000002693	182.47066911596	187.761912603017	174.533803885374	0.929548498232378	-0.105397956655942	0.728417662609714	1
SLC15A4	ENSGALG00000002695	303.392698194704	309.122491238398	294.798008629164	0.953660820499188	-0.0684518470964275	0.845886281334517	1
ENSGALG00000002696	ENSGALG00000002696	7771.21038541313	7418.38331250686	8300.45099477254	1.11890295298958	0.162084910923532	0.490685451570805	1
DUSP19	ENSGALG00000002697	224.15457409118	230.85756642134	214.100085595939	0.92741203554569	-0.10871764539143	0.677751171861	1
VAV2	ENSGALG00000002699	2879.12443642887	2203.14711473054	3893.09041897636	1.76705876468559	0.821350018446836	0.000351959322312739	0.00984835530715387
DNAJC9	ENSGALG00000002701	523.413426303642	536.505483629139	503.775340315397	0.938993832658815	-0.0908124126438421	0.832079344464309	1
ENSGALG00000002702	ENSGALG00000002702	915.539028765403	884.090360592876	962.712031024193	1.08892945103326	0.12291048854385	0.914845551190877	1
TFAM	ENSGALG00000002703	597.208939347923	603.262756395435	588.128213776655	0.974912188000448	-0.036655816170264	0.883996842946338	1
AFAP1L1	ENSGALG00000002704	266.037371828363	315.514035069011	191.822376967392	0.60796781013382	-0.717933155083154	0.0522993330633986	0.354019124075765
CISD1	ENSGALG00000002705	118.573705617174	128.202596094996	104.130369900439	0.812232927196578	-0.300034580872702	0.510708943123009	1
XRN1	ENSGALG00000002706	330.513576804852	321.976170685546	343.319685983811	1.06628911466591	0.0925986648725226	0.349092475842544	0.992708506065376
CHRNB2	ENSGALG00000002707	476.856018083038	478.630649572598	474.194070848697	0.990730684029819	-0.0134351601995743	0.554167761445123	1
LINGO1	ENSGALG00000002708	1096.68601715139	1231.95010929573	893.789878934886	0.725508177799374	-0.462936218701325	0.0348084313007056	0.271753498210459
MYO1C	ENSGALG00000002709	92.4324196722701	112.672133404912	62.0728490733073	0.550915716224481	-0.860096474976363	0.00480779617811004	0.0679555728704293
IPMK	ENSGALG00000002710	75.2354259507397	76.4689863237695	73.3850853911949	0.95967121991761	-0.0593878668003864	0.898439287955762	1
LIPG	ENSGALG00000002712	706.246041607301	746.686453497285	645.585423772325	0.864600423308299	-0.209894552309994	0.381179133415998	1
TMEM132C	ENSGALG00000002714	338.095665315545	362.731870480166	301.141357568612	0.830203745730908	-0.268462653749004	0.643460743314624	1
XPO6	ENSGALG00000002715	1359.13586898133	1366.07301890234	1348.73014409983	0.98730457701562	-0.0184328795418541	0.947180870872143	1
TMCO1	ENSGALG00000002716	706.028598996187	687.504521558618	733.814715152541	1.06735983857813	0.0940466333451655	0.652770920219725	1
CSNK1D	ENSGALG00000002719	1493.9395743819	1380.30714282802	1664.38822171273	1.20581004768451	0.270002656120608	0.290730822869221	0.936074231289608
AQP5	ENSGALG00000002720	0	0	0	NA	NA	NA	NA
MST1	ENSGALG00000002722	170.10798900749	166.783829123107	175.094228834064	1.04982737088271	0.0701521167992521	0.790950085137824	1
ANKS1A	ENSGALG00000002723	400.364875188753	404.746343896593	393.792672126992	0.972936946967458	-0.0395817834523213	0.92365476890024	1
UAP1	ENSGALG00000002725	399.09601819411	385.088636388898	420.107090901928	1.09093608900385	0.125566585824689	0.742938518619904	1
KIF1B	ENSGALG00000002726	650.53090837659	718.558092188821	548.490132658244	0.763320514542494	-0.389639130033774	0.153856029112205	0.6892786530632
SLC16A3	ENSGALG00000002728	811.951252301159	767.561119468288	878.536451550464	1.14458175286295	0.194820512467834	0.444878002578594	1
GK5	ENSGALG00000002729	102.063715461797	106.37744278301	95.5931244799779	0.898622132466281	-0.154213499967775	0.38142412533994	1
AKAP7	ENSGALG00000002732	78.4788365440247	85.2309183752614	68.3507137971696	0.80194740476959	-0.318420473377076	0.267599463834805	0.905342243529915
UHMK1	ENSGALG00000002734	687.478623433048	682.939490918193	694.287322205332	1.01661615917375	0.0237750678039319	0.941134456243735	1
TAF11	ENSGALG00000002735	374.149989421327	366.36595668961	385.826038518903	1.05311651225766	0.0746650587354442	0.912960471254042	1
ENSGALG00000002736	ENSGALG00000002736	1.76175516580298	1.45627886768148	2.21996961298525	1.52441243380784	0.608253280593969	0.682836335040734	1
INPP5K	ENSGALG00000002739	563.774800911638	568.945095014559	556.019359757255	0.977281225604074	-0.0331543183613388	0.899156250342365	1
MPP2	ENSGALG00000002740	227.816822361893	244.057535356176	203.455752870468	0.833638480260591	-0.262506221781701	0.21989111131069	0.835708642479012
TMEM132B	ENSGALG00000002742	152.370694872806	80.2967359416172	260.481633269589	3.24398781862045	1.69776840215418	9.77668823012489e-08	1.0802883680849e-05
PCDH15	ENSGALG00000002744	39.9759832383262	48.9108994093719	26.5736089817577	0.543306487974047	-0.880161819621001	0.0929372215857596	0.511780160191062
GLG1	ENSGALG00000002745	5737.71484491112	5500.15136067861	6094.0600712599	1.10798043028911	0.147932400002453	0.685060318281145	1
HMG20A	ENSGALG00000002746	309.775489635903	313.472340111396	304.230213922663	0.970516932417551	-0.0431747113129445	0.998350554877875	1
FASN	ENSGALG00000002747	7138.29424224079	7853.20821554673	6065.92328228188	0.772413403005587	-0.372554896572481	0.134579547859801	0.633084274549928
ENSGALG00000002749	ENSGALG00000002749	83.7140822225765	93.5415249741933	68.9729180951513	0.737350798099346	-0.439576943313659	0.232690905778588	0.857258440417685
NCKAP1	ENSGALG00000002750	1116.00465874898	1142.987779086	1075.52997824344	0.940981170510412	-0.0877622406721732	0.823924185365783	1
ENSGALG00000002752	ENSGALG00000002752	0.632534756967953	0.586686632590924	0.701306943533497	1.19536888106072	0.257455890804262	0.854448881009606	1
RFWD3	ENSGALG00000002755	233.293261168218	210.180844611558	267.961886003207	1.27491107240737	0.350396619734158	0.168560114356331	0.725728956520517
TMEM121	ENSGALG00000002756	835.361844029462	609.576466606422	1174.03991016402	1.92599284007801	0.945602339939863	5.43251964624249e-05	0.00233629211377326
PEAK1	ENSGALG00000002759	486.21443169394	457.741333848988	528.924078461368	1.15550866690108	0.208528080790678	0.360252523854331	1
SIRT1	ENSGALG00000002761	633.727733386318	626.169780395008	645.064662873283	1.030175334342	0.0428899029019667	0.52020929632085	1
UHRF1BP1	ENSGALG00000002762	430.367492937552	415.080954558432	453.297300506231	1.09206962046344	0.127064832352709	0.51728362063433	1
FRZB	ENSGALG00000002763	823.969894466752	772.003387486124	901.919654937693	1.16828458211125	0.224391742704085	0.403238292098909	1
ATP1B3	ENSGALG00000002764	242.368819623279	272.509323848645	197.158063285229	0.72349107362922	-0.466952877868167	0.113984407017506	0.576120711703382
NBR1	ENSGALG00000002765	562.140309223327	501.09775643139	653.704138411234	1.30454413339753	0.383545752094599	0.0887032881086342	0.498252458400187
MLKL	ENSGALG00000002766	0.531332488444143	0.661358037512438	0.3362941648417	0.508490327125381	-0.975707764542983	0.946743109591852	1
DNAJC12	ENSGALG00000002769	230.312166659714	209.294908845529	261.838053380991	1.25104836436438	0.323137563828203	0.339886726423676	0.988001371868722
ENSGALG00000002771	ENSGALG00000002771	22.2429096770948	26.9756767039734	15.143759136777	0.561385699530807	-0.832935781088153	0.213785643579415	0.82579409862342
SNRPC	ENSGALG00000002773	661.934495195129	666.487206478691	655.105428269786	0.982922735653038	-0.0248500794112196	0.855443192430694	1
TSPAN3	ENSGALG00000002774	1789.27209728799	1818.33246551568	1745.68154494645	0.960045304174546	-0.0588256072142296	0.86808622697754	1
FA2H	ENSGALG00000002775	34.5229062316075	38.7206042609516	28.2263591875913	0.728975172943171	-0.456058414054895	0.193609521194236	0.782606390344016
ACAA2	ENSGALG00000002777	479.544376618323	510.431629388538	433.213497463001	0.848719931368598	-0.236639536733335	0.498547772182293	1
C26H6ORF106	ENSGALG00000002778	1400.35827865324	1366.92085908339	1450.51440800803	1.06115463698513	0.0856349086142112	0.585501894378606	1
PAN2	ENSGALG00000002779	707.555025097247	618.474890886146	841.175226413898	1.36007983316618	0.443691336426085	0.114922565931189	0.578897537201097
BRCA1	ENSGALG00000002781	297.16263971639	296.690320869944	297.87111798606	1.00397989766789	0.00573038300862089	0.882730512932828	1
SLC43A2	ENSGALG00000002783	84.9627984840648	96.6909517228539	67.3705686258811	0.696761873013578	-0.5212624134293	0.0997431980007376	0.53448231197705
APEH	ENSGALG00000002784	537.621179382182	550.764328167468	517.906456204253	0.940341321536671	-0.0887435790453955	0.443959605590908	1
PSTPIP1	ENSGALG00000002786	0.160060250970243	0.266767084950404	0	0	-Inf	0.988320238619223	1
MED23	ENSGALG00000002787	728.046964576696	714.557009715001	748.281896869237	1.04719691598531	0.0665327536379183	0.799285784970169	1
MAP2	ENSGALG00000002789	3187.14468637022	3022.8399758567	3433.6017521405	1.13588604741387	0.183818110303058	0.589309115096283	1
ABLIM3	ENSGALG00000002790	28.8998478022326	40.4172425481013	11.6237556834296	0.287593980949986	-1.79789461293656	0.000413537509382289	0.0111788050304091
SPDEF	ENSGALG00000002792	1.88543947681115	1.91051925601312	1.84781980800821	0.967181985835752	-0.0481407208415301	1	1
PDXDC1	ENSGALG00000002796	227.320632228275	213.425931001646	248.162684068218	1.16275788468415	0.217550722839217	0.311427087683717	0.956070422501747
PGD	ENSGALG00000002797	789.209206585691	811.948527518511	755.100225186462	0.929985337240786	-0.104720124964291	0.624464361459005	1
WDR59	ENSGALG00000002798	474.211587478717	424.872183510162	548.220693431551	1.29031909997572	0.367727892798218	0.250124959704816	0.882728284135207
GRK7	ENSGALG00000002800	17.0338291689395	17.7005994031993	16.0336738175499	0.905826602383416	-0.142693185701299	0.756607139601105	1
PACSIN1	ENSGALG00000002802	669.678087127878	725.671604898359	585.687810472157	0.807097599683801	-0.309184950422933	0.161086967705977	0.707642053724052
MTA1	ENSGALG00000002803	2346.7437832052	2207.20550914895	2556.05119428957	1.15804857485841	0.211695769076351	0.403554339247738	1
RND2	ENSGALG00000002804	2.94784678776547	3.88964506848438	1.5351493666871	0.394675951059276	-1.34125948126706	0.29358815616676	0.938812316867852
LMAN1	ENSGALG00000002805	374.364985816779	370.723778426266	379.826796902549	1.0245547197294	0.0349970383014121	0.904085638917163	1
UBTD2	ENSGALG00000002810	125.99507297067	120.566366522049	134.138132643602	1.1125667672756	0.153891917586478	0.329524177353879	0.978215169210843
RPS10	ENSGALG00000002813	5317.4599644504	5247.16744333024	5422.89874613065	1.03349069849558	0.0475254044433952	0.723258114084677	1
STK10	ENSGALG00000002816	12.3665380747923	15.9224940063417	7.03260417746809	0.441677300972266	-1.17893540472399	0.0344443366201827	0.269327669295623
CPLX4	ENSGALG00000002817	0	0	0	NA	NA	NA	NA
VAT1	ENSGALG00000002818	1672.92102051713	1814.02016467977	1461.27230427316	0.805543583652017	-0.311965447336519	0.258549620961694	0.892945750890722
DFFA	ENSGALG00000002820	105.558359510323	106.717339317803	103.819889799102	0.972849308863736	-0.0397117412597003	0.936973924374176	1
ENSGALG00000002823	ENSGALG00000002823	6.04814424858018	5.90166953023889	6.26785632609212	1.06204800082027	0.0868489723382989	0.997779038019844	1
GPS1	ENSGALG00000002827	535.037199218141	529.982420352189	542.619367517069	1.02384408742555	0.0339960362131258	0.817590097977989	1
UNC80	ENSGALG00000002828	1234.86508460882	1158.41640096089	1349.53811008072	1.16498532734972	0.220311784670893	0.289444825351344	0.935865117516743
SCARF1	ENSGALG00000002829	120.937173298851	114.31049053894	130.877197438719	1.14492726626989	0.195255951226426	0.519125874120993	1
NUDT3	ENSGALG00000002830	282.038078505556	289.113904569599	271.424339409491	0.938814547206081	-0.091087897871326	0.921752137908269	1
SH3PXD2B	ENSGALG00000002831	386.205992427505	478.965463841175	247.066785307	0.515834238497262	-0.955020559699648	0.0021164161847277	0.0379600808109098
IFI35	ENSGALG00000002832	59.6489326661581	62.1230740907366	55.9377205292905	0.900433878201008	-0.151307756672464	0.314691443416709	0.960171853054076
NTAN1	ENSGALG00000002835	331.569366167357	324.491150389465	342.186689834194	1.05453319581594	0.0766045106700013	0.956069601456079	1
PEX14	ENSGALG00000002836	338.445738690922	361.988080216258	303.132226402919	0.837409414757034	-0.255994956905958	0.42252879623657	1
RPL27	ENSGALG00000002837	5383.64342070429	5337.12742965084	5453.41740728445	1.02178887035516	0.0310971266489665	0.79861296596482	1
SEC11C	ENSGALG00000002839	308.046445808306	321.953984411264	287.185137903869	0.89200678298492	-0.164873414179563	0.612233755260463	1
GRM4	ENSGALG00000002840	463.85015271736	404.540988073631	552.813899682953	1.3665213562546	0.450508006748672	0.111998911807054	0.569130421931918
RFNG	ENSGALG00000002841	296.43152055218	282.075705769676	317.965242725935	1.12723370436433	0.172786654084815	0.391695447470427	1
RILP	ENSGALG00000002843	130.14971711464	123.931923243461	139.47640792141	1.12542760792481	0.170473259771376	0.599304198732566	1
RCN2	ENSGALG00000002844	1814.40546764375	1760.62707778426	1895.07305243299	1.07636255078954	0.106164102175984	0.511219990933226	1
CTNNA3	ENSGALG00000002845	36.956064493668	17.40181718949	66.2874354499349	3.80922490611899	1.92949747072182	0.00034436842405252	0.00969203379138224
NEURL1B	ENSGALG00000002846	41.379319072861	41.7374993510267	40.8420486556125	0.978545655361784	-0.0312889315902543	0.683671952711579	1
ENSGALG00000002847	ENSGALG00000002847	567.964869747921	559.360418512291	580.871546601366	1.03845665044782	0.0544409932752142	0.959144641441715	1
7.	ENSGALG00000002848	9.25186537684291	8.31142312900259	10.6625287486034	1.28287641997153	0.359382201697082	0.382284717881267	1
DCXR	ENSGALG00000002849	220.028440134316	226.982768105656	209.596948177306	0.923404670436229	-0.114965065556021	0.353109194595222	0.997533912964085
RASA2	ENSGALG00000002850	321.884735560742	321.617439081713	322.285680279284	1.00207775175214	0.00299445236084252	0.84205908713176	1
ENSGALG00000002852	ENSGALG00000002852	1101.6364053236	1081.04496753342	1132.52356200888	1.04761929061371	0.0671145304908251	0.636698380177993	1
CFDP1	ENSGALG00000002853	1342.82383342955	1287.19747358778	1426.26337319221	1.10803773504684	0.148007014273318	0.661143034707537	1
PDZD2	ENSGALG00000002854	104.581996991771	111.544605801638	94.1380837769699	0.843950122916547	-0.244770356081958	0.274781854195836	0.91750499873921
SARDH	ENSGALG00000002855	349.843641476326	270.328413003984	469.11648418484	1.73535766726055	0.795233041249442	0.0230004063484625	0.204932402179533
RUNDC1	ENSGALG00000002856	242.119619857952	250.223442951591	229.963885217495	0.919034134071861	-0.121809648888095	0.712537193724341	1
RAC3	ENSGALG00000002859	118.201628402526	131.276936470147	98.5886663010938	0.750997615818933	-0.413119767243238	0.202466414473657	0.801709804421193
MLN	ENSGALG00000002860	0	0	0	NA	NA	NA	NA
TMEM170A	ENSGALG00000002861	195.080483236517	179.703235830977	218.146354344828	1.21392557755615	0.279679976633259	0.244766919366499	0.876782211398502
RRN3	ENSGALG00000002862	394.701914355333	377.692004697399	420.216778842235	1.11259114203094	0.153923524636479	0.543325966819113	1
ERGIC1	ENSGALG00000002863	841.330243684481	866.375966472486	803.761659502473	0.927728481175498	-0.10822546214046	0.827793766293566	1
LRRTM3	ENSGALG00000002864	14.9741606894645	20.5803208280173	6.56492048163515	0.318990191479323	-1.64841603115331	0.209494515768752	0.816931473391902
KANSL1L	ENSGALG00000002866	108.099571299048	113.156755704905	100.513794690264	0.88827038265738	-0.170929206212556	0.885483193159466	1
RPL26L1	ENSGALG00000002868	4724.03109707102	4657.42158818123	4823.94536040569	1.03575449829301	0.0506820859709229	0.722277976374921	1
ENPP3	ENSGALG00000002869	1.38861575817369	1.92848252182264	0.578815612700264	0.300140450406165	-1.73629032854121	0.582606530410154	1
LEMD2	ENSGALG00000002870	376.541699821216	358.945944680459	402.935332532351	1.12255156661835	0.166781719528381	0.594657886422759	1
PHACTR4	ENSGALG00000002871	1265.44969961086	1184.95576913006	1386.19059533206	1.1698247575517	0.226292426948178	0.388827109024595	1
MALT1	ENSGALG00000002872	190.101699309294	187.294986610661	194.311768357242	1.03746379907737	0.0530609964087372	0.843838811674788	1
RSL1D1	ENSGALG00000002873	719.947957753856	742.433879620097	686.219074954495	0.924283082697724	-0.113593317427215	0.799957194963241	1
ZBTB38	ENSGALG00000002874	106.3838149235	115.23287444639	93.1102256391655	0.808017903627697	-0.307540835092553	0.133345791837735	0.629681621546495
LRRC45	ENSGALG00000002877	183.883158783786	173.537436491353	199.401742222437	1.1490416491912	0.200431092146431	0.818022182651117	1
C13H5ORF41	ENSGALG00000002878	131.357954560962	123.666458568013	142.895198550384	1.15548872511616	0.208503182524405	0.369628809168438	1
ENSGALG00000002880	ENSGALG00000002880	366.704001729287	362.456422563874	373.075370477405	1.02929717133557	0.041659566990455	0.944210196944183	1
C26H6ORF125	ENSGALG00000002881	330.97185129225	315.871311103517	353.622661575349	1.11951497063771	0.1628738206607	0.508839092176163	1
BNIP1	ENSGALG00000002882	111.657608951932	109.147575357777	115.422659343164	1.05749173964532	0.0806463941071434	0.572622973252647	1
SCAPER	ENSGALG00000002883	869.041773291653	837.640194137304	916.144142023177	1.09372036876373	0.129243931763991	0.640483223934244	1
NKX2-5	ENSGALG00000002886	10.375123357645	12.8952228440376	6.59497412805626	0.511427697514015	-0.967397799806317	0.183548009604014	0.761977521066069
CASZ1	ENSGALG00000002888	654.881311836032	606.514527351221	727.431488563249	1.19936366856718	0.262269176088889	0.499697709443086	1
ASPSCR1	ENSGALG00000002889	770.026527624468	789.752707214839	740.437258238911	0.937555834218226	-0.0930234850835869	0.654354902092371	1
ACADL	ENSGALG00000002891	801.997655044498	853.31458822153	725.022255278951	0.849654119695804	-0.23505243169956	0.312873736699224	0.957405018425885
ENSGALG00000002892	ENSGALG00000002892	56.1254293591636	49.6407569374605	65.8524379917183	1.32658005345652	0.407711738695073	0.19985734822232	0.796587819217872
STC2	ENSGALG00000002893	18.4305162879301	21.42240880661	13.9426775099103	0.650845459806937	-0.619613071984605	0.297822021318592	0.944818724987348
PACS2	ENSGALG00000002894	743.878054127571	665.618206843364	861.267825053883	1.29393669854431	0.371767040104725	0.0753615350835322	0.445982376112006
ENPP1	ENSGALG00000002896	11.1684894839966	14.4676744880548	6.21971197790925	0.429904058392006	-1.21791336513283	0.02806746990362	0.234096616749862
SLC16A14	ENSGALG00000002897	22.0641247704518	25.3070497392442	17.1997373172631	0.679642135076339	-0.557152798307937	0.505362518251534	1
ALPK2	ENSGALG00000002898	20.7527263195753	19.1568969111417	23.1464704322256	1.2082578164715	0.272928327890564	0.402411905310424	1
AACS	ENSGALG00000002899	857.589974703096	956.733028372564	708.875394198893	0.740933335817531	-0.432584350483056	0.117677254464743	0.586086961123729
NOTUM	ENSGALG00000002900	29.1447024223873	32.5971345350254	23.9660542534302	0.735219662565091	-0.443752744601788	0.34478525483331	0.988001371868722
ENSGALG00000002903	ENSGALG00000002903	521.984730406423	546.574119853209	485.100646236243	0.887529483405698	-0.172133048783612	0.680031335945353	1
REEP3	ENSGALG00000002904	23.965231762064	26.2677869284748	20.5113990124477	0.780857522116297	-0.356868761485512	0.340612715765123	0.988001371868722
TARDBP	ENSGALG00000002906	2865.52468583734	2831.79658625233	2916.11683521485	1.02977623794445	0.0423308854876431	0.743664122790582	1
MYL1	ENSGALG00000002907	1.43364468834325	1.40412597851099	1.47792275309164	1.05255708939942	0.0738984854149726	0.608706021010796	1
TRAIP	ENSGALG00000002908	302.898044855041	300.058909818624	307.156747409666	1.0236548136342	0.0337293065354918	0.67197764749489	1
CTGF	ENSGALG00000002909	76.4143558159963	116.589179725609	16.1521199515774	0.138538756251576	-2.85163846785245	2.39841312123194e-07	2.29792264741829e-05
GSPT1	ENSGALG00000002910	915.814504844035	915.544167283127	916.220011185396	1.00073818820153	0.00106458757292471	0.946044363659089	1
MOXD1	ENSGALG00000002911	4.68060184158635	4.27500265326712	5.28900062406521	1.23719236057623	0.307069830204211	0.912903791381885	1
BRI3BP	ENSGALG00000002913	97.9315280534729	96.9795793070744	99.3594511730706	1.02453992771469	0.0349762092330181	0.805493096531714	1
NEDD4L	ENSGALG00000002917	580.665454952756	594.124580478208	560.476766664579	0.943365726786551	-0.0841109073050652	0.47833511804794	1
MON1A	ENSGALG00000002919	526.461302324372	533.363548322804	516.107933326725	0.967647554748839	-0.047446423012209	0.8010102633389	1
LANCL1	ENSGALG00000002921	93.5233921430923	107.551562614849	72.4811364354575	0.673919882456925	-0.569351005041595	0.16062848868588	0.707064280816182
NOTCH2	ENSGALG00000002922	1017.93660036895	1083.69922227902	919.29266750385	0.848291341919188	-0.23736825774553	0.253897457004887	0.887029703240245
ENSGALG00000002923	ENSGALG00000002923	68.7604890105142	74.1313118509157	60.7042547499121	0.818874686475177	-0.288285403745528	0.198653247035403	0.794088421870066
SNX29	ENSGALG00000002924	44.9433412079794	38.6723980409451	54.3497559585308	1.40538882282364	0.49096932984414	0.297916340579295	0.944818724987348
ETFA	ENSGALG00000002925	3070.32269913518	2571.87692063643	3817.9913668833	1.48451558324903	0.569992237654708	0.0430632805041946	0.314610089901162
DBH	ENSGALG00000002926	24.2421898774162	23.6907871040624	25.069294037447	1.05818746871218	0.081595238248328	0.80505942707236	1
GATAD2A	ENSGALG00000002928	2002.20543234414	1984.63976001623	2028.55394083599	1.02212702864494	0.0315745037195172	0.783378594828314	1
TRIP12	ENSGALG00000002929	1687.56798936712	1725.02890027062	1631.37662301186	0.945709734344702	-0.0805306481941285	0.887179513049296	1
STX7	ENSGALG00000002930	228.527677313767	255.159998048615	188.579196211495	0.739062539793424	-0.43623164386878	0.225094295966558	0.844143458175342
REG4	ENSGALG00000002931	3.42709051048547	2.81883178739282	4.33947859512445	1.53945993320094	0.622424319526598	0.806239121560915	1
NME2	ENSGALG00000002932	5535.8982468912	5556.38682289125	5505.16538289113	0.990781520143793	-0.0133611349077901	0.97442431488259	1
PSME3	ENSGALG00000002937	2334.06694267488	2311.28056083596	2368.24651543327	1.02464692325224	0.0351268659986406	0.848834415097991	1
ENSGALG00000002939	ENSGALG00000002939	0	0	0	NA	NA	NA	NA
CPPED1	ENSGALG00000002940	123.559302662811	129.531440701347	114.601095605006	0.884735744345145	-0.176681484044437	0.884436743899527	1
RBM6	ENSGALG00000002941	695.784090083239	634.219661466941	788.130733007686	1.24267786209079	0.313452356730891	0.224704521293543	0.843394431986374
JMJD1C	ENSGALG00000002942	1801.62841700667	1658.07192857772	2016.96314965009	1.21645093610639	0.282678132308013	0.354612337286554	0.998906133577196
PRPF8	ENSGALG00000002943	2797.97763091159	2834.45401226826	2743.26305887659	0.967827682863446	-0.0471778895446988	0.957286143723198	1
CPS1	ENSGALG00000002944	17.0381735373291	17.6902072137081	16.0601230227606	0.907853866760571	-0.13946800295131	0.737733930275348	1
C15orf27	ENSGALG00000002945	1160.17436247279	964.072449953521	1454.3272312517	1.50852483267395	0.593138445692891	0.00441828882755672	0.0636991012110035
ENSGALG00000002946	ENSGALG00000002946	18.192236119512	23.185081724735	10.7029677116776	0.461631657750816	-1.11518593044901	0.0576758811436781	0.3763351244625
TXNL1	ENSGALG00000002948	498.475363935141	540.88147612857	434.866195644999	0.803995357277922	-0.314740924392931	0.260831340671	0.895749735725408
NRG4	ENSGALG00000002952	167.732095329131	161.236822192694	177.475005033786	1.10071013941025	0.138434600153611	0.532404467113497	1
MBTD1	ENSGALG00000002954	235.763098509462	218.811474554074	261.190534442545	1.19367841643057	0.255414218922493	0.178142536346949	0.750453141011605
ADAMTSL2	ENSGALG00000002955	131.87544470666	173.255775134831	69.8049490644025	0.402901138562792	-1.31150221246719	0.00712483742189173	0.0902558902866921
SLC12A3	ENSGALG00000002957	18.3695509671796	16.8762877239174	20.6094458320729	1.22120730395375	0.288308123339237	0.805010119025179	1
DNER	ENSGALG00000002958	69.3511173290362	90.984490704287	36.90105726616	0.405575246731818	-1.30195849113341	0.0125993974106775	0.137018446841118
NRBF2	ENSGALG00000002959	305.784769481629	329.082825084679	270.837686077054	0.823007660783764	-0.281022235172044	0.444367215046694	1
HMGCS2	ENSGALG00000002960	7.55142604004576	7.43604071161362	7.72450403269397	1.03879259571963	0.054907635959302	0.784834034716805	1
ENSGALG00000002961	ENSGALG00000002961	1.58693817571623	1.25739534058652	2.08125242841079	1.65520927367202	0.72701363334775	0.739495247376939	1
PID1	ENSGALG00000002963	3.90165951887538	6.08422129859674	0.627816849293338	0.103187707757793	-3.27665697502844	0.0417224775433904	0.308625134068854
DHX37	ENSGALG00000002964	549.471476620189	545.464683610683	555.481666134449	1.0183641266332	0.0262535042027241	0.981581270543253	1
ZNF365	ENSGALG00000002967	151.974434543471	137.829082191304	173.192463071721	1.25657415922812	0.329495817253977	0.0920824419090163	0.508924427023983
ZNF341	ENSGALG00000002968	308.293899471301	255.45146586185	387.557549885479	1.51714748857646	0.60136134312932	0.012889621113073	0.139473255475125
MAU2	ENSGALG00000002969	1807.19769570921	1700.48899852804	1967.26074148096	1.15687942890771	0.210238513208507	0.459883431666991	1
NSD1	ENSGALG00000002971	2171.19206614299	2121.45681663561	2245.79494040405	1.05860978304787	0.0821708916845489	0.774969285599233	1
BECN1	ENSGALG00000002973	634.600830286987	588.862909085207	703.207712089657	1.19417898672219	0.256019087778542	0.37072024211961	1
SPHKAP	ENSGALG00000002974	8.17873057556557	8.82303425921423	7.21227505009258	0.817437044694746	-0.290820469847377	0.812432740418999	1
RTKN2	ENSGALG00000002980	86.1816459731514	81.1288386607027	93.7608569418244	1.15570318137982	0.208770918827983	0.292103864651399	0.937259324852339
ERCC4	ENSGALG00000002981	140.704629749797	149.32601322646	127.772554534803	0.855661728147993	-0.224887531411206	0.372200067010446	1
SLC2A6	ENSGALG00000002982	0.529021292841031	0.406993903857276	0.712062376316665	1.74956521355261	0.806996440808394	0.981775693804314	1
RAB24	ENSGALG00000002984	368.339526927678	371.397974302121	363.751855866013	0.979412600592462	-0.0300113377876734	0.996767527845542	1
UTP18	ENSGALG00000002985	386.898439818752	383.49893737958	391.99769347751	1.02216109425492	0.0316225852849648	0.888041792358891	1
WNK4	ENSGALG00000002986	503.670375378053	518.008236561715	482.163583602559	0.930802928545935	-0.103452345046495	0.445047399021508	1
SERPINF2	ENSGALG00000002987	7.05509370062344	7.40339778538651	6.53263757347885	0.882383705813236	-0.180521944664645	0.791567794159508	1
PHGDH	ENSGALG00000002988	3373.0297908343	2813.08367741295	4212.94896096631	1.49762660627314	0.582677970641156	0.0122645696318144	0.134354618646941
UBE2Q2	ENSGALG00000002989	496.325299284746	462.430448645225	547.167575244027	1.18324296517899	0.24274634474135	0.257105855050916	0.891865568447297
PRELID1	ENSGALG00000002990	1322.86121328018	1367.55839436334	1255.81544165544	0.918290178197529	-0.122977979924731	0.854155868485503	1
ARID5B	ENSGALG00000002991	136.991257434907	167.042639176235	91.9141848229148	0.550243849571502	-0.861856980608391	0.00314552879371424	0.050441753050049
DAW1	ENSGALG00000002992	3.05295719937582	4.01561590136352	1.60896914639427	0.400678049374178	-1.31948461912526	0.568855737669645	1
CA10	ENSGALG00000002993	198.584126455246	121.965292873453	313.512376827936	2.57050484971349	1.36205173399098	3.44428984977274e-07	3.19875213164784e-05
SUGP1	ENSGALG00000003000	548.512132703331	521.614406885205	588.858721430521	1.12891575397018	0.174937828126532	0.693282732389301	1
CCL20	ENSGALG00000003003	3.03007656854162	3.38326283152267	2.50029717407005	0.739019490526772	-0.436315681103869	0.961937045313154	1
CHRNB4	ENSGALG00000003005	466.227133206292	40.4317215414927	1104.92025070349	27.3280535326594	4.77231080104252	1.55691661695714e-28	4.71372074949942e-25
KIF2B	ENSGALG00000003007	0.428884052601919	0.469857578929654	0.367423763110317	0.781989648751258	-0.354778584278093	1	1
NUP93	ENSGALG00000003010	416.988719685563	446.742150100192	372.358574063618	0.833497743564398	-0.262749801317974	0.386391324567438	1
TOM1L1	ENSGALG00000003011	52.9396157270351	76.7186798336644	17.2710195670911	0.225121438540611	-2.15122464225583	0.00695498799836923	0.0885488715889936
C10orf107	ENSGALG00000003013	3.48010532595037	3.24174341227284	3.83764819646666	1.18382231670088	0.24345255896421	0.705464252327849	1
CHRNA3	ENSGALG00000003014	323.150741353003	59.6629738694632	718.382392578313	12.0406735700112	3.58984419536817	3.19993402656735e-12	1.18147808034577e-09
SERPINF1	ENSGALG00000003015	38.8955141281149	58.7919405114253	9.05087455314937	0.153947538972463	-2.69948929045106	0.00295658793783628	0.0479195162772651
MASP2	ENSGALG00000003016	9.79703544263609	8.44672263414447	11.8225046553735	1.39965583900944	0.485072126888924	0.577473952785003	1
SCARB1	ENSGALG00000003018	127.416494254879	127.032277934312	127.99281873573	1.00756139161666	0.0108677461304629	0.879131710415001	1
WDR7	ENSGALG00000003019	328.468737995183	325.808493719611	332.459104408542	1.02041263753748	0.0291526715557193	0.980101746824121	1
CHRNA5	ENSGALG00000003021	31.4072242984813	25.0262489341517	40.9786873449757	1.6374282639319	0.7114317032689	0.0797303654886003	0.46439333311521
ENSGALG00000003022	ENSGALG00000003022	27.2827686293152	23.6089380689642	32.7935144698416	1.38902962827249	0.474077372613698	0.546167611443728	1
ARMC6	ENSGALG00000003024	524.561715530883	551.031971099894	484.856332177367	0.879905990226962	-0.18457870145375	0.58552784070313	1
ENSGALG00000003025	ENSGALG00000003025	12.8921322154297	11.6379830824248	14.7733559149372	1.26940860888922	0.344156531851553	0.435123484711852	1
MKL2	ENSGALG00000003026	167.390188766899	181.330553215699	146.479642093698	0.807804528779303	-0.307921860669676	0.45299191348679	1
ADAMTS13	ENSGALG00000003028	21.1920188221643	24.4837399108579	16.2544371891238	0.663887022501632	-0.590990344195423	0.158633036222201	0.702493838542048
PPAPDC2	ENSGALG00000003029	119.416178044628	110.969204811709	132.086637894006	1.19029994058377	0.251325160312923	0.264666563757876	0.90188926658325
ENSGALG00000003030	ENSGALG00000003030	357.220429214105	325.037661328907	405.494581041902	1.2475310688123	0.319075745232505	0.318498618853599	0.965128656271731
SMYD4	ENSGALG00000003031	157.854890698425	154.502927348175	162.882835723801	1.05423786150499	0.0762004105216017	0.898656292376144	1
STXBP4	ENSGALG00000003033	128.397423160524	129.914650664608	126.121581904398	0.970803379443311	-0.0427489642540847	0.990443540182758	1
SS2	ENSGALG00000003034	7.43589532196787	7.86196444494173	6.79679163750707	0.864515692624383	-0.210035943089327	0.92729699751976	1
FAM78B	ENSGALG00000003035	89.4605145439641	85.8760312407609	94.8372394987688	1.10435051700147	0.143198151173414	0.935889341277666	1
ENSGALG00000003038	ENSGALG00000003038	416.254764416641	432.585495714892	391.758667469265	0.905621365833923	-0.143020099594079	0.344596839083253	0.988001371868722
SRM	ENSGALG00000003039	508.454244376811	539.291055915257	462.199027069143	0.857049309458178	-0.222549884173505	0.182523055949437	0.759254300996529
PXMP4	ENSGALG00000003042	208.559201364606	203.928287918805	215.505571533308	1.05677134708801	0.0796632555217252	0.677114050884089	1
BBS2	ENSGALG00000003043	408.992595227182	407.019054797584	411.952905871577	1.01212191669121	0.0173830825341248	0.962361713995221	1
E2F1	ENSGALG00000003045	1319.09983001346	907.470641010959	1936.54361351722	2.13400139464549	1.09356111901495	6.18039096174025e-07	5.25611002128224e-05
PSMA4	ENSGALG00000003046	883.888821900288	870.595952634994	903.82812579823	1.03817175242161	0.0540451391382005	0.903911622995355	1
SUGP2	ENSGALG00000003047	762.2120984127	718.833135926129	827.280542142557	1.15086589751696	0.202719735938765	0.308317364692868	0.953703291938812
ENSGALG00000003048	ENSGALG00000003048	5.58844210181152	6.18550574820272	4.69284663222471	0.758684386250594	-0.398428247570521	0.604654746416322	1
SIAT8C	ENSGALG00000003049	44.7402731049997	42.255688109961	48.4671505975576	1.14699707342199	0.197861710303196	0.503545215297774	1
ENSGALG00000003050	ENSGALG00000003050	2.71172089031523	4.06653729753224	0.679496279489713	0.16709456468088	-2.58126328928883	0.0332245059363793	0.262364408380235
ENSGALG00000003051	ENSGALG00000003051	0.701244001805309	0.556367064491654	0.918559407775792	1.65099529860753	0.723336012022665	0.788480147603554	1
AGFG1	ENSGALG00000003052	802.289136160295	759.285036294567	866.795285958887	1.14159405825905	0.191049731041849	0.380084852566283	1
PRDX6	ENSGALG00000003053	980.318356897623	1015.78768227145	927.114368836886	0.912704874274243	-0.131779658830746	0.55846552658073	1
ENSGALG00000003058	ENSGALG00000003058	16.377541777563	13.3449197660198	20.9264747948778	1.56812293830068	0.649038668843476	0.212123902644184	0.823578260638025
HLF	ENSGALG00000003059	57.0852198429746	59.1978579031355	53.9162627527332	0.91078063738312	-0.134824473865487	0.630874694239145	1
HYKK	ENSGALG00000003063	47.4918087561516	46.2510742291806	49.3529105466081	1.06706517349321	0.0936482948164952	0.597754814527265	1
TADA1L	ENSGALG00000003064	285.937902100509	271.082874913797	308.220442880577	1.13699710089982	0.185228575670109	0.630781250124232	1
NECAB3	ENSGALG00000003065	197.776196075395	139.62355242444	285.005161551828	2.04123986679156	1.0294457239176	1.79008615155168e-05	0.00095416634373906
FECH	ENSGALG00000003066	65.8551577619394	64.9637609868249	67.1922529246112	1.03430361641528	0.0486597461942817	0.731577647729906	1
MRPL44	ENSGALG00000003067	940.773486236279	871.539057256186	1044.62512970642	1.19859818215738	0.261348090972818	0.270039494837748	0.910233327288763
EZH1	ENSGALG00000003068	159.54296718795	149.883873002593	174.031608465985	1.16110963094058	0.21550419661968	0.676208412692287	1
ENSGALG00000003069	ENSGALG00000003069	1.5777133434492	1.94542424302758	1.02614699408163	0.527466951108147	-0.922847391524507	0.707121158728065	1
OGFOD1	ENSGALG00000003071	647.719337024953	619.983245649868	689.32347408758	1.11184210045068	0.152951916594064	0.57952043998597	1
RPA1	ENSGALG00000003072	439.004291176801	451.557935234789	420.173825089819	0.93049815384453	-0.103924806980134	0.806729022256113	1
RHOBTB1	ENSGALG00000003073	316.55156819966	322.394819262106	307.78669160599	0.954688702226822	-0.0668977083007567	0.76884081347145	1
HOMER3	ENSGALG00000003074	1257.61676596518	1046.69810087035	1573.99476360741	1.5037714908421	0.588585355529213	0.00215498421411512	0.0384695177279183
SLC34A1	ENSGALG00000003075	2.65606344769657	3.04559336105285	2.07176857766215	0.680251212836224	-0.555860471194479	0.55333881677952	1
FASLG	ENSGALG00000003076	4.27297496930252	2.23803540414701	7.32538431703578	3.27313156148561	1.71067159177721	0.098130752674277	0.529780076313554
MMD	ENSGALG00000003078	2280.08858028472	1384.34252119129	3623.70766892487	2.6176380581061	1.38826562903479	2.25435114377666e-06	0.000163284055571727
MFF	ENSGALG00000003079	318.809629494723	303.411124218777	341.907387408643	1.12687821940935	0.172331613338604	0.54528333534111	1
SUCO	ENSGALG00000003081	773.956870434817	761.225439358107	793.054017049882	1.04181228851024	0.0590953593525543	0.793931312037644	1
DPH1	ENSGALG00000003082	151.792319612376	163.44137572904	134.31873543738	0.821815986547124	-0.283112699782219	0.327370952944571	0.976693237224066
NUDT21	ENSGALG00000003084	792.481222993303	786.186179129835	801.923788788504	1.02001766257973	0.0285941340551697	0.8046089558688	1
CDK1	ENSGALG00000003085	952.292743211706	956.417036044416	946.10630396264	0.98921941821068	-0.0156375350207238	0.712389700469342	1
EXOSC10	ENSGALG00000003086	519.127747775583	515.33923723949	524.810513579723	1.01837872154072	0.0262741803531004	0.895295590866857	1
NARS	ENSGALG00000003087	707.488142178583	720.698521574129	687.672573085264	0.954175085004017	-0.0676740790854025	0.905073895367371	1
PARN	ENSGALG00000003091	396.170237652263	380.227976913923	420.083628759774	1.10482040845425	0.143811874693938	0.440334386608106	1
ERLIN2	ENSGALG00000003092	1678.08813314099	1788.42066486598	1512.58933555351	0.845768205025111	-0.241665768754262	0.426154618733721	1
CBFA2T2	ENSGALG00000003096	1816.40146946761	1179.21566949931	2772.18016942006	2.35086781928289	1.23319342379482	9.73471171906397e-09	1.36448209262213e-06
FAM83D	ENSGALG00000003097	55.3853044331403	55.1758658494753	55.6994623086376	1.00948959207257	0.0136260364319462	0.797575822612026	1
PCTP	ENSGALG00000003099	215.673276999738	197.802286989104	242.479762015688	1.22586935523676	0.293805234660687	0.0989211144440021	0.5315685358281
PROSC	ENSGALG00000003101	337.869643222379	336.006405952381	340.664499127375	1.01386310823983	0.0198628728583251	0.959950372202934	1
MST1R	ENSGALG00000003103	12.813598800288	10.1797885964569	16.7643141060347	1.64682340376594	0.719685856721256	0.100545148652635	0.536311649155598
ANKFN1	ENSGALG00000003105	0.747851712866636	1.24641952144439	0	0	-Inf	0.190311497168205	0.775070068370266
TOX2	ENSGALG00000003106	467.594065526456	176.195080486637	904.692543086184	5.13460728067716	2.36025393654617	2.16436919878065e-25	4.68060299016307e-22
AMFR	ENSGALG00000003107	943.28738355582	978.571047505631	890.361887631103	0.909859217581214	-0.136284760356147	0.502009792434289	1
SMG6	ENSGALG00000003108	889.130233076791	849.5875067817	948.444322519429	1.11635860337943	0.15880053273544	0.693393453129457	1
PINK1	ENSGALG00000003109	753.942410368807	719.353681783683	805.825503246493	1.12020765814168	0.163766196212811	0.650233504773869	1
ENSGALG00000003110	ENSGALG00000003110	0.174256754075471	0.290427923459119	0	0	-Inf	0.972961324410523	1
BFAR	ENSGALG00000003111	235.700783181842	227.442106517607	248.088798178194	1.09077778946349	0.125357229350862	0.4416461196596	1
RGS14	ENSGALG00000003113	458.21040644768	500.038676268083	395.468001717076	0.790874827260474	-0.338478719254538	0.0510818104424879	0.347852652486902
NOG	ENSGALG00000003114	0.995245253488978	1.41379291374142	0.367423763110317	0.259885135608706	-1.94405397510907	0.604767332805689	1
COL4A3	ENSGALG00000003115	12.4143941369563	12.8939076902015	11.6951238070884	0.907027108312239	-0.140782425673584	0.893570359432769	1
ADGRA2	ENSGALG00000003118	154.310061247968	227.316869273644	44.7998492094543	0.197081058491634	-2.34313896961372	0.0167404803882669	0.167826087495089
NCOR2	ENSGALG00000003120	4804.33690102501	4601.44092101557	5108.68087103916	1.1102350239263	0.150865110775428	0.675596709380146	1
[truncated: 15,109 more rows]
