# Supplementary material for: Identification of molecular signatures specific for distinct cranial sensory ganglia in the developing chick
Source: Neural Dev. 2016 Jan 27;11:3. doi: 10.1186/s13064-016-0057-y (PMC4730756; doi:10.1186/s13064-016-0057-y)
Supplement: Additional file 6: — Differential expression analysis results for all pairwise comparisons between ganglia using both DESeq (i) and EdgeR (ii). Data are available as compiled .xlsx spreadsheets (A) or individual .csv files (B). (ZIP 24942 kb) [file 13064_2016_57_MOESM6_ESM.zip › Patthey Supp Fig 3Bi dseq results VA_vs_others.csv]

gene_name	ensembl_id	baseMean	baseMean_others	baseMean_vestibularacoustic	foldChange	log2FoldChange	pval	padj
PANX2	ENSGALG00000000003	329.692644457894	347.106174988012	260.03852233742	0.749161326059384	-0.416651669602264	0.158004206586701	1
RFK	ENSGALG00000000004	584.005561373535	603.763013351305	504.975753462456	0.836380735977	-0.257768261595103	0.735082418593057	1
C10orf88	ENSGALG00000000011	567.737528984359	557.316430088326	609.421924568488	1.09349355530736	0.128944717639307	0.57535222865428	1
DUSP11	ENSGALG00000000013	124.534426797002	125.568129543142	120.399615812445	0.958838968538425	-0.0606395515921218	0.911127282999417	1
ENSGALG00000000014	ENSGALG00000000014	10.1066135410134	10.2213961352119	9.64748316421931	0.943851802297776	-0.0833677404636788	0.917653945447223	1
ENSGALG00000000017	ENSGALG00000000017	186.673439988338	187.462896800985	183.515612737751	0.978943651620706	-0.0307022747590752	0.668753307443491	1
AAK1	ENSGALG00000000019	434.089214262435	433.627182375699	435.937341809382	1.00532752449011	0.00766559193032433	0.881451774591665	1
NFU1	ENSGALG00000000033	283.617744372848	277.652561449257	307.478476067211	1.10742171605503	0.14720471787648	0.609213688981221	1
ENSGALG00000000038	ENSGALG00000000038	0.40032264954042	0.435571644939911	0.259326667942455	0.595370867123893	-0.748139465995624	1	1
FAM195A	ENSGALG00000000040	89.4778734856315	94.2716330216351	70.3028353416169	0.745747507370351	-0.423240844466256	0.350173695351071	1
GNAI3	ENSGALG00000000041	1869.54066246838	1876.10550875522	1843.28127732104	0.982504058923657	-0.025464727437812	0.960540323422582	1
USF1	ENSGALG00000000043	506.35404766838	501.702979012184	524.958322293163	1.04635281083394	0.0653693837248382	0.691211481160984	1
WFIKKN1	ENSGALG00000000044	14.7654877454623	16.2756560482363	8.7248145343662	0.536065305663158	-0.899519328500492	0.184133430843261	1
ENSGALG00000000048	ENSGALG00000000048	67.3225199944869	70.93327064994	52.8795173726748	0.745482576626678	-0.423753460565137	0.656598776279454	1
CSDC2	ENSGALG00000000049	1208.93646105191	1181.55088873215	1318.47875033091	1.11588824730663	0.158192553036856	0.425536461961854	1
OAT	ENSGALG00000000054	482.521017639168	476.819485137389	505.327147646282	1.05978711734207	0.0837744953551103	0.884604823678434	1
LAMTOR3	ENSGALG00000000055	273.349041297562	278.105796973994	254.322018591835	0.914479386474698	-0.128977444722997	0.705639979855116	1
DAPP1	ENSGALG00000000056	100.524284186564	109.759534221848	63.5832840454256	0.579296226940157	-0.787626826377646	0.226628583037911	1
TUBB3	ENSGALG00000000059	43400.1773458127	41654.5287429875	50382.7717571135	1.20953887314342	0.274457136568789	0.266209677615065	1
ARMC1	ENSGALG00000000062	595.247072098536	588.291245524985	623.070378392738	1.05911890263931	0.0828645634744333	0.763081491243318	1
PSMA5	ENSGALG00000000065	1255.71623247146	1261.37815860347	1233.06852794343	0.977556587239956	-0.0327478776156622	0.94467211001265	1
SPR	ENSGALG00000000067	236.766501677502	241.807411255583	216.60286336518	0.895766024045628	-0.158806148352676	0.675649278354519	1
DDIAS	ENSGALG00000000071	15.3471601588306	13.6603468030887	22.0944135817979	1.61741234686679	0.693687529734256	0.229614807866629	1
SCRIB	ENSGALG00000000075	577.784935706465	565.759770726345	625.885595626945	1.1062744790486	0.145709378731273	0.6646214581158	1
NRBP2	ENSGALG00000000076	282.99370359879	281.147794469457	290.377340116123	1.0328280919439	0.0466001462273193	0.581639184081789	1
FER1L5	ENSGALG00000000080	622.462247908664	634.857739096783	572.880283156188	0.902375836153828	-0.148199659162837	0.983756945899055	1
IL4I1	ENSGALG00000000081	3.19482201594143	3.58121157637561	1.64926377420472	0.460532347511808	-1.11862560099012	0.551610395965131	1
GFPT1	ENSGALG00000000085	1790.86829594476	1823.66454964983	1659.6832811245	0.910081451900342	-0.135932423209018	0.612938288264905	1
TIMM17A	ENSGALG00000000086	569.556563249134	558.020910356616	615.699174819205	1.10336219197544	0.141906450760315	0.616026868396115	1
INTS4	ENSGALG00000000091	404.085379231135	402.16842095705	411.753212327478	1.02383277967877	0.0339801024196066	0.906406063454674	1
ADIPOR1	ENSGALG00000000094	842.337597485587	829.248608604233	894.693553011002	1.07892077686681	0.109588934318518	0.662237685149372	1
ANTXR1	ENSGALG00000000098	9.76467304036519	11.6886850683957	2.06862492824332	0.176976701497122	-2.49836864896876	0.0551714250423603	0.8108592546517
ENSGALG00000000099	ENSGALG00000000099	185.03450685152	184.028366742518	189.059067287526	1.02733654943559	0.0389088775308129	0.732971194386754	1
UBE2T	ENSGALG00000000102	0	0	0	NA	NA	NA	NA
ENSGALG00000000104	ENSGALG00000000104	4.64000365674077	4.40386451154572	5.58456023752098	1.26810446208774	0.34267359463222	0.55697134091745	1
LRIF1	ENSGALG00000000106	287.547967977105	282.110891838491	309.29627253156	1.09636416558008	0.13272707987905	0.878234170197316	1
TRIM7.1	ENSGALG00000000107	66.24855231422	77.4034638077948	21.6289063399207	0.279430729271093	-1.8394374108284	0.026253510910192	0.567549326009366
AFMID	ENSGALG00000000109	283.336609825318	278.90677676269	301.055942075833	1.0794142242445	0.110248604014619	0.432012888507307	1
PLP1	ENSGALG00000000112	4.97639151276114	4.09042895210711	8.52024175537726	2.08297023494033	1.05864222381889	0.285364677963794	1
ZMAT3	ENSGALG00000000113	78.4718702239456	82.6449705425059	61.7794689497041	0.747528476859093	-0.419799555521965	0.164833763536006	1
GKN1	ENSGALG00000000114	0	0	0	NA	NA	NA	NA
HEP21	ENSGALG00000000115	0	0	0	NA	NA	NA	NA
TRIM27.1	ENSGALG00000000117	7.06320977847659	7.29057715269699	6.15374028159501	0.844067644125893	-0.244569472809866	0.953321812154068	1
GKN2	ENSGALG00000000119	0	0	0	NA	NA	NA	NA
BMP-10	ENSGALG00000000120	0	0	0	NA	NA	NA	NA
GNB2L1	ENSGALG00000000122	7493.5043023829	7099.67264095697	9068.8309480866	1.27735902860786	0.353164081808271	0.177005705426945	1
B-BTN2	ENSGALG00000000123	0.357976439173319	0.382638881981035	0.259326667942455	0.677732138981392	-0.561212907248594	1	1
TCF25	ENSGALG00000000129	851.513942608719	853.857581454729	842.139387224677	0.986276172414974	-0.019936415033975	0.855599806941092	1
ARHGAP25	ENSGALG00000000132	1.83356345919993	1.63699439239282	2.61983972642839	1.60039627417351	0.678429175112283	0.63566012413875	1
Blec2	ENSGALG00000000136	0.52461377630249	0.501280840945307	0.617945517731222	1.2327331652371	0.301860550876108	0.853173290223249	1
SNRPE	ENSGALG00000000137	1405.52083251202	1357.92606282773	1595.89991124918	1.17524801602666	0.232965245074583	0.290115587640276	1
ENSGALG00000000139	ENSGALG00000000139	0.539951607014462	0.54827038244501	0.506676505292269	0.924136195416478	-0.113822609076764	1	1
ENSGALG00000000140	ENSGALG00000000140	8.91600229890962	8.64883806588355	9.98465923101393	1.15445093953137	0.207206864494685	0.719869272588933	1
BLB1	ENSGALG00000000141	26.1040533498007	26.8494647520628	23.1224077407524	0.861186915801587	-0.215601694392389	0.62821534755043	1
CEPT1	ENSGALG00000000142	244.602351509725	246.814340124304	235.754397051407	0.955189220094235	-0.0661415399056092	0.893332161483112	1
SUPT6H	ENSGALG00000000146	1327.86001477747	1336.63820269922	1292.74726309049	0.967163186328137	-0.0481687633613423	0.868350900665119	1
ENSGALG00000000149	ENSGALG00000000149	0.256714437293518	0.320893046616897	0	0	-Inf	1	1
RPL9	ENSGALG00000000150	4461.12100179849	4344.9807202696	4925.68212791409	1.13364878811441	0.180973753044028	0.446119667332804	1
ADAMTS19	ENSGALG00000000151	65.3023760424543	76.3957761193315	20.9287757349455	0.273952000988306	-1.86800495353453	0.108402245051946	1
DENND2D	ENSGALG00000000154	4.62594059904473	5.37160690907882	1.6432753589084	0.305918766343647	-1.70877948429567	0.164859606178021	1
OR6A2	ENSGALG00000000155	0.154860527454327	0.0639123253466817	0.51865333588491	8.11507534848032	3.0206044902599	0.42350762946654	1
BRD2	ENSGALG00000000156	5862.63616472987	5777.81650712111	6201.91479516492	1.07340113475759	0.102189318385044	0.538768652685087	1
DMA	ENSGALG00000000158	43.6450292861152	38.9358584575585	62.4817126003421	1.60473442927808	0.682334562603106	0.0693217202279103	0.892173533506991
ZNF638	ENSGALG00000000160	609.028766383622	630.264151233378	524.087226984597	0.831535834552861	-0.266149657931963	0.667209294298917	1
ISOC1	ENSGALG00000000161	16.0435803612156	15.4310298747483	18.4937823070852	1.19848010516452	0.261205960369014	0.852593091424121	1
ENSGALG00000000162	ENSGALG00000000162	14.564979013014	13.9461028885789	17.0404835107545	1.2218813848498	0.289104241134727	0.402696563513985	1
MYBPH	ENSGALG00000000164	44.4131121654114	49.5877306160727	23.7146383627664	0.478236008547643	-1.06420533372675	0.0324645447136614	0.640025561499449
CDS2	ENSGALG00000000165	139.997762869041	140.766957169162	136.920985668556	0.972678449701914	-0.0399651405391505	0.646290209214656	1
DMB2	ENSGALG00000000166	89.2287968300638	87.0012395651626	98.1390258896686	1.12801870847098	0.173790995391382	0.611679921928573	1
7.	ENSGALG00000000168	162.291685483173	187.188544197662	62.70425062522	0.334979102989376	-1.57785699619438	0.241072292371284	1
PCNA	ENSGALG00000000169	497.520464650557	476.846529813965	580.216203996924	1.21677765847072	0.283065568768893	0.439374754635802	1
TMEM230	ENSGALG00000000171	60.029551472348	58.2046617688551	67.3291102863199	1.15676490920436	0.210095693497176	0.612164441005542	1
MYOG	ENSGALG00000000172	2.60850253892577	2.34119541618078	3.67773102990573	1.57087742633003	0.651570613270684	0.428323140872594	1
KLF3	ENSGALG00000000177	36.7634749538496	43.4919845529646	9.8494365573897	0.226465558162678	-2.14263643908019	0.0473913765502245	0.763202827890742
BF1	ENSGALG00000000178	0	0	0	NA	NA	NA	NA
TAP2	ENSGALG00000000181	6.69062977126931	7.11969612168214	4.974364369618	0.698676500317086	-0.517303478227203	0.79081376756561	1
ENSGALG00000000182	ENSGALG00000000182	6.41505716095946	6.66418711716719	5.41853733612851	0.813083012355725	-0.298525441971863	0.914869207322026	1
STAMBP	ENSGALG00000000183	619.870789606169	635.990616578327	555.391481717538	0.873269930782284	-0.195500430026879	0.658313100928996	1
SLC27A6	ENSGALG00000000184	1.54326626331156	0.93112993243903	3.9918115868017	4.28706182427776	2.09998922259827	0.143606172997146	1
MTCH1	ENSGALG00000000186	37.2114003603398	37.5718407442755	35.7696388245969	0.952033174739961	-0.0709162480359422	0.839867550063806	1
ENSGALG00000000187	ENSGALG00000000187	56.0884570862894	57.6698167664943	49.7630183654701	0.862895378477811	-0.212742444059051	0.828913109038412	1
ENSGALG00000000188	ENSGALG00000000188	2.46053093332256	2.51335265514145	2.24924404604698	0.894917806876725	-0.160172909780424	1	1
YTHDC2	ENSGALG00000000189	495.771149172396	499.627023846739	480.347650475025	0.961412468798668	-0.0567725806175514	0.862933832773742	1
ENSGALG00000000193	ENSGALG00000000193	165.739601942047	166.16810163796	164.025603158394	0.987106439452299	-0.018722436355094	0.978896669325401	1
ENSGALG00000000194	ENSGALG00000000194	24.9875481215214	23.2542736214863	31.9206461216616	1.37267870161155	0.4569939781168	0.206652348535194	1
SVCT2	ENSGALG00000000195	66.4604308635867	67.0035174305704	64.2880845956522	0.959473279328478	-0.0596854659727837	0.685473346343626	1
DAD1	ENSGALG00000000196	1042.22787750598	1046.71531762443	1024.27811703218	0.978564180523144	-0.0312616197266715	0.88340524263654	1
ENSGALG00000000199	ENSGALG00000000199	9.32620165705155	9.37426204822841	9.13396009234409	0.974365773577907	-0.0374646381175247	0.915831578665591	1
PLEKHM1	ENSGALG00000000201	789.805424388467	827.546065531895	638.842859814755	0.771972566148505	-0.373378516027111	0.462786323776381	1
RASSF2	ENSGALG00000000206	1323.1827006385	1153.80225161136	2000.70449674706	1.73400987383492	0.794112113607108	0.00117268736667168	0.0727546776912947
MCC	ENSGALG00000000208	94.6741504954577	93.6254022435511	98.8691435030841	1.05600767669753	0.0786203224740187	0.868558561365857	1
PRNP	ENSGALG00000000209	421.770924562462	405.212950046939	488.002822624553	1.20431201067987	0.268209210989089	0.300906066602745	1
DCP2	ENSGALG00000000215	203.105352953416	208.743753324924	180.551751467384	0.864944452667491	-0.209320610038977	0.435844576530082	1
PPFIA4	ENSGALG00000000217	422.717057831369	432.839322747909	382.227998165207	0.883071334042867	-0.17939811215163	0.671882914058521	1
ENSGALG00000000218	ENSGALG00000000218	557.534569099835	547.493810020294	597.697605418	1.09169746667245	0.126573109185819	0.708537951170505	1
ENSGALG00000000220	ENSGALG00000000220	1667.8540836122	1599.23933531349	1942.31307680706	1.21452307601371	0.280389901529376	0.415990422722503	1
PROM2	ENSGALG00000000221	3.99411172259518	4.11836167521846	3.49711191210207	0.849151237285774	-0.235906568375443	0.893276775944225	1
Gga.5519	ENSGALG00000000223	346.624902075792	338.763125812009	378.072007130924	1.11603648190662	0.158384187924722	0.620267411690414	1
MGAT4C	ENSGALG00000000225	68.810831363426	78.4813983383849	30.1285634635905	0.383894325298415	-1.38121886037154	0.0601475819214397	0.840733236497465
TMEM9	ENSGALG00000000226	113.868800236666	119.456523139823	91.517908624037	0.76611897130905	-0.384359647920064	0.269268242831381	1
CRMP2A	ENSGALG00000000227	9649.86988034685	9588.99110652047	9893.38497565235	1.03174409755421	0.0450851849370262	1	1
CBX1	ENSGALG00000000230	3522.17815093923	3525.26150111021	3509.84475025531	0.995626778084395	-0.00632306174596375	1	1
BNIP3L	ENSGALG00000000231	1504.25264615553	1484.76322112654	1582.21034627153	1.0656314244308	0.0917085318179924	0.834440163103482	1
SP2	ENSGALG00000000233	446.764700376874	450.076413550798	433.517847681178	0.96320943428476	-0.0540785720493182	0.949851499587768	1
EPB41L4A	ENSGALG00000000234	439.640631428039	449.011300630112	402.157954619749	0.895652189723039	-0.158989498294795	0.502111218740057	1
PPP2R2A	ENSGALG00000000235	563.065803309538	556.985411379352	587.387371030282	1.05458304477965	0.0766727068664561	1	1
MVP	ENSGALG00000000238	222.850053167274	225.046995843842	214.062282461004	0.951189246754222	-0.0721956894569139	0.986130947309095	1
ENSGALG00000000239	ENSGALG00000000239	0.0502253479434671	0.0627816849293338	0	0	-Inf	1	1
STARD4	ENSGALG00000000241	539.241436455285	569.340950809806	418.843379037199	0.735663539468668	-0.44288200377599	0.177437919623133	1
EBF2	ENSGALG00000000242	1311.24437883269	1330.46858932856	1234.34753684921	0.927753985888639	-0.108185800732903	0.926998853807693	1
RDM1	ENSGALG00000000243	508.205956991442	512.834112041274	489.693336792113	0.954876684865887	-0.0666136629113073	0.922811223729646	1
CAMK4	ENSGALG00000000244	16.1054400636985	16.8214831115358	13.2412678723491	0.787164115348934	-0.345263641217526	0.38083514657121	1
WDR36	ENSGALG00000000247	564.929246534914	560.943772397551	580.871143084364	1.03552472042187	0.0503619945090265	0.847137187296057	1
GH1	ENSGALG00000000249	7.19787408502625	6.93317062961521	8.25668790667041	1.19089639470313	0.252047907450875	0.83807056530377	1
CD79B	ENSGALG00000000251	7.37799855624748	7.63485734262043	6.3505634107557	0.831785471000833	-0.265716609588247	0.916049556786682	1
SCN4A	ENSGALG00000000252	4.33917543751486	4.83234392844802	2.36650147378226	0.489721242697702	-1.02996731752572	0.378812860542408	1
6.	ENSGALG00000000253	86.7876147469666	89.3719867114189	76.4501268891573	0.855414875536043	-0.225303799205174	0.462168890363459	1
MAN2A1	ENSGALG00000000255	302.771422386716	325.707362840287	211.027660572433	0.647905711225544	-0.626144219809807	0.0348239160575394	0.662904145043087
HEATR1	ENSGALG00000000258	451.913422486242	459.223582821546	422.672781145028	0.920407394036815	-0.119655521475949	0.566414398071764	1
PSMF1	ENSGALG00000000259	724.756660573475	721.922146766585	736.094715801033	1.01963171388761	0.0280481517140517	0.785368503077287	1
ENSGALG00000000264	ENSGALG00000000264	392.798934966085	410.047626684738	323.804168091471	0.789674532954742	-0.340669930764871	0.336937827604908	1
THRA	ENSGALG00000000270	323.469095012164	333.875693636236	281.84270051588	0.844154593724194	-0.244420864704163	0.691071497096351	1
C2CD2L	ENSGALG00000000271	171.305102827989	178.134759966926	143.986474272243	0.808300829658274	-0.307035766411465	0.319344949412649	1
CDCA2	ENSGALG00000000272	89.4429432470387	85.2828912661805	106.083151170472	1.24389721778276	0.314867281673335	0.31714038098373	1
FER	ENSGALG00000000273	59.6739633297198	60.9027477826292	54.7588255180822	0.89911912863972	-0.153415816843357	0.556102576448285	1
ENSGALG00000000274	ENSGALG00000000274	3.70333045832632	3.98789161353918	2.56508583747488	0.643218544046238	-0.636619094748178	0.593352886204301	1
KCTD9	ENSGALG00000000275	443.309639982721	455.260642066081	395.505631649283	0.868745494568527	-0.202994504155796	0.56763348927381	1
FBXL17	ENSGALG00000000276	200.957483625741	202.409933371046	195.147684644521	0.964121085336202	-0.0527137469343338	0.724042689971866	1
GnRH-I	ENSGALG00000000277	4.07967495704076	4.44762797234202	2.60786289583575	0.586349153313403	-0.770168092785249	0.612453519459038	1
EFNA5	ENSGALG00000000280	296.122890279683	289.912135596279	320.965909013302	1.1071144309056	0.146804346209783	0.627696906453505	1
HOXB4	ENSGALG00000000284	184.856555092271	228.502613820216	10.2723201804922	0.0449549351263629	-4.47537668712716	0.0501447121277881	0.781761742729616
DPAGT1	ENSGALG00000000285	298.900792010126	295.001022727035	314.499869142492	1.06609755530746	0.0923394607224402	0.810494383436942	1
ENSGALG00000000287	ENSGALG00000000287	0.137280845859205	0.171601057324007	0	0	-Inf	1	1
HMBS	ENSGALG00000000291	311.625436532138	310.876694231226	314.620405735787	1.01204243217337	0.0172697795606371	0.865345457978618	1
ENSGALG00000000293	ENSGALG00000000293	6.04942325525859	5.31574376849608	8.98414120230866	1.69010050024485	0.757109037568929	0.49859520082491	1
IGFN1	ENSGALG00000000295	42.6531029564356	46.5243611622289	27.1680701332623	0.583953641803443	-0.776074252143251	0.110486683008124	1
PCNX	ENSGALG00000000296	709.696921131606	720.844750396574	665.105604071732	0.922675241382867	-0.116105150257656	0.594694074123283	1
PKP1	ENSGALG00000000299	4.7526507055613	5.40631962354961	2.13797503360803	0.395458497180806	-1.33840180108252	0.25836159029608	1
VPS11	ENSGALG00000000300	412.547982551826	414.982501384492	402.809907221163	0.970667210972228	-0.0429513361872456	0.930785837898729	1
TNNT2	ENSGALG00000000302	103.248351632241	121.439700757147	30.4829551326148	0.251013094915098	-1.99416546586557	0.00361510770138919	0.166338906941123
MTFR1	ENSGALG00000000304	722.915052473443	705.529023120886	792.459169883673	1.12321271544331	0.167631173022885	0.615810680181533	1
METTL22	ENSGALG00000000305	129.498915123077	125.965849023853	143.631179519974	1.14023904600345	0.189336310645214	0.600642017802897	1
ENSGALG00000000307	ENSGALG00000000307	52.8567862596632	46.0711123715736	79.9994818120217	1.73643477862676	0.796128223378319	0.0966910722301857	1
ENSGALG00000000308	ENSGALG00000000308	477.65004194616	467.832731069984	516.919285450864	1.1049233008315	0.143946227218069	0.407101184494166	1
LAD1	ENSGALG00000000309	8.88949213433382	10.9573787884845	0.617945517731222	0.0563953779147111	-4.14827926354743	0.000632907153742237	0.0457730182116933
DOCK5	ENSGALG00000000311	80.7894321331575	85.0120470671301	63.8989723972674	0.751646085487265	-0.411874569819612	0.365915276816652	1
SIK2	ENSGALG00000000312	206.208552602458	209.053499965943	194.828763148516	0.93195647611858	-0.101665514636669	0.721003297591216	1
TNNI1	ENSGALG00000000313	102.337679444477	122.501184248377	21.6836602288742	0.177007760063033	-2.49811548509295	4.81873688744524e-05	0.00559878877219693
NEFL	ENSGALG00000000314	19166.7520670369	21636.7600889789	9286.71997926898	0.429210285693345	-1.2202434453051	0.034335410658133	0.661647644300504
PREP2	ENSGALG00000000316	110.517993253349	95.9639051752856	168.734345565601	1.75831053621041	0.814189888164411	0.00736085737040882	0.274234617495743
NEFM	ENSGALG00000000317	88659.3908878537	94185.9764729492	66553.0485474715	0.706613139659766	-0.501007518110352	0.288339495141753	1
CSRP1	ENSGALG00000000318	112.256933141209	125.656128652587	58.6601510956972	0.466830800253926	-1.09902834552226	0.00446204464610086	0.191159024426456
PIGV	ENSGALG00000000324	97.9527782070847	99.5573950071211	91.5343110069388	0.919412475591507	-0.121215852539598	0.792424678264391	1
FBN3	ENSGALG00000000327	883.99899666833	1055.42743156808	198.285257069318	0.187871994926945	-2.4121780669329	0.0609565199957156	0.843029105961472
AHCYL1	ENSGALG00000000329	981.375728619213	949.139278018063	1110.32153102382	1.16981938977631	0.226285807084259	0.332064361041284	1
FTSJ3	ENSGALG00000000332	1755.41897115749	1743.53598949346	1802.95089781361	1.03407724800531	0.0483439623950716	0.717171175674607	1
PPP1R12B	ENSGALG00000000336	513.676831212614	531.033705296488	444.249334877121	0.836574647609395	-0.257433817109107	0.294067481681692	1
CTXN1	ENSGALG00000000337	161.255155507759	197.999086210847	14.2794326954056	0.0721186797811763	-3.79348320302365	0.022603130966743	0.523189903019198
JAC	ENSGALG00000000341	0.0763008084115133	0.0953760105143916	0	0	-Inf	1	1
ENSGALG00000000346	ENSGALG00000000346	204.098259916752	207.613779164149	190.036182927161	0.915335117410049	-0.127628063281166	0.771851584062465	1
PSMC5	ENSGALG00000000349	177.138533471864	178.091280127918	173.327546847646	0.973251170541028	-0.0391159201668752	0.899785231990535	1
TIMM44	ENSGALG00000000352	238.062225769775	240.151182518431	229.706398775152	0.956507464865483	-0.0641518670557673	0.795490129946715	1
DHRS7C	ENSGALG00000000353	0	0	0	NA	NA	NA	NA
SLC37A2	ENSGALG00000000356	60.3705986121356	59.9573362328892	62.0236481291209	1.03446303698693	0.0488820963256525	0.541428523808655	1
ENSGALG00000000357	ENSGALG00000000357	1.2001198485369	1.50014981067112	0	0	-Inf	0.302332242823537	1
ARID1A	ENSGALG00000000360	3687.67047515154	3618.95168454349	3962.54563758378	1.09494295116118	0.13085570432789	0.607503412131933	1
NAV1	ENSGALG00000000362	4292.78481905556	3996.20799929745	5479.09209808797	1.37107280177889	0.455305177956557	0.0864450464302414	0.977510962125053
SMARCD2	ENSGALG00000000363	5289.59810186989	5385.67722117535	4905.28162464806	0.910801264762309	-0.134791800047605	0.93419049592342	1
STC1	ENSGALG00000000364	33.4959991593194	35.263934102479	26.4242593866809	0.749328175066641	-0.416330396431968	0.294199065977618	1
NKX2-6	ENSGALG00000000365	0.0330062310667775	0.0412577888334719	0	0	-Inf	1	1
RPS6KA1	ENSGALG00000000366	1010.51414800942	1014.23939555555	995.613157824896	0.981635264995346	-0.0267410165059144	0.969054313888388	1
ASIC2	ENSGALG00000000367	78.8912653275057	84.9797840152698	54.5371905764496	0.641766641424388	-0.639879293585449	0.254535610810604	1
GAS7	ENSGALG00000000368	99.1792270121211	114.435947687717	38.1523443097362	0.333394751217944	-1.58469670337482	0.00221270198124698	0.11877972550396
CRHR1	ENSGALG00000000371	439.636492775409	449.087878937356	401.830948127618	0.894771306405421	-0.160409102203277	0.726865561918777	1
HMGN2	ENSGALG00000000372	4518.56206778589	4355.57481044631	5170.5110971442	1.18710189175109	0.24744377020745	0.341801506543323	1
ENSGALG00000000373	ENSGALG00000000373	240.879137554634	229.947175824444	284.606984475392	1.23770593596104	0.307668588280415	0.29027030871349	1
RNPEP	ENSGALG00000000374	628.992724192323	595.266389711158	763.898062116984	1.2832877436397	0.359844693247524	0.157041892211887	1
HNRNPM	ENSGALG00000000377	5508.03076962942	5477.70099690346	5629.34986053327	1.02768476477915	0.0393977956268452	0.8189126295113	1
SLC25A37	ENSGALG00000000378	12.8224769964876	12.2967064818379	14.9255590550865	1.21378509580036	0.279513010828914	0.676847440617945	1
ITGB3	ENSGALG00000000379	72.5359133352221	75.1687238459379	62.0046712923592	0.824873273350243	-0.277755602138014	0.765313119366104	1
ENSGALG00000000382	ENSGALG00000000382	0.876000897698321	0.789022570905451	1.2239142048698	1.55117768489853	0.633363954226633	0.81391075895302	1
DHDDS	ENSGALG00000000385	468.609512164946	474.23695549989	446.099738825168	0.940668443594693	-0.0882417875242879	0.799437862145265	1
ENSGALG00000000386	ENSGALG00000000386	979.185746294552	954.386451843106	1078.38292410034	1.12992270795312	0.176224088864794	0.450559952831773	1
LIN28A	ENSGALG00000000388	71.0701209950989	70.2264849240142	74.4446652794376	1.0600653778982	0.0841532435252003	0.665048547803651	1
ENTPD4	ENSGALG00000000390	234.893192235332	230.791107143936	251.301532600916	1.08887008564064	0.122831834695225	0.612702935768538	1
SLC6A17	ENSGALG00000000394	526.383039879795	595.217322817275	251.045908129872	0.421771844511556	-1.24546530402156	0.000100336493818458	0.00986294703521958
BTF3	ENSGALG00000000395	234.323550127234	233.618961284328	237.141905498857	1.01507987277729	0.0215932520665986	0.922671079187671	1
METTL2A	ENSGALG00000000396	126.906158235666	128.976361554413	118.625344960677	0.919744855034001	-0.120694393966572	0.742050972985358	1
IPO9	ENSGALG00000000397	874.230173049864	856.927119414258	943.442387592289	1.10095989054141	0.138761910527125	0.601418849801044	1
DUSP28	ENSGALG00000000399	0	0	0	NA	NA	NA	NA
KCNC4	ENSGALG00000000400	1100.61888414991	1165.76610117129	840.030016064357	0.720581954836689	-0.472765571340245	0.285572921539048	1
RBM15	ENSGALG00000000401	352.254216713941	354.479806163873	343.351858914212	0.968607669446429	-0.0460156686270273	0.833129062541398	1
LOXL2	ENSGALG00000000402	181.723675613494	200.374006048705	107.122353872649	0.534612028701023	-0.90343579649065	0.0969966025067626	1
COPS2	ENSGALG00000000404	445.629922030146	431.614882380414	501.690080629075	1.16235584339026	0.217051802739354	0.541636612612898	1
R3HCC1	ENSGALG00000000405	833.148352923064	827.348913501666	856.346110608656	1.03504832922819	0.049698132661801	0.928540283595457	1
ENSGALG00000000406	ENSGALG00000000406	0.410190207312686	0.512737759140858	0	0	-Inf	1	1
ENSGALG00000000407	ENSGALG00000000407	63.1326955658783	63.5945891858141	61.2851210861353	0.963684518930835	-0.0533671657203516	0.844372729278111	1
LSM7	ENSGALG00000000408	831.323013986111	827.914853875985	844.955654426615	1.02058279359387	0.0293932240778452	0.881865977226298	1
CHMP7	ENSGALG00000000409	630.716774717825	617.361835911167	684.136529944457	1.1081613571638	0.148167964628279	0.600431355098437	1
ENSGALG00000000410	ENSGALG00000000410	1382.19540683068	1363.9077349188	1455.34609447816	1.06704145538466	0.0936162270677493	0.666618770976029	1
CCDC15	ENSGALG00000000412	226.007776759437	221.193067796785	245.266612610044	1.10883498770122	0.149044685483399	0.374922284272396	1
SLC16A4	ENSGALG00000000417	25.6098527025823	25.2849042410866	26.9096465485651	1.06425740402206	0.0898471269612909	0.72267479811331	1
HBXIP	ENSGALG00000000419	345.860994615352	350.140208633178	328.74413854405	0.93889285045939	-0.0909675727179606	0.941943304730668	1
KLHDC7A	ENSGALG00000000420	630.12150205057	628.352715743713	637.196647278001	1.01407478843124	0.0201640556154645	0.724277968759618	1
HEPACAM	ENSGALG00000000421	1.09606056087301	0.739938814945744	2.52054754458208	3.40642698243489	1.76825928258921	0.207926763859807	1
CMTM3	ENSGALG00000000424	55.5479050829373	57.5213336454901	47.6541908327258	0.82846116062648	-0.271494031339257	0.454342468536463	1
IGSF21	ENSGALG00000000426	1177.02364332862	1139.42951168834	1327.40016988975	1.16496909749413	0.220291685795196	0.53900805536545	1
KDM5B	ENSGALG00000000427	5513.02792196747	5286.32317710244	6419.8469014276	1.21442573341618	0.280274266582891	0.245465807933976	1
chPKCI	ENSGALG00000000428	738.851538230826	727.06024530081	786.016709950891	1.0810888300263	0.112485070133834	0.600724322908766	1
SPPL2B	ENSGALG00000000430	932.589460274331	941.23255486213	898.017081923135	0.954086295978866	-0.0678083326919999	0.721783192799398	1
ENSGALG00000000433	ENSGALG00000000433	1822.90586518196	1772.44900864469	2024.733291331	1.14233655324122	0.191987757671031	0.453759047081554	1
RABIF	ENSGALG00000000436	174.409939547887	173.687202722757	177.300886848403	1.02080570168094	0.0297082923696496	0.894168711162011	1
ENSGALG00000000437	ENSGALG00000000437	0.0511298602773453	0.0639123253466817	0	0	-Inf	1	1
ERMP1	ENSGALG00000000438	175.413146180148	170.900798897561	193.462535310497	1.13201656492232	0.178895069438723	0.565932123678412	1
AP2S1	ENSGALG00000000439	290.711365721848	288.679299393218	298.839631036366	1.03519591347389	0.0499038272898621	0.762000865290159	1
Segment	ENSGALG00000000441	6.48863785505587	5.48475463927347	10.5041707181855	1.91515781635346	0.937463280656424	0.199924228009435	1
KCNA2	ENSGALG00000000442	205.470672321558	198.247390360597	234.363800165403	1.18217848789391	0.241447873213577	0.48278952984533	1
SPAG4	ENSGALG00000000443	0.37963796520335	0.474547456504188	0	0	-Inf	1	1
ENSGALG00000000446	ENSGALG00000000446	52.9860976997959	51.044918371993	60.7508150110078	1.19014422881985	0.251136418570665	0.416246812064019	1
cKv1.1	ENSGALG00000000447	220.742187777528	216.59628186522	237.32581142676	1.09570584214571	0.131860538227298	0.646760742184242	1
ARHGEF10L	ENSGALG00000000449	1547.21743014127	1517.51489297263	1666.02757881582	1.09786571883474	0.134701607514153	0.465030140783366	1
MEIG1	ENSGALG00000000451	1.02574726675761	0.823216256620842	1.8358713073047	2.23012032687575	1.15712155333108	0.513216278229841	1
tvb	ENSGALG00000000452	21.615172939632	22.507218685851	18.0469899547561	0.801831190546046	-0.318629556706622	0.738212529740909	1
NUP160	ENSGALG00000000453	609.862072853521	594.789908802013	670.150729059555	1.12670157839316	0.172105449509099	0.601419519871839	1
KPNB1	ENSGALG00000000454	4232.33911781606	4173.80336549472	4466.48212710143	1.0701227959195	0.0977763544763148	0.795669936235226	1
MRPS21	ENSGALG00000000456	456.469412137266	439.076641976406	526.040492780708	1.19806075406984	0.260701069539778	0.231870530941244	1
TMPRSS9	ENSGALG00000000458	8.70460880176692	9.49060935812472	5.56060657633569	0.585906169615481	-0.771258453224834	0.338517320421901	1
MRC2	ENSGALG00000000461	406.677462054982	454.77798427443	214.275373177191	0.471164789384108	-1.08569636573382	0.22384738880994	1
DDX25	ENSGALG00000000463	310.137786013418	316.450899016399	284.885334001493	0.9002513024516	-0.151600313230367	0.912210535997182	1
RHOBTB2	ENSGALG00000000464	1275.62594621971	1229.5970751761	1459.74143039417	1.18717054542856	0.247527203193913	0.272996141779771	1
LCK	ENSGALG00000000466	7.5153947125369	8.11214078056667	5.12841044041783	0.63218952667875	-0.661570960204566	0.56246300219223	1
RCC2	ENSGALG00000000468	6041.87405075048	6045.92765461004	6025.65963531225	0.996647657653936	-0.00484453248833885	0.831926599685107	1
ADRA1A	ENSGALG00000000469	5.6367215889214	7.04590198615175	0	0	-Inf	0.00781992983972027	0.285248428707676
LMNB2	ENSGALG00000000470	733.459072765248	755.011383679286	647.249829109097	0.857271616164182	-0.222175717610742	0.29784275754219	1
RPL36	ENSGALG00000000474	929.831321848783	911.27300019151	1004.06460847788	1.10182635529295	0.139896877178543	0.542442994387904	1
LRRTM4	ENSGALG00000000476	91.1621517305762	99.2104414429813	58.9689928809561	0.594382930095589	-0.750535410740431	0.303919373906806	1
ENSGALG00000000477	ENSGALG00000000477	0	0	0	NA	NA	NA	NA
ASZ1	ENSGALG00000000478	1721.39961974434	1691.8348540165	1839.65868265569	1.08737485711933	0.120849374844546	0.685473898724518	1
PADI3	ENSGALG00000000479	7.43701532079835	8.27199610501185	4.09709218394433	0.495296677117869	-1.01363515273929	0.267814074157302	1
ENSGALG00000000483	ENSGALG00000000483	0.403016201896534	0.309275251413826	0.777980003827366	2.51549388536876	1.33084168274252	0.506347415320249	1
NEMP1	ENSGALG00000000484	93.2993327056872	95.602565049143	84.086403331864	0.879541289385287	-0.185176789397987	0.842194053193974	1
PGM2	ENSGALG00000000486	220.630499701783	227.803780472217	191.937376620049	0.842555712737428	-0.247156009385085	0.369041533550307	1
ENSGALG00000000489	ENSGALG00000000489	1782.97326730166	1717.51686896067	2044.79886066562	1.190555328812	0.251634668695484	0.355322569510116	1
LONP1	ENSGALG00000000490	602.992123923405	597.533300882254	624.827416088005	1.04567798173834	0.0644386396584531	0.759390130041379	1
MCRS1	ENSGALG00000000495	0	0	0	NA	NA	NA	NA
ENSGALG00000000497	ENSGALG00000000497	0.546082365390057	0.398453243333538	1.13659885361613	2.85252754904722	1.5122408197942	0.54659065578897	1
ACE	ENSGALG00000000498	52.7825440698702	56.9538157256834	36.0974574466174	0.633802265689799	-0.657895277872179	0.137950712824625	1
PADI2	ENSGALG00000000503	1.99221550994572	1.98979583525785	2.00189420869717	1.00608020844397	0.00874532672551263	0.878058240113227	1
ETV7	ENSGALG00000000504	4.62987148460986	4.54418857199081	4.97260313508608	1.09427746148914	0.129978589649404	0.539925168590848	1
KCNH6	ENSGALG00000000505	70.0270919472312	53.4832690646549	136.202383477537	2.5466353470818	1.34859239478295	0.000160065626922304	0.0148654813518395
CPNE7	ENSGALG00000000507	16.4102742930914	17.3302518197911	12.7303641862925	0.73457468008367	-0.445018925944489	0.722554446410959	1
ENSGALG00000000508	ENSGALG00000000508	149.868112388681	148.81262491045	154.090062301607	1.03546364022766	0.0502768949546396	0.886573887791454	1
AIM1L	ENSGALG00000000509	11.6748224935728	11.9629941259474	10.5221359640744	0.879557061827204	-0.185150918390011	1	1
DCAF7	ENSGALG00000000510	681.3027203918	684.330598709368	669.191207121529	0.977877079270763	-0.0322749674110879	0.847717017194108	1
KCTD20	ENSGALG00000000511	153.304302819118	154.518181381633	148.448788569056	0.960720526488807	-0.0578112827100565	0.760079680882639	1
ZNF276	ENSGALG00000000513	355.968267458153	357.362256561283	350.392311045633	0.980496134139294	-0.0284161526586821	0.922626055166516	1
ENSGALG00000000514	ENSGALG00000000514	59.5816773951832	59.7727051949853	58.8175661959748	0.984020482327264	-0.0232397493996463	0.827924084350009	1
FANCA	ENSGALG00000000516	179.13711943053	172.621818050307	205.198324951422	1.18871604568329	0.24940413273763	0.420810926473739	1
KLHL12	ENSGALG00000000518	225.263926354451	226.226968916684	221.41175610552	0.978715124751825	-0.0310391001404145	0.960426601187518	1
UBXN11	ENSGALG00000000519	1.58906433715486	1.43621077834613	2.20047857238979	1.53214180367296	0.615549828586822	0.599938240709881	1
SPIRE2	ENSGALG00000000521	2609.3295947756	2657.78447530522	2415.51007265711	0.908843472862754	-0.137896249719632	0.867963956042838	1
ENSGALG00000000522	ENSGALG00000000522	230.484148632628	227.639055871378	241.864519677626	1.06249131438274	0.0874510476050057	0.688981298673396	1
STK38	ENSGALG00000000523	153.578479343375	154.916349132259	148.227000187837	0.956819606310815	-0.0636811426030425	0.647920857453159	1
MAP3K3	ENSGALG00000000525	281.592211373237	275.704290486622	305.143894919697	1.10677963836222	0.146368007766632	0.670744992486599	1
ENSGALG00000000526	ENSGALG00000000526	15.1241059664827	15.4093031120037	13.9833173843986	0.907459427772936	-0.140094952780922	0.803555549991147	1
SH3BGRL3	ENSGALG00000000527	3113.08300801142	3045.70808891092	3382.58268441341	1.11060633050456	0.15134752449042	0.469126389390008	1
DBNDD1	ENSGALG00000000528	385.551092068718	345.745642592725	544.77288997269	1.57564643732737	0.655943841685481	0.00660851701178217	0.253265140567996
LIMD2	ENSGALG00000000529	1758.55531494564	1863.45191187773	1338.96892721728	0.718542248760288	-0.476855108302191	0.186856760367189	1
ENSGALG00000000530	ENSGALG00000000530	1.47663415469636	1.46129400292901	1.53799476176577	1.05248824581708	0.0738041213713864	0.8424534391852	1
SRSF3	ENSGALG00000000533	1950.68002124564	1911.44862509053	2107.60560586607	1.10262215693411	0.140938497452047	0.61699242398676	1
il-1beta	ENSGALG00000000534	19.0778060243431	20.0525332034957	15.1788973077326	0.756956597637574	-0.401717513524637	1	1
ERRFI1	ENSGALG00000000535	68.4905050326178	67.8838550530977	70.9171049506981	1.04468293521674	0.0630651459436148	1	1
RNF113A	ENSGALG00000000538	270.161941453485	271.079903258708	266.490094232595	0.983068427533957	-0.0246362544882789	0.886630006272074	1
GAS8	ENSGALG00000000540	216.306703367058	211.195201438549	236.752711081094	1.12101368529427	0.164803890619402	0.516401124263215	1
ZC3H11A	ENSGALG00000000541	1124.96466082479	1141.62730987612	1058.31406461945	0.927022378900768	-0.109323928054405	0.888305692424326	1
ZNF593	ENSGALG00000000542	489.143177119506	478.485506047675	531.77386140683	1.11136879735255	0.152337641049172	0.411088263504466	1
TNFRSF9	ENSGALG00000000543	103.78665497386	100.246604839765	117.946855510241	1.17656708373085	0.234583580321407	0.498759924867043	1
RAB44	ENSGALG00000000544	2.83444308856373	3.01925436689287	2.09519797524716	0.693945498008283	-0.527105735889086	0.914996153971443	1
REN	ENSGALG00000000545	0.631618113067301	0.595027640377285	0.777980003827366	1.30746868050378	0.386776388137181	0.775097970440087	1
FBXO38	ENSGALG00000000546	429.287437423191	438.010086255655	394.396842093336	0.900428676117604	-0.151316091589431	0.692218618147975	1
CNKSR1	ENSGALG00000000547	2.12026575848021	2.45583719714342	0.777980003827366	0.316788101724454	-1.65840994477755	0.446955318695787	1
MATN1	ENSGALG00000000548	6.27371692128577	6.69314139175513	4.59601903940835	0.686675922470411	-0.542298716887178	0.669842226821926	1
ENSGALG00000000549	ENSGALG00000000549	22.9086636407145	23.7988398051781	19.3479589828602	0.812979083906876	-0.298709859354582	0.736929432631349	1
STRADA	ENSGALG00000000550	847.044685982173	848.529445216874	841.105649043369	0.991250985790354	-0.0126776993225517	0.807226567910286	1
C26H6ORF89	ENSGALG00000000551	471.929721756462	473.281803100634	466.521396379773	0.985715895526573	-0.0207562040415585	0.973406644744057	1
UTS2	ENSGALG00000000556	0.385567862342345	0.418625264766398	0.253338252646135	0.605167136263271	-0.724594451082464	1	1
ETNK2	ENSGALG00000000557	19.5331629630072	18.7276696642864	22.75513615789	1.21505433221539	0.281020826641887	0.683949051791388	1
SLC1A6	ENSGALG00000000558	6.68242459070867	7.55771320821729	3.18127012067417	0.42093025139076	-1.24834689795939	0.358335594350999	1
PI16	ENSGALG00000000560	2.18048368825372	2.14211960744663	2.3339400114821	1.08954700912528	0.123728443694608	0.544662556745747	1
LAPTM5	ENSGALG00000000562	0.331843041439055	0.414803801798818	0	0	-Inf	1	1
CCDC47	ENSGALG00000000564	314.018368642431	315.160392113078	309.45027475984	0.981881868736889	-0.0263786320981112	0.869089744739012	1
LGR6	ENSGALG00000000568	21.8105097614411	21.6383042120485	22.4993319590114	1.03979183112157	0.0562947261842518	0.888348078612654	1
SDC3	ENSGALG00000000569	1463.61484303813	1347.05310194408	1929.86180741431	1.43265458847102	0.518690819252719	0.153909722609724	1
PER3	ENSGALG00000000573	104.124782037413	105.609673319399	98.1852169094659	0.929699087436058	-0.105164255346326	0.813836048460871	1
RRNAD1	ENSGALG00000000576	50.9706511896722	50.8370553285626	51.5050346341103	1.01313961442555	0.0188329966074179	0.773270294221756	1
RANBP3	ENSGALG00000000577	1108.47494660153	1112.99615922577	1090.39009610454	0.979689001679077	-0.02960425070333	1	1
VAMP3	ENSGALG00000000579	289.44462061787	301.289536715036	242.064956229207	0.803429680527391	-0.31575633606966	0.451141171468516	1
DDX42	ENSGALG00000000581	1350.38195863135	1343.69607142874	1377.12550744176	1.02487871827851	0.0354531947154522	0.831079154674555	1
SOX13	ENSGALG00000000583	321.484052149506	273.599105241653	513.023839780918	1.87509326584893	0.906962356051915	0.000276454039613516	0.0239140642952537
ENSGALG00000000584	ENSGALG00000000584	158.545223323593	165.183915434459	131.990454880131	0.799051496829915	-0.323639610724032	0.656846649109438	1
MYL4	ENSGALG00000000585	1370.1689229051	1323.89993705394	1555.24486630971	1.17474502625219	0.232347659531762	0.326425364484025	1
PLEKHA6	ENSGALG00000000587	2917.25474227155	3030.17459356369	2465.57533710298	0.813674348118435	-0.297476585847813	0.837092067617372	1
BTN1A1	ENSGALG00000000589	12.0810545788324	12.7529965334688	9.39328676028655	0.736555266492459	-0.44113431476785	0.40457333461509	1
ENSGALG00000000593	ENSGALG00000000593	0.0330062310667775	0.0412577888334719	0	0	-Inf	1	1
CDC27	ENSGALG00000000596	911.757848216142	907.415522925786	929.127149377565	1.02392688454543	0.0341127006213646	0.937353176926785	1
PUM1	ENSGALG00000000597	1821.8540465029	1768.1818990637	2036.54263625971	1.15177213234573	0.20385532090165	0.517019571234093	1
MARCH2	ENSGALG00000000599	29.4917302626922	30.6003196137756	25.0573728583586	0.818859841159251	-0.288311558489543	0.733143400453464	1
PTPN7	ENSGALG00000000600	3.22680091392337	3.34751521221756	2.74394372074661	0.819695668814866	-0.28683972001835	1	1
KANSL1	ENSGALG00000000603	1694.49908747576	1670.68989572872	1789.73585446391	1.07125556875608	0.0993027039838926	0.657262952796384	1
NKAIN1	ENSGALG00000000604	446.139617229489	423.677539202325	535.987929338147	1.26508459794039	0.339233863139496	0.288472500308001	1
ARL8A	ENSGALG00000000606	1059.92035535723	1079.64356851403	981.02750273005	0.908658682680149	-0.138189614852824	0.654483807587618	1
GPR37L1	ENSGALG00000000607	22.7723093793293	20.3366888697132	32.5147914177936	1.59882425433655	0.677011363876527	0.119647062699429	1
CDH1	ENSGALG00000000608	27.6750989404802	29.5317920059921	20.2483266784325	0.685645038889753	-0.544466214070674	0.359140512225403	1
CAMTA1	ENSGALG00000000610	492.111717670899	505.705613029083	437.73613623816	0.865594774826013	-0.208236304543511	0.393095742450315	1
PPP1R15B	ENSGALG00000000611	447.103532929061	450.973775570555	431.622562363085	0.957090158550822	-0.0632732609100542	0.839804762150841	1
RAB11B	ENSGALG00000000613	3479.85588988373	3572.9042173263	3107.66258011348	0.869786143452519	-0.201267369451178	0.492476275150229	1
SNRNP40	ENSGALG00000000615	460.241152105798	459.3637651612	463.750699884188	1.00955002343611	0.0137123983119659	0.951175267243675	1
ELF3	ENSGALG00000000616	4.37038478652613	5.20664852286337	1.02532984117718	0.196927032173338	-2.3442669313087	0.179697960417432	1
ZCCHC17	ENSGALG00000000618	587.977993898672	583.437052621076	606.141759009057	1.03891543446886	0.0550782266794344	0.704216561901936	1
ANGPTL4	ENSGALG00000000619	1003.22201691033	1084.89968795923	676.511332714758	0.623570400307999	-0.681375647195423	0.355849534268237	1
FABP3	ENSGALG00000000620	272.613086347492	302.264702626728	154.006621230548	0.509509115329069	-0.972820137853668	0.0945873864341428	1
KANK3	ENSGALG00000000621	128.706694136018	145.749146473211	60.5368847872448	0.415349840819626	-1.26760109336561	0.0109343482370412	0.350675095780538
PIK3C2B	ENSGALG00000000623	4955.95910541161	4701.35828972537	5974.36236815658	1.27077367857993	0.345707113061848	0.165275335146111	1
TANGO6	ENSGALG00000000624	191.784543288585	183.593304229688	224.549499524174	1.22308109473996	0.290520062982632	0.220439913672989	1
MAPT	ENSGALG00000000625	1792.42543068386	1757.00791143215	1934.09550769069	1.10078929930042	0.138538350878252	0.597682642123575	1
DNAJC11	ENSGALG00000000627	334.06674643905	333.054112189533	338.117283437116	1.01520224811007	0.0217671690647566	0.949104017397298	1
KIF21B	ENSGALG00000000628	498.441207099741	506.198655726183	467.411412593969	0.923375452120531	-0.115010715948994	0.818591384588429	1
ENSGALG00000000629	ENSGALG00000000629	319.517367816708	318.405661037627	323.964194933029	1.01745739657168	0.0249683865882638	0.683480076156516	1
HAS3	ENSGALG00000000630	9.64765360359279	9.67981736710333	9.5189985495506	0.983386172336343	-0.0241700257182987	1	1
CHTF8	ENSGALG00000000632	151.151182295907	146.630594277815	169.233534368279	1.1541488677843	0.206829321871146	0.472356446081874	1
KLHL21	ENSGALG00000000634	769.930385639296	750.978422121474	845.738239710587	1.12618181135141	0.171439755625188	0.50620803476557	1
MDM4	ENSGALG00000000636	255.362262416073	255.028798951126	256.69611627586	1.00653776095716	0.00940129697235571	0.999022973608298	1
ZBTB48	ENSGALG00000000637	194.006992121953	194.174181916283	193.338232944634	0.995694850039283	-0.00622442667828676	0.829403048782482	1
CIRH1A	ENSGALG00000000638	635.877101374638	644.623916523699	600.889840778394	0.932155673061042	-0.101357185073696	0.902484006330495	1
LRRN2	ENSGALG00000000639	1525.22042616468	1495.64955393179	1643.50391509624	1.09885628673894	0.136002716617894	0.575297827676534	1
ENSGALG00000000641	ENSGALG00000000641	289.909234174028	291.629307307998	283.02894163815	0.970509254542224	-0.0431861246908102	1	1
TAS1R1	ENSGALG00000000642	79.5392877185016	79.3364723022453	80.350549383527	1.0127819784754	0.0183236386748207	0.763812162113653	1
ANKS3	ENSGALG00000000643	100.324986757428	101.892530041894	94.0548136195622	0.923078596447557	-0.115474602078498	0.848839693936467	1
NFASC	ENSGALG00000000644	11595.6809808341	11000.4514761312	13976.5989996457	1.27054776160525	0.345450609264472	0.151293442509905	1
ESPN	ENSGALG00000000645	301.570014836195	305.180569781088	287.127795056626	0.940845595978108	-0.0879701160295085	0.746153750271593	1
NIP7	ENSGALG00000000650	287.432688490792	286.761352590517	290.118032091891	1.01170548078062	0.0167893658641305	0.811473177232826	1
ACOT7	ENSGALG00000000652	828.170551052974	794.162637731859	964.202204337435	1.21411176820306	0.279901238735303	0.210042652317085	1
CNTN2	ENSGALG00000000653	33060.3515137929	33366.1277016921	31837.2467621963	0.954178652279801	-0.0676686854406269	0.925390089027959	1
ENSGALG00000000654	ENSGALG00000000654	0.580339752970031	0.50910085244228	0.865295355081036	1.6996541076881	0.765241177012115	0.723486836708068	1
TMEM81	ENSGALG00000000656	12.1854654023419	12.4504604365788	11.1254852653945	0.893580227178458	-0.16233083214938	0.834106774834673	1
TERF2	ENSGALG00000000657	708.824721872572	705.2086698944	723.288929785262	1.02563817017957	0.0365218594484471	0.759934890725964	1
CYB5B	ENSGALG00000000660	835.574457257838	827.277386698776	868.762739494084	1.05014684731182	0.0705910812965486	0.824308619518798	1
EDN2	ENSGALG00000000667	0.800862469424288	1.00107808678036	0	0	-Inf	0.474631433514703	1
RBBP5	ENSGALG00000000668	375.908936440944	371.957606397665	391.714256614062	1.05311532786689	0.0746634362030571	0.89363669261476	1
ETV3	ENSGALG00000000669	654.147046935338	662.667679942553	620.064514906479	0.935709607808597	-0.0958672278743039	0.997162270208475	1
DSTYK	ENSGALG00000000670	138.482547895612	139.801480417836	133.206817806717	0.952828377844004	-0.0697117136278757	0.698862730916503	1
NFAT5	ENSGALG00000000671	1210.16025927282	1227.7437842248	1139.82615946494	0.928390902165823	-0.10719570993069	0.63099303070502	1
SCMH1	ENSGALG00000000672	372.042180542633	372.676467723888	369.505031817612	0.991490109569716	-0.0123297137049404	0.988535911693985	1
TMCC2	ENSGALG00000000673	1140.25513064271	1084.28779992457	1364.12445351528	1.25808337381476	0.331227533507658	0.173913585309303	1
MYO1D	ENSGALG00000000674	304.645406481056	312.719426351788	272.349326998129	0.870906327040119	-0.199410541140377	0.853883733808671	1
CTPS1	ENSGALG00000000675	918.870247055334	913.957028771973	938.523120188778	1.02687882541897	0.0382659496393319	0.863500236184149	1
CITED4	ENSGALG00000000678	2208.91783875377	2195.55613239179	2262.3646642017	1.03042897916581	0.0432450726246626	0.750611153639619	1
NUAK2	ENSGALG00000000680	107.456411211964	74.0893661141998	240.924591603023	3.25181067458004	1.70124326393335	6.6615174153e-10	2.80116807313365e-07
PAK1	ENSGALG00000000681	291.209634367567	278.597117477088	341.65970192948	1.22635763436274	0.294379763760906	0.322754414654634	1
KLHDC8A	ENSGALG00000000684	193.534247101913	133.953316257795	431.857970478385	3.22394385255285	1.68882661844748	2.01907180572285e-09	8.04334447237696e-07
MAP3K14	ENSGALG00000000685	356.233191405621	359.774469457004	342.068079200089	0.950784750558763	-0.0728093305107554	0.961453913528468	1
KIAA0556	ENSGALG00000000687	138.295968990332	142.588006549979	121.127818751743	0.849495141158912	-0.235322399209461	0.484523774599923	1
GDPD4	ENSGALG00000000690	62.0901168278195	58.2399678531525	77.4907127264875	1.33054181832439	0.41201385432189	0.494777925317612	1
CDK18	ENSGALG00000000692	38.6126318295913	40.6388480507174	30.5077669450867	0.750704520635353	-0.413682924160929	0.353423032351158	1
NOB1	ENSGALG00000000693	497.967401296402	495.675734436795	507.134068734829	1.02311659317165	0.032970562293175	0.721005644300021	1
FMNL1	ENSGALG00000000694	43.1139279451897	41.7836899099149	48.434880086289	1.15918149380091	0.213106467731102	0.375021228349884	1
MFSD4	ENSGALG00000000695	14.8212166198902	13.5874591774749	19.7562463895515	1.45400594264917	0.540033165690084	0.382937393818624	1
WWP2	ENSGALG00000000699	379.774653044968	376.395444748216	393.291486231976	1.04488907004457	0.0633497876731886	0.699528845582592	1
ELK4	ENSGALG00000000701	377.152496735591	387.729733655122	334.843549057468	0.863600389634562	-0.211564200619436	0.431053438088383	1
SLC45A3	ENSGALG00000000703	190.113656965751	221.225747400274	65.6652952276626	0.296824831645168	-1.75231630551354	0.000314583263434361	0.0270577354651668
MKS1	ENSGALG00000000706	125.273504002972	123.746727297875	131.380610823359	1.06168957912808	0.0863620070864175	0.693662460354375	1
PSMD7	ENSGALG00000000707	1484.67669908795	1486.57359345819	1477.08912160699	0.99361991098662	-0.00923401110972289	0.845457311724474	1
NUCKS1	ENSGALG00000000708	5346.53732126496	5295.81307247775	5549.43431641383	1.04789089804815	0.0674885174110916	0.550028015898044	1
RNF207	ENSGALG00000000710	1137.55598319704	1126.05361897267	1183.56544009451	1.05107378561094	0.0718639503643134	0.574053919622614	1
RAB29	ENSGALG00000000712	14.3099125558581	14.5753620850895	13.2481144389321	0.908938958880807	-0.137744683500882	0.844308780038282	1
ZFHX3	ENSGALG00000000713	2703.39984922147	2990.80845771871	1553.76541523252	0.519513515224469	-0.94476681333499	0.200567481544111	1
RPL22	ENSGALG00000000719	4094.36881502199	3978.20295693623	4559.03224736502	1.1460029306489	0.196610733472847	0.382827470167536	1
ENSGALG00000000720	ENSGALG00000000720	42.5956364334422	41.0086777253779	48.9434712656993	1.19349059712333	0.255187200238722	0.418812697789232	1
SLC41A1	ENSGALG00000000721	617.040938310624	605.773212018789	662.111843477964	1.09300284387192	0.128297154746851	0.550213304439932	1
ENSGALG00000000722	ENSGALG00000000722	6.20098144559124	6.90626318589735	3.37985448436679	0.48938976019166	-1.03094417956581	0.636369418075206	1
STX12	ENSGALG00000000723	724.523207575145	719.814967123283	743.356169382594	1.03270451898686	0.0464275243170481	0.872398061219755	1
PM20D1	ENSGALG00000000724	227.536034657035	215.918898524387	274.00457918763	1.26901619571148	0.343710481569511	0.290364809431825	1
RFX7	ENSGALG00000000725	525.525838936442	510.728194933879	584.716414946691	1.14486809372721	0.19518138741571	0.678236339201366	1
ELAVL1	ENSGALG00000000726	488.166731100348	497.544041458599	450.657489667342	0.905764017083182	-0.142792867717032	0.510976469712794	1
PPP1R8	ENSGALG00000000729	780.823383958669	780.58866750396	781.762249777505	1.00150345799574	0.00216740250328766	0.940619741987315	1
CACNA1S	ENSGALG00000000730	14.4348715007824	13.6756340021316	17.4718214953858	1.27758767839667	0.353422303959351	0.466059325354434	1
THEMIS2	ENSGALG00000000731	5.12900129811088	6.01561835897395	1.58253305465857	0.263070720285602	-1.92647740909515	0.135561165278494	1
MYO7A	ENSGALG00000000733	60.8601622710362	57.109166181382	75.8641466296531	1.32840578321007	0.409695908734901	0.751483090058814	1
RPA2	ENSGALG00000000734	334.889320238806	333.094598710651	342.068206351426	1.02694011753871	0.0383520583370091	0.875544177330996	1
CDD	ENSGALG00000000735	0	0	0	NA	NA	NA	NA
MATK	ENSGALG00000000736	15.8043821671759	15.6391105862273	16.4654684909703	1.05283918802075	0.0742850941392534	0.969432731913737	1
SMPDL3B	ENSGALG00000000737	238.008518541516	237.903405171125	238.428972023079	1.00220916069518	0.00318362989779681	0.792691448087031	1
XKR8	ENSGALG00000000739	237.06737856812	243.549931122566	211.13716835034	0.866915327699623	-0.206037003716159	0.808271650351561	1
APBA3	ENSGALG00000000740	238.11083547196	237.846714777752	239.167318248791	1.00555233008904	0.00798816309075677	0.865659884422807	1
PIM1	ENSGALG00000000742	355.46951114907	347.722411273284	386.457910652212	1.11139776477762	0.152375243882695	0.691087859777585	1
SLC26A9	ENSGALG00000000745	2.03812238745038	2.29132052401868	1.02532984117718	0.447484247807846	-1.16009119688921	0.677648070534925	1
CHD5	ENSGALG00000000747	1974.12673671897	1947.08557236617	2082.29139413017	1.06944010252189	0.096855681928362	0.490430827861617	1
TJP3	ENSGALG00000000748	166.02132751689	154.662901065234	211.455033323513	1.36719945033441	0.451223722109146	0.0826856775387409	0.97354557694792
CAPN5	ENSGALG00000000750	391.557497399211	399.848859929705	358.392047277237	0.896318792406322	-0.157916150077256	0.689858456282261	1
ARNT	ENSGALG00000000751	2191.73164156864	2204.73078130781	2139.73508261195	0.970519893291776	-0.0431703099141618	0.934059751558346	1
TBC1D22B	ENSGALG00000000753	1067.51039972009	1050.42115230203	1135.86738939234	1.08134474149065	0.11282653930736	0.576672007874381	1
ACER3	ENSGALG00000000755	30.9600378270511	32.812931778367	23.5484620217878	0.717657970364993	-0.478631663130519	0.256959924163118	1
TSKU	ENSGALG00000000761	14.7081582122247	15.0160375455043	13.4766408791063	0.897483163468856	-0.156043220250082	0.782183167422778	1
SSR2	ENSGALG00000000764	1051.60133492848	1065.89622177859	994.421787528055	0.932944284077424	-0.100137169743182	0.821634548515092	1
ZMAT2	ENSGALG00000000766	1051.43612725784	1044.56437306832	1078.92314401592	1.0328929186496	0.0466906958866245	0.842013209844444	1
RAB7B	ENSGALG00000000769	16.3979600588973	15.7967669236287	18.8027325999715	1.19028993026709	0.251313027324861	0.4515481693614	1
PLA2G15	ENSGALG00000000771	111.513216651266	114.055975424627	101.342181557824	0.888530225448778	-0.170507241128208	0.468540804744284	1
TLR21	ENSGALG00000000774	86.2657335279424	80.8981872174204	107.73591877003	1.33174700788389	0.413320039512969	0.232583656798766	1
CTSS	ENSGALG00000000775	11.7826281540157	13.0171839589775	6.8444049341687	0.525797665281389	-0.927420358968758	0.285272856635254	1
BRPF3	ENSGALG00000000776	493.422263780735	481.326667705426	541.804648081973	1.12564851364845	0.170756412873091	0.483466097414505	1
EYA3	ENSGALG00000000777	337.573845052289	337.578783090916	337.554092897777	0.999926860945129	-0.000105521210664981	0.88522027735304	1
ENSGALG00000000779	ENSGALG00000000779	20.4298866077333	22.8728040624203	10.6582167889853	0.4659777069702	-1.10166715891954	0.216532625041492	1
SMPD3	ENSGALG00000000780	2956.69567826807	2621.71363346089	4296.62385749677	1.63886085904235	0.712693373356976	0.0157338945090893	0.433081669235176
MLLT11	ENSGALG00000000781	2.22523835744476	2.28107439463166	2.00189420869717	0.877610223238874	-0.188347763163896	1	1
PTAFR	ENSGALG00000000783	1.81225760332367	1.63368801418498	2.5265359598784	1.54652292110917	0.629028215855551	0.740809018516944	1
PIP5K1C	ENSGALG00000000784	489.848785314615	481.710095891992	522.403543005105	1.08447704845745	0.116999520574045	0.752462845511565	1
HYAL1	ENSGALG00000000785	409.300080928447	403.782603605826	431.36999021893	1.06832237537414	0.0953470582372438	0.497149571717941	1
CTSE	ENSGALG00000000786	0.370634416186071	0.463293020232589	0	0	-Inf	0.948500954672772	1
DHX38	ENSGALG00000000787	928.193055812429	909.141584934709	1004.39893932331	1.10477724918439	0.143755515415687	0.583270821153116	1
AVT2R	ENSGALG00000000788	8.3949228637372	5.6031812780157	19.5618892066232	3.49121119521424	1.80372763304998	0.00993707702400627	0.332814653720286
ENSGALG00000000789	ENSGALG00000000789	0.108700531001563	0.135875663751953	0	0	-Inf	1	1
DNAJC8	ENSGALG00000000790	1359.02725996448	1327.41615324782	1485.47168683112	1.11907006947036	0.162300372071729	0.466027155855542	1
ENSGALG00000000791	ENSGALG00000000791	160.752333292112	154.663310101745	185.108426053578	1.19684769407693	0.259239572515037	0.360757455518962	1
VPS72	ENSGALG00000000793	6.62425081179754	6.57370359267699	6.82643968827974	1.03844653048919	0.0544269338676622	1	1
HARS	ENSGALG00000000794	2173.39877594844	2174.17619774127	2170.28908877711	0.998212146297896	-0.00258163615201822	0.895700632191703	1
MFSD12	ENSGALG00000000795	127.14314940651	128.599250925757	121.318743329524	0.943386080837785	-0.0840797800644185	0.96686984497978	1
PRMT7	ENSGALG00000000800	127.414209035722	126.734207305559	130.134215956373	1.02682786852185	0.0381943568817016	0.831800330202094	1
DHODH	ENSGALG00000000802	300.304084638853	299.690517540195	302.758353033484	1.01023667855249	0.0146933276035604	0.787921576771173	1
ENSGALG00000000803	ENSGALG00000000803	0.137011762573796	0.171264703217245	0	0	-Inf	1	1
SLC7A6OS	ENSGALG00000000804	120.909512343237	119.953292051598	124.734393509793	1.03985802620689	0.0563865679152283	0.835853149993563	1
LINGO3	ENSGALG00000000806	324.831338653114	338.307091387172	270.928327716885	0.800835497139562	-0.320422171647252	0.502414607089887	1
ENSGALG00000000807	ENSGALG00000000807	0.363753725243873	0.454692156554841	0	0	-Inf	1	1
ENSGALG00000000808	ENSGALG00000000808	0.346940534088413	0.433675667610516	0	0	-Inf	1	1
C19orf35	ENSGALG00000000810	4.42248154766068	4.32152525604722	4.8263067141145	1.11680631910248	0.159379009726123	0.758860181798922	1
IST1	ENSGALG00000000811	1401.00747817607	1410.74594157309	1362.05362458802	0.965484701709809	-0.0506746953098309	0.938730480796189	1
OAZ1	ENSGALG00000000812	2665.00979817271	2669.39158480416	2647.4826516469	0.991792536815513	-0.011889725696253	0.994748597464311	1
HNRNPR	ENSGALG00000000814	3660.95149832666	3576.05585761013	4000.53406119278	1.11870010438437	0.161823337561243	0.59625717648419	1
ENSGALG00000000816	ENSGALG00000000816	440.390280311945	440.590312260135	439.590152519189	0.997729955214368	-0.00327870516817118	0.82940695406766	1
ZNF821	ENSGALG00000000817	879.191245766399	890.833348213587	832.622835977649	0.934656114577806	-0.0974924390318985	0.981182683598113	1
LRRC32	ENSGALG00000000818	1.46360885881484	1.58536998163855	0.976564367519988	0.615985150993375	-0.699032521315278	0.689570127188074	1
ENSGALG00000000819	ENSGALG00000000819	42.1547482798443	45.7116286648268	27.927226739914	0.610943594783855	-0.71088890515757	0.684820072475847	1
HTR1D	ENSGALG00000000820	3.51045901894698	3.95093478467097	1.74855595605103	0.442567658376738	-1.17603006806907	0.453484591791942	1
ENSGALG00000000823	ENSGALG00000000823	1903.57072624184	1879.26787333615	2000.78213786463	1.06466042774028	0.0903933578377629	0.633143850384482	1
ENSGALG00000000824	ENSGALG00000000824	0.292429435186272	0.36553679398284	0	0	-Inf	1	1
MAPK13	ENSGALG00000000826	19.9087514870402	20.9576768729817	15.713049943274	0.749751512942305	-0.415515566540051	0.356162425519869	1
C11orf30	ENSGALG00000000830	301.861952792089	295.453251396502	327.49675837444	1.10845542171725	0.14855075111576	0.731312831314263	1
IK	ENSGALG00000000833	1298.48240282448	1281.66522780037	1365.75110292093	1.06560673824698	0.0916751102740377	0.638414642824955	1
RASSF5	ENSGALG00000000834	11.5648681146534	12.1516468996833	9.21775297453391	0.758559975502099	-0.398664843302644	0.613774465205279	1
PLEKHJ1	ENSGALG00000000835	1382.49946854426	1387.04603092383	1364.313219026	0.983610629069977	-0.0238407698520139	0.935817393106051	1
RFX5	ENSGALG00000000836	0.78194219846578	0.708463610740651	1.0758565493663	1.51857700671678	0.602720069118813	0.804134944879594	1
FKBP6	ENSGALG00000000837	8.37429035434854	6.75764717052283	14.8408630896514	2.19615832480688	1.13498206444336	0.0523342996499166	0.793824276653744
PRKRIR	ENSGALG00000000838	81.8465003182756	83.324414752157	75.9348425827501	0.911315642703442	-0.133977263371623	0.481218952491546	1
WNT11	ENSGALG00000000839	29.6172465348293	36.2722376751885	2.99728197339274	0.0826329492057502	-3.59713903068143	0.045993950264033	0.749468696552134
KDM1A	ENSGALG00000000840	4687.71750602926	4590.66917193865	5075.91084239169	1.10570172937296	0.14496226117002	0.682961185510474	1
NDUFA2	ENSGALG00000000842	333.918079799784	331.373684518027	344.095660926815	1.03839163157235	0.0543506617762329	0.653495091291323	1
DOT1L	ENSGALG00000000843	1429.79563895548	1398.05257757173	1556.76788449049	1.1135259928453	0.155135235100411	0.570323868641306	1
SLC26A8	ENSGALG00000000844	43.4638033828639	42.6256117337202	46.8165699794386	1.09832019002798	0.135298700267948	0.734166704409148	1
UVRAG	ENSGALG00000000845	60.14812432841	61.0572803736949	56.5115001472702	0.92554892391861	-0.111618842847418	0.921378775004326	1
TMCO6	ENSGALG00000000846	180.604891431385	179.892468739721	183.45458219804	1.01980134845707	0.0282881507188887	0.953361014488326	1
GARNL3	ENSGALG00000000847	311.44655078409	316.091048372111	292.868560432007	0.926532282202546	-0.110086851433354	0.665896426069686	1
AP1G1	ENSGALG00000000848	1119.75128245769	1128.0636411414	1086.50184772287	0.963156517147849	-0.0541578335115161	0.944828148031097	1
ROBO4	ENSGALG00000000850	3.3379297720821	3.30112844472527	3.48513508150943	1.05574052626706	0.0782553011114136	0.638477654754367	1
TMEM173	ENSGALG00000000852	83.0415066923051	87.1863091153288	66.4622970002103	0.762301990697816	-0.3915654512738	0.525606698125884	1
SLC2A8	ENSGALG00000000853	180.441712493118	179.931606490483	182.482136503657	1.0141749971721	0.0203066126660109	0.780954683270429	1
ZMPSTE24	ENSGALG00000000855	529.393405774924	531.312535089145	521.716888518041	0.981939732384642	-0.0262936146019819	0.873186698123337	1
EIF2D	ENSGALG00000000856	720.774822572587	711.676411116368	757.168468397467	1.06392239024719	0.0893929146650126	0.787599457722729	1
NMT1	ENSGALG00000000857	886.959478199828	893.056130707213	862.572868170289	0.965866353201355	-0.0501045175371592	1	1
SLC7A6	ENSGALG00000000860	102.880606446545	105.162228229016	93.75411931666	0.891518950249781	-0.165662630586375	0.457122031166502	1
RLF	ENSGALG00000000862	424.915562600634	411.52794552269	478.46603091241	1.16265744797647	0.217426100335746	0.602044423451375	1
DYRK3	ENSGALG00000000863	205.394613652279	206.905515432787	199.351006530251	0.963488122166613	-0.0536612137290543	0.862657511350069	1
FBXW2	ENSGALG00000000864	337.470719433754	341.107033971295	322.925461283587	0.946698335487157	-0.0790233093509715	0.851942024650378	1
ENSGALG00000000865	ENSGALG00000000865	39.6828552184964	41.3037021093527	33.199467655071	0.803789151083223	-0.315110989727653	0.600801780333812	1
SELENBP1	ENSGALG00000000866	0.456498575658493	0.505791552587502	0.259326667942455	0.512714509793225	-0.963772368381873	1	1
RNF121	ENSGALG00000000868	239.157221887455	239.621756124276	237.29908494017	0.990306926959914	-0.0140523642639771	0.899307518086667	1
ZDHHC18	ENSGALG00000000869	222.190601771892	226.660366744518	204.311541881388	0.901399502770941	-0.149761440651814	0.821924740176683	1
DCAKD	ENSGALG00000000870	6.35437446576038	6.31637540317861	6.50637071608745	1.03007980064219	0.0427561078270662	1	1
MADPRT	ENSGALG00000000871	2.17218703691511	2.23658908178301	1.9145788574435	0.8560262021476	-0.224273138062505	0.783947468449072	1
NDRG4	ENSGALG00000000874	155.708422732375	153.179219141781	165.825237094749	1.0825570075616	0.114442999419318	0.808425687557256	1
PHLPP2	ENSGALG00000000875	409.936945372171	415.40363925083	388.070169857536	0.934200216823836	-0.0981963149059284	0.759703638379875	1
KIF18B	ENSGALG00000000878	312.825327798823	302.473754553301	354.231620780912	1.17111523049016	0.227883035085777	0.320025827834253	1
GINS3	ENSGALG00000000880	75.0967869213899	75.6226745954208	72.9932362252663	0.965229497842784	-0.0510560892578345	0.65301238030645	1
GPATCH3	ENSGALG00000000881	146.233934946641	145.277961181899	150.057830005611	1.03290154118922	0.0467027393840689	0.776187346840298	1
ENSGALG00000000882	ENSGALG00000000882	140.170591430342	138.870066653453	145.372690537897	1.04682523772867	0.0660206116031743	0.641733916840842	1
MAPKAPK2	ENSGALG00000000883	2025.26547576128	2066.84812159387	1858.93489243094	0.899405656859491	-0.152956136945066	0.643972924317202	1
CXXC5	ENSGALG00000000884	1073.10251111754	1007.28981707344	1336.35328729393	1.3266820180676	0.407822623963744	0.0789541175910771	0.950085399120608
CCDC113	ENSGALG00000000886	30.9328019610672	31.093627193101	30.2895010329319	0.97413855401381	-0.0378011100823649	0.998310566049298	1
NR0B2	ENSGALG00000000887	1.88250077258795	2.22645683941187	0.506676505292269	0.227570773582169	-2.13561280752195	0.502556291898674	1
CSNK2A2	ENSGALG00000000889	1376.70009895775	1420.75201023166	1200.49245386212	0.844969738009647	-0.243028421664381	0.437291149290129	1
SRPK1	ENSGALG00000000890	537.762684099619	544.992347109473	508.844032060203	0.933671885043903	-0.0990124539321705	0.707771728173513	1
NSUN5	ENSGALG00000000891	173.018135163036	173.919988733561	169.410720880936	0.974072745257973	-0.0378985758611168	0.944766467077628	1
IL10	ENSGALG00000000892	0.269702600018667	0.337128250023333	0	0	-Inf	1	1
TAT	ENSGALG00000000893	1.66083013862988	2.01120600630174	0.259326667942455	0.12894087782649	-2.95521838442024	0.64663371091803	1
APCDD1	ENSGALG00000000894	28.5175103125636	27.1371642219924	34.0388946748487	1.25432762231151	0.326914220030679	0.768205509702461	1
NUDC	ENSGALG00000000895	1478.44697476118	1472.81587626757	1500.9713687356	1.01911677686377	0.0273193741234604	0.87274376869995	1
LHFPL5	ENSGALG00000000897	60.474877369577	61.0730058993441	58.0823632505083	0.951031677501436	-0.0724346988981549	0.907397140232027	1
C11H16ORF80	ENSGALG00000000898	514.415236815233	496.127263564561	587.567129817921	1.18430727954031	0.244043450184306	0.350185012613682	1
PSD2	ENSGALG00000000899	462.373132569773	443.485317548808	537.924392653633	1.2129474671829	0.278517068615148	0.338245363936718	1
CLPS	ENSGALG00000000900	0.21517130987326	0	1.0758565493663	Inf	Inf	0.218116754503245	1
CHST4	ENSGALG00000000901	0.996253706108737	1.05082213167908	0.777980003827366	0.740353652986213	-0.433713511266947	0.928636922471919	1
KDF1	ENSGALG00000000902	39.6532463427522	38.1778056833859	45.5550089802177	1.19323277398424	0.254875509181316	0.677711210025393	1
TERF2IP	ENSGALG00000000903	104.782580472157	99.7299829566767	124.992970534076	1.25331386638634	0.325747752868459	0.399401895142913	1
USB1	ENSGALG00000000904	79.9484899220309	78.8545247044183	84.3243507924811	1.06936603966058	0.0967557662598374	0.715991213924098	1
PSMB4	ENSGALG00000000905	1597.86114622305	1572.83513208638	1697.96520276972	1.07955701658148	0.110439441014063	0.627298381426863	1
RALGPS1	ENSGALG00000000906	51.3654904290086	55.3774339841963	35.3177162082581	0.637763682194758	-0.648906150024276	0.08645935962835	0.977510962125053
KARS	ENSGALG00000000907	1618.53449936674	1611.71985253608	1645.79308668938	1.02114091608395	0.0301819699447583	0.871141779709244	1
ADAT1	ENSGALG00000000908	492.684515068734	499.759452309803	464.384766104458	0.929216574010057	-0.105913207821067	0.989204963720732	1
GFAP	ENSGALG00000000909	7.9520545871801	8.29978708271489	6.56112460504097	0.790517219255557	-0.33913120679576	0.941462981343978	1
IL19	ENSGALG00000000911	0.230546497362301	0.288183121702876	0	0	-Inf	1	1
KCNAB2	ENSGALG00000000912	739.755904098323	665.325265659109	1037.47845785518	1.55935526787396	0.640949654661207	0.148379428535734	1
ENSGALG00000000913	ENSGALG00000000913	706.407569525566	709.485995558115	694.093865395369	0.978305237511224	-0.0316434293639499	0.969001189208066	1
FAM187B	ENSGALG00000000914	1.00569712867245	1.03780336442214	0.877272185673677	0.845316382417152	-0.242436684953504	1	1
ENSGALG00000000915	ENSGALG00000000915	14.3566803008708	16.7585486363581	4.74920695892154	0.283390111039689	-1.81913867891414	0.0412659690284638	0.713557460519622
NRG2	ENSGALG00000000917	13.3589302675243	14.4106814998471	9.15192533823305	0.635079287425105	-0.654991376334429	0.403588835347257	1
ENSGALG00000000918	ENSGALG00000000918	21.1849324270669	20.4748280612875	24.0253498901846	1.17340911573319	0.230706104870329	0.383893816093864	1
PIGR	ENSGALG00000000919	0.471479098923686	0.589348873654608	0	0	-Inf	1	1
CGN	ENSGALG00000000920	219.76243051717	229.821685909988	179.525408945896	0.781150865876983	-0.356326887834837	0.48984379570539	1
NHE1	ENSGALG00000000921	1474.67299449675	1510.71199042135	1330.51701079835	0.880721818079471	-0.183241688740763	0.61112621498752	1
ANGPTL2	ENSGALG00000000927	75.093734927335	74.0990221588178	79.0725860014042	1.06712050574603	0.0937231032715796	0.930143741243243	1
HIP1	ENSGALG00000000930	10040.1339046981	9297.80831491683	13009.4362638231	1.39919385549727	0.484595858849704	0.18693872173007	1
ZBTB43	ENSGALG00000000934	58.1475810832981	60.7048031799635	47.9186926966366	0.789372342655958	-0.341222122669389	0.304339781687234	1
TUFT1	ENSGALG00000000935	107.174120994735	109.622270740939	97.3815220099214	0.88833702633341	-0.17082097014366	0.840047300731645	1
LMX1B	ENSGALG00000000936	41.1873314354989	44.6427264409462	27.3657514137096	0.612994626345442	-0.706053667918716	0.770888240959774	1
CDON	ENSGALG00000000939	1058.3829517519	1107.09879926949	863.519561681534	0.779984191339852	-0.358483211049301	0.337819458187138	1
ALC	ENSGALG00000000940	0.13451766593668	0.16814708242085	0	0	-Inf	1	1
WDTC1	ENSGALG00000000943	328.134728756587	328.380942682798	327.149873051741	0.996251092950158	-0.00541869305611458	0.841280541953136	1
SUPT4H1	ENSGALG00000000944	395.757238448994	392.514192840555	408.72942088275	1.04131118909318	0.0584012731251218	0.722955554589866	1
PFDN1	ENSGALG00000000946	771.354285216061	771.394342667419	771.194055410632	0.999740356850305	-0.000374634522214614	0.853010875281088	1
FKBP51	ENSGALG00000000947	594.812961113067	607.894629277036	542.486288457193	0.892401844547249	-0.164234599328148	0.673740745995482	1
HBEGF	ENSGALG00000000949	2.16314255998247	2.25759205019919	1.78534459911558	0.790818074929905	-0.338582249220174	1	1
MVB12B	ENSGALG00000000950	1676.35032541126	1750.52695991116	1379.64378741166	0.788130556687725	-0.343493457738255	0.241338939381166	1
CCL4	ENSGALG00000000951	0.051865333588491	0	0.259326667942455	Inf	Inf	0.450431100993056	1
TEAD3	ENSGALG00000000953	147.123104097431	158.827749625417	100.304521985484	0.631530209437864	-0.663076347471883	0.0864024682127	0.977510962125053
SMPD2	ENSGALG00000000954	44.2107508796143	48.4799633805138	27.1339008760163	0.559693097600865	-0.837292139039459	0.264694337962872	1
TMEM222	ENSGALG00000000955	1218.79612840825	1237.54878564697	1143.78549945336	0.924234674801448	-0.113668878326352	0.941434273886802	1
CCL4	ENSGALG00000000956	0.0725203588546554	0.0906504485683192	0	0	-Inf	1	1
ESAM	ENSGALG00000000957	72.5245519152494	86.2040682230645	17.8064866839892	0.20656202254762	-2.27535306294286	0.00548267173015149	0.217268807986998
SNX27	ENSGALG00000000958	550.740386326414	559.799378824029	514.504416335953	0.91908715121616	-0.12172642524905	0.788986320809795	1
YTHDF2	ENSGALG00000000959	1072.49230945071	1073.82530683344	1067.16031991979	0.993793229800757	-0.00898238130095364	0.965719187509633	1
PUS3	ENSGALG00000000962	156.377193159142	157.100506405207	153.483940174882	0.97697928343403	-0.0336001243046192	0.899660663891253	1
NPHP4	ENSGALG00000000966	571.183640443289	543.252413415734	682.908548553508	1.25707411819798	0.330069714837388	0.153301386631978	1
STT3A	ENSGALG00000000970	328.468039211248	312.098087306203	393.947846831427	1.26225652400401	0.336005134013224	0.160516422075833	1
PBX3	ENSGALG00000000972	145.478449365694	155.137511889744	106.842199269496	0.688693520787085	-0.538065990635789	0.0999184019490585	1
IGSF1	ENSGALG00000000974	1.31209464636174	1.29413113521069	1.38394869096595	1.06940375152989	0.0968066429152513	0.862925061837461	1
C1orf174	ENSGALG00000000975	204.493185761869	197.004380635606	234.448406266921	1.19006696963036	0.251042761797972	0.287006300595547	1
DFFB	ENSGALG00000000976	41.5182998681485	38.2205360020045	54.7093553327245	1.43141256129572	0.517439545127439	0.171842611276274	1
MAPKAP1	ENSGALG00000000977	203.860417551933	198.430202142705	225.581279188844	1.13682935739093	0.185015716216413	0.619266414882479	1
CEP104	ENSGALG00000000978	146.424054522835	141.940782225928	164.357143710462	1.15792756058547	0.211545001813309	0.612342549686907	1
ENSGALG00000000979	ENSGALG00000000979	0	0	0	NA	NA	NA	NA
LRRC47	ENSGALG00000000980	41.6977977061974	41.9063154907011	40.8637265681826	0.975120959447036	-0.036346904978455	0.982708827214648	1
GMEB1	ENSGALG00000000981	673.316522878242	677.853479461646	655.168696544625	0.966534385963412	-0.0491070354188473	0.811748290979231	1
CCDC27	ENSGALG00000000982	313.41721741908	297.240759817898	378.123047823807	1.27211035275062	0.347223826644679	0.162921117465025	1
L3MBTL1	ENSGALG00000000983	133.427485372544	138.500785000368	113.134286861251	0.816849426961371	-0.291857929608701	0.399747261041249	1
ENSGALG00000000984	ENSGALG00000000984	0.327106960102287	0.124733986723825	1.13659885361613	9.11218252113345	3.18779664516903	0.303588980002214	1
EFTUD2	ENSGALG00000000988	1185.20922971787	1128.32447044249	1412.74826681936	1.25207624564353	0.32432241839076	0.248063523618376	1
SRSF6	ENSGALG00000000990	2390.11743053518	2405.99905752083	2326.59092259259	0.966995774715695	-0.0484185090218858	0.900136394464353	1
TAF12	ENSGALG00000000991	473.287407586978	463.96466262035	510.578387453493	1.10046826534133	0.138117542235546	0.617822919719051	1
GAPVD1	ENSGALG00000000993	448.578409944539	457.254948294243	413.872256545721	0.905123625429626	-0.143813240135104	0.61175462500648	1
RAB42	ENSGALG00000000994	7.34326766603306	7.81846183321288	5.44249099731379	0.696107637718976	-0.522617690542102	0.574225713478403	1
AP3D1	ENSGALG00000000996	4433.37661245106	4401.97436551093	4558.98560021159	1.03566836643367	0.0505621085307539	0.626779372704482	1
GJC1	ENSGALG00000000997	292.650753257105	278.538404523835	349.100148190189	1.25332859857146	0.325764711051139	0.243258531230011	1
MTFR1L	ENSGALG00000000998	383.886390479326	387.276547451269	370.325762591552	0.95623079948612	-0.0645692203141977	0.91850478618525	1
ZNF319	ENSGALG00000000999	588.140879555435	579.550222002826	622.503509765872	1.07411486724068	0.103148285257313	0.669808645534098	1
HSPA5	ENSGALG00000001000	4222.31528148435	4200.85979662401	4308.1372209257	1.02553701610987	0.0363795659224502	0.846604756617421	1
MAP2K4	ENSGALG00000001001	473.779573711087	478.341767256073	455.530799531143	0.952312406554457	-0.0704931668884068	0.933373133484194	1
RABEPK	ENSGALG00000001002	284.056089442979	277.167171631187	311.611760690146	1.12427369683158	0.168993292671466	0.39703844410317	1
SEPN1	ENSGALG00000001003	202.805856500124	212.650198958826	163.428486665313	0.768532018617842	-0.379822728089189	0.166856227872433	1
ENSGALG00000001004	ENSGALG00000001004	4.38628062515907	4.13441940053469	5.3937255236566	1.30459080251003	0.383597362531645	0.653070875445444	1
STT3A	ENSGALG00000001005	1295.28775284997	1307.77410495901	1245.34234441377	0.952261051577253	-0.0705709686351856	0.913841932617139	1
TP73	ENSGALG00000001006	24.7308290961439	22.2214707090286	34.768262644605	1.56462473163302	0.645816674581028	0.295659381194883	1
MMP15	ENSGALG00000001007	5018.89246523807	5071.05677798879	4810.23521423518	0.94856662522776	-0.0761789859738761	0.994667220611724	1
ENSGALG00000001009	ENSGALG00000001009	14.1602520516402	14.6837852792661	12.0661191411365	0.821730835180097	-0.283262190448893	0.771211606957238	1
CNGB1	ENSGALG00000001011	29.2121742497113	27.1551202337005	37.4403903137544	1.37875987996141	0.463371223963715	0.209110201329554	1
PPP6C	ENSGALG00000001013	648.117039925062	649.059537146014	644.347051041256	0.992739516430989	-0.0105128742651758	0.804804756316276	1
ARPC5L	ENSGALG00000001014	221.453664107167	225.130243001814	206.747348528576	0.918345513121088	-0.122891047692926	0.939135239286558	1
WRAP73	ENSGALG00000001017	104.487994055089	105.577316443285	100.130704502305	0.948411153792626	-0.0764154651476972	0.932540977088834	1
EI24	ENSGALG00000001018	1474.35410028771	1475.50318233585	1469.75777209514	0.996106134971793	-0.00562862544571065	0.911775960699663	1
BTBD2	ENSGALG00000001019	271.102252891983	268.971004480414	279.627246538261	1.03961855322819	0.0560542857594755	0.795684214090916	1
KIFC3	ENSGALG00000001020	446.470669834999	447.721527788282	441.467238021867	0.986030848690008	-0.0202953118177497	0.572796038340582	1
MYOCD	ENSGALG00000001021	16.106483481895	17.9285747771397	8.8181183009162	0.491847144044041	-1.02371806955318	0.427592415843544	1
CCDC43	ENSGALG00000001022	581.568284921949	570.777846779727	624.730037490838	1.0945239746348	0.13030355589658	0.518995851387563	1
ENSGALG00000001023	ENSGALG00000001023	268.055384442061	258.773800192105	305.181721441882	1.179337789279	0.237976998317872	0.479375786954438	1
TPRG1L	ENSGALG00000001024	719.962222341588	738.434568129692	646.072839189168	0.874922257263147	-0.192773265421046	0.563197642105122	1
GOLGA1	ENSGALG00000001025	194.968908774399	198.604350684771	180.42714113291	0.908475270107692	-0.138480851950906	0.587612551120976	1
EPB41L1	ENSGALG00000001026	5359.0861486191	5604.26773271669	4378.35981222875	0.781254576163214	-0.356135359679816	0.252714897614736	1
C17orf104	ENSGALG00000001027	0.125577789377346	0.156972236721682	0	0	-Inf	1	1
RNF43	ENSGALG00000001028	25.4271877374116	28.77899140844	12.0199730532979	0.417664847343218	-1.25958237034223	0.0212175840794272	0.503576396336158
SCAMP4	ENSGALG00000001030	252.871442834159	258.546783240992	230.170081206829	0.890245387397787	-0.167725039272995	0.554374490052955	1
HSF5	ENSGALG00000001031	2.47015491764694	2.2179069805054	3.47914666621311	1.568662120095	0.649534638375329	0.655925832003185	1
STUB1	ENSGALG00000001032	692.427878301216	685.196340543329	721.354029332764	1.05276982180139	0.0741900391691764	0.716214648983386	1
FOXRED1	ENSGALG00000001033	268.729314955419	267.677476029365	272.936670659637	1.01964750530484	0.0280704950980375	0.683504843364752	1
C20H20ORF4	ENSGALG00000001034	101.652994147608	96.7821472792851	121.136381620899	1.25163973962403	0.323819370058006	0.398294011046806	1
ENSGALG00000001035	ENSGALG00000001035	16.6254895566226	16.0982905513152	18.734285577852	1.16374378497731	0.218773463031026	0.519615687591086	1
ELAC2	ENSGALG00000001036	589.695472923398	608.91364351414	512.822790560432	0.842192971076897	-0.247777260029632	0.611732464925315	1
SCAI	ENSGALG00000001037	226.78967199112	228.695933440257	219.164626194574	0.958323232502196	-0.0614157507467043	0.716757887835337	1
MAN1C1	ENSGALG00000001038	80.4850044019636	77.4229517455065	92.733215027792	1.19774837999733	0.26032486216878	0.415876839226172	1
RPL35	ENSGALG00000001039	3438.6605688399	3319.67477574616	3914.60374121488	1.17921302707582	0.237824367464443	0.321060467720426	1
MEGF6	ENSGALG00000001040	16.663456912831	18.1998439452112	10.51790878331	0.577912031277473	-0.791078189874927	0.244347424993513	1
KATNB1	ENSGALG00000001041	172.836058815288	169.566515019414	185.914233998786	1.09640888696392	0.132785927116903	0.517429663026364	1
MTMR4	ENSGALG00000001042	17.3936178678963	16.7004981700629	20.1660966592299	1.20751467733935	0.272040725123988	0.740287709916242	1
REXO1	ENSGALG00000001043	1224.32583202964	1207.59315256443	1291.25654989046	1.06928111272274	0.0966411857204649	0.608392469815783	1
SLC4A9	ENSGALG00000001045	0.372239645500001	0.465299556875002	0	0	-Inf	0.892964766089423	1
DLGAP4	ENSGALG00000001046	1196.2134246207	1194.84532387398	1201.68582760756	1.00572501192992	0.00823589345682003	1	1
OLFML2A	ENSGALG00000001048	269.968443258301	286.627739904561	203.331256673259	0.709391410409065	-0.495346233228963	0.211422882327972	1
ENSGALG00000001049	ENSGALG00000001049	80.4627817197373	79.7196137528353	83.4354535873456	1.04661136274482	0.0657258270564901	0.866150421290564	1
LDLRAP1	ENSGALG00000001051	166.820304670042	176.17438337872	129.40398983533	0.734522166921125	-0.445122064793874	0.230274790363411	1
SRPR	ENSGALG00000001053	1546.65321510147	1562.5351799755	1483.12535560537	0.949178856650527	-0.0752481306230616	0.910657300377488	1
C20H20ORF24	ENSGALG00000001054	906.054963227368	924.226691636077	833.368049592532	0.901692254870169	-0.149292965319165	0.662512637930563	1
NSF	ENSGALG00000001055	467.577177398722	459.6179713512	499.41400158881	1.08658501781516	0.119801059914267	0.757334176185761	1
ABHD11	ENSGALG00000001056	49.7572649202405	47.4688252997729	58.9110234021109	1.24104658225854	0.311557267548959	0.226114572182149	1
ARHGEF16	ENSGALG00000001058	262.527572256989	272.562434795862	222.388122101495	0.815916258849294	-0.293507005365122	0.734775692568318	1
GGT7	ENSGALG00000001062	188.097225852714	183.726587974918	205.579777363896	1.11894407679285	0.162137934303827	0.478899548671377	1
PRDM16	ENSGALG00000001063	483.068953851443	547.387367495173	225.795299276525	0.412496364886454	-1.27754668918562	0.319489863651023	1
DDA1	ENSGALG00000001064	1579.38891791269	1585.48646744252	1554.99871979336	0.980770729820018	-0.0280121710927895	0.974535566248441	1
DRC7	ENSGALG00000001065	15.1247635336351	14.2914914632171	18.4578518153073	1.29152733028693	0.369078172958226	0.304506170238817	1
TMEM57	ENSGALG00000001067	953.634999818502	942.849087303953	996.778649876701	1.05719850960132	0.0802462962363654	0.726784240212253	1
ZPD	ENSGALG00000001069	0.173078978178566	0.126694010276016	0.358618849788767	2.83059040445148	1.50110300172735	0.662329697842781	1
FAM118B	ENSGALG00000001070	200.384312761884	189.070197029493	245.640775691448	1.29920410276576	0.377628093539722	0.129961296691748	1
ELN	ENSGALG00000001071	253.953855840122	310.116865303626	29.3018179861059	0.0944863735721609	-3.40374990485746	0.0238328889934109	0.538481005346648
NR6A1	ENSGALG00000001073	1071.7064965747	988.184670575884	1405.79380056998	1.42260231556792	0.508532416928452	0.0549346260332923	0.810526675333313
LIMK1	ENSGALG00000001076	692.435625536557	713.970876569275	606.294621405688	0.849186768400154	-0.23584620281529	0.611641834417036	1
TIRAP	ENSGALG00000001077	422.629645472711	414.543734753626	454.973288349051	1.09752783652478	0.134257531202068	0.313093751133792	1
ENSGALG00000001078	ENSGALG00000001078	0.292429435186272	0.36553679398284	0	0	-Inf	1	1
Wnt3	ENSGALG00000001079	5.24988528362756	2.75029475126012	15.2482474130973	5.54422299868439	2.47098528644806	0.00103871534124669	0.0666274272703069
NR5A1	ENSGALG00000001080	10.9069100490955	10.2544379234573	13.5167985516486	1.31814134061201	0.398505074797567	0.4647136393999	1
TTC34	ENSGALG00000001081	4.47342495063941	4.51636494756594	4.30166496293327	0.952461772437504	-0.0702669044562848	0.801310016269072	1
DCPS	ENSGALG00000001082	363.140792338493	337.886155919973	464.159338012571	1.37371516968131	0.458082902346424	0.100469143268289	1
ATP8B3	ENSGALG00000001084	48.8752243615734	48.9380037006648	48.6241070052076	0.993585829585995	-0.00928349674341444	0.753531864875198	1
ADGRG1	ENSGALG00000001085	449.754108105593	441.836510411463	481.424498882115	1.08959872608487	0.12379692172243	0.467370706183527	1
C1orf116	ENSGALG00000001091	12.7701873516039	15.2474339023844	2.86120114848188	0.187651323284926	-2.41387363098878	0.0727576028854329	0.915195911739891
TCF3	ENSGALG00000001093	3132.3849305961	3158.22737366168	3029.01515833375	0.95908710803867	-0.0602662424924409	0.823547417409152	1
ADGRD2	ENSGALG00000001094	4.11534098881857	4.82450921256739	1.27866809382331	0.2650358901777	-1.91574035756853	0.348345759466141	1
CCDC183	ENSGALG00000001095	0	0	0	NA	NA	NA	NA
UQCR11	ENSGALG00000001096	731.649680580041	697.568208009935	867.975570860462	1.24428774260896	0.315320148517001	0.205211403295753	1
WNT9b	ENSGALG00000001097	0.696943407682364	0.781524547155764	0.358618849788767	0.458870871163169	-1.12383986661232	0.84621876276321	1
ANKHD1	ENSGALG00000001099	2887.69489787005	2888.92809251789	2882.7621192787	0.997865653612094	-0.00308250168396688	0.819032236359546	1
ST3GAL4	ENSGALG00000001100	850.102593449075	828.231419047803	937.587291054163	1.13203540639896	0.178919081701034	0.294185987536665	1
MBD3	ENSGALG00000001101	853.173405322523	867.977349014489	793.957630554657	0.914721601267735	-0.128595373988149	0.605295663618561	1
PSMB7	ENSGALG00000001103	1620.96847607164	1623.42937614454	1611.12487578001	0.992420674070988	-0.0109763051739313	0.96038274972256	1
SBDS	ENSGALG00000001104	51.8536668917701	52.5357086629866	49.1254998069041	0.935087791849182	-0.0968262743581117	0.937952288481988	1
MEX3D	ENSGALG00000001106	841.994452680839	826.135528166598	905.430150737806	1.09598258381065	0.132224872705701	0.510737234778868	1
ENSGALG00000001107	ENSGALG00000001107	72.3023196284511	73.0321035530362	69.3831839301107	0.950036772249403	-0.0739447392173127	0.729214096873134	1
MIER2	ENSGALG00000001108	207.436065157955	207.632301823184	206.651118497035	0.995274418683734	-0.00683373215600508	0.966107648610528	1
GTSF1	ENSGALG00000001109	34.8044419105478	38.0123313778498	21.9728840413396	0.578046208819053	-0.790743268996315	0.12913494082494	1
ENSGALG00000001110	ENSGALG00000001110	95.989843334778	97.3607745493626	90.5061184764396	0.929595300523748	-0.105325319527258	0.776938348329691	1
DNAH9	ENSGALG00000001111	456.263278896175	462.447269484036	431.527316544729	0.933138424681791	-0.0998369840259548	0.928542793126895	1
SRA1	ENSGALG00000001113	0	0	0	NA	NA	NA	NA
MMEL1	ENSGALG00000001115	1.32568061154425	1.37594525867443	1.12462202302349	0.817345033120675	-0.29098287025971	1	1
PFKFB2	ENSGALG00000001117	138.412054192149	154.856627934138	72.6337592241909	0.469038750185641	-1.09222097728258	0.00357219814287682	0.164865656972162
NEK6	ENSGALG00000001118	1009.85937059971	1148.78246480043	454.166993796836	0.395346384291942	-1.3388108645915	0.00106066482825745	0.0677260601382903
SH3GL1	ENSGALG00000001121	625.689022839176	628.74247125081	613.475229192637	0.975717813323791	-0.0354641276141598	0.841277035210933	1
CALN1	ENSGALG00000001122	10.4799594518544	10.2779145304907	11.2881391373092	1.09829081608156	0.135260115696782	1	1
LHX2	ENSGALG00000001124	6.4645028179501	4.3158350389964	15.0591739337649	3.48928395031213	1.80293100568315	0.00524964254080864	0.211917570087363
CHAF1A	ENSGALG00000001126	528.013058202414	516.687308329942	573.3160576923	1.10959965234175	0.150039240750987	0.484393928088088	1
KIRREL3	ENSGALG00000001129	752.975285755373	651.016662183668	1160.80978004219	1.78307230439933	0.834365206094342	0.0590147058972158	0.83540534882268
WBSCR17	ENSGALG00000001130	187.070295838955	186.237721843519	190.400591820701	1.02235245328376	0.0318926472985737	0.958729668247082	1
ENSGALG00000001131	ENSGALG00000001131	0.528913428447723	0.468143888426892	0.771991588531045	1.64904767020493	0.721633104399519	0.623325383273487	1
APBB3	ENSGALG00000001132	207.085535798991	210.130515121048	194.905618510767	0.927545522831321	-0.108510005659228	0.812317837119965	1
ENSGALG00000001136	ENSGALG00000001136	5.99542093993506	2.89587941442043	18.3935870419936	6.35164121489319	2.66712942127914	0.000414545921860395	0.0336143165910309
ENSGALG00000001137	ENSGALG00000001137	0.0414416980332228	0.0518021225415284	0	0	-Inf	1	1
ENSGALG00000001138	ENSGALG00000001138	124.008370104249	122.381380865523	130.51632705915	1.06647209024848	0.0928462106039661	0.862751369484484	1
HES5	ENSGALG00000001141	77.5734424520137	42.6189616039571	217.39136584424	5.10081329208301	2.35072729392919	4.68914663593985e-06	0.000797576424436601
ETS1	ENSGALG00000001143	304.522322882127	297.700628517251	331.809100341631	1.11457305950029	0.156491187368549	0.864989345163265	1
ZNF346	ENSGALG00000001144	103.824189917898	99.094558673083	122.742714897157	1.23864232850655	0.308759653673361	0.305476714927453	1
UBXN6	ENSGALG00000001146	100.891937645752	101.045258644645	100.278653650181	0.992413251203012	-0.0109870959354973	0.852499157387736	1
ADGRG5	ENSGALG00000001149	1.94471400754898	1.88077286633878	2.20047857238979	1.1699863453865	0.2264916925795	0.903686266488515	1
ENSGALG00000001150	ENSGALG00000001150	327.867745398706	334.245849076713	302.355330686678	0.904589635209755	-0.14466462922663	1	1
AUTS2	ENSGALG00000001153	5606.24303114093	5979.39655887013	4113.62892022415	0.687967235443147	-0.539588236921144	0.0800972389579349	0.957064095157792
RNF222	ENSGALG00000001156	0	0	0	NA	NA	NA	NA
DENND1A	ENSGALG00000001157	197.578056263996	196.61698049201	201.42235935194	1.02444030443304	0.0348359189439788	0.904995651809069	1
UIMC1	ENSGALG00000001158	131.324423621863	128.455252041086	142.80110994497	1.11167980815059	0.152741315298863	0.559708670281274	1
DOK4	ENSGALG00000001160	527.178873956684	555.6900901948	413.134009004221	0.743461177901146	-0.427670685376035	0.5113871161525	1
FLI1	ENSGALG00000001161	29.7555478900082	37.1047801500631	0.358618849788767	0.00966503098356605	-6.69300992731451	0.00272300724748544	0.134327841018287
PHB	ENSGALG00000001162	575.607816543396	571.660174923195	591.3983830242	1.03452786981996	0.0489725114226253	0.851938441337788	1
NDEL1	ENSGALG00000001163	480.831513869073	486.286833455777	459.010235522257	0.943908417713718	-0.0832812053423481	0.72413121553464	1
PANK4	ENSGALG00000001165	368.38220062907	363.450428645959	388.109288561518	1.0678465561519	0.0947043543447697	0.670359398466629	1
ENSGALG00000001166	ENSGALG00000001166	661.88392038016	653.153984210781	696.803665057679	1.06682908150617	0.0933290580600342	0.667774911352321	1
KCNJ1	ENSGALG00000001167	0.102259720554691	0.127824650693363	0	0	-Inf	1	1
POLR2C	ENSGALG00000001168	718.892990600929	720.198420114821	713.671272545359	0.990937014873731	-0.0131347339610735	0.943631060930342	1
CRB2	ENSGALG00000001169	106.41121188837	99.9679113028303	132.184414230531	1.32226844102112	0.40301509607064	0.201554355144462	1
SEMA6B	ENSGALG00000001171	1697.10997962639	1468.06816736655	2613.27722866578	1.78007894098918	0.831941221668245	0.000818566012700322	0.0554332256756804
KBP	ENSGALG00000001172	1.23649875076198	0.702156921184858	3.37386606907047	4.80500293777241	2.26453731306113	0.222587256675939	1
WBSCR16	ENSGALG00000001174	209.280266590609	205.654217485798	223.784463009853	1.08815888021021	0.121889217394183	0.77241710730206	1
C4BPA	ENSGALG00000001175	708.392994129677	715.454313701383	680.147715842853	0.950651499079134	-0.0730115368684006	0.907961302660051	1
CD34	ENSGALG00000001177	4.53060158758733	4.59703290451699	4.26487631986872	0.92774544112532	-0.108199088247292	0.954312888530043	1
ARMC8	ENSGALG00000001179	191.157258773946	195.702767644351	172.975223292326	0.883867026380904	-0.178098755599676	0.625477868357059	1
KCNJ5	ENSGALG00000001181	28.1453283685668	12.1437837404558	92.1515068810108	7.58836857198115	2.92378975308463	1.49371332577052e-11	8.69685858673622e-09
NCOA6	ENSGALG00000001182	990.99910408518	999.054354429779	958.778102706787	0.959685625167031	-0.0593662112317967	0.75051098514782	1
MYH10	ENSGALG00000001183	6046.64857998986	6003.64537003309	6218.66141981693	1.03581424893234	0.050765309809077	0.93532264809608	1
COQ9	ENSGALG00000001184	171.296333136181	167.398708137038	186.886833132755	1.11641741571723	0.158876535225063	0.555574616352477	1
DHX8	ENSGALG00000001186	329.856707098372	330.605771156033	326.860450867731	0.988671340263645	-0.016437083077722	0.94891780623775	1
STRBP	ENSGALG00000001187	479.643425852994	485.173872657192	457.521638636203	0.943005517033421	-0.084661883506106	0.66984882240407	1
ETV4	ENSGALG00000001188	560.103528111406	584.967337723308	460.648289663799	0.787476940946211	-0.344690416047271	0.569490355343215	1
NCF1	ENSGALG00000001189	35.2642446615339	38.7963522118756	21.1358144601669	0.54478870448282	-0.876231303717182	0.0718557324331693	0.911015140346161
DBR1	ENSGALG00000001190	363.256597524158	358.850972751216	380.879096615923	1.06138515856826	0.0859482806855337	0.892179617803221	1
GGMOXr1	ENSGALG00000001191	191.276082117362	225.433791646954	54.6452439989969	0.242400412111133	-2.04453594331172	0.000425706215738698	0.0340970407082138
ARHGAP32	ENSGALG00000001192	3736.68851603844	3557.34534346786	4454.06120632075	1.25207444773375	0.324320346761814	0.208722128158807	1
CIAPIN1	ENSGALG00000001194	1209.05426970348	1193.87939390298	1269.75377290548	1.06355280055086	0.0888916583121969	0.764187729450644	1
BARX2B	ENSGALG00000001197	80.3760904229621	67.5539865286353	131.66450600027	1.949026441903	0.962753663373415	0.00248344935591304	0.128294728426217
GFOD2	ENSGALG00000001201	1065.74911155682	1057.24334613798	1099.77217323217	1.04022614779231	0.0568972080113467	0.800148003164031	1
CCDC42	ENSGALG00000001202	0.0635270099517325	0.0794087624396657	0	0	-Inf	1	1
TMEM45B	ENSGALG00000001203	3.419833645134	3.70028967649146	2.29800951970417	0.62103503255537	-0.687253441790463	0.834008427310627	1
ENKD1	ENSGALG00000001204	141.694127580642	151.870547331027	100.988448579103	0.664964012798228	-0.58865182940496	0.180956833544194	1
ENSGALG00000001206	ENSGALG00000001206	10.7186779067265	11.2744898976818	8.49542994290535	0.753509029677001	-0.408303294421696	0.862585844392741	1
PLCH2	ENSGALG00000001207	117.770245850138	116.917566101235	121.18096484575	1.0364649974053	0.0516713958274791	0.783419450972548	1
PPP2R3A	ENSGALG00000001208	134.023423623348	139.772374930294	111.027618395567	0.794345938894846	-0.332160654727865	0.234723357953676	1
ENSGALG00000001209	ENSGALG00000001209	6.75811406031469	5.90931719583713	10.1533015182249	1.7181852288074	0.780885574472344	0.399820380873756	1
ENSGALG00000001211	ENSGALG00000001211	5.78330956032177	6.62831442119051	2.40329011684681	0.362579377520711	-1.4636312238447	0.240360181207331	1
ENSGALG00000001212	ENSGALG00000001212	5.90509981607561	5.76098504419062	6.48155890361554	1.12507823816546	0.170025330232171	0.733864629076299	1
MSL2	ENSGALG00000001213	143.753976655598	141.002638543712	154.759329103145	1.09756335556209	0.134304220049596	0.851048401164391	1
PARD6A	ENSGALG00000001214	33.0173175982254	31.5531563403657	38.8739626296642	1.23201502284996	0.301019847963823	0.451520674960504	1
PCCB	ENSGALG00000001217	274.893689329332	279.257355676867	257.439023939196	0.921870162793788	-0.11736452067935	0.808250794706441	1
PIGU	ENSGALG00000001219	313.628559385795	314.867828848072	308.671481536685	0.98032079893949	-0.0286741626948651	0.938121215260724	1
HERPUD1	ENSGALG00000001220	106.38478248182	107.044357285889	103.746483265543	0.969191519254603	-0.0451463141002268	0.966789615723666	1
PEX10	ENSGALG00000001223	195.355169668155	195.545054500504	194.595630338759	0.995144729360864	-0.00702173491251925	0.946341532978928	1
RABGAP1	ENSGALG00000001225	897.126668463957	899.54454835046	887.455148917943	0.986560532822208	-0.0195205211578171	0.902199231133658	1
ABCA2	ENSGALG00000001226	2147.97577501444	2217.43898806493	1870.12292281244	0.84337063291397	-0.245761308611812	0.619724889042417	1
PIK3R6	ENSGALG00000001227	84.9660405180662	88.7327464498981	69.8992167907382	0.787749952383204	-0.344190332850535	0.370455023451741	1
SKI	ENSGALG00000001229	284.696369415121	302.014330163461	215.424526421763	0.713292400083028	-0.487434492727879	0.0845088316778053	0.976457813945686
SAMHD1	ENSGALG00000001231	186.014749338699	192.524986945623	159.973798911002	0.830924865644505	-0.267210064176515	0.406320266794398	1
RHD	ENSGALG00000001233	88.6313131496006	85.9917887252955	99.1894108468211	1.15347537616279	0.205987206390195	0.384739751251909	1
CETP	ENSGALG00000001234	1.4205366703776	1.58117583701516	0.777980003827366	0.492026241240814	-1.02319283400084	0.904612025319836	1
ANKRD24	ENSGALG00000001235	322.389938577541	313.795380002959	356.768172875868	1.13694526946988	0.185162807119479	0.407207514866915	1
ZBTB26	ENSGALG00000001236	347.967886530019	352.617019979505	329.371352732077	0.934076729340009	-0.0983870305074403	0.663582593192009	1
STX8	ENSGALG00000001238	300.48035824367	292.904286253085	330.784646206012	1.12932675188029	0.175462966283079	0.522856359505506	1
SLC26A2	ENSGALG00000001239	12.0997542680303	12.2750665684121	11.3985050665028	0.928590081607783	-0.106886223515077	0.893503379163843	1
SLC25A1	ENSGALG00000001240	1070.22126364694	1068.07382122942	1078.81103331703	1.01005287450566	0.0144308175220846	0.883053323119826	1
ENSGALG00000001242	ENSGALG00000001242	166.303596942595	168.200242087078	158.71701636466	0.943619428814442	-0.0837229713866279	0.849524263871081	1
ENSGALG00000001244	ENSGALG00000001244	5.15150654061629	4.86499048668684	6.29757075633412	1.29446722939491	0.372358442574537	0.750795469922809	1
SIRT6	ENSGALG00000001245	483.75696151737	475.007550252839	518.754606575493	1.09209760202626	0.127101797344673	0.486813187915674	1
PPARGC1B	ENSGALG00000001246	369.867217230735	360.613820151689	406.880805546922	1.12830064409559	0.174151535781322	0.416389208676343	1
APLP2	ENSGALG00000001250	3437.81299725427	3469.89610918449	3309.48054953341	0.95376934795642	-0.0682876764472394	0.872161173546543	1
CREB3L3	ENSGALG00000001252	26.4145326411465	26.3421231298505	26.7041706863309	1.01374405376118	0.0196934521644614	0.872441796640269	1
RC3H2	ENSGALG00000001253	425.695416041002	429.428327767363	410.763769135559	0.956536265949563	-0.0641084271902704	0.630531084781618	1
ARHGEF37	ENSGALG00000001255	39.3349204820246	40.0357968982639	36.5314148170672	0.912468781623061	-0.132152894218897	0.817112754531913	1
NLRC5	ENSGALG00000001256	11.1721986512462	10.3923959325582	14.2914095259982	1.37517946956051	0.459619911691025	0.303401565342606	1
NUMA1	ENSGALG00000001258	6025.0723552674	6051.13473948598	5920.82281839308	0.978464878621431	-0.0314080277328336	0.742609614052107	1
CFAP52	ENSGALG00000001261	22.0264281678791	22.4542708603542	20.3150573979787	0.904730219222904	-0.144440434639356	0.757137543084816	1
CLIC4	ENSGALG00000001262	1106.72364002918	1137.95196172909	981.810353229551	0.862787170503852	-0.212923370855479	0.365341678089347	1
GTF2IRD1	ENSGALG00000001263	1077.62133636357	1107.6168791899	957.639165058276	0.864594232040494	-0.209904883259529	0.547536487497732	1
PLXNA2	ENSGALG00000001264	2230.08514969138	2423.94349754093	1454.65175829316	0.600117849186208	-0.736682254597218	0.390347598248198	1
MAP2K2	ENSGALG00000001267	800.226579048714	802.736283886087	790.187759699221	0.984367812395226	-0.0227306106558887	0.963402644226123	1
ENSGALG00000001269	ENSGALG00000001269	0.29899673282976	0.244082582065972	0.51865333588491	2.12490924790662	1.08740122694874	0.676636791323802	1
PRKCZ	ENSGALG00000001270	62.9149775329957	65.8638108248014	51.119644365773	0.776141612907153	-0.365608187836667	0.288592194449379	1
C17orf105	ENSGALG00000001271	6.72530265879138	6.67924635879697	6.90952785876902	1.03447716817164	0.0489018039905294	0.93781134484514	1
C2CD4C	ENSGALG00000001273	329.099465561883	338.254991583302	292.477361476208	0.864665322770795	-0.20978626342154	0.88125499140994	1
PDCL	ENSGALG00000001275	178.898403378207	182.059592019161	166.253648814389	0.913182584726936	-0.131024748648951	0.503530296789142	1
HOXB9	ENSGALG00000001276	0	0	0	NA	NA	NA	NA
STAG1	ENSGALG00000001277	154.389840090278	158.262679249952	138.898483451581	0.877645216862608	-0.188290238627835	0.308452575072371	1
PRDM10	ENSGALG00000001278	922.283394733331	929.539257564746	893.259943407673	0.960970648779139	-0.0574357278919267	0.949645480564512	1
ZNF652	ENSGALG00000001279	194.419484420433	196.514357845539	186.039990720008	0.946699227270899	-0.0790219503421646	0.698279959933824	1
PHOSPHO1	ENSGALG00000001281	30.4482321006733	30.8617192934599	28.794283329527	0.933009695789339	-0.100036021318887	0.797024551492341	1
GABRD	ENSGALG00000001282	1.664910274376	1.86481400419974	0.865295355081036	0.464011613561625	-1.10776718044381	1	1
SRRM1	ENSGALG00000001283	3726.17279535458	3710.23885518972	3789.90855601404	1.0214729304322	0.0306509724033081	0.693372270458757	1
SLC35G2	ENSGALG00000001285	140.659171598348	139.966206424611	143.431032293294	1.02475473156836	0.0352786512993045	0.926229970027884	1
ABI3	ENSGALG00000001287	18.0256045872432	19.4606836999198	12.2852881365367	0.631287591226163	-0.663630701544137	0.461886486356562	1
CFAP74	ENSGALG00000001288	9.20034017084856	8.90219978712407	10.3929017057465	1.16745320867529	0.223364728123461	0.86591220216546	1
SHC2	ENSGALG00000001289	4912.09364199344	4638.24836373432	6007.47475502992	1.29520333624248	0.373178606916089	0.122497478695592	1
CLIP2	ENSGALG00000001291	1414.44580848034	1373.17706082665	1579.52079909509	1.15026739388162	0.201969272461175	0.524632648949159	1
IGF2BP1	ENSGALG00000001293	4289.48095057673	4132.8764747224	4915.89885399403	1.18946183948656	0.250308987722177	0.293138326981278	1
SCLY	ENSGALG00000001295	94.8956166972193	97.4242083132133	84.7812502332434	0.870227756541541	-0.20053506147685	0.695313274453436	1
RFC2	ENSGALG00000001298	106.022615668328	105.926622292374	106.406589172142	1.00453112606992	0.00652226763615404	0.872330764992585	1
GIP	ENSGALG00000001299	7.6142256918157	7.38728136729233	8.52200298990919	1.15360476556923	0.206149029511841	0.530299967912021	1
ENSGALG00000001300	ENSGALG00000001300	4.96692194205133	4.72391445092782	5.93895190654535	1.25720987715577	0.330225511697025	0.723787182728765	1
CLTCL1	ENSGALG00000001301	1582.20035461905	1598.85186823132	1515.59430016996	0.947926653046683	-0.0771526616916534	0.708247886350087	1
ENSGALG00000001302	ENSGALG00000001302	274.698989569284	276.234172251085	268.55825884208	0.972212296015182	-0.0406567142190591	0.914538079168377	1
TMEM52	ENSGALG00000001304	11.0427629100269	9.95908321967734	15.3774816714252	1.5440659880261	0.626734409706842	0.303786246102681	1
ENSGALG00000001305	ENSGALG00000001305	0	0	0	NA	NA	NA	NA
NFRKB	ENSGALG00000001306	435.575410399631	434.444560908612	440.098808363706	1.01301488835139	0.018655377685819	0.967495777090227	1
SNF8	ENSGALG00000001309	309.201820489666	309.743017863546	307.037030994146	0.991263767983973	-0.0126590958722517	0.889631851596064	1
TRNAU1AP	ENSGALG00000001310	28.8894637595532	28.5482225263314	30.2544286924406	1.05976575825467	0.0837454187986136	0.921303628243513	1
ARHGAP44	ENSGALG00000001311	121.542621518877	119.860096994279	128.272719617269	1.07018701664651	0.0978629315913345	0.445111351811302	1
SNAP29	ENSGALG00000001312	534.26456731384	515.828811110802	608.007592125992	1.17870033435451	0.237196982870679	0.480875196311694	1
EIF4H	ENSGALG00000001313	304.439588175227	303.347183085683	308.8092085334	1.01800585517939	0.025745859266238	0.853713266540917	1
PTGS1	ENSGALG00000001314	40.4201763824671	49.1686487315947	5.42628698595676	0.11036071004469	-3.17970145096449	0.0620252689405159	0.85048779096153
UBE2Z	ENSGALG00000001315	56.5553762308468	57.0860553828169	54.4326596229662	0.953519371025776	-0.0686658472785897	0.820914652222938	1
CPNE2	ENSGALG00000001316	41.0873097059123	43.4514801989958	31.6306277335783	0.727952824362225	-0.458083136584226	0.262009718909411	1
ENSGALG00000001317	ENSGALG00000001317	2249.27446872066	2204.89214408828	2426.80376725018	1.10064511489003	0.138349370336483	0.570291672773302	1
CSK	ENSGALG00000001318	2619.98338588555	2617.71631680145	2629.05166222197	1.00433024210751	0.00623373175018377	0.730700631333678	1
CAMK1G	ENSGALG00000001319	96.578345214887	116.691727796841	16.1248148870705	0.138183015981592	-2.85534778932676	5.43540223780549e-05	0.00614038202058951
CYP1A1	ENSGALG00000001320	1.86477781566006	1.7408440049536	2.36051305848593	1.35595897838581	0.439313533507763	0.670237758610154	1
ENSGALG00000001323	ENSGALG00000001323	0.299685960045895	0.311272886895835	0.253338252646135	0.813878314852756	-0.297114985508423	1	1
CYP1A4	ENSGALG00000001325	0.711522290408485	0.670084816592187	0.877272185673677	1.30919573754136	0.388680810399417	0.696294559363667	1
AIRE	ENSGALG00000001327	1.98322780987505	2.15637353123983	1.29064492441596	0.598525675500147	-0.740514957790076	0.841015009939899	1
BSG	ENSGALG00000001328	8664.54709847388	8812.54599632777	8072.55150705832	0.916029432404913	-0.126534141431473	0.812778625299327	1
EPB41	ENSGALG00000001329	3488.82311670567	3552.19205895953	3235.34734769024	0.910803046116235	-0.134788978413445	0.747725198345774	1
ENSGALG00000001330	ENSGALG00000001330	590.278150128024	581.508250338769	625.357749285043	1.0754064949564	0.104882089961177	0.638102594377391	1
ST14	ENSGALG00000001331	103.379409998061	112.498487263265	66.9031009372431	0.594702227245764	-0.749760616061758	0.177027555452368	1
RBL1	ENSGALG00000001332	527.285502306891	515.996370765062	572.442028474206	1.10939157890869	0.149768679509757	0.568123497234961	1
MRRF	ENSGALG00000001333	258.581420536452	268.756139908097	217.882543049876	0.810707220026238	-0.302747103353206	0.460112649631965	1
GNB1	ENSGALG00000001334	6319.01840100058	6352.54872971707	6184.89708613464	0.973608759142899	-0.0385859474651587	0.814094662829812	1
FAM18B1	ENSGALG00000001335	864.215321578901	861.400709032717	875.473771763639	1.01633741716643	0.0233794466556086	0.864967263387409	1
EDC3	ENSGALG00000001337	384.313846305008	389.140369186916	365.007754777374	0.937984808772307	-0.0923635372707301	0.797174792871157	1
ZBTB44	ENSGALG00000001341	156.237918843675	159.604193405746	142.772820595393	0.894543041437737	-0.160777194862981	0.492819026603293	1
HCN2	ENSGALG00000001342	587.104982649916	628.541549787796	421.358714098393	0.670375274698465	-0.576959155467826	0.29056605759964	1
LAMB3	ENSGALG00000001343	0.722655020628518	0.903318775785648	0	0	-Inf	0.544771233566249	1
ENSGALG00000001345	ENSGALG00000001345	92.1536043529685	87.8152731662237	109.506929099948	1.24701461547201	0.318478374185565	0.264642363652021	1
ENSGALG00000001346	ENSGALG00000001346	18.0871810028269	10.6853395343304	47.6945468768128	4.46354996241134	2.15819157471919	2.33616170780781e-06	0.000447655897883477
LHX6	ENSGALG00000001347	28.6212327030004	35.4179220289617	1.43447539915507	0.04050139920637	-4.62588443996951	0.0344119138999306	0.661647644300504
TEKT3	ENSGALG00000001348	0.0362601794273277	0.0453252242841596	0	0	-Inf	1	1
RSPRY1	ENSGALG00000001350	861.813878537273	863.523230969291	854.976468809201	0.990102452541437	-0.0143502766386874	0.830320698585595	1
MORN5	ENSGALG00000001352	10.3885047005258	11.9643520373193	4.08511535335169	0.341440584547275	-1.55029354371216	0.302180372872989	1
NDUFA8	ENSGALG00000001355	680.330575248692	666.471957813083	735.765044991125	1.10396999658533	0.142700963451444	0.550753025350134	1
NADK	ENSGALG00000001359	341.885980162338	350.88555344728	305.887687022568	0.871759136326274	-0.197998515881325	0.452034993091044	1
CLK3	ENSGALG00000001362	321.629203033236	324.830623296542	308.82352198001	0.950721698729992	-0.0729050068212456	0.91608991670218	1
MYBBP1A	ENSGALG00000001363	197.332390282489	196.885694194044	199.119174636267	1.0113440463583	0.0162738672099972	0.869215488699902	1
CSNK1A1	ENSGALG00000001364	487.00761591793	491.408565712189	469.403816740894	0.955221071616032	-0.0660934329280187	0.667927536978249	1
CASP9	ENSGALG00000001366	160.152379123644	155.496819695342	178.774616836855	1.14969950631222	0.20125683734158	0.328254624149657	1
ENSGALG00000001369	ENSGALG00000001369	0.294688345817573	0.238697098300739	0.51865333588491	2.17285144887455	1.11958954529792	0.573848825777824	1
ADAMTS8	ENSGALG00000001370	55.093148523336	35.443533463038	133.691608764528	3.77196051584268	1.9153145742378	2.55077840725242e-08	7.42570837095906e-06
ENSGALG00000001371	ENSGALG00000001371	63.6181202268439	63.5479567771242	63.8987740257226	1.00552051185263	0.00794251182350796	0.668999417516587	1
TRAF3IP3	ENSGALG00000001373	0.0502253479434671	0.0627816849293338	0	0	-Inf	1	1
SLC35E2B	ENSGALG00000001374	3054.40419265349	3005.41052107626	3250.37887896244	1.08150911703019	0.113045827148074	0.612880329860762	1
COX10	ENSGALG00000001375	277.542133324603	267.235963261738	318.766813576064	1.19282902527552	0.254387268461342	0.438937276253979	1
ARID3B	ENSGALG00000001376	1843.75221607583	1949.87815851866	1419.24844630454	0.727865195116988	-0.45825681526659	0.123773896209179	1
POLRMT	ENSGALG00000001377	819.686723040625	839.124092063523	741.937246949032	0.884180604473535	-0.177587007436315	0.715595995592552	1
C1orf74	ENSGALG00000001378	19.7055904335085	19.1010865382306	22.1236060146203	1.15823809134314	0.211931849089495	0.801600251179869	1
ACTG1	ENSGALG00000001381	6060.61742116694	5863.74472795449	6848.1081940167	1.16787283753493	0.223883196610813	0.362691088625813	1
CDC2L1	ENSGALG00000001382	749.379171119043	779.882256180732	627.366830872283	0.804437882642242	-0.313947072153578	0.356576716204795	1
HTR4	ENSGALG00000001383	0.646756646753468	0.555107555795701	1.01335301058454	1.82550750751713	0.868297601961221	0.636316970853727	1
FGF22	ENSGALG00000001385	25.6132518668315	26.4028664170097	22.4547936661186	0.850468025382744	-0.233671098256661	0.729928217837058	1
PI4KA	ENSGALG00000001386	1065.57983733521	1066.14285988051	1063.32774715403	0.99735953516887	-0.00381442366240642	0.949318868052313	1
SPNS2	ENSGALG00000001387	15.5685929956661	13.9540350668413	22.0268247109652	1.5785272579189	0.658579173241892	0.123324538893637	1
TTLL11	ENSGALG00000001389	111.574218020499	114.733930282646	98.9353689719133	0.862302622495255	-0.213733827250615	0.573849040541674	1
PLLP	ENSGALG00000001391	1.86125613220732	2.19690683128792	0.51865333588491	0.236083446279264	-2.08263120879761	0.592796758636874	1
MMP23B	ENSGALG00000001392	25.3161857385833	28.611981348162	12.1330033002688	0.424053236741264	-1.23768269905808	0.0580352788184243	0.832737488865694
UBL7	ENSGALG00000001394	235.580599423121	232.355385332928	248.481455783891	1.06940261112458	0.0968051044336852	0.776758686102193	1
SERPIND1	ENSGALG00000001396	19.6963233452121	18.9994076567798	22.483986098941	1.18340458319066	0.242943387604348	0.648227856595429	1
ENSGALG00000001398	ENSGALG00000001398	720.113088457941	580.199053864739	1279.76922683075	2.20574166453071	1.14126383303049	0.000446120192818637	0.0349915413413913
RNF126	ENSGALG00000001399	737.310134463134	730.007835601286	766.519329910523	1.05001520878083	0.070410224533083	0.785969665467301	1
HIC2	ENSGALG00000001403	573.232104592877	541.497459056335	700.170686739044	1.29302672621812	0.370752095243958	0.166374908282022	1
ENSGALG00000001404	ENSGALG00000001404	0.191227259066799	0.239034073833499	0	0	-Inf	1	1
IRF6	ENSGALG00000001405	44.4215266806365	52.4793525669319	12.1902231354547	0.232286080890716	-2.10602538771256	2.28444832245227e-05	0.00303350690397215
ADAMTS15	ENSGALG00000001407	643.235775348347	743.844954300036	240.799059541594	0.323722111912674	-1.62717218236085	0.0566800627065913	0.821272676614195
IL12B	ENSGALG00000001409	2.6547032119981	2.07478792259313	4.974364369618	2.39752907535769	1.26154831122672	0.201161175367669	1
SPNS3	ENSGALG00000001410	1.99339588980057	2.40209014980352	0.358618849788767	0.149294500798856	-2.74376706951092	0.31910378616783	1
SRSF4	ENSGALG00000001411	694.772951596272	672.090160160353	785.504117339948	1.16874812919822	0.224964055696656	0.327004368606794	1
SEMA7A	ENSGALG00000001412	1006.39177143309	1009.42923341147	994.241923519572	0.984954557100971	-0.0218709304781736	0.793802684403901	1
MUC16	ENSGALG00000001414	3.21662437398969	3.86779119187839	0.611957102434901	0.158218753825153	-2.66000748087317	0.698573306210417	1
UBE2L3	ENSGALG00000001415	677.184975267881	672.764734011672	694.865940292717	1.03285131512357	0.0466325849165394	1	1
ADRA1B	ENSGALG00000001416	0.563902978477737	0.462234735041254	0.970575952223668	2.09974690053755	1.0702154386793	0.627238419711063	1
CYP11A1	ENSGALG00000001417	36.4223126778823	33.5591264756056	47.8750574869891	1.42658830889981	0.512569055625198	0.15646027729027	1
GUCA1B	ENSGALG00000001418	0.0330062310667775	0.0412577888334719	0	0	-Inf	1	1
DAB2IP	ENSGALG00000001419	356.746131774472	387.687069469005	232.982380996339	0.600954737323177	-0.734671760687121	0.0910370734482542	0.99745044269451
RALGAPB	ENSGALG00000001420	1299.84002207509	1301.73008592237	1292.27976668597	0.992740185282187	-0.0105119022599669	0.927600815402424	1
RRP9	ENSGALG00000001422	642.863940796481	659.319694056299	577.040927757207	0.875206569679585	-0.192304527222404	0.649963064062039	1
YDJC	ENSGALG00000001424	16.6829384660836	17.3567869413137	13.987544565163	0.805883290061534	-0.311357175540109	0.566367843827936	1
SNX19	ENSGALG00000001425	252.446921997796	268.706883319917	187.407076709314	0.697440550810868	-0.519857846699076	0.172790494707853	1
MECR	ENSGALG00000001426	145.797817368287	149.414409558706	131.331448606612	0.878974450954884	-0.186106863553243	0.754602045513992	1
EFHD1	ENSGALG00000001428	44.7545531478689	47.4360328981288	34.0286341468293	0.717358346974493	-0.479234116469436	0.562683650486189	1
TTC1	ENSGALG00000001429	296.776968751968	293.451949666474	310.077045093941	1.05665355246868	0.0795024343698945	0.626056580567302	1
GUCA1A	ENSGALG00000001431	2.25080831500642	2.81351039375803	0	0	-Inf	0.417866548926558	1
B3GNTL1	ENSGALG00000001433	19.4608486618797	18.8084458471965	22.0704599206127	1.17343347238349	0.230736050823059	0.474862330530875	1
STOM	ENSGALG00000001434	303.830323769485	351.711107318697	112.307189572635	0.319316584650453	-1.64694060940309	0.126121743654863	1
SDF2L1	ENSGALG00000001435	488.22812154894	505.894617813797	417.562136489516	0.825393514352839	-0.276845992679751	0.392464967474594	1
PWWP2A	ENSGALG00000001436	406.735480744037	403.931577117968	417.951095248315	1.03470765576283	0.0492232091181187	0.850833199871704	1
NTM	ENSGALG00000001437	2127.85812856058	2417.30258461506	970.080304342664	0.401306940437141	-1.31722198774115	6.20409170820131e-05	0.00671667506253374
WDR77	ENSGALG00000001438	173.001130686485	170.60488403949	182.586117274464	1.07022796154066	0.0979181274261086	0.711265323450711	1
RANBP10	ENSGALG00000001439	728.335096193739	725.601732543276	739.26855079559	1.01883515107442	0.0269206403489309	0.681030101280607	1
ACTL9	ENSGALG00000001440	0	0	0	NA	NA	NA	NA
UBE2G1	ENSGALG00000001441	365.463827561974	364.411670055641	369.672457587306	1.01443638599955	0.0206783983814321	1	1
OPCML	ENSGALG00000001442	384.973605063229	450.48184645876	122.940639481107	0.272909198112076	-1.8735070749655	7.60028156138512e-08	2.09187385956815e-05
PTPRU	ENSGALG00000001443	2235.24227125355	2397.3255367043	1586.90920945056	0.661949820812466	-0.595206237384827	0.376963406920074	1
POC1A	ENSGALG00000001444	112.122321536212	115.231698111959	99.6848152332213	0.86508154324314	-0.209091966198338	0.748142167343562	1
FABP6	ENSGALG00000001445	37.6908157645778	37.5238117650114	38.3588317628431	1.02225306967909	0.0317523950766977	0.782969917390496	1
GSN	ENSGALG00000001446	1007.60099890517	975.834704325812	1134.6661772226	1.16276473074046	0.217559217077398	0.663062651743691	1
STRA6	ENSGALG00000001449	56.2885185368648	44.3521891094784	104.033836246411	2.34563024588516	1.22997561163143	0.00519173638933087	0.210703767993809
IGSF9B	ENSGALG00000001450	870.117344059295	919.540753453314	672.423706483215	0.73126036443512	-0.451542927285929	0.333706146174812	1
ATP5F1	ENSGALG00000001452	2179.78851921791	2142.56739829677	2328.67300290247	1.08686102698736	0.120167479929222	0.556649087499693	1
FAM110D	ENSGALG00000001453	163.958429631561	188.086824593694	67.4448497830267	0.358583595255655	-1.47961860663833	0.000102450985260212	0.0100058259023812
CCNJL	ENSGALG00000001455	80.682678723872	89.1002530254083	47.0123815177266	0.52763465783111	-0.922388763355374	0.00697438645793061	0.263287436908114
TNNC1	ENSGALG00000001459	12.6054411165067	13.3115652448055	9.78094460331162	0.734770436341316	-0.444634514439468	0.582843076900816	1
ADORA3	ENSGALG00000001462	8.39888120151457	9.24281904107441	5.0231298432752	0.543462965243913	-0.879746369992494	0.440979522704387	1
PDIK1L	ENSGALG00000001463	186.362244632535	193.46209664506	157.962836582432	0.816505348188393	-0.292465759278467	0.361436445434964	1
RPL38	ENSGALG00000001465	3118.99949182943	3048.18930139799	3402.24025355521	1.11615123509385	0.158532521197078	0.355472920212928	1
ANKFY1	ENSGALG00000001467	165.146858392592	167.44011275792	155.973840931282	0.931520161819199	-0.102341099695986	0.50354177051095	1
STOML1	ENSGALG00000001470	440.837850725452	407.623392355532	573.695684205135	1.40741599958217	0.493048818857804	0.0348607028673249	0.662904145043087
JAM3	ENSGALG00000001472	1413.13393304783	1445.12364674769	1285.17507824836	0.889318420012501	-0.169228027100914	0.565291129888274	1
MIB2	ENSGALG00000001473	461.164744968197	513.929833756597	250.104389814595	0.486650848786972	-1.0390410235627	0.00376734039466135	0.171777105103565
RAB14	ENSGALG00000001474	1733.43619287576	1745.21171919167	1686.33408761213	0.96626333015526	-0.0495116829094029	0.872073755272772	1
STMN1	ENSGALG00000001475	22503.4743870733	21855.9314297944	25093.6462161888	1.14813895243013	0.19929725338187	0.458422973958662	1
RAP1A	ENSGALG00000001476	202.450882551145	204.950262051751	192.453364548718	0.93902473030321	-0.0907649414641354	0.770077342827725	1
ENSGALG00000001478	ENSGALG00000001478	88.7518881949137	85.5683687408508	101.485966011166	1.18602197873518	0.246130745396942	0.37184680417286	1
CYB5D2	ENSGALG00000001479	112.457560066656	112.964776421681	110.428694646556	0.977549800429312	-0.0327578937438085	0.933677508392363	1
FAM212B	ENSGALG00000001480	87.4896773366137	84.6000963241782	99.0480013863558	1.17077882520151	0.227468558398567	0.516361396549946	1
GIGYF2	ENSGALG00000001482	1366.88815289806	1375.69204368332	1331.67258975704	0.968001956449196	-0.0469181315231325	0.946815276981437	1
ENSGALG00000001483	ENSGALG00000001483	170.68928233895	196.045963555463	69.2625574728976	0.353297544191992	-1.50104437394736	0.000323635259872324	0.0276790427341652
TOP3B	ENSGALG00000001485	505.272555978683	506.381724190676	500.835883130712	0.989048101866577	-0.0158874074350162	0.919681159896619	1
ZAP70	ENSGALG00000001486	0.137974939051733	0.172468673814666	0	0	-Inf	1	1
RRAGC	ENSGALG00000001487	730.977962770244	728.309397455535	741.652224029082	1.0183202724284	0.0261913755353346	0.832924732752928	1
SSU72	ENSGALG00000001489	728.479518725256	738.555584702313	688.175254817028	0.931785324044917	-0.101930487229529	0.737632393895257	1
KCNJ13	ENSGALG00000001490	15.7968185663878	17.0044459753385	10.9663089305849	0.644908334354988	-0.632833980815905	0.840888704753153	1
NCAPD3	ENSGALG00000001491	171.448204045517	168.716316443965	182.375754451724	1.08096097814164	0.112314443833289	0.796925274925087	1
NDRG3	ENSGALG00000001492	744.232466854862	793.409134969797	547.525794395121	0.690092627199161	-0.535138075268881	0.0547994186227867	0.810526675333313
PPM1F	ENSGALG00000001493	47.6823753567577	50.3030357950968	37.1997336034015	0.739512695713436	-0.435353179631185	0.231419202551884	1
NISCH	ENSGALG00000001494	684.875088258256	699.575628966315	626.072925426016	0.894932441187373	-0.1601493180331	0.508587519920749	1
ENSGALG00000001496	ENSGALG00000001496	0.519205343257004	0.330836759439506	1.27267967852699	3.84685087800742	1.94367790508839	0.369320124026905	1
SLU7	ENSGALG00000001500	542.418426736003	543.405666748411	538.469466686375	0.990916178530907	-0.0131650696979119	0.894739812005881	1
MAPK1	ENSGALG00000001501	254.175325006302	267.654677779568	200.257913913234	0.748195083211508	-0.418513609685179	0.19330553905924	1
UTP11L	ENSGALG00000001502	171.789554850068	163.344548459698	205.569580411545	1.25850285393678	0.331708488136376	0.313264961545682	1
TBCD	ENSGALG00000001503	413.107138874766	412.091168655183	417.171019753096	1.01232700791548	0.0176753932855577	0.920265037539542	1
DDX20	ENSGALG00000001504	293.949116627795	292.383434234683	300.211846200242	1.02677447163192	0.0381193322025636	0.822497943812726	1
NGEF	ENSGALG00000001505	15.676421858493	13.7670405315369	23.3139471663173	1.69346106833279	0.759974820508581	0.133372943369522	1
PTTG1	ENSGALG00000001506	138.356573816915	134.177800503839	155.071667069219	1.15571776021759	0.208789117864402	0.407213216918858	1
KCND3	ENSGALG00000001512	341.267222744751	359.11043091229	269.894390074593	0.751563772149276	-0.412032569108973	0.590160267795527	1
CNTRL	ENSGALG00000001513	498.85443776706	497.887729275272	502.721271734211	1.0097080971768	0.013938275528877	1	1
ENSGALG00000001515	ENSGALG00000001515	442.367889220104	434.634802618917	473.300235624854	1.08896073847045	0.122951939881208	0.692260093129587	1
FHL3	ENSGALG00000001516	617.270082388491	661.93799939189	438.598414374894	0.662597425707282	-0.593795496549258	0.0481409582089954	0.766737278525759
ZNF750	ENSGALG00000001518	11.213624503231	11.2354447748684	11.1263434166811	0.990289538120344	-0.0140776968272301	0.790169161305804	1
NEU2	ENSGALG00000001519	1.42267250591825	1.77834063239781	0	0	-Inf	0.208678681111909	1
VPS26B	ENSGALG00000001521	310.877046684764	314.175789081905	297.682077096201	0.947501645388074	-0.0777996462831543	0.603651020767799	1
PHF20	ENSGALG00000001522	1460.5760423023	1437.13172422532	1554.35331461021	1.08156635081456	0.113122172978925	0.578336837590735	1
CALCOCO2	ENSGALG00000001525	210.923770935601	220.451383903483	172.81331906407	0.783906709969808	-0.351246120485775	0.230880928221993	1
VWA1	ENSGALG00000001527	72.934689253971	83.6174244312974	30.2037485446654	0.361213571813393	-1.46907599492564	0.216349845800866	1
THYN1	ENSGALG00000001529	228.976440055821	230.00013661113	224.881653834586	0.977745740276675	-0.0324687492731497	0.994231560596515	1
FN3K	ENSGALG00000001531	100.688057496001	105.343975667447	82.0643848102176	0.779013553364274	-0.360279666213603	0.320203997792057	1
WNT2B	ENSGALG00000001532	7.52915648371172	7.22403901793012	8.74962634683811	1.21118204443823	0.276415722893398	0.730890010214225	1
TSNAXIP1	ENSGALG00000001533	4.92628147944032	4.68574554971134	5.88842519835623	1.25666772467382	0.329603237399598	0.556987392430618	1
TMEM88	ENSGALG00000001534	4.5144601395084	4.63592511691894	4.02860022986625	0.868995966989146	-0.202578613380784	0.924186295491719	1
STAB1	ENSGALG00000001535	19.3317748476768	20.9956398073361	12.6763150090395	0.603759405541442	-0.727954336036589	0.315959072925723	1
ENSGALG00000001536	ENSGALG00000001536	176.718662705663	186.808362843707	136.359862153483	0.729945169893533	-0.454139995406416	0.230968220164157	1
ST7L	ENSGALG00000001538	117.412198504653	113.5981882261	132.668239618866	1.167872848067	0.223883209621276	0.694509909119452	1
SF3A3	ENSGALG00000001540	1058.68408601761	1042.20527675178	1124.59932308093	1.07905740660414	0.109771619246706	0.630729931721758	1
MRPL20	ENSGALG00000001542	968.676562259658	953.735130160232	1028.44229065736	1.07833114051757	0.10880027773993	0.551082328766985	1
HOXB13	ENSGALG00000001543	0.0717237699577533	0	0.358618849788767	Inf	Inf	0.450434260976875	1
ADAMTS10	ENSGALG00000001544	62.6490208020095	70.0407346786676	33.082165295377	0.47232750266186	-1.08214055177942	0.285048628018779	1
RAB40B	ENSGALG00000001545	5.59313185376095	5.2240242309849	7.06956234486516	1.35327901102257	0.436459316269631	0.584607596938227	1
ZZEF1	ENSGALG00000001546	366.585983115409	366.902647780242	365.319324456079	0.995684622790973	-0.00623924535109065	0.864634068538432	1
CAPZA1	ENSGALG00000001547	256.910843092116	255.75454702798	261.536027348661	1.02260558174963	0.0322498059082124	0.864076756969412	1
ENSGALG00000001550	ENSGALG00000001550	5.13405033420675	4.82499044496429	6.37028989117659	1.3202699495136	0.400832940952536	0.723664585369289	1
CCNL2	ENSGALG00000001551	1294.73430303022	1301.07615001184	1269.36691510373	0.975628455791904	-0.0355962575905248	0.909484205903633	1
ENSGALG00000001552	ENSGALG00000001552	1.70811227743221	1.75064165634882	1.53799476176577	0.878532026350528	-0.186833215125083	0.922802352471401	1
PPIL2	ENSGALG00000001554	320.794629330443	320.414673613965	322.314452196356	1.00592912478372	0.00852866008861373	1	1
AURKAIP1	ENSGALG00000001555	425.923205671219	431.140700482128	405.053226427583	0.939491970891701	-0.0900472627835153	0.969440323852768	1
ROMO1	ENSGALG00000001556	3.1653078867007	3.69730819043342	1.03730667176982	0.280557264458991	-1.83363282594579	0.413941528693516	1
ACAD8	ENSGALG00000001557	278.883347025585	275.078901939494	294.101127369951	1.06915188804498	0.0964668227154809	0.516307265417692	1
MOV10	ENSGALG00000001558	1.52170624567466	1.57797447216525	1.29663333971228	0.821707424666427	-0.283303292366505	1	1
ZP3	ENSGALG00000001559	7.73460211261428	7.85829953401234	7.23981242702202	0.92129504553582	-0.118264840237441	0.801713133075604	1
KCNU1	ENSGALG00000001560	0.465769098236107	0.51737970580952	0.259326667942455	0.501230846572729	-0.996452891663926	1	1
MXRA8	ENSGALG00000001561	52.6589490823387	59.8897044263798	23.7359277061744	0.396327347638727	-1.33523557436039	0.0065842829466336	0.253256488577228
WDR45B	ENSGALG00000001563	447.687556921151	453.177785969405	425.726640728137	0.939425218774688	-0.0901497717698113	0.806461127989913	1
ATP2A3	ENSGALG00000001564	245.231962587662	271.622966855025	139.667945518211	0.514197849818632	-0.95960451750942	0.00322368660773948	0.15328775961745
C5	ENSGALG00000001565	31.8703716176936	32.710477902725	28.5099464775679	0.871584529041466	-0.198287506594679	0.615409123040681	1
NT5DC2	ENSGALG00000001567	808.006512938687	820.612565537258	757.582302544406	0.923191204181007	-0.115298616294882	0.739270570239101	1
NFS1	ENSGALG00000001568	37.4892005740851	38.8785323904576	31.931873308595	0.821324040421659	-0.283976568040737	0.724294323126579	1
RHOC	ENSGALG00000001569	2.01350530211488	2.13238293720216	1.53799476176577	0.721256362979406	-0.471415953505892	1	1
MYO1F	ENSGALG00000001571	17.0617043155222	20.1098594512839	4.86908377247537	0.242124206997603	-2.04618077114918	0.0192002455486832	0.47961016203603
COMMD4	ENSGALG00000001572	560.452290348145	561.566734083754	555.994515405708	0.990077370435524	-0.0143868246626577	0.828959784430234	1
P2X1	ENSGALG00000001573	0.1137523578952	0.142190447368999	0	0	-Inf	1	1
MLLT6	ENSGALG00000001574	1298.41462161659	1312.35997506624	1242.63320781799	0.94686917570407	-0.0787629855622116	0.99109797186885	1
HIRA	ENSGALG00000001576	380.915952781159	381.298178583837	379.387049570451	0.994987835975289	-0.00724920650283269	0.847625083711739	1
FOXK2	ENSGALG00000001577	931.082339094509	929.686052589728	936.667485113632	1.00750945171701	0.0107933731267437	0.924435416568487	1
ANP32B	ENSGALG00000001580	4685.00994269212	4530.01193648849	5305.00196750664	1.17107902625504	0.227838434455135	0.386407039271986	1
TRAF1	ENSGALG00000001583	19.1061147832828	18.8746992118907	20.0317770688509	1.0613031150309	0.0858367581355583	0.709385080905955	1
ENSGALG00000001585	ENSGALG00000001585	3.82776094598248	4.05527211448626	2.91771627196732	0.719487173633711	-0.474959126754281	0.697382230324174	1
NEIL1	ENSGALG00000001586	88.169542783217	88.9343971344974	85.1101253780953	0.956998957887818	-0.0634107411801318	0.826610066108578	1
MRPL40	ENSGALG00000001587	360.586882827198	359.874723921818	363.435518448717	1.00989453909987	0.0142046436091732	0.837825028433095	1
INPP5D	ENSGALG00000001589	6.26489489795069	7.67663224300556	0.617945517731222	0.0804969546762193	-3.63492198489059	0.0374546185748048	0.685370202114089
PBRM1	ENSGALG00000001590	1185.69292362463	1193.72912853585	1153.54810397972	0.966339914478406	-0.0493973419823899	0.717415475449247	1
ENSGALG00000001591	ENSGALG00000001591	80.7367874823343	77.956255843151	91.8589140390677	1.1783392242938	0.236754926906057	0.418945560419046	1
ACER1	ENSGALG00000001592	0.0511298602773453	0.0639123253466817	0	0	-Inf	1	1
UFD1L	ENSGALG00000001593	873.808633066337	856.978651087696	941.128560980901	1.09819370621007	0.135132548278312	0.559401121407436	1
PHF19	ENSGALG00000001595	41.9890633374553	44.0405677858162	33.7830455440114	0.76708923709407	-0.382533675667133	0.636894797929922	1
MLLT1	ENSGALG00000001596	544.479896965469	547.63660047142	531.853082941663	0.971178848316255	-0.0421910939708124	0.761729512158413	1
PSMB3	ENSGALG00000001597	1367.40496250103	1381.78250381298	1309.89479725321	0.947974658557773	-0.0770796016516858	0.905193194751325	1
DVL1	ENSGALG00000001600	1020.77020526579	1035.03839404454	963.697450150799	0.931074108647347	-0.10303209152551	0.771037901750396	1
NUTF2	ENSGALG00000001602	1094.45617568714	1076.47524493926	1166.37989867865	1.08351762305919	0.115722618584644	0.567124092482695	1
NARF	ENSGALG00000001603	298.233743399977	290.36186543169	329.721255273123	1.13555288943648	0.183394902478753	0.771022979550142	1
ENSGALG00000001604	ENSGALG00000001604	788.65779900049	814.767579586902	684.218676654842	0.83977160333472	-0.251931090259117	0.380930972836728	1
PPM1J	ENSGALG00000001605	24.5645045148514	22.2724513417225	33.7327172073671	1.51454892368207	0.598888181509652	0.21820631894129	1
INPP5B	ENSGALG00000001606	70.5135441397046	73.3008413141681	59.3643554418507	0.809872770592285	-0.304232813621872	0.459938550229209	1
C17orf62	ENSGALG00000001607	192.286189084879	200.647115143494	158.84248485042	0.791650977572358	-0.337063578607476	0.30696033181013	1
UNC5D	ENSGALG00000001608	564.022577440266	577.095279830625	511.73176787883	0.886737053245386	-0.17342173356116	0.751948511275684	1
PIP4K2B	ENSGALG00000001610	1283.36664850513	1296.90678491171	1229.20610287878	0.94779834385897	-0.0773479548163408	0.657612182404675	1
B3GAT1	ENSGALG00000001611	265.89540943627	282.564116829393	199.220579863776	0.705045573723935	-0.504211579417801	0.0802724151230923	0.957064095157792
HEXDC	ENSGALG00000001612	45.9393149202039	47.4628215938681	39.8452882255471	0.839505256693268	-0.252388736036474	0.51832027363395	1
GNL3	ENSGALG00000001613	1073.77836119703	1065.84774447866	1105.50082807052	1.03720332833397	0.0526987408480079	0.759327502097571	1
AQP11	ENSGALG00000001614	10.4577819389272	10.373212711552	10.7960588484281	1.04076327639606	0.0576419621952501	0.979556472797176	1
MAN2C1	ENSGALG00000001615	326.555286490646	317.120686179376	364.29368773573	1.14875409776854	0.200070007821001	0.404097724286798	1
CDC45	ENSGALG00000001616	319.402705265833	317.237436472068	328.063780440893	1.03412694317929	0.0484132930553366	0.813508374326552	1
CAMKK1	ENSGALG00000001617	9.02711873582509	9.69432015463537	6.35831306058395	0.655880243189998	-0.608495676885718	0.316594623075457	1
OGFOD3	ENSGALG00000001618	219.391298113932	225.565143775473	194.695915467768	0.863147169855145	-0.212321529552226	0.510659690713753	1
ATG16L1	ENSGALG00000001619	742.538242585489	759.301412659868	675.485562287972	0.889614520697011	-0.168747758302338	0.728753076847248	1
CUTA	ENSGALG00000001620	3.85853776410636	4.32419575678274	1.99590579340085	0.461566937683189	-1.11538820831474	0.391588585923584	1
cldn5	ENSGALG00000001621	1.82345245522742	1.90551114318305	1.4952177034049	0.784680640023561	-0.349822489036559	0.930375761150472	1
CWC25	ENSGALG00000001624	429.670004844463	426.546655207256	442.163403393291	1.03661205168388	0.0518760717500689	0.541085537747378	1
UTS2R	ENSGALG00000001626	0.597288408883406	0.746610511104257	0	0	-Inf	0.700164450185557	1
CPNE1	ENSGALG00000001627	4.98447212214727	5.13998833588831	4.3624072671831	0.848719293140025	-0.236640621625428	0.990335635193022	1
ENSGALG00000001629	ENSGALG00000001629	9.5200975153819	10.6225105955952	5.11044519452887	0.481095796378684	-1.0556039011004	0.562874482164707	1
ENSGALG00000001630	ENSGALG00000001630	639.211995290795	634.035332193107	659.918647681545	1.04082314371804	0.0577249472567641	0.716011883008143	1
ENSGALG00000001631	ENSGALG00000001631	0.0635270099517325	0.0794087624396657	0	0	-Inf	1	1
MIS12	ENSGALG00000001632	28.1586407856369	26.0130711099158	36.7409194885211	1.41240222399253	0.498150997904058	0.240806965107046	1
DUSP26	ENSGALG00000001633	35.4476451752067	34.4667744063593	39.3711282505963	1.14229221993376	0.191931766567724	0.757333351130624	1
RPL23	ENSGALG00000001634	6195.55332987497	5958.97220776083	7141.87781833157	1.19850832816944	0.261239933990803	0.2042847242574	1
EDC4	ENSGALG00000001636	739.599111967092	738.119826030636	745.516255712916	1.01002063543267	0.014384768553566	1	1
PSMD5	ENSGALG00000001637	363.805360771268	359.844826879861	379.647496336893	1.05503113558346	0.0772855756993123	0.77042058517131	1
TAS1R3	ENSGALG00000001638	11.746856833604	10.7831258092963	15.6017809308351	1.44686997135697	0.532935274248659	0.330582548684583	1
MTF1	ENSGALG00000001639	135.928145671092	136.528031318494	133.528603081483	0.978030678329974	-0.0320483753332111	0.929891315717996	1
RNF122	ENSGALG00000001640	47.0692077163054	50.3802301727138	33.8251178906718	0.671396652510564	-0.574762750908867	0.308209164400856	1
GLT8D1	ENSGALG00000001642	195.635041437729	197.260789432406	189.132049459021	0.958791911982229	-0.0607103558965031	0.921814111648987	1
SIN3A	ENSGALG00000001644	885.426691050076	857.849145632429	995.736872720663	1.16073656748423	0.215040585547244	0.463393022875578	1
Segment	ENSGALG00000001645	633.541172365702	479.725372733715	1248.80437089365	2.60316514796234	1.38026684097308	0.00400654872759128	0.177862564921633
PSKH1	ENSGALG00000001647	351.797016023962	353.906864362524	343.357622669714	0.970192039897808	-0.0436577521378389	0.929985786056217	1
LASP1	ENSGALG00000001648	501.167001452525	484.059868803216	569.595532049762	1.17670471931091	0.234752337851902	0.605111880647861	1
DERL2	ENSGALG00000001649	305.481531221542	310.5853602603	285.06621506651	0.917835324973456	-0.123692761679021	0.854502368555537	1
TTI2	ENSGALG00000001651	97.9114903220182	96.5168197208955	103.490172726509	1.07225013242022	0.10064149414273	0.550824879439772	1
ENSGALG00000001652	ENSGALG00000001652	695.290613834548	691.533382916647	710.31953750615	1.02716594029094	0.0386692701623901	0.873237696753105	1
MANEAL	ENSGALG00000001653	0	0	0	NA	NA	NA	NA
C1QBP	ENSGALG00000001654	2133.69987351091	2117.91871388282	2196.82451202324	1.03725629204898	0.0527724086969798	0.787918744179605	1
SPCS1	ENSGALG00000001655	0	0	0	NA	NA	NA	NA
SEPT9	ENSGALG00000001656	5616.74115729692	5654.67273463178	5465.01484795745	0.966459971146911	-0.0492181147775574	0.968505226093464	1
RPL19	ENSGALG00000001658	5346.69081879627	5143.52306944398	6159.36181620545	1.19749862750616	0.260024002440632	0.253488176332166	1
SLC22A7	ENSGALG00000001661	175.533921982538	201.132596308766	73.1392246776268	0.363636854591924	-1.45942967081594	0.0416475503910049	0.71475289847942
ATP10B	ENSGALG00000001662	3.51111816413012	4.08142205012112	1.22990262016612	0.301341690484968	-1.73052781194804	0.147266469068217	1
MAK16	ENSGALG00000001663	393.21730127721	390.910098302661	402.446113175406	1.02951065967043	0.0419587678759978	0.808598443813203	1
PTPN9	ENSGALG00000001664	2562.04450446117	2420.57985033582	3127.90312096257	1.29221232694663	0.369843142682904	0.125857398334827	1
RPAIN	ENSGALG00000001666	70.8342596732544	71.5797277050533	67.8523875460587	0.947927433108531	-0.0771514744786	0.8678161561499	1
UBE2R2	ENSGALG00000001668	1515.8172764035	1526.50118996128	1473.0816221724	0.965005223618443	-0.0513913431097262	0.963437230135101	1
NEK4	ENSGALG00000001672	894.70126693331	886.125239805596	929.005375444165	1.04839060407305	0.0681763290594341	0.706652215873149	1
SETBP1	ENSGALG00000001677	3513.79743839326	3811.79260600299	2321.81676795435	0.60911413813486	-0.715215503714287	0.0849430215392884	0.976457813945686
PRKAB2	ENSGALG00000001678	272.03264927785	264.36372870331	302.708331576012	1.14504487079517	0.195404134222028	0.42840949119727	1
FBXL20	ENSGALG00000001682	204.753508867335	193.893051320746	248.19533905369	1.28006309335508	0.356214921340267	0.183557143391842	1
SEC14L1	ENSGALG00000001684	684.188592952581	695.136180080495	640.398244440925	0.921255809713096	-0.118326282587015	0.585892097015613	1
SEPT5	ENSGALG00000001688	6064.00595001649	6634.63903203119	3781.47362195773	0.569959210094363	-0.811069420347311	0.00581995017067185	0.227654795048141
SCAMP2	ENSGALG00000001689	627.249389556086	657.159200826773	507.610144473337	0.772431008855558	-0.3725220131672	0.34618511216148	1
GABARB	ENSGALG00000001690	16.7271416695772	18.2768959921288	10.5281243793707	0.576034594928198	-0.795772636635399	0.132154834787169	1
CPSF3L	ENSGALG00000001691	419.603855838523	416.372791007065	432.528115164358	1.03880014378033	0.0549181188124022	0.945834279591107	1
CAMSAP1	ENSGALG00000001692	1472.17817236186	1446.63206544788	1574.36260001778	1.08829510807944	0.122069818750963	0.739022749102233	1
SLC18A1	ENSGALG00000001693	7.39723556464249	6.23085692788842	12.0627501116588	1.93596968302508	0.95305636041631	0.201138991570205	1
ENSGALG00000001694	ENSGALG00000001694	0.1492440411438	0.186555051429749	0	0	-Inf	1	1
GABRA6	ENSGALG00000001695	0.507104333834118	0.454570992398265	0.717237699577533	1.57783429117082	0.657945697202179	1	1
SAG	ENSGALG00000001696	2.01099757845783	1.83246689217953	2.72512032357102	1.48713209237291	0.57253279839744	0.800202967105355	1
ENSGALG00000001697	ENSGALG00000001697	0.184586787231057	0.230733484038821	0	0	-Inf	1	1
GABRA1	ENSGALG00000001698	23.8606934860857	25.5787796057022	16.9883490076196	0.664157917988879	-0.590401780405819	0.377147395529467	1
MPI	ENSGALG00000001700	774.006605434783	767.92683379841	798.325691980277	1.03958561785308	0.0560085800966937	0.676767129270052	1
ENSGALG00000001701	ENSGALG00000001701	146.91770602003	142.417642710807	164.917959256925	1.15798826688774	0.211620635547683	0.39049558435582	1
EXOC3L1	ENSGALG00000001702	656.119193802661	660.925570358504	636.893687579289	0.963639048242332	-0.0534352397458429	0.931881116531387	1
ENSGALG00000001705	ENSGALG00000001705	0	0	0	NA	NA	NA	NA
GABRG2	ENSGALG00000001706	37.8286030930468	42.6629247760953	18.4913163608527	0.43342823910689	-1.2061349426273	0.246224494516965	1
MED1	ENSGALG00000001708	1879.74943473051	1845.97610068063	2014.84277093004	1.09147825380142	0.126283386906454	0.657375857085065	1
MUSTN1	ENSGALG00000001709	6.39469127241908	6.2490849081234	6.9771167296018	1.11650214906378	0.158986028088886	0.672065003693672	1
ENSGALG00000001710	ENSGALG00000001710	0	0	0	NA	NA	NA	NA
PPCDC	ENSGALG00000001711	16.5093054415125	15.7116989853741	19.699731266066	1.25382565465418	0.326336754318162	0.488460103451421	1
VATB	ENSGALG00000001712	1506.47165396048	1524.71320388336	1433.50545426896	0.940180389740115	-0.0889905057402458	0.790341732271469	1
UBAC1	ENSGALG00000001713	204.748654120384	202.568541694533	213.469103823786	1.05381172238329	0.0756171331540438	0.993686000311888	1
PUSL1	ENSGALG00000001714	14.8844989390349	13.0190876639191	22.3461440394982	1.71641397741165	0.779397554661045	0.184373289580068	1
C15orf59	ENSGALG00000001716	101.061007755978	105.998317722228	81.3117678909766	0.767104324278585	-0.382505300882061	0.321172056998069	1
SLC16A1	ENSGALG00000001717	1038.28081686735	970.381612004179	1309.87763632004	1.34985826206526	0.432807929238447	0.143841921061626	1
CCNG1	ENSGALG00000001718	508.338530578917	523.402137769025	448.084101818486	0.856099105228002	-0.224150276830128	0.366772345314055	1
NUP88	ENSGALG00000001719	383.280178437892	377.554555088504	406.182671835444	1.07582511285085	0.105443571082773	0.653620016986928	1
ENSGALG00000001720	ENSGALG00000001720	42.9306341803191	44.2472082848905	37.6643377620334	0.851225178310176	-0.232387270075043	0.496797659216173	1
ENSGALG00000001721	ENSGALG00000001721	0.162545703152065	0.203182128940081	0	0	-Inf	1	1
E2F4	ENSGALG00000001722	1026.15907612483	1032.89795041374	999.203578969209	0.96737879920177	-0.0478471744507306	0.931497075963859	1
ENSGALG00000001723	ENSGALG00000001723	18.4976268797917	19.890891617331	12.9245679296346	0.649773181528645	-0.621991895193608	0.604454553787446	1
ENSGALG00000001724	ENSGALG00000001724	0	0	0	NA	NA	NA	NA
TNRC6C	ENSGALG00000001725	3964.50613079669	3807.12628343125	4594.02552025842	1.2066911308542	0.271056445762126	0.284481980825744	1
NUDCD2	ENSGALG00000001726	142.50905607212	142.806891182007	141.317715632572	0.989572103018911	-0.01512326494855	0.736473482192598	1
LZTS1	ENSGALG00000001727	1219.5010061733	1313.47543094309	843.603307094135	0.642268052542422	-0.638752558655931	0.381699159018163	1
NACC2	ENSGALG00000001728	82.4577115088664	80.0293694056216	92.1710799218456	1.15171568395953	0.203784612642406	0.520347044704956	1
CD276	ENSGALG00000001729	1419.24344285705	1419.65980505881	1417.57799405001	0.998533584594438	-0.00211714291864891	0.879374362138107	1
DGKD	ENSGALG00000001730	679.366063197019	688.568791696159	642.555149200458	0.933174952088149	-0.0997805112934843	0.744705291472382	1
CDK12	ENSGALG00000001731	1325.46332362296	1294.87600156275	1447.81261186378	1.1181090777159	0.16106093791598	0.562323220294906	1
EPG5	ENSGALG00000001732	219.327921585487	226.225682858658	191.7368764928	0.847546901262282	-0.238634889061648	0.409052823194722	1
LRIG2	ENSGALG00000001733	751.167770444198	749.116191563286	759.374085967844	1.01369332891224	0.0196212620305828	0.98010603942908	1
ENSGALG00000001734	ENSGALG00000001734	39.755664345775	42.2065375505809	29.9521715265512	0.709657158933164	-0.494805879515063	0.768072487678968	1
LHX4	ENSGALG00000001735	119.513614307937	145.649669725852	14.9693926362787	0.10277670155006	-3.28241483782363	0.019450341840411	0.480136506213268
RABEP1	ENSGALG00000001737	762.254830178775	788.02322535571	659.181249471037	0.836499773434324	-0.257562945377138	0.240446773956254	1
MGAT5B	ENSGALG00000001740	2219.37385143312	2254.94332365243	2077.09596255587	0.921130008354937	-0.118523302119032	0.831624627676262	1
NPTN	ENSGALG00000001741	278.387415810666	282.013111064142	263.884634796762	0.935717611855087	-0.0958548871345127	0.600981219102173	1
REC114	ENSGALG00000001744	4.18298398433387	3.2976558540021	7.72429650566093	2.34235979970031	1.22796269897081	0.116059581799999	1
PSTPIP2	ENSGALG00000001745	43.3306147577761	51.4830883652784	10.7207203277671	0.208237708113047	-2.26369675640447	0.00100920060324357	0.0655677198794039
ACSBG2	ENSGALG00000001749	854.074044483738	887.742809123772	719.398985923606	0.810368699729231	-0.303349643376013	0.730381952900544	1
MAT2B	ENSGALG00000001750	544.437148728756	551.396202715634	516.600932781245	0.936896065364576	-0.0940390836090158	0.868436215988125	1
SFMBT1	ENSGALG00000001753	21.6275304043903	24.6159373125786	9.67390277163705	0.392993476088101	-1.34742273175072	0.067581058381784	0.882839970892347
ENSGALG00000001754	ENSGALG00000001754	2.96068188837062	3.04738953268026	2.61385131113207	0.857734557102425	-0.221396848563551	0.924724533256197	1
ATP5A1W	ENSGALG00000001756	358.383993642738	351.957091532344	384.091602084314	1.09130235282961	0.12605086563566	0.746566511151906	1
QSOX2	ENSGALG00000001758	151.24343365017	144.597595916863	177.826784583399	1.22980457217035	0.298429075596051	0.660941415925635	1
ELMO3	ENSGALG00000001759	258.144800553816	273.270134365122	197.64346530859	0.723253076183268	-0.467427540562549	0.207550808479843	1
HAUS1	ENSGALG00000001761	133.777447701157	133.403615022151	135.272778417183	1.01401133990801	0.0200737864019698	0.933746149912723	1
ENSGALG00000001762	ENSGALG00000001762	0.612061021155125	0.635412942472679	0.51865333588491	0.816246099531111	-0.292923902195299	0.829782970801777	1
ENSGALG00000001763	ENSGALG00000001763	48.902009874986	50.3642407284159	43.0530864612664	0.854834418996323	-0.226283097142774	0.529975531466851	1
HCN4	ENSGALG00000001764	121.799438256986	104.616714988796	190.530331329746	1.82122265404865	0.864907310154118	0.366143879870833	1
CAAP1	ENSGALG00000001765	105.459729523972	103.751766463628	112.291581765351	1.08231007136363	0.114113876552382	0.881085499878385	1
RNF165	ENSGALG00000001766	336.681319727154	337.951613195729	331.600145852853	0.98120598602026	-0.0273720595493272	0.81412487044907	1
TENM2	ENSGALG00000001768	657.255412868416	686.752105360176	539.268642901376	0.785244979509091	-0.348785280901229	0.677917043392364	1
ACAP3	ENSGALG00000001770	2724.8797385419	2666.85044445762	2956.99691487904	1.10879742845139	0.148995816659972	0.577213983366136	1
MAPK8IP3	ENSGALG00000001772	2544.55393316392	2534.91272880748	2583.11875058971	1.01901683684586	0.0271778888279253	0.837533202159839	1
RFX2	ENSGALG00000001773	38.6315295531563	33.3515847981516	59.7513085731753	1.79155830029663	0.841214992016568	0.0113340303967177	0.358193219510465
NEO1	ENSGALG00000001774	5699.41102089067	5176.11015321856	7792.61449157912	1.50549626281303	0.590239126775441	0.0452270062254268	0.743824519591033
CEP250	ENSGALG00000001775	160.196065357809	164.454307241202	143.163097824237	0.870534194122757	-0.200027127599779	0.651951310621185	1
MFSD11	ENSGALG00000001777	87.6098401988365	90.7866065778913	74.9027746826174	0.825042123568677	-0.277460315029241	0.340278295147316	1
KIAA0895L	ENSGALG00000001779	220.222151987602	229.468220197285	183.237879148872	0.798532707454364	-0.324576594056335	0.408986022663509	1
PROC	ENSGALG00000001780	1.55838141961772	1.75647598121346	0.766003173234724	0.436102276050214	-1.19726157491548	0.774640219923487	1
PLAA	ENSGALG00000001782	365.726116598554	352.693825869659	417.855279514135	1.18475359891488	0.244587043438341	0.423860050882376	1
HSD3B7	ENSGALG00000001785	0.146410406018178	0.183013007522723	0	0	-Inf	1	1
GDF5	ENSGALG00000001786	0.1171423224109	0.146427903013625	0	0	-Inf	1	1
LOXHD1	ENSGALG00000001787	5.39584389114467	5.78131248209111	3.8539695273589	0.666625362198882	-0.585051888116518	0.746358107067004	1
ADPGK	ENSGALG00000001788	133.163729026671	132.953238680623	134.005690410863	1.00791595406538	0.0113753434922749	0.884738875679609	1
HECTD2	ENSGALG00000001789	30.3856929390449	29.4543505394119	34.1110625375767	1.15809929307162	0.211758952360728	0.729994689643163	1
ENSGALG00000001790	ENSGALG00000001790	650.060471998384	645.056876065077	670.074855731611	1.03878414539063	0.0548958999329011	0.707756278498711	1
ENSGALG00000001791	ENSGALG00000001791	93.3677053290723	93.2742338578522	93.7415912139529	1.00501057298217	0.00721067902480795	1	1
MRPS34	ENSGALG00000001792	811.512115278832	803.837905512216	842.208954345296	1.04773480893344	0.0672736040404483	0.602804205031936	1
Myl2	ENSGALG00000001793	0.814786614901465	1.01848326862683	0	0	-Inf	0.568138367602231	1
GFRA2	ENSGALG00000001795	2590.24684642425	2267.73476601894	3880.29516804545	1.71108862737832	0.774914487453135	0.00829956066250099	0.294926641570281
GPSM1	ENSGALG00000001797	190.220549414218	202.904103404462	139.486333453245	0.687449544454001	-0.540674264471395	0.135100573942581	1
BBS4	ENSGALG00000001798	139.374471989691	130.260684285568	175.829622806184	1.34982879731167	0.432776437696685	0.176921104740977	1
UQCC	ENSGALG00000001799	215.173200465767	216.608725277912	209.431101217187	0.966863642951062	-0.0486156545228827	0.865866484444831	1
ENSGALG00000001800	ENSGALG00000001800	286.247938219367	285.873090342811	287.747329725593	1.00655619380101	0.009427716973624	0.822721953807538	1
IFT74	ENSGALG00000001801	136.015753557759	128.543303837241	165.905552439833	1.29065884793112	0.368107712155948	0.220820212153483	1
JMJD6	ENSGALG00000001802	459.729338777976	462.092531001652	450.276569883272	0.974429447944622	-0.0373703617234647	0.959994705121847	1
IWS1	ENSGALG00000001803	1418.52212165582	1411.01890436314	1448.53499082654	1.02658794035104	0.0378572179717162	0.617375717031639	1
MXRA7	ENSGALG00000001805	188.248083742523	195.926586415239	157.53407305166	0.80404643358502	-0.31464927561191	0.391068004374198	1
ENSGALG00000001806	ENSGALG00000001806	0.283691251877383	0.354614064846729	0	0	-Inf	1	1
CUX1	ENSGALG00000001807	904.704241546544	951.022557838019	719.430976380643	0.756481505566115	-0.402623282973051	0.220234780790537	1
ST8SIA5	ENSGALG00000001808	36.8485603194901	39.8465814023577	24.8564759880196	0.623804479913272	-0.680834181281657	0.0654525363769361	0.871434033134616
FAM65A	ENSGALG00000001809	2676.3736515803	2718.06223526997	2509.61931682162	0.923311940490704	-0.115109950842558	0.988564388427866	1
EIF6	ENSGALG00000001811	631.272395023228	638.049066794821	604.165707936853	0.946895371184887	-0.078723073430227	0.765940360291844	1
ATCAY	ENSGALG00000001812	867.772322738125	879.281770951281	821.734529885502	0.93455199121947	-0.0976531683294018	0.729890794035619	1
ENSGALG00000001813	ENSGALG00000001813	8.1216841147332	9.13896667065362	4.05255389105153	0.443436773225663	-1.17319968022911	0.286012163995456	1
MAGI3	ENSGALG00000001816	111.804573542467	113.901215712139	103.418004863781	0.907962256743142	-0.139295767791044	0.624763560990342	1
CTCF	ENSGALG00000001817	990.076622570693	984.966134460176	1010.51857501276	1.02594245594707	0.0369498139391519	1	1
C1H11ORF73	ENSGALG00000001823	536.03012113331	536.845090886965	532.770242118688	0.992409637645108	-0.0109923490612009	0.944865629331264	1
ENSGALG00000001824	ENSGALG00000001824	21.5647803400501	22.0601311946686	19.583376921576	0.887727128581579	-0.171811808784446	1	1
FAM13C	ENSGALG00000001825	2.09153870988344	0.816006802558458	7.19366633918338	8.81569408077089	3.1400741608632	0.0216608909046572	0.509338345769788
WWC1	ENSGALG00000001826	313.567409216719	320.513585740291	285.782703122429	0.891639904943048	-0.165466909676924	0.492065044275118	1
GLYR1	ENSGALG00000001827	478.820910566204	477.416686378278	484.437807317907	1.01470648416772	0.0210624711796588	0.837757684148024	1
SH2B2	ENSGALG00000001828	209.872624227014	200.666228614726	246.698206676167	1.22939574027586	0.29794939140832	0.490067956569473	1
EEF2	ENSGALG00000001830	20724.0347236202	19880.7662269934	24097.1087101272	1.21208148795638	0.277486694123268	0.339680453010444	1
PHYHIPL	ENSGALG00000001832	544.079341935999	539.455527869049	562.574598203801	1.04285630444103	0.0605403820645309	0.71182076055668	1
PRKRIP1	ENSGALG00000001833	362.877733515126	367.947462425359	342.598817874194	0.931107978339957	-0.102979611547412	0.794606073287718	1
SCNN1D	ENSGALG00000001835	0.487653932997676	0.415072415290254	0.777980003827366	1.87432355215255	0.906370017455177	0.618130881377807	1
PIAS4	ENSGALG00000001836	1117.80254725259	1132.51759393345	1058.94236052912	0.935033915765675	-0.0969093991710089	0.931757931163794	1
ORAI2	ENSGALG00000001837	359.727095312309	348.221304469319	405.750258684271	1.16520802569109	0.220587543584429	0.379951928461476	1
XPO7	ENSGALG00000001838	1329.99854010782	1309.75359085437	1410.97833712165	1.0772853359396	0.107400420934942	0.634878297569603	1
TEK	ENSGALG00000001840	4.94593996343107	5.28631813844991	3.58442726335574	0.678057424747953	-0.560520634371079	0.663147329272252	1
ROGDI	ENSGALG00000001841	102.732435546198	105.520276447107	91.5810719425606	0.867900227578219	-0.204398892599437	0.470016743557423	1
PRSS57	ENSGALG00000001842	33.4819018905134	31.089056154939	43.0532848328112	1.38483730796605	0.469716497012874	0.184183105834024	1
PIAS2	ENSGALG00000001843	202.347456477484	202.944383586157	199.959748042794	0.985293332633194	-0.0213748002321508	0.919509484078758	1
ALKBH4	ENSGALG00000001844	23.5125985881133	22.017585060149	29.4926526999703	1.33950442881907	0.421699351187571	0.443909499102903	1
PHTF1	ENSGALG00000001845	1482.79474311193	1481.55466374446	1487.7550605818	1.00418506113144	0.00602516786796744	0.790670377747882	1
ENSGALG00000001846	ENSGALG00000001846	992.11825378192	932.880756934272	1229.06824117251	1.31749768878458	0.397800431022296	0.0922059316629653	1
BICC1	ENSGALG00000001847	85.8431593150389	89.4762613415437	71.3107512090195	0.796979557927842	-0.32738537450392	0.389828210378445	1
UBE2J2	ENSGALG00000001848	564.332429846073	557.281676486088	592.535443286013	1.06326022958841	0.0884947351475277	0.916040617026451	1
BSN	ENSGALG00000001849	4322.16110769333	4148.08571544991	5018.46267666699	1.20982617547542	0.274799779901421	0.259956352990911	1
RARS	ENSGALG00000001850	731.954125519363	736.606919731048	713.342948672621	0.968417387299428	-0.04629911267415	0.912934626005133	1
KATNAL2	ENSGALG00000001851	7.82482443339825	7.8595938847317	7.68574662806446	0.977880885549956	-0.0322693518899297	0.978642522258018	1
LRWD1	ENSGALG00000001852	403.373610572492	408.431669711766	383.141374015394	0.938079493898649	-0.0922179113855824	0.832626435955978	1
ENSGALG00000001854	ENSGALG00000001854	2130.31626189802	1913.66089115482	2996.93774487079	1.5660756609089	0.647153914404959	0.0732576133212516	0.918024627861843
MOB3B	ENSGALG00000001856	1.8430685076431	2.24050107139235	0.253338252646135	0.113072140817455	-3.14468457895899	0.301355767034385	1
FAM132A	ENSGALG00000001857	9.47982941931289	9.46295356636953	9.54733283108637	1.00891680003765	0.0128072080199297	0.867677911383648	1
B3GALT6	ENSGALG00000001859	34.9396531353963	34.2513984083531	37.6926720435692	1.10047104045763	0.138121180360877	0.873664121715315	1
RSBN1	ENSGALG00000001860	129.973539330808	135.380192199195	108.346927857261	0.800315955364003	-0.321358423328212	0.233858119217583	1
POLR2J	ENSGALG00000001861	306.437760739326	302.433027544193	322.456693519859	1.06620859546413	0.0924897178358098	0.653740962917401	1
ST6GALNAC1	ENSGALG00000001862	17.7994598311383	17.6128072264714	18.5460702498062	1.05298774984218	0.0744886525604629	0.835802029991249	1
VTG2	ENSGALG00000001863	24.8139708245952	21.0471700844024	39.8811737853663	1.8948473179737	0.922081604345454	0.0493771178941749	0.772979121698056
C9orf72	ENSGALG00000001864	115.472851947286	117.651424977385	106.758559826892	0.907414082297884	-0.140167045620047	0.799940552784752	1
GPR151	ENSGALG00000001866	7.30760890946011	8.54737707985181	2.34853622789329	0.27476689117055	-1.86371992196057	0.0678132162556843	0.883978521650363
SKOR1	ENSGALG00000001867	74.8775869491079	85.4606241348909	32.5454382059757	0.380823783297043	-1.3928045138958	0.55852203877677	1
LINGO2	ENSGALG00000001869	35.6306289783937	33.9643522177158	42.2957360211052	1.24529788614793	0.316490888850166	0.812990484945954	1
CCSER2	ENSGALG00000001870	770.885309422109	774.661263088311	755.781494757299	0.975628356249873	-0.0355964047867262	0.827674563135103	1
ENSGALG00000001871	ENSGALG00000001871	0.436557870751603	0.366387913545121	0.717237699577533	1.95759104779859	0.969079408999236	0.726524349575131	1
SDF4	ENSGALG00000001872	463.999626546161	487.415290126648	370.336972224214	0.75979760940201	-0.396312922117503	0.172142298181885	1
ENSGALG00000001874	ENSGALG00000001874	3.16381274345862	3.19496570920653	3.03920088046699	0.951246791697734	-0.0721084120893918	1	1
TNFRSF4	ENSGALG00000001875	2.85183626289136	2.38154459172307	4.73300294756451	1.98736692313627	0.990858258757167	0.364290420821984	1
ENSGALG00000001876	ENSGALG00000001876	664.162875836913	667.894071900786	649.23809158142	0.972067456346374	-0.0408716621678261	0.696883458572126	1
GRID1	ENSGALG00000001879	674.825133205193	692.27988973619	605.006107081206	0.87393280673191	-0.194405734064468	0.55896638096505	1
AMY2A	ENSGALG00000001880	47.3478472878362	53.5884098597102	22.38559700034	0.417732062939422	-1.2593502133727	0.28219131128885	1
DNLZ	ENSGALG00000001881	169.665852660212	167.277541654631	179.219096682538	1.07138767649134	0.0994806068383948	0.549528744161898	1
TNFRSF18	ENSGALG00000001882	4.32996080832804	4.26001173427683	4.60975710453292	1.08209962602731	0.113833330365215	0.798354957257654	1
ST6GALNAC2	ENSGALG00000001883	10.657565711344	9.09608223853041	16.9034996025984	1.85832748202256	0.894004761708922	0.0597264987013228	0.838847323514355
MMP24	ENSGALG00000001884	191.898931926077	198.754838852236	164.475304221443	0.827528553122279	-0.273119003224625	0.409792327080063	1
ENSGALG00000001885	ENSGALG00000001885	0.267891059922414	0.334863824903017	0	0	-Inf	1	1
ENSGALG00000001886	ENSGALG00000001886	44.967996949195	41.5946045034926	58.4615667320046	1.40550841701346	0.491092093453022	0.232278239911542	1
CARD9	ENSGALG00000001889	93.5083710675234	99.370210434203	70.0610136008051	0.705050470303626	-0.504201559857406	0.355478330043124	1
CYGB	ENSGALG00000001892	165.133374426323	182.159858727887	97.0274372200691	0.532649936696593	-0.908740405266097	0.175349536867592	1
ENSGALG00000001894	ENSGALG00000001894	0.115889627133223	0.144862033916529	0	0	-Inf	1	1
PANK3	ENSGALG00000001895	294.17265152199	304.703200388178	252.050456057236	0.827199897264404	-0.273692088412638	0.278146105299881	1
NTNG1	ENSGALG00000001896	303.330992357933	359.233369150794	79.7214851864898	0.22192115775588	-2.17188087559775	0.0260510035581245	0.567549326009366
MISP	ENSGALG00000001898	9.38083887837103	7.6642591862496	16.2471576468567	2.119860152434	1.08396909306923	0.113169995863303	1
PHF24	ENSGALG00000001900	479.007743841957	550.583708541446	192.703885044001	0.349999249985971	-1.51457626438027	0.454109863526301	1
ARIH1	ENSGALG00000001901	650.217390473081	639.501219007049	693.08207633721	1.08378538732632	0.116079100516734	0.693166520253351	1
MAP1LC3A	ENSGALG00000001903	573.758024782731	598.743267396633	473.817054327122	0.791352621612437	-0.337607401336769	0.284162622977422	1
DTX2	ENSGALG00000001905	157.80238977327	160.413733155638	147.357016243795	0.918605990553342	-0.122481902975121	0.810180948269658	1
WAPAL	ENSGALG00000001907	396.760370800114	408.941472829722	348.035962681682	0.851065459987227	-0.232657993332224	0.358613853749323	1
ENSGALG00000001908	ENSGALG00000001908	0.589622791283297	0.366218270901057	1.48324087281226	4.05015530536704	2.01797722996935	0.360786375719162	1
SNAPC4	ENSGALG00000001910	289.394055031007	306.005169431835	222.949597427699	0.728581147310857	-0.456838430348839	0.215620320395066	1
EPHA10	ENSGALG00000001912	37.8007402137115	12.4117658204594	139.35663778672	11.2277849745607	3.48900143478868	2.29689488547194e-21	4.34629934703428e-18
DYNLRB1	ENSGALG00000001913	1554.91404742116	1552.78240780244	1563.44060589605	1.00686393537179	0.00986873495597466	0.991871313254413	1
VAV3	ENSGALG00000001915	136.438269308181	96.3422819141503	296.822218884302	3.08091331227547	1.62335808980676	1.30380388882331e-07	3.28949721150122e-05
SLIT3	ENSGALG00000001916	338.262226050326	392.066930262893	123.043409200059	0.313832664023855	-1.67193257759481	0.0789400115421096	0.950085399120608
SSC4D	ENSGALG00000001917	378.765014622233	404.912576854262	274.174765694118	0.677120893167022	-0.562514659311824	0.608080417279413	1
DNAJB5	ENSGALG00000001918	97.8499508118075	90.4243990597163	127.552157820172	1.41059447612073	0.496303295250904	0.120626088435796	1
ENSGALG00000001919	ENSGALG00000001919	268.185191548393	268.02183182037	268.838630460489	1.00304750786371	0.00438993868810046	0.768504195507309	1
SDCCAG3	ENSGALG00000001921	80.2342456618477	78.1536023049007	88.5568190896357	1.13311244111498	0.180291029905194	0.443172973447906	1
GNB1L	ENSGALG00000001925	198.248371556301	199.412643704921	193.591282961818	0.970807464186085	-0.042742893997357	0.97140245307076	1
HSPB1	ENSGALG00000001926	163.707228236101	186.500506759683	72.5341141417749	0.388921807248704	-1.36244796444151	0.115968662927216	1
SRRM3	ENSGALG00000001932	906.710096506304	885.557433816688	991.32074726477	1.11943134280094	0.162766047227526	0.386718058630095	1
CORO2A	ENSGALG00000001933	159.037513079341	150.71762001111	192.317085352262	1.27600930361086	0.351638848087354	0.398468845293954	1
OPN4-2	ENSGALG00000001934	0.459671051361617	0.574588814202021	0	0	-Inf	0.918484495625966	1
TTLL10	ENSGALG00000001935	0	0	0	NA	NA	NA	NA
MYO7B	ENSGALG00000001936	0.607112023892696	0.75889002986587	0	0	-Inf	0.694468468289895	1
HEXA	ENSGALG00000001937	224.916646376939	215.056093656688	264.358857257943	1.22925536664849	0.297784653649685	0.252289732993972	1
SLC25A24	ENSGALG00000001938	662.153932916805	634.605985717939	772.345721712272	1.21704764703489	0.283385650217088	0.312182368906265	1
HIPK1	ENSGALG00000001939	599.380769707363	598.169979770909	604.223929453179	1.0101207848722	0.0145278130933423	0.917214878150089	1
SPDL1	ENSGALG00000001942	299.477381761631	303.483120701199	283.454426003361	0.934003925320256	-0.0984994817531026	0.785883238016058	1
RHBDF2	ENSGALG00000001943	285.030597359365	287.954235852696	273.336043386041	0.949234320435096	-0.0751638314536972	0.848164098714717	1
TBC1D2	ENSGALG00000001944	102.856847057593	100.788818810139	111.128960047407	1.10259214622553	0.140899230247595	0.63179866879556	1
RFT1	ENSGALG00000001945	415.707175559888	419.717391904088	399.666310183089	0.952227184034391	-0.0706222795702968	0.891032220721558	1
RSPO1	ENSGALG00000001946	27.1835531574811	26.229694176181	30.9989890826812	1.18182807906434	0.241020181436858	0.645148026555588	1
IKBKAP	ENSGALG00000001947	342.859767794933	341.999660822138	346.300195686112	1.01257467581587	0.0180283084481291	0.832969946067357	1
ENSGALG00000001948	ENSGALG00000001948	1858.05181849971	1869.23948819899	1813.3011397026	0.970074274136862	-0.0438328828178734	0.768671022973858	1
MDH2	ENSGALG00000001949	1860.14810026951	1816.05491901512	2036.52082528707	1.12139825947087	0.165298735702764	0.546094964754594	1
PMPCA	ENSGALG00000001950	531.284868435149	540.408987472924	494.788392284051	0.915581353666591	-0.12724001299711	0.691513946048054	1
ENSGALG00000001951	ENSGALG00000001951	10.5391291723687	10.9212329031328	9.0107142493125	0.825063830176878	-0.277422358659303	0.52344154988648	1
APTX	ENSGALG00000001954	93.4706530318382	88.698322151506	112.559976553167	1.26902035825326	0.343715213793221	0.291458277532082	1
AANAT	ENSGALG00000001955	23.8616047246775	26.8504847420868	11.9060846550404	0.443421590686525	-1.17324907655848	0.28688239849735	1
OLFML3	ENSGALG00000001956	154.599581350772	177.726023825011	62.0938114538136	0.349379399355443	-1.51713355052489	0.179082849602186	1
ITCH	ENSGALG00000001957	313.668607107544	314.532482065645	310.213107275142	0.986267317250872	-0.0199493681591181	0.979694011276971	1
HENMT1	ENSGALG00000001959	27.7018569119894	27.2355378726505	29.5671330693447	1.0856085606826	0.118504002440557	0.715150411209178	1
PTBP1	ENSGALG00000001962	2647.53546566399	2590.42989641289	2875.95774266839	1.11022411633331	0.150850936832729	0.515071996247404	1
STYXL1	ENSGALG00000001963	7.72696385733256	7.59647025745516	8.24893825684217	1.08589094372438	0.118879220224831	1	1
INPP5E	ENSGALG00000001964	248.546667166066	243.372859657524	269.241897200236	1.10629384714103	0.145734636483149	0.696806876062315	1
AARS	ENSGALG00000001965	1458.94466030284	1418.99996739281	1618.72343194296	1.14074944971078	0.189981957838164	0.613945727089287	1
ENSGALG00000001966	ENSGALG00000001966	2238.09248436324	2131.98221937304	2662.53354432402	1.24885354114586	0.320604295319064	0.116966010455987	1
ABCA3	ENSGALG00000001967	2715.16698978892	2702.04798468745	2767.64301019481	1.02427604020324	0.0346045709676222	0.864304978931891	1
SYT6	ENSGALG00000001968	1.04292048659211	1.2403160450786	0.253338252646135	0.204252983464453	-2.2915709433319	0.693959399250583	1
ENSGALG00000001969	ENSGALG00000001969	1882.4101777894	1820.23704929154	2131.10269178082	1.1707830541139	0.22747376947668	0.300577124928298	1
UBE2O	ENSGALG00000001971	3195.67198125407	3193.39639415106	3204.7743296661	1.00356295746306	0.00513112549043115	0.935559362136166	1
PRPF38B	ENSGALG00000001972	1176.20304033318	1158.04437937185	1248.83768417849	1.07840226715308	0.108895434650829	0.390215981905169	1
GNL2	ENSGALG00000001973	786.010267000285	779.122293789134	813.562159844887	1.04420341495847	0.0624027819900017	0.648778531715757	1
TMEM120A	ENSGALG00000001975	469.052406501791	472.62052243799	454.779942756995	0.962251787990574	-0.0555136481313332	0.811341448447518	1
TRIM33	ENSGALG00000001976	753.100692383832	754.295090550907	748.323099715534	0.992082686325041	-0.0114677261101757	1	1
LDB3	ENSGALG00000001977	202.113299330173	200.26385824729	209.511063661702	1.04617510865587	0.065124349907803	0.670473870768864	1
MED16	ENSGALG00000001978	479.669781252222	475.621169017851	495.864230189708	1.04256131242783	0.0601322302258346	0.723739217640807	1
FBLN7	ENSGALG00000001979	16.4244244568519	16.7049564234773	15.3022965903503	0.91603331385195	-0.126528028382776	0.991542957183123	1
PARP6	ENSGALG00000001981	1180.58242528895	1154.03572771464	1286.76921558621	1.11501679253417	0.157065437789832	0.391636902930669	1
FNDC7	ENSGALG00000001983	14.726790507894	13.6752706494814	18.9328699415447	1.38446034647678	0.469323732823247	0.540413399284825	1
PIGQ	ENSGALG00000001985	76.6013435892304	77.9606041494226	71.1643013484619	0.912823882329919	-0.131591557349056	0.75052379131627	1
VCP	ENSGALG00000001986	2925.21239417088	2895.80257254164	3042.85168068788	1.05078008754484	0.0714607665353585	0.82600938211434	1
TXNRD2	ENSGALG00000001988	101.819990952599	107.356808762541	79.6727197128326	0.742130104566149	-0.430255963623157	0.221114832300731	1
PRUNE	ENSGALG00000001989	0.618857979081072	0.555751531257001	0.871283770377356	1.56775775031457	0.648702651659635	0.63261870134359	1
PKM	ENSGALG00000001992	10355.1606752793	9529.33206184589	13658.4751290129	1.43330876082065	0.519349425875394	0.0536406387735515	0.801422578954225
PRR35	ENSGALG00000001994	20.8327024846227	25.4385584727426	2.40927853214313	0.0947097114297834	-3.40034382413126	0.0128652520459834	0.385651852419994
ENSGALG00000001995	ENSGALG00000001995	277.599136447425	281.662539108726	261.345525802218	0.927867534778327	-0.108009238413023	0.59957768265876	1
DNALI1	ENSGALG00000001996	20.4989021740059	17.2753972788189	33.3929217547539	1.93297561936225	0.950823440939213	0.017309019670839	0.459820755995942
R3HDM4	ENSGALG00000001998	329.531589964267	326.563276018883	341.404845745805	1.04544776102156	0.0641209750809797	0.420550447706948	1
GRAMD2	ENSGALG00000002000	69.4470331295662	71.9593364151087	59.3978199873962	0.825435905144408	-0.27677190024589	0.601734533106568	1
STXBP3	ENSGALG00000002001	171.430130397338	176.173511820115	152.456604706231	0.865377565169386	-0.208598375373707	0.53724161501363	1
BCAS2	ENSGALG00000002002	398.021885942741	391.624516585452	423.611363371899	1.0816773348751	0.113270206374287	0.55417217699153	1
BMPR1A	ENSGALG00000002003	63.6901846192279	63.7169864824715	63.5829771662534	0.997896803919706	-0.00303746586905975	0.707173926930381	1
ENSGALG00000002005	ENSGALG00000002005	495.694632879443	554.858713029972	259.038312277326	0.466854545480181	-1.0989549650835	0.00137643785293403	0.0832041505770587
PDILT	ENSGALG00000002006	0	0	0	NA	NA	NA	NA
GPR17	ENSGALG00000002007	9.25980162335519	9.17766486546516	9.58834865491531	1.0447481789181	0.0631552439265368	0.755241104185444	1
RNF157	ENSGALG00000002008	515.302636791195	521.306709413842	491.286346300607	0.94241324239431	-0.0855682834329385	1	1
FANCG	ENSGALG00000002009	163.701820616818	157.943252642081	186.736092515764	1.18229863822629	0.241594493611744	0.366278275653099	1
SNIP1	ENSGALG00000002010	716.614780140063	721.879972213149	695.554011847721	0.96353138834879	-0.0535964298427105	0.960110885022553	1
MMRN2	ENSGALG00000002012	11.3642834206218	11.7924266895314	9.6517103449837	0.818466851572792	-0.289004107069993	0.743887216591637	1
MEAF6	ENSGALG00000002013	339.17140714949	330.033759188512	375.721998993399	1.13843504954531	0.18705198460423	0.47716008827654	1
SMU1	ENSGALG00000002014	534.011311704707	535.790476382971	526.89465299165	0.983396824349371	-0.0241543985683823	0.800531409448748	1
SNCG1	ENSGALG00000002015	665.671430789553	552.563325796798	1118.10385076057	2.02348545146073	1.01684247629623	0.055405848062297	0.811939717296275
PRKCD	ENSGALG00000002016	109.922601364479	123.653595686312	54.9986240771485	0.444779820367461	-1.16883676032462	0.000767700706696869	0.0525857615293086
CAPN15	ENSGALG00000002018	847.912933535075	885.378310542457	698.051425505546	0.788421646649398	-0.34296070779437	0.354483583660843	1
ENSGALG00000002020	ENSGALG00000002020	274.962220256459	276.804985213833	267.591160426962	0.966713660233564	-0.0488394669588596	0.689285873067223	1
ZC3H12A	ENSGALG00000002021	37.6152334280227	37.5650239534817	37.8160713261868	1.00668300845531	0.00960946872265479	0.836113101113057	1
CKI	ENSGALG00000002022	141.693231028788	153.707449898793	93.6363555487689	0.609185537919097	-0.715046402274334	0.084212668865293	0.976118974948549
PIGO	ENSGALG00000002023	117.321491199308	115.978767359006	122.692386560512	1.05788662316719	0.0811850178496901	0.846117339570388	1
COMT	ENSGALG00000002024	108.80180654766	116.473734337725	78.1140953874006	0.670658460738475	-0.576349847751177	0.132522056071894	1
ENSGALG00000002026	ENSGALG00000002026	23.2323543911747	24.127085054308	19.6534317386413	0.814579618482841	-0.295872377626306	0.677458955708307	1
GPRC5B	ENSGALG00000002028	41.3177572111903	39.3326707403104	49.2581030947097	1.25234575144746	0.324632920924897	0.416521867236665	1
TMEM259	ENSGALG00000002029	425.869269488482	426.447757535316	423.555317301149	0.993217363245421	-0.00981861221966536	0.879326499556281	1
AHCY	ENSGALG00000002030	1585.97261231011	1659.58559806795	1291.52066927877	0.778218773880855	-0.361752310338475	0.166692615039084	1
NDUFB6	ENSGALG00000002033	295.240069215131	291.181453421652	311.474532389048	1.06969220988814	0.0971957394803308	0.503043479022177	1
DENND2C	ENSGALG00000002038	42.3724064957112	43.8934734394151	36.2881387208957	0.826731991738662	-0.274508379584107	0.706022364353482	1
ARVCF	ENSGALG00000002040	756.874289630377	760.508709030247	742.336612030898	0.976105340039404	-0.0348912448945237	0.702348603299435	1
AGRN	ENSGALG00000002041	10710.3419534905	10976.5193807693	9645.63224437515	0.878751442945944	-0.186472941735761	0.529707295353459	1
KNOP1	ENSGALG00000002042	1461.7396873017	1416.86748953519	1641.22847836776	1.1583500154317	0.212071254387467	0.23441053117732	1
WDR33	ENSGALG00000002043	741.647509785364	730.203622143477	787.42306035291	1.07836093450409	0.108840138447994	0.668162642155495	1
FAM86A	ENSGALG00000002044	264.837539310762	274.064850039385	227.92829639627	0.83165826031144	-0.265937267765784	0.639329678664677	1
EIF2B	ENSGALG00000002045	1528.38528514054	1519.30619979167	1564.70162653601	1.02987905054989	0.0424749166145654	0.816824348110796	1
ENSGALG00000002046	ENSGALG00000002046	15.0388769208203	15.5903510346109	12.8329804656579	0.823136081873229	-0.280797136397871	0.895902941154339	1
GPRIN2	ENSGALG00000002048	50.3781665842446	50.8986744944055	48.2961349436009	0.948868225417331	-0.0757203487760376	0.877684621920671	1
EXOC7	ENSGALG00000002050	609.881156877994	611.953700081573	601.59098406368	0.983066176384731	-0.0246395581500103	0.996009318243722	1
DNASE1	ENSGALG00000002051	0.493787844921029	0.399413863556947	0.871283770377356	2.18140592972465	1.12525826072062	0.618946859787846	1
POR	ENSGALG00000002053	1064.07654720733	1057.07980850872	1092.06350200174	1.03309465681912	0.0469724465235696	0.684271474534759	1
RALY	ENSGALG00000002054	204.142245274858	213.308465704004	167.477363558275	0.785141663297483	-0.348975111586594	0.251893978755603	1
hairy1	ENSGALG00000002055	172.658745355787	171.811646926064	176.047139074679	1.02465195011161	0.0351339437608787	0.829571324160529	1
C15H22ORF25	ENSGALG00000002056	178.182403358522	173.939834169989	195.152680112655	1.12195507742025	0.166014912238606	0.682454498200023	1
POLR2D	ENSGALG00000002057	198.684837034852	199.008146279811	197.391600055013	0.991876984661096	-0.0117668902271481	0.961800040493278	1
TAF15	ENSGALG00000002060	2693.35419404868	2666.89865415105	2799.17635363921	1.04959982235631	0.0698393808939971	0.641273653134194	1
SRP68	ENSGALG00000002062	1092.87245223133	1115.59342545508	1001.98855933637	0.898166425575374	-0.154945301250419	0.682968975038005	1
STOML2	ENSGALG00000002064	568.783574861008	562.288117944588	594.765402526687	1.05775915148415	0.0810111676074631	0.698316336789407	1
NCOA4	ENSGALG00000002066	807.148816041581	804.166363289402	819.078627050297	1.0185437546777	0.0265079570349302	0.961745976513712	1
ENSGALG00000002067	ENSGALG00000002067	107.029894441144	107.483888833908	105.213916870088	0.978880816572171	-0.0307948793969463	0.883995433336503	1
FAM214B	ENSGALG00000002069	121.724208969228	115.811422769976	145.375353766235	1.25527646832368	0.328005145493109	0.335189087303457	1
SAP130	ENSGALG00000002070	1737.10062552293	1661.81439514845	2038.24554702089	1.2265181677156	0.294568603874385	0.258329383220809	1
ENSGALG00000002074	ENSGALG00000002074	1.36631250797569	1.58122150864654	0.506676505292269	0.320433603085733	-1.64190264731827	0.603067139060993	1
C16orf89	ENSGALG00000002075	1.01411673288067	1.26764591610084	0	0	-Inf	0.430190603534912	1
DGCR8	ENSGALG00000002076	489.491421710907	496.813310995261	460.203864573492	0.926311462250417	-0.110430729164359	0.579399308109681	1
MYO9A	ENSGALG00000002078	7764.00816916734	8315.26747121354	5558.97096098254	0.668525814741021	-0.580944824651325	0.455470919538182	1
DOCK2	ENSGALG00000002080	2.82586933996831	2.80484501942562	2.90996662213907	1.03747857795543	0.0530815477400145	1	1
MMP28	ENSGALG00000002081	216.640950329889	246.332347029028	97.8753635333344	0.397330536219836	-1.33158842111901	0.113904826761996	1
AMPD1	ENSGALG00000002082	3.56577827822197	3.1873116060873	5.07964496676064	1.59370830171084	0.67238759533496	0.522077152568587	1
PLIN3	ENSGALG00000002083	0.289555495216012	0.361944369020015	0	0	-Inf	1	1
NAGPA	ENSGALG00000002084	51.6931207519357	52.5057930987765	48.4424313645725	0.922611173084086	-0.116205330930143	0.772685212686553	1
CDH1-A	ENSGALG00000002085	675.697104239987	670.395861827626	696.902073889429	1.03953814987691	0.0559427044476468	0.795365028624919	1
RASL10B	ENSGALG00000002086	39.6235699530947	47.7006747044476	7.31515094768305	0.153355293043706	-2.70505013293765	0.0416017788599655	0.71475289847942
NCBP1	ENSGALG00000002087	823.085641797142	820.146776684684	834.84110224697	1.01791670220504	0.0256195081399774	1	1
GALR2	ENSGALG00000002088	9.94433899199923	10.3251863466163	8.42094957353095	0.815573616866547	-0.294112988771989	0.877823001097276	1
ENSGALG00000002089	ENSGALG00000002089	177.85784599672	174.717656996263	190.418601998549	1.08986467236464	0.124149007819527	0.852172940270286	1
GPSM2	ENSGALG00000002090	184.649277026275	174.894106069531	223.669960853251	1.27888792755731	0.354889842451303	0.365602153303258	1
ZDHHC1	ENSGALG00000002091	32.7287561309194	30.2687945679924	42.5686023826275	1.406352746787	0.4919585021004	0.143413509462774	1
NR2E3	ENSGALG00000002093	15.113081026813	17.0809578681277	7.24157366155395	0.423955946584611	-1.23801373327305	0.467768046714799	1
TRMT2A	ENSGALG00000002094	227.955349055301	225.741615637273	236.810282727411	1.04903246155517	0.0690593217665324	0.783365107431229	1
CHMP4B	ENSGALG00000002095	1465.49869655056	1461.71412556048	1480.63698051085	1.01294566059086	0.0185567829260102	0.951826971446327	1
ENSGALG00000002097	ENSGALG00000002097	1.03517361728258	1.23063245844169	0.253338252646135	0.205860207008459	-2.28026311241513	0.754346085574386	1
GRIK3	ENSGALG00000002098	392.303794644956	382.78403992813	430.38281351226	1.12434889812299	0.16908978954958	0.484947554426901	1
PFKFB4	ENSGALG00000002099	292.212513122101	294.579417874853	282.744894111092	0.959825693698706	-0.0591556616253382	0.777806438383201	1
ENSGALG00000002102	ENSGALG00000002102	0	0	0	NA	NA	NA	NA
TPPP3	ENSGALG00000002103	929.734998042291	846.891651323137	1261.10838491891	1.4891023933801	0.574442959657246	0.0370102599173404	0.680754938795502
FOXI1	ENSGALG00000002105	0.710106821894439	0.693138526411207	0.777980003827366	1.1224019069542	0.166589365202877	0.831752838838124	1
CLCC1	ENSGALG00000002106	188.972375213824	193.429501894608	171.143868490687	0.884786792161292	-0.176598245284031	0.495840416495916	1
RANBP1	ENSGALG00000002107	560.7847534779	548.987249395896	607.974769805917	1.10744788786066	0.147238812826476	0.821814620417033	1
EVPL	ENSGALG00000002108	158.836270891778	189.220103499881	37.3009404593658	0.197129902000023	-2.342781464142	6.13784251650169e-05	0.00671667506253374
KCTD19	ENSGALG00000002109	11.4322925872622	11.4328136396987	11.4302083775163	0.999772124145074	-0.000328792829235913	0.797618796942261	1
TSTD2	ENSGALG00000002110	49.5140538368345	49.0037153203648	51.5554079027134	1.05207141061992	0.0732326326251961	0.97584029469552	1
SEC14L5	ENSGALG00000002111	375.997182382408	365.587400483081	417.636309979718	1.14237063265271	0.192030797057667	0.714034607445552	1
CSF3R	ENSGALG00000002112	6.91402787015111	7.86539709123096	3.1085509858317	0.395218569358359	-1.33927736129513	0.354205697208379	1
SLP76	ENSGALG00000002113	0.159974690007518	0.136633799347863	0.253338252646135	1.85414043856855	0.890750522471013	0.651277767260131	1
ZMYND10	ENSGALG00000002114	131.48931488817	135.126836368278	116.939228967739	0.865403439543493	-0.208555240128853	0.935648590405405	1
C18H17ORF106	ENSGALG00000002116	47.5348038742251	47.8132638140212	46.4209641150405	0.970880471485982	-0.0426344035776299	0.961429331043101	1
PARG	ENSGALG00000002117	1277.24282479639	1266.02944417975	1322.09634726294	1.04428562332491	0.0625163584565011	0.996585120570746	1
CO6	ENSGALG00000002118	1.61758978513349	2.02198723141686	0	0	-Inf	0.159105890237564	1
C16orf62	ENSGALG00000002119	218.608290119532	221.195356092627	208.260026227153	0.941520789161335	-0.0869351444038462	0.804386548728216	1
PLEKHN1	ENSGALG00000002121	1.80756105150298	2.25945131437872	0	0	-Inf	0.126766952467896	1
OSCP1	ENSGALG00000002123	94.8487207434532	88.1999362006378	121.443858914715	1.37691549615698	0.461440021334748	0.202275718504609	1
ZDHHC8	ENSGALG00000002124	301.955915907989	301.552637561114	303.569029295487	1.00668669904757	0.00961475776532982	0.950903081046523	1
TMOD1	ENSGALG00000002125	161.227523905531	162.372720204536	156.646738709512	0.964735569572211	-0.0517945356619689	0.656716009747586	1
LSM10	ENSGALG00000002127	45.1008558328556	42.9828806712924	53.5727564791084	1.24637426906775	0.317737354918238	0.276311453388917	1
ENSGALG00000002128	ENSGALG00000002128	8.82989783838588	7.766007156228	13.0854605670174	1.68496632874249	0.752719761827549	0.175471995884596	1
WDR47	ENSGALG00000002129	979.999558087364	922.156536428315	1211.37164472356	1.31362908234152	0.393557972305581	0.209157274192547	1
STK40	ENSGALG00000002130	1380.56833248728	1396.18886122668	1318.08621752968	0.944060115457172	-0.0830493650560071	0.909715482588545	1
NPRL2	ENSGALG00000002131	159.861982137906	159.991849382214	159.342513160674	0.995941441866904	-0.00586717589901912	0.911879836968417	1
KCNIP1	ENSGALG00000002132	3.30296188837252	3.73007488915285	1.59450988525121	0.427473960345431	-1.22609155424485	0.395097229592195	1
THUMPD1	ENSGALG00000002134	287.222686821545	283.088283744606	303.7602991293	1.0730232106792	0.101681283521837	0.775351668689647	1
AP3B2	ENSGALG00000002136	2220.83379920657	2282.27643840637	1975.06324240737	0.865391768135891	-0.20857469740698	0.697354844830157	1
PGAM5	ENSGALG00000002137	675.517151891185	668.370957837758	704.101928104893	1.05345978883153	0.0751352467033839	0.818449102682303	1
HYAL2	ENSGALG00000002138	780.104699260694	762.931207758529	848.798665269354	1.11254941027134	0.153869410119923	0.449109775304727	1
CSDE1	ENSGALG00000002139	2924.76133277612	2958.38341622137	2790.27299899514	0.94317490548911	-0.0844027610141695	0.651757604198025	1
AP2B1	ENSGALG00000002140	2087.90057668229	2070.36300180631	2158.05087618622	1.0423538646621	0.0598451357031027	0.880138789817898	1
UGGT1	ENSGALG00000002141	452.64456884207	458.627607049309	428.712416013111	0.9347723717971	-0.0973130005402073	0.677684637085861	1
DGKQ	ENSGALG00000002142	38.0476985142804	36.2303802289297	45.3169716556832	1.25080033301715	0.322851508483464	0.642900675530932	1
ANKLE2	ENSGALG00000002143	310.380325398004	316.261739788173	286.854667837329	0.907016662937034	-0.140799039926501	0.529665139685159	1
THRAP3	ENSGALG00000002144	3870.78597291484	3866.20497719854	3889.10995578006	1.0059244087462	0.00852189637165275	0.841493638281592	1
CAMSAP2	ENSGALG00000002145	1448.60066270697	1419.0091060507	1566.96688933207	1.10426838182396	0.143090847904932	0.697244071441813	1
SIKE1	ENSGALG00000002147	685.086848307565	686.875963992463	677.930385567975	0.98697642821494	-0.0189124654270653	0.92562469447163	1
ENSGALG00000002150	ENSGALG00000002150	144.450307366587	153.21999596155	109.371552986738	0.713820362024968	-0.486367039432822	0.191573402705355	1
PEX12	ENSGALG00000002151	73.6714513018111	71.7763431927605	81.2518837380134	1.1320148132903	0.178892837074943	0.726623214040166	1
GABRP	ENSGALG00000002152	9.95838483965132	11.1177294523606	5.32100638881413	0.478605493290208	-1.06309113909524	0.276407585590157	1
HS6ST1	ENSGALG00000002155	757.492674523061	764.97219560437	727.574590197822	0.951112464451075	-0.072312152000565	0.74363957863298	1
RPS17L	ENSGALG00000002157	1911.39570488318	1854.11094827381	2140.53473132064	1.15448039035285	0.207243668148001	0.245636472946189	1
GOLGA3	ENSGALG00000002158	442.405808282486	454.436544122957	394.282864920601	0.867630189560457	-0.204847841817927	0.448846788386926	1
ACOX1	ENSGALG00000002159	450.650025358007	454.72548689666	434.348179203395	0.955187671946139	-0.0661438781935046	0.88879228931249	1
B2M	ENSGALG00000002160	50.227345735348	49.2223778891038	54.247217120325	1.10208444708913	0.140234774479783	0.86980615283478	1
ACO1	ENSGALG00000002162	416.039158894701	418.296571824165	407.009507176845	0.973016597773926	-0.0394636800948512	0.91023515060393	1
DDX59	ENSGALG00000002164	160.301467333542	157.539141334279	171.350771330593	1.08767110115833	0.121242368663345	0.788985830491937	1
UNC13B	ENSGALG00000002165	186.101669542295	208.773863434063	95.4128939752249	0.457015511452463	-1.12968496261108	0.000957386388267433	0.0627398924051619
PATL2	ENSGALG00000002167	26.9967451763069	27.4062385021433	25.3587718729614	0.925291950260823	-0.112019454946797	0.917446053352107	1
PLEKHB2	ENSGALG00000002169	506.128089364405	508.236061745724	497.69619983913	0.979261877108069	-0.0302333736863224	0.868500924152938	1
ENSGALG00000002170	ENSGALG00000002170	0.507493146658528	0.63436643332316	0	0	-Inf	0.813937744399467	1
FAM168B	ENSGALG00000002172	831.220342645301	831.523798081836	830.006520899162	0.99817530516123	-0.00263488285534244	0.800902910370545	1
KIF14	ENSGALG00000002175	58.5614864255382	56.2258267053967	67.9041253061041	1.20770345737907	0.272266255086493	0.528781441058748	1
FBF1	ENSGALG00000002179	996.986576567642	977.171027216829	1076.24877397089	1.10139243182051	0.139328600207089	0.4316667858203	1
CHFR	ENSGALG00000002180	238.521080929231	234.517731935047	254.534476905967	1.08535279957621	0.118164074436031	0.792717520655907	1
NR5A2	ENSGALG00000002182	14.0300755130909	14.1954091673273	13.3687408961451	0.941765097332671	-0.0865608388438255	0.772276875434457	1
PRR16	ENSGALG00000002183	6.15645319238242	6.67129344449194	4.09709218394433	0.614137605853184	-0.703366147696779	0.423517487210189	1
RANBP17	ENSGALG00000002184	92.6782850978732	100.529784846277	61.2722861042561	0.60949385495999	-0.714316419511013	0.0468249275985795	0.757303155969334
UNC45B	ENSGALG00000002186	0.207786310476124	0.259732888095154	0	0	-Inf	1	1
HSD17B4	ENSGALG00000002187	278.404824078769	282.973563473988	260.129866497893	0.919272681533748	-0.121435226904461	0.618273173315261	1
SNX1	ENSGALG00000002189	594.846812922392	607.795398398973	543.052471016069	0.893479076094609	-0.162494150923345	0.537970905287849	1
ENSGALG00000002191	ENSGALG00000002191	1220.23948010976	1304.12440111131	884.69979610355	0.678386046108524	-0.559821599834532	0.138417667419799	1
PTPRC	ENSGALG00000002192	8.23474338111163	9.07166697179845	4.88704901836433	0.538715655408973	-0.892404103494085	0.359524343351962	1
ARHGEF4	ENSGALG00000002193	26.1180127612956	25.8786098221197	27.0756245179989	1.04625498448746	0.0652344959686504	0.714750561569926	1
MRPL38	ENSGALG00000002194	286.144071695745	280.286842626065	309.572987974467	1.10448633647593	0.14337557132302	0.526656336419137	1
NPM1	ENSGALG00000002197	10103.4919495271	9862.80038965407	11066.258189019	1.12201988804593	0.166098248255923	0.598529751008424	1
FHOD1	ENSGALG00000002198	19.7820081663512	21.1730521479717	14.2178322398691	0.671506032314342	-0.574527735069497	0.367154893911135	1
KLHL17	ENSGALG00000002199	263.252532429612	260.134828910319	275.723346506786	1.05992476156217	0.0839618591529977	0.42373935744703	1
ACSM3	ENSGALG00000002200	0	0	0	NA	NA	NA	NA
PPL	ENSGALG00000002201	113.986307589069	110.532352725501	127.802127043341	1.1562418051548	0.209443140587284	0.736536586237233	1
FGF18	ENSGALG00000002203	95.405276838639	111.36218727851	31.5776350791567	0.283557963891129	-1.81828441908275	0.112882232095515	1
SLC7A4	ENSGALG00000002204	442.921194430433	455.917704182468	390.935155422295	0.857468687519612	-0.221844106033384	0.543780110843736	1
FBRSL1	ENSGALG00000002205	1964.75851189284	1900.08546552666	2223.45069735755	1.17018457206148	0.226736102626237	0.339479011987294	1
SNX22	ENSGALG00000002206	23.0975569327117	23.1495326359361	22.8896541198137	0.988773919533953	-0.0162874044922126	0.891655790308947	1
ATP6V1G3	ENSGALG00000002207	47.8602596205778	59.3911797443577	1.73657912545839	0.0292396805878127	-5.09592863829612	0.0516572698200099	0.79187846265081
ENSGALG00000002208	ENSGALG00000002208	0.389595249075092	0.486994061343865	0	0	-Inf	0.93256162972889	1
PPIB	ENSGALG00000002210	2227.01301933405	2277.03810827391	2026.9126635746	0.890153158267117	-0.167874509749577	0.684429338031187	1
RAD51D	ENSGALG00000002212	72.0315531907436	72.9066838794092	68.5310304360811	0.939982821731878	-0.0892937032339857	0.930025119209283	1
ENSGALG00000002213	ENSGALG00000002213	0.824291594749945	1.03036449343743	0	0	-Inf	0.62371365425581	1
ENSGALG00000002215	ENSGALG00000002215	0	0	0	NA	NA	NA	NA
NEK7	ENSGALG00000002216	292.793065403659	292.657485218592	293.335386143929	1.00231636284591	0.00333794074049655	0.928279759417265	1
WBP2	ENSGALG00000002219	272.038430293576	268.920674212591	284.509454617516	1.05796795077422	0.0812959242766769	0.681439659730459	1
UBN1	ENSGALG00000002221	1322.20588149334	1319.35317337971	1333.61671394788	1.01081101016465	0.0155132839020802	0.788809687857173	1
NOC2L	ENSGALG00000002222	723.529031201419	727.342297350663	708.275966604444	0.973786302796265	-0.038322886975823	0.93453491879149	1
LHX9	ENSGALG00000002223	27.9501702924727	24.0387782680171	43.5957383902953	1.81355882167681	0.858823539002817	0.258091630763815	1
C1orf53	ENSGALG00000002224	1.59677251687139	1.71481014033336	1.12462202302349	0.655828885409357	-0.60860864951641	0.850266059310107	1
RFFL	ENSGALG00000002225	150.018438603409	148.373164229551	156.599536098842	1.05544379882985	0.0778497588762855	0.814944476576698	1
DMXL1	ENSGALG00000002227	363.448847286524	374.72248902193	318.354280344899	0.849573456815579	-0.23518940209597	0.426885122532425	1
SAMD11	ENSGALG00000002228	1619.04388153238	1433.04650052849	2363.03340554794	1.64895794007834	0.72155460046473	0.0369977030485065	0.680754938795502
FBXW11	ENSGALG00000002229	957.763507773455	961.849304226867	941.420321959806	0.978760724598661	-0.0309718843196634	0.868265305648088	1
RERE	ENSGALG00000002232	4095.02620725949	4159.55519012021	3836.91027581658	0.922432832464881	-0.116484230649548	0.722633076427699	1
UNC13D	ENSGALG00000002234	59.0544706238505	57.8367402786418	63.9253920046851	1.10527307895829	0.144402859196791	0.538346930542917	1
TFCP2	ENSGALG00000002235	2151.25111422275	2135.88893529335	2212.69982994034	1.03596202657253	0.0509711216735546	0.715945207097728	1
ENSGALG00000002237	ENSGALG00000002237	187.499746944191	179.52250480272	219.408715510074	1.22217944625486	0.289456124121945	0.448159821553069	1
ENSGALG00000002239	ENSGALG00000002239	269.456347086212	268.480154571333	273.361117145726	1.01817997528416	0.0259925972687505	0.801745851667996	1
C3orf18	ENSGALG00000002240	28.486977944546	29.873286507935	22.94174369099	0.767968522140884	-0.380880916599702	0.414388328807225	1
GALNT9	ENSGALG00000002242	532.613472743004	341.352121319018	1297.65887843895	3.80152574832306	1.92657856270222	1.49061698055819e-07	3.58173965899839e-05
AGRP	ENSGALG00000002244	0	0	0	NA	NA	NA	NA
DENND1B	ENSGALG00000002246	15.0036719809566	15.2027241751402	14.2074632042223	0.934534037488796	-0.0976808842909067	0.906378334658686	1
ENSGALG00000002247	ENSGALG00000002247	33.2150463109595	34.5767952874232	27.7680504051045	0.803083402446054	-0.316378271469682	0.587192203307296	1
NAB1	ENSGALG00000002248	304.611604498999	347.195571142353	134.275737925583	0.38674380978935	-1.3705498947649	0.0315624894590782	0.629791975963701
AGO1	ENSGALG00000002249	1307.98744140489	1305.75740366842	1316.9075923508	1.00853924982623	0.0122672311276584	1	1
DTWD2	ENSGALG00000002250	100.275740825838	99.8901232135644	101.818211274934	1.01930208912895	0.027581684378906	0.850407134595521	1
ENSGALG00000002252	ENSGALG00000002252	25.7918913348148	18.3440766731952	55.583149981293	3.03003258062655	1.59933330645586	0.000433495076155241	0.0345381498044107
HEMK1	ENSGALG00000002253	40.0892918337648	39.8180052683058	41.1744380956008	1.03406581565688	0.0483280124420277	1	1
ENSGALG00000002258	ENSGALG00000002258	0	0	0	NA	NA	NA	NA
CISH	ENSGALG00000002260	6.09980720495433	5.87875694915706	6.98400822814342	1.18800765000921	0.24854412620166	0.720972751213136	1
ETF1	ENSGALG00000002262	986.375562894895	1007.00074235756	903.874845044232	0.89759104142079	-0.155869817962824	0.559812628994675	1
KLHL6	ENSGALG00000002263	0.776721539698886	0.536757143259009	1.73657912545839	3.23531628273164	1.69390675618191	0.404116967385047	1
OGDHL	ENSGALG00000002266	163.110789266869	158.718009720419	180.681907452668	1.13838314738786	0.186986209492909	0.784829917213923	1
DCUN1D3	ENSGALG00000002267	102.833948499577	107.854025342264	82.753641128829	0.767274479243762	-0.382185325495427	0.263340725513292	1
TMEM194B	ENSGALG00000002268	269.304047926071	268.205558663323	273.698004977059	1.02047849545367	0.0292457807741238	0.976940306890608	1
NOC4L	ENSGALG00000002272	3375.78963781871	2233.36403086152	7945.49206564745	3.55763411421222	1.83091814389494	3.70389336857266e-12	2.43780599188926e-09
LYRM1	ENSGALG00000002273	99.3549368839682	104.570775463379	78.4915825663236	0.750607253494179	-0.41386986310969	0.379556541187402	1
EME2	ENSGALG00000002276	94.6237230900838	95.0457962705608	92.9354303681758	0.977796325716737	-0.0323941107728549	0.680548052935952	1
KLHL24	ENSGALG00000002277	257.952254443497	256.068655569647	265.486649938899	1.03677917685123	0.0521086478768903	0.915109552896822	1
UNK	ENSGALG00000002278	234.000731886848	232.213834621908	241.148320946609	1.03847525423818	0.05446683870234	0.808070678967116	1
CSNK1G1	ENSGALG00000002279	1523.14150555136	1527.31769162733	1506.43676124749	0.986328364757175	-0.019860071669794	1	1
MFSD6	ENSGALG00000002280	279.676298298995	294.109209412073	221.944653846685	0.754633472002983	-0.406152002131681	0.134229579902483	1
TMEM200A	ENSGALG00000002282	204.207840616935	224.083285964104	124.706059228257	0.556516558973675	-0.845503479748185	0.0479598787168184	0.766649043310662
MAPKAPK3	ENSGALG00000002283	195.07472004323	197.702083107939	184.565267784394	0.933552468861072	-0.0991969857316254	0.68183706627306	1
TRAPPC3	ENSGALG00000002284	1408.74835917019	1373.65151453272	1549.13573772009	1.12775017632261	0.173447511621207	0.54528494515787	1
SPSB3	ENSGALG00000002285	310.795588637092	312.876813047723	302.470690994567	0.966740513776682	-0.0487993920773239	0.960541187634626	1
H3F3B	ENSGALG00000002286	7480.74199562606	7266.43874281798	8337.9550068584	1.14746099182347	0.198445109752898	0.413776936129242	1
CRB1	ENSGALG00000002287	25.6787484850968	23.3882285214057	34.8408283398614	1.48967367528387	0.574996331619841	0.191458940837587	1
LIG3	ENSGALG00000002288	509.818673618466	505.939163611891	525.33671364477	1.03833968869775	0.0542784928568518	0.822217381451486	1
CHAT	ENSGALG00000002289	0.383764950704097	0.237062200324205	0.970575952223668	4.09418266976479	2.03357547238687	0.505857879650913	1
ENSGALG00000002290	ENSGALG00000002290	1.84775940871801	1.82441128478568	1.94115190444734	1.06398810434642	0.0894820212372605	1	1
SEMA6A	ENSGALG00000002294	1125.16960590151	1027.61139611104	1515.40244506339	1.47468435130087	0.560406185968835	0.040403444062191	0.708445976294329
COL8A2	ENSGALG00000002298	123.96528833303	146.572449485821	33.5366437218656	0.228805917070451	-2.12780373325263	0.0423796098033922	0.716940162573593
RGR	ENSGALG00000002299	0.851286447468571	1.06410805933571	0	0	-Inf	0.924319662018062	1
CNOT1	ENSGALG00000002301	1289.83056142699	1266.6036141653	1382.73835047376	1.09168988230386	0.126563086290939	0.905662330136557	1
YEATS2	ENSGALG00000002302	919.265564614208	945.90221182113	812.71897578652	0.859199783687793	-0.218934464777012	0.511988253633359	1
LRIT1	ENSGALG00000002303	1.30684073736068	1.28606664513529	1.38993710626227	1.08076600191746	0.112054197062925	0.792303655781455	1
ADPRHL2	ENSGALG00000002304	635.848818212216	651.071606800402	574.957663859472	0.883094359904617	-0.179360494733655	0.533180305458983	1
ZBTB41	ENSGALG00000002305	87.0702417020639	87.8081105219251	84.1187664226194	0.957984016768195	-0.0619265089902299	0.636733066584064	1
LRIT2	ENSGALG00000002307	0.120396270771451	0.150495338464313	0	0	-Inf	1	1
COMMD10	ENSGALG00000002308	110.288273200861	111.725086728112	104.541019091859	0.935698706113016	-0.0958840364158021	0.75960895662198	1
HIBCH	ENSGALG00000002310	369.971097011671	365.157303904004	389.226269442341	1.06591396442303	0.0920909952177082	0.756560020807968	1
GALK1	ENSGALG00000002311	4.19254542433166	3.93890228277542	5.20711799055662	1.32197186341155	0.402691471135615	0.66915070958081	1
TMEM132E	ENSGALG00000002312	17354.4880378829	16551.9788676057	20564.5247189919	1.24242091434996	0.313154020716001	0.278142305003302	1
SLC38A7	ENSGALG00000002313	432.054373376334	448.464343695651	366.414492099067	0.817042641739503	-0.291516719795794	0.32333029448106	1
CDHR1	ENSGALG00000002314	1.90447121998661	2.38058902498327	0	0	-Inf	0.17801077993339	1
PARL	ENSGALG00000002315	436.366871085405	440.359887882887	420.394803895479	0.954661892382174	-0.0669382230496272	0.94807066973355	1
[4Fe-4S]	ENSGALG00000002316	231.584969872375	241.981826544057	189.997543185647	0.785172778878311	-0.348917937949321	0.394315808055918	1
SORD	ENSGALG00000002317	332.134008050147	324.159179537877	364.033322099227	1.12300790808452	0.167368087056552	0.533695932960196	1
LVRN	ENSGALG00000002318	1.50494135310798	1.75151335741375	0.51865333588491	0.296117259791124	-1.75575951153381	0.70382992175981	1
TEKT2	ENSGALG00000002319	33.6355156359322	29.2278597553429	51.2661391582893	1.75401618823348	0.810662062820498	0.094862177219345	1
GOT2	ENSGALG00000002321	843.545911149909	815.211408115498	956.883923287555	1.17378622742726	0.231169685523861	0.509866669370495	1
IGFALS	ENSGALG00000002325	1.82270740783206	1.95572302868608	1.29064492441596	0.659932365414264	-0.599609920539621	0.906629190639134	1
ENSGALG00000002326	ENSGALG00000002326	78.2602991163578	92.0009381067072	23.2977431549602	0.253233756463857	-1.98145836375086	6.19472538161426e-06	0.000997614391775284
NRG3	ENSGALG00000002327	35.3554902946936	29.4375455586237	59.0272692389735	2.00516952479693	1.00372421286224	0.0197049316948562	0.481895405487453
CCL1	ENSGALG00000002329	0.143447539915507	0	0.717237699577533	Inf	Inf	0.320358927180431	1
DOCK3	ENSGALG00000002335	728.298084473181	691.955575355261	873.668120944862	1.26260724251887	0.336405931768808	0.257340356921372	1
ENSGALG00000002336	ENSGALG00000002336	1336.74510751298	1316.08223784637	1419.39658617942	1.07850143810323	0.109028100228558	0.764062910859197	1
ASPM	ENSGALG00000002338	819.852987707211	803.509008937258	885.228902787022	1.10170376802352	0.139736356526716	0.830830351686984	1
ZNF609	ENSGALG00000002340	5484.10856173827	5448.76901822005	5625.46673581113	1.03242892422127	0.0460424652253174	0.787213051480672	1
AP3S1	ENSGALG00000002341	408.455591778654	404.86088413916	422.834422336632	1.04439435594201	0.0626665662520253	1	1
GPC1	ENSGALG00000002342	4898.60649280902	5080.74949874547	4170.03446906321	0.820751833975059	-0.284982026374496	0.362922338749723	1
ATG12	ENSGALG00000002345	422.595063697132	420.658485957142	430.341374657093	1.02301840809872	0.0328321050380807	0.893698615328501	1
CLSPN	ENSGALG00000002346	222.70283721512	222.511142705143	223.469615255026	1.00430752607816	0.00620110037840678	0.828454390507488	1
C3orf58	ENSGALG00000002347	18.4919307493951	16.944061399619	24.6834081484994	1.45675865817238	0.542761885296687	0.412779736666831	1
PMS1	ENSGALG00000002348	218.249228965198	216.608333961513	224.812808979938	1.03787700532281	0.0536354857723779	0.961972818131119	1
KRT6A	ENSGALG00000002349	0	0	0	NA	NA	NA	NA
DNAH3	ENSGALG00000002350	161.08199059604	177.159293120705	96.7727804973781	0.546247271552632	-0.872373926365326	0.0290062256985183	0.603154182176057
PNP	ENSGALG00000002351	0.266686041982023	0.268525885491915	0.259326667942455	0.965741784883766	-0.0502905947137289	1	1
OAZ2	ENSGALG00000002352	2071.52921560438	2065.43086769555	2095.9226072397	1.01476289524915	0.0211426734120936	0.749191165540974	1
C1orf216	ENSGALG00000002353	681.174716961593	670.711925632814	723.025882276711	1.07799765390266	0.108354038288308	0.597598056510118	1
PUS1	ENSGALG00000002354	713.157201317422	716.753296582997	698.772820255119	0.974913995633369	-0.036653141200492	0.974106936908761	1
RBPMS2	ENSGALG00000002355	115.898359535601	93.9998624989545	203.492347682187	2.16481537602728	1.11424399148895	0.000131004777165154	0.0123946894795381
CMTR2	ENSGALG00000002356	33.5966426003365	34.180833597018	31.2598786136108	0.914544068238816	-0.128875405506247	0.665727917313378	1
CDO1	ENSGALG00000002358	11.9895411189398	10.4764614759881	18.0418596907464	1.72213296751944	0.784196538887457	0.221741489697896	1
MANF	ENSGALG00000002362	723.209590360679	736.128023411755	671.535858156373	0.912254168838709	-0.132492256203733	0.70720978594601	1
HSPA9	ENSGALG00000002363	1724.67414503891	1721.34026231844	1738.00967592078	1.0096839735683	0.0139038067292302	0.96882352945705	1
SEC16A	ENSGALG00000002364	584.343746876181	589.544523026485	563.540642274965	0.955891574366554	-0.0650811105672164	0.683459922039683	1
ENSGALG00000002367	ENSGALG00000002367	167.578418520038	172.676722325384	147.185203298651	0.85237431725917	-0.230440970702733	0.96615122253044	1
F13B	ENSGALG00000002369	0.370294340887887	0.333204592138631	0.51865333588491	1.55656118829576	0.638362290148413	0.704981199305395	1
SH2D4B	ENSGALG00000002370	27.1020051719501	27.7791365588542	24.3934796243335	0.878122312140707	-0.187506190629092	0.822727294052789	1
RUSC2	ENSGALG00000002371	3333.93302971213	3198.75242418641	3874.65545181501	1.21130207593372	0.276558690883967	0.225266632106255	1
RBM15B	ENSGALG00000002372	629.723925958405	594.274802256324	771.520420766731	1.29825531528082	0.37657413207973	0.21750251504449	1
SLC9A9	ENSGALG00000002374	11.2999139210186	13.1502654462104	3.8985078202517	0.296458488704893	-1.75409798786409	0.0743315475968048	0.924111405349535
NOTCH1	ENSGALG00000002375	589.622140721014	580.199193336103	627.313930260656	1.0812044164585	0.112639310057544	0.668685869084893	1
ENO1	ENSGALG00000002377	11175.6413460617	10988.1705766262	11925.5244238037	1.08530572406396	0.118101498395313	0.625348044454904	1
MRPS17	ENSGALG00000002379	578.805562371623	551.574293193021	687.73063908603	1.24685041992224	0.318288400708754	0.261245284801013	1
CD72	ENSGALG00000002383	1.39532531171455	1.61449330567196	0.51865333588491	0.321248365702604	-1.6382389800322	0.846891654512771	1
OSGEPL1	ENSGALG00000002384	127.509753106826	127.166247974418	128.883773636458	1.01350614403899	0.0193548346831623	0.818723989481013	1
ENSGALG00000002386	ENSGALG00000002386	2891.26773553765	3050.1732807723	2255.64555459903	0.739513905265047	-0.435350819952041	0.753797851877868	1
GBAS	ENSGALG00000002388	852.890419147823	831.679430333225	937.734374406214	1.1275190177909	0.17315176753053	0.495069651188082	1
ITGB4	ENSGALG00000002389	289.648672627317	293.439092268364	274.486994063126	0.935413860304933	-0.0963232891313136	0.886018963288657	1
CA6	ENSGALG00000002390	4.15823825672192	5.0077941314178	0.760014757938404	0.151766374174657	-2.72007591668527	0.145049281999731	1
MPP3	ENSGALG00000002392	315.332830013199	325.448117339198	274.871680709202	0.844594471636526	-0.243669290997817	0.526315249822799	1
TFAP2E	ENSGALG00000002393	95.3955996072898	115.508580073972	14.9436777405615	0.12937288062057	-2.95039286623279	1.47698648382537e-05	0.00205124966900444
RGP1	ENSGALG00000002394	258.687922951753	263.710698756023	238.596819734672	0.904767310769649	-0.144381289169778	0.7896805550478	1
ENSGALG00000002395	ENSGALG00000002395	0.382574942237405	0.348555343825529	0.51865333588491	1.48800856183265	0.573382827573612	0.754587559078393	1
PSPH	ENSGALG00000002397	215.640822683185	214.75628384947	219.178978018043	1.02059401517523	0.0294090868092967	0.784283793597615	1
VPRBP	ENSGALG00000002398	702.335856567297	702.871198968961	700.194486960644	0.996191746066358	-0.00550463725817525	0.885004944699557	1
ENSGALG00000002399	ENSGALG00000002399	208.668439156564	210.864132841578	199.885664416509	0.947935818779968	-0.0771387119899714	1	1
ASNSD1	ENSGALG00000002402	254.678228759005	256.374108867142	247.894708326456	0.966925675224562	-0.0485230967116023	0.849837153685083	1
ULK1	ENSGALG00000002403	333.650572446994	333.202868332252	335.44138890596	1.00671819118759	0.00965988883106395	0.904184195227607	1
HYDIN	ENSGALG00000002407	86.7996599441395	100.684819814593	31.2590204623242	0.310464085051612	-1.68750170990311	0.100256488905173	1
NCDN	ENSGALG00000002408	280.844272184163	275.470994209079	302.337384084499	1.09752892478774	0.134258961717757	0.598224072706996	1
GBA2	ENSGALG00000002412	968.693279121748	970.560491217242	961.224430739769	0.990380753634671	-0.0139448163868926	1	1
CELF4	ENSGALG00000002413	137.162178208493	131.360723650256	160.367996441438	1.22082150573723	0.287852281724112	0.32660758159561	1
TSPAN14	ENSGALG00000002414	108.694700986492	113.326382295432	90.167975750731	0.795648585301797	-0.329796719628446	0.235528765198194	1
SAP30BP	ENSGALG00000002415	93.6872112541647	93.5254095576958	94.33441804004	1.00865014637381	0.012425857679728	0.981509503597757	1
GMPPA	ENSGALG00000002417	601.442324737428	609.969538277758	567.333470576107	0.93010131649847	-0.10454021646402	0.892870953950038	1
KIAA1328	ENSGALG00000002419	39.2749001714601	40.6031381245147	33.9619483592418	0.836436539833282	-0.257672007272634	0.568894429485617	1
EGFL7	ENSGALG00000002420	65.6292169660628	75.9018413269601	24.5387195224737	0.323295444398628	-1.62907491649795	0.000761312998480823	0.0523852553227395
C10ORF58	ENSGALG00000002421	177.827768588559	176.486551699629	183.192636144279	1.0379977079277	0.0538032579877133	0.710015447488984	1
ENSGALG00000002422	ENSGALG00000002422	0.280734432194713	0.221254706272164	0.51865333588491	2.34414600540482	1.22906243098603	0.570893852692445	1
RECQL5	ENSGALG00000002424	116.427779564389	116.021789614412	118.051739364294	1.01749628028173	0.0250235203599119	0.940082325745058	1
EXOSC3	ENSGALG00000002426	117.522610899122	115.262585239199	126.562713538814	1.09803812985944	0.134928153436001	0.484653636765488	1
SMIM5	ENSGALG00000002427	3.02619010454595	3.12007764213329	2.65063995419662	0.849542946753178	-0.23524121339699	0.995958987855873	1
ZP2	ENSGALG00000002428	1.65831526940139	1.59574647621494	1.90859044214718	1.19604866474422	0.258276091004932	0.6713927935456	1
SMN	ENSGALG00000002430	656.887888826247	648.837283612218	689.090309682367	1.06203870690977	0.0868363473559569	0.80050866516026	1
ENSGALG00000002431	ENSGALG00000002431	7.47615365782973	7.16398843869561	8.7248145343662	1.2178711075579	0.284361454815058	0.786115999046471	1
DYDC1	ENSGALG00000002432	0.177250359879186	0.131908237401791	0.358618849788767	2.71869942963772	1.44291666061584	0.717041222506077	1
SLC40A1	ENSGALG00000002433	34.7243753684679	35.8406178313688	30.2594055168642	0.844276894422848	-0.244211862902203	0.424689655843643	1
ENSGALG00000002435	ENSGALG00000002435	0.902130264040172	0.948353405155831	0.717237699577533	0.756297911388506	-0.402973460147467	1	1
ENSGALG00000002436	ENSGALG00000002436	0	0	0	NA	NA	NA	NA
FAM69B	ENSGALG00000002437	196.085174326504	196.055123514017	196.205377576453	1.00076638681889	0.001105238996791	0.916848571708585	1
BDP1	ENSGALG00000002439	259.147637617302	258.93433936885	260.00083061111	1.00411877097823	0.00592992682545066	0.59013038516132	1
ANKS4B	ENSGALG00000002442	58.0765980030325	57.3134190585897	61.1293137808036	1.06657942912659	0.0929914084727103	0.465505857424715	1
FBXL16	ENSGALG00000002443	1053.16492492732	950.449333864584	1464.02728917827	1.54035279631945	0.623260817938988	0.0787437239194556	0.950085399120608
ENSGALG00000002444	ENSGALG00000002444	20.6631035962232	20.56521925433	21.0546409637957	1.02379851648616	0.0339318209363504	0.860538193842468	1
KIAA0319L	ENSGALG00000002445	559.901813635672	561.14407274466	554.932777199724	0.988931014606364	-0.0160582092482921	0.834196224799282	1
CTNNA1	ENSGALG00000002447	1964.52313017776	2052.35711220742	1613.18720205915	0.786016815720771	-0.347367917648442	0.21580512354377	1
CCT6	ENSGALG00000002448	3493.59463012612	3461.03301855919	3623.84107639387	1.04704030760806	0.0663169823517423	0.808614040148778	1
ENSGALG00000002449	ENSGALG00000002449	0	0	0	NA	NA	NA	NA
WDR24	ENSGALG00000002450	583.705688187581	580.296735872876	597.341497446402	1.02937249258845	0.0417651357467796	0.761629275044001	1
KCNT2	ENSGALG00000002451	227.717892776871	218.194970570985	265.809581600413	1.21822047916516	0.284775262482573	0.395789625843183	1
AQP3	ENSGALG00000002452	4.4179554358093	5.45761262777601	0.259326667942455	0.0475165032092304	-4.39542751921525	0.0125241643832499	0.380661173274688
ABCA7	ENSGALG00000002453	738.596617588207	705.565844313369	870.719710687559	1.23407293267564	0.303427659074204	0.2583330003646	1
ENSGALG00000002454	ENSGALG00000002454	0.051865333588491	0	0.259326667942455	Inf	Inf	0.450431100993056	1
LRRTM2	ENSGALG00000002455	57.3354262007172	64.5445262084448	28.4990261698066	0.441540558803853	-1.17938212859318	0.00236601797419854	0.125233496830131
SIL1	ENSGALG00000002457	43.1048650303587	43.8258389784535	40.2209692379795	0.917745562332616	-0.123833861554048	0.752942911541874	1
VAC14	ENSGALG00000002458	601.368632422718	596.803207581698	619.630331786797	1.03824899718216	0.054152478301578	0.692333467745215	1
ENSGALG00000002459	ENSGALG00000002459	0.150142229034785	0.187677786293482	0	0	-Inf	1	1
WDR75	ENSGALG00000002460	369.203244230046	379.479590329003	328.097859834222	0.86459948886781	-0.209896111542852	0.492390914695024	1
MMP17	ENSGALG00000002461	2250.30274246495	2470.56624176055	1369.24874528256	0.554224664021483	-0.851457180044713	0.0108154809445364	0.349839210552121
SEC11A	ENSGALG00000002462	742.472961026373	741.227014323561	747.456747837621	1.00840462286678	0.0120746371247318	0.789966481370096	1
SUMF2	ENSGALG00000002463	257.879148973863	255.840113646523	266.035290283224	1.03984979716976	0.0563751509354685	0.662594896312813	1
SLC2A5	ENSGALG00000002466	13.3795594230873	13.2656343466354	13.8352597288951	1.04293992789	0.0606560627176401	0.914183791082748	1
MTSS1L	ENSGALG00000002467	969.346190202749	1011.21011106931	801.8905067365	0.793000878807011	-0.334605630156325	0.41008013819813	1
CDC73	ENSGALG00000002469	290.69387679421	295.297880030987	272.277863847102	0.922044763133858	-0.117091303035773	0.568530181278389	1
CYP27A1	ENSGALG00000002470	24.8202274979046	27.4798089353579	14.1819017480912	0.516084437903188	-0.954320966878059	0.086486157037011	0.977510962125053
ZNF592	ENSGALG00000002471	515.675313953628	511.165244996484	533.715589782202	1.04411556733649	0.0622814046240687	0.82041028133803	1
GPR157	ENSGALG00000002473	35.4313677560688	32.8035429892753	45.9426668232427	1.40053977822649	0.485982959517464	0.149682738250081	1
ENSGALG00000002475	ENSGALG00000002475	18.182932969038	20.5104481638301	8.87287218986971	0.432602550612078	-1.20888592347432	0.0489874428773913	0.771666920164359
B3GALT2	ENSGALG00000002477	38.9832196448125	40.7612418049293	31.8711310043452	0.781897940128285	-0.354947787712742	0.558548171678743	1
MATR3	ENSGALG00000002478	3370.42717995311	3327.91527007331	3540.4748194723	1.06387168306551	0.0893241533121366	0.928297085331083	1
MAT1A	ENSGALG00000002479	3.61401416799083	4.26118524969425	1.02532984117718	0.24062080878806	-2.05516668330765	0.334035923641458	1
ALPK3	ENSGALG00000002480	48.7553887388706	51.5428583906128	37.6055101319016	0.729596908400222	-0.454828478659266	0.376018156023093	1
CRYM	ENSGALG00000002484	534.182498622992	527.415099146544	561.252096528785	1.06415629252366	0.0897100548707853	0.475093368692124	1
PHKG1	ENSGALG00000002485	394.499105303234	386.641315528421	425.930264402483	1.10161601281634	0.139621435394174	0.606264654065652	1
RNF123	ENSGALG00000002486	607.77287295731	579.790218463878	719.703490931034	1.24131706264008	0.311871662023318	0.30199918131399	1
SFSWAP	ENSGALG00000002487	1305.49917723119	1319.77428870401	1248.3987313399	0.945918360453747	-0.0802124208903924	0.985593085756052	1
PAIP2	ENSGALG00000002488	1576.75367442779	1520.40887557958	1802.13286982062	1.18529488926697	0.245246031576453	0.316531701093937	1
PPP1R26	ENSGALG00000002489	81.8366424820112	83.4336266582123	75.4487057772067	0.904296130938716	-0.14513280379901	0.649585559181757	1
UQCRC2	ENSGALG00000002490	1324.8639026205	1316.7918354832	1357.15217116969	1.03065050572073	0.0435551967763797	0.770500671234477	1
H6PD	ENSGALG00000002492	58.9761202763039	57.6671624705366	64.2119514993733	1.11349247558661	0.155091809162475	0.742185258930519	1
ENSGALG00000002493	ENSGALG00000002493	0	0	0	NA	NA	NA	NA
CHCHD2	ENSGALG00000002495	2753.46471082888	2644.16069677733	3190.68076703506	1.20668943113927	0.27105441361656	0.229208510605708	1
LL	ENSGALG00000002496	1.35922147506032	1.26338495863672	1.74256754075471	1.37928469770217	0.463920273799413	0.630663497116524	1
RHOT2	ENSGALG00000002497	578.378452647555	576.681966155012	585.164398617728	1.0147090302117	0.0210660911037101	0.859135719748094	1
ENSGALG00000002499	ENSGALG00000002499	516.881863155829	515.112805275087	523.958094678797	1.01717155798328	0.0245630272565095	0.917227908773133	1
GMPPB	ENSGALG00000002500	6921.77713519684	6969.31044734093	6731.64388662048	0.965898123994301	-0.0500570629266482	0.790330929023805	1
VKORC1L1	ENSGALG00000002501	86.3333502688903	85.7482837864598	88.6736161986127	1.03411534648831	0.0483971145943816	0.979879390223819	1
SP-A	ENSGALG00000002503	4.87081399592479	3.33642217559467	11.0083812772453	3.29945693256975	1.72222858654301	0.0629186403185371	0.852696846143254
TROVE2	ENSGALG00000002504	73.7117091435393	73.9713333831659	72.6732121850327	0.982451023406472	-0.0255426061418507	0.724191424802026	1
ENSGALG00000002505	ENSGALG00000002505	11.1819006919371	11.6774289327602	9.19978772864494	0.787826479751515	-0.344050186485575	0.623741850424615	1
SPSB1	ENSGALG00000002506	208.01260027484	204.561037567533	221.818851104065	1.08436510560245	0.116850593736172	0.818582253820579	1
MBL2	ENSGALG00000002507	21.900125100824	19.5817130698364	31.1737732247746	1.59198396552928	0.670825805122838	0.226316651476932	1
COL5A2	ENSGALG00000002509	936.80137009927	1071.96566999091	396.144170532699	0.369549307055754	-1.43616122632374	0.0421607209073482	0.716940162573593
IP6K1	ENSGALG00000002510	3410.13283332223	3575.20924822514	2749.82717371059	0.769137407852618	-0.37868673347694	0.352292186003908	1
SYCP1	ENSGALG00000002511	2.55531907019565	2.87597891811281	1.27267967852699	0.442520517279074	-1.17618374818763	1	1
SLC23A1	ENSGALG00000002513	11.9822320276163	12.4454530702605	10.1293478570397	0.813899486009443	-0.297077457631157	1	1
SFPQ	ENSGALG00000002514	5416.8891037366	5344.96955085946	5704.56731524517	1.06727779474962	0.0939357346870224	0.748781117876029	1
OLFM1	ENSGALG00000002515	3543.31137703705	3576.24861493885	3411.56242542987	0.953950016556164	-0.0680144185472329	0.765893578450111	1
ZMYM6NB	ENSGALG00000002517	84.896019501701	87.2522118733785	75.4712500149909	0.864978072126306	-0.209264535127158	0.96999180007289	1
ENSGALG00000002518	ENSGALG00000002518	45.4345549224475	45.6079573918028	44.7409450450263	0.980989888687004	-0.0276898285919766	0.702466391446866	1
SLC25A33	ENSGALG00000002519	212.812566153826	211.803854170064	216.847414088876	1.02381240860123	0.0339513970045114	0.961670248872661	1
UBA7	ENSGALG00000002521	2613.01826183255	2685.07149827451	2324.80531606472	0.865826223830055	-0.207850597852189	0.798902460647417	1
ENSGALG00000002522	ENSGALG00000002522	44.3646283840459	46.3224914671575	36.5331760515991	0.788670360649772	-0.342505669716371	0.481593711116574	1
CREB3	ENSGALG00000002523	204.91294546912	206.598599410775	198.1703297025	0.959204613524425	-0.0600894971310537	0.787228840335962	1
UCHL5	ENSGALG00000002524	450.87636223724	441.142684228611	489.811074271755	1.11032346626862	0.150980032610911	0.612430389397289	1
RASGEF1A	ENSGALG00000002525	96.2800417732921	64.7996850798658	222.201468546997	3.42905167321621	1.77780964476088	7.20356519236072e-09	2.49387029836639e-06
SMIM12	ENSGALG00000002526	2532.1159985826	2577.55198640314	2350.37204730042	0.911862131083634	-0.133112382161514	0.859926266851251	1
TMEM201	ENSGALG00000002527	221.802301295853	221.227678495385	224.100792497727	1.01298713624752	0.0186158537148163	0.808586213233043	1
DNAJC18	ENSGALG00000002528	478.064138543234	465.870171548822	526.840006520885	1.13087301719568	0.177436941929795	0.584153658578995	1
MCCC2	ENSGALG00000002529	354.267235087331	345.627010345153	388.828134056042	1.12499348262089	0.169916643559867	0.485971628071828	1
SF3B3	ENSGALG00000002531	2125.71402250445	2077.38909474347	2319.01373354835	1.116311691159	0.158739905756216	0.545147419062344	1
GJA4	ENSGALG00000002532	32.1871645341338	32.0710230691695	32.6517303939911	1.01810691612703	0.0258890734635725	0.83326763107898	1
WDR90	ENSGALG00000002535	126.09981004416	126.557518522241	124.268976131833	0.981916978010233	-0.0263270463925468	0.871753256908951	1
STX2	ENSGALG00000002536	508.848213226801	512.603979157147	493.825149505418	0.963365813736742	-0.0538443659256811	0.934214127576897	1
SHF	ENSGALG00000002538	187.703189267362	188.423806813526	184.820719082703	0.980877746863539	-0.0278547596503556	0.851835624671432	1
SK2	ENSGALG00000002539	69.2510113363108	63.9022457750022	90.6460735815452	1.41851154810282	0.50437789564072	0.241956486478366	1
RGS2	ENSGALG00000002540	213.327383598019	204.625476463464	248.135012136239	1.21263010073208	0.278139539556979	0.238177230188374	1
ENSGALG00000002541	ENSGALG00000002541	50.4269177481218	49.5011460290151	54.1300046245484	1.09351012990326	0.128966585080567	0.554598260371065	1
GUSB	ENSGALG00000002542	78.7492195463761	77.3139693693983	84.4902202542874	1.09281958931124	0.12805524996765	0.70354077975581	1
CSGALNACT2	ENSGALG00000002543	122.559645292044	118.198777353312	140.00311704697	1.1844717871191	0.244243835498277	0.589385597807955	1
PCDH12	ENSGALG00000002544	25.7858004609621	26.8312269443405	21.6040945274488	0.805184741356219	-0.312608262144126	0.587829833267559	1
COL5A1	ENSGALG00000002546	1017.70957608139	1138.50349303278	534.533908275845	0.469505725320121	-1.09078534416362	0.0125667961606733	0.380661173274688
ENSGALG00000002547	ENSGALG00000002547	0.22608636944509	0.282607961806362	0	0	-Inf	1	1
TLN1	ENSGALG00000002548	1608.00442222107	1655.41565639541	1418.35948552373	0.856799608028442	-0.222970274808008	0.585447423495179	1
RGS1	ENSGALG00000002549	0.764178278481409	0.825559514130534	0.51865333588491	0.628244635313964	-0.670601648143126	1	1
TSHB	ENSGALG00000002550	0	0	0	NA	NA	NA	NA
CFAP70	ENSGALG00000002551	19.964854651517	18.4693744858435	25.946775314211	1.40485403737408	0.490420243972412	0.254048272979461	1
COL3A1	ENSGALG00000002552	25.7093501670743	30.5875583738539	6.19651733995588	0.202582934676232	-2.30341544638959	0.086317837443302	0.977510962125053
PCDH1	ENSGALG00000002553	1306.35339533902	1477.95540656149	619.945350449164	0.419461472042304	-1.25338979112608	0.111466975933988	1
TSPAN2	ENSGALG00000002554	5.45248162629846	6.17027957066509	2.58128984883191	0.418342446119289	-1.25724370986483	0.467169695761203	1
RET	ENSGALG00000002555	1292.48966100226	1442.79681265952	691.261054373236	0.479111852970502	-1.06156558947334	0.242350799310113	1
NGF	ENSGALG00000002556	4.11751722889016	3.99296015615539	4.61574551982924	1.15597084351413	0.209105009907748	0.845160613661259	1
ADGRD1	ENSGALG00000002557	0.623626247413725	0.779532809267157	0	0	-Inf	0.713751353149899	1
ASL1	ENSGALG00000002558	12.7421438383571	11.2560852340761	18.6863782554815	1.6601134290376	0.731281818632049	0.238692286784875	1
HMHA1	ENSGALG00000002559	40.4825581248946	43.4067404141187	28.7858289679982	0.66316495303193	-0.592560329644565	0.296983742175215	1
ENSGALG00000002560	ENSGALG00000002560	0.127054019903465	0.158817524879331	0	0	-Inf	1	1
FANCE	ENSGALG00000002561	85.0411721098745	87.145275739427	76.6247575916646	0.879276093184675	-0.185611851332417	0.834863300501255	1
ARAP3	ENSGALG00000002562	679.885913653722	721.239433009666	514.471836229943	0.713316289547701	-0.487386175046279	0.165257878151359	1
TPM4	ENSGALG00000002563	517.664835861131	533.649976302352	453.724274096247	0.85022822869794	-0.234077935738017	0.624304114498239	1
RGS4	ENSGALG00000002564	180.516706377653	214.883844329865	43.0481545688015	0.200332206002043	-2.31953372314047	0.0567479997184865	0.821272676614195
ENSGALG00000002567	ENSGALG00000002567	0	0	0	NA	NA	NA	NA
RAN	ENSGALG00000002569	2228.23169475399	2214.68480107902	2282.4192694539	1.03058424762832	0.0434624463303555	0.892013379160654	1
ENSGALG00000002570	ENSGALG00000002570	20.3554758523033	20.6843668720743	19.0399117732192	0.920497682668971	-0.119514005258071	0.845095254642783	1
ENSGALG00000002574	ENSGALG00000002574	29.032055241322	30.3391403145145	23.803714948552	0.784587654817762	-0.349993459540302	0.348067146349391	1
CRYD2	ENSGALG00000002576	5.15285378218976	4.9766609850902	5.857624970588	1.17701908732323	0.235137716267003	0.81426749865926	1
STARD10	ENSGALG00000002577	2400.06298139949	2430.47647771863	2278.40899612293	0.937433057678287	-0.0932124239155194	0.869030605841751	1
ENSGALG00000002578	ENSGALG00000002578	491.173033802676	500.79421859622	452.688294628499	0.903940736171902	-0.145699904584939	0.948095911754745	1
RIMBP2	ENSGALG00000002579	536.026388332478	647.926744054225	88.4249654454892	0.136473708265527	-2.87330505296139	2.86889672101121e-10	1.35716745508337e-07
HTATIP2	ENSGALG00000002581	294.029218279472	310.365628168658	228.683578722727	0.736819924526103	-0.440616020664483	0.223829172337704	1
PIK3CD	ENSGALG00000002583	137.777132534895	142.094112305051	120.509213454269	0.848094347467104	-0.237703326500424	0.600197283707484	1
GULP1	ENSGALG00000002585	44.1550356230869	44.1797385599111	44.0562238757902	0.997204268559595	-0.00403903654994776	0.892112962511021	1
CRCP	ENSGALG00000002587	412.460852748626	400.506884104656	460.276727324504	1.14923549529858	0.200674457764142	0.45895309241612	1
PPARD	ENSGALG00000002588	333.580288024149	346.337522765674	282.551349058053	0.815826557866853	-0.293665622472346	0.377461292011882	1
ENSGALG00000002590	ENSGALG00000002590	0.611711086291433	0.484980455932499	1.11863360772717	2.30655399417346	1.20573906487898	0.632615686683289	1
POLR2E	ENSGALG00000002591	512.04297286233	515.729811790335	497.295617150308	0.964256100348294	-0.0525117268210956	0.88700668683829	1
TFPI	ENSGALG00000002594	17.2369914262408	19.6770026157232	7.47694666831112	0.379984025734517	-1.39598932495747	0.0490588661307769	0.77198868553815
ENSGALG00000002595	ENSGALG00000002595	2126.85288484924	2196.34865479261	1848.86980507577	0.841792490933252	-0.248463454466741	0.748945079299427	1
MSS51	ENSGALG00000002597	1.58597519049454	1.46936375889661	2.05242091688629	1.39680926826963	0.482135036847944	0.750316683856858	1
TPST1	ENSGALG00000002598	332.34701609629	299.944781893277	461.955952908339	1.54013665446164	0.623058365184719	0.0665010751444422	0.879208100905297
CZH9ORF100	ENSGALG00000002599	81.2571933817734	80.6594594980337	83.6481289167325	1.03705293138955	0.0524895314745371	0.723488880433944	1
CSMD2	ENSGALG00000002602	482.349015786567	532.829821600688	280.425792530085	0.526295228160562	-0.92605578069567	0.0225809920710487	0.523189903019198
COG4	ENSGALG00000002603	650.540840621428	650.860392326251	649.262633802139	0.99754515938756	-0.00354594052005309	0.827276488174974	1
GGPS1	ENSGALG00000002604	56.6576984964348	56.0325794035645	59.158174867916	1.05578175228807	0.0783116363693269	1	1
MRPL17	ENSGALG00000002605	501.180227236917	486.550985785156	559.697193043962	1.15033616084606	0.202055519184038	0.39755619191632	1
calsyntenin-1	ENSGALG00000002606	2815.53113669031	2755.98745884227	3053.70584808246	1.10802603193458	0.147991776424777	0.65284036924721	1
Y-LEC1	ENSGALG00000002607	0.23717560073825	0.296469500922812	0	0	-Inf	1	1
ENSGALG00000002610	ENSGALG00000002610	14.3066441131666	16.4064929925753	5.90724859553182	0.360055534001394	-1.4737086537506	0.404902897622892	1
ENSGALG00000002611	ENSGALG00000002611	0	0	0	NA	NA	NA	NA
U2SURP	ENSGALG00000002612	1849.44660958174	1847.07979762962	1858.9138573902	1.00640690227665	0.00921372185104635	0.825080285550027	1
ENSGALG00000002614	ENSGALG00000002614	6.29012313116076	6.33834762442356	6.09722515810957	0.961958150514674	-0.0559539632186958	0.795812026720107	1
DEF6	ENSGALG00000002615	126.38381537735	138.043838585413	79.7437225451018	0.577669553109113	-0.791683637488279	0.0404961212622888	0.708705530252633
LZIC	ENSGALG00000002616	791.842561533243	789.969447871143	799.335016181642	1.01185560825895	0.0170034322148349	0.971152658471048	1
KCTD7	ENSGALG00000002618	206.325014917905	198.778997853933	236.509083173791	1.18980921388679	0.250730255679346	0.455041239091831	1
SLC25A42	ENSGALG00000002621	103.308717634984	101.310213894073	111.302732598628	1.0986328852785	0.135709381675169	0.62787904928663	1
FCHSD1	ENSGALG00000002622	321.346046027312	331.660254367299	280.089212667364	0.844506415764783	-0.243819711580208	0.720088548914735	1
PCOLCE2	ENSGALG00000002623	5.78625419663373	6.04486115960714	4.7518263447401	0.786093546116934	-0.347227089669943	0.710573161110489	1
BMS1	ENSGALG00000002624	1077.53434095851	1043.55234876606	1213.46230972831	1.16281881897267	0.217626325244208	0.463312035570521	1
RXRA	ENSGALG00000002626	534.839461420602	533.940073342827	538.437013731702	1.0084221818391	0.0120997580148621	0.713610316820642	1
TMEM248	ENSGALG00000002629	116.658833960805	117.818307939367	112.020938046558	0.950793981052656	-0.0727953244771981	0.633897863270917	1
ZNF76	ENSGALG00000002630	181.499038647904	185.414494828545	165.837213925341	0.89441342802618	-0.160986247044636	0.792578255649781	1
LRRC75A	ENSGALG00000002631	133.566222116457	134.258442419814	130.797340903029	0.974220604273344	-0.0376795991154574	0.788927483261368	1
CALCRL	ENSGALG00000002632	22.2124499963828	22.3219763430771	21.7743446096057	0.975466700391817	-0.0358354706430889	1	1
ENSGALG00000002633	ENSGALG00000002633	5.97309243988206	6.40208388234245	4.25712667004047	0.664959526972463	-0.588661561811961	0.884352689769847	1
HDAC3	ENSGALG00000002634	352.277546382898	356.906502294494	333.761722736516	0.93515170105004	-0.096727675769503	0.774798126167933	1
RBP7	ENSGALG00000002637	1.20488076813397	0.838949660146061	2.66860520008558	3.1808883498695	1.66942973373958	0.219192473486373	1
ENSGALG00000002638	ENSGALG00000002638	5.40717766003134	5.46318099269634	5.18316432937134	0.948744758099841	-0.0759080853571557	0.922561891596228	1
TRPC1	ENSGALG00000002639	348.475656644358	359.677865257944	303.666822190015	0.844274423093119	-0.244216085901063	0.389560260961789	1
SELP	ENSGALG00000002643	1.40298303071775	1.68889712141157	0.259326667942455	0.153547936493438	-2.70323897059498	0.632863301472873	1
RPL10A	ENSGALG00000002644	3751.60607010996	3623.012027543	4265.98224037778	1.17746841797564	0.235688364431717	0.363046038745482	1
PIWIL1	ENSGALG00000002645	11.2517608029322	11.2334690585718	11.3249277803737	1.00814162760631	0.0116983284136188	0.723520077979354	1
FAM171B	ENSGALG00000002646	484.470556569985	482.498407536991	492.359152701961	1.02043684499459	0.0291868964984475	1	1
PLS1	ENSGALG00000002647	16.595808839714	19.3188663246954	5.70357889978818	0.295233623129182	-1.76007106061837	0.110916047637669	1
FUK	ENSGALG00000002648	472.285911543896	486.607614399361	414.999100122035	0.852841360968601	-0.229650687492314	0.711604771647059	1
UBE4B	ENSGALG00000002649	579.263220031116	580.661757937633	573.66906840505	0.987957378909506	-0.0174792904885584	0.75337449688093	1
ST3GAL2	ENSGALG00000002651	385.394396614004	397.485066631904	337.031716542406	0.847910386667478	-0.238016296539996	0.424121886957597	1
FZD10	ENSGALG00000002652	27.2556399627124	14.3324902774948	78.9482387035826	5.50834064248757	2.46161778024838	1.84683333503419e-05	0.00251868135367095
C19H17ORF85	ENSGALG00000002653	426.272533833155	428.388135425719	417.810127462898	0.975307420798875	-0.0360710610959936	0.967838284203589	1
ITGAV	ENSGALG00000002655	36.4479874274375	36.4764130821134	36.3342848087343	0.996103556754359	-0.00563235957221579	0.828366618500069	1
CRK	ENSGALG00000002656	318.226413983408	317.520196356354	321.051284491628	1.01112083003158	0.015955411159002	0.80693465614545	1
ATF6	ENSGALG00000002658	420.424552335472	418.278320856869	429.009478249883	1.02565554287162	0.0365462962187758	0.870957327406339	1
WDR5	ENSGALG00000002659	941.612777336989	925.226113593376	1007.15943231144	1.08855491378194	0.122414188272625	0.702298341576838	1
YWHAE	ENSGALG00000002661	7303.2470379015	7214.19397837104	7659.45927602331	1.06172072708153	0.0864043323947634	0.909024356814637	1
ATR	ENSGALG00000002663	204.991404353565	204.204823342125	208.137728399325	1.0192596090182	0.0275215578248041	1	1
ANXA11	ENSGALG00000002664	285.59936294567	294.177465197393	251.286953938776	0.854201914379006	-0.227350963634066	0.469992894500842	1
PCYOX1L	ENSGALG00000002665	873.313833946162	892.163034720095	797.917030850428	0.894362352841445	-0.161068634022968	0.767583374094251	1
RAB11FIP3	ENSGALG00000002666	684.034144165725	658.207208765382	787.3418857671	1.19619152644034	0.258448403017354	0.288015782420624	1
OLFML2B	ENSGALG00000002667	986.12180626072	994.333742140651	953.274062740995	0.958706340075255	-0.0608391217671175	0.858805593683215	1
ZC3H15	ENSGALG00000002670	2160.88175309626	2115.14061560224	2343.84630307234	1.10812788794421	0.14812439100427	0.485219945668471	1
TMEM132D	ENSGALG00000002671	188.071026624793	215.654834533704	77.7357949891496	0.360463956939488	-1.4720730843652	0.0796652060749049	0.955129180110984
SBNO2	ENSGALG00000002672	857.210068565331	865.610736471316	823.607396941394	0.951475486890158	-0.071761606435947	0.979518734274415	1
GRPEL2	ENSGALG00000002673	325.584015254348	318.192977245677	355.148167289032	1.11614080977916	0.158519045765104	0.897610726480582	1
SCUBE3	ENSGALG00000002675	145.793501184768	152.009314986229	120.930245978923	0.795544970318945	-0.329984609808877	0.341422326390253	1
DYM	ENSGALG00000002677	174.383147267342	174.837717141195	172.564867771931	0.987000234237621	-0.0188776678212778	0.852663206750698	1
CSPG4	ENSGALG00000002678	254.867115507284	237.130341938473	325.814209782525	1.37398785460809	0.458369251481975	0.0836676354771546	0.974776852735118
GLT1D1	ENSGALG00000002679	143.815675696302	144.356648466102	141.651784617102	0.981262630590687	-0.0272887758318908	0.961011611674753	1
HSD17B7	ENSGALG00000002681	558.7995751835	578.930500868595	478.275872443119	0.826136939970413	-0.275547153144121	0.414438482727965	1
BRD3	ENSGALG00000002682	1739.56508034112	1690.44266436102	1936.05474426151	1.14529453443092	0.195718662706131	0.367592260344412	1
DECR2	ENSGALG00000002683	68.5653854809915	68.4017979805949	69.2197354825781	1.01195783628692	0.0171491806972569	0.887880054338518	1
ECD	ENSGALG00000002686	430.161324290195	428.420048346068	437.126428066703	1.02032206418501	0.0290246101017561	0.864961820549582	1
NME4	ENSGALG00000002688	4.86000019096911	4.13173474388186	7.77306197931813	1.88130711702348	0.911735383172344	0.261189334599711	1
NUP35	ENSGALG00000002689	78.6937268876112	77.9374201487945	81.7189538428778	1.04852012918652	0.0683545581429538	0.828311789836969	1
PDPR	ENSGALG00000002690	190.949331480283	199.031149382553	158.622059871205	0.796971028722351	-0.327400814182625	0.302427908689648	1
ENSGALG00000002692	ENSGALG00000002692	3.48107118359888	3.6608617378397	2.76190896663557	0.754442304686817	-0.40651751875417	0.870383332207038	1
FAM149B1	ENSGALG00000002693	182.47066911596	183.857788968184	176.922189707063	0.962277370460918	-0.0554752930843978	0.781566317836441	1
SLC15A4	ENSGALG00000002695	303.392698194704	298.2448471857	323.984102230723	1.08630242999302	0.119425809873293	0.781978169621857	1
ENSGALG00000002696	ENSGALG00000002696	7771.21038541313	7559.8498807066	8616.65240423925	1.13979146943509	0.188769900240159	0.393948018140637	1
DUSP19	ENSGALG00000002697	224.15457409118	218.44906294185	246.976618688498	1.13059133952084	0.177077550913509	0.451019098684423	1
VAV2	ENSGALG00000002699	2879.12443642887	2961.5656465025	2549.35959613434	0.860814819062017	-0.216225180557815	0.690975056345016	1
DNAJC9	ENSGALG00000002701	523.413426303642	508.026151018569	584.962527443936	1.15144176391533	0.203441446271733	0.44695069921539	1
ENSGALG00000002702	ENSGALG00000002702	915.539028765403	919.79133608012	898.529799506537	0.976884391340113	-0.0337402572680284	0.915752442870784	1
TFAM	ENSGALG00000002703	597.208939347923	582.612158227393	655.596063830044	1.12527013824206	0.170271383947618	0.525419100443543	1
AFAP1L1	ENSGALG00000002704	266.037371828363	303.903280014247	114.573739084829	0.377007247435625	-1.40733583733789	0.0106687933589745	0.347777559273133
CISD1	ENSGALG00000002705	118.573705617174	125.025121005272	92.7680440647798	0.741995235188519	-0.430518172450942	0.202473694475804	1
XRN1	ENSGALG00000002706	330.513576804852	328.27361995939	339.473404186702	1.03411722278719	0.0483997322178839	0.952809530455981	1
CHRNB2	ENSGALG00000002707	476.856018083038	472.352923233385	494.868397481647	1.04766663471486	0.0671797274160989	0.625465131477962	1
LINGO1	ENSGALG00000002708	1096.68601715139	1105.27469599498	1062.33130177707	0.961146858447482	-0.0571712104371597	0.788496644217003	1
MYO1C	ENSGALG00000002709	92.4324196722701	95.9182837952114	78.4889631805051	0.818289903394034	-0.289316043782895	0.350971560861156	1
IPMK	ENSGALG00000002710	75.2354259507397	78.2251704665144	63.2764478876409	0.808901374203173	-0.305964282988408	0.308936980250654	1
LIPG	ENSGALG00000002712	706.246041607301	834.141537329834	194.664058717169	0.233370537259548	-2.09930566080259	1.03900366661511e-08	3.49520833449323e-06
TMEM132C	ENSGALG00000002714	338.095665315545	324.530827381739	392.355017050768	1.20899151620271	0.273804120868904	0.617772659082858	1
XPO6	ENSGALG00000002715	1359.13586898133	1314.79413777802	1536.50279379461	1.16862613670554	0.224813461102582	0.385152973916421	1
TMCO1	ENSGALG00000002716	706.028598996187	700.061154198006	729.898378188912	1.04262088220719	0.0602146604571366	0.713027721878726	1
CSNK1D	ENSGALG00000002719	1493.9395743819	1485.59483890776	1527.31851627848	1.02808550237115	0.0399602535563464	0.78732945705262	1
AQP5	ENSGALG00000002720	0	0	0	NA	NA	NA	NA
MST1	ENSGALG00000002722	170.10798900749	162.22633198045	201.63461711565	1.24292163087278	0.313735333948272	0.173635274301379	1
ANKS1A	ENSGALG00000002723	400.364875188753	387.546374903376	451.638876330261	1.1653802114466	0.22080071855209	0.540059539008764	1
UAP1	ENSGALG00000002725	399.09601819411	401.433302146562	389.746882384303	0.970888265373677	-0.0426228221746399	0.905549020409865	1
KIF1B	ENSGALG00000002726	650.53090837659	650.75551989959	649.63246228459	0.998274224988252	-0.00249191791498079	0.76348836708867	1
SLC16A3	ENSGALG00000002728	811.951252301159	724.0058062732	1163.73303641299	1.60735318188024	0.684686965580159	0.041305660923149	0.713557460519622
GK5	ENSGALG00000002729	102.063715461797	113.497249298823	56.3295801136929	0.496307888179604	-1.01069271027619	0.0136972221194033	0.403401845220871
AKAP7	ENSGALG00000002732	78.4788365440247	82.0268497600612	64.2867836798786	0.783728545810615	-0.351574049510197	0.324389120558142	1
UHMK1	ENSGALG00000002734	687.478623433048	707.477171264346	607.484432107858	0.858662946003205	-0.219836158581926	0.517247784271851	1
TAF11	ENSGALG00000002735	374.149989421327	373.777935248857	375.63820611121	1.00497694135186	0.00716239993260217	0.817521984596944	1
ENSGALG00000002736	ENSGALG00000002736	1.76175516580298	2.0725306232825	0.51865333588491	0.250251229129469	-1.99855093989349	0.54178403121556	1
INPP5K	ENSGALG00000002739	563.774800911638	573.575570351585	524.571723151847	0.914564270633597	-0.128843536541304	0.672782675435557	1
MPP2	ENSGALG00000002740	227.816822361893	215.877822226103	275.57282290505	1.27652215527922	0.35221857733303	0.188553811274624	1
TMEM132B	ENSGALG00000002742	152.370694872806	152.670033846807	151.173338976802	0.990196538035052	-0.0142131895868779	1	1
PCDH15	ENSGALG00000002744	39.9759832383262	41.852817715419	32.468645329955	0.775781586576265	-0.366277561439242	0.333861530888113	1
GLG1	ENSGALG00000002745	5737.71484491112	5636.49086127058	6142.6107794733	1.08979344252651	0.124054715110451	0.607938382408916	1
HMG20A	ENSGALG00000002746	309.775489635903	308.822844479637	313.586070260967	1.01542381292859	0.0220819985376251	0.953639366806996	1
FASN	ENSGALG00000002747	7138.29424224079	7028.20046157557	7578.66936490165	1.07832288027861	0.108789226356008	0.873168704100277	1
ENSGALG00000002749	ENSGALG00000002749	83.7140822225765	86.2808119333105	73.4471633796404	0.851257211585008	-0.232332979649459	0.643942297029684	1
NCKAP1	ENSGALG00000002750	1116.00465874898	1119.64304387995	1101.45111822508	0.983752030833118	-0.0236333860005601	0.853715178669378	1
ENSGALG00000002752	ENSGALG00000002752	0.632534756967953	0.70101373376275	0.358618849788767	0.511571788849057	-0.966991387371812	0.988772713888603	1
RFWD3	ENSGALG00000002755	233.293261168218	228.227787143444	253.555157267314	1.11097408620078	0.151825165830842	0.54309880123356	1
TMEM121	ENSGALG00000002756	835.361844029462	880.969128775293	652.932705046134	0.741152764290196	-0.432157157526272	0.336850725695516	1
PEAK1	ENSGALG00000002759	486.21443169394	467.339523952953	561.714062657888	1.20193998981014	0.265364867293225	0.538637893506103	1
SIRT1	ENSGALG00000002761	633.727733386318	617.393880079944	699.063146611814	1.13228065448478	0.179231598318917	0.663749890228918	1
UHRF1BP1	ENSGALG00000002762	430.367492937552	420.114024669195	471.381366010977	1.1220319683023	0.166113780986069	0.58331973521688	1
FRZB	ENSGALG00000002763	823.969894466752	820.563767502677	837.594402323052	1.02075479748784	0.0296363481612984	0.802506759299787	1
ATP1B3	ENSGALG00000002764	242.368819623279	243.874241025704	236.347134013577	0.969135292926104	-0.0452300125197142	0.672501463563812	1
NBR1	ENSGALG00000002765	562.140309223327	584.576250298859	472.396544921201	0.808100816069235	-0.307392804670182	0.282693510258298	1
MLKL	ENSGALG00000002766	0.531332488444143	0.420024518675181	0.976564367519988	2.32501752659634	1.21724159167801	0.623609585892321	1
DNAJC12	ENSGALG00000002769	230.312166659714	233.853315394802	216.147571719363	0.924286967471267	-0.113587253774366	0.994546021244532	1
ENSGALG00000002771	ENSGALG00000002771	22.2429096770948	25.1885144522237	10.4604905765793	0.415288110635513	-1.26781552573172	0.143522440254763	1
SNRPC	ENSGALG00000002773	661.934495195129	650.583913173401	707.336823282043	1.08723380483205	0.120662218930747	0.505409061514767	1
TSPAN3	ENSGALG00000002774	1789.27209728799	1788.08776970804	1794.00940760776	1.00331171545381	0.00476990153600968	1	1
FA2H	ENSGALG00000002775	34.5229062316075	36.028661709236	28.4998843210933	0.791033665116327	-0.338189000109822	0.413978034711742	1
ACAA2	ENSGALG00000002777	479.544376618323	479.677150381283	479.013281566483	0.998616009092213	-0.00199805978673772	0.998205389658779	1
C26H6ORF106	ENSGALG00000002778	1400.35827865324	1402.23764234898	1392.84082387028	0.993298697599531	-0.00970047507322401	0.924007375021524	1
PAN2	ENSGALG00000002779	707.555025097247	697.457459890486	747.94528592429	1.07238839490186	0.100827512060749	0.476190530597402	1
BRCA1	ENSGALG00000002781	297.16263971639	294.11435938777	309.355761030872	1.05182134484977	0.0728896791668922	0.821274385074023	1
SLC43A2	ENSGALG00000002783	84.9627984840648	81.858343373412	97.380618926676	1.18962362190078	0.250505199830441	0.730737733524247	1
APEH	ENSGALG00000002784	537.621179382182	524.694821068519	589.326612636833	1.1231797779835	0.167588866337782	0.461398674177227	1
PSTPIP1	ENSGALG00000002786	0.160060250970243	0.200075313712803	0	0	-Inf	1	1
MED23	ENSGALG00000002787	728.046964576696	725.536070877106	738.090539375056	1.01730371376681	0.0247504569062432	0.923999550905676	1
MAP2	ENSGALG00000002789	3187.14468637022	3246.21190337141	2950.87581836544	0.909021316600052	-0.137613968792957	0.633568002006015	1
ABLIM3	ENSGALG00000002790	28.8998478022326	29.8901716108817	24.9385525676362	0.834339557908631	-0.261293446454302	0.813247992776992	1
SPDEF	ENSGALG00000002792	1.88543947681115	1.70333651823092	2.61385131113207	1.53454780259558	0.617813587800759	0.350575945368158	1
PDXDC1	ENSGALG00000002796	227.320632228275	226.872815140731	229.11190057845	1.00986934215248	0.0141686478065098	0.935094792439713	1
PGD	ENSGALG00000002797	789.209206585691	793.487786558794	772.094886693279	0.973039408762304	-0.0394298585607299	0.874252473885761	1
WDR59	ENSGALG00000002798	474.211587478717	472.263743060708	482.002965150756	1.02062242175723	0.0294492413311206	0.677832481575342	1
GRK7	ENSGALG00000002800	17.0338291689395	17.8589494208669	13.7333481612302	0.768989700210686	-0.378963819918048	0.569881096952609	1
PACSIN1	ENSGALG00000002802	669.678087127878	632.893515742158	816.816372670758	1.29060632215978	0.36804899779314	0.164567919737106	1
MTA1	ENSGALG00000002803	2346.7437832052	2377.2243428207	2224.8215447432	0.935890443601689	-0.0955884387147033	0.887030736575053	1
RND2	ENSGALG00000002804	2.94784678776547	2.90617363442483	3.11453940112802	1.07169763163323	0.0998979217698405	0.870620495090027	1
LMAN1	ENSGALG00000002805	374.364985816779	372.172632196605	383.134400297473	1.02945345023402	0.04187859574495	0.852312664957194	1
UBTD2	ENSGALG00000002810	125.99507297067	132.071118290657	101.690891690724	0.76997070220097	-0.377124543357117	0.242878124175843	1
RPS10	ENSGALG00000002813	5317.4599644504	5125.94836266336	6083.50637159859	1.18680601933292	0.247084149119668	0.346822365883954	1
STK10	ENSGALG00000002816	12.3665380747923	12.8276386024717	10.5221359640744	0.820270689731386	-0.285828016510722	0.508346129258812	1
CPLX4	ENSGALG00000002817	0	0	0	NA	NA	NA	NA
VAT1	ENSGALG00000002818	1672.92102051713	1687.91958077893	1612.92677946993	0.955570868326326	-0.0655652226353672	0.621588654806099	1
DFFA	ENSGALG00000002820	105.558359510323	103.318516812528	114.5177303015	1.10839502767246	0.14847214392874	0.761232958897175	1
ENSGALG00000002823	ENSGALG00000002823	6.04814424858018	6.60738219347572	3.81119246899803	0.57680823621211	-0.793836330000838	0.613553868871248	1
GPS1	ENSGALG00000002827	535.037199218141	527.32387477945	565.890496972904	1.07313649929009	0.101833593637914	0.719915626259178	1
UNC80	ENSGALG00000002828	1234.86508460882	1251.70561220673	1167.5029742172	0.93272967927252	-0.100469070488148	0.720299528742436	1
SCARF1	ENSGALG00000002829	120.937173298851	123.583407616716	110.352236027395	0.892937313798981	-0.16336919641176	0.825008791624113	1
NUDT3	ENSGALG00000002830	282.038078505556	290.492384237479	248.220855577862	0.854483177689574	-0.226876005212657	0.472832331926683	1
SH3PXD2B	ENSGALG00000002831	386.205992427505	420.015245419888	250.968980457976	0.597523502288787	-0.742932635402927	0.11169592543653	1
IFI35	ENSGALG00000002832	59.6489326661581	63.7065166302985	43.4185968095968	0.681540902033045	-0.553127853279459	0.235910498694269	1
NTAN1	ENSGALG00000002835	331.569366167357	324.345119273795	360.466353741605	1.11136666569451	0.152334873889034	0.463914827353832	1
PEX14	ENSGALG00000002836	338.445738690922	341.817887331358	324.957144129179	0.950673315156752	-0.0729784294826899	0.719447711294871	1
RPL27	ENSGALG00000002837	5383.64342070429	5193.70187669272	6143.40959675054	1.18285757300005	0.242276370299175	0.291181014267401	1
SEC11C	ENSGALG00000002839	308.046445808306	307.425077194503	310.531920263519	1.01010601704119	0.0145067209302782	0.81936518105015	1
GRM4	ENSGALG00000002840	463.85015271736	396.801735326343	732.043822281425	1.84486043560109	0.883511679981029	0.0122272983770133	0.376507752487188
RFNG	ENSGALG00000002841	296.43152055218	301.838262378583	274.804553246566	0.910436440632203	-0.135369791562696	0.75366071458192	1
RILP	ENSGALG00000002843	130.14971711464	127.604550294081	140.330384396876	1.09972868579895	0.137147640174944	0.355420419638318	1
RCN2	ENSGALG00000002844	1814.40546764375	1750.05936205595	2071.78988999496	1.18383977990384	0.243473840781693	0.370452075964244	1
CTNNA3	ENSGALG00000002845	36.956064493668	35.5537610458078	42.5652782851084	1.19720887560297	0.259674879522431	0.752642010382942	1
NEURL1B	ENSGALG00000002846	41.379319072861	37.6608142136296	56.2533385097866	1.49368354573248	0.578874528742007	0.100899507222363	1
ENSGALG00000002847	ENSGALG00000002847	567.964869747921	577.540312318197	529.663099466819	0.917101522040595	-0.1248466476129	0.812358530518532	1
7.	ENSGALG00000002848	9.25186537684291	9.97824766355581	6.34633622999131	0.636017108812647	-0.652862520467079	0.502688015232263	1
DCXR	ENSGALG00000002849	220.028440134316	225.792452082755	196.972392340561	0.872360393465982	-0.197003824045932	0.621042665486364	1
RASA2	ENSGALG00000002850	321.884735560742	323.606006185976	314.999653059803	0.973404841190659	-0.0388881450661118	0.834074883415477	1
ENSGALG00000002852	ENSGALG00000002852	1101.6364053236	1105.35809466219	1086.74964796925	0.983165232350668	-0.0244941962660397	0.774488045590509	1
CFDP1	ENSGALG00000002853	1342.82383342955	1337.29184983215	1364.95176781915	1.02068353141498	0.0295356199556167	0.653643172089747	1
PDZD2	ENSGALG00000002854	104.581996991771	91.9171098379391	155.241545607097	1.68892979643078	0.756109361030875	0.0112320123342346	0.357206308226141
SARDH	ENSGALG00000002855	349.843641476326	389.303805307494	192.002986151656	0.493195760056858	-1.01976769776469	0.0348424149864587	0.662904145043087
RUNDC1	ENSGALG00000002856	242.119619857952	246.610511640731	224.156052726836	0.908947681246419	-0.137730839168308	0.704854862591415	1
RAC3	ENSGALG00000002859	118.201628402526	116.881058938677	123.483906257919	1.05649202171163	0.0792818725444801	0.878532422072107	1
MLN	ENSGALG00000002860	0	0	0	NA	NA	NA	NA
TMEM170A	ENSGALG00000002861	195.080483236517	197.023707779025	187.307585066484	0.950685514844547	-0.0729599159556224	0.984205994918576	1
RRN3	ENSGALG00000002862	394.701914355333	397.675853555497	382.806157554676	0.962608501703394	-0.054978929727978	0.942090671064983	1
ERGIC1	ENSGALG00000002863	841.330243684481	847.182233565104	817.922284161989	0.965462036095843	-0.0507085642594276	0.679142986376561	1
LRRTM3	ENSGALG00000002864	14.9741606894645	5.03393330472014	54.7350702284417	10.8732211801691	3.44270749543903	7.81072681972918e-12	4.72955130388241e-09
KANSL1L	ENSGALG00000002866	108.099571299048	107.674005511676	109.801834448537	1.01976177004607	0.0282321587500545	0.959441519769088	1
RPL26L1	ENSGALG00000002868	4724.03109707102	4523.34416769385	5526.77881457967	1.22183468904543	0.289049105592494	0.232454282460336	1
ENPP3	ENSGALG00000002869	1.38861575817369	1.35276811109975	1.53200634646945	1.13249738362326	0.179507717257732	1	1
LEMD2	ENSGALG00000002870	376.541699821216	378.497199777398	368.719699996485	0.974167576968432	-0.0377581278507299	1	1
PHACTR4	ENSGALG00000002871	1265.44969961086	1272.00016327102	1239.24784497023	0.974251325395616	-0.0376341058136738	0.907344105656543	1
MALT1	ENSGALG00000002872	190.101699309294	188.945131216779	194.727971679351	1.0306059247218	0.0434927913569237	0.978728292018931	1
RSL1D1	ENSGALG00000002873	719.947957753856	717.539875325694	729.580287466507	1.0167801296553	0.0240077419780636	0.964857986010058	1
ZBTB38	ENSGALG00000002874	106.3838149235	94.9071390970826	152.29051822917	1.60462658213086	0.682237602152744	0.0349739699257183	0.662904145043087
LRRC45	ENSGALG00000002877	183.883158783786	187.327231305211	170.106868698089	0.90807336185381	-0.13911923954376	0.998127650226735	1
C13H5ORF41	ENSGALG00000002878	131.357954560962	124.516692006213	158.723004779956	1.27471266882063	0.350172087881377	0.212918412361356	1
ENSGALG00000002880	ENSGALG00000002880	366.704001729287	367.79815499348	362.327388672512	0.98512562869962	-0.0216203780900968	0.977626522093419	1
C26H6ORF125	ENSGALG00000002881	330.97185129225	333.337637430967	321.508706737378	0.964513666129169	-0.0521264150193056	0.919033234777806	1
BNIP1	ENSGALG00000002882	111.657608951932	108.168214148782	125.615188164531	1.1612948328032	0.215734294187533	0.476775295237194	1
SCAPER	ENSGALG00000002883	869.041773291653	783.811523231162	1209.96277353362	1.54369097375056	0.626383973293001	0.0201000783187493	0.486940175010452
NKX2-5	ENSGALG00000002886	10.375123357645	12.0216541864701	3.78900004234468	0.315181254058118	-1.66574636428609	0.21380059054095	1
CASZ1	ENSGALG00000002888	654.881311836032	699.037738938899	478.255603424562	0.684162780897247	-0.547588472622375	0.0849514427907562	0.976457813945686
ASPSCR1	ENSGALG00000002889	770.026527624468	765.46725327422	788.263625025459	1.02978098887148	0.0423375414220081	0.843883919835646	1
ACADL	ENSGALG00000002891	801.997655044498	796.020863491574	825.904821256196	1.03754167652534	0.0531692885644454	0.85640761416176	1
ENSGALG00000002892	ENSGALG00000002892	56.1254293591636	59.8203888837038	41.345591261003	0.691162194571863	-0.532903788258862	0.289765954133588	1
STC2	ENSGALG00000002893	18.4305162879301	17.7918610052015	20.9851374188449	1.17947961782693	0.23815048808642	0.685277375073169	1
PACS2	ENSGALG00000002894	743.878054127571	718.661409975791	844.744630734694	1.17544175742392	0.233203055913624	0.39585335966457	1
ENPP1	ENSGALG00000002896	11.1684894839966	12.2629845558703	6.79050919650182	0.553740336666347	-0.852718477499948	0.36782157562867	1
SLC16A14	ENSGALG00000002897	22.0641247704518	21.2212264159226	25.4357181885683	1.19859793633244	0.261347795085121	0.6861868405515	1
ALPK2	ENSGALG00000002898	20.7527263195753	19.2937776360837	26.5885210535414	1.37808787657088	0.462667887353362	0.339403246635789	1
AACS	ENSGALG00000002899	857.589974703096	886.386274035706	742.404777372655	0.837563485716554	-0.255729546749401	0.411727549687074	1
NOTUM	ENSGALG00000002900	29.1447024223873	31.4633826909284	19.8699813482229	0.631527180132219	-0.663083267765874	0.201522902808844	1
ENSGALG00000002903	ENSGALG00000002903	521.984730406423	500.109652269265	609.485042955053	1.21870281885081	0.285346367106317	0.352953136786371	1
REEP3	ENSGALG00000002904	23.965231762064	25.1931768358802	19.053451466799	0.756294118479851	-0.402980695423602	0.323634529529397	1
TARDBP	ENSGALG00000002906	2865.52468583734	2840.19912188202	2966.8269416586	1.04458413454218	0.0629286969032807	0.723181703636649	1
MYL1	ENSGALG00000002907	1.43364468834325	1.66388963028192	0.51266492058859	0.308112335853507	-1.69847165036011	0.691907114597886	1
TRAIP	ENSGALG00000002908	302.898044855041	291.3789579292	348.974392558405	1.19766504430701	0.260224480342423	0.250704405479704	1
CTGF	ENSGALG00000002909	76.4143558159963	77.4093272327959	72.4344701487977	0.935733105275064	-0.0958309994841855	0.911649244464571	1
GSPT1	ENSGALG00000002910	915.814504844035	928.992635681249	863.101981495176	0.929073006980563	-0.106136126190753	0.75773838770446	1
MOXD1	ENSGALG00000002911	4.68060184158635	4.81428788758256	4.14585765760152	0.861156988200661	-0.21565183118719	0.932841034268412	1
BRI3BP	ENSGALG00000002913	97.9315280534729	98.7018466622007	94.8502536185616	0.960977497646819	-0.0574254457961731	0.72831864891904	1
NEDD4L	ENSGALG00000002917	580.665454952756	611.382447731142	457.797483839213	0.74879068828049	-0.417365600744742	0.181954996155668	1
MON1A	ENSGALG00000002919	526.461302324372	520.984414807568	548.36885239159	1.05256287291077	0.0739064126051441	0.690901116535061	1
LANCL1	ENSGALG00000002921	93.5233921430923	92.9585935357751	95.782586572361	1.03037904220764	0.0431751546107778	0.87926669043438	1
NOTCH2	ENSGALG00000002922	1017.93660036895	1057.21665065742	860.81639921509	0.814228946053585	-0.296493584308902	0.306776900529366	1
ENSGALG00000002923	ENSGALG00000002923	68.7604890105142	70.8443947303562	60.4248661311466	0.852923740278003	-0.229511338620477	0.54330290169641	1
SNX29	ENSGALG00000002924	44.9433412079794	46.7959787607094	37.5327909970591	0.802051629029547	-0.318232987200309	0.456993546080586	1
ETFA	ENSGALG00000002925	3070.32269913518	3069.0471229504	3075.42500387427	1.00207813066022	0.00299499787610093	0.668658247221304	1
DBH	ENSGALG00000002926	24.2421898774162	27.2568932045524	12.1833765688718	0.446983318217535	-1.16170710503117	0.0780976179127801	0.94959175900696
GATAD2A	ENSGALG00000002928	2002.20543234414	1977.32722703791	2101.71825356906	1.0629086702647	0.0880176395625537	0.759927844445592	1
TRIP12	ENSGALG00000002929	1687.56798936712	1704.06246887788	1621.59007132407	0.95160247992075	-0.0715690633883902	0.705084252752574	1
STX7	ENSGALG00000002930	228.527677313767	229.375292959718	225.137214729961	0.981523388264396	-0.0269054494770745	0.756471021814781	1
REG4	ENSGALG00000002931	3.42709051048547	3.65672045960948	2.50857071398944	0.686016539054052	-0.543684736384856	0.912688948206024	1
NME2	ENSGALG00000002932	5535.8982468912	5433.33893535599	5946.13549303207	1.09437963723176	0.130113291825789	0.543491397270557	1
PSME3	ENSGALG00000002937	2334.06694267488	2336.16507306791	2325.67442110274	0.995509456037113	-0.00649307516151613	1	1
ENSGALG00000002939	ENSGALG00000002939	0	0	0	NA	NA	NA	NA
CPPED1	ENSGALG00000002940	123.559302662811	125.60512191591	115.376025650412	0.918561471781805	-0.122551822579353	0.618201861505011	1
RBM6	ENSGALG00000002941	695.784090083239	707.550528406363	648.718336790745	0.916850897209946	-0.125240960135687	0.82483411547461	1
JMJD1C	ENSGALG00000002942	1801.62841700667	1828.46794710197	1694.27029662547	0.926606506453013	-0.10997128215298	0.724855010489013	1
PRPF8	ENSGALG00000002943	2797.97763091159	2732.74150676505	3058.92212749776	1.1193602175417	0.162674379864972	0.622573485504587	1
CPS1	ENSGALG00000002944	17.0381735373291	17.0346018363246	17.0524603413472	1.00104836644814	0.00151168081642156	0.924871852980273	1
C15orf27	ENSGALG00000002945	1160.17436247279	1142.2391393785	1231.91525484996	1.07850905504801	0.109038289264268	0.563580823127167	1
ENSGALG00000002946	ENSGALG00000002946	18.192236119512	19.5851194071902	12.6207029687994	0.644402656241451	-0.63396565401099	0.236181123018115	1
TXNL1	ENSGALG00000002948	498.475363935141	497.016097382863	504.312430144255	1.01468027454204	0.0210252062306882	0.965023288501179	1
NRG4	ENSGALG00000002952	167.732095329131	166.115109016303	174.200040580441	1.04867065742553	0.0685616602775854	0.791426301467131	1
MBTD1	ENSGALG00000002954	235.763098509462	236.600687978451	232.412740633506	0.982299513240103	-0.0257651106909231	0.781403188132693	1
ADAMTSL2	ENSGALG00000002955	131.87544470666	154.605879324021	40.9537062372135	0.264891001663547	-1.91652925863876	0.0217153626333781	0.509338345769788
SLC12A3	ENSGALG00000002957	18.3695509671796	18.3410470312184	18.4835667110245	1.00777053128775	0.0111671754839914	0.83315314315751	1
DNER	ENSGALG00000002958	69.3511173290362	76.1164981197396	42.2895941662228	0.555590380678005	-0.847906473732699	0.284298816389969	1
NRBF2	ENSGALG00000002959	305.784769481629	298.408328817835	335.290532136803	1.12359642730174	0.168123942248493	0.666780893645375	1
HMGCS2	ENSGALG00000002960	7.55142604004576	7.62589492702055	7.25355049214659	0.951173673590145	-0.072219309898992	0.917291450801788	1
ENSGALG00000002961	ENSGALG00000002961	1.58693817571623	1.55102504210476	1.73059071016207	1.11577225588417	0.158042583765203	0.750360901568686	1
PID1	ENSGALG00000002963	3.90165951887538	4.49407281197686	1.53200634646945	0.34089486542955	-1.55260122516929	0.471376933705039	1
DHX37	ENSGALG00000002964	549.471476620189	563.407946931148	493.725595376358	0.876319899400877	-0.190470475025703	0.631292541116024	1
ZNF365	ENSGALG00000002967	151.974434543471	162.194295616553	111.094990251145	0.684950046047161	-0.545929319876926	0.119228778881997	1
ZNF341	ENSGALG00000002968	308.293899471301	307.670822706285	310.786206531369	1.01012570447104	0.0145348394447131	0.738102033440163	1
MAU2	ENSGALG00000002969	1807.19769570921	1808.97245090624	1800.09867492108	0.995094576492465	-0.00709444505780385	0.812918036762023	1
NSD1	ENSGALG00000002971	2171.19206614299	2155.37504616112	2234.46014607048	1.03669203652061	0.0519873855973848	0.849803267001552	1
BECN1	ENSGALG00000002973	634.600830286987	657.28711173188	543.855704507417	0.827424872327735	-0.273299769361024	0.520551394112261	1
SPHKAP	ENSGALG00000002974	8.17873057556557	4.10603250528319	24.4695228566951	5.9594079747811	2.57516901621244	4.55669488565147e-05	0.00534722846348775
RTKN2	ENSGALG00000002980	86.1816459731514	86.3210571288042	85.6240013505402	0.99192484659654	-0.0116972762406727	0.889754382956908	1
ERCC4	ENSGALG00000002981	140.704629749797	138.202530793595	150.713025574604	1.09052290655728	0.125020074269824	0.778099582991068	1
SLC2A6	ENSGALG00000002982	0.529021292841031	0.661276616051289	0	0	-Inf	0.835516337321597	1
RAB24	ENSGALG00000002984	368.339526927678	357.050673297073	413.494941450095	1.15808475483831	0.211740841332701	0.343688850051722	1
UTP18	ENSGALG00000002985	386.898439818752	384.716336195798	395.626854310569	1.02835990335804	0.0403452644535396	0.841887479273859	1
WNK4	ENSGALG00000002986	503.670375378053	537.178027523868	369.639766794791	0.688114084819612	-0.539280320717547	0.13521833982368	1
SERPINF2	ENSGALG00000002987	7.05509370062344	6.8024038275778	8.06585319280604	1.18573571890955	0.245782492594171	1	1
PHGDH	ENSGALG00000002988	3373.0297908343	3469.409146002	2987.51237016348	0.861101197478009	-0.215745300330894	0.685329634997916	1
UBE2Q2	ENSGALG00000002989	496.325299284746	498.27395629802	488.530671231649	0.980445927499883	-0.0284900282423934	0.982840034576898	1
PRELID1	ENSGALG00000002990	1322.86121328018	1301.32916943332	1408.98938866765	1.08273096597167	0.114674810558662	0.645219372799388	1
ARID5B	ENSGALG00000002991	136.991257434907	129.622502263039	166.466278122379	1.28423904195719	0.360913763635064	0.423285143854044	1
DAW1	ENSGALG00000002992	3.05295719937582	1.47386322444446	9.36933309910127	6.35698953858682	2.66834371425453	0.020106544280947	0.486940175010452
CA10	ENSGALG00000002993	198.584126455246	224.9070860732	93.2922879834327	0.414803684544955	-1.26949938576244	0.0233794288905316	0.533008726724198
SUGP1	ENSGALG00000003000	548.512132703331	549.522787702089	544.469512708301	0.990804248510023	-0.0133280400988067	0.795323532556986	1
CCL20	ENSGALG00000003003	3.03007656854162	3.00746375657094	3.12052781642434	1.03759448791573	0.0532427205949179	0.557850227782968	1
CHRNB4	ENSGALG00000003005	466.227133206292	566.548613767489	64.9412109615022	0.114626016873733	-3.12499356253107	0.0700034967176182	0.897301382990097
KIF2B	ENSGALG00000003007	0.428884052601919	0.406441731781171	0.51865333588491	1.27608288059395	0.35172203407046	0.724223418704041	1
NUP93	ENSGALG00000003010	416.988719685563	410.168579741395	444.269279462235	1.08313825437907	0.11521740377432	0.79004546574317	1
TOM1L1	ENSGALG00000003011	52.9396157270351	64.3345973486499	7.35968924057585	0.114397066957477	-3.12787803175836	0.014977373090862	0.423330750223854
C10orf107	ENSGALG00000003013	3.48010532595037	2.74492750759653	6.42081659936571	2.33915707485761	1.22598874219888	0.228434795921592	1
CHRNA3	ENSGALG00000003014	323.150741353003	387.940633013997	63.9911747090273	0.164950946777257	-2.59989103625136	0.108405035485831	1
SERPINF1	ENSGALG00000003015	38.8955141281149	46.3723005643754	8.98836838307305	0.19383054697912	-2.36713214280064	0.0681867825655782	0.886018467362852
MASP2	ENSGALG00000003016	9.79703544263609	10.528109499369	6.87273921570447	0.652798986951683	-0.615289276427399	0.42679634030245	1
SCARB1	ENSGALG00000003018	127.416494254879	124.041499527597	140.916473164008	1.13604296707697	0.18401740105439	0.461363013971683	1
WDR7	ENSGALG00000003019	328.468737995183	326.070818640714	338.060415413061	1.03676991649338	0.0520957618811942	0.927899065942196	1
CHRNA5	ENSGALG00000003021	31.4072242984813	33.4050656896061	23.4158587339821	0.700967300934477	-0.512580948625744	0.303445775082168	1
ENSGALG00000003022	ENSGALG00000003022	27.2827686293152	28.3556077246708	22.9914122478925	0.810824175279051	-0.302538990498874	0.769282748643373	1
ARMC6	ENSGALG00000003024	524.561715530883	513.020807435488	570.725347912464	1.11247992214084	0.15377929878535	0.734366941118544	1
ENSGALG00000003025	ENSGALG00000003025	12.8921322154297	12.5070101155575	14.4326206149188	1.15396249635762	0.206596337329942	0.592456940283001	1
MKL2	ENSGALG00000003026	167.390188766899	168.240383278773	163.989410719403	0.974732745631431	-0.0369213831072706	0.630620828398979	1
ADAMTS13	ENSGALG00000003028	21.1920188221643	20.5367554293738	23.8130723933261	1.15953430303144	0.213545500519758	0.762256577773739	1
PPAPDC2	ENSGALG00000003029	119.416178044628	117.019964789736	129.001031064194	1.10238480498593	0.140627907521197	0.521892547018102	1
ENSGALG00000003030	ENSGALG00000003030	357.220429214105	347.574108741531	395.805711104402	1.13876638434751	0.187471811390097	0.326130092650374	1
SMYD4	ENSGALG00000003031	157.854890698425	163.976482457175	133.368523663428	0.813339337842299	-0.298070702142013	0.451093805892593	1
STXBP4	ENSGALG00000003033	128.397423160524	131.921924086308	114.299419457386	0.866417164917995	-0.206866269881144	0.437784668013059	1
SS2	ENSGALG00000003034	7.43589532196787	8.17495297873024	4.47966469491838	0.547974368363177	-0.867819682541274	0.411660047175985	1
FAM78B	ENSGALG00000003035	89.4605145439641	94.3572178409539	69.8737013560046	0.740523120062547	-0.433383315917628	0.261908868743374	1
ENSGALG00000003038	ENSGALG00000003038	416.254764416641	413.628078585321	426.761507741923	1.03175178339324	0.0450959320598537	0.691920270130776	1
SRM	ENSGALG00000003039	508.454244376811	537.236540649727	393.325059285148	0.732126408991962	-0.449835329054348	0.188184632176165	1
PXMP4	ENSGALG00000003042	208.559201364606	205.937495975981	219.046022919107	1.06365293935911	0.0890274888615937	0.755727777669016	1
BBS2	ENSGALG00000003043	408.992595227182	406.060973682796	420.719081404725	1.03609829230568	0.0511608747381215	0.708614249960835	1
E2F1	ENSGALG00000003045	1319.09983001346	1325.59754298941	1293.10897810969	0.975491381187647	-0.0357989687191499	0.806882668940132	1
PSMA4	ENSGALG00000003046	883.888821900288	890.599778862833	857.04499405011	0.962323385196023	-0.0554063071090353	0.946856652070151	1
SUGP2	ENSGALG00000003047	762.2120984127	782.646557239459	680.474263105665	0.869452828753027	-0.201820337131393	0.451594249905171	1
ENSGALG00000003048	ENSGALG00000003048	5.58844210181152	5.48242032909578	6.01252919267445	1.09669248830947	0.133159051917888	0.678697919735398	1
SIAT8C	ENSGALG00000003049	44.7402731049997	41.1985045078843	58.907347493461	1.42984188861	0.515855623136698	0.186445996832246	1
ENSGALG00000003050	ENSGALG00000003050	2.71172089031523	2.63284510042545	3.02722404987435	1.14979193017666	0.201372810333557	0.814847119542113	1
ENSGALG00000003051	ENSGALG00000003051	0.701244001805309	0.813220439095103	0.253338252646135	0.31152469916771	-1.68258154334229	1	1
AGFG1	ENSGALG00000003052	802.289136160295	729.933799289254	1091.71048364446	1.49562944572161	0.580752780145545	0.0276172261594036	0.581927483139536
PRDX6	ENSGALG00000003053	980.318356897623	968.847505119655	1026.20176400949	1.0591984379242	0.0829728996136253	0.679438128709701	1
ENSGALG00000003058	ENSGALG00000003058	16.377541777563	16.9859498830749	13.9439093555155	0.820908424403715	-0.284706802272061	0.759852595004703	1
HLF	ENSGALG00000003059	57.0852198429746	56.6945195973386	58.6480208255185	1.03445661489072	0.0488731398382981	0.758533831152369	1
HYKK	ENSGALG00000003063	47.4918087561516	45.8731490278424	53.9664476693884	1.17642779737301	0.234412778642609	0.606758313099464	1
TADA1L	ENSGALG00000003064	285.937902100509	279.191167289457	312.924841344719	1.12082643725003	0.164562890538479	0.368655321782106	1
NECAB3	ENSGALG00000003065	197.776196075395	203.335657713313	175.538349523724	0.8632934896801	-0.212076986092032	0.776026160729178	1
FECH	ENSGALG00000003066	65.8551577619394	69.1233240110452	52.7824927655162	0.763598879548704	-0.389113109053204	0.336170477837112	1
MRPL44	ENSGALG00000003067	940.773486236279	881.63647487483	1177.32153168207	1.33538205965131	0.41725256341606	0.0774929750535897	0.946556631443159
EZH1	ENSGALG00000003068	159.54296718795	164.290114790659	140.554376777114	0.855525464549166	-0.225117297996109	0.733904484181524	1
ENSGALG00000003069	ENSGALG00000003069	1.5777133434492	1.5735142079987	1.59450988525121	1.01334317615042	0.0191228362185276	1	1
OGFOD1	ENSGALG00000003071	647.719337024953	647.106544320182	650.170507844037	1.00473486715711	0.00681484836774742	0.829379315332268	1
RPA1	ENSGALG00000003072	439.004291176801	429.519827803349	476.942144670609	1.11040774790255	0.151089539510796	0.700707966247738	1
RHOBTB1	ENSGALG00000003073	316.55156819966	215.418218197048	721.084968210106	3.34737226147936	1.74302900215257	1.03100553835436e-05	0.00157650119592003
HOMER3	ENSGALG00000003074	1257.61676596518	1339.60514150695	929.663263798061	0.693983051417868	-0.527027665418078	0.0618879525307886	0.850145032133465
SLC34A1	ENSGALG00000003075	2.65606344769657	1.94937878226016	5.4828021094422	2.81258940506436	1.49189895666494	0.15184534272736	1
FASLG	ENSGALG00000003076	4.27297496930252	4.58740690680772	3.01524721928171	0.657287936417211	-0.605402588205296	0.882926498667797	1
MMD	ENSGALG00000003078	2280.08858028472	2245.67621385965	2417.73804598499	1.07661916311151	0.106508009719369	0.837358032709809	1
MFF	ENSGALG00000003079	318.809629494723	319.994574461428	314.069849627905	0.981484920975632	-0.026961991842669	0.917838084290642	1
SUCO	ENSGALG00000003081	773.956870434817	770.353315299044	788.37109097791	1.02338897661766	0.0333545986279893	0.905045391678753	1
DPH1	ENSGALG00000003082	151.792319612376	158.657100522173	124.333195973188	0.783659827161737	-0.351700553005725	0.31818522367727	1
NUDT21	ENSGALG00000003084	792.481222993303	786.868431463019	814.932389114439	1.03566537495886	0.0505579413743173	0.807366740607959	1
CDK1	ENSGALG00000003085	952.292743211706	928.437455498876	1047.71389406303	1.12847008471891	0.174368173780322	0.482403434286603	1
EXOSC10	ENSGALG00000003086	519.127747775583	525.375015021929	494.138678790199	0.940544686483757	-0.0884316052197166	0.817091105687974	1
NARS	ENSGALG00000003087	707.488142178583	700.908248337617	733.807717542447	1.04693833933737	0.0661764755526012	0.863840456663873	1
PARN	ENSGALG00000003091	396.170237652263	401.97133828069	372.965835138557	0.927841862391992	-0.108049155680793	0.703483938091651	1
ERLIN2	ENSGALG00000003092	1678.08813314099	1695.04037533159	1610.27916437862	0.949994577010363	-0.0740088169622886	0.716885448245874	1
CBFA2T2	ENSGALG00000003096	1816.40146946761	1918.66630970387	1407.34210852258	0.7335001930272	-0.447130749330417	0.474273822184771	1
FAM83D	ENSGALG00000003097	55.3853044331403	53.713136424984	62.0739764657653	1.15565726742578	0.208713602078584	0.594438275913942	1
PCTP	ENSGALG00000003099	215.673276999738	204.140027940941	261.806273234926	1.28248377290645	0.358940571722783	0.258347356256086	1
PROSC	ENSGALG00000003101	337.869643222379	323.844280082746	393.971095780912	1.21654486434112	0.282789525676213	0.29997914599353	1
MST1R	ENSGALG00000003103	12.813598800288	13.4254163356744	10.3663286587427	0.772142062454854	-0.373061788917516	0.8748338557649	1
ANKFN1	ENSGALG00000003105	0.747851712866636	0.547321742993692	1.54997159235841	2.83192036895979	1.50178069871116	0.445052708975403	1
TOX2	ENSGALG00000003106	467.594065526456	537.548990446458	187.774365846448	0.349315818992597	-1.51739611729799	0.135736135536871	1
AMFR	ENSGALG00000003107	943.28738355582	943.81942504665	941.159217592499	0.997181444475972	-0.00407205743657108	0.953630857083878	1
SMG6	ENSGALG00000003108	889.130233076791	905.854117553362	822.23469517051	0.907689968216183	-0.139728482057663	0.842903771567338	1
PINK1	ENSGALG00000003109	753.942410368807	742.207893232791	800.880478912873	1.07905141701542	0.109763611170521	0.560701817825641	1
ENSGALG00000003110	ENSGALG00000003110	0.174256754075471	0	0.871283770377356	Inf	Inf	0.241093807960353	1
BFAR	ENSGALG00000003111	235.700783181842	242.125319302335	210.002638699866	0.867330353161628	-0.205346495798031	0.464652463981468	1
RGS14	ENSGALG00000003113	458.21040644768	424.874196618869	591.555245762924	1.39230682981103	0.477477180344219	0.0722363742513902	0.912805055399225
NOG	ENSGALG00000003114	0.995245253488978	1.18072200369969	0.253338252646135	0.214562150830019	-2.22053249048793	0.841047367351026	1
COL4A3	ENSGALG00000003115	12.4143941369563	13.6117415902417	7.62500432381462	0.560178451321835	-0.836041607314037	0.25492676017475	1
ADGRA2	ENSGALG00000003118	154.310061247968	182.127953998747	43.0384902448552	0.236309085452919	-2.08125299673983	0.116424311418798	1
NCOR2	ENSGALG00000003120	4804.33690102501	4713.62106662139	5167.20023863949	1.09622733045514	0.132547008619283	0.488944610405753	1
[truncated: 15,109 more rows]
