# Supplementary material for: Identification of molecular signatures specific for distinct cranial sensory ganglia in the developing chick
Source: Neural Dev. 2016 Jan 27;11:3. doi: 10.1186/s13064-016-0057-y (PMC4730756; doi:10.1186/s13064-016-0057-y)
Supplement: Additional file 6: — Differential expression analysis results for all pairwise comparisons between ganglia using both DESeq (i) and EdgeR (ii). Data are available as compiled .xlsx spreadsheets (A) or individual .csv files (B). (ZIP 24942 kb) [file 13064_2016_57_MOESM6_ESM.zip › Patthey Supp File 3Aii edger results compiled spreadsheet.xls]

## Sheet: N_vs_others.csv
gene_name	ensembl_id	logFC	logCPM	PValue	FDR
HOXD3	ENSGALG00000023420	-3.97466	4.8289	1.24761e-14	1.89097e-10
HOXB6	ENSGALG00000028726	-5.33911	1.96141	2.21063e-14	1.89097e-10
PDZRN3	ENSGALG00000007819	-3.20537	4.99626	4.4326e-13	2.32664e-09
CSMD3	ENSGALG00000016111	-3.49695	1.2379	5.43989e-13	2.32664e-09
HOXC6	ENSGALG00000026249	-6.42787	-2.22567	3.49947e-12	1.19738e-08
FSTL5	ENSGALG00000009489	3.51265	4.23301	2.67931e-11	7.6396e-08
KCNA1	ENSGALG00000017280	-2.9817	1.25978	9.26172e-11	2.26356e-07
HOXD4	ENSGALG00000023419	-4.29801	3.22736	1.23847e-10	2.35451e-07
BEGAIN	ENSGALG00000011236	3.62592	5.4602	1.23864e-10	2.35451e-07
HMCN1	ENSGALG00000005141	-2.04826	5.07342	5.89612e-10	1.00553e-06
SHOX2	ENSGALG00000020627	2.94581	7.01507	6.46532e-10	1.00553e-06
TLX1	ENSGALG00000007831	7.3271	6.43421	9.034e-10	1.28795e-06
ADPRHL1	ENSGALG00000016826	4.21448	4.30564	1.29282e-09	1.70135e-06
ENSGALG00000010722	ENSGALG00000010722	-2.85983	3.71017	2.56539e-09	3.13491e-06
PLXNA4	ENSGALG00000006473	-1.94815	6.45929	3.24228e-09	3.69793e-06
COL12A1	ENSGALG00000015908	-2.869	4.02065	1.08584e-08	1.16103e-05
AJAP1	ENSGALG00000027265	3.59164	3.48956	1.2517e-08	1.25965e-05
TSHZ1	ENSGALG00000013672	-1.78729	5.4541	1.53812e-08	1.4619e-05
LRRTM4	ENSGALG00000000476	-1.71829	3.15493	1.64998e-08	1.48568e-05
DAAM2	ENSGALG00000010055	-2.38702	2.86741	1.88682e-08	1.55501e-05
COL19A1	ENSGALG00000016155	-4.3095	-2.59323	1.90877e-08	1.55501e-05
SVEP1	ENSGALG00000015721	-3.04279	3.65433	2.43303e-08	1.89201e-05
MAFA	ENSGALG00000026264	5.04454	3.99444	2.95036e-08	2.19455e-05
CHRNA4	ENSGALG00000005801	4.24352	4.92969	3.08526e-08	2.19928e-05
ZIC1	ENSGALG00000006811	4.65604	3.76293	3.60104e-08	2.44332e-05
SIAH3	ENSGALG00000026849	-2.25962	4.31619	3.71325e-08	2.44332e-05
ENSGALG00000028196	ENSGALG00000028196	6.68285	4.66246	4.38428e-08	2.77801e-05
PDX1	ENSGALG00000022726	-5.54427	-3.08691	4.56548e-08	2.78951e-05
SOX8	ENSGALG00000005263	2.52822	5.19801	4.80257e-08	2.83319e-05
ADCYAP1R1	ENSGALG00000005223	-3.1825	2.09021	5.13205e-08	2.92664e-05
PTER	ENSGALG00000008728	-2.66958	3.73284	5.67943e-08	3.13431e-05
AQP9	ENSGALG00000004261	-3.79933	-1.86562	6.07907e-08	3.25002e-05
HOXA7	ENSGALG00000026240	-5.13497	-2.64908	7.60546e-08	3.94286e-05
VWDE	ENSGALG00000010724	-2.98514	-0.132889	7.84305e-08	3.94644e-05
CDHR1	ENSGALG00000002314	-4.21138	-2.31496	9.39025e-08	4.58996e-05
LFNG	ENSGALG00000004284	2.22494	5.67162	1.09598e-07	5.18024e-05
AFF3	ENSGALG00000016767	-2.26885	3.56276	1.12035e-07	5.18024e-05
PTN	ENSGALG00000028048	4.89834	5.521	1.21089e-07	5.45156e-05
FAP	ENSGALG00000011099	-3.16988	-0.211883	1.28334e-07	5.62957e-05
PTCHD1	ENSGALG00000016358	-1.94915	5.68761	1.96768e-07	8.41575e-05
SPHK1	ENSGALG00000023541	1.83441	6.84138	2.03213e-07	8.47943e-05
ENSGALG00000000357	ENSGALG00000000357	-4.82842	-2.93847	2.17383e-07	8.85472e-05
DCDC2	ENSGALG00000012668	-2.13032	1.76653	2.34425e-07	9.23232e-05
ARHGAP28	ENSGALG00000014758	-1.31722	6.41072	2.37446e-07	9.23232e-05
ENSGALG00000026939	ENSGALG00000026939	2.47636	5.31247	3.0609e-07	0.000116368
CITED4	ENSGALG00000000678	1.35651	7.73967	3.30466e-07	0.000121216
DKK2	ENSGALG00000028041	-2.97538	2.38139	3.34725e-07	0.000121216
GluR1/A	ENSGALG00000004083	-2.06627	3.76221	3.40097e-07	0.000121216
ENSGALG00000005967	ENSGALG00000005967	2.81671	4.55813	3.57398e-07	0.000124783
SLC2A12	ENSGALG00000013980	-2.83061	0.907816	3.6555e-07	0.000125077
SPON1	ENSGALG00000012027	-2.50748	5.84167	4.02259e-07	0.000134938
GAD2	ENSGALG00000007588	5.25023	5.65944	4.37152e-07	0.000143823
TOX	ENSGALG00000015448	-1.59045	5.01266	4.51014e-07	0.000145584
NHS	ENSGALG00000016543	-1.82896	3.01076	4.65295e-07	0.000147412
MGAT4C	ENSGALG00000028360	-3.53271	-1.82233	4.82456e-07	0.00015007
ADAM12	ENSGALG00000012740	-2.20065	4.08369	5.07296e-07	0.000152619
tac1	ENSGALG00000009737	5.05912	3.7202	5.08491e-07	0.000152619
GALNT9	ENSGALG00000002242	2.85015	5.69241	5.17614e-07	0.000152678
FAM212B	ENSGALG00000001480	2.22363	3.07567	6.02037e-07	0.00017457
IGFBP2	ENSGALG00000011469	-2.13432	3.56557	6.89213e-07	0.000196518
ESPN	ENSGALG00000000645	2.99265	4.85764	7.09559e-07	0.000198673
PRDM12	ENSGALG00000003895	5.00364	7.01122	7.19998e-07	0.000198673
UNC5D	ENSGALG00000001608	-1.11058	5.76522	8.29573e-07	0.000225275
FAM101B	ENSGALG00000004900	-1.45328	4.49045	8.7779e-07	0.000234644
PCDH1	ENSGALG00000002553	-1.71054	6.97885	9.11946e-07	0.000240024
FGFRL1	ENSGALG00000015725	-2.12664	2.21684	9.70263e-07	0.000251504
HOXB4	ENSGALG00000000284	-4.16516	4.1563	1.02274e-06	0.00026115
HIVEP3	ENSGALG00000027365	-1.54079	5.89768	1.38444e-06	0.000348309
OTX2	ENSGALG00000027720	6.8809	5.28387	1.46009e-06	0.000362019
KLHL36	ENSGALG00000005651	2.23902	6.94683	1.5537e-06	0.000379723
COTL1	ENSGALG00000017644	2.10192	7.19734	1.59954e-06	0.000385421
LMX1A	ENSGALG00000003424	3.0138	5.22414	1.64529e-06	0.000387958
ADAMTSL1	ENSGALG00000020554	1.76106	5.94847	1.65695e-06	0.000387958
NRP1	ENSGALG00000007140	-1.44015	5.72962	1.6781e-06	0.000387958
RBMS3	ENSGALG00000011439	-1.57267	4.13983	1.85926e-06	0.000424109
FAM198B	ENSGALG00000009414	-3.59785	-2.59184	1.93747e-06	0.000434657
CRYAB	ENSGALG00000007945	3.53228	1.9074	1.95631e-06	0.000434657
PKDCC	ENSGALG00000017393	1.96428	5.1034	2.07435e-06	0.000454973
CPQ	ENSGALG00000022789	-1.68779	4.01624	2.13297e-06	0.000457044
ASCC3	ENSGALG00000015465	-1.558	4.52183	2.13722e-06	0.000457044
HOXB5	ENSGALG00000027903	-4.72027	5.72446	2.1797e-06	0.000460374
ZIC3	ENSGALG00000006497	4.29404	2.35881	2.3934e-06	0.000495629
VRTN	ENSGALG00000010232	-1.71994	2.23705	2.40456e-06	0.000495629
HSPB1	ENSGALG00000001926	-1.8089	3.98265	2.4442e-06	0.000497803
CRHR2	ENSGALG00000005657	-2.25809	1.61442	2.49816e-06	0.000502807
ENSGALG00000022622	ENSGALG00000022622	-3.12668	-1.50342	2.65675e-06	0.000528507
ENSGALG00000020995	ENSGALG00000020995	1.88813	4.68864	2.78061e-06	0.000546788
SCML4	ENSGALG00000015309	-3.47268	4.92922	2.83132e-06	0.000550434
GABBR2	ENSGALG00000013200	3.72879	5.43419	3.00415e-06	0.000577473
ENSGALG00000027793	ENSGALG00000027793	-0.927558	8.01624	3.33894e-06	0.000632088
IRX1	ENSGALG00000013194	4.31656	7.82843	3.36217e-06	0.000632088
GRM3	ENSGALG00000006576	4.50442	4.59567	3.48859e-06	0.000647623
FAM19A4	ENSGALG00000028292	1.84647	6.27194	3.52051e-06	0.000647623
Fgf9	ENSGALG00000025748	4.54909	4.65122	3.61898e-06	0.000658654
HS3ST5	ENSGALG00000026594	1.86301	6.36507	3.66937e-06	0.000660796
ENSGALG00000028055	ENSGALG00000028055	3.05269	2.42297	3.71186e-06	0.000661485
GRB7	ENSGALG00000028806	-2.76614	-0.201691	3.9725e-06	0.000700634
PQLC2L	ENSGALG00000020626	1.77461	7.03802	4.23097e-06	0.000732164
ADGRV1	ENSGALG00000014657	5.36606	3.818	4.23686e-06	0.000732164
OPRL1	ENSGALG00000027965	5.16182	3.39601	4.32781e-06	0.000740402
ARHGAP31	ENSGALG00000015077	-1.46012	2.62015	4.42608e-06	0.000749716
PLXNA2	ENSGALG00000001264	-1.83659	7.7491	4.5967e-06	0.00076483
RBM38	ENSGALG00000026081	1.0606	7.8409	4.60472e-06	0.00076483
SNCG1	ENSGALG00000002015	2.89605	6.00784	4.79251e-06	0.000788368
FAT3	ENSGALG00000017229	-1.85683	4.91875	5.02484e-06	0.000818714
7	ENSGALG00000017327	-2.1517	0.463754	5.08503e-06	0.000820705
CALB1	ENSGALG00000015914	-2.0208	1.16558	5.44304e-06	0.000865767
angiopoietin-2	ENSGALG00000016330	-2.29397	1.41394	5.46544e-06	0.000865767
TRPC7	ENSGALG00000006297	2.65011	3.91103	5.76992e-06	0.000905613
POU4F3	ENSGALG00000026243	3.94544	9.93996	6.03275e-06	0.000938257
FAR-1	ENSGALG00000008263	3.0322	5.90596	6.36564e-06	0.000981111
ALK	ENSGALG00000009034	-1.72346	1.90584	6.61747e-06	0.00100838
BPIFB4	ENSGALG00000006679	3.2712	2.68188	6.66047e-06	0.00100838
SCN4A	ENSGALG00000000252	-2.39126	-1.19318	6.9319e-06	0.00102661
AMIGO3	ENSGALG00000028339	1.31165	7.96797	6.9666e-06	0.00102661
Fgf19	ENSGALG00000028376	3.68346	5.80067	7.00211e-06	0.00102661
RBM24	ENSGALG00000012712	1.5008	4.83806	7.02087e-06	0.00102661
DOC2B	ENSGALG00000004917	-1.89025	2.79989	7.12535e-06	0.00102855
THBD	ENSGALG00000008361	1.9605	4.62924	7.15442e-06	0.00102855
TBXA2R	ENSGALG00000027241	3.24558	5.89645	7.27173e-06	0.00103671
EMX2	ENSGALG00000009302	-2.56859	-0.14647	7.82215e-06	0.00110596
CXCR4	ENSGALG00000012357	2.44056	5.75861	8.00858e-06	0.00112304
GABRG2	ENSGALG00000001706	-2.14301	1.87702	8.18157e-06	0.00112674
RGS8	ENSGALG00000026263	-2.06961	2.9923	8.21103e-06	0.00112674
TMC3	ENSGALG00000006376	-1.924	1.38249	8.25669e-06	0.00112674
ENSGALG00000023638	ENSGALG00000023638	2.59638	3.85549	8.2984e-06	0.00112674
LRBA	ENSGALG00000010061	-1.34693	4.7762	8.39044e-06	0.00113026
PTX3	ENSGALG00000028284	-3.05519	0.790158	8.65999e-06	0.00115253
CADPS	ENSGALG00000007268	-1.46203	6.50424	8.69045e-06	0.00115253
CHRNB4	ENSGALG00000003005	4.76525	5.4884	8.80252e-06	0.00115841
ABCC8	ENSGALG00000006172	-2.04234	1.79566	8.87641e-06	0.00115922
SSC4D	ENSGALG00000001917	1.79185	5.18687	9.1085e-06	0.00117465
GFRA4	ENSGALG00000016035	3.79086	8.2383	9.13193e-06	0.00117465
PENK	ENSGALG00000015419	1.91791	4.65097	9.49208e-06	0.00121187
SNTA1	ENSGALG00000026824	2.03921	7.20046	9.73772e-06	0.00123225
TM4SF4	ENSGALG00000010427	5.29182	1.2721	9.79573e-06	0.00123225
NRSN1	ENSGALG00000012670	-2.08636	1.89877	1.01202e-05	0.00126378
ENSGALG00000004322	ENSGALG00000004322	3.86945	6.24624	1.03917e-05	0.00128827
PODXL2	ENSGALG00000006009	3.31579	4.51474	1.05752e-05	0.00130158
LDB3	ENSGALG00000001977	3.67072	4.28161	1.10102e-05	0.00134545
Pax-6	ENSGALG00000012123	6.81072	1.42982	1.13592e-05	0.00137172
UNC79	ENSGALG00000010874	-1.11568	4.47963	1.13856e-05	0.00137172
KIRREL3	ENSGALG00000001129	2.03934	6.18698	1.15773e-05	0.00138506
ENSGALG00000021812	ENSGALG00000021812	-1.91416	1.11324	1.16932e-05	0.00138921
ENSGALG00000003433	ENSGALG00000003433	-3.40622	-2.72876	1.18045e-05	0.00139276
PDE8B	ENSGALG00000004339	-2.29839	-1.32436	1.26716e-05	0.00148484
LUZP2	ENSGALG00000004414	3.78068	0.723338	1.31193e-05	0.00152683
LCP1	ENSGALG00000016986	-1.8094	3.5516	1.32632e-05	0.00153315
ENSGALG00000026763	ENSGALG00000026763	-2.32672	4.06341	1.36656e-05	0.00156035
ZFHX3	ENSGALG00000000713	-1.56397	8.02669	1.36897e-05	0.00156035
MTTP	ENSGALG00000012271	-4.43863	-3.25024	1.37721e-05	0.00156035
APC2	ENSGALG00000027821	-1.75788	4.8156	1.5404e-05	0.00173376
COL6A1	ENSGALG00000005974	-2.68708	3.02919	1.56861e-05	0.00174801
NRCAM	ENSGALG00000009514	2.755	6.04258	1.5735e-05	0.00174801
CEP170	ENSGALG00000010733	-0.890914	7.98824	1.64863e-05	0.00181112
HOXA1	ENSGALG00000028095	-2.00961	1.4888	1.65285e-05	0.00181112
RGS4	ENSGALG00000002564	-2.23864	4.12412	1.66206e-05	0.00181112
CHTOP	ENSGALG00000026102	1.93561	10.1651	1.68856e-05	0.00182013
LRFN5	ENSGALG00000012505	-2.01943	3.17003	1.69161e-05	0.00182013
BNC2	ENSGALG00000015101	-1.23522	3.59412	1.74492e-05	0.00186576
HCLS1	ENSGALG00000009778	1.91761	4.32133	1.79631e-05	0.00190877
NRIP1	ENSGALG00000015681	-0.985262	5.80543	1.87128e-05	0.00197617
E2F1	ENSGALG00000003045	1.37265	6.99148	1.90284e-05	0.00199716
LHX1	ENSGALG00000005409	3.32547	2.62931	1.93647e-05	0.00201995
SCN1A	ENSGALG00000010943	-1.41441	3.70642	1.94816e-05	0.00201995
INADL	ENSGALG00000010934	-1.82168	2.42538	1.98283e-05	0.00204351
FGFR3	ENSGALG00000015708	2.63504	6.86296	2.00548e-05	0.00205448
TPBGL	ENSGALG00000022693	2.1589	4.33678	2.03769e-05	0.00207504
MXRA5	ENSGALG00000016635	-2.80538	3.76031	2.0662e-05	0.00208556
RGMA	ENSGALG00000027639	1.75508	6.93959	2.0731e-05	0.00208556
ONECUT3	ENSGALG00000028081	1.74129	6.63534	2.08458e-05	0.00208556
PCDH10	ENSGALG00000009719	2.15987	6.17314	2.10658e-05	0.00208642
IGSF21	ENSGALG00000000426	2.51853	6.82741	2.10984e-05	0.00208642
OPRD1	ENSGALG00000026379	-1.63706	5.32646	2.21206e-05	0.00217494
TNS4	ENSGALG00000028308	-2.19419	-0.827713	2.24382e-05	0.00217699
PDE3A	ENSGALG00000013143	-2.95815	2.67809	2.24393e-05	0.00217699
RAPGEF3	ENSGALG00000006348	1.69813	6.32316	2.25232e-05	0.00217699
CPM	ENSGALG00000009945	-2.05126	0.147813	2.31469e-05	0.00221523
ENSGALG00000029174	ENSGALG00000029174	0.977361	8.88847	2.32607e-05	0.00221523
CHL1	ENSGALG00000007911	-2.9833	4.8618	2.33589e-05	0.00221523
GRM8	ENSGALG00000019382	3.89326	3.06836	2.34368e-05	0.00221523
GPM6A	ENSGALG00000020199	2.78794	7.26514	2.3834e-05	0.00223897
ENSGALG00000004751	ENSGALG00000004751	3.18381	2.49336	2.39497e-05	0.00223897
SAMD11	ENSGALG00000002228	1.48677	7.28797	2.51507e-05	0.00233847
C1QTNF4	ENSGALG00000008080	2.70618	4.04464	2.54994e-05	0.00235808
ncx3	ENSGALG00000009400	-1.59441	4.3098	2.58871e-05	0.00238106
COL6A3	ENSGALG00000003923	-2.5185	3.03101	2.63673e-05	0.00241226
SLCO3A1	ENSGALG00000006871	1.99874	6.52311	2.7329e-05	0.00248694
SVIL	ENSGALG00000007331	-0.99842	5.59789	2.8265e-05	0.0025585
CACHD1	ENSGALG00000011024	-0.906606	6.59101	2.9004e-05	0.00261158
JAKMIP3	ENSGALG00000010486	-1.89782	1.79959	2.94445e-05	0.00263737
ENSGALG00000001150	ENSGALG00000001150	2.36765	4.98419	2.98451e-05	0.00265933
FHOD3	ENSGALG00000013124	-1.76986	4.95956	3.03514e-05	0.00269043
irx2	ENSGALG00000013193	2.99503	5.37144	3.08932e-05	0.00272433
SPEG	ENSGALG00000028386	-1.08912	4.97619	3.19403e-05	0.00280223
SATB2	ENSGALG00000008135	-1.9128	4.5709	3.40976e-05	0.00297623
PLEKHS1	ENSGALG00000020679	-2.6523	0.664645	3.43155e-05	0.00298005
NAPEPLD	ENSGALG00000008285	2.16405	4.37964	3.5042e-05	0.00302777
HS3ST4	ENSGALG00000006290	4.50136	1.31708	3.5489e-05	0.00304266
AQP1	ENSGALG00000005209	-2.13517	-0.0708916	3.557e-05	0.00304266
RELN	ENSGALG00000008193	-1.91076	3.76532	3.65166e-05	0.00310809
GLI3	ENSGALG00000012329	-1.29606	6.10535	3.70157e-05	0.00313497
RTN4RL2	ENSGALG00000023441	1.21894	5.38543	3.81297e-05	0.00320859
ENSGALG00000015735	ENSGALG00000015735	3.16292	3.08594	3.826e-05	0.00320859
SFRP1	ENSGALG00000003473	-1.53665	5.09282	3.90024e-05	0.00325489
NEUROD4	ENSGALG00000024396	1.38469	8.4555	3.99066e-05	0.00331419
ZFHX4	ENSGALG00000015673	-1.16956	7.29058	4.02293e-05	0.00332484
ISLR2	ENSGALG00000029151	4.84042	9.42539	4.08027e-05	0.00334523
ENSGALG00000026521	ENSGALG00000026521	1.13553	5.47138	4.08671e-05	0.00334523
KLHDC7A	ENSGALG00000000420	2.44946	5.92205	4.16559e-05	0.00339357
NR3C1	ENSGALG00000007394	-1.17574	4.15974	4.32123e-05	0.00350367
MYO6	ENSGALG00000015898	1.56809	6.59202	4.35712e-05	0.00351611
TNFAIP2	ENSGALG00000011446	-2.41544	1.02632	4.48416e-05	0.00360164
PNAT3	ENSGALG00000005473	-2.0783	0.837342	4.51503e-05	0.00360949
TMEM100	ENSGALG00000026465	1.9685	2.15504	4.64005e-05	0.00369218
OPTC	ENSGALG00000003554	2.05702	5.65623	4.69943e-05	0.00372212
BPIFB7	ENSGALG00000006666	2.46216	1.53949	4.72249e-05	0.00372315
TMTC1	ENSGALG00000012956	-1.71033	5.21099	4.78239e-05	0.00375308
cKv6.3	ENSGALG00000005502	-1.96087	-0.00430451	4.85112e-05	0.00378963
HOXA6	ENSGALG00000026434	-6.26038	-4.26325	4.96299e-05	0.0038409
CNTNAP1	ENSGALG00000003123	-1.36354	2.76549	4.97781e-05	0.0038409
NUDT15	ENSGALG00000016994	1.2392	5.84952	4.98409e-05	0.0038409
PCDH9	ENSGALG00000016908	2.56221	4.56569	5.0464e-05	0.00385393
CHRDL1	ENSGALG00000008072	-2.48289	-0.184416	5.06721e-05	0.00385393
FSTL1	ENSGALG00000014970	-1.29579	5.22871	5.0686e-05	0.00385393
TCF21	ENSGALG00000029024	-3.77567	1.50935	5.10661e-05	0.00386566
METRN	ENSGALG00000027342	1.3462	7.11389	5.39095e-05	0.00406292
WSCD2	ENSGALG00000004849	1.80535	4.34224	5.51488e-05	0.00413809
TMEM132D	ENSGALG00000002671	-1.56185	4.19291	5.67257e-05	0.00423783
UNC5C	ENSGALG00000012219	3.15684	6.48971	5.71019e-05	0.00424221
ADCYAP1	ENSGALG00000014858	2.11093	4.25485	5.72803e-05	0.00424221
SLC1A6	ENSGALG00000000558	-2.16869	-0.561988	5.87053e-05	0.00432901
WNT5A	ENSGALG00000005410	-1.80962	4.40849	5.89741e-05	0.00433017
7	ENSGALG00000017242	-2.25792	4.49268	6.28716e-05	0.00459661
NES	ENSGALG00000013239	1.09179	10.2521	6.40755e-05	0.0046647
ENSGALG00000026622	ENSGALG00000026622	2.13864	2.84309	6.82823e-05	0.00493234
DCT	ENSGALG00000016899	5.31061	0.701736	6.83286e-05	0.00493234
ITGB5	ENSGALG00000011778	-1.1388	4.48472	6.86186e-05	0.00493247
EPHB2	ENSGALG00000004741	-0.948031	7.02275	6.96014e-05	0.00498218
FAT1	ENSGALG00000013579	-1.16336	6.55081	7.40748e-05	0.00526494
ARHGEF5	ENSGALG00000017276	-3.26234	-3.14895	7.43591e-05	0.00526494
ENSGALG00000011530	ENSGALG00000011530	1.36344	6.21726	7.47006e-05	0.00526494
IGFBP5	ENSGALG00000011468	-1.61766	2.51792	7.47826e-05	0.00526494
MMP16	ENSGALG00000015896	-0.971495	5.12445	7.62255e-05	0.00534453
PLXNC1	ENSGALG00000011309	-1.85756	5.63298	7.82271e-05	0.00546249
DNAI2	ENSGALG00000004495	1.7529	2.56149	8.0327e-05	0.00558631
ZNF536	ENSGALG00000004510	-1.45442	5.10883	8.10761e-05	0.00561559
CABP1	ENSGALG00000007116	2.51332	4.81153	8.19384e-05	0.00565243
PRICKLE1	ENSGALG00000009556	-1.87026	2.17944	8.27546e-05	0.00568581
ENSGALG00000008061	ENSGALG00000008061	-2.72005	-0.786086	8.35036e-05	0.00570879
TTLL4	ENSGALG00000027991	1.47744	5.82123	8.37566e-05	0.00570879
NUBPL	ENSGALG00000009983	1.59594	5.7264	8.61838e-05	0.00583691
STARD5	ENSGALG00000021193	-1.47512	2.68393	8.65509e-05	0.00583691
GLI2	ENSGALG00000011630	-1.81138	4.50486	8.66597e-05	0.00583691
DCLK2	ENSGALG00000010040	1.43693	7.12651	8.7137e-05	0.00584604
SLC5A7	ENSGALG00000016804	-3.07182	0.544214	8.9168e-05	0.00595893
ENSGALG00000012531	ENSGALG00000012531	-3.12342	0.709858	8.98156e-05	0.00597885
NEUROD1	ENSGALG00000008908	0.896771	8.19538	9.10056e-05	0.00603459
AMIGO2	ENSGALG00000009739	-2.62481	5.16345	9.21094e-05	0.0060842
FAT4	ENSGALG00000011823	-0.985319	6.4311	9.31748e-05	0.00611098
ESRP1	ENSGALG00000015968	3.36617	1.79539	9.32292e-05	0.00611098
NID1	ENSGALG00000010982	-2.01039	2.51236	9.36047e-05	0.00611217
DLGAP2	ENSGALG00000016352	-2.72878	3.61095	9.57621e-05	0.00622927
ENSGALG00000023393	ENSGALG00000023393	2.26083	2.24366	9.77497e-05	0.00633447
CUBN	ENSGALG00000008704	-1.33902	1.56506	9.83056e-05	0.00634127
MARVELD3	ENSGALG00000012886	-2.31366	-0.817556	9.85958e-05	0.00634127
RPL14	ENSGALG00000011523	0.947807	10.0188	9.93828e-05	0.00635053
CTNNA3	ENSGALG00000002845	3.60527	1.84555	9.94823e-05	0.00635053
MYCL	ENSGALG00000024047	0.854235	6.55082	0.000100311	0.00637966
SYBU	ENSGALG00000016108	-1.81854	6.20363	0.000103479	0.00655677
ITGA9	ENSGALG00000012238	-1.7663	3.30886	0.000105716	0.00667378
AACS	ENSGALG00000002899	-0.796276	6.3753	0.000106715	0.00671207
COL9A2	ENSGALG00000027526	1.32548	4.70962	0.000107615	0.00674387
ZNRF2	ENSGALG00000027855	2.81511	1.17406	0.000110399	0.00689312
FBLN1	ENSGALG00000014233	-2.15332	3.46763	0.000111514	0.0069374
TMEM132E	ENSGALG00000002312	1.14969	10.7108	0.000113077	0.00700916
PI15	ENSGALG00000015659	-2.65408	-1.83173	0.000114874	0.00708117
NAB1	ENSGALG00000002248	-1.28973	4.88461	0.000115067	0.00708117
XYLT1	ENSGALG00000006757	-1.11956	3.48064	0.000116483	0.00714262
ENSGALG00000005421	ENSGALG00000005421	-1.79511	2.8077	0.000124868	0.00762946
NYX	ENSGALG00000016228	-2.5742	0.976832	0.000127111	0.00773886
OGN	ENSGALG00000026736	-1.64353	4.67324	0.000128957	0.00782339
LY75	ENSGALG00000011153	-1.55929	1.89931	0.000133639	0.0080788
SGK1	ENSGALG00000013971	-1.50816	2.35905	0.000135273	0.00814876
PTH1R	ENSGALG00000005476	-1.92699	1.25146	0.000137323	0.00824325
SLC6A12	ENSGALG00000019290	3.9837	-0.603383	0.000138795	0.00828686
CPZ	ENSGALG00000015597	2.66375	5.30381	0.000139019	0.00828686
COL22A1	ENSGALG00000016195	-2.05507	1.10585	0.000142809	0.00845476
STK32A	ENSGALG00000007573	-1.90549	1.45132	0.000142824	0.00845476
PDE1B	ENSGALG00000029124	1.22528	6.33628	0.000143659	0.00847489
ANG-1	ENSGALG00000016083	-1.99695	1.77129	0.000145929	0.0085792
PTPRT	ENSGALG00000003488	2.66133	3.83406	0.000147931	0.00864055
IL34	ENSGALG00000028466	-2.03158	-1.72287	0.000147982	0.00864055
FIBCD1	ENSGALG00000003866	2.26439	3.18682	0.000150525	0.00875914
WSCD1	ENSGALG00000005886	-1.35514	5.35052	0.000152636	0.0088029
RAPGEF1	ENSGALG00000003712	1.0007	6.89161	0.000153027	0.0088029
FGF3	ENSGALG00000026853	3.24135	3.58158	0.000153336	0.0088029
COL24A1	ENSGALG00000006864	-1.18468	4.56259	0.00015377	0.0088029
TRIM7.1	ENSGALG00000000107	-1.73703	2.6791	0.000154343	0.0088029
OLFML3	ENSGALG00000001956	-1.95068	3.90201	0.000154365	0.0088029
SYNE1	ENSGALG00000013505	-1.82025	4.02866	0.000155041	0.00881052
PLCE1	ENSGALG00000028043	-1.68488	2.32722	0.000155528	0.00881052
NETO1	ENSGALG00000013729	3.15689	1.39609	0.000156388	0.00882999
HTR2C	ENSGALG00000005853	-2.10475	1.61422	0.000158609	0.00892593
IQCJ	ENSGALG00000009580	3.30864	1.25154	0.000162682	0.00912514
CADM1	ENSGALG00000014582	1.34422	10.3364	0.000164529	0.00919859
PHLDB2	ENSGALG00000015377	-0.716464	6.68573	0.000165783	0.00923849
PPP2R2B	ENSGALG00000007565	-1.28331	5.05135	0.000168977	0.00936367
KIAA1462	ENSGALG00000007346	-1.65404	2.20459	0.000169614	0.00936367
ADAMTS18	ENSGALG00000005347	-2.00227	1.31787	0.000169671	0.00936367
PLEKHA5	ENSGALG00000013134	-0.968812	7.36572	0.000171263	0.00937163
KAZALD1	ENSGALG00000007837	1.79846	5.75296	0.000171898	0.00937163
ATP8B1	ENSGALG00000003253	2.58009	3.7953	0.00017193	0.00937163
NR3C2	ENSGALG00000010035	-1.41544	3.05648	0.000172007	0.00937163
KCNAB2	ENSGALG00000000912	1.87787	6.15816	0.000172925	0.00939175
CLIC2	ENSGALG00000004730	-2.35856	0.56268	0.000177322	0.00960009
KLHL40	ENSGALG00000005292	1.26411	5.78535	0.000179393	0.00961001
ACSBG2	ENSGALG00000001749	-1.46792	6.36862	0.000179474	0.00961001
GPR78	ENSGALG00000015595	8.36214	-0.358596	0.000179613	0.00961001
EN1	ENSGALG00000025740	4.9004	2.06709	0.000179752	0.00961001
DNAH9	ENSGALG00000001111	1.78056	5.45922	0.000181534	0.00967144
RNF213	ENSGALG00000006988	-1.27619	2.67358	0.000182032	0.00967144
SLC22A16	ENSGALG00000015055	-2.72516	0.413997	0.000186752	0.00989151
ADAMTS6	ENSGALG00000014751	-1.25803	3.47828	0.000187615	0.00989444
ZNF385B	ENSGALG00000009012	2.54372	4.64936	0.000188743	0.00989444
GnIH	ENSGALG00000011022	-3.42588	-2.2872	0.000188829	0.00989444
PLXND1	ENSGALG00000008473	-1.31809	3.54222	0.000189811	0.00989444
GPR12	ENSGALG00000017102	-1.51896	0.632585	0.000189832	0.00989444
ARFGEF3	ENSGALG00000013846	-0.921943	4.20405	0.000190278	0.00989444
TNFIP6	ENSGALG00000012481	-2.46505	0.854546	0.000197723	0.0102505
CRIM1	ENSGALG00000010597	-2.02268	2.43917	0.000204726	0.0105814
ENSGALG00000005242	ENSGALG00000005242	-6.0928	-4.46632	0.000207833	0.0107097
REV3L	ENSGALG00000015033	-0.800855	6.10544	0.000209325	0.0107542
PKD1	ENSGALG00000005714	-0.880506	6.08041	0.000211414	0.0108289
LHX9	ENSGALG00000002223	3.03655	1.39658	0.000212337	0.0108438
ZMYM6NB	ENSGALG00000002517	1.92846	3.02415	0.00021458	0.010914
ENSGALG00000011166	ENSGALG00000011166	5.1061	3.09324	0.000214989	0.010914
NTNG1	ENSGALG00000001896	-1.64636	4.87598	0.000218281	0.0110484
KCNIP2	ENSGALG00000007666	1.51537	3.65628	0.00022455	0.0113321
SIAT7E	ENSGALG00000009021	-1.85649	2.85752	0.000225842	0.0113493
KIF19	ENSGALG00000004502	1.79319	6.1619	0.000226216	0.0113493
KIF21A	ENSGALG00000007098	-1.13382	7.07222	0.000227537	0.0113822
ENDOU	ENSGALG00000006353	2.33611	2.08928	0.000230392	0.0114914
CBLN2	ENSGALG00000028682	3.27755	1.14066	0.000235169	0.0116956
PLOD1	ENSGALG00000004531	-1.14022	4.92203	0.000236021	0.0117039
NMNAT3	ENSGALG00000026187	-1.9254	0.538981	0.000238358	0.0117856
FKBP1B	ENSGALG00000016500	2.3877	2.99789	0.000245882	0.0121226
GPR39	ENSGALG00000012171	-1.34038	2.91469	0.000249871	0.0122799
TNS3	ENSGALG00000012447	-1.08669	4.27644	0.000250508	0.0122799
SGPP2	ENSGALG00000005245	2.49322	2.94581	0.000254444	0.0123939
BAIAP2L2	ENSGALG00000012285	3.52432	1.76236	0.000254693	0.0123939
TGFBI	ENSGALG00000006319	-1.01326	4.97244	0.000255007	0.0123939
EGFR	ENSGALG00000012363	-1.16653	3.20283	0.000265015	0.0128438
ADAMTS19	ENSGALG00000000151	-1.83339	2.66582	0.000266366	0.0128728
ENSGALG00000009702	ENSGALG00000009702	-1.40827	0.811931	0.000267665	0.0128992
TGFBR3	ENSGALG00000006038	-1.82919	2.99483	0.000270533	0.01297
ID2	ENSGALG00000016403	0.679088	8.10621	0.00027065	0.01297
GNAZ	ENSGALG00000006719	-1.01036	4.16253	0.000273353	0.0130157
PDE4D	ENSGALG00000014727	1.74547	2.69204	0.000273707	0.0130157
TMEM132B	ENSGALG00000002742	2.0773	3.88402	0.000273887	0.0130157
CLCN2	ENSGALG00000025804	2.32401	0.445917	0.000279048	0.0132173
CNTN6	ENSGALG00000007927	2.86995	1.7974	0.000279675	0.0132173
DAPP1	ENSGALG00000000056	-1.4025	3.2867	0.000283306	0.0133301
RAI2	ENSGALG00000016538	-1.02614	5.45059	0.000283915	0.0133301
GRM5	ENSGALG00000017238	-2.91701	-2.56118	0.000284398	0.0133301
PDGF-A	ENSGALG00000003642	-2.10396	2.04875	0.00028715	0.0133754
BTBD6	ENSGALG00000011710	1.08242	6.47486	0.00028735	0.0133754
PTPRB	ENSGALG00000010049	-1.68507	1.01009	0.000287711	0.0133754
CDKN1B	ENSGALG00000022980	0.719431	7.58622	0.000294895	0.0136664
ADAM33	ENSGALG00000016038	-2.00409	3.18392	0.000295567	0.0136664
KIF26B	ENSGALG00000010664	-1.75237	3.36312	0.000297139	0.013702
fn1	ENSGALG00000003578	-2.12747	6.79409	0.000300938	0.0137997
OSBPL8	ENSGALG00000010246	0.951401	9.42423	0.000301457	0.0137997
SLC22A23	ENSGALG00000012816	-0.793373	5.75181	0.000301676	0.0137997
7	ENSGALG00000016687	-2.5606	-2.64769	0.000302745	0.0138116
RARB	ENSGALG00000011298	-1.77081	2.33952	0.000305514	0.0138694
RTN4RL1	ENSGALG00000021589	-2.07401	3.77383	0.000305633	0.0138694
DNALI1	ENSGALG00000001996	1.90519	0.956607	0.000308734	0.0139731
RBP1	ENSGALG00000027820	-1.70615	0.114704	0.000311417	0.0140573
HMGCLL1	ENSGALG00000016294	-1.90205	-0.117729	0.000317104	0.0142764
ENSGALG00000023179	ENSGALG00000023179	7.48749	-1.21737	0.000318935	0.0143211
PRELP	ENSGALG00000003551	1.27984	5.59213	0.000320716	0.0143375
MAN1A1	ENSGALG00000014878	1.64722	4.7983	0.000321299	0.0143375
MAB21L1	ENSGALG00000017059	-1.998	5.00032	0.000321815	0.0143375
AMER2	ENSGALG00000027868	1.22446	6.69807	0.000325871	0.0144805
SMOC2	ENSGALG00000011205	-2.03736	2.24957	0.000329474	0.0145658
CPNE4	ENSGALG00000011613	-1.68711	2.42864	0.000330085	0.0145658
PCLO	ENSGALG00000008499	-0.890442	6.19793	0.000330344	0.0145658
GRIN2A	ENSGALG00000007278	1.99573	2.2171	0.000337041	0.0148229
LRRN2	ENSGALG00000000639	1.17004	7.20269	0.000342643	0.0150161
SLC1A2	ENSGALG00000007871	2.09567	6.14192	0.00034319	0.0150161
SYNGR3	ENSGALG00000005589	-0.965714	3.82198	0.000348921	0.0152279
SMARCD2	ENSGALG00000000363	0.998496	8.99502	0.000357581	0.0155661
LAMC3	ENSGALG00000003852	2.13594	3.53882	0.000366033	0.0158765
ENSGALG00000002367	ENSGALG00000002367	1.52866	4.00639	0.000366567	0.0158765
MRVI1	ENSGALG00000005632	-2.00482	1.99653	0.000369349	0.0159566
SEMA6D	ENSGALG00000004844	-1.46534	7.96575	0.000371551	0.0160113
FBN3	ENSGALG00000000327	-1.96441	6.41549	0.000373967	0.0160749
CASS4	ENSGALG00000007744	0.978611	6.23202	0.000377071	0.0161114
PITX1	ENSGALG00000006365	5.41101	2.01364	0.000377435	0.0161114
TRIM2	ENSGALG00000009207	-0.949957	3.91736	0.000377908	0.0161114
EPHA1	ENSGALG00000014687	-2.32429	-1.63745	0.000378582	0.0161114
FAM107B	ENSGALG00000028708	-0.897256	5.95706	0.000385018	0.0163446
FBLN5	ENSGALG00000010747	-2.29375	-0.660982	0.000387526	0.0164104
SLC39A11	ENSGALG00000004413	1.5818	7.08741	0.000389522	0.0164542
ENSGALG00000021399	ENSGALG00000021399	-2.06632	2.08915	0.000392981	0.0165594
ENSGALG00000009041	ENSGALG00000009041	-2.47166	-0.638449	0.000401587	0.0168772
EPB41L4A	ENSGALG00000000234	-0.778339	5.41446	0.000402495	0.0168772
ENSGALG00000006958	ENSGALG00000006958	-1.62136	3.71453	0.000405469	0.0169364
TGFB2	ENSGALG00000009612	-1.67469	6.09585	0.000405888	0.0169364
STARD10	ENSGALG00000002577	1.3084	7.85439	0.000408309	0.016996
FGF8	ENSGALG00000007706	-2.15128	2.26901	0.000410075	0.0170281
DAB2IP	ENSGALG00000001419	-0.91558	5.10951	0.000411503	0.017046
HRH1	ENSGALG00000004930	-2.46457	-1.86864	0.000418529	0.0172705
7	ENSGALG00000000168	2.52609	3.9645	0.000418942	0.0172705
OAS*A	ENSGALG00000013723	-1.46725	0.710112	0.000420871	0.0173083
LHX5	ENSGALG00000008303	3.59931	1.07465	0.000424636	0.0174213
MYO18B	ENSGALG00000005538	1.86001	6.02129	0.000432053	0.0176832
METRNL	ENSGALG00000028354	-1.96401	3.61412	0.000433611	0.0177046
RNF144A	ENSGALG00000028709	1.14973	6.33777	0.000437684	0.0178283
NCOA3	ENSGALG00000004570	-0.913087	4.4864	0.000440271	0.0178541
RHOU	ENSGALG00000025738	1.39216	5.61372	0.000440403	0.0178541
ENSGALG00000023973	ENSGALG00000023973	-1.6406	4.58521	0.000443871	0.0179122
SYNM	ENSGALG00000007048	-1.45642	0.647288	0.000443932	0.0179122
THBS4	ENSGALG00000014804	-1.65501	2.95183	0.000447417	0.0180104
MMD	ENSGALG00000003078	1.74529	7.78797	0.00045254	0.0181669
Wnt6	ENSGALG00000011358	-2.56083	-0.702702	0.000453429	0.0181669
HAP1	ENSGALG00000023847	-2.03854	3.38401	0.000455981	0.0182142
TPM1	ENSGALG00000003521	-1.49001	5.59184	0.000456739	0.0182142
ENSGALG00000020561	ENSGALG00000020561	-1.31586	2.96069	0.000457824	0.018215
EFNB2	ENSGALG00000029175	-1.74078	5.65918	0.000459098	0.0182233
ENSGALG00000023936	ENSGALG00000023936	2.77154	2.71314	0.00046134	0.0182699
DOCK10	ENSGALG00000005030	-1.71512	2.93964	0.000468101	0.0184948
NEDD9	ENSGALG00000012747	-1.93469	2.48474	0.000469615	0.0185119
ENSGALG00000025798	ENSGALG00000025798	-3.33623	-2.75392	0.00047202	0.0185282
SMIM12	ENSGALG00000002526	1.56026	7.93002	0.000472194	0.0185282
CDKL1	ENSGALG00000012295	1.01311	4.98118	0.000478263	0.0187234
LSS	ENSGALG00000006198	-0.795508	5.64625	0.000482758	0.0188562
COL3A1	ENSGALG00000002552	-1.94828	1.33781	0.000486955	0.0189342
ENSGALG00000019198	ENSGALG00000019198	-1.68775	0.599617	0.000486969	0.0189342
INPP4B	ENSGALG00000009880	-1.22582	3.5893	0.0004913	0.0190299
HIC1	ENSGALG00000026718	-2.78281	4.3593	0.000492784	0.0190299
PCSK1	ENSGALG00000014681	-1.96534	0.981656	0.000493161	0.0190299
SLC1A4	ENSGALG00000008811	-0.927732	4.54588	0.000494386	0.0190299
pvalb1	ENSGALG00000012522	-3.84375	-2.56022	0.000494991	0.0190299
ELOVL2	ENSGALG00000012748	0.989331	5.49528	0.000519631	0.0198925
CPAMD8	ENSGALG00000003742	-0.741649	6.45288	0.000519755	0.0198925
SDR42E2	ENSGALG00000006964	2.38554	2.50779	0.000521581	0.0199179
HHLA2	ENSGALG00000022871	-1.14204	2.778	0.000532779	0.0203002
CHRNA3	ENSGALG00000003014	2.67971	4.95741	0.00053755	0.020349
S6	ENSGALG00000008456	-1.04371	7.6953	0.000537563	0.020349
PNAT10	ENSGALG00000005474	-1.72675	0.303614	0.000537628	0.020349
LARGE	ENSGALG00000012559	-0.961734	4.92679	0.000540433	0.02041
CALML4	ENSGALG00000007979	0.966718	5.67249	0.000544143	0.0205048
GRM4	ENSGALG00000002840	1.31555	5.48953	0.000549671	0.0206676
PXDN	ENSGALG00000016377	-0.787762	5.71466	0.000552912	0.0207116
ENSGALG00000002518	ENSGALG00000002518	2.33336	2.11185	0.000554072	0.0207116
OSF-2	ENSGALG00000017046	-2.33972	2.58683	0.00055507	0.0207116
TGM2	ENSGALG00000006775	-1.53637	0.618949	0.000556182	0.0207116
FAM167A	ENSGALG00000016653	-1.57226	-0.0690867	0.000559549	0.0207116
CNKSR3	ENSGALG00000027159	-1.89859	0.43503	0.000559601	0.0207116
C1QTNF5	ENSGALG00000006758	-2.47404	-0.437968	0.000560012	0.0207116
FAM83H	ENSGALG00000013875	-1.19331	3.42936	0.000560524	0.0207116
PXDNL	ENSGALG00000005887	-2.20098	0.207131	0.000564588	0.0207234
CDH20	ENSGALG00000012906	-2.40303	2.59002	0.000565377	0.0207234
KLHL4	ENSGALG00000006877	-2.21454	0.652558	0.000565642	0.0207234
MEIS1	ENSGALG00000008774	-0.981635	6.15759	0.00056569	0.0207234
ZIC2	ENSGALG00000026237	3.49678	1.60707	0.000572064	0.0209121
NR5A2	ENSGALG00000002182	3.11363	0.403199	0.000577873	0.0210794
TNR	ENSGALG00000004526	1.3596	5.42741	0.000585468	0.021311
UNC5B	ENSGALG00000004569	1.78881	7.7647	0.000593145	0.0215446
PLEKHF2	ENSGALG00000015988	1.29097	4.09174	0.000596949	0.0216369
CCDC33	ENSGALG00000028855	2.92723	1.31312	0.000598471	0.0216462
VWA3A	ENSGALG00000006957	2.94534	3.27804	0.000614783	0.0221893
TSHZ3	ENSGALG00000004528	-1.98887	3.59587	0.000619253	0.0223035
ENSGALG00000023347	ENSGALG00000023347	-2.02121	2.66444	0.000620797	0.0223122
CLVS1	ENSGALG00000015476	-2.15166	3.64671	0.000626141	0.0224511
CPT1A	ENSGALG00000007077	-1.01306	4.86463	0.000627987	0.0224511
ITGB3	ENSGALG00000000379	-1.63452	2.81628	0.000628629	0.0224511
FGF12	ENSGALG00000007219	1.06218	7.09564	0.00062991	0.0224511
LIMCH1	ENSGALG00000014258	1.10184	4.53023	0.000632208	0.0224773
MAP7D2	ENSGALG00000016415	-1.16514	5.36879	0.000633274	0.0224773
UNC119B	ENSGALG00000026722	0.844611	7.50928	0.000635801	0.0224958
WDR86	ENSGALG00000019690	1.02466	5.21908	0.000636427	0.0224958
ST3GAL6	ENSGALG00000015252	-1.39724	3.15132	0.000638932	0.0225378
SCNN1G	ENSGALG00000006270	1.73218	5.22764	0.000641022	0.0225411
EP4	ENSGALG00000014824	-1.90217	-1.14525	0.000641659	0.0225411
GALNT16	ENSGALG00000009452	1.1162	6.84463	0.000645425	0.022601
NRAP	ENSGALG00000008914	-2.6231	-2.87906	0.000646008	0.022601
WNT11	ENSGALG00000000839	-2.48346	1.52417	0.000659712	0.0230334
PACSIN3	ENSGALG00000008231	1.2493	4.79772	0.000666105	0.0232092
MARCKSL1	ENSGALG00000021616	0.914427	10.03	0.000675816	0.0234997
PITPNM3	ENSGALG00000006034	-1.24469	3.22213	0.000686357	0.023773
RNF165	ENSGALG00000001766	0.967784	5.01773	0.000686453	0.023773
SH3PXD2B	ENSGALG00000002831	-0.990902	5.22064	0.000689295	0.0238231
B3GLCT	ENSGALG00000017076	1.17568	5.08205	0.000695987	0.0240059
S1PR3	ENSGALG00000010683	-2.40246	1.22506	0.000699282	0.0240324
DLL1	ENSGALG00000011182	0.922388	5.57334	0.000699565	0.0240324
SS5R	ENSGALG00000005258	2.89447	0.261028	0.000705636	0.0241924
SCNN1B	ENSGALG00000006202	1.4474	5.78842	0.000718865	0.0245967
CARHSP1	ENSGALG00000026113	-1.08638	3.16193	0.000721999	0.0246116
SERPINF1	ENSGALG00000003015	-1.99554	1.91992	0.000722631	0.0246116
MAGI2	ENSGALG00000008353	-1.23608	3.82565	0.000723616	0.0246116
NPR2	ENSGALG00000027630	1.29055	10.5873	0.000734137	0.0248929
GRM7	ENSGALG00000008339	-0.960843	4.6989	0.000734797	0.0248929
GMPPB	ENSGALG00000002500	0.712343	9.38299	0.000740183	0.0249544
FKBP9	ENSGALG00000012193	-0.965923	5.14696	0.000740686	0.0249544
ENSGALG00000023709	ENSGALG00000023709	-2.19427	-1.85551	0.000742196	0.0249544
SNTB1	ENSGALG00000016399	-1.20522	3.20814	0.000742446	0.0249544
DOCK5	ENSGALG00000000311	-1.14811	2.97673	0.000744214	0.0249647
ENSGALG00000007538	ENSGALG00000007538	7.90579	-0.993487	0.000752515	0.0251938
CTGF	ENSGALG00000002909	-1.65602	2.89101	0.000757918	0.0252599
ONECUT2	ENSGALG00000027116	1.31845	4.44579	0.000760242	0.0252599
C2CD2	ENSGALG00000016148	-0.948434	4.72522	0.00076037	0.0252599
FST	ENSGALG00000014908	2.67656	1.93565	0.000760396	0.0252599
TMEFF2	ENSGALG00000007759	-0.921009	6.76506	0.00076454	0.0253484
GRB14	ENSGALG00000020703	3.47125	0.344567	0.000767555	0.0253991
KCNH5	ENSGALG00000011858	1.67334	4.17292	0.000771039	0.0254651
CTBP1	ENSGALG00000015718	0.775935	8.33445	0.00077379	0.0255068
ENSGALG00000028350	ENSGALG00000028350	-1.21844	3.08733	0.000783281	0.0257699
GYPC	ENSGALG00000011566	-2.26664	-1.85735	0.000792767	0.026032
XDH	ENSGALG00000008701	-3.26106	-3.76504	0.000803129	0.026241
WNT16	ENSGALG00000028069	-1.61395	1.0815	0.000803218	0.026241
STMN2	ENSGALG00000015736	-1.2459	8.63462	0.000803949	0.026241
BCL11A	ENSGALG00000007866	-1.37816	6.0205	0.000805268	0.026241
CHGA	ENSGALG00000010820	0.940357	9.92122	0.000810009	0.0263453
FCHSD2	ENSGALG00000017329	1.35942	7.63811	0.000812073	0.0263623
RGCC	ENSGALG00000016954	-1.7386	0.396907	0.000813709	0.0263654
FDFT1	ENSGALG00000016665	-0.737809	7.65792	0.000818434	0.0264659
ENSGALG00000007110	ENSGALG00000007110	-2.03158	-1.6891	0.000819905	0.0264659
DKK3	ENSGALG00000005551	0.919934	6.1971	0.00083066	0.026749
BCL2	ENSGALG00000012885	-0.988424	4.70338	0.000831802	0.026749
DAPK3	ENSGALG00000027936	-1.46745	5.96304	0.000838215	0.0269047
TRAF4	ENSGALG00000003987	1.3135	7.81688	0.000845991	0.0271034
SQLE	ENSGALG00000016331	-0.821642	6.32264	0.000851849	0.0272401
ENSGALG00000006723	ENSGALG00000006723	-0.913821	6.83742	0.000853442	0.0272401
INSIG1	ENSGALG00000017394	-0.799738	4.90769	0.000861554	0.0274478
HMGB2	ENSGALG00000010745	0.67289	8.73151	0.000866461	0.0275528
MDK	ENSGALG00000008367	0.821068	10.6393	0.000872104	0.0276808
MTL5	ENSGALG00000028926	-3.44924	-4.13562	0.000874657	0.0277104
LMO7	ENSGALG00000016920	-1.66774	2.11301	0.000880377	0.0278241
PTPRM	ENSGALG00000013902	-1.15115	3.62014	0.000881496	0.0278241
STARD4	ENSGALG00000000241	-0.788346	5.71071	0.000883912	0.0278303
TAGLN	ENSGALG00000011902	-2.34422	1.11422	0.000884949	0.0278303
c-myb	ENSGALG00000013956	1.30188	3.0285	0.000890833	0.027957
ALCAM	ENSGALG00000015348	-0.907921	10.5167	0.000893114	0.027957
MSI2	ENSGALG00000005567	1.13093	5.8068	0.000894646	0.027957
TOX2	ENSGALG00000003106	1.74686	5.49315	0.000895514	0.027957
GABRG1	ENSGALG00000020143	-4.40265	-4.16737	0.000900517	0.0280209
KLF15	ENSGALG00000006245	2.7346	2.15557	0.000900842	0.0280209
UNCX	ENSGALG00000019025	2.86644	0.792631	0.000902472	0.0280209
LOXL2	ENSGALG00000000402	-1.19856	4.13438	0.000905155	0.0280533
PCSK2	ENSGALG00000008734	1.32963	6.2204	0.000907407	0.0280577
KCNK12	ENSGALG00000008960	-1.31715	2.20108	0.00090858	0.0280577
BRINP3	ENSGALG00000004857	1.9315	3.38065	0.00091078	0.028075
ENSGALG00000006724	ENSGALG00000006724	-1.04334	3.80509	0.000913818	0.0280951
HIP1	ENSGALG00000000930	1.39686	9.92033	0.000914717	0.0280951
AFF2	ENSGALG00000009168	-0.966665	4.05994	0.000917342	0.0281252
NBEAL1	ENSGALG00000008786	-0.986267	4.12046	0.000929361	0.0284173
PLCB4	ENSGALG00000008907	-0.940244	4.32484	0.000932452	0.0284173
ENSGALG00000014659	ENSGALG00000014659	-1.2131	1.10249	0.000933177	0.0284173
ELN	ENSGALG00000001071	-2.13818	4.61331	0.00093351	0.0284173
SEMA3G	ENSGALG00000004476	1.22481	5.11628	0.000944317	0.0286938
AGTR2	ENSGALG00000005936	2.08746	2.29623	0.000947027	0.0286938
ADAMTS10	ENSGALG00000001544	-1.58807	2.59734	0.000947627	0.0286938
GAL3ST1	ENSGALG00000007781	1.82845	4.31927	0.00095054	0.0287041
PDE6H	ENSGALG00000025735	2.04771	3.72587	0.000951324	0.0287041
ENPEP	ENSGALG00000012108	-2.82169	-2.25601	0.000959217	0.0288913
ITPR3	ENSGALG00000003149	-1.0756	3.15556	0.000962794	0.0289026
SLC1A3	ENSGALG00000003582	2.8029	1.65829	0.000962969	0.0289026
NR6A1	ENSGALG00000001073	1.02864	6.6943	0.000976285	0.0292509
ADGRA2	ENSGALG00000003118	-1.72094	3.89549	0.000980201	0.0292944
PDGFRA	ENSGALG00000013929	-1.21238	5.6477	0.000982138	0.0292944
CCK	ENSGALG00000011940	-1.33939	1.39542	0.000982871	0.0292944
UNC5A	ENSGALG00000018998	1.60671	6.61267	0.000987118	0.0293698
ENSGALG00000023243	ENSGALG00000023243	1.14547	4.6864	0.00099042	0.0294168
NIM1	ENSGALG00000014861	-1.63028	-0.420868	0.000994081	0.0294744
TMEM45A	ENSGALG00000015293	-2.60969	-2.02456	0.00100124	0.0296354
LAMA2	ENSGALG00000014014	1.32606	5.57118	0.00100926	0.0297802
ENSGALG00000012250	ENSGALG00000012250	-1.53927	-0.290359	0.00100962	0.0297802
ENSGALG00000016827	ENSGALG00000016827	3.72428	0.0998837	0.0010208	0.0300582
VWA1	ENSGALG00000001527	2.41198	2.82221	0.00102971	0.0302538
ASS1	ENSGALG00000023689	1.28292	5.94351	0.00103376	0.0302538
CAMK1G	ENSGALG00000001319	-1.48766	3.22143	0.00103521	0.0302538
ENSGALG00000000720	ENSGALG00000000720	1.70547	2.0098	0.00103583	0.0302538
CRMP1A	ENSGALG00000015042	0.684603	10.6822	0.00103628	0.0302538
ELMO1	ENSGALG00000012093	0.893004	6.59597	0.00104775	0.0305364
CKB	ENSGALG00000011511	1.86763	7.79432	0.00105894	0.0308101
NCX1	ENSGALG00000008544	1.05634	5.13709	0.00106333	0.0308545
NOS1	ENSGALG00000008177	2.63478	3.70557	0.00106478	0.0308545
PAX3	ENSGALG00000005246	4.95803	7.26642	0.00106588	0.0308545
TRAF-5	ENSGALG00000009864	1.4374	3.17749	0.00106782	0.0308587
PLAT	ENSGALG00000003709	1.77187	4.4033	0.0010708	0.0308924
DNASE2	ENSGALG00000028790	1.57685	2.02372	0.00108436	0.0311787
MYRIP	ENSGALG00000023069	-1.61503	1.40547	0.00108437	0.0311787
BCAN	ENSGALG00000013237	1.63226	3.77269	0.0010865	0.0311877
C9orf91	ENSGALG00000007186	-2.02445	-0.361284	0.00109116	0.0312242
ROBO3	ENSGALG00000021448	2.57181	3.77119	0.00109263	0.0312242
TLE4	ENSGALG00000015184	-1.0546	6.94187	0.00109325	0.0312242
RPH3A	ENSGALG00000004840	-1.15562	1.71573	0.00109531	0.031231
CD151	ENSGALG00000006856	-0.765614	5.39999	0.00110917	0.0315735
ENSGALG00000006851	ENSGALG00000006851	-1.90597	1.5936	0.00111299	0.0316246
SNORA50	ENSGALG00000028467	-2.2685	-2.65528	0.00111466	0.0316246
COL5A2	ENSGALG00000002509	-1.24842	6.50326	0.0011304	0.0320181
GAS2L3	ENSGALG00000028373	1.14049	4.71176	0.0011429	0.0322897
BTBD17	ENSGALG00000023359	1.27161	6.04386	0.00114377	0.0322897
ENSGALG00000027183	ENSGALG00000027183	2.73117	1.42382	0.00115006	0.0324138
KANK4	ENSGALG00000010953	-1.33273	4.18672	0.00115625	0.0324876
PRDM16	ENSGALG00000001063	-1.52843	5.5394	0.00115647	0.0324876
EIF5B	ENSGALG00000016764	0.667549	9.39168	0.00116267	0.0325834
FBN1	ENSGALG00000004960	-1.16637	4.12643	0.00116369	0.0325834
NHLH1	ENSGALG00000025817	0.602326	10.5163	0.00116713	0.0326262
ALDH1A2	ENSGALG00000004270	-2.52038	3.3865	0.00117151	0.032655
FREM2	ENSGALG00000017041	-1.25356	2.17611	0.00117198	0.032655
KIRREL	ENSGALG00000006259	-1.48994	6.61138	0.00117981	0.0328198
ENSGALG00000000193	ENSGALG00000000193	-0.964983	3.99988	0.00118714	0.0329702
ROR1	ENSGALG00000011019	-1.00751	4.33681	0.00121563	0.0337066
COL1A2	ENSGALG00000009641	-1.48969	7.49132	0.0012197	0.0337648
PTPRJ	ENSGALG00000006382	-0.951159	2.90156	0.0012258	0.0338789
RASGEF1B	ENSGALG00000010903	1.0349	4.10176	0.00122815	0.0338891
ADCY7	ENSGALG00000003837	-1.352	3.49487	0.00123102	0.0339136
EEF1D	ENSGALG00000016131	0.604864	8.94703	0.00123522	0.0339744
NRP2	ENSGALG00000008621	-0.963313	8.61756	0.00124583	0.0341614
ENKUR	ENSGALG00000007680	1.83326	1.18533	0.00124601	0.0341614
MAST3	ENSGALG00000003499	0.994623	6.45408	0.00124993	0.0341757
JAG2	ENSGALG00000011696	0.965978	7.59748	0.00125053	0.0341757
CHRNA10	ENSGALG00000022702	1.33325	6.20954	0.001257	0.0342977
SRRM3	ENSGALG00000001932	0.816576	6.44864	0.00126841	0.0345541
ENSGALG00000001854	ENSGALG00000001854	1.11493	7.69207	0.00127402	0.0346156
CBFA2T2	ENSGALG00000003096	1.1054	7.45397	0.00127472	0.0346156
C11orf87	ENSGALG00000017155	-1.09663	3.8357	0.00128588	0.0348633
SCARA5	ENSGALG00000016580	-1.35766	2.76861	0.00130673	0.0353726
TNNT3	ENSGALG00000006572	2.12639	6.66112	0.00131749	0.0355991
ENSGALG00000003345	ENSGALG00000003345	-0.931983	7.22798	0.00131926	0.0355991
PAK4	ENSGALG00000014303	0.837675	5.8535	0.00132183	0.0356125
FAM110C	ENSGALG00000016361	2.67448	0.616918	0.0013429	0.0360702
CRB1	ENSGALG00000002287	1.89109	1.32066	0.00134446	0.0360702
CAMKK1	ENSGALG00000001617	-1.45856	-0.112263	0.00134595	0.0360702
LYST	ENSGALG00000010987	-0.814789	4.98112	0.00134858	0.0360702
SPHKAP	ENSGALG00000002974	4.31799	-0.334709	0.00134936	0.0360702
APOA1	ENSGALG00000007114	1.94895	2.03752	0.00136463	0.0364214
MYO1A	ENSGALG00000004733	-2.0572	0.295379	0.0013718	0.036552
GRIK3	ENSGALG00000002098	1.68273	5.23611	0.0013738	0.036552
PGA	ENSGALG00000024059	4.82195	-0.572626	0.001381	0.036665
SLC6A14	ENSGALG00000005957	2.57443	2.32425	0.00138233	0.036665
MYO15A	ENSGALG00000004972	1.88787	4.1686	0.00139191	0.0368618
GnRH-I	ENSGALG00000000277	7.48749	-1.33842	0.00140005	0.0370202
ENSGALG00000001371	ENSGALG00000001371	2.12235	2.6067	0.00140932	0.0372079
GRK5	ENSGALG00000009403	-0.924251	3.97773	0.00141265	0.0372383
ENSGALG00000016556	ENSGALG00000016556	-1.50174	-1.1359	0.0014208	0.0373607
MRC2	ENSGALG00000000461	-1.38205	5.29784	0.00142166	0.0373607
PLCL1	ENSGALG00000008113	-1.41405	3.35508	0.00142637	0.0373869
LEPREL1	ENSGALG00000007303	-1.71158	3.02495	0.00142703	0.0373869
MIB2	ENSGALG00000001473	-0.829749	5.48151	0.00142988	0.0374044
PREX2	ENSGALG00000015564	-1.75485	1.51859	0.00143611	0.0375098
CORIN	ENSGALG00000014144	1.47448	3.28995	0.00144061	0.03757
ENSGALG00000007472	ENSGALG00000007472	-2.23065	-1.594	0.00144469	0.037619
DLK1	ENSGALG00000011244	1.97993	2.91645	0.00145503	0.0378309
PPP1R17	ENSGALG00000012226	1.29272	9.10364	0.00147046	0.038174
ENSGALG00000023609	ENSGALG00000023609	2.00008	4.15059	0.00147293	0.0381802
TWF2	ENSGALG00000003977	0.578934	8.03336	0.00148822	0.0385182
CSMD1	ENSGALG00000016341	-1.49829	4.07035	0.00149242	0.0385684
ENSGALG00000003412	ENSGALG00000003412	0.781664	9.66297	0.00149842	0.0385937
PLCD4	ENSGALG00000026687	1.34529	5.77208	0.00150214	0.0385937
HOXB3	ENSGALG00000013455	-2.99667	7.45564	0.00150241	0.0385937
TLL1	ENSGALG00000009567	1.17052	3.70261	0.00150423	0.0385937
DSCAM	ENSGALG00000016138	1.55707	2.96198	0.00150467	0.0385937
TPH2	ENSGALG00000010198	-1.68382	2.5936	0.00150712	0.0385985
SULT4A1	ENSGALG00000014189	-1.36338	6.53761	0.00151124	0.0386461
ENSGALG00000028737	ENSGALG00000028737	-0.875299	4.37088	0.00151726	0.0387412
CACNA2D2	ENSGALG00000029021	1.0484	6.66934	0.00151949	0.0387412
ACSS2	ENSGALG00000003362	0.856155	5.61455	0.00152455	0.0388125
PTGS1	ENSGALG00000001314	-2.20865	1.97411	0.0015362	0.0390249
CYP51A1	ENSGALG00000009365	-0.759179	6.47902	0.00153746	0.0390249
IFT172	ENSGALG00000016509	0.965184	5.41616	0.0015543	0.0393504
DENND3	ENSGALG00000016167	-0.968725	2.85089	0.00155488	0.0393504
FGF10	ENSGALG00000014872	3.02374	2.00216	0.00156155	0.0394608
TFAP2D	ENSGALG00000019842	8.98727	0.0325553	0.00156625	0.0395213
PCBP4	ENSGALG00000026397	0.651683	7.5428	0.00156899	0.0395321
CLIP4	ENSGALG00000009024	-1.16237	1.37531	0.00157701	0.0396634
TSPAN4	ENSGALG00000006837	1.1286	5.4157	0.00157884	0.0396634
TENM4	ENSGALG00000017261	-0.786814	6.90393	0.00158259	0.0396939
PPP1R12B	ENSGALG00000000336	-0.632285	5.63729	0.00158469	0.0396939
ADAMTSL2	ENSGALG00000002955	-1.63698	3.66499	0.00159369	0.0398608
ENSGALG00000017395	ENSGALG00000017395	1.02587	5.46153	0.00160287	0.0400319
PLOD2	ENSGALG00000006783	-0.657022	5.95342	0.00161932	0.0403838
NTSR1	ENSGALG00000005524	2.82935	0.550812	0.00162624	0.0404975
ENSGALG00000029064	ENSGALG00000029064	-1.77443	1.07072	0.00165373	0.0411169
DOCK11	ENSGALG00000006017	-0.623229	5.40345	0.00165592	0.0411169
ZADH2	ENSGALG00000022882	-0.781928	5.33966	0.00165979	0.0411531
ENSGALG00000007614	ENSGALG00000007614	3.75093	-0.641127	0.00166569	0.0411859
TSKU	ENSGALG00000000761	-1.48445	0.551333	0.00166825	0.0411859
KNDC1	ENSGALG00000007007	-1.10382	2.03033	0.00166833	0.0411859
SEZ6L	ENSGALG00000005577	1.01644	6.60172	0.00167198	0.0412164
MASP1	ENSGALG00000007419	2.70329	0.278212	0.00167746	0.041292
TMEM55A	ENSGALG00000028264	0.911113	6.84962	0.00170416	0.041859
ENSGALG00000006693	ENSGALG00000006693	2.79605	0.297537	0.00170539	0.041859
SIX1	ENSGALG00000022994	0.589019	9.09118	0.00171929	0.0421394
LAMB1	ENSGALG00000007905	-1.04967	6.66377	0.00172173	0.0421394
CNTN1	ENSGALG00000009523	1.28312	4.82692	0.00174016	0.0425294
ATCAY	ENSGALG00000001812	-0.819412	6.39094	0.00176763	0.04311
ENSGALG00000028418	ENSGALG00000028418	1.24911	3.91191	0.00176895	0.04311
THBS2	ENSGALG00000011200	-1.39127	1.28296	0.00177591	0.043218
ENSGALG00000006582	ENSGALG00000006582	-2.0747	0.334656	0.00178851	0.0434629
ZMAT4	ENSGALG00000003470	-1.59875	3.02153	0.00179376	0.0435286
PCDH15	ENSGALG00000002744	-1.07106	1.97448	0.00179836	0.0435784
TMPRSS7	ENSGALG00000015389	3.16152	0.43531	0.00180101	0.0435808
LUM	ENSGALG00000011271	-2.09801	2.56749	0.0018046	0.0436061
ILF2	ENSGALG00000011570	0.580105	8.91861	0.00181273	0.0437149
KCTD16	ENSGALG00000012322	-1.72235	2.51555	0.00181493	0.0437149
GRIN3B	ENSGALG00000026241	0.988783	8.66455	0.00181677	0.0437149
RDH10	ENSGALG00000026505	-1.20149	2.8786	0.00181992	0.0437292
FGFR4	ENSGALG00000028543	1.15005	5.73058	0.00182978	0.0439044
LGI2	ENSGALG00000028945	-1.1234	5.19305	0.00185053	0.0443401
ERC2	ENSGALG00000005419	-0.983948	3.05146	0.00186064	0.04452
ENSGALG00000002252	ENSGALG00000002252	2.36274	1.31863	0.00187962	0.0449114
BLNK	ENSGALG00000006973	-2.40119	-2.73079	0.00189746	0.0452609
ENSGALG00000026811	ENSGALG00000026811	0.835889	5.92205	0.00189954	0.0452609
FBXL16	ENSGALG00000002443	1.16119	6.66724	0.00190626	0.0453206
ENTPD3	ENSGALG00000011527	1.42317	2.26154	0.00190734	0.0453206
LAMA5	ENSGALG00000005321	-1.83993	5.75174	0.00191908	0.0455362
TMEM61	ENSGALG00000010801	1.72703	3.55175	0.00192356	0.0455793
ENSGALG00000012391	ENSGALG00000012391	-1.3051	0.346193	0.00197694	0.0467794
METTL20	ENSGALG00000027056	-0.870415	3.33161	0.00198046	0.046798
GABRP	ENSGALG00000002152	-1.71003	-0.0704426	0.00199507	0.0470781
MERTK	ENSGALG00000008257	-1.60038	1.37953	0.00199896	0.047105
PLXDC2	ENSGALG00000007956	-1.18093	0.894026	0.0020146	0.0474081
CLCF1	ENSGALG00000027769	-2.02737	-1.45032	0.00203317	0.0477795
C6orf58	ENSGALG00000014823	6.89599	-1.83584	0.00204593	0.0480135
TENM2	ENSGALG00000001768	-1.48154	5.98522	0.00205373	0.0481067
PLA2R1	ENSGALG00000011149	-1.36555	2.14919	0.00205553	0.0481067
ENSGALG00000027829	ENSGALG00000027829	-1.87071	-1.66496	0.00212206	0.0495959
MPND	ENSGALG00000027354	-1.28822	1.63952	0.00213193	0.0497587
NIN	ENSGALG00000012361	1.01244	8.35154	0.00213759	0.0498228
STOM	ENSGALG00000001434	-1.64836	4.88084	0.00214054	0.0498236
SORCS1	ENSGALG00000008465	1.20583	5.24386	0.00217354	0.050523
GNG13	ENSGALG00000005293	1.37494	6.69069	0.00218236	0.0506592
SRPX2	ENSGALG00000006796	-1.76778	1.62007	0.00219062	0.0507819
RFX4	ENSGALG00000012647	2.58385	1.43487	0.00220532	0.0510537
WWC1	ENSGALG00000001826	-0.71785	4.92275	0.00221133	0.0510888
ENSGALG00000005964	ENSGALG00000005964	1.57379	1.80452	0.00221656	0.0510888
AQP3	ENSGALG00000002452	-2.04384	-1.15433	0.00221779	0.0510888
ENSGALG00000016001	ENSGALG00000016001	1.18395	5.37057	0.00221879	0.0510888
A4GALT	ENSGALG00000014128	-2.71933	-3.23718	0.00222766	0.0511596
BCAT1	ENSGALG00000013177	-1.21061	3.18089	0.00222784	0.0511596
EPHA4	ENSGALG00000005256	1.5122	5.09604	0.00223776	0.0513185
CRISPLD1	ENSGALG00000015661	-1.92776	0.96267	0.00225146	0.0515636
ENSGALG00000014551	ENSGALG00000014551	-0.951588	3.34845	0.00226181	0.0517069
RBFOX1	ENSGALG00000007366	-1.12476	4.44576	0.00226376	0.0517069
NLGN1	ENSGALG00000009131	-1.03281	2.76458	0.00228979	0.0522316
P2RX2	ENSGALG00000007551	-1.90533	-0.322173	0.00229397	0.0522574
CFAP61	ENSGALG00000008416	1.33377	3.28581	0.00231201	0.0525528
CNN2	ENSGALG00000027777	-1.35187	2.28946	0.00231853	0.0525528
MGAT4C	ENSGALG00000000225	-1.29305	2.72593	0.00231916	0.0525528
DNER	ENSGALG00000002958	-1.31736	2.7613	0.00232084	0.0525528
HTR3A	ENSGALG00000007004	-2.19034	1.87192	0.0023223	0.0525528
CDH1	ENSGALG00000000608	-1.178	1.4468	0.00233261	0.0527164
VSNL1	ENSGALG00000016464	1.42413	1.77998	0.00235587	0.0530984
IRF10	ENSGALG00000006448	-1.45139	1.01537	0.00235704	0.0530984
GPAM	ENSGALG00000008795	1.4263	4.59922	0.00235882	0.0530984
NF2	ENSGALG00000008073	0.649676	7.28946	0.00236365	0.0531147
COL8A1	ENSGALG00000015253	-1.9968	0.0848435	0.00236576	0.0531147
NIPAL4	ENSGALG00000003761	0.684234	6.72753	0.00237221	0.0531897
ENSGALG00000023608	ENSGALG00000023608	2.16602	2.82558	0.00238681	0.0534471
ENSGALG00000026041	ENSGALG00000026041	0.600606	7.44361	0.00239956	0.053638
CNR1	ENSGALG00000015789	1.65131	7.20321	0.0024024	0.053638
ENSGALG00000020700	ENSGALG00000020700	1.04986	5.74148	0.00240474	0.053638
KCNB1	ENSGALG00000004758	1.11182	5.29034	0.00241245	0.0537399
CKI	ENSGALG00000002022	-0.999956	3.78147	0.00242027	0.053844
PAM	ENSGALG00000015256	-0.954649	4.87883	0.00242368	0.0538498
RAB31	ENSGALG00000022874	-1.9654	-0.19734	0.00242847	0.0538862
FAM214B	ENSGALG00000002069	1.26073	3.5386	0.00243298	0.0539164
TEKT2	ENSGALG00000002319	1.87936	1.69302	0.00244969	0.0542164
FANCA	ENSGALG00000000516	1.1305	4.10542	0.00245879	0.0543286
GAL	ENSGALG00000007047	-2.39373	3.40725	0.00246468	0.0543286
CRTAC1	ENSGALG00000017378	1.40638	5.56737	0.00246469	0.0543286
PTDSS1	ENSGALG00000015998	-0.60097	6.55859	0.00246878	0.0543286
LHX4	ENSGALG00000001735	-2.23618	3.52473	0.00247063	0.0543286
SLITRK6	ENSGALG00000016904	-2.23677	0.281164	0.00247881	0.0544384
CAMK2G	ENSGALG00000005088	-0.625437	6.26392	0.0024878	0.0545656
C3H6ORF138	ENSGALG00000016726	-1.57507	-1.63216	0.00249211	0.0545904
SKOR1	ENSGALG00000001867	2.20832	2.83896	0.00252854	0.0552074
FLNB	ENSGALG00000005678	-0.681783	6.5571	0.00252923	0.0552074
COLEC12	ENSGALG00000014910	-0.985679	4.15105	0.00252996	0.0552074
IL23R	ENSGALG00000011212	-1.69324	-0.193847	0.0025365	0.0552796
NGF	ENSGALG00000002556	-1.95226	-1.28606	0.0025727	0.0559971
COL25A1	ENSGALG00000010521	-1.53659	0.27219	0.00259325	0.0563727
U3	ENSGALG00000027959	-3.02322	-3.48908	0.00259775	0.0563989
FGF18	ENSGALG00000002203	-1.75105	3.20741	0.00261045	0.0566028
SMARCC1	ENSGALG00000005048	0.568606	9.82142	0.00262373	0.0568187
RGL1	ENSGALG00000004728	-0.980285	4.05536	0.0026382	0.056987
MSMO1	ENSGALG00000009560	-0.804888	6.24766	0.00264093	0.056987
GRAMD3	ENSGALG00000008237	-1.43021	2.05727	0.0026415	0.056987
NAT8L	ENSGALG00000015696	1.01761	4.08434	0.00264944	0.0570864
MMP23B	ENSGALG00000001392	-1.28261	1.29356	0.00266569	0.0573497
ARHGAP29	ENSGALG00000005683	-0.849204	3.7845	0.00266937	0.0573497
LAT2	ENSGALG00000029173	-3.61682	-3.97729	0.00267171	0.0573497
SS	ENSGALG00000007361	2.71876	0.687043	0.00271515	0.058152
GJC2	ENSGALG00000005331	-1.13293	1.99695	0.00271595	0.058152
SEMA3A	ENSGALG00000006560	1.98715	4.13032	0.00271929	0.058152
CDH6	ENSGALG00000012917	-1.19084	1.65365	0.00275776	0.0588938
NTRK1	ENSGALG00000019019	1.90935	6.80814	0.00276086	0.0588938
SFXN3	ENSGALG00000023621	1.07103	5.69561	0.00277684	0.059161
ENSGALG00000015554	ENSGALG00000015554	-1.51142	0.090034	0.00278156	0.0591877
RASL11A	ENSGALG00000017099	2.10405	4.237	0.00281482	0.0598101
ADAMTS3	ENSGALG00000011623	-1.00375	4.22877	0.0028178	0.0598101
TMEM26	ENSGALG00000025862	-1.47967	2.68201	0.0028296	0.0599862
TBC1D24	ENSGALG00000009217	-0.836076	4.04127	0.00284984	0.0603404
LGR5	ENSGALG00000010163	-1.12355	2.28826	0.00285663	0.0604094
CAMK1D	ENSGALG00000009866	-0.84697	5.3126	0.00286279	0.0604649
ARSB	ENSGALG00000004438	-1.44665	-0.025449	0.00287394	0.0606257
ALOX5AP	ENSGALG00000026781	-1.98109	-2.03934	0.00288801	0.0607964
DDC	ENSGALG00000013094	-3.11094	-3.91813	0.00288914	0.0607964
FES	ENSGALG00000008340	-2.27748	-0.714371	0.00289547	0.0608546
RHOBTB1	ENSGALG00000003073	1.62797	4.94444	0.00291803	0.0612535
MED4	ENSGALG00000016995	0.803571	5.80558	0.00292719	0.0613706
DRC1	ENSGALG00000016591	1.57292	0.708214	0.00295225	0.0618201
KCNA2	ENSGALG00000000442	1.19485	4.30881	0.0029601	0.0619088
MAP1A	ENSGALG00000008425	0.859952	9.72363	0.00296566	0.0619493
FNDC1	ENSGALG00000011663	-1.92097	1.90167	0.0029752	0.0620728
OAZ2	ENSGALG00000002352	0.6334	7.6449	0.00298939	0.062293
UBE2O	ENSGALG00000001971	0.728107	8.2722	0.00300611	0.0625491
MID1	ENSGALG00000016603	1.23365	3.62554	0.003009	0.0625491
C9orf172	ENSGALG00000028823	1.88115	3.13844	0.0030334	0.0629798
SYNE2	ENSGALG00000011811	-0.652855	7.4118	0.00303806	0.0630001
CAMK2D	ENSGALG00000012036	-0.769095	5.60052	0.00304838	0.0631114
EDNRB	ENSGALG00000016912	-0.990962	4.65533	0.0030508	0.0631114
CECR1	ENSGALG00000013031	1.28396	4.10565	0.00305519	0.0631258
WIPF1	ENSGALG00000009321	-1.14488	3.52073	0.00307075	0.0633708
IQCJ-SCHIP1	ENSGALG00000009579	0.670551	7.21353	0.00308261	0.0635388
MUSK	ENSGALG00000015728	2.30628	0.706838	0.00309075	0.0636299
ABLIM3	ENSGALG00000002790	-1.44176	1.47926	0.00309604	0.0636622
PIM3	ENSGALG00000023576	-0.832534	7.59641	0.00310605	0.0637916
AEBP1	ENSGALG00000026047	-1.27581	3.38216	0.00312146	0.0639751
KCTD17	ENSGALG00000012486	-1.17048	2.53079	0.00312247	0.0639751
IL11Ra	ENSGALG00000005848	1.49874	4.8752	0.00313081	0.0640692
LDB1	ENSGALG00000007641	0.662672	7.70637	0.00317138	0.0648044
FANCG	ENSGALG00000002009	1.05992	3.97842	0.00317431	0.0648044
LAMC2	ENSGALG00000004627	-1.88102	0.777182	0.00318061	0.0648555
C2orf40	ENSGALG00000016800	-1.31225	2.1078	0.00319213	0.0650131
CDH12	ENSGALG00000012941	-0.741429	6.88996	0.00319619	0.0650183
MYO7A	ENSGALG00000000733	-1.66624	2.56458	0.00322264	0.0654268
UMODL1	ENSGALG00000016157	-2.60494	-3.37253	0.00322433	0.0654268
ADGRF5	ENSGALG00000016718	-1.92181	-1.37711	0.00322774	0.0654268
ENSGALG00000028815	ENSGALG00000028815	-1.46404	1.52955	0.00323568	0.0655102
PFKFB2	ENSGALG00000001117	-0.909891	3.7397	0.00324372	0.0655953
CHST15	ENSGALG00000009704	-1.48605	2.76998	0.003254	0.0656704
ZCCHC24	ENSGALG00000026864	-1.29213	1.38254	0.00325511	0.0656704
HOXB1	ENSGALG00000013454	-2.39665	3.59456	0.00326856	0.065864
ENSGALG00000027695	ENSGALG00000027695	0.704507	9.09223	0.0032734	0.0658839
cldn3	ENSGALG00000022557	-1.89575	0.882022	0.00327986	0.0659364
ZDHHC23	ENSGALG00000015123	-1.04013	3.00773	0.00328815	0.0660254
TLN2	ENSGALG00000003628	-0.609787	5.75061	0.00329743	0.0661342
SLC6A9	ENSGALG00000010098	-0.851495	3.95349	0.00330961	0.0663006
LHFPL2	ENSGALG00000004437	-1.47199	1.11706	0.0033441	0.0669132
BANK1	ENSGALG00000012292	2.46582	1.76196	0.00336915	0.0672916
CALD1	ENSGALG00000013071	-1.56949	5.84707	0.00337394	0.0672916
SDK2	ENSGALG00000004464	0.984436	8.38726	0.00337481	0.0672916
MIA3	ENSGALG00000009434	-0.60188	6.57841	0.00338875	0.0674909
LATS2	ENSGALG00000017130	-1.11133	2.71678	0.00339408	0.0675185
GSTT1	ENSGALG00000006344	-1.93958	1.29336	0.00342543	0.068063
NEFL	ENSGALG00000000314	-1.16663	10.8543	0.00343533	0.0681805
SLC35B1	ENSGALG00000009941	0.585169	6.94863	0.0034517	0.0684261
MYO3A	ENSGALG00000007647	1.39014	3.87425	0.00345845	0.0684354
ENSGALG00000024217	ENSGALG00000024217	7.07513	-1.68926	0.00346017	0.0684354
ADD3	ENSGALG00000008542	-0.766807	5.37174	0.00346932	0.0685371
ENSGALG00000005511	ENSGALG00000005511	-1.42799	0.165324	0.00347448	0.0685599
ENSGALG00000012002	ENSGALG00000012002	-2.85085	-3.34732	0.00349268	0.0688395
PLEKHB1	ENSGALG00000017321	1.20147	6.27595	0.00352226	0.0693428
ENSGALG00000014190	ENSGALG00000014190	-0.790095	5.84327	0.00353775	0.0694925
CCDC85A	ENSGALG00000007889	-1.20507	2.41807	0.00353999	0.0694925
DSE	ENSGALG00000014963	-0.955234	2.91103	0.00354205	0.0694925
ELMO3	ENSGALG00000001759	-0.743912	4.63548	0.00355112	0.069576
GPC3	ENSGALG00000006087	1.73956	7.40598	0.00355522	0.069576
ENSGALG00000011687	ENSGALG00000011687	-1.86839	0.422338	0.00355851	0.069576
NOC4L	ENSGALG00000002272	1.52578	8.35415	0.00357145	0.0696795
GABRG3	ENSGALG00000019144	-2.63999	-1.16887	0.00357195	0.0696795
ENSGALG00000011252	ENSGALG00000011252	1.17424	6.9601	0.00358425	0.0698398
PHF24	ENSGALG00000001900	1.84439	5.52675	0.00359225	0.0698843
GSE1	ENSGALG00000014284	0.906627	9.26496	0.00359836	0.0698843
PGBD5	ENSGALG00000011111	-0.82617	3.90834	0.0035998	0.0698843
FSD2	ENSGALG00000005996	-2.22891	-2.52818	0.00360288	0.0698843
TSHZ2	ENSGALG00000007809	-0.844187	4.76537	0.00362642	0.0702614
ENSGALG00000007131	ENSGALG00000007131	0.477914	8.75217	0.0036364	0.0703749
ATP2B2	ENSGALG00000004829	1.19244	5.03245	0.00366026	0.0706694
TRIM35	ENSGALG00000016595	0.850755	4.61427	0.00366472	0.0706694
EML1	ENSGALG00000011191	1.44677	4.76337	0.00366923	0.0706694
STOX1	ENSGALG00000004118	-1.29581	1.80068	0.0036696	0.0706694
gadd45	ENSGALG00000028005	0.716569	4.93818	0.00367395	0.0706694
PCDH17	ENSGALG00000016941	-1.43391	7.91301	0.00367639	0.0706694
ENSGALG00000001398	ENSGALG00000001398	1.15131	6.118	0.00368154	0.0706889
NHSL2	ENSGALG00000028506	-1.27974	4.28637	0.00368619	0.0706989
CACNA1C	ENSGALG00000013022	-1.36657	5.98881	0.00369844	0.0708542
CELF5	ENSGALG00000026716	1.32156	4.92703	0.00372202	0.0712263
KIAA1217	ENSGALG00000007766	-0.843016	3.66126	0.0037301	0.0712286
NEGR1	ENSGALG00000011350	-1.10377	1.60779	0.00373655	0.0712286
F	ENSGALG00000007973	0.872179	8.81076	0.00373663	0.0712286
MYO16	ENSGALG00000016837	-1.05858	4.75391	0.00374268	0.0712286
HSD17B7	ENSGALG00000002681	-0.721382	5.75219	0.00374774	0.0712286
HMGCS1	ENSGALG00000014862	-0.843875	5.65568	0.00375081	0.0712286
SPINK7	ENSGALG00000003512	-1.87102	-1.57044	0.00375941	0.0712286
ENSGALG00000026817	ENSGALG00000026817	2.82789	0.885103	0.0037597	0.0712286
RCC2	ENSGALG00000000468	0.465652	9.18938	0.00375995	0.0712286
HMHA1	ENSGALG00000002559	-1.22473	1.97375	0.00376378	0.0712286
PID1	ENSGALG00000002963	-2.37998	-1.32901	0.00377296	0.071245
ITIH5	ENSGALG00000006891	2.50148	0.866071	0.00377297	0.071245
ENSGALG00000002771	ENSGALG00000002771	-1.43126	1.1234	0.00378594	0.0714112
ARHGAP23	ENSGALG00000025795	-0.855261	5.02473	0.00379044	0.0714172
SPERT	ENSGALG00000016981	-1.71417	-1.59704	0.00380219	0.0715598
DGKI	ENSGALG00000012890	-0.86732	3.32751	0.00381629	0.0716785
SNX25	ENSGALG00000010610	-1.0018	2.98788	0.00382473	0.0716785
ENSGALG00000026460	ENSGALG00000026460	0.850227	7.00163	0.0038256	0.0716785
DNAL1	ENSGALG00000028568	1.14298	3.2947	0.00382794	0.0716785
MUL1	ENSGALG00000027021	0.845867	4.64797	0.00382945	0.0716785
LPAR1	ENSGALG00000015729	-1.64482	3.51918	0.00383874	0.071774
LIPA	ENSGALG00000006378	-0.831676	4.45682	0.00386847	0.0722508
SPATA17	ENSGALG00000009616	1.47038	2.08715	0.00388628	0.0724463
NKAIN3	ENSGALG00000027377	0.756406	5.08928	0.00388789	0.0724463
BPIFB6	ENSGALG00000006674	1.14217	3.53425	0.00389164	0.0724463
DUSP10	ENSGALG00000009450	0.97252	5.91228	0.00391238	0.0727533
ZNF503	ENSGALG00000004994	-1.21644	4.80943	0.00391737	0.0727669
SPINK2	ENSGALG00000011415	1.14162	2.56573	0.00393327	0.0729831
RET	ENSGALG00000002555	-1.45138	6.96894	0.00395483	0.0733036
RIL	ENSGALG00000027627	-0.863158	6.26245	0.00397153	0.0735334
PAPLN	ENSGALG00000009315	1.98908	3.56581	0.00399036	0.073741
HES5	ENSGALG00000001141	2.39312	2.90161	0.00399136	0.073741
ELOVL6	ENSGALG00000012131	-0.941437	3.20623	0.0040443	0.0746384
MSI1	ENSGALG00000007227	0.630642	6.51478	0.00408676	0.075265
GAREML	ENSGALG00000022838	1.21733	5.85463	0.00408705	0.075265
TBX18	ENSGALG00000015834	-1.63783	-0.167376	0.00410773	0.0755645
TGFBR2	ENSGALG00000011442	-1.79299	2.20787	0.00411565	0.0755704
MPHOSPH9	ENSGALG00000003419	1.18251	4.19586	0.00411688	0.0755704
NBEA	ENSGALG00000017062	-0.718548	7.43888	0.00414123	0.075898
ENSGALG00000003203	ENSGALG00000003203	0.87875	7.74668	0.0041436	0.075898
FAM20A	ENSGALG00000004183	-1.41002	4.80345	0.00415194	0.0759694
SLC44A3	ENSGALG00000005610	-1.53429	-0.482012	0.00419891	0.0767468
TPD52	ENSGALG00000015744	-0.703596	5.57387	0.00421959	0.0770425
SIX6	ENSGALG00000020359	1.74064	2.09956	0.0042246	0.0770517
CACNG2	ENSGALG00000027830	1.82471	6.00036	0.00423888	0.077205
HNRNPA0	ENSGALG00000006160	0.457107	9.07684	0.00424203	0.077205
ENSGALG00000006584	ENSGALG00000006584	-1.59905	2.8618	0.00426714	0.0775795
ENSGALG00000023953	ENSGALG00000023953	-1.12678	3.84163	0.00429233	0.0779545
GPR142	ENSGALG00000022536	1.62339	1.09426	0.00430236	0.0780539
ADGRD1	ENSGALG00000002557	-3.44924	-4.05612	0.00430715	0.0780553
SLIT3	ENSGALG00000001916	-1.38941	5.03241	0.00431156	0.0780553
PCMTD1	ENSGALG00000015250	0.838766	4.2364	0.00432173	0.0781566
NISCH	ENSGALG00000001494	-0.554268	6.05003	0.00433193	0.0782583
RASSF2	ENSGALG00000000206	0.745514	6.999	0.00434488	0.0784095
ENSGALG00000021087	ENSGALG00000021087	-1.05993	1.26969	0.00436342	0.0786611
TMEM65	ENSGALG00000016339	-0.97612	3.05759	0.00441856	0.0795714
BAIAP2L1	ENSGALG00000003548	-1.91199	-2.02042	0.00443259	0.0797399
EN2	ENSGALG00000023430	7.9676	-0.43999	0.00447746	0.0804626
DOK2	ENSGALG00000026250	-1.31336	0.538762	0.00448482	0.0805103
VPS54	ENSGALG00000008847	0.918276	5.20787	0.00451381	0.0809458
PDGFRB	ENSGALG00000021313	-1.2134	3.94675	0.0045191	0.0809559
PIK3C2B	ENSGALG00000000623	0.804676	8.90176	0.00454734	0.0813764
CGNL1	ENSGALG00000004294	-1.24134	2.20325	0.00455349	0.0814014
ENSGALG00000026721	ENSGALG00000026721	1.15664	5.34793	0.00456728	0.0815627
CLIC6	ENSGALG00000016020	-1.81704	-1.86639	0.00457553	0.0816248
FAM189A2	ENSGALG00000015110	-1.14238	3.50452	0.00458986	0.081743
KIF26A	ENSGALG00000011581	-1.39057	5.04682	0.00459191	0.081743
TMEM74	ENSGALG00000016100	0.960659	5.2112	0.00459649	0.081743
GPR174	ENSGALG00000004111	-2.06017	-2.64674	0.00462719	0.0822036
DGKZ	ENSGALG00000008380	-0.929132	7.05054	0.00469905	0.0833935
YWHAG	ENSGALG00000017358	0.880135	8.17196	0.00471789	0.0836357
IRX2	ENSGALG00000003588	1.96859	0.928756	0.00472248	0.0836357
NUAK2	ENSGALG00000000680	1.44403	3.37592	0.00475664	0.0841179
RAPSN	ENSGALG00000008100	1.42986	2.44354	0.00475953	0.0841179
LHCGR	ENSGALG00000009095	1.79665	0.219481	0.00478146	0.0844182
BACH2	ENSGALG00000015605	-0.544486	5.81726	0.00479811	0.0846248
CPA6	ENSGALG00000015558	-2.75048	-1.27849	0.00484765	0.0854106
BTBD10	ENSGALG00000005369	0.920408	4.56863	0.00487499	0.0858039
TRAF3IP1	ENSGALG00000004236	0.650183	6.42084	0.00488114	0.0858238
FAM83G	ENSGALG00000005087	-1.59803	-0.630587	0.00491933	0.0864065
SHC2	ENSGALG00000001289	0.757979	8.88872	0.00492764	0.0864637
MBL2	ENSGALG00000002507	2.22027	1.04499	0.00494584	0.086618
LYPD1	ENSGALG00000012176	-1.95402	-1.67181	0.00494656	0.086618
ITGA4	ENSGALG00000008978	-1.1665	2.0526	0.00495525	0.0866535
CSMD2	ENSGALG00000002602	-0.770745	5.53505	0.00495872	0.0866535
EBF2	ENSGALG00000000242	0.861425	6.98349	0.00497584	0.0868639
ILVBL	ENSGALG00000027150	1.17129	5.64968	0.00499126	0.0870444
C2H3ORF39	ENSGALG00000011518	0.887473	5.83452	0.00500157	0.0870615
CAMK2A	ENSGALG00000005621	1.55517	3.0544	0.00500242	0.0870615
MMP28	ENSGALG00000002081	1.29796	4.38035	0.00503235	0.0874754
ENSGALG00000015523	ENSGALG00000015523	1.22408	2.95247	0.00503643	0.0874754
SLC12A2	ENSGALG00000014690	1.45137	6.67121	0.00505255	0.0876664
ENSGALG00000003645	ENSGALG00000003645	-0.696375	6.80657	0.00507477	0.087912
TPST2	ENSGALG00000005626	1.20654	3.62947	0.00507698	0.087912
HIGD1A	ENSGALG00000019702	-0.816141	5.89536	0.00508875	0.0879606
ENSGALG00000008856	ENSGALG00000008856	-1.32242	2.95658	0.00509008	0.0879606
TMEM138	ENSGALG00000025756	0.788754	4.4822	0.00515044	0.0889139
DNM1	ENSGALG00000004852	-0.842158	5.15914	0.00517406	0.0892316
TMEM216	ENSGALG00000022369	0.916573	3.04226	0.00518166	0.0892728
Enpp2	ENSGALG00000016428	1.45467	3.21064	0.00520006	0.0894997
WFIKKN1	ENSGALG00000000044	-1.37096	0.505734	0.00521961	0.0897458
CCDC173	ENSGALG00000009824	1.42768	2.00845	0.00523662	0.0899479
ADGRG2	ENSGALG00000016511	2.0563	2.01988	0.00526261	0.0903036
RHBDF2	ENSGALG00000001943	0.928903	4.77613	0.00527172	0.0903693
NUP210	ENSGALG00000005078	-0.687862	3.96169	0.00531842	0.0910787
ENSGALG00000025929	ENSGALG00000025929	-2.2685	-2.59973	0.00533017	0.0911886
RGS16	ENSGALG00000027550	-1.6056	1.00298	0.00534589	0.0913662
ARVCF	ENSGALG00000002040	-0.650947	6.19942	0.00535317	0.0913992
FGD5	ENSGALG00000008546	-1.22615	3.34016	0.00539975	0.0921026
OLFML1	ENSGALG00000027184	-2.6231	-2.81643	0.00542107	0.0923031
EMILIN2	ENSGALG00000014815	-1.97407	0.842607	0.0054223	0.0923031
PDGFD	ENSGALG00000017179	-2.13519	0.433905	0.00545208	0.0927179
MADH2	ENSGALG00000014697	0.767493	6.68327	0.00547312	0.0929832
SPI1	ENSGALG00000008127	-2.72661	-3.43605	0.00553162	0.0938839
SLC6A7	ENSGALG00000005672	-2.61357	-1.73683	0.00558262	0.0946555
ABLIM1	ENSGALG00000009048	-0.784771	3.46889	0.0056014	0.094828
SIVA1	ENSGALG00000011619	0.802714	4.14209	0.00560835	0.094828
S100A11	ENSGALG00000009163	-1.31474	3.04876	0.00561321	0.094828
RIPPLY2	ENSGALG00000015845	8.05561	-0.697259	0.00561496	0.094828
TACR3	ENSGALG00000010596	-1.80148	-1.10356	0.00565951	0.095486
PHF21B	ENSGALG00000014218	0.95988	4.29924	0.00566631	0.0955066
PIH1D2	ENSGALG00000007885	1.11281	2.07675	0.00568681	0.0957578
ENSGALG00000027002	ENSGALG00000027002	2.23704	2.85088	0.0056934	0.0957745
ENSGALG00000013469	ENSGALG00000013469	0.664376	6.11928	0.00570534	0.0958811
KIAA1755	ENSGALG00000023590	-1.06997	0.82893	0.00573708	0.09632
FERMT2	ENSGALG00000012425	-0.602753	6.61156	0.00574668	0.0963241
TRPS1	ENSGALG00000016123	-1.12171	1.8028	0.00574859	0.0963241
FZD7	ENSGALG00000023536	-0.882469	5.91125	0.00577755	0.0967145
FAM81A	ENSGALG00000004103	2.32374	0.394521	0.00579787	0.0968788
HCN2	ENSGALG00000001342	0.865834	5.8239	0.00579868	0.0968788
OSCP1	ENSGALG00000002123	1.26146	3.18468	0.00580803	0.0969403
ENSGALG00000026584	ENSGALG00000026584	-1.7635	-0.581019	0.00582869	0.0971903
NEUROD2	ENSGALG00000028276	1.6899	2.72385	0.0058855	0.0979916
MKP3	ENSGALG00000011207	-1.02788	5.11493	0.00589347	0.0979916
CCM2L	ENSGALG00000006479	1.21107	2.55587	0.00589393	0.0979916
ENSGALG00000010288	ENSGALG00000010288	-2.21161	-3.14183	0.00591927	0.0983173
FKHR	ENSGALG00000017034	-1.73345	-2.22783	0.00593219	0.0983893
CCNG2	ENSGALG00000010347	0.656558	7.2707	0.00593511	0.0983893
REPS2	ENSGALG00000016545	-1.14341	3.40004	0.00595203	0.0985743
SYT17	ENSGALG00000006845	-1.44148	1.32184	0.00600319	0.0993255
COL16A1	ENSGALG00000026836	-1.49375	3.88729	0.00602348	0.0995648
EGFLAM	ENSGALG00000003726	0.973368	7.40878	0.00606602	0.100077
KCNS1	ENSGALG00000004074	-1.09704	2.8784	0.00607059	0.100077
THADA	ENSGALG00000009932	-0.685723	4.29628	0.00607201	0.100077
hairy1	ENSGALG00000002055	-1.17338	4.05558	0.00608813	0.100246
PRKAA2	ENSGALG00000010826	-0.939544	1.81641	0.00615129	0.101189
CFTR	ENSGALG00000009324	2.66601	0.603099	0.00621134	0.102078
PTPRU	ENSGALG00000001443	-1.15842	7.75441	0.00624643	0.102557
TRIM9	ENSGALG00000012367	0.755017	7.19703	0.00627567	0.102938
PFKP	ENSGALG00000006939	-0.536808	6.30264	0.00630969	0.103315
KLF5	ENSGALG00000016927	1.24842	3.28414	0.00631641	0.103315
ENSGALG00000020899	ENSGALG00000020899	-1.77545	-0.744554	0.00631677	0.103315
Drg11	ENSGALG00000026017	2.09621	7.23379	0.00633642	0.103523
FILIP1	ENSGALG00000015903	-1.33039	2.7752	0.00634162	0.103523
ENSGALG00000012055	ENSGALG00000012055	-1.21553	1.12033	0.00635948	0.103716
C1orf21	ENSGALG00000020922	0.708164	5.93908	0.00637273	0.103833
APCDD1	ENSGALG00000000894	-1.19941	1.49854	0.00638913	0.104001
JPH3	ENSGALG00000005791	-0.647509	7.63387	0.00640477	0.104066
AK1	ENSGALG00000029150	0.62305	6.45792	0.0064053	0.104066
WDR91	ENSGALG00000011724	0.552891	6.89329	0.00644483	0.104585
ENSGALG00000016677	ENSGALG00000016677	-5.42736	-5.11194	0.00644946	0.104585
NKX1-2	ENSGALG00000023406	-2.94337	-3.98693	0.00646846	0.104794
ZNF608	ENSGALG00000005016	-0.605007	6.18408	0.00653292	0.105738
BAHCC1	ENSGALG00000026930	0.711763	9.80353	0.00654553	0.105747
ADGRB3	ENSGALG00000016176	1.34526	3.34232	0.00655187	0.105747
ITSN2	ENSGALG00000016504	0.871148	5.26172	0.00655202	0.105747
SCARA3	ENSGALG00000026651	-1.10904	2.6585	0.00656066	0.105787
NOX4	ENSGALG00000017235	-1.21236	1.15833	0.00657035	0.105843
ENSGALG00000011926	ENSGALG00000011926	-2.14386	-1.91312	0.00658009	0.1059
GALNT14	ENSGALG00000009078	2.02061	2.80002	0.00661607	0.106291
EPT1	ENSGALG00000016560	0.568519	8.40902	0.00661678	0.106291
CNGB3	ENSGALG00000015886	-2.5234	-1.05036	0.00664833	0.106614
HEYL	ENSGALG00000021593	-1.21594	1.25844	0.00664947	0.106614
PIK3R5	ENSGALG00000021573	-1.15239	1.91733	0.00665561	0.106614
RSRC1	ENSGALG00000009669	0.599967	5.80717	0.00668735	0.107023
ABCG5	ENSGALG00000009955	-1.47812	-1.26905	0.00669885	0.107107
KCND2	ENSGALG00000009066	-1.66015	0.98977	0.00670759	0.107126
HOXB2	ENSGALG00000025774	-2.40592	4.50193	0.00671581	0.107126
CACNA1E	ENSGALG00000003833	0.864451	9.03928	0.0067218	0.107126
DOK7	ENSGALG00000015615	-1.84413	-2.61218	0.00672558	0.107126
PTGFRN	ENSGALG00000015464	1.01354	7.71392	0.00673141	0.107126
SYN3	ENSGALG00000012566	-0.914273	2.50548	0.0067527	0.107365
RPS6KL1	ENSGALG00000010294	-1.13751	6.20096	0.00675892	0.107365
Smad7a	ENSGALG00000018639	-0.933943	2.26237	0.00677509	0.107394
ARHGEF17	ENSGALG00000017326	-0.61307	6.23153	0.00677805	0.107394
SPECC1	ENSGALG00000004400	-0.88374	3.3868	0.00677964	0.107394
ENSGALG00000007028	ENSGALG00000007028	-1.17574	0.402979	0.00678993	0.107458
COL23A1	ENSGALG00000006708	-1.754	1.50859	0.00682621	0.107632
GXYLT1	ENSGALG00000009532	-0.971599	3.62983	0.00682832	0.107632
PROK2	ENSGALG00000007785	2.20398	0.356019	0.00682908	0.107632
ENSGALG00000000038	ENSGALG00000000038	-3.04123	-4.45486	0.00683046	0.107632
ENSGALG00000000187	ENSGALG00000000187	1.38211	2.41513	0.00683806	0.107632
SDC1	ENSGALG00000016480	-0.93372	4.46965	0.00683865	0.107632
DFNB59	ENSGALG00000023439	1.82498	2.67343	0.00687739	0.108142
ETV4	ENSGALG00000001188	-1.00612	5.76079	0.00693123	0.108853
SMPDL3A	ENSGALG00000014864	-1.34193	0.880386	0.00693531	0.108853
PDGFC	ENSGALG00000009378	1.3153	2.20814	0.00697214	0.10933
ENSGALG00000029088	ENSGALG00000029088	-2.6231	-2.82538	0.0070021	0.1097
TOX3	ENSGALG00000003737	1.13322	4.34061	0.00704876	0.110252
FAK	ENSGALG00000016171	0.682965	9.41582	0.00705023	0.110252
HOXA3	ENSGALG00000011054	-2.27067	-3.37412	0.00707377	0.110519
SEMA3D	ENSGALG00000006563	-1.18546	2.37971	0.00708771	0.110635
PDLIM1	ENSGALG00000005422	-0.799598	5.09371	0.00716011	0.111664
TNFRSF1A	ENSGALG00000014890	-1.24221	0.836104	0.00719224	0.111988
RNF19B	ENSGALG00000003577	-0.79982	5.02285	0.00719399	0.111988
QSOX1	ENSGALG00000003933	-0.810308	5.82553	0.00722535	0.112374
NMUR2	ENSGALG00000004101	-2.38717	-2.09796	0.00724079	0.112512
NPHP4	ENSGALG00000000966	0.732565	5.78215	0.00726438	0.112776
SOBP	ENSGALG00000015310	0.570761	7.21557	0.00730908	0.113354
ENSGALG00000028238	ENSGALG00000028238	-0.904044	5.43156	0.00731486	0.113354
PVRL3	ENSGALG00000015367	-0.889315	2.50752	0.00732755	0.113405
cdk6	ENSGALG00000009476	-1.00564	1.23143	0.00733145	0.113405
FAM3C	ENSGALG00000008975	-0.838926	4.74297	0.00736176	0.113772
ENSGALG00000016251	ENSGALG00000016251	1.01597	6.77361	0.0073926	0.114145
TANC1	ENSGALG00000012570	-0.629051	4.73485	0.00744611	0.114867
AHCYL1	ENSGALG00000000329	0.564471	6.56762	0.00745826	0.114951
NECAB3	ENSGALG00000003065	0.893227	4.2543	0.00754553	0.116116
DRC7	ENSGALG00000001065	1.35191	0.510855	0.00754743	0.116116
NXPH2	ENSGALG00000029083	-1.35594	0.984401	0.00756837	0.116264
GNB4	ENSGALG00000008983	-0.611421	5.16901	0.00757616	0.116264
GRK6	ENSGALG00000014054	-0.853548	4.1445	0.00757741	0.116264
IKZF1	ENSGALG00000013086	3.5292	-2.04061	0.00759228	0.116388
DRD3	ENSGALG00000015117	1.31139	2.67722	0.00760474	0.116474
WNT5B	ENSGALG00000012998	-1.61133	2.46679	0.00761385	0.11651
NMI	ENSGALG00000012480	-1.00719	3.40741	0.00764301	0.116851
RP1L1	ENSGALG00000028138	-1.66966	-1.18746	0.00765252	0.116892
NCF1	ENSGALG00000001189	-0.992632	1.78477	0.00783792	0.119617
ECEL1	ENSGALG00000007875	0.881905	5.48466	0.00784929	0.119684
CNTNAP5	ENSGALG00000011577	-1.10572	3.67487	0.00786302	0.119787
FBLN2	ENSGALG00000005120	-1.53137	3.47847	0.00788863	0.12007
SYTL4	ENSGALG00000006786	-0.938547	2.83227	0.00790124	0.120155
AIFM2	ENSGALG00000004777	-1.02447	0.490277	0.00791517	0.12026
TIMP3	ENSGALG00000012568	-1.28436	0.78739	0.00792635	0.120323
FAM101A	ENSGALG00000003137	-1.59416	1.18729	0.0079405	0.120431
ENSGALG00000028332	ENSGALG00000028332	1.50365	3.87451	0.00795961	0.12059
ENSGALG00000023464	ENSGALG00000023464	-0.906078	4.82057	0.00796506	0.12059
ADRA2A	ENSGALG00000023521	-0.760502	5.65414	0.00798354	0.120662
ENTPD8	ENSGALG00000008932	-3.82707	-4.6819	0.00798708	0.120662
KCNQ5	ENSGALG00000015932	-1.25463	0.35451	0.00799101	0.120662
MPZL2	ENSGALG00000007412	-1.34756	1.19614	0.00800007	0.120692
IL5RA	ENSGALG00000008267	2.23852	-0.922067	0.00801307	0.120782
PTPN5	ENSGALG00000006368	-1.13035	1.70637	0.00802093	0.120794
SEMA3C	ENSGALG00000008455	0.936121	6.2651	0.00804164	0.120926
ENG	ENSGALG00000005060	-1.38171	2.26372	0.00804381	0.120926
SFMBT2	ENSGALG00000009279	1.53662	2.18416	0.00805896	0.12094
CDC34	ENSGALG00000024332	0.567488	6.69375	0.008062	0.12094
USH1G	ENSGALG00000007775	2.50257	0.116209	0.00806594	0.12094
ST14	ENSGALG00000001331	-1.00065	3.31641	0.00808809	0.121166
CTSE	ENSGALG00000000786	-3.04123	-4.48241	0.00811667	0.121414
MLF1	ENSGALG00000009654	1.09772	3.51054	0.00811886	0.121414
EPHA5	ENSGALG00000011680	0.996784	5.61435	0.00814596	0.121627
ART7B	ENSGALG00000027166	-2.12322	-2.90355	0.00814736	0.121627
CACNA2D4	ENSGALG00000013007	2.38083	2.70695	0.00820956	0.122449
ZNF217	ENSGALG00000007799	0.779072	5.66877	0.00822008	0.12249
FAM188B	ENSGALG00000005188	-0.650108	4.58181	0.00822662	0.12249
CLN6	ENSGALG00000007981	0.606803	5.15212	0.00826718	0.122987
HOXA3	ENSGALG00000027925	-2.07778	-0.349581	0.00827767	0.123036
GALNS	ENSGALG00000006282	0.711844	4.78711	0.008306	0.12335
Tulp	ENSGALG00000006370	-1.56791	-1.5818	0.0083378	0.123628
ENSGALG00000007710	ENSGALG00000007710	1.65702	2.48518	0.0083392	0.123628
RNF157	ENSGALG00000002008	0.862827	5.63417	0.00842375	0.124774
KTN1	ENSGALG00000012137	-0.598978	7.16631	0.00843752	0.124869
SCN4B	ENSGALG00000007409	-1.66395	-1.93178	0.00844622	0.12489
XK	ENSGALG00000016262	-0.869258	2.84333	0.00847528	0.125212
TIAM1	ENSGALG00000015842	-0.637187	4.29835	0.00849451	0.125387
SPNS2	ENSGALG00000001387	1.93792	0.565452	0.0085073	0.125468
FRMPD1	ENSGALG00000023036	1.19368	5.52326	0.00851702	0.125503
ENSGALG00000028533	ENSGALG00000028533	-1.19574	1.7772	0.0085324	0.125622
ENSGALG00000021525	ENSGALG00000021525	1.51184	2.68633	0.00856235	0.125954
AK7	ENSGALG00000011093	1.66824	-0.339757	0.0085855	0.126186
ENSGALG00000022570	ENSGALG00000022570	0.502033	9.35628	0.00862284	0.126626
BMP3	ENSGALG00000010898	-1.41999	1.13485	0.00864534	0.126848
NHSL1	ENSGALG00000026981	0.905123	7.91302	0.00867732	0.127208
FAM129B	ENSGALG00000023872	-1.13565	2.44945	0.00870265	0.12747
SYNPO	ENSGALG00000027330	-1.71737	3.01191	0.00871545	0.127548
CLMP	ENSGALG00000006507	-1.45348	4.26464	0.00873481	0.127722
MYL9	ENSGALG00000028567	-1.28062	3.41201	0.00874482	0.127759
CFAP45	ENSGALG00000014229	1.28545	1.57614	0.00876166	0.127781
PERP	ENSGALG00000027536	-1.39383	-0.407833	0.00876837	0.127781
FRRS1	ENSGALG00000005418	-1.27733	0.279257	0.00876873	0.127781
ENSGALG00000010336	ENSGALG00000010336	2.55743	-0.435856	0.00880176	0.128154
KLF2	ENSGALG00000003939	-1.65612	-0.282294	0.00882408	0.128305
ENSGALG00000004543	ENSGALG00000004543	-1.81433	-0.763661	0.00882712	0.128305
ST6GAL1	ENSGALG00000005550	-0.885386	3.34136	0.00884586	0.128468
GCG	ENSGALG00000011104	-3.25961	-4.29018	0.00887021	0.128712
MAP3K1	ENSGALG00000014718	-0.740735	3.71654	0.00890658	0.12913
OSR1	ENSGALG00000016473	-2.58552	3.2193	0.00898386	0.130141
SCN3A	ENSGALG00000011040	3.20351	4.82923	0.00903152	0.13072
CNTF	ENSGALG00000026207	1.13084	3.23068	0.00906473	0.13109
SNCA	ENSGALG00000010379	-1.40991	1.47022	0.00909455	0.13141
ENSGALG00000023126	ENSGALG00000023126	-1.72849	-2.06863	0.00910329	0.131425
CCL19	ENSGALG00000028256	3.06104	-0.797104	0.00912585	0.131547
BPIFB3	ENSGALG00000006662	0.931438	4.02005	0.00912709	0.131547
ATP2B1	ENSGALG00000011258	-0.593411	5.63353	0.00914292	0.131664
chunk-1	ENSGALG00000013008	1.87633	1.93354	0.00927366	0.133435
IGSF9	ENSGALG00000022603	0.718188	7.55137	0.00929115	0.133543
B3GNT9	ENSGALG00000021345	-1.20174	1.95284	0.00929678	0.133543
TRIO	ENSGALG00000012979	-0.516488	7.17181	0.00930767	0.133587
NLGN3	ENSGALG00000005553	-0.679257	5.66627	0.00932406	0.133674
KCNQ2	ENSGALG00000005822	1.37282	5.22553	0.00932938	0.133674
WDR1	ENSGALG00000014957	-0.558703	5.89899	0.00934467	0.133781
VSTM4	ENSGALG00000006174	-1.16425	0.28093	0.00936787	0.133956
STRA8	ENSGALG00000011722	1.51318	0.0390162	0.00937257	0.133956
SPARC	ENSGALG00000004184	-1.07622	6.71712	0.00940148	0.134257
SERPINB2	ENSGALG00000019552	-2.34474	-3.44831	0.0094301	0.134447
MAB21L2	ENSGALG00000010071	-1.67645	6.46289	0.00943049	0.134447
Lrrn1	ENSGALG00000008279	0.792444	6.82801	0.00944686	0.13445
HPCA	ENSGALG00000003573	-1.40568	0.987341	0.00945048	0.13445
H2AFV	ENSGALG00000026713	0.468717	7.62272	0.0094606	0.13445
PRRX2	ENSGALG00000028236	-1.96721	5.45768	0.00946212	0.13445
SLC29A3	ENSGALG00000004585	0.727413	4.59504	0.00948632	0.134554
PRPSAP1	ENSGALG00000021539	0.597146	6.25622	0.00949335	0.134554
SCN5A	ENSGALG00000006112	-1.1433	6.57223	0.00949918	0.134554
SLC4A4	ENSGALG00000011604	-0.689629	4.30546	0.00950092	0.134554
PKHD1	ENSGALG00000016679	-1.65559	0.601507	0.00956442	0.135342
ITGA8	ENSGALG00000008747	-1.66368	3.48599	0.00959093	0.135563
MRPS23	ENSGALG00000005559	0.682316	4.77888	0.00960248	0.135563
vimentin	ENSGALG00000008677	-0.842795	8.90752	0.0096038	0.135563
FOXC2	ENSGALG00000022940	-1.80281	1.99289	0.00963403	0.135877
THSD4	ENSGALG00000004087	-0.926996	1.76455	0.00966678	0.136227
ZC3HAV1	ENSGALG00000013911	-1.31589	0.145428	0.00970725	0.136684
IL1RAPL1	ENSGALG00000016288	-1.38388	-0.905348	0.0098844	0.13902
ARL4A	ENSGALG00000027757	1.10699	5.61565	0.0098894	0.13902
AR	ENSGALG00000004596	-1.41991	0.589238	0.00990949	0.139188
IFT46	ENSGALG00000007438	0.698758	4.46733	0.00993561	0.139441
PTK2B	ENSGALG00000016564	-1.00738	4.35117	0.00994459	0.139452
SLIT2	ENSGALG00000014419	-0.936967	6.02489	0.0100097	0.140251
TENM1	ENSGALG00000008442	1.46165	4.94512	0.0100291	0.140407
CHD9	ENSGALG00000003719	-0.507996	6.08751	0.0100748	0.140801
NRK	ENSGALG00000008970	-1.11507	1.42753	0.0100754	0.140801
INSC	ENSGALG00000006059	-1.28491	0.0813623	0.0100819	0.140801
TOPAZ1	ENSGALG00000028090	1.67942	0.158817	0.0101066	0.141031
ADCY8	ENSGALG00000016298	1.85474	2.58331	0.0101723	0.141832
TRIM67	ENSGALG00000011157	-0.943091	1.84574	0.010192	0.141991
TTYH2	ENSGALG00000026940	0.561521	9.27935	0.0102224	0.142237
TTC34	ENSGALG00000001081	4.02573	-1.35134	0.0102263	0.142237
F2RL2	ENSGALG00000023379	-1.97341	-0.515761	0.0103158	0.143365
CACNB4	ENSGALG00000012511	-1.07632	0.228406	0.0103292	0.143436
VCAN	ENSGALG00000015624	-0.56822	7.57731	0.0103651	0.143817
SPRY2	ENSGALG00000016906	-0.826418	3.3733	0.0103895	0.144039
MSRB3	ENSGALG00000026661	-1.14914	0.658908	0.010432	0.144511
ENSGALG00000000526	ENSGALG00000000526	1.58528	0.48787	0.0104413	0.144522
GALR	ENSGALG00000026011	1.0797	2.93475	0.0104946	0.145143
IQCD	ENSGALG00000007763	0.988894	3.13969	0.0105321	0.145403
CLVS2	ENSGALG00000014853	-0.62334	5.32742	0.0105419	0.145403
COL6A2	ENSGALG00000006126	-0.91336	4.2009	0.0105422	0.145403
COL20A1	ENSGALG00000005797	1.75469	1.01849	0.010553	0.145403
ANTXR1	ENSGALG00000000098	-1.78913	-0.0590386	0.0105559	0.145403
STOX2	ENSGALG00000010646	-0.490427	5.23612	0.0105927	0.145793
ZNF185	ENSGALG00000007488	-1.46895	-1.63167	0.010622	0.146078
RELT	ENSGALG00000019033	0.592785	5.91992	0.0106464	0.14619
PIK3R1	ENSGALG00000014786	-1.00651	1.01965	0.0106509	0.14619
PPP1R9B	ENSGALG00000013233	0.561235	6.25895	0.0106558	0.14619
HPS6	ENSGALG00000020741	0.605364	6.06403	0.0106696	0.146253
TMEM119	ENSGALG00000004893	-2.14568	0.939653	0.0106782	0.146253
ETS1	ENSGALG00000001143	-1.35067	4.88248	0.0106959	0.146253
ENSGALG00000001211	ENSGALG00000001211	-1.57884	-0.871866	0.0107003	0.146253
ENGASE	ENSGALG00000011816	0.805335	4.13632	0.0107031	0.146253
ENSGALG00000011450	ENSGALG00000011450	-2.18642	-2.01596	0.010751	0.146791
RGS7BP	ENSGALG00000027389	0.659638	5.75075	0.0107623	0.146827
ENSGALG00000013270	ENSGALG00000013270	6.49551	-2.23818	0.0108719	0.148205
EFR3B	ENSGALG00000016605	0.930892	5.80813	0.0108908	0.148343
CCAR1	ENSGALG00000004108	0.458094	8.37992	0.0109169	0.148546
LPHN2	ENSGALG00000008871	0.640688	7.86694	0.010923	0.148546
BCL2L14	ENSGALG00000011544	-2.59065	-3.54939	0.0109334	0.148569
ENSGALG00000026110	ENSGALG00000026110	0.771321	6.41229	0.0110118	0.149458
HCN1	ENSGALG00000014875	-1.8111	4.5531	0.0110251	0.149458
AKAP12	ENSGALG00000023073	-0.714789	8.86878	0.0110312	0.149458
DEPDC7	ENSGALG00000011681	-1.09711	0.698639	0.0110338	0.149458
HOXA4	ENSGALG00000011055	-2.12322	-2.93707	0.0110609	0.14966
CYP11A1	ENSGALG00000001417	1.47343	1.79067	0.0110803	0.14966
EPN3	ENSGALG00000023279	-1.14597	2.9092	0.0110912	0.14966
EMP2	ENSGALG00000027058	-0.9972	2.03319	0.0110916	0.14966
ANKH	ENSGALG00000012964	-1.01925	4.0335	0.0110924	0.14966
OLIG3	ENSGALG00000013862	2.63394	1.10457	0.0111267	0.149955
MAOB	ENSGALG00000016223	-0.711996	5.183	0.0111318	0.149955
ADAMTS15	ENSGALG00000001407	-0.990097	5.95561	0.0112147	0.150953
LBH	ENSGALG00000009052	-0.770268	4.65745	0.0112248	0.150969
RPS20	ENSGALG00000014432	0.49384	8.14749	0.0112486	0.151135
ARHGEF9	ENSGALG00000007608	1.25568	2.93749	0.0112548	0.151135
RUNX1	ENSGALG00000016022	3.29876	4.14963	0.0113041	0.151678
FSHR	ENSGALG00000009100	-1.75173	-2.59579	0.0113363	0.151992
RQCD1	ENSGALG00000011402	-0.739174	3.92681	0.0113498	0.152054
LSAMP	ENSGALG00000015087	-0.607554	7.36065	0.0113949	0.152462
ENSGALG00000008107	ENSGALG00000008107	-0.710833	3.45967	0.0113981	0.152462
BHLHE23	ENSGALG00000005718	1.64487	-0.421017	0.0114148	0.15254
KCNH7	ENSGALG00000011082	0.704647	7.41259	0.0114244	0.15254
FAM110A	ENSGALG00000028508	0.607916	6.35122	0.0114307	0.15254
JSC	ENSGALG00000006346	1.52276	7.82629	0.0114501	0.15268
HMOX1	ENSGALG00000012550	-0.930945	2.53865	0.0114599	0.152692
FUT10	ENSGALG00000015399	1.14742	2.37434	0.0114816	0.152832
PDRG1	ENSGALG00000006464	0.684625	4.56327	0.0114883	0.152832
ENSGALG00000028320	ENSGALG00000028320	-0.80809	1.38	0.0115096	0.152996
NANOS1	ENSGALG00000027980	-1.11397	4.351	0.0116583	0.154736
TRPM1	ENSGALG00000003849	2.57975	0.884853	0.0116586	0.154736
ENSGALG00000007867	ENSGALG00000007867	-1.25839	0.336948	0.0116775	0.154867
SSFA2	ENSGALG00000008903	-0.808291	2.68984	0.0116973	0.15501
TOR1AIP2	ENSGALG00000004017	-0.934209	1.7351	0.0117283	0.155196
DD1	ENSGALG00000006519	-0.735801	5.47401	0.0117295	0.155196
GAP43	ENSGALG00000015089	-0.661779	9.27543	0.011747	0.155308
MFSD6	ENSGALG00000002280	-0.56535	4.76392	0.0117675	0.155417
AFAP1L1	ENSGALG00000002704	-1.0354	4.67858	0.0117735	0.155417
ASAH1	ENSGALG00000026364	-0.693407	4.08288	0.0118365	0.156066
HYDIN	ENSGALG00000002407	1.57618	3.06282	0.0118412	0.156066
ENSGALG00000025939	ENSGALG00000025939	-1.41322	4.18033	0.01185	0.156066
HSD17B2	ENSGALG00000005467	-2.71933	-3.20874	0.0118814	0.156181
FAM19A1	ENSGALG00000027934	1.60877	3.17416	0.0118829	0.156181
TAGLN3	ENSGALG00000015379	0.502167	10.3475	0.011894	0.156181
MSANTD1	ENSGALG00000015628	1.01787	2.60328	0.0118953	0.156181
ATRNL1	ENSGALG00000009152	1.02336	5.22752	0.0119379	0.156518
OAF	ENSGALG00000006715	0.795421	5.9237	0.0119473	0.156518
GFRA3	ENSGALG00000007620	-1.09789	2.25383	0.0119569	0.156518
PELI2	ENSGALG00000012124	-0.782422	4.06805	0.0119575	0.156518
CHST8	ENSGALG00000004903	-0.788883	3.61398	0.012012	0.157111
ABHD12B	ENSGALG00000020342	0.914703	2.90269	0.0120908	0.157925
ANO4	ENSGALG00000011614	3.21798	0.0839477	0.0120927	0.157925
LICOS	ENSGALG00000016212	-1.61146	-1.89491	0.0121202	0.158164
CO6	ENSGALG00000002118	-2.48309	-2.61134	0.0121764	0.1587
ENSGALG00000002946	ENSGALG00000002946	-1.03607	0.855775	0.0122005	0.1587
NDRG4	ENSGALG00000000874	-0.689953	3.91663	0.0122015	0.1587
SMS	ENSGALG00000016379	-0.572757	5.63501	0.0122061	0.1587
RPS6KA3	ENSGALG00000016406	0.885365	5.24371	0.0122077	0.1587
F3	ENSGALG00000005619	-1.63695	-1.13698	0.0122338	0.158919
RNF139	ENSGALG00000016338	-0.649788	4.22385	0.0122526	0.159042
GAS6	ENSGALG00000016820	-1.23958	1.63961	0.0122649	0.159081
7	ENSGALG00000024000	-2.59065	-3.72594	0.0123201	0.159676
TRIL	ENSGALG00000011145	-0.821147	3.57891	0.0123393	0.159692
TMC5	ENSGALG00000006911	-1.92474	-3.18376	0.01234	0.159692
PRUNE2	ENSGALG00000015167	2.03858	2.2968	0.012365	0.159894
Edar	ENSGALG00000016809	-2.40119	-2.90494	0.0123922	0.160125
BRINP1	ENSGALG00000006997	0.706143	7.76321	0.0124277	0.160463
LIMA1	ENSGALG00000006169	-0.96873	4.12311	0.0124604	0.160764
CDH22	ENSGALG00000007211	0.861166	5.25226	0.0125139	0.161122
FOXN2	ENSGALG00000008942	-0.72766	4.58866	0.0125186	0.161122
ENSGALG00000014793	ENSGALG00000014793	-1.55424	0.437983	0.0125211	0.161122
myosin	ENSGALG00000015358	-0.953493	0.802477	0.0125258	0.161122
DPCD	ENSGALG00000007731	0.680216	4.48486	0.0125404	0.161187
SHISA5	ENSGALG00000004661	-0.583244	6.99893	0.0125685	0.161428
B4GALNT3	ENSGALG00000012988	-0.987248	1.75424	0.0125967	0.161668
PLEKHA8	ENSGALG00000011185	-0.651343	4.55247	0.0126926	0.162665
INPP5J	ENSGALG00000023266	-0.933025	3.61649	0.012694	0.162665
ENSGALG00000026540	ENSGALG00000026540	-0.739644	4.19447	0.0127029	0.162665
CASZ1	ENSGALG00000002888	-0.653571	5.98176	0.0127488	0.163033
MORN5	ENSGALG00000001352	-1.70702	0.0326059	0.0127507	0.163033
CHN2	ENSGALG00000011164	1.49096	2.24883	0.0127921	0.163441
FZD10	ENSGALG00000002652	2.20804	1.41946	0.0128119	0.163572
MICAL3	ENSGALG00000013042	-0.514304	5.67645	0.0128671	0.163986
BASP1	ENSGALG00000012952	0.511264	10.3969	0.0128684	0.163986
ARID4A	ENSGALG00000012037	0.539729	6.41274	0.012874	0.163986
SNRK	ENSGALG00000011517	1.23422	6.7566	0.0128876	0.163986
DMXL2	ENSGALG00000004805	-0.477176	5.86041	0.0128923	0.163986
KCTD12	ENSGALG00000009628	1.21628	2.26679	0.0129521	0.164624
SNRPE	ENSGALG00000000137	0.469005	7.08555	0.0130477	0.165557
NAALAD2	ENSGALG00000019054	-1.61108	-0.391762	0.0130567	0.165557
RAB38	ENSGALG00000028018	-1.49299	-1.16213	0.0130609	0.165557
SYT1	ENSGALG00000010319	-0.562607	5.62841	0.0130642	0.165557
ENSGALG00000028015	ENSGALG00000028015	-0.795015	4.12695	0.013088	0.165737
SIPA1L1	ENSGALG00000009381	0.716943	6.88774	0.013127	0.166107
TFAP2C	ENSGALG00000007690	-1.30362	1.5921	0.0131437	0.166195
AKAP6	ENSGALG00000009995	-0.521996	6.0749	0.0132103	0.166828
CA2	ENSGALG00000015862	-1.20047	1.96114	0.0132263	0.166828
GPC4	ENSGALG00000006080	-0.511366	6.86086	0.0132302	0.166828
CNKSR2	ENSGALG00000016391	-0.696501	3.23871	0.0132328	0.166828
ENSGALG00000006003	ENSGALG00000006003	-0.925591	1.44731	0.0132515	0.166942
ENSGALG00000019164	ENSGALG00000019164	1.88984	-0.465621	0.0133019	0.167382
ENSGALG00000021395	ENSGALG00000021395	1.32872	0.749198	0.013306	0.167382
KIAA0319	ENSGALG00000012660	-0.973304	3.36433	0.0133543	0.167794
ARL2BP	ENSGALG00000025933	0.7413	5.38989	0.0133584	0.167794
DHCR24	ENSGALG00000010798	-0.628472	7.23241	0.0133826	0.167975
ALS2	ENSGALG00000008415	-0.601536	5.63712	0.0134373	0.168465
ENSGALG00000023025	ENSGALG00000023025	0.83341	4.61498	0.0134414	0.168465
CIB2	ENSGALG00000026674	-0.989914	3.98465	0.0134831	0.168865
MCF2L	ENSGALG00000016834	-0.621551	4.50939	0.0135421	0.169362
PIM1	ENSGALG00000000742	-0.727259	5.10222	0.0135426	0.169362
ENSGALG00000027412	ENSGALG00000027412	-1.29552	3.53794	0.0135562	0.169408
GPX3	ENSGALG00000004521	-0.881968	5.4535	0.0136074	0.16988
ANGPTL7	ENSGALG00000003179	-1.43032	-0.711511	0.0136138	0.16988
NMNAT2	ENSGALG00000004642	0.700279	6.73159	0.0136343	0.169964
ENSGALG00000003911	ENSGALG00000003911	-1.60882	-1.79839	0.0136404	0.169964
CYR61	ENSGALG00000008661	-1.82491	2.97247	0.0136687	0.170193
CTNND2	ENSGALG00000013001	0.734455	7.1662	0.0136818	0.170231
ABR	ENSGALG00000004364	0.474605	8.32338	0.0137017	0.170356
ABCC4	ENSGALG00000016896	-0.838791	1.40752	0.0137746	0.171137
FKBP10	ENSGALG00000025764	-0.731896	5.02562	0.0138202	0.171299
SLC12A5	ENSGALG00000006930	1.19581	3.76052	0.0138274	0.171299
TOM1L1	ENSGALG00000003011	-1.51272	2.36299	0.0138394	0.171299
FOXO3	ENSGALG00000015297	-0.567211	4.21741	0.0138436	0.171299
TRHDE	ENSGALG00000010200	-1.23013	1.64634	0.013847	0.171299
LRRC8D	ENSGALG00000020805	-0.77558	3.4298	0.0138496	0.171299
ENSGALG00000016471	ENSGALG00000016471	-1.7583	1.0542	0.0138577	0.171299
CRISPLD2	ENSGALG00000005692	-0.893657	2.00013	0.0138908	0.171584
ANPEP	ENSGALG00000027501	-1.75404	3.2483	0.013915	0.171758
ACTG1	ENSGALG00000028749	0.440904	12.7307	0.0139622	0.172145
RGS19	ENSGALG00000021079	0.986197	2.28257	0.0139664	0.172145
ASAP1	ENSGALG00000016302	0.839571	6.53349	0.0139866	0.172269
TTC12	ENSGALG00000007833	0.990412	2.97718	0.0140737	0.173146
MTCL1	ENSGALG00000013357	-0.503843	7.67037	0.014078	0.173146
BTBD3	ENSGALG00000009028	-0.726076	3.19708	0.0141091	0.173254
PRDM14	ENSGALG00000022809	3.69234	0.546022	0.0141115	0.173254
TMEM117	ENSGALG00000009596	-1.31417	0.227421	0.0141171	0.173254
ITGA2B	ENSGALG00000028633	-1.5951	-0.539042	0.0141412	0.173317
PCSK5	ENSGALG00000015164	-1.63911	0.955111	0.0141425	0.173317
GIP	ENSGALG00000001299	1.98674	-0.591045	0.0141676	0.1735
LRRC8B	ENSGALG00000006167	-0.655136	4.84277	0.0141904	0.173655
IL1R1	ENSGALG00000016783	1.23683	0.608463	0.0142532	0.174299
SPOCK2	ENSGALG00000027450	0.852277	7.3134	0.0142975	0.174715
LYN	ENSGALG00000018967	-1.42621	1.23885	0.0143088	0.174728
KNOP1	ENSGALG00000002042	0.497634	7.13947	0.0143617	0.175248
COL11A1	ENSGALG00000005180	-0.776016	4.1784	0.014382	0.175248
OPCML	ENSGALG00000001442	-0.852538	5.21277	0.0143821	0.175248
ADRA1D	ENSGALG00000015974	-1.6727	-0.710023	0.0144189	0.175489
THSD7A	ENSGALG00000010718	-0.549701	7.02378	0.0144316	0.175489
EXOC2	ENSGALG00000012837	-0.577663	5.6188	0.0144326	0.175489
ENSGALG00000028410	ENSGALG00000028410	-1.30947	1.57712	0.0144918	0.176078
SOCS2	ENSGALG00000011295	-1.92627	2.77657	0.0145033	0.176078
STK32C	ENSGALG00000020615	1.16192	3.65229	0.0145119	0.176078
CYP26C1	ENSGALG00000023751	1.5707	1.63515	0.0145606	0.176543
ADGRA1	ENSGALG00000007045	-1.64746	-0.656414	0.0145882	0.176676
ENSGALG00000022857	ENSGALG00000022857	-0.936713	0.864572	0.0145922	0.176676
NTRK2	ENSGALG00000012594	2.18434	2.43469	0.0146196	0.176882
FAM198A	ENSGALG00000011521	1.84406	1.6159	0.0146457	0.176975
IGFBP4	ENSGALG00000028931	-1.27599	2.78196	0.0146479	0.176975
GRAMD4	ENSGALG00000013182	-0.447776	6.28931	0.0147412	0.177896
DDHD1	ENSGALG00000012426	-0.565891	4.43843	0.014745	0.177896
ENSGALG00000028402	ENSGALG00000028402	-1.95731	4.4669	0.0147716	0.178091
PYGB	ENSGALG00000008508	-0.599441	4.80244	0.0148219	0.17845
C3H6ORF154	ENSGALG00000010382	0.969548	2.94132	0.0148222	0.17845
BNC1	ENSGALG00000006041	-2.1128	-2.19267	0.0148893	0.178824
IL17C	ENSGALG00000028465	-1.74715	-2.48498	0.0148957	0.178824
FGFR2	ENSGALG00000009495	-0.925069	4.58037	0.0148973	0.178824
KCTD4	ENSGALG00000016975	-1.47232	-1.96291	0.0149031	0.178824
MRPL44	ENSGALG00000003067	0.556879	6.5053	0.0149055	0.178824
BMP5	ENSGALG00000016293	-1.54681	1.08399	0.0149509	0.179243
ENSGALG00000011911	ENSGALG00000011911	0.659391	4.31592	0.0149915	0.179604
NPTX1	ENSGALG00000017418	1.11241	3.81312	0.0150445	0.180029
P37NB	ENSGALG00000008298	-1.63234	2.57133	0.0150541	0.180029
C10orf76	ENSGALG00000007658	0.53024	6.33383	0.0150585	0.180029
NPM3	ENSGALG00000007704	-0.742355	5.28268	0.0150849	0.180218
TPH1	ENSGALG00000006236	-1.96777	-2.83178	0.0151175	0.180313
CKMT1A	ENSGALG00000008352	-1.3182	2.88911	0.01512	0.180313
ENSGALG00000004393	ENSGALG00000004393	-1.71595	1.17341	0.0151244	0.180313
CLDN14	ENSGALG00000016043	6.45292	-2.35246	0.0151588	0.180597
LYVE1	ENSGALG00000005643	-2.12894	-1.30324	0.0151838	0.180768
PROS1	ENSGALG00000015409	-0.672988	4.47447	0.0151956	0.180784
PRSS23	ENSGALG00000017244	-1.11216	2.30681	0.0152225	0.180977
ENSGALG00000028858	ENSGALG00000028858	-1.59177	-2.18434	0.0152378	0.181034
CREB5	ENSGALG00000011137	1.12285	3.15979	0.0152888	0.181464
COL4A1	ENSGALG00000016841	-1.22533	3.88128	0.0152953	0.181464
DENND2A	ENSGALG00000012857	-0.535845	5.27703	0.0154046	0.182635
cdermo-1	ENSGALG00000004274	-2.32987	1.72625	0.0154342	0.182859
RPS23	ENSGALG00000015617	0.390049	9.08893	0.0155023	0.183538
GPR183	ENSGALG00000016881	-0.923282	0.739308	0.0155245	0.183674
SHE	ENSGALG00000026842	-1.63982	1.5677	0.0155607	0.183975
ENSGALG00000027722	ENSGALG00000027722	0.799881	3.53036	0.0155879	0.184169
RAB37	ENSGALG00000027789	-1.64009	1.89623	0.015668	0.184988
CAPRIN2	ENSGALG00000012947	-0.5535	4.93834	0.0156905	0.185087
OLIG3	ENSGALG00000027381	0.871523	4.88537	0.015698	0.185087
PPFIBP2	ENSGALG00000005294	-1.58523	1.65457	0.015709	0.185089
TXNDC15	ENSGALG00000021181	0.931749	3.08545	0.01574	0.185327
CPXM1	ENSGALG00000025874	-1.13215	1.92855	0.0158171	0.186067
C1H21ORF91	ENSGALG00000028290	0.707135	4.01494	0.0158246	0.186067
C4orf19	ENSGALG00000027885	-1.85795	-0.338902	0.0159281	0.187155
FBLIM1	ENSGALG00000003636	-0.767177	3.90242	0.0159775	0.187554
LPP	ENSGALG00000007337	-0.608613	4.37218	0.0159936	0.187554
CTTNBP2NL	ENSGALG00000026182	0.647757	7.15342	0.0160095	0.187554
HBG1	ENSGALG00000017345	-1.33515	3.37331	0.0160261	0.187554
DNAJB13	ENSGALG00000017317	1.85299	0.205625	0.0160286	0.187554
TJAP1	ENSGALG00000010385	0.71042	4.39835	0.0160371	0.187554
NELL1	ENSGALG00000003777	-0.771803	4.31497	0.0160391	0.187554
NFASC	ENSGALG00000000644	0.590163	10.1288	0.0160497	0.187554
F2RL3	ENSGALG00000021610	-1.11904	0.364578	0.0160646	0.187599
XKR7	ENSGALG00000006467	0.620086	6.76644	0.0160948	0.187823
NR2F2	ENSGALG00000007000	-0.927037	8.40186	0.0161373	0.188086
P4HA3	ENSGALG00000017311	-1.0317	2.62732	0.0161543	0.188086
ENSGALG00000028474	ENSGALG00000028474	0.674234	6.53261	0.0161771	0.188086
ILKAP	ENSGALG00000006253	0.488393	6.48461	0.0161801	0.188086
SLC13A3	ENSGALG00000004445	-1.12796	3.29732	0.0161899	0.188086
ARHGAP18	ENSGALG00000014013	-0.774512	5.63944	0.0161997	0.188086
SLC37A2	ENSGALG00000000356	0.8992	2.51602	0.0162027	0.188086
ENSGALG00000025947	ENSGALG00000025947	-1.39433	0.246365	0.0162083	0.188086
FARP1	ENSGALG00000016886	-0.687575	5.64722	0.0162162	0.188086
GDPD4	ENSGALG00000000690	-1.09851	2.59172	0.0162383	0.188183
MAPK13	ENSGALG00000000826	-0.888737	0.971221	0.0162466	0.188183
PTGFR	ENSGALG00000008901	-1.84165	0.984354	0.0162579	0.188187
LPR	ENSGALG00000011058	-0.920324	0.594029	0.0162894	0.188311
NASP	ENSGALG00000010255	0.427183	9.06475	0.0162906	0.188311
ENSGALG00000022762	ENSGALG00000022762	2.75096	-0.543114	0.016309	0.188354
TBC1D4	ENSGALG00000016925	-0.69665	4.00816	0.0163164	0.188354
HOMER2	ENSGALG00000006008	-1.01012	3.38721	0.0163276	0.188356
ENSGALG00000001035	ENSGALG00000001035	1.49236	0.647696	0.0163851	0.188892
SLC37A1	ENSGALG00000016185	-1.01482	1.78149	0.0165148	0.190217
UACA	ENSGALG00000008143	-0.52182	5.14971	0.0165333	0.190217
PARP6	ENSGALG00000001981	0.477675	6.83108	0.0165568	0.190217
MAML3	ENSGALG00000009809	-0.489278	6.55193	0.0165612	0.190217
SNORD97	ENSGALG00000025672	-0.950192	2.80439	0.016575	0.190217
FAAH	ENSGALG00000010433	-0.83011	3.08166	0.0165836	0.190217
CEP85L	ENSGALG00000014892	0.673665	6.47374	0.0165843	0.190217
C7orf62	ENSGALG00000005938	-1.23316	-0.493893	0.0165889	0.190217
SERPINI1	ENSGALG00000009470	0.879978	4.4047	0.0166018	0.190237
DDX46	ENSGALG00000006404	0.475639	8.07539	0.016618	0.190295
FAM131B	ENSGALG00000014689	-0.944683	1.51086	0.0166383	0.1904
PKP4	ENSGALG00000012561	0.541807	5.74421	0.0166518	0.190428
FSH	ENSGALG00000012140	2.79605	0.0744375	0.0166826	0.190626
VWA5B2	ENSGALG00000028294	-0.687823	6.14659	0.0166914	0.190626
ENSGALG00000006944	ENSGALG00000006944	-1.22324	1.65738	0.0167391	0.191015
CXXC5	ENSGALG00000000884	0.485006	6.69476	0.0167479	0.191015
ENSGALG00000028479	ENSGALG00000028479	-0.783188	2.2791	0.0168367	0.1919
PRKG1	ENSGALG00000003805	0.659022	9.81175	0.0168927	0.192411
MBNL2	ENSGALG00000016890	-0.679238	5.60708	0.0169167	0.192531
MAP6	ENSGALG00000007441	-0.509855	7.57688	0.0169258	0.192531
UCH-L1	ENSGALG00000014261	-0.847525	8.18598	0.0169463	0.192636
SERPINB1	ENSGALG00000019555	-1.53274	-2.09793	0.0169803	0.192895
PTPN13	ENSGALG00000011078	-0.561001	4.62713	0.0171213	0.194307
RPL23	ENSGALG00000001634	0.465741	9.22441	0.0171274	0.194307
SCUBE3	ENSGALG00000002675	-0.677639	3.81486	0.0171418	0.194342
MVD	ENSGALG00000007267	-0.659985	6.56011	0.0171614	0.194436
GIPC2	ENSGALG00000008902	-1.56322	0.535907	0.0171872	0.194598
ENSGALG00000016934	ENSGALG00000016934	0.987496	3.21842	0.0172328	0.19486
FADS2	ENSGALG00000007178	-0.595336	6.7196	0.017236	0.19486
RASL11B	ENSGALG00000013948	-1.38997	1.61988	0.0172444	0.19486
ACTG2	ENSGALG00000006343	-1.58892	1.75246	0.0173878	0.196238
ENSGALG00000009292	ENSGALG00000009292	1.23293	2.78313	0.0173893	0.196238
ENSGALG00000003142	ENSGALG00000003142	-2.88726	-3.60436	0.0174169	0.196419
FABP3	ENSGALG00000000620	-0.943711	4.71511	0.0174538	0.196706
ZNF488	ENSGALG00000005975	2.49653	-1.18386	0.0175692	0.197876
BMP4	ENSGALG00000012429	-1.06901	2.11471	0.0175888	0.197967
TMEM106C	ENSGALG00000013588	0.808607	3.7918	0.0177064	0.198996
TMEM255B	ENSGALG00000016821	-1.20148	-0.448268	0.0177125	0.198996
ADRB3	ENSGALG00000019018	-2.21161	-3.19571	0.0177152	0.198996
FLI1	ENSGALG00000001161	-2.03107	1.53596	0.0177643	0.199417
PERM1	ENSGALG00000026875	-2.28594	-1.37132	0.0178249	0.199966
DNAJC1	ENSGALG00000007914	0.876568	6.40731	0.0178421	0.200028
AMOTL2	ENSGALG00000006483	0.643255	6.34121	0.0178852	0.200379
COL4A2	ENSGALG00000016843	-1.06974	3.49204	0.0179367	0.200826
MTUS2	ENSGALG00000017086	1.28416	4.86003	0.0180108	0.201325
SCN10A	ENSGALG00000006072	2.69394	1.08726	0.0180158	0.201325
LZTS1	ENSGALG00000001727	0.875245	6.87678	0.0180166	0.201325
MAP7D3	ENSGALG00000006256	0.536747	7.07362	0.0180456	0.201517
ARSJ	ENSGALG00000012019	-1.27302	0.302414	0.0180826	0.201799
RNF219	ENSGALG00000016911	0.605579	5.71235	0.0181419	0.202329
FARP2	ENSGALG00000005788	-0.670675	3.05588	0.0182055	0.202825
ENSGALG00000027694	ENSGALG00000027694	-2.29844	1.0259	0.0182102	0.202825
DSP	ENSGALG00000012790	-0.857254	3.07439	0.0182261	0.202849
TMEM199	ENSGALG00000023757	0.612045	4.79664	0.0182442	0.202849
ACOT7	ENSGALG00000000652	0.586669	6.32234	0.0182478	0.202849
TRIM47	ENSGALG00000028301	-1.15916	3.20247	0.0182759	0.202923
ACP2	ENSGALG00000008211	0.739015	5.39554	0.0182824	0.202923
ATP11C	ENSGALG00000006623	-0.492937	6.4567	0.0182901	0.202923
ENSGALG00000021171	ENSGALG00000021171	1.12165	2.01754	0.0183805	0.203793
LHX6	ENSGALG00000001347	-2.27885	1.4678	0.0184101	0.203854
SLC38A3	ENSGALG00000028871	1.77341	1.5889	0.0184204	0.203854
PNRC1	ENSGALG00000015780	0.374336	9.24457	0.0184217	0.203854
RPS15A	ENSGALG00000006771	0.430663	8.10363	0.01848	0.204367
ME1	ENSGALG00000015849	-0.678174	3.26832	0.0185154	0.204497
FAM196A	ENSGALG00000013934	-1.31579	-0.0800226	0.0185156	0.204497
ENSGALG00000017031	ENSGALG00000017031	-1.45415	-1.49713	0.0185424	0.20466
PCP4	ENSGALG00000022819	2.77492	-1.08633	0.0185818	0.204683
CASP3	ENSGALG00000010638	0.570373	7.85228	0.0185953	0.204683
c-mos	ENSGALG00000015406	3.5292	-1.88009	0.0185984	0.204683
AHNAK2	ENSGALG00000011656	-2.50147	-2.46776	0.0186018	0.204683
GALNT2	ENSGALG00000011106	-0.602183	4.2516	0.0186043	0.204683
TNFRSF11B	ENSGALG00000016114	-1.16166	1.38726	0.0186364	0.204905
ELAVL2	ENSGALG00000015799	-0.478162	8.01735	0.0186812	0.205265
RPS11	ENSGALG00000017299	0.423297	8.12717	0.0186953	0.205288
STK36	ENSGALG00000011371	0.8134	3.96765	0.0187191	0.205377
ECM2	ENSGALG00000004695	-0.832796	2.73827	0.0187274	0.205377
ANGPTL1	ENSGALG00000004290	-1.87795	3.21953	0.0187517	0.205424
UST	ENSGALG00000012345	-1.65165	0.698319	0.0187557	0.205424
RBSN	ENSGALG00000008500	-0.502174	5.94325	0.0187867	0.205632
ANKRD11	ENSGALG00000006222	0.525721	10.2395	0.0188004	0.205651
EPHX4	ENSGALG00000006019	-1.14645	0.200185	0.0188284	0.205825
FRMD4A	ENSGALG00000006656	-0.516172	7.21974	0.0188572	0.205918
KSR1	ENSGALG00000005685	-0.816335	2.5749	0.018861	0.205918
TTLL2	ENSGALG00000011344	-1.72944	-0.774334	0.0188787	0.20598
EPHA8	ENSGALG00000021567	2.1242	-0.505001	0.0189532	0.206661
MAF	ENSGALG00000026258	-0.904407	1.4954	0.018991	0.206937
RABEP1	ENSGALG00000001737	-0.485469	6.20972	0.0190027	0.206937
WWTR1	ENSGALG00000010412	-1.07453	0.117647	0.0190423	0.207236
YOD1	ENSGALG00000023958	-0.447821	6.74861	0.0191048	0.207716
LRRC4	ENSGALG00000029160	-0.992146	4.39725	0.0191177	0.207716
STMN4	ENSGALG00000016597	0.556297	8.0984	0.0191227	0.207716
RPS26	ENSGALG00000027807	0.417985	9.43496	0.0191524	0.207906
ME3	ENSGALG00000017246	-0.811901	2.93727	0.0191957	0.208201
PROSER2	ENSGALG00000006700	-1.28734	3.3787	0.0192039	0.208201
FUNDC2	ENSGALG00000027376	0.397451	7.75375	0.0192392	0.208321
BTG2	ENSGALG00000026858	0.550303	6.22183	0.019248	0.208321
NFIX	ENSGALG00000027938	-0.895685	3.40498	0.0192516	0.208321
ENSGALG00000027646	ENSGALG00000027646	-0.91845	2.17941	0.0192891	0.208488
ENSGALG00000021706	ENSGALG00000021706	1.48488	0.257154	0.0192914	0.208488
2012-09-01	ENSGALG00000023660	-0.995964	3.30316	0.0193257	0.208727
PPFIBP1	ENSGALG00000014106	-0.668822	6.40521	0.0193606	0.208972
OSBPL6	ENSGALG00000009172	-0.661659	5.68292	0.0194071	0.209342
FNDC3B	ENSGALG00000009222	-0.49882	4.84842	0.0194643	0.209799
MTMR11	ENSGALG00000013350	-0.925173	2.33382	0.019474	0.209799
BDH1	ENSGALG00000006947	-0.556287	6.83578	0.0195257	0.210151
NOTCH2	ENSGALG00000002922	-0.475479	6.61953	0.0195312	0.210151
SEMA5A	ENSGALG00000013051	-1.29976	2.81074	0.0195539	0.21018
CPEB2	ENSGALG00000014516	0.579856	6.05392	0.0195585	0.21018
AFMID	ENSGALG00000000109	0.57569	4.76513	0.0195814	0.210294
PLS1	ENSGALG00000002647	1.93007	0.649873	0.0196205	0.210581
ADSL	ENSGALG00000012034	0.547658	6.13222	0.0196357	0.210612
BMPR-II	ENSGALG00000008459	-0.507975	5.59763	0.0196596	0.210738
SOX6	ENSGALG00000006074	1.43353	1.38052	0.0196765	0.210786
ENSGALG00000023122	ENSGALG00000023122	-1.65301	-2.61723	0.0196994	0.210899
TDRD7	ENSGALG00000012350	0.647921	4.90004	0.0198447	0.212322
CCDC102A	ENSGALG00000013563	-1.26651	3.46705	0.0198584	0.212336
APBB1IP	ENSGALG00000007579	1.49172	1.12625	0.0198761	0.212392
CD1.2	ENSGALG00000027865	-2.27067	-3.1869	0.0199117	0.212579
GALNTL6	ENSGALG00000010732	-0.998612	2.38101	0.0199223	0.212579
URI1	ENSGALG00000004506	-0.488945	5.98303	0.0199308	0.212579
PPP1R3B	ENSGALG00000027275	-1.36827	1.27318	0.0199761	0.212846
CABLES1	ENSGALG00000014998	0.747914	4.58107	0.0199808	0.212846
RPP25	ENSGALG00000023859	1.62045	1.58601	0.0199951	0.212866
SCRN1	ENSGALG00000011176	-0.537785	5.60673	0.0200381	0.213192
ATP9A	ENSGALG00000007912	-0.592177	3.88332	0.0200707	0.213406
TNMD	ENSGALG00000006821	-1.80808	-1.54771	0.0201572	0.214106
7	ENSGALG00000014182	-1.11659	-0.388069	0.0201618	0.214106
MEGF10	ENSGALG00000014699	1.52049	2.06053	0.020175	0.214106
ARPP21	ENSGALG00000012046	-0.646358	6.5304	0.0201866	0.214106
FNIP2	ENSGALG00000020251	-0.614804	4.47984	0.020303	0.215207
CACNA2D1	ENSGALG00000008486	-0.697678	4.35355	0.0203319	0.215379
MYO5A	ENSGALG00000004624	-0.467882	5.88211	0.020387	0.21583
SVCT2	ENSGALG00000000195	-0.746069	2.70702	0.0204221	0.21602
MANSC1	ENSGALG00000014147	-1.21475	0.739688	0.0204302	0.21602
RHOV	ENSGALG00000028047	-1.3539	-0.0279575	0.0204532	0.216129
DTX3L	ENSGALG00000012075	-1.01122	0.150556	0.0205035	0.216527
ELK3	ENSGALG00000011435	-0.626236	5.15701	0.0205201	0.216569
SUSD4	ENSGALG00000009388	1.09315	2.73414	0.0205544	0.216797
KRT222	ENSGALG00000003859	-1.24716	-0.47409	0.0205789	0.216803
FAM114A1	ENSGALG00000013583	-1.05262	0.905422	0.0205821	0.216803
GFRA2	ENSGALG00000001795	0.849537	7.96731	0.0205976	0.216803
PDLIM7	ENSGALG00000026159	-0.797456	5.58533	0.020617	0.216803
LRRC3B	ENSGALG00000011314	-2.06155	0.735124	0.0206296	0.216803
ADAM19	ENSGALG00000003744	0.613607	5.95617	0.0206311	0.216803
PTPRF	ENSGALG00000010053	0.815824	8.82403	0.0206894	0.217234
VPS13C	ENSGALG00000003705	-0.498398	5.3347	0.0206975	0.217234
TCEA3	ENSGALG00000026702	-1.0777	1.21383	0.0207503	0.217655
PRDM5	ENSGALG00000011963	-1.35124	0.154215	0.0207664	0.217691
ENSGALG00000026970	ENSGALG00000026970	-0.843743	2.90876	0.0208108	0.217902
SBF2	ENSGALG00000005716	-0.530642	4.45176	0.0208127	0.217902
RSPO1	ENSGALG00000001946	-1.27841	1.38404	0.0208247	0.217902
FNBP1	ENSGALG00000004088	-0.463616	6.77539	0.0209247	0.218794
OTOP2	ENSGALG00000007791	3.21926	-2.36732	0.0209355	0.218794
NRG1	ENSGALG00000015422	0.505838	6.90517	0.0209901	0.219229
GSTA	ENSGALG00000016328	-0.771796	3.86938	0.0210796	0.22003
AMT	ENSGALG00000025844	0.538273	6.22586	0.0211615	0.220628
BAG3	ENSGALG00000009433	-0.721299	5.8373	0.0211627	0.220628
HMBOX1	ENSGALG00000016633	-0.535979	4.94753	0.0211769	0.220642
CCNA1	ENSGALG00000017052	-1.91784	-1.56808	0.021218	0.220935
C19orf44	ENSGALG00000021883	1.00034	2.14654	0.021251	0.221141
VCL	ENSGALG00000005079	-0.646143	4.63129	0.0212636	0.221141
CHCHD2	ENSGALG00000002495	0.396433	8.05624	0.0213001	0.221387
PTPN3	ENSGALG00000022909	-1.09741	0.366114	0.0214038	0.222286
HHATL	ENSGALG00000005297	1.1711	2.44061	0.0214127	0.222286
DRP2	ENSGALG00000005031	-0.714129	4.36268	0.0214429	0.222406
ENSGALG00000000816	ENSGALG00000000816	-0.455057	5.41518	0.0214661	0.222406
ENSGALG00000015220	ENSGALG00000015220	-2.7838	-4.65874	0.0214762	0.222406
ENSGALG00000026209	ENSGALG00000026209	-2.7838	-4.65808	0.0214762	0.222406
CPNE9	ENSGALG00000027739	1.93792	0.76182	0.021501	0.222528
IGSF9B	ENSGALG00000001450	-0.757236	6.39566	0.0216357	0.223787
TNC	ENSGALG00000007113	-0.720141	7.34805	0.0216665	0.223969
C20orf27	ENSGALG00000027725	0.603316	6.97671	0.0216847	0.223969
PCBP3	ENSGALG00000004394	0.833517	2.79741	0.0217012	0.223969
HTATIP2	ENSGALG00000002581	-0.704131	4.82568	0.0217057	0.223969
THSD7B	ENSGALG00000012362	-0.463767	7.7122	0.0217657	0.22442
SYNPO2	ENSGALG00000011994	-1.75095	0.0571999	0.021776	0.22442
PRRX1	ENSGALG00000003324	-1.88186	5.1793	0.0217887	0.22442
FGD6	ENSGALG00000011342	-0.657151	4.40542	0.0218623	0.225042
ENSGALG00000028913	ENSGALG00000028913	0.801394	4.28721	0.0218858	0.225149
HOXA7	ENSGALG00000026989	-5.11379	-5.44772	0.0219537	0.225712
Wnt3	ENSGALG00000001079	3.14506	-0.968604	0.021967	0.225713
NKAIN4	ENSGALG00000005774	1.12878	3.85736	0.0220218	0.22614
ENSGALG00000013409	ENSGALG00000013409	-5.11379	-5.43891	0.0220969	0.226775
DCBLD2	ENSGALG00000015258	-0.584176	5.29351	0.022138	0.226947
CASP7	ENSGALG00000008933	-1.45094	-0.749846	0.0221402	0.226947
RACGAP1	ENSGALG00000006271	0.701384	4.80108	0.0222139	0.227566
VEGFC	ENSGALG00000010847	-0.930485	1.54287	0.0222686	0.22799
SNORA2	ENSGALG00000027108	-2.7838	-4.67285	0.0223314	0.228389
ENSGALG00000011567	ENSGALG00000011567	-1.46276	-2.08487	0.0223343	0.228389
ENSGALG00000027510	ENSGALG00000027510	-2.53536	-4.30324	0.0223964	0.228888
ER81	ENSGALG00000010780	-0.591192	5.60418	0.0224353	0.229148
ENSGALG00000010880	ENSGALG00000010880	-1.0545	1.49573	0.0224939	0.229609
ENSGALG00000005007	ENSGALG00000005007	3.05424	-1.64023	0.0225361	0.229903
FRMD5	ENSGALG00000008215	0.924484	2.39501	0.0226678	0.231109
ATP8	ENSGALG00000021717	0.561635	10.2746	0.0227167	0.231469
HOXA2	ENSGALG00000011053	-1.42982	5.77938	0.0227742	0.231679
CX3CR1	ENSGALG00000011955	-2.27067	-3.21014	0.0227778	0.231679
ANKS1B	ENSGALG00000011549	-0.749157	2.90209	0.0227875	0.231679
CILP	ENSGALG00000007358	-0.955925	1.1051	0.0227914	0.231679
SLC9A9	ENSGALG00000002374	-1.26582	0.169371	0.0228222	0.231733
CD5	ENSGALG00000005192	1.51794	1.45065	0.0228261	0.231733
SLC22A4	ENSGALG00000021104	-0.587301	4.11513	0.0228374	0.231733
TUBB6	ENSGALG00000027684	-0.764782	3.68179	0.0228977	0.232101
CA12	ENSGALG00000003456	-2.36445	-2.26452	0.0229008	0.232101
gp130	ENSGALG00000014716	-0.602204	3.72489	0.0229204	0.232162
UBE2C	ENSGALG00000026380	0.627345	5.09941	0.0229715	0.232543
LAPTM5	ENSGALG00000000562	-3.56963	-4.84377	0.0230105	0.232799
ESR1	ENSGALG00000012973	-3.04123	-4.43409	0.0230433	0.232801
ANGPTL5	ENSGALG00000017191	-2.27792	-4.44508	0.0230433	0.232801
MTHFD1L	ENSGALG00000012412	-0.633293	3.33117	0.0230528	0.232801
ENSGALG00000029136	ENSGALG00000029136	-1.57079	-2.37216	0.0230754	0.232801
SCGN	ENSGALG00000013598	-0.603541	4.88625	0.0230845	0.232801
NSDHL	ENSGALG00000007493	-0.616607	4.78551	0.0230928	0.232801
PARP1	ENSGALG00000009228	0.347846	8.28811	0.0231059	0.232801
C10orf11	ENSGALG00000004990	-1.36781	1.45306	0.0231501	0.233109
ENSGALG00000021494	ENSGALG00000021494	-4.71257	-5.84249	0.023165	0.233122
ERCC6	ENSGALG00000006254	0.84004	6.04921	0.0233261	0.234345
TRDN	ENSGALG00000014848	-5.11379	-5.47081	0.0233277	0.234345
U4	ENSGALG00000025644	-4.71257	-5.8325	0.0233277	0.234345
PIGG	ENSGALG00000015349	-0.529542	4.46588	0.0233598	0.234531
DYX1C1	ENSGALG00000004387	0.753198	3.68357	0.0233741	0.234536
SLC6A4	ENSGALG00000004246	-1.84413	-2.56191	0.0234463	0.235122
ACSL4	ENSGALG00000008088	-0.63178	4.3975	0.0235202	0.235726
ENSGALG00000028222	ENSGALG00000028222	-2.04899	-3.05642	0.0235469	0.235758
PLD1	ENSGALG00000009252	-0.712908	4.48639	0.0235541	0.235758
ADCY5	ENSGALG00000011699	-0.515994	4.69101	0.0235648	0.235758
HDAC1	ENSGALG00000003297	0.504004	7.15325	0.023611	0.236026
DISP2	ENSGALG00000004744	-0.609769	4.01868	0.0236192	0.236026
SP5	ENSGALG00000027511	1.81265	0.469832	0.0236442	0.236138
TRAF3IP2	ENSGALG00000015026	-0.92008	2.35671	0.0236603	0.236151
MAOA	ENSGALG00000016224	-1.00898	2.34691	0.023673	0.236151
CHRNA1	ENSGALG00000009301	-1.24038	0.959656	0.0236968	0.23625
VGLL2	ENSGALG00000014917	2.57061	-1.00578	0.0237157	0.2363
GLT1D1	ENSGALG00000002679	-0.66783	3.79683	0.0237694	0.236617
TSPAN5	ENSGALG00000012227	-0.450355	5.97241	0.0237751	0.236617
SPATA20	ENSGALG00000006857	0.523461	6.15309	0.0237998	0.236725
TTBK1	ENSGALG00000008627	-0.44945	5.85367	0.0238831	0.237416
CDCP2	ENSGALG00000010752	0.720172	4.13431	0.023944	0.237882
SHOX	ENSGALG00000016698	-2.00259	5.60455	0.0240097	0.238397
VSTM5	ENSGALG00000017217	-1.37987	-1.1683	0.0241755	0.239768
GFRA1	ENSGALG00000009173	-0.688108	5.56133	0.0241758	0.239768
INPP4A	ENSGALG00000016752	-0.649928	3.66152	0.0241992	0.239861
WDR54	ENSGALG00000026435	0.773699	4.07404	0.0242302	0.239937
ENSGALG00000009458	ENSGALG00000009458	-0.635348	4.20926	0.0242349	0.239937
ENSGALG00000015675	ENSGALG00000015675	-0.902115	3.05666	0.0242639	0.240085
FIBIN	ENSGALG00000023904	-1.76485	2.83505	0.0243532	0.24083
DYNC2H1	ENSGALG00000017180	0.771448	5.02553	0.0243713	0.240869
MUSTN1	ENSGALG00000001709	2.49413	-0.763419	0.0244029	0.241042
ENSGALG00000021694	ENSGALG00000021694	0.458887	7.70285	0.0244604	0.241471
IPCEF1	ENSGALG00000013625	-2.7838	-4.6729	0.0244759	0.241484
ACSS3	ENSGALG00000010940	-1.2701	0.121632	0.0244988	0.241571
MYC	ENSGALG00000016308	-0.620216	5.10854	0.0245461	0.241898
ST8SIA4	ENSGALG00000026192	-0.660038	3.75093	0.0245672	0.241966
UCKL1	ENSGALG00000006040	0.559779	4.72267	0.0246236	0.242382
ENSGALG00000027617	ENSGALG00000027617	-0.755233	2.6151	0.0246549	0.242394
ENSGALG00000013155	ENSGALG00000013155	-0.640463	6.10311	0.0246639	0.242394
ENSGALG00000028371	ENSGALG00000028371	1.66681	2.50237	0.0246673	0.242394
CALB2	ENSGALG00000026903	1.43605	0.447077	0.0247129	0.242681
LRRC16A	ENSGALG00000013605	-0.497461	5.26664	0.0247342	0.242681
SH3PXD2A	ENSGALG00000008293	-0.45856	7.59881	0.0247622	0.242681
RPL31	ENSGALG00000016775	0.407045	8.56359	0.0247737	0.242681
SH3YL1	ENSGALG00000016362	-0.774315	2.13517	0.0247767	0.242681
LRRC8C	ENSGALG00000006170	-0.937236	2.1828	0.0247816	0.242681
TERT	ENSGALG00000013183	-0.778968	1.49366	0.0248189	0.242907
PLEKHN1	ENSGALG00000002121	-2.03495	-2.49648	0.0248647	0.243087
CFAP221	ENSGALG00000012100	-1.4886	-1.45329	0.0248657	0.243087
PFN4	ENSGALG00000019866	1.62069	-0.382893	0.0249016	0.243183
DENND5B	ENSGALG00000012944	-0.530626	5.95027	0.0249039	0.243183
SGMS2	ENSGALG00000010535	-0.893354	0.482408	0.0249514	0.243508
KIF1B	ENSGALG00000002726	-0.433545	5.97893	0.0250143	0.243983
CDH2	ENSGALG00000015132	0.686169	7.73878	0.0250547	0.244237
ENSGALG00000029146	ENSGALG00000029146	-1.35858	-1.92193	0.0250801	0.244346
CFAP43	ENSGALG00000008392	0.89812	2.95339	0.0251597	0.244918
FUBP3	ENSGALG00000003941	0.59216	6.9831	0.0251675	0.244918
HES6	ENSGALG00000028415	0.700286	4.27702	0.0251848	0.244946
ABTB2	ENSGALG00000011609	-0.868297	1.82038	0.0252549	0.245399
LARP7	ENSGALG00000012048	0.411091	7.0671	0.0252599	0.245399
GPR137B	ENSGALG00000010843	0.750518	4.08103	0.0252931	0.245466
ENSGALG00000019685	ENSGALG00000019685	-4.71257	-5.85376	0.0253099	0.245466
GAL11	ENSGALG00000019846	-4.71257	-5.85376	0.0253099	0.245466
ENSGALG00000001138	ENSGALG00000001138	-1.34374	3.58117	0.0253527	0.245742
LPAR2	ENSGALG00000013417	-0.778795	3.67269	0.0254263	0.246315
PHF14	ENSGALG00000010714	0.388269	7.90193	0.0254504	0.24641
ZP1	ENSGALG00000013922	-1.11799	1.85517	0.0254723	0.246421
TCTN2	ENSGALG00000023683	0.665697	4.81318	0.0254804	0.246421
RSPH4A	ENSGALG00000013281	1.64511	-0.594193	0.0255129	0.246565
GAS7	ENSGALG00000000368	-0.815844	3.27078	0.0255241	0.246565
MICAL1	ENSGALG00000019751	-0.991163	3.04009	0.0255513	0.246689
MLH1	ENSGALG00000012060	0.608548	5.43076	0.0256382	0.247388
KIF16B	ENSGALG00000008725	0.710962	5.80631	0.0256833	0.247683
EPCAM	ENSGALG00000008969	-0.721181	5.47186	0.0257662	0.247899
PLBD1	ENSGALG00000011826	-1.1874	0.310648	0.0257671	0.247899
GABRA3	ENSGALG00000007269	-0.767785	3.36758	0.0257839	0.247899
LRRC75A	ENSGALG00000002631	0.652795	3.68266	0.0257883	0.247899
GRIN1	ENSGALG00000008898	1.53055	1.98253	0.0257998	0.247899
ELFN1	ENSGALG00000004209	-0.712216	5.90963	0.0258059	0.247899
AGRN	ENSGALG00000002041	-0.473345	10.0134	0.0258072	0.247899
RPL8	ENSGALG00000016232	0.380907	10.0163	0.0260857	0.25034
SALL1	ENSGALG00000003739	0.569671	4.78122	0.0260927	0.25034
ENSGALG00000004952	ENSGALG00000004952	0.378828	8.29574	0.0261051	0.25034
NOTCH1	ENSGALG00000002375	-0.743151	5.83006	0.0261648	0.250771
ZIC5	ENSGALG00000006810	3.05424	-1.2609	0.0262564	0.251403
RAP1GAP	ENSGALG00000014701	1.01509	2.83519	0.0262601	0.251403
CBX2	ENSGALG00000023338	0.512247	7.27567	0.0262786	0.25144
ENSGALG00000026680	ENSGALG00000026680	-1.93691	-1.30257	0.0263926	0.252389
TRIM25	ENSGALG00000003144	-0.971538	0.396319	0.0264348	0.252652
FAM171B	ENSGALG00000002646	0.926153	5.55501	0.0264644	0.252688
FA2H	ENSGALG00000002775	-0.715518	1.74851	0.0264681	0.252688
ENSGALG00000006644	ENSGALG00000006644	-0.920499	2.67905	0.0264914	0.252769
MED18	ENSGALG00000028149	0.537792	4.80559	0.0265604	0.253286
KLHL1	ENSGALG00000016907	-1.52909	1.43788	0.0266095	0.253613
RANBP17	ENSGALG00000002184	-0.758908	3.15752	0.0266852	0.254193
C14orf1	ENSGALG00000027282	-0.568564	5.81236	0.0267966	0.255112
SOX5	ENSGALG00000013204	-0.542327	4.76994	0.02683	0.255124
SLC38A7	ENSGALG00000002313	-0.480936	5.38704	0.0268388	0.255124
ASIC2	ENSGALG00000000367	-0.849174	2.92748	0.026855	0.255124
Wnt3a	ENSGALG00000005396	2.0196	0.368174	0.0268575	0.255124
TMEM156	ENSGALG00000024490	3.13013	-2.21875	0.0268979	0.255366
GSTA3	ENSGALG00000016324	-1.92248	-2.1865	0.0269692	0.255901
TNNI2	ENSGALG00000006591	1.4521	1.31356	0.0269979	0.255911
ATP2B4	ENSGALG00000003601	0.549042	8.85062	0.0270002	0.255911
LGR4	ENSGALG00000012191	-0.458823	6.18175	0.0270502	0.256243
VPS13B	ENSGALG00000016029	-0.479286	5.13388	0.0271516	0.25678
ENSGALG00000027090	ENSGALG00000027090	-1.37694	-1.54256	0.0271525	0.25678
EIF3K	ENSGALG00000028112	0.358526	7.91225	0.0271682	0.25678
TNKS1BP1	ENSGALG00000027524	0.442953	8.57178	0.0271839	0.25678
ENSGALG00000001734	ENSGALG00000001734	0.898488	1.89882	0.0272313	0.25678
OTUD7A	ENSGALG00000003802	-0.612707	2.67671	0.0272361	0.25678
TPK1	ENSGALG00000012369	-0.742371	1.10428	0.0272543	0.25678
NEUROD6	ENSGALG00000012235	2.08108	-1.17222	0.0272767	0.25678
FMN1	ENSGALG00000009723	1.17531	3.20985	0.0272811	0.25678
SLC16A8	ENSGALG00000012288	1.79334	0.685923	0.0272837	0.25678
SYNJ2	ENSGALG00000013727	-1.17748	0.311393	0.0272855	0.25678
TLCD2	ENSGALG00000021592	-0.968593	1.45646	0.027287	0.25678
ANKRD44	ENSGALG00000007996	-0.55436	3.79333	0.0273208	0.256842
GOLIM4	ENSGALG00000009464	0.705321	5.3782	0.0273236	0.256842
FRMD1	ENSGALG00000011296	-0.544164	5.57378	0.0273616	0.256962
RPL9	ENSGALG00000000150	0.347984	8.75207	0.0273926	0.256962
LPIN2	ENSGALG00000014836	-0.592209	3.4543	0.027411	0.256962
CDKL5	ENSGALG00000016529	-0.814559	2.74784	0.0274134	0.256962
LOX	ENSGALG00000028063	-1.22553	3.58749	0.0274199	0.256962
NSA2	ENSGALG00000014942	0.432755	6.53275	0.0274265	0.256962
GNB2L1	ENSGALG00000000122	0.375727	9.50142	0.0274705	0.257152
WWC3	ENSGALG00000016611	-0.520474	4.50954	0.0274769	0.257152
RASSF8	ENSGALG00000014041	-0.707895	2.83618	0.0275221	0.257177
MXRA7	ENSGALG00000001805	0.696221	4.1874	0.0275381	0.257177
NRBP1	ENSGALG00000016512	0.429544	6.78838	0.0275401	0.257177
BRD3	ENSGALG00000002682	0.41702	7.39188	0.027541	0.257177
CLEC3B	ENSGALG00000011883	-1.0303	0.142735	0.0275547	0.257177
CXCR7	ENSGALG00000021031	-0.831032	2.03253	0.0275862	0.257317
C2orf44	ENSGALG00000019867	0.563747	5.44576	0.0275997	0.257317
ARNTL2	ENSGALG00000014096	-0.565375	4.55228	0.0276313	0.257471
GCNT7	ENSGALG00000007717	-1.02565	0.509731	0.0276855	0.25782
REEP5	ENSGALG00000023157	-0.581077	5.5299	0.0277079	0.25782
ENSGALG00000004676	ENSGALG00000004676	0.535213	5.29366	0.027714	0.25782
LY6E	ENSGALG00000016152	-0.68398	4.5885	0.0277352	0.257877
CTXN1	ENSGALG00000000337	-1.72309	3.96638	0.0277678	0.257937
FBXO39	ENSGALG00000023480	-0.638762	3.13688	0.0277718	0.257937
GDAP1	ENSGALG00000015658	-0.946969	1.60529	0.0278201	0.258245
USP25	ENSGALG00000015693	-0.47696	5.0751	0.0278774	0.258613
BBOX1	ENSGALG00000013297	-0.950322	2.34603	0.0278899	0.258613
SLC28A3	ENSGALG00000012593	-2.27792	-4.42727	0.0279213	0.258763
KREMEN1	ENSGALG00000005808	-0.824601	3.59384	0.0279897	0.259237
LRRC46	ENSGALG00000022214	0.912394	2.53128	0.028021	0.259237
HS6ST3	ENSGALG00000025906	-1.23894	1.04918	0.0280263	0.259237
ALS2CL	ENSGALG00000005430	-0.901231	2.68099	0.0280495	0.259237
COX7C	ENSGALG00000027963	0.378461	7.7262	0.0280692	0.259237
DLGAP4	ENSGALG00000001046	-0.400963	6.85299	0.0280784	0.259237
HCN4	ENSGALG00000001764	-1.2166	3.56401	0.0280964	0.259237
SH3BGRL3	ENSGALG00000000527	0.420044	8.23312	0.0280964	0.259237
DMTN	ENSGALG00000028589	-0.770203	4.99006	0.0281088	0.259237
PLA2G4A	ENSGALG00000005065	-0.79725	2.08704	0.0281655	0.259525
ARL4C	ENSGALG00000021021	0.585408	4.89108	0.0281815	0.259525
CKAP2	ENSGALG00000017025	0.519091	7.4005	0.0281855	0.259525
PTPRD	ENSGALG00000015058	0.865794	4.86039	0.0282616	0.260086
GNG11	ENSGALG00000009517	-1.26494	1.85082	0.0282864	0.26009
ENSGALG00000026032	ENSGALG00000026032	-1.3079	-1.47192	0.0282924	0.26009
ANGPTL4	ENSGALG00000000619	0.733519	6.59471	0.0284009	0.26089
ENSGALG00000015203	ENSGALG00000015203	-0.770842	3.83845	0.02841	0.26089
DIXDC1	ENSGALG00000007929	0.646957	6.56326	0.0285177	0.261739
AQP8	ENSGALG00000005988	-2.08332	-3.89656	0.0285529	0.261921
SLK	ENSGALG00000008318	-0.43791	5.32581	0.0285892	0.262114
CAMTA1	ENSGALG00000000610	-0.440771	5.57573	0.0286575	0.26252
Dkk-1	ENSGALG00000003814	0.83067	6.11646	0.0286642	0.26252
MRAS	ENSGALG00000011592	-1.14447	4.04616	0.0286867	0.262585
EMILIN3	ENSGALG00000025916	0.685275	8.35513	0.0287348	0.262885
MPP1	ENSGALG00000005071	0.564575	6.30044	0.0287522	0.262903
MMP2	ENSGALG00000003580	-1.15798	5.60841	0.0287947	0.263151
CEP164	ENSGALG00000007310	0.529622	5.4876	0.0288119	0.263168
TFPI2	ENSGALG00000009512	-1.78878	-3.35045	0.028859	0.263457
LPCAT1	ENSGALG00000013189	-0.607665	3.48767	0.0289021	0.263711
SKIL	ENSGALG00000009356	-0.649855	3.75262	0.0289234	0.263764
DCPS	ENSGALG00000001082	0.513264	5.13475	0.0289504	0.263869
CFAP69	ENSGALG00000009026	0.943269	2.62416	0.0290338	0.264479
TBX10	ENSGALG00000003599	6.36379	-2.15809	0.0290481	0.264479
DUSP26	ENSGALG00000001633	-0.993921	1.79131	0.0290825	0.264496
MAP7D1	ENSGALG00000021634	0.49802	7.12519	0.0290952	0.264496
CFAP52	ENSGALG00000001261	1.66974	1.05308	0.0290997	0.264496
PHLDA2	ENSGALG00000006447	-0.774374	4.94601	0.0291296	0.264496
ENSGALG00000019837	ENSGALG00000019837	0.48425	6.26868	0.0291319	0.264496
MTSS1	ENSGALG00000016333	-0.778587	3.18487	0.0291516	0.264496
DMXL1	ENSGALG00000002227	-0.501614	5.13648	0.0291582	0.264496
BFSP1	ENSGALG00000008735	1.37235	-0.172401	0.0291777	0.264532
C7	ENSGALG00000014835	-1.70388	-1.05603	0.0292547	0.264907
ENSGALG00000007740	ENSGALG00000007740	-0.852829	2.50219	0.0292613	0.264907
UBA7	ENSGALG00000002521	0.481147	7.97569	0.0292888	0.264907
PIK3CB	ENSGALG00000005505	0.909495	2.6974	0.0292892	0.264907
ESRRG	ENSGALG00000009645	1.61365	6.38977	0.0293073	0.264907
NEDD4L	ENSGALG00000002917	-0.476695	5.80715	0.0293163	0.264907
VAV2	ENSGALG00000002699	0.56572	8.11831	0.0293275	0.264907
KDELR3	ENSGALG00000012251	-0.707363	3.58733	0.0294172	0.265578
CDCA3	ENSGALG00000014513	0.626707	4.5974	0.0294663	0.26588
LUC7L3	ENSGALG00000007386	0.439292	9.00523	0.0295039	0.26608
RPS17L	ENSGALG00000002157	0.476743	7.5259	0.02958	0.266412
LAMA3	ENSGALG00000015056	-1.23741	0.456749	0.0296129	0.266412
SNUPN	ENSGALG00000028836	0.502852	5.2466	0.0296153	0.266412
IL1RAP	ENSGALG00000007253	-1.39184	0.589849	0.0296163	0.266412
PPEF1	ENSGALG00000016522	-1.07294	0.0772037	0.0296186	0.266412
CWF19L2	ENSGALG00000017171	0.455679	5.82336	0.0296525	0.266577
FAM3B	ENSGALG00000016140	1.26505	0.349655	0.0297813	0.267492
BSG	ENSGALG00000001328	0.482973	9.71141	0.0297856	0.267492
EVI5	ENSGALG00000005935	-0.43302	5.96546	0.0298813	0.268211
SHC3	ENSGALG00000010688	-1.42791	-2.29736	0.0299703	0.268868
ZNF469	ENSGALG00000026534	1.30436	4.86109	0.0300095	0.269057
ODF2L	ENSGALG00000006804	1.44432	0.159982	0.0300228	0.269057
ENSGALG00000028422	ENSGALG00000028422	-0.873341	1.89321	0.0301159	0.26975
FCGBP	ENSGALG00000014150	-0.955957	1.39138	0.0301745	0.270064
NTN3	ENSGALG00000029072	0.749276	7.26502	0.0301825	0.270064
MAST2	ENSGALG00000010313	0.635117	9.49854	0.03021	0.270169
SGCD	ENSGALG00000003886	-0.757377	1.84099	0.0302309	0.270213
ADAMTS17	ENSGALG00000007069	-0.875079	1.82037	0.0302538	0.270213
ANKS6	ENSGALG00000013196	0.928929	4.12772	0.0302624	0.270213
TMEM164	ENSGALG00000008076	-0.533552	3.82213	0.0303434	0.270795
chAnk3	ENSGALG00000003135	-0.415824	5.83979	0.0303728	0.270917
CCDC80	ENSGALG00000015193	-0.695427	3.30825	0.0303919	0.270936
PUS7	ENSGALG00000008132	-0.611923	3.70378	0.0304109	0.270936
S100A13	ENSGALG00000013478	1.66903	0.21863	0.0304225	0.270936
POU6F2	ENSGALG00000012303	2.64565	1.42926	0.0304547	0.270989
CCDC92	ENSGALG00000003146	-0.658617	3.44548	0.0304714	0.270989
SH3BP2	ENSGALG00000015665	-1.23541	1.9121	0.030487	0.270989
HMGCR	ENSGALG00000014948	-0.473469	7.05743	0.0304983	0.270989
ITGA6	ENSGALG00000009362	0.917073	5.21435	0.0305129	0.270989
TTLL7	ENSGALG00000008850	-0.686358	2.30017	0.0305235	0.270989
MYO1C	ENSGALG00000002709	-0.725971	3.17206	0.0305864	0.271407
LRCH3	ENSGALG00000007595	-0.47795	5.74576	0.0306664	0.271976
Dach2	ENSGALG00000006886	0.793316	4.71141	0.0307322	0.272417
C7orf25	ENSGALG00000012333	-0.843868	2.63517	0.0307561	0.272489
ENSGALG00000014750	ENSGALG00000014750	-2.37993	-3.97786	0.0307886	0.272635
MTHFR	ENSGALG00000004612	-0.753483	4.95483	0.0308232	0.2728
cFuc-TIX	ENSGALG00000015583	-1.56387	-2.5792	0.0308401	0.272808
ASIC4	ENSGALG00000011250	1.04528	3.47889	0.0309389	0.273542
SPTLC3	ENSGALG00000009037	-1.4533	0.655345	0.0309773	0.273646
FEN1	ENSGALG00000024076	0.487149	6.81374	0.0309827	0.273646
SLC51A	ENSGALG00000007478	-1.64868	-2.87744	0.0310253	0.27388
GLI2	ENSGALG00000014639	-1.23122	1.11588	0.0310513	0.273969
DLEC1	ENSGALG00000005826	-1.19584	0.634289	0.0311034	0.274287
PCDH18	ENSGALG00000009732	0.683109	6.76975	0.0311734	0.274707
COL9A1	ENSGALG00000015970	1.41808	1.64484	0.0311832	0.274707
RPL23A	ENSGALG00000003966	0.392691	8.50157	0.0312039	0.274748
ZFYVE9	ENSGALG00000010613	-0.428939	5.2499	0.0312246	0.274754
PICK1	ENSGALG00000019313	0.51477	5.68101	0.0312367	0.274754
SPATS2L	ENSGALG00000008152	-0.686623	4.50023	0.0312857	0.275044
SNAI1	ENSGALG00000008018	-1.68525	3.76495	0.0313045	0.275068
SNORA71	ENSGALG00000017819	-1.77861	-3.04824	0.0313269	0.275123
CACNA2D3	ENSGALG00000005400	0.851753	3.41653	0.0313986	0.275612
ACBD7	ENSGALG00000019663	0.924713	3.73213	0.0314755	0.276145
DUSP1	ENSGALG00000003706	-0.792703	3.59718	0.0316013	0.277107
TOR4A	ENSGALG00000008623	-0.838441	2.41704	0.0316974	0.277807
ADGRG5	ENSGALG00000001149	-1.65627	-2.40448	0.0317413	0.277914
ENSGALG00000004773	ENSGALG00000004773	0.345676	7.41679	0.0317579	0.277914
DTNBP1	ENSGALG00000012703	0.837806	4.01201	0.0317584	0.277914
CCNB3	ENSGALG00000025810	0.500647	6.28896	0.0317986	0.278124
ALYREF	ENSGALG00000007237	0.311087	7.96873	0.0318465	0.278401
TNFRSF25	ENSGALG00000026499	1.05438	1.33487	0.0319209	0.278909
ENSGALG00000007043	ENSGALG00000007043	-1.92474	-3.10516	0.0320091	0.279519
PTTG1	ENSGALG00000001506	0.678117	3.74334	0.0320282	0.279519
JAG1	ENSGALG00000009020	-0.64204	5.08911	0.0320511	0.279519
KIAA1109	ENSGALG00000011869	-0.444748	6.20483	0.0320562	0.279519
STAT6	ENSGALG00000025956	-0.852963	2.50086	0.0320816	0.279598
HMX3	ENSGALG00000023415	2.18765	2.18742	0.0321902	0.280402
ENSGALG00000029027	ENSGALG00000029027	-0.973547	3.22589	0.0323019	0.281232
B3GAT1	ENSGALG00000001611	-0.537131	4.68956	0.0323641	0.281523
AQP11	ENSGALG00000001614	-0.882233	0.0658249	0.0323682	0.281523
GABRR2	ENSGALG00000015776	2.18488	0.0108181	0.0324574	0.282155
TRPM8	ENSGALG00000004116	-1.1444	-0.76522	0.0325147	0.28251
ENSGALG00000010911	ENSGALG00000010911	-0.73613	2.46326	0.0325735	0.282724
FERMT1	ENSGALG00000008827	-0.744266	1.63034	0.032592	0.282724
ENSGALG00000005862	ENSGALG00000005862	-0.993438	-0.0651165	0.0326012	0.282724
LARP6	ENSGALG00000004046	-0.667656	3.0769	0.0326143	0.282724
RGS9BP	ENSGALG00000004675	-0.529316	4.38357	0.0326429	0.282724
GHRH	ENSGALG00000003842	-1.10019	-0.432254	0.0326547	0.282724
PRKCA	ENSGALG00000003943	-1.00338	0.503069	0.0326551	0.282724
STAB2	ENSGALG00000012751	-1.71533	-1.54797	0.0327235	0.283107
PDLIM5	ENSGALG00000012211	-0.65846	3.58123	0.0327324	0.283107
METTL24	ENSGALG00000015060	-1.57003	0.622198	0.032816	0.283687
FHL3	ENSGALG00000001516	-0.514102	5.89931	0.0328553	0.283883
RPS12	ENSGALG00000013990	0.395835	8.98632	0.033038	0.285317
CCDC171	ENSGALG00000015103	-0.549476	3.69944	0.0331017	0.285723
CSGALNACT1	ENSGALG00000010125	-1.59686	0.43898	0.0331443	0.285803
ENSGALG00000026769	ENSGALG00000026769	1.76782	-0.581774	0.0331483	0.285803
PLCL2	ENSGALG00000011248	-0.737155	2.57675	0.0331611	0.285803
PRICKLE2	ENSGALG00000007332	-0.655618	4.49169	0.0332007	0.286001
HEG1	ENSGALG00000011813	0.811556	6.08942	0.0332462	0.286193
RPL22	ENSGALG00000000719	0.389255	8.62678	0.0332565	0.286193
KANK1	ENSGALG00000010158	0.596441	6.37868	0.0333255	0.286643
STK31	ENSGALG00000010980	2.23035	0.642003	0.0333495	0.286705
ENSGALG00000026388	ENSGALG00000026388	-1.15208	1.07569	0.0334703	0.287458
NARF	ENSGALG00000001603	-0.545524	4.86036	0.0334707	0.287458
KCNJ6	ENSGALG00000016054	-1.07006	0.566488	0.0334955	0.287509
MFGE8	ENSGALG00000006702	-0.905996	1.80922	0.0335216	0.287509
ENSGALG00000025825	ENSGALG00000025825	1.95241	1.39915	0.0335281	0.287509
SPIRE2	ENSGALG00000000521	0.521644	7.97576	0.0335438	0.287509
SERPINA12	ENSGALG00000028598	-1.88456	-2.94083	0.0335764	0.287638
SMOC1	ENSGALG00000009415	-0.884027	3.4154	0.0335926	0.287638
ENSGALG00000027596	ENSGALG00000027596	-0.815863	1.93631	0.0337098	0.288495
[truncated: 15,109 more rows]

## Sheet: N-P_vs_Top-Tmm-VA.csv
gene_name	ensembl_id	logFC	logCPM	PValue	FDR
ENSGALG00000004322	ENSGALG00000004322	4.37434	6.24293	1.55814e-85	2.66567e-81
PTN	ENSGALG00000028048	5.08444	5.52382	4.40276e-83	3.76612e-79
PRRX1	ENSGALG00000003324	-5.35576	5.18392	2.96252e-81	1.68943e-77
CTXN1	ENSGALG00000000337	-5.41785	3.97613	4.34946e-77	1.86027e-73
RUNX3	ENSGALG00000026821	-4.60579	4.96948	2.60968e-70	8.9293e-67
MECOM	ENSGALG00000009437	-4.82875	6.37223	2.13942e-65	6.10019e-62
ADAMTS9	ENSGALG00000007392	-3.94491	6.31274	6.12807e-63	1.4977e-59
TBXA2R	ENSGALG00000027241	3.76515	5.89088	1.60734e-62	3.43729e-59
PROX2	ENSGALG00000023113	-6.454	7.0274	1.80217e-61	3.1236e-58
OSR1	ENSGALG00000016473	-7.38631	3.23341	1.82581e-61	3.1236e-58
GAL	ENSGALG00000007047	-4.88181	3.41749	3.08719e-59	4.80143e-56
SLIT3	ENSGALG00000001916	-2.85548	5.0389	8.74774e-59	1.24714e-55
ITGA8	ENSGALG00000008747	-4.4057	3.50361	1.04322e-57	1.37287e-54
ENSGALG00000028196	ENSGALG00000028196	6.58526	4.65824	1.31928e-56	1.61215e-53
TGFB2	ENSGALG00000009612	-2.75719	6.09923	2.07891e-56	2.37107e-53
ANGPTL1	ENSGALG00000004290	-4.94196	3.23305	1.45287e-54	1.55348e-51
GPM6A	ENSGALG00000020199	3.17441	7.26391	2.06375e-54	2.07686e-51
fn1	ENSGALG00000003578	-3.73021	6.79631	1.05865e-53	1.00619e-50
GABBR2	ENSGALG00000013200	4.27134	5.42932	1.29488e-52	1.16594e-49
SPON1	ENSGALG00000012027	-3.54888	5.84612	1.54931e-51	1.32528e-48
NTNG1	ENSGALG00000001896	-2.86573	4.88495	3.03194e-50	2.47002e-47
SNAI1	ENSGALG00000008018	-4.21856	3.76976	3.34625e-50	2.60217e-47
DLGAP2	ENSGALG00000016352	-5.26216	3.62162	4.18231e-50	3.11091e-47
ANPEP	ENSGALG00000027501	-4.04372	3.25842	2.91859e-48	2.08047e-45
SCML4	ENSGALG00000015309	-6.15799	4.93342	1.00126e-47	6.8518e-45
NRCAM	ENSGALG00000009514	3.12521	6.04095	1.53827e-47	1.01218e-44
PRRX2	ENSGALG00000028236	-4.6094	5.45976	6.84589e-47	4.33776e-44
ENSGALG00000006325	ENSGALG00000006325	-4.87738	2.96412	8.00759e-47	4.89264e-44
IGSF21	ENSGALG00000000426	2.84276	6.82463	1.15088e-46	6.71606e-44
HGF/SF	ENSGALG00000008461	-5.76993	2.94794	1.17771e-46	6.71606e-44
TMTC1	ENSGALG00000012956	-2.86712	5.21886	1.92336e-46	1.06145e-43
SOCS2	ENSGALG00000011295	-4.75659	2.7922	2.87233e-46	1.53562e-43
GFRA4	ENSGALG00000016035	3.85705	8.23761	7.99802e-46	4.14637e-43
AMIGO2	ENSGALG00000009739	-4.42584	5.1674	1.05613e-45	5.31421e-43
KLHL36	ENSGALG00000005651	2.32979	6.94579	1.39363e-45	6.81206e-43
CHRNA4	ENSGALG00000005801	4.2417	4.93132	4.61248e-45	2.19195e-42
MAB21L2	ENSGALG00000010071	-3.52123	6.46401	1.98318e-44	9.16979e-42
ATP6V1G3	ENSGALG00000002207	-6.57513	2.1957	2.22391e-42	1.00123e-39
ADGRV1	ENSGALG00000014657	5.29371	3.80214	3.41676e-42	1.49882e-39
PDE3A	ENSGALG00000013143	-5.6426	2.69839	7.35906e-42	3.14747e-39
TWIST1	ENSGALG00000026059	-5.40911	2.12704	9.9656e-42	4.15833e-39
RERG	ENSGALG00000028186	-3.74674	4.16149	2.71346e-41	1.10528e-38
CHL1	ENSGALG00000007911	-5.64367	4.86619	3.72047e-41	1.48023e-38
ELN	ENSGALG00000001071	-3.96885	4.61731	3.80866e-41	1.48088e-38
PLXNC1	ENSGALG00000011309	-3.16529	5.63803	7.17939e-41	2.72945e-38
SATB2	ENSGALG00000008135	-2.96359	4.57867	1.4636e-40	5.4433e-38
ENSGALG00000026763	ENSGALG00000026763	-3.53264	4.07074	2.58144e-40	9.39643e-38
GRM3	ENSGALG00000006576	4.84596	4.5964	7.29843e-40	2.60128e-37
PTER	ENSGALG00000008728	-3.8836	3.74675	2.87266e-39	1.00297e-36
GRM8	ENSGALG00000019382	4.44505	3.06162	3.09723e-39	1.05975e-36
FHOD3	ENSGALG00000013124	-2.88793	4.96715	4.31337e-39	1.44693e-36
LDB3	ENSGALG00000001977	4.17532	4.27313	4.49494e-39	1.47883e-36
UNC5C	ENSGALG00000012219	3.55291	6.4912	5.61589e-39	1.81277e-36
TLX1	ENSGALG00000007831	6.17003	6.43417	1.55589e-38	4.92929e-36
MXRA5	ENSGALG00000016635	-5.00316	3.76941	1.65741e-38	5.15543e-36
PROSER2	ENSGALG00000006700	-3.14983	3.39411	3.14767e-38	9.61612e-36
CXCR4	ENSGALG00000012357	2.80679	5.75668	5.22984e-38	1.56969e-35
phox2b	ENSGALG00000014250	-5.80067	5.66901	5.89986e-38	1.74026e-35
FHL5	ENSGALG00000015573	-5.8668	1.59653	7.34467e-38	2.12971e-35
HIC1	ENSGALG00000026718	-5.45528	4.36358	1.39771e-37	3.98533e-35
ADPRHL1	ENSGALG00000016826	3.88254	4.30158	1.6514e-37	4.6315e-35
STOM	ENSGALG00000001434	-3.01317	4.88566	2.25286e-37	6.21643e-35
FLI1	ENSGALG00000001161	-6.0238	1.57542	3.1365e-37	8.51735e-35
KCNAB2	ENSGALG00000000912	2.30072	6.15519	5.15611e-37	1.37829e-34
HTR3A	ENSGALG00000007004	-5.12347	1.90291	6.16756e-37	1.6233e-34
cdermo-1	ENSGALG00000004274	-6.63182	1.75571	7.08475e-37	1.83645e-34
PDZRN4	ENSGALG00000009530	-6.24973	6.98416	8.82232e-37	2.25272e-34
KLHDC7A	ENSGALG00000000420	2.90569	5.917	9.69961e-37	2.44031e-34
FBN3	ENSGALG00000000327	-3.30692	6.41759	9.93267e-37	2.46273e-34
MMP2	ENSGALG00000003580	-2.82475	5.61134	1.88939e-36	4.61767e-34
SNCG1	ENSGALG00000002015	3.14897	6.00647	3.36656e-36	8.11198e-34
LHX4	ENSGALG00000001735	-4.42604	3.5275	2.27359e-35	5.40231e-33
LOX	ENSGALG00000028063	-3.34894	3.5982	2.81121e-35	6.58824e-33
HAP1	ENSGALG00000023847	-3.44821	3.39207	4.82041e-35	1.11443e-32
PTCHD1	ENSGALG00000016358	-2.58818	5.69224	6.78228e-35	1.54708e-32
PGF	ENSGALG00000026557	-3.79554	3.63641	4.17545e-34	9.39916e-32
ERG	ENSGALG00000016058	-5.34142	1.69338	9.06859e-34	1.99618e-31
ADAM12	ENSGALG00000012740	-2.87134	4.0926	9.10113e-34	1.99618e-31
ENSGALG00000023347	ENSGALG00000023347	-3.89291	2.68365	1.09721e-33	2.37608e-31
KLHL1	ENSGALG00000016907	-4.38978	1.47449	1.15554e-33	2.47113e-31
CADPS	ENSGALG00000007268	-1.98794	6.50745	1.21901e-33	2.57467e-31
WNT5B	ENSGALG00000012998	-3.45821	2.48488	1.92614e-33	4.0186e-31
GRIN3A	ENSGALG00000015551	-4.16908	3.53779	2.59145e-33	5.3415e-31
FAM20A	ENSGALG00000004183	-2.49842	4.80457	1.01238e-32	2.06187e-30
LEPREL1	ENSGALG00000007303	-3.05731	3.03676	2.95747e-32	5.95252e-30
MAFA	ENSGALG00000026264	4.73321	3.98776	4.81671e-32	9.51844e-30
CNR1	ENSGALG00000015789	2.23804	7.20315	4.84045e-32	9.51844e-30
COL16A1	ENSGALG00000026836	-2.73243	3.89162	5.046e-32	9.75057e-30
HOXB1	ENSGALG00000013454	-5.33576	3.60091	5.07249e-32	9.75057e-30
CADM1	ENSGALG00000014582	1.51118	10.3362	6.36054e-32	1.20907e-29
HOXD4	ENSGALG00000023419	-5.82933	3.2353	7.29516e-32	1.37149e-29
LPAR1	ENSGALG00000015729	-3.26761	3.53221	7.46304e-32	1.3878e-29
RPS6KL1	ENSGALG00000010294	-2.014	6.20144	7.92236e-32	1.45737e-29
LHX6	ENSGALG00000001347	-6.68897	1.49155	1.56467e-31	2.84769e-29
CLVS1	ENSGALG00000015476	-3.68278	3.6505	3.09654e-31	5.57637e-29
RTN4RL1	ENSGALG00000021589	-3.50852	3.77794	3.26721e-31	5.82244e-29
CYTL1	ENSGALG00000015015	-5.0252	2.46645	4.01566e-31	7.08246e-29
RAB37	ENSGALG00000027789	-3.7152	1.90715	5.60471e-31	9.78421e-29
TSHZ3	ENSGALG00000004528	-3.44585	3.60648	1.07469e-30	1.85715e-28
POU4F3	ENSGALG00000026243	3.99088	9.93975	1.37038e-30	2.34445e-28
KIRREL3	ENSGALG00000001129	2.25061	6.18658	4.52944e-30	7.67224e-28
HIP1	ENSGALG00000000930	1.71819	9.91995	7.83827e-30	1.31468e-27
RASL10B	ENSGALG00000002086	-3.50194	1.95518	9.79249e-30	1.6265e-27
MAB21L1	ENSGALG00000017059	-3.2377	5.0034	1.19782e-29	1.97041e-27
SVEP1	ENSGALG00000015721	-4.1863	3.66325	1.3714e-29	2.23447e-27
TPM1	ENSGALG00000003521	-2.28671	5.59591	1.59873e-29	2.5803e-27
HOXB5	ENSGALG00000027903	-8.04342	5.72537	1.82685e-29	2.92091e-27
TGFBR2	ENSGALG00000011442	-3.53977	2.22255	2.48147e-29	3.93083e-27
IRX1	ENSGALG00000013194	4.12524	7.82844	2.65242e-29	4.16308e-27
FIBIN	ENSGALG00000023904	-4.47582	2.84606	2.79331e-29	4.34437e-27
HOXB4	ENSGALG00000000284	-6.24629	4.15959	4.19195e-29	6.46089e-27
TCF21	ENSGALG00000029024	-8.30966	1.53623	5.75768e-29	8.79485e-27
MRC2	ENSGALG00000000461	-2.31177	5.30205	6.87505e-29	1.04087e-26
ENSGALG00000010722	ENSGALG00000010722	-3.50827	3.71706	7.81661e-29	1.17304e-26
ESPN	ENSGALG00000000645	3.03864	4.85064	1.43254e-28	2.13112e-26
SULT4A1	ENSGALG00000014189	-2.13305	6.53888	1.57525e-28	2.32322e-26
ENSGALG00000012531	ENSGALG00000012531	-6.19306	0.744366	2.52515e-28	3.69233e-26
FGF18	ENSGALG00000002203	-3.03254	3.21087	2.83665e-28	4.11266e-26
HS3ST5	ENSGALG00000026594	1.85212	6.36303	4.70164e-28	6.7593e-26
ZFHX3	ENSGALG00000000713	-2.01622	8.02739	5.2604e-28	7.49958e-26
MKP3	ENSGALG00000011207	-1.79928	5.1189	5.33609e-28	7.54462e-26
COL12A1	ENSGALG00000015908	-3.76035	4.02698	5.7323e-28	7.99877e-26
7	ENSGALG00000017242	-3.54339	4.49808	5.75081e-28	7.99877e-26
FAR-1	ENSGALG00000008263	3.16505	5.90255	6.88668e-28	9.50139e-26
ISLR2	ENSGALG00000029151	4.94322	9.42534	1.01125e-27	1.38404e-25
PDZRN3	ENSGALG00000007819	-3.72962	4.99859	1.12833e-27	1.53202e-25
COL6A3	ENSGALG00000003923	-3.88374	3.04308	1.3071e-27	1.76078e-25
KIRREL	ENSGALG00000006259	-2.23921	6.61242	1.35931e-27	1.81681e-25
LMX1A	ENSGALG00000003424	3.14281	5.22022	1.59748e-27	2.11858e-25
GDNF	ENSGALG00000003716	-4.73812	1.78826	2.45085e-27	3.22532e-25
WNT5A	ENSGALG00000005410	-2.51383	4.4135	2.71869e-27	3.55049e-25
ADGRA2	ENSGALG00000003118	-2.68957	3.90146	2.74045e-27	3.55179e-25
BCL11A	ENSGALG00000007866	-2.04991	6.02161	6.72149e-27	8.64596e-25
HOXB3	ENSGALG00000013455	-5.56429	7.45593	7.99074e-27	1.02019e-24
COL8A2	ENSGALG00000002298	-2.84154	3.58885	9.69816e-27	1.22901e-24
OPRL1	ENSGALG00000027965	5.33959	3.39982	1.29782e-26	1.63258e-24
LRRC3B	ENSGALG00000011314	-4.72881	0.755102	1.57118e-26	1.96202e-24
LFNG	ENSGALG00000004284	2.1268	5.67062	1.61616e-26	2.00357e-24
ZMAT4	ENSGALG00000003470	-3.01795	3.03348	1.65021e-26	2.03106e-24
EFNB2	ENSGALG00000029175	-2.76988	5.66163	1.78639e-26	2.18297e-24
COL5A2	ENSGALG00000002509	-1.97568	6.50591	2.67195e-26	3.24197e-24
ADAM33	ENSGALG00000016038	-3.03116	3.1923	3.02825e-26	3.64841e-24
NAB1	ENSGALG00000002248	-1.86249	4.89092	6.44946e-26	7.7159e-24
TGFBR3	ENSGALG00000006038	-3.0705	3.00969	8.9356e-26	1.0616e-23
GRIK2	ENSGALG00000015434	-3.52643	2.03932	9.6418e-26	1.1376e-23
PTGS1	ENSGALG00000001314	-4.12431	1.99552	1.23805e-25	1.45072e-23
HOXB6	ENSGALG00000028726	-7.86529	1.96995	1.24879e-25	1.45335e-23
HOXD3	ENSGALG00000023420	-4.70923	4.83054	1.25924e-25	1.45561e-23
TM4SF4	ENSGALG00000010427	5.19535	1.25457	1.52583e-25	1.75193e-23
OTX2	ENSGALG00000027720	6.77191	5.28267	2.21398e-25	2.52512e-23
AFF3	ENSGALG00000016767	-2.9978	3.57164	2.59499e-25	2.94007e-23
PRDM16	ENSGALG00000001063	-2.47489	5.54117	8.29603e-25	9.3374e-23
ENSGALG00000003644	ENSGALG00000003644	-2.29778	4.16282	1.05662e-24	1.18149e-22
GAL3ST1	ENSGALG00000007781	2.34117	4.31579	1.23207e-24	1.36871e-22
PDGF-A	ENSGALG00000003642	-3.4885	2.07195	1.81729e-24	2.00582e-22
TPH2	ENSGALG00000010198	-3.10326	2.60801	1.83706e-24	2.01465e-22
TMEM119	ENSGALG00000004893	-4.76126	0.970088	2.10446e-24	2.29319e-22
SIAT7E	ENSGALG00000009021	-3.08723	2.87767	2.91224e-24	3.15333e-22
CABP1	ENSGALG00000007116	2.93999	4.80744	3.65746e-24	3.93533e-22
FCHSD2	ENSGALG00000017329	1.62549	7.63812	4.94994e-24	5.29273e-22
S1PR3	ENSGALG00000010683	-4.4286	1.2614	6.26285e-24	6.65496e-22
ALDH1A2	ENSGALG00000004270	-4.74396	3.39233	8.73108e-24	9.18735e-22
FAS	ENSGALG00000006351	-4.97257	0.0315761	8.75344e-24	9.18735e-22
GSC	ENSGALG00000010974	-10.2418	0.609133	9.55022e-24	9.96251e-22
RELN	ENSGALG00000008193	-3.09859	3.77477	1.55133e-23	1.6085e-21
TRIM47	ENSGALG00000028301	-2.42858	3.21268	1.84008e-23	1.89639e-21
COL6A1	ENSGALG00000005974	-3.99972	3.03767	3.72592e-23	3.81695e-21
BPIFB4	ENSGALG00000006679	3.4485	2.66602	3.90426e-23	3.97583e-21
RGMA	ENSGALG00000027639	1.99206	6.9378	4.25604e-23	4.30842e-21
PCDH1	ENSGALG00000002553	-2.14173	6.97983	4.53946e-23	4.5683e-21
FGD5	ENSGALG00000008546	-2.09679	3.34755	4.73664e-23	4.73886e-21
BEGAIN	ENSGALG00000011236	2.98634	5.45938	5.62047e-23	5.5904e-21
SYNPO	ENSGALG00000027330	-3.31429	3.01956	1.20681e-22	1.19342e-20
ENSGALG00000006958	ENSGALG00000006958	-2.33425	3.71917	1.22279e-22	1.20227e-20
NEDD9	ENSGALG00000012747	-3.24663	2.50302	1.27424e-22	1.2457e-20
SFRP1	ENSGALG00000003473	-2.05603	5.09795	1.66823e-22	1.62159e-20
SERPINF1	ENSGALG00000003015	-3.16012	1.94007	2.235e-22	2.16024e-20
CALD1	ENSGALG00000013071	-2.59768	5.84712	2.85858e-22	2.74745e-20
HOXB2	ENSGALG00000025774	-5.02519	4.50315	4.07742e-22	3.89701e-20
MYO15A	ENSGALG00000004972	2.56878	4.15848	5.0713e-22	4.81999e-20
ENSGALG00000028402	ENSGALG00000028402	-4.6556	4.46859	6.20911e-22	5.86881e-20
BAIAP2L2	ENSGALG00000012285	4.03789	1.73894	7.30028e-22	6.86227e-20
BRINP2	ENSGALG00000004448	-1.50445	6.58598	7.73802e-22	7.23399e-20
GLI2	ENSGALG00000011630	-2.67608	4.50875	1.01283e-21	9.41707e-20
P37NB	ENSGALG00000008298	-3.21781	2.58293	1.51704e-21	1.40289e-19
ENSGALG00000027694	ENSGALG00000027694	-5.30308	1.04118	2.52145e-21	2.31919e-19
MMD	ENSGALG00000003078	1.98192	7.78825	3.17599e-21	2.9056e-19
INHBA	ENSGALG00000012327	-4.61491	1.13799	3.60703e-21	3.28239e-19
ZNF503	ENSGALG00000004994	-2.01511	4.81189	4.31742e-21	3.90806e-19
HMCN1	ENSGALG00000005141	-2.38521	5.07613	5.28381e-21	4.75765e-19
PDGFD	ENSGALG00000017179	-4.30113	0.484154	5.45127e-21	4.88274e-19
SAMD11	ENSGALG00000002228	1.60965	7.2868	6.61074e-21	5.89044e-19
COL4A1	ENSGALG00000016841	-2.8318	3.88913	7.60219e-21	6.73877e-19
COL1A2	ENSGALG00000009641	-2.24551	7.49203	7.73651e-21	6.82248e-19
LAMC2	ENSGALG00000004627	-3.716	0.823728	9.60742e-21	8.42891e-19
SEMA5A	ENSGALG00000013051	-3.26285	2.82553	9.86097e-21	8.60722e-19
UNC5A	ENSGALG00000018998	2.02508	6.61137	1.11261e-20	9.6622e-19
CYR61	ENSGALG00000008661	-3.66655	2.97772	1.13772e-20	9.83035e-19
FBXL16	ENSGALG00000002443	1.50242	6.66536	1.97421e-20	1.69723e-18
FBLN2	ENSGALG00000005120	-3.27507	3.48752	2.0037e-20	1.71397e-18
TSHZ1	ENSGALG00000013672	-1.969	5.45666	2.60307e-20	2.21559e-18
SYNE1	ENSGALG00000013505	-2.78536	4.03419	2.69022e-20	2.27843e-18
cldn3	ENSGALG00000022557	-3.50546	0.919355	2.95095e-20	2.48694e-18
ADCYAP1	ENSGALG00000014858	2.38486	4.24548	3.41284e-20	2.8621e-18
CDH20	ENSGALG00000012906	-4.713	2.59972	3.69772e-20	3.08589e-18
C1QTNF4	ENSGALG00000008080	2.9288	4.03886	3.85914e-20	3.20496e-18
NANOS1	ENSGALG00000027980	-2.03924	4.35083	4.73784e-20	3.9157e-18
DCT	ENSGALG00000016899	5.62611	0.693001	4.77289e-20	3.9257e-18
ENSGALG00000005421	ENSGALG00000005421	-2.56128	2.81596	5.29832e-20	4.33702e-18
SHOX	ENSGALG00000016698	-5.29926	5.60502	6.15763e-20	5.01641e-18
TOX	ENSGALG00000015448	-1.82019	5.01564	8.4936e-20	6.88666e-18
ENSGALG00000020995	ENSGALG00000020995	1.91761	4.68721	9.34211e-20	7.5389e-18
ST3GAL6	ENSGALG00000015252	-2.03923	3.1621	9.54095e-20	7.66322e-18
TRPC7	ENSGALG00000006297	2.63417	3.91108	1.03078e-19	8.24049e-18
tac1	ENSGALG00000009737	4.46559	3.71327	1.3679e-19	1.08847e-17
RGS8	ENSGALG00000026263	-2.77737	3.00092	1.76345e-19	1.39672e-17
OSF-2	ENSGALG00000017046	-3.73984	2.59664	1.88135e-19	1.48323e-17
ENSGALG00000015735	ENSGALG00000015735	3.4509	3.07479	2.01253e-19	1.57937e-17
SLC6A14	ENSGALG00000005957	3.15494	2.30826	2.30622e-19	1.80159e-17
SLIT2	ENSGALG00000014419	-1.83498	6.02643	2.47753e-19	1.92661e-17
NUBPL	ENSGALG00000009983	1.8116	5.72443	2.64792e-19	2.0498e-17
CPED1	ENSGALG00000009002	-4.45584	0.302466	2.91449e-19	2.24347e-17
LAMB1	ENSGALG00000007905	-1.63764	6.66604	2.92433e-19	2.24347e-17
PQLC2L	ENSGALG00000020626	1.81884	7.03726	3.09717e-19	2.36546e-17
GIPC2	ENSGALG00000008902	-3.29623	0.576557	3.24842e-19	2.46995e-17
COL4A2	ENSGALG00000016843	-2.34341	3.50302	4.02474e-19	3.04669e-17
HCN1	ENSGALG00000014875	-4.23219	4.55472	4.20492e-19	3.16227e-17
ATP8B1	ENSGALG00000003253	2.8779	3.78618	4.21439e-19	3.16227e-17
ENSGALG00000001150	ENSGALG00000001150	2.43375	4.98278	4.38868e-19	3.27867e-17
VWA3A	ENSGALG00000006957	3.47498	3.28134	4.53806e-19	3.37552e-17
SLC5A7	ENSGALG00000016804	-5.22823	0.570824	4.89701e-19	3.62675e-17
NHSL2	ENSGALG00000028506	-2.02561	4.28587	5.37107e-19	3.9607e-17
ENSGALG00000026939	ENSGALG00000026939	2.30756	5.31205	7.02072e-19	5.15496e-17
GALNT16	ENSGALG00000009452	1.32002	6.84254	7.48328e-19	5.47111e-17
CPQ	ENSGALG00000022789	-2.01317	4.02268	7.81562e-19	5.68977e-17
MYO16	ENSGALG00000016837	-2.00375	4.75685	8.25861e-19	5.98679e-17
COL23A1	ENSGALG00000006708	-3.27566	1.52836	8.98673e-19	6.48713e-17
SMIM12	ENSGALG00000002526	1.75205	7.92876	1.08067e-18	7.76812e-17
SEMA6D	ENSGALG00000004844	-2.06444	7.96615	1.14397e-18	8.18875e-17
LHX8	ENSGALG00000011369	-4.30547	0.858955	1.16105e-18	8.27635e-17
ENSGALG00000016251	ENSGALG00000016251	1.43287	6.77217	1.16629e-18	8.27921e-17
KLHL4	ENSGALG00000006877	-4.11872	0.693994	1.21326e-18	8.57703e-17
DNAH9	ENSGALG00000001111	1.93916	5.45726	1.32708e-18	9.3431e-17
OLFML3	ENSGALG00000001956	-2.86556	3.90634	1.33907e-18	9.38884e-17
AJAP1	ENSGALG00000027265	3.07652	3.48514	1.34804e-18	9.41317e-17
ENSGALG00000029064	ENSGALG00000029064	-3.0721	1.09353	1.35925e-18	9.45283e-17
ENSGALG00000021399	ENSGALG00000021399	-3.18926	2.09546	1.41836e-18	9.79317e-17
PTGFR	ENSGALG00000008901	-4.00815	1.00471	1.41963e-18	9.79317e-17
REPS2	ENSGALG00000016545	-2.00872	3.4042	1.4297e-18	9.823e-17
GPC3	ENSGALG00000006087	2.16998	7.40575	1.4468e-18	9.90077e-17
irx2	ENSGALG00000013193	3.27902	5.37164	1.57884e-18	1.07613e-16
ENSGALG00000005967	ENSGALG00000005967	2.62171	4.55698	1.76855e-18	1.20065e-16
PODXL2	ENSGALG00000006009	3.42032	4.51644	2.15942e-18	1.46021e-16
METRNL	ENSGALG00000028354	-2.95912	3.61877	2.24028e-18	1.50518e-16
ENSGALG00000023638	ENSGALG00000023638	2.63977	3.85082	2.24352e-18	1.50518e-16
ADAMTS19	ENSGALG00000000151	-2.78916	2.67944	2.31811e-18	1.54915e-16
NYX	ENSGALG00000016228	-3.98955	0.997983	2.38268e-18	1.58611e-16
CLMP	ENSGALG00000006507	-2.57682	4.26871	2.69956e-18	1.79008e-16
ADCYAP1R1	ENSGALG00000005223	-4.3431	2.10328	2.83083e-18	1.86988e-16
GATA2	ENSGALG00000005909	-3.86306	2.74326	2.95685e-18	1.94561e-16
Pax-9	ENSGALG00000010114	-4.91548	1.78293	3.13715e-18	2.05634e-16
PAM	ENSGALG00000015256	-1.4166	4.88097	3.43787e-18	2.24485e-16
CSMD1	ENSGALG00000016341	-2.72108	4.07338	3.46163e-18	2.25177e-16
CPZ	ENSGALG00000015597	3.10241	5.30075	3.58079e-18	2.32046e-16
FAM19A4	ENSGALG00000028292	1.81212	6.27201	3.87388e-18	2.50092e-16
PPFIBP1	ENSGALG00000014106	-1.27527	6.40736	3.94198e-18	2.53531e-16
FBLN1	ENSGALG00000014233	-3.05368	3.47496	4.00677e-18	2.56733e-16
CCDC132	ENSGALG00000009500	-1.42887	5.49857	4.39103e-18	2.80305e-16
ZFHX4	ENSGALG00000015673	-1.55793	7.2915	4.84028e-18	3.07835e-16
KCNH5	ENSGALG00000011858	2.07724	4.16675	6.37998e-18	4.04255e-16
ENSGALG00000008449	ENSGALG00000008449	-2.65293	2.76252	7.78922e-18	4.91727e-16
RAPGEF3	ENSGALG00000006348	1.76981	6.32177	8.78493e-18	5.52546e-16
WNT11	ENSGALG00000000839	-3.73139	1.53908	8.85048e-18	5.5463e-16
LAMA5	ENSGALG00000005321	-3.15074	5.75281	9.94629e-18	6.21026e-16
SLITRK6	ENSGALG00000016904	-5.25904	0.335006	1.22324e-17	7.60988e-16
AGTR2	ENSGALG00000005936	2.50582	2.29043	1.23142e-17	7.61099e-16
ARHGAP18	ENSGALG00000014013	-1.48269	5.64231	1.23232e-17	7.61099e-16
CNGB3	ENSGALG00000015886	-6.48124	-1.0097	1.68723e-17	1.03831e-15
PCDH17	ENSGALG00000016941	-2.26849	7.91339	2.02885e-17	1.24407e-15
PLEKHS1	ENSGALG00000020679	-3.4513	0.682992	2.25471e-17	1.37763e-15
HOXA3	ENSGALG00000027925	-4.54032	-0.276315	2.2853e-17	1.39135e-15
CHRNA10	ENSGALG00000022702	1.69608	6.20614	2.49594e-17	1.51421e-15
NRP2	ENSGALG00000008621	-1.43392	8.61819	3.42945e-17	2.07318e-15
BEND4	ENSGALG00000014242	-1.71713	4.39301	3.93369e-17	2.36963e-15
ENSGALG00000001371	ENSGALG00000001371	2.70398	2.59005	4.0968e-17	2.45923e-15
GNG11	ENSGALG00000009517	-2.51811	1.85375	4.57161e-17	2.73466e-15
ENSGALG00000011530	ENSGALG00000011530	1.42495	6.21781	5.25169e-17	3.13052e-15
HS3ST4	ENSGALG00000006290	4.53866	1.29413	5.96106e-17	3.54103e-15
ASCC3	ENSGALG00000015465	-1.99004	4.52748	6.65685e-17	3.94067e-15
TMEM132B	ENSGALG00000002742	2.24526	3.88549	7.22016e-17	4.2594e-15
SLC22A16	ENSGALG00000015055	-4.33374	0.449041	7.67205e-17	4.51043e-15
SLC24A2	ENSGALG00000015080	-2.77819	2.05542	8.03805e-17	4.70941e-15
FNDC1	ENSGALG00000011663	-3.59799	1.92124	8.90256e-17	5.19812e-15
MSI2	ENSGALG00000005567	1.36707	5.80493	9.52122e-17	5.54044e-15
FGFR3	ENSGALG00000015708	2.66642	6.86218	1.02215e-16	5.92778e-15
MRAS	ENSGALG00000011592	-2.41657	4.04923	1.02581e-16	5.92892e-15
PLXNA2	ENSGALG00000001264	-2.10556	7.7495	1.07482e-16	6.19128e-15
CPNE4	ENSGALG00000011613	-2.40648	2.44269	1.10601e-16	6.34953e-15
PCSK5	ENSGALG00000015164	-3.54064	0.987184	1.14369e-16	6.54389e-15
ENSGALG00000016001	ENSGALG00000016001	1.49991	5.37163	1.23162e-16	7.02351e-15
TOM1L1	ENSGALG00000003011	-3.35751	2.36964	1.50439e-16	8.55051e-15
KLF3	ENSGALG00000000177	-2.85577	1.85625	1.88873e-16	1.06995e-14
CECR1	ENSGALG00000013031	1.73168	4.09961	1.98371e-16	1.12004e-14
MRVI1	ENSGALG00000005632	-2.75957	2.00282	2.2096e-16	1.24348e-14
C9orf172	ENSGALG00000028823	2.44787	3.13323	2.32129e-16	1.30206e-14
KIF26B	ENSGALG00000010664	-2.42076	3.37112	2.46625e-16	1.37884e-14
CKMT1A	ENSGALG00000008352	-2.44567	2.89099	3.16197e-16	1.76205e-14
PCDH10	ENSGALG00000009719	2.10175	6.17334	3.41128e-16	1.89481e-14
ENSGALG00000006584	ENSGALG00000006584	-2.48288	2.86494	3.70038e-16	2.04874e-14
C10orf11	ENSGALG00000004990	-2.54966	1.47363	3.90414e-16	2.15458e-14
SIAH3	ENSGALG00000026849	-2.60671	4.31802	4.0138e-16	2.20798e-14
PTPRU	ENSGALG00000001443	-1.6927	7.75469	4.10267e-16	2.24963e-14
PTPRT	ENSGALG00000003488	2.87025	3.82885	4.52838e-16	2.47513e-14
SLC13A3	ENSGALG00000004445	-1.96419	3.29537	4.54682e-16	2.47729e-14
PTX3	ENSGALG00000028284	-4.36257	0.812344	4.71216e-16	2.55923e-14
RARB	ENSGALG00000011298	-2.45524	2.3529	4.78946e-16	2.59298e-14
MYL9	ENSGALG00000028567	-2.03574	3.41542	5.36601e-16	2.89595e-14
DAPK3	ENSGALG00000027936	-2.01676	5.9635	5.39039e-16	2.89996e-14
NTRK1	ENSGALG00000019019	2.44073	6.80706	7.05205e-16	3.78202e-14
CBLN2	ENSGALG00000028682	3.48417	1.12662	7.82374e-16	4.18277e-14
DKK2	ENSGALG00000028041	-3.49174	2.38953	8.36862e-16	4.46013e-14
PLXNA4	ENSGALG00000006473	-2.23228	6.45994	8.78895e-16	4.66961e-14
ENSGALG00000014793	ENSGALG00000014793	-3.22625	0.478718	9.03636e-16	4.78619e-14
KANK4	ENSGALG00000010953	-1.81347	4.19125	9.23662e-16	4.87716e-14
CRIM1	ENSGALG00000010597	-2.92872	2.45047	9.29356e-16	4.89213e-14
CTNNA3	ENSGALG00000002845	3.62843	1.85182	9.6446e-16	5.06134e-14
DFNB59	ENSGALG00000023439	2.5076	2.67216	1.03844e-15	5.43291e-14
ITGA9	ENSGALG00000012238	-2.4429	3.31672	1.05058e-15	5.47966e-14
FGF8	ENSGALG00000007706	-3.31661	2.27745	1.06169e-15	5.52077e-14
SLC2A12	ENSGALG00000013980	-3.8564	0.935497	1.09685e-15	5.68635e-14
SLC12A2	ENSGALG00000014690	1.79003	6.67169	1.12031e-15	5.79041e-14
EMILIN2	ENSGALG00000014815	-3.61907	0.867199	1.20528e-15	6.21083e-14
GRM1	ENSGALG00000012297	-2.01395	3.24271	1.21286e-15	6.23113e-14
TMEM61	ENSGALG00000010801	2.20866	3.55244	1.23485e-15	6.32509e-14
ANG-1	ENSGALG00000016083	-3.07115	1.78646	1.29837e-15	6.63061e-14
NR2F2	ENSGALG00000007000	-1.45122	8.40185	1.32189e-15	6.7296e-14
UST	ENSGALG00000012345	-3.75511	0.731449	1.32562e-15	6.7296e-14
FKBP1B	ENSGALG00000016500	2.81389	2.98394	1.33894e-15	6.77707e-14
KERA	ENSGALG00000011270	-5.17564	1.02594	1.34775e-15	6.80156e-14
CHTOP	ENSGALG00000026102	1.93426	10.165	1.35636e-15	6.82486e-14
CPT1A	ENSGALG00000007077	-1.37545	4.87014	1.36463e-15	6.84634e-14
GABRG3	ENSGALG00000019144	-8.67003	-1.10577	1.46026e-15	7.30471e-14
GRIK3	ENSGALG00000002098	2.14053	5.23137	1.47327e-15	7.34832e-14
RET	ENSGALG00000002555	-2.56696	6.96951	1.70443e-15	8.47658e-14
CD3E	ENSGALG00000007416	-2.55536	1.64071	1.80657e-15	8.95851e-14
GAD2	ENSGALG00000007588	4.57811	5.65876	1.88635e-15	9.32708e-14
EPCAM	ENSGALG00000008969	-1.34742	5.47286	1.90787e-15	9.40627e-14
COTL1	ENSGALG00000017644	2.00055	7.19751	2.13064e-15	1.04744e-13
CHRNB4	ENSGALG00000003005	4.64345	5.48728	2.56084e-15	1.25533e-13
FSTL5	ENSGALG00000009489	2.74953	4.23261	2.60451e-15	1.27309e-13
STARD10	ENSGALG00000002577	1.44648	7.85342	2.96229e-15	1.44384e-13
CNTN1	ENSGALG00000009523	1.59137	4.82497	3.00428e-15	1.46015e-13
LGI2	ENSGALG00000028945	-1.58518	5.1941	3.1069e-15	1.50575e-13
SPTLC3	ENSGALG00000009037	-3.13352	0.662346	3.12525e-15	1.51036e-13
IL1RAP	ENSGALG00000007253	-3.2007	0.63239	3.38118e-15	1.62944e-13
DAPP1	ENSGALG00000000056	-1.92244	3.29513	3.50126e-15	1.68257e-13
HSPB1	ENSGALG00000001926	-2.06842	3.9842	3.51634e-15	1.68509e-13
WIPF1	ENSGALG00000009321	-1.70786	3.52803	3.78571e-15	1.8091e-13
LYN	ENSGALG00000018967	-2.5083	1.24996	4.20183e-15	2.00237e-13
PTH1R	ENSGALG00000005476	-2.70667	1.27808	4.46453e-15	2.12164e-13
ETV4	ENSGALG00000001188	-1.66186	5.76213	5.24393e-15	2.48513e-13
PPP2R2B	ENSGALG00000007565	-1.75924	5.05493	5.41213e-15	2.55776e-13
ZNF385B	ENSGALG00000009012	2.86161	4.64631	5.56852e-15	2.62441e-13
ENSGALG00000023879	ENSGALG00000023879	-2.28602	2.16925	5.66862e-15	2.66425e-13
ENSGALG00000011252	ENSGALG00000011252	1.57913	6.95845	5.72667e-15	2.68416e-13
ADAMTS15	ENSGALG00000001407	-1.69339	5.95675	5.8048e-15	2.71335e-13
GPR78	ENSGALG00000015595	6.31253	-0.392752	6.99401e-15	3.26031e-13
GLI3	ENSGALG00000012329	-1.52974	6.10736	7.51225e-15	3.49238e-13
SEPP1	ENSGALG00000014857	-2.80035	0.977739	8.61439e-15	3.9939e-13
TMEM26	ENSGALG00000025862	-2.2072	2.68992	8.77189e-15	4.05593e-13
TTLL4	ENSGALG00000027991	1.60239	5.81855	8.79685e-15	4.05651e-13
TNFIP6	ENSGALG00000012481	-3.57038	0.876268	8.9163e-15	4.10054e-13
SCG2	ENSGALG00000005176	-2.48113	6.77609	9.11995e-15	4.18295e-13
TMEM132E	ENSGALG00000002312	1.18315	10.7107	9.29089e-15	4.24996e-13
LRFN5	ENSGALG00000012505	-2.56627	3.17678	9.93209e-15	4.53115e-13
KCNB1	ENSGALG00000004758	1.40213	5.28713	1.0231e-14	4.6551e-13
CRYAB	ENSGALG00000007945	3.03694	1.89591	1.11158e-14	5.04425e-13
NR3C2	ENSGALG00000010035	-1.84292	3.06856	1.16282e-14	5.26284e-13
PLOD1	ENSGALG00000004531	-1.46916	4.92628	1.25075e-14	5.64588e-13
ENSGALG00000028055	ENSGALG00000028055	2.85957	2.40165	1.3272e-14	5.97376e-13
CNTN6	ENSGALG00000007927	2.9351	1.79017	1.33037e-14	5.97376e-13
ENSGALG00000026768	ENSGALG00000026768	-2.77244	0.545438	1.48195e-14	6.63695e-13
RIL	ENSGALG00000027627	-1.2987	6.26301	1.63523e-14	7.30432e-13
col14A1	ENSGALG00000016411	-2.97037	2.47263	1.67177e-14	7.4481e-13
KIF19	ENSGALG00000004502	1.99525	6.15948	1.69386e-14	7.52691e-13
FOXN2	ENSGALG00000008942	-1.30797	4.59466	1.72927e-14	7.66434e-13
CNGA3	ENSGALG00000016749	-2.96064	2.82544	1.76515e-14	7.80315e-13
KCNA2	ENSGALG00000000442	1.52568	4.3055	1.77458e-14	7.82462e-13
FGFRL1	ENSGALG00000015725	-2.66911	2.22867	1.92401e-14	8.46167e-13
CIB2	ENSGALG00000026674	-1.62752	3.98616	2.20302e-14	9.66394e-13
MEOX2	ENSGALG00000010794	-3.68954	1.89989	2.2383e-14	9.79355e-13
KCNQ2	ENSGALG00000005822	1.97197	5.22552	2.61394e-14	1.1408e-12
HIGD1A	ENSGALG00000019702	-1.15773	5.89731	2.81467e-14	1.22528e-12
TMEM132D	ENSGALG00000002671	-2.1402	4.19865	2.86898e-14	1.24575e-12
ZMYM6NB	ENSGALG00000002517	2.05732	3.01285	3.78441e-14	1.63908e-12
CRTAC1	ENSGALG00000017378	1.88282	5.56382	3.81252e-14	1.64709e-12
ncx3	ENSGALG00000009400	-1.99663	4.31197	3.87772e-14	1.67103e-12
DGKZ	ENSGALG00000008380	-1.32379	7.05005	4.15964e-14	1.78802e-12
ENSGALG00000020561	ENSGALG00000020561	-1.92938	2.97407	4.19629e-14	1.79925e-12
IGFBP2	ENSGALG00000011469	-2.34553	3.56959	4.33682e-14	1.85486e-12
SHE	ENSGALG00000026842	-3.28669	1.57633	4.36458e-14	1.86208e-12
FRMPD1	ENSGALG00000023036	1.73621	5.52043	4.84668e-14	2.06261e-12
FAM19A1	ENSGALG00000027934	2.35062	3.16936	5.97829e-14	2.53788e-12
LDB2	ENSGALG00000014485	-2.08407	3.42031	6.00069e-14	2.54108e-12
FSTL1	ENSGALG00000014970	-1.66963	5.23271	6.05817e-14	2.55909e-12
FAM101A	ENSGALG00000003137	-2.67617	1.20293	6.74738e-14	2.84321e-12
MAST2	ENSGALG00000010313	0.911597	9.49828	7.47665e-14	3.14276e-12
GHR	ENSGALG00000014855	-2.66994	2.22802	8.2052e-14	3.44055e-12
PRICKLE1	ENSGALG00000009556	-2.49792	2.19097	8.38508e-14	3.50738e-12
PDGFRA	ENSGALG00000013929	-1.63273	5.6498	8.44879e-14	3.52541e-12
NHSL1	ENSGALG00000026981	1.13609	7.91323	9.0827e-14	3.7807e-12
LOXL2	ENSGALG00000000402	-1.64847	4.13589	9.26313e-14	3.84645e-12
CRISPLD1	ENSGALG00000015661	-2.95093	0.990244	9.90426e-14	4.10271e-12
RNF144A	ENSGALG00000028709	1.27839	6.33806	1.04175e-13	4.3049e-12
PCDH9	ENSGALG00000016908	2.66454	4.5624	1.07365e-13	4.42604e-12
ENSGALG00000028685	ENSGALG00000028685	-4.23445	-0.142417	1.07938e-13	4.43895e-12
SEMA3A	ENSGALG00000006560	2.55947	4.13132	1.10063e-13	4.51549e-12
UNC119B	ENSGALG00000026722	0.958263	7.50872	1.12317e-13	4.59694e-12
FAT3	ENSGALG00000017229	-2.32204	4.92003	1.14891e-13	4.69105e-12
ANTXR1	ENSGALG00000000098	-3.01689	-0.0278469	1.17798e-13	4.7983e-12
SLC39A11	ENSGALG00000004413	1.74802	7.08663	1.26083e-13	5.12358e-12
PLXND1	ENSGALG00000008473	-1.6946	3.54811	1.27884e-13	5.18446e-12
WDR86	ENSGALG00000019690	1.18621	5.21723	1.31157e-13	5.30457e-12
PIK3C2B	ENSGALG00000000623	1.03046	8.90127	1.33208e-13	5.36508e-12
SH3PXD2B	ENSGALG00000002831	-1.32801	5.22129	1.3328e-13	5.36508e-12
DLST	ENSGALG00000010286	-1.10498	6.55083	1.41677e-13	5.68968e-12
CEP170	ENSGALG00000010733	-1.04357	7.98893	1.46667e-13	5.87629e-12
DAB2	ENSGALG00000003803	-3.0247	0.757069	1.53275e-13	6.12668e-12
TMEM74	ENSGALG00000016100	1.25951	5.21059	1.61552e-13	6.44249e-12
TPBGL	ENSGALG00000022693	2.15413	4.33202	1.74262e-13	6.93321e-12
PITX1	ENSGALG00000006365	5.91385	2.00178	1.85639e-13	7.3687e-12
WSCD1	ENSGALG00000005886	-1.71702	5.35142	1.88551e-13	7.46695e-12
ASAP1	ENSGALG00000016302	1.19891	6.53226	1.95704e-13	7.73233e-12
HIVEP3	ENSGALG00000027365	-1.7462	5.89861	1.99844e-13	7.87772e-12
PACSIN3	ENSGALG00000008231	1.41185	4.79851	2.16915e-13	8.53101e-12
ENSGALG00000002367	ENSGALG00000002367	1.68753	3.99824	2.20914e-13	8.66833e-12
ADGRB3	ENSGALG00000016176	1.77141	3.33247	2.25686e-13	8.83533e-12
SPHK1	ENSGALG00000023541	1.67911	6.84069	2.30192e-13	8.99115e-12
OPRD1	ENSGALG00000026379	-2.09632	5.32703	2.33508e-13	9.0999e-12
SNTB1	ENSGALG00000016399	-1.68814	3.21972	2.38987e-13	9.29225e-12
CHST15	ENSGALG00000009704	-2.34055	2.77723	2.41531e-13	9.36986e-12
PLEKHB1	ENSGALG00000017321	1.5368	6.27365	2.47008e-13	9.56067e-12
MERTK	ENSGALG00000008257	-2.42382	1.40125	2.54408e-13	9.82484e-12
PCSK2	ENSGALG00000008734	1.43292	6.21946	2.69077e-13	1.03679e-11
NAPEPLD	ENSGALG00000008285	2.16294	4.38243	2.84655e-13	1.09435e-11
SCN5A	ENSGALG00000006112	-1.96454	6.57281	2.88986e-13	1.10852e-11
TRIM7.1	ENSGALG00000000107	-2.2816	2.6833	3.00229e-13	1.14907e-11
SPARC	ENSGALG00000004184	-1.65221	6.71709	3.35625e-13	1.28167e-11
ATRNL1	ENSGALG00000009152	1.39901	5.22531	3.39009e-13	1.29171e-11
SGPP2	ENSGALG00000005245	2.63209	2.93795	3.87122e-13	1.47175e-11
LMO7	ENSGALG00000016920	-2.48956	2.12395	4.16511e-13	1.57997e-11
AMER2	ENSGALG00000027868	1.30626	6.69826	4.35149e-13	1.64702e-11
RBM24	ENSGALG00000012712	1.43038	4.83692	4.67909e-13	1.76711e-11
ENSGALG00000027183	ENSGALG00000027183	2.98287	1.39473	4.77722e-13	1.80019e-11
ZNRF2	ENSGALG00000027855	2.60074	1.16806	4.9433e-13	1.85868e-11
AMPD3	ENSGALG00000005662	-2.95058	0.97072	5.67132e-13	2.12774e-11
C11orf24	ENSGALG00000020488	-1.48253	3.32149	5.81362e-13	2.17636e-11
TEKT2	ENSGALG00000002319	2.21943	1.68531	5.86701e-13	2.19155e-11
ENG	ENSGALG00000005060	-1.95457	2.26253	6.13088e-13	2.28512e-11
Fgf19	ENSGALG00000028376	3.48016	5.80117	6.2129e-13	2.31066e-11
ENSGALG00000028657	ENSGALG00000028657	-2.31398	2.2421	6.31884e-13	2.34496e-11
TRAF-5	ENSGALG00000009864	1.61707	3.16789	6.74256e-13	2.49679e-11
CCDC33	ENSGALG00000028855	2.90209	1.29755	6.8235e-13	2.52131e-11
SHOX2	ENSGALG00000020627	2.36055	7.01498	7.5924e-13	2.79937e-11
LRRN2	ENSGALG00000000639	1.27133	7.2017	7.72315e-13	2.84145e-11
SH3BP2	ENSGALG00000015665	-2.29173	1.90923	8.3151e-13	3.05268e-11
NRXN3	ENSGALG00000027255	-2.19963	1.22801	8.42631e-13	3.08688e-11
COL3A1	ENSGALG00000002552	-2.87539	1.35931	8.93741e-13	3.26712e-11
ENSGALG00000023609	ENSGALG00000023609	2.50996	4.14413	9.04211e-13	3.29834e-11
RGS16	ENSGALG00000027550	-2.46162	1.01512	1.01615e-12	3.69879e-11
JAKMIP3	ENSGALG00000010486	-2.38474	1.81262	1.02723e-12	3.73119e-11
CA2	ENSGALG00000015862	-1.81776	1.96997	1.13942e-12	4.1299e-11
IGFBP4	ENSGALG00000028931	-2.24883	2.78334	1.15201e-12	4.16673e-11
NPR2	ENSGALG00000027630	1.4529	10.5872	1.22095e-12	4.40676e-11
COL22A1	ENSGALG00000016195	-2.64662	1.1263	1.29815e-12	4.67554e-11
MAST3	ENSGALG00000003499	1.17932	6.45162	1.35629e-12	4.87466e-11
MIB2	ENSGALG00000001473	-1.14716	5.4845	1.53514e-12	5.50592e-11
HCLS1	ENSGALG00000009778	1.81282	4.3176	1.56633e-12	5.60603e-11
LRIG3	ENSGALG00000009755	-1.48857	4.33399	1.58011e-12	5.64354e-11
INPP4B	ENSGALG00000009880	-1.63195	3.5971	1.70125e-12	6.06354e-11
GPX3	ENSGALG00000004521	-1.35381	5.45262	1.73211e-12	6.16068e-11
BTBD17	ENSGALG00000023359	1.49254	6.04282	1.83428e-12	6.51054e-11
ITSN2	ENSGALG00000016504	1.16745	5.25822	2.06363e-12	7.30944e-11
FOXC2	ENSGALG00000022940	-3.29951	1.99359	2.26979e-12	8.02304e-11
ENSGALG00000010113	ENSGALG00000010113	-9.15906	-0.299534	2.30401e-12	8.12026e-11
ENSGALG00000011166	ENSGALG00000011166	5.30631	3.0948	2.30678e-12	8.12026e-11
ACTG2	ENSGALG00000006343	-2.71472	1.75985	2.33641e-12	8.20765e-11
MBL2	ENSGALG00000002507	2.98947	1.0066	2.34313e-12	8.21439e-11
JAG2	ENSGALG00000011696	1.05155	7.59718	2.37538e-12	8.31044e-11
ENSGALG00000016827	ENSGALG00000016827	4.01361	0.101154	2.43636e-12	8.50638e-11
COL8A1	ENSGALG00000015253	-3.07135	0.116575	2.54249e-12	8.85883e-11
SNTA1	ENSGALG00000026824	1.96917	7.19979	2.57831e-12	8.96541e-11
NEK6	ENSGALG00000001118	-1.25883	6.61169	2.71692e-12	9.42821e-11
LPAR2	ENSGALG00000013417	-1.2818	3.67772	2.88965e-12	1.00073e-10
ENSGALG00000013155	ENSGALG00000013155	-1.22019	6.10505	3.00351e-12	1.03806e-10
MPZL2	ENSGALG00000007412	-2.53091	1.22586	3.24543e-12	1.11941e-10
ESRP1	ENSGALG00000015968	3.23996	1.77857	3.26485e-12	1.12384e-10
GALNTL6	ENSGALG00000010732	-1.9986	2.39327	3.32953e-12	1.14381e-10
SLC1A2	ENSGALG00000007871	2.02638	6.14277	3.7563e-12	1.28783e-10
C9orf91	ENSGALG00000007186	-3.47587	-0.305059	4.08396e-12	1.39737e-10
NRSN1	ENSGALG00000012670	-2.45219	1.91395	4.31052e-12	1.47194e-10
ANKH	ENSGALG00000012964	-1.75078	4.03857	4.4001e-12	1.49954e-10
ENSGALG00000001398	ENSGALG00000001398	1.50185	6.11657	4.42416e-12	1.50474e-10
PKDCC	ENSGALG00000017393	1.86699	5.10305	4.49093e-12	1.52442e-10
HOMER2	ENSGALG00000006008	-1.66258	3.39417	4.65568e-12	1.57722e-10
Fgf9	ENSGALG00000025748	4.02607	4.65175	4.69748e-12	1.58823e-10
PAX3	ENSGALG00000005246	5.60449	7.26605	4.91089e-12	1.65711e-10
THBS4	ENSGALG00000014804	-2.40366	2.96116	4.97244e-12	1.67458e-10
MARCKSL1	ENSGALG00000021616	1.06333	10.0298	5.04429e-12	1.69544e-10
OSCP1	ENSGALG00000002123	1.56059	3.1734	5.08024e-12	1.70417e-10
ENSGALG00000023393	ENSGALG00000023393	2.3496	2.23582	5.16751e-12	1.73005e-10
BCL2	ENSGALG00000012885	-1.51978	4.7086	5.45918e-12	1.82413e-10
COL11A1	ENSGALG00000005180	-1.42083	4.18417	5.5927e-12	1.8651e-10
ENSGALG00000003412	ENSGALG00000003412	0.869277	9.66267	5.77785e-12	1.9231e-10
QSOX1	ENSGALG00000003933	-1.22896	5.82555	5.85474e-12	1.94491e-10
PIM3	ENSGALG00000023576	-1.18405	7.59719	5.91698e-12	1.96178e-10
SLC16A10	ENSGALG00000015040	-1.92001	3.11253	6.12783e-12	2.02775e-10
HOXA1	ENSGALG00000028095	-2.43995	1.50164	6.27631e-12	2.07288e-10
IFT172	ENSGALG00000016509	1.12855	5.41336	6.37778e-12	2.10233e-10
SHISA2	ENSGALG00000026714	-1.65116	3.60432	6.40591e-12	2.10754e-10
TTC8	ENSGALG00000010663	-1.22362	4.67056	6.43372e-12	2.11263e-10
FAM19A2	ENSGALG00000019361	-2.79039	0.571753	6.46785e-12	2.11977e-10
FANCA	ENSGALG00000000516	1.2791	4.0979	6.67808e-12	2.18449e-10
DAAM2	ENSGALG00000010055	-2.34748	2.87125	7.11746e-12	2.32377e-10
SPATS2L	ENSGALG00000008152	-1.12154	4.50084	7.4712e-12	2.43461e-10
IGSF9B	ENSGALG00000001450	-1.36281	6.39653	7.86562e-12	2.55827e-10
PITPNM3	ENSGALG00000006034	-1.60475	3.22877	7.95515e-12	2.58248e-10
FAT1	ENSGALG00000013579	-1.45043	6.55203	8.31391e-12	2.69383e-10
GRM4	ENSGALG00000002840	1.50323	5.49025	8.42452e-12	2.72451e-10
ENSGALG00000026817	ENSGALG00000026817	3.41483	0.890528	8.73348e-12	2.8191e-10
ONECUT2	ENSGALG00000027116	1.40105	4.44547	9.97296e-12	3.21313e-10
ENSGALG00000016471	ENSGALG00000016471	-3.45212	1.07197	1.03548e-11	3.32473e-10
TNFAIP2	ENSGALG00000011446	-3.49973	1.0428	1.03582e-11	3.32473e-10
LCP1	ENSGALG00000016986	-2.07541	3.55552	1.03777e-11	3.32476e-10
LAMA2	ENSGALG00000014014	1.48846	5.57047	1.11277e-11	3.55838e-10
B3GLCT	ENSGALG00000017076	1.32358	5.07986	1.12453e-11	3.58799e-10
TPST2	ENSGALG00000005626	1.56515	3.63105	1.12623e-11	3.58799e-10
METRN	ENSGALG00000027342	1.41513	7.11264	1.13581e-11	3.6118e-10
BMP3	ENSGALG00000010898	-2.58121	1.15929	1.16384e-11	3.69406e-10
HTR2C	ENSGALG00000005853	-2.99703	1.62402	1.30471e-11	4.13353e-10
INADL	ENSGALG00000010934	-2.19374	2.43494	1.31155e-11	4.1475e-10
MPHOSPH9	ENSGALG00000003419	1.46568	4.19539	1.33542e-11	4.21518e-10
TLE4	ENSGALG00000015184	-1.43877	6.9427	1.33788e-11	4.21518e-10
MDK	ENSGALG00000008367	0.948254	10.6391	1.35546e-11	4.26272e-10
CRHR1	ENSGALG00000000371	-1.51456	5.41322	1.44929e-11	4.54945e-10
SDR42E2	ENSGALG00000006964	2.74653	2.50659	1.50799e-11	4.72479e-10
DOCK10	ENSGALG00000005030	-2.22491	2.94309	1.51067e-11	4.72479e-10
PTGFRN	ENSGALG00000015464	1.20917	7.71407	1.60138e-11	4.99935e-10
ENSGALG00000023936	ENSGALG00000023936	2.8126	2.70934	1.63002e-11	5.0795e-10
MYO3A	ENSGALG00000007647	1.74149	3.86691	1.65238e-11	5.13979e-10
Pax-6	ENSGALG00000012123	4.76867	1.41923	1.66686e-11	5.17542e-10
Hoxb-7	ENSGALG00000029090	-5.8868	-0.708814	1.71948e-11	5.32915e-10
PLEK2	ENSGALG00000009562	-2.62112	0.170112	1.79344e-11	5.5483e-10
COLEC12	ENSGALG00000014910	-1.44714	4.15671	1.82136e-11	5.62453e-10
C2CD2	ENSGALG00000016148	-1.24222	4.72952	1.91928e-11	5.91621e-10
PTPRM	ENSGALG00000013902	-1.73245	3.62588	2.05267e-11	6.31602e-10
RBMS3	ENSGALG00000011439	-1.78174	4.14349	2.53064e-11	7.77275e-10
CACNA2D2	ENSGALG00000029021	1.24243	6.66815	2.61136e-11	8.00629e-10
PRKG1	ENSGALG00000003805	0.842111	9.81176	2.63741e-11	8.07171e-10
S100A11	ENSGALG00000009163	-1.85329	3.04761	2.78387e-11	8.50472e-10
ENSGALG00000028737	ENSGALG00000028737	-1.20544	4.3742	3.01698e-11	9.20044e-10
TSPAN4	ENSGALG00000006837	1.2601	5.4159	3.06144e-11	9.31942e-10
SLC2A10	ENSGALG00000004498	-1.85704	2.0539	3.08673e-11	9.37971e-10
ADAMTS10	ENSGALG00000001544	-1.99664	2.60088	3.23102e-11	9.80078e-10
CASS4	ENSGALG00000007744	1.03138	6.23123	3.47231e-11	1.0514e-09
STK32A	ENSGALG00000007573	-2.33132	1.46223	3.52092e-11	1.06424e-09
KIF16B	ENSGALG00000008725	1.03514	5.80423	3.56478e-11	1.07513e-09
ENSGALG00000026721	ENSGALG00000026721	1.58948	5.34427	3.56954e-11	1.07513e-09
ENSGALG00000023608	ENSGALG00000023608	2.68058	2.81419	3.83828e-11	1.15405e-09
LHFPL2	ENSGALG00000004437	-2.17218	1.14098	3.86979e-11	1.16148e-09
ADAMTSL2	ENSGALG00000002955	-2.274	3.66376	3.94854e-11	1.18304e-09
MAN1A1	ENSGALG00000014878	1.7395	4.80016	3.97876e-11	1.19001e-09
FAM107B	ENSGALG00000028708	-1.17002	5.95964	4.06757e-11	1.21445e-09
SLCO3A1	ENSGALG00000006871	1.81449	6.52261	4.56272e-11	1.35991e-09
FAM101B	ENSGALG00000004900	-1.46829	4.49263	4.8037e-11	1.42925e-09
VPS54	ENSGALG00000008847	1.09814	5.20856	4.92226e-11	1.46198e-09
NFKBIA	ENSGALG00000027864	-1.36438	3.12289	4.961e-11	1.47093e-09
EYA2	ENSGALG00000004508	-1.01664	7.55589	5.04696e-11	1.49383e-09
ENSGALG00000006851	ENSGALG00000006851	-2.67745	1.60515	5.15274e-11	1.52251e-09
ARID3C	ENSGALG00000005839	-2.31941	4.41595	5.23774e-11	1.54495e-09
DOC2B	ENSGALG00000004917	-2.05223	2.80317	5.34147e-11	1.57284e-09
FST	ENSGALG00000014908	3.07842	1.92037	5.64347e-11	1.65891e-09
B3GNT9	ENSGALG00000021345	-1.88869	1.96231	5.86343e-11	1.72061e-09
TGFBI	ENSGALG00000006319	-1.26404	4.9756	6.14622e-11	1.80051e-09
NCX1	ENSGALG00000008544	1.14467	5.13409	6.22512e-11	1.8205e-09
MYO1F	ENSGALG00000001571	-2.37889	0.718554	6.57505e-11	1.91956e-09
RBBP8	ENSGALG00000014982	-1.12879	5.6644	6.83108e-11	1.99091e-09
SVIL	ENSGALG00000007331	-1.08211	5.60001	7.18697e-11	2.09107e-09
PLEKHA5	ENSGALG00000013134	-1.15609	7.36615	7.37837e-11	2.14311e-09
KIAA0319	ENSGALG00000012660	-1.67418	3.36701	7.44073e-11	2.15756e-09
ENSGALG00000017395	ENSGALG00000017395	1.23243	5.46136	8.31271e-11	2.40633e-09
RNF157	ENSGALG00000002008	1.12446	5.63192	8.39201e-11	2.42518e-09
Id1	ENSGALG00000006210	-2.15368	3.07229	8.47687e-11	2.44557e-09
OGN	ENSGALG00000026736	-1.96536	4.6748	8.61289e-11	2.48063e-09
GPR39	ENSGALG00000012171	-1.64251	2.92559	8.6914e-11	2.49903e-09
MGAT4C	ENSGALG00000000225	-1.79682	2.72429	8.73116e-11	2.50458e-09
MTUS2	ENSGALG00000017086	1.7915	4.85856	8.74034e-11	2.50458e-09
E2F1	ENSGALG00000003045	1.29438	6.99056	8.75461e-11	2.50458e-09
ENSGALG00000020486	ENSGALG00000020486	-4.11258	-1.17431	9.37006e-11	2.67618e-09
COL9A2	ENSGALG00000027526	1.42908	4.70454	1.03263e-10	2.94438e-09
CKB	ENSGALG00000011511	1.92118	7.79394	1.05491e-10	3.00291e-09
RHOU	ENSGALG00000025738	1.40237	5.61416	1.06344e-10	3.02216e-09
CFAP61	ENSGALG00000008416	1.52551	3.28262	1.19882e-10	3.40123e-09
MAGI2	ENSGALG00000008353	-1.47027	3.82493	1.22351e-10	3.46552e-09
SNCA	ENSGALG00000010379	-2.1843	1.47531	1.29602e-10	3.66484e-09
PHLDA2	ENSGALG00000006447	-1.15179	4.94631	1.32347e-10	3.73629e-09
BARX1	ENSGALG00000005131	-5.69813	0.803203	1.34175e-10	3.78165e-09
angiopoietin-2	ENSGALG00000016330	-2.66304	1.42404	1.34944e-10	3.79707e-09
TENM1	ENSGALG00000008442	1.94392	4.94559	1.36994e-10	3.84843e-09
KCNA1	ENSGALG00000017280	-2.91213	1.26102	1.5924e-10	4.46604e-09
CHRNA1	ENSGALG00000009301	-2.48902	0.979346	1.60722e-10	4.50021e-09
SHC2	ENSGALG00000001289	0.967775	8.88837	1.63173e-10	4.56137e-09
FAM81A	ENSGALG00000004103	2.74945	0.395374	1.64146e-10	4.5811e-09
SKOR1	ENSGALG00000001867	2.69451	2.82934	1.67317e-10	4.662e-09
HIPK2	ENSGALG00000012792	0.872611	8.57	1.68123e-10	4.67683e-09
KLF15	ENSGALG00000006245	3.07361	2.16506	1.73198e-10	4.81019e-09
KLF2	ENSGALG00000003939	-2.93911	-0.241313	1.75328e-10	4.86145e-09
SSC4D	ENSGALG00000001917	1.58542	5.185	1.81212e-10	5.01645e-09
PPFIBP2	ENSGALG00000005294	-2.88377	1.66536	1.88037e-10	5.197e-09
COL24A1	ENSGALG00000006864	-1.44276	4.56507	1.89973e-10	5.24202e-09
RTN4RL2	ENSGALG00000023441	1.20563	5.38343	1.94444e-10	5.35676e-09
ENSGALG00000028332	ENSGALG00000028332	1.92883	3.86842	2.0434e-10	5.62033e-09
MYO1A	ENSGALG00000004733	-2.8614	0.319778	2.07416e-10	5.69579e-09
FGF12	ENSGALG00000007219	1.23519	7.09497	2.28219e-10	6.25701e-09
ENSGALG00000002518	ENSGALG00000002518	2.43746	2.096	2.31748e-10	6.34358e-09
TENM2	ENSGALG00000001768	-2.21616	5.9858	2.34987e-10	6.42197e-09
2012-09-01	ENSGALG00000023660	-1.5597	3.30565	2.39317e-10	6.52989e-09
RHOBTB1	ENSGALG00000003073	1.98947	4.94665	2.64446e-10	7.20405e-09
SLC1A3	ENSGALG00000003582	2.97734	1.6404	2.8968e-10	7.87894e-09
NID1	ENSGALG00000010982	-2.65376	2.52108	2.96781e-10	8.05926e-09
ZDHHC23	ENSGALG00000015123	-1.43052	3.01185	3.06058e-10	8.29801e-09
ENSGALG00000004751	ENSGALG00000004751	3.0062	2.48334	3.24608e-10	8.78702e-09
GFRA2	ENSGALG00000001795	1.20923	7.96695	3.30453e-10	8.93112e-09
MGLL	ENSGALG00000005990	-1.55156	4.17617	3.31011e-10	8.93207e-09
FAM214B	ENSGALG00000002069	1.54245	3.52606	3.37238e-10	9.08578e-09
LUM	ENSGALG00000011271	-3.24498	2.57394	3.41795e-10	9.19407e-09
LHX1	ENSGALG00000005409	2.98691	2.63015	3.54366e-10	9.51725e-09
KIAA1462	ENSGALG00000007346	-1.92636	2.20957	3.65039e-10	9.77512e-09
GRK6	ENSGALG00000014054	-1.21118	4.14552	3.6511e-10	9.77512e-09
NTRK2	ENSGALG00000012594	3.16202	2.42856	3.7335e-10	9.98011e-09
ENSGALG00000026110	ENSGALG00000026110	1.03836	6.41009	3.97984e-10	1.0622e-08
NEFL	ENSGALG00000000314	-1.56319	10.8543	3.99708e-10	1.06514e-08
ASIC4	ENSGALG00000011250	1.54541	3.47438	4.02287e-10	1.07035e-08
KREMEN1	ENSGALG00000005808	-1.58743	3.60062	4.10506e-10	1.09052e-08
MAP7D2	ENSGALG00000016415	-1.60936	5.36872	4.18655e-10	1.11044e-08
EML1	ENSGALG00000011191	1.82466	4.76273	4.19516e-10	1.111e-08
GGMOXr1	ENSGALG00000001191	-1.51897	4.2082	4.20748e-10	1.11254e-08
LARGE	ENSGALG00000012559	-1.37867	4.92993	4.30334e-10	1.13613e-08
CLDN1	ENSGALG00000026862	-2.36837	3.1325	4.32023e-10	1.13884e-08
ENSGALG00000028410	ENSGALG00000028410	-2.40773	1.58728	4.50912e-10	1.1868e-08
NETO1	ENSGALG00000013729	2.6822	1.38685	4.59864e-10	1.2085e-08
MYO18B	ENSGALG00000005538	1.9323	6.0206	4.63917e-10	1.21728e-08
FKBP9	ENSGALG00000012193	-1.18688	5.14984	4.69299e-10	1.22952e-08
FARP1	ENSGALG00000016886	-1.07144	5.64814	4.77233e-10	1.24839e-08
CHRNA3	ENSGALG00000003014	2.82955	4.95571	4.97089e-10	1.29835e-08
LIMA1	ENSGALG00000006169	-1.51387	4.12796	5.07516e-10	1.32356e-08
FGF3	ENSGALG00000026853	3.15402	3.58414	5.18435e-10	1.34998e-08
HAND1	ENSGALG00000026787	-4.27605	1.08227	5.28311e-10	1.37361e-08
FAM189A2	ENSGALG00000015110	-1.62442	3.50506	5.45091e-10	1.41509e-08
AP1S3	ENSGALG00000005171	-1.54597	2.06625	5.6902e-10	1.47497e-08
FZD7	ENSGALG00000023536	-1.24619	5.91279	6.35644e-10	1.64517e-08
STK32C	ENSGALG00000020615	1.66962	3.64567	7.11479e-10	1.83867e-08
RGS4	ENSGALG00000002564	-2.82379	4.12504	7.14458e-10	1.84358e-08
SCNN1G	ENSGALG00000006270	1.95437	5.22472	7.61604e-10	1.96228e-08
CYB561	ENSGALG00000024031	-2.17924	0.915217	7.78307e-10	2.0023e-08
GSTA3	ENSGALG00000016324	-7.65734	-2.09227	7.96421e-10	2.04582e-08
NIN	ENSGALG00000012361	1.1166	8.35114	8.10534e-10	2.07895e-08
CSMD3	ENSGALG00000016111	-3.31355	1.23596	8.15132e-10	2.08762e-08
METTL24	ENSGALG00000015060	-2.59832	0.624241	8.66873e-10	2.21681e-08
MYO6	ENSGALG00000015898	1.4505	6.59094	8.69876e-10	2.22117e-08
DUSP10	ENSGALG00000009450	1.2274	5.91177	8.75179e-10	2.23138e-08
C1QTNF5	ENSGALG00000006758	-4.02209	-0.406537	9.01112e-10	2.29408e-08
LRBA	ENSGALG00000010061	-1.56736	4.77835	9.04403e-10	2.29904e-08
ELK3	ENSGALG00000011435	-0.973542	5.15937	9.14812e-10	2.32205e-08
SULF2	ENSGALG00000004593	-1.39222	4.26897	9.32719e-10	2.36399e-08
FGF10	ENSGALG00000014872	3.28821	2.00516	9.53224e-10	2.41239e-08
TBX20	ENSGALG00000012151	-4.77252	-0.8376	9.72846e-10	2.45841e-08
WSCD2	ENSGALG00000004849	1.84864	4.34126	9.74331e-10	2.45853e-08
RAB31	ENSGALG00000022874	-2.87133	-0.160857	9.95604e-10	2.50851e-08
FAP	ENSGALG00000011099	-3.79376	-0.191873	1.00316e-09	2.52044e-08
AR	ENSGALG00000004596	-2.56037	0.613227	1.00328e-09	2.52044e-08
DAB2IP	ENSGALG00000001419	-1.15845	5.11197	1.07004e-09	2.6842e-08
RHBDF2	ENSGALG00000001943	1.13424	4.77165	1.08903e-09	2.72783e-08
IL11Ra	ENSGALG00000005848	1.722	4.87432	1.12546e-09	2.81497e-08
CGNL1	ENSGALG00000004294	-1.74422	2.20971	1.14096e-09	2.84958e-08
PCSK1	ENSGALG00000014681	-2.83638	1.00374	1.15927e-09	2.89109e-08
NUDT15	ENSGALG00000016994	1.09622	5.85002	1.18373e-09	2.94777e-08
SPOCK2	ENSGALG00000027450	1.2232	7.31235	1.2876e-09	3.20179e-08
SEZ6L	ENSGALG00000005577	1.13626	6.60059	1.29426e-09	3.21368e-08
PRDM12	ENSGALG00000003895	4.0112	7.01117	1.36926e-09	3.39496e-08
CCDC102A	ENSGALG00000013563	-1.98065	3.46668	1.37277e-09	3.39876e-08
CNTNAP5	ENSGALG00000011577	-1.66686	3.67998	1.37563e-09	3.40092e-08
GPAM	ENSGALG00000008795	1.53138	4.60138	1.3863e-09	3.42235e-08
SLC6A7	ENSGALG00000005672	-5.70847	-1.71194	1.55538e-09	3.83421e-08
Id3	ENSGALG00000027300	-2.05115	4.52287	1.56168e-09	3.8442e-08
RPP25	ENSGALG00000023859	2.12503	1.57377	1.577e-09	3.87633e-08
BBOX1	ENSGALG00000013297	-1.71034	2.35498	1.62112e-09	3.97907e-08
AQP1	ENSGALG00000005209	-2.75614	-0.043381	1.64288e-09	4.0267e-08
TRHDE	ENSGALG00000010200	-2.22838	1.66417	1.67714e-09	4.1048e-08
HAPLN3	ENSGALG00000021135	-2.04238	0.54079	1.70339e-09	4.16309e-08
GSTA	ENSGALG00000016328	-1.12081	3.87385	1.7262e-09	4.21282e-08
AFAP1L1	ENSGALG00000002704	-1.44477	4.67647	1.77065e-09	4.31515e-08
ADAMTS18	ENSGALG00000005347	-2.4913	1.32963	1.91621e-09	4.66324e-08
CAMK2D	ENSGALG00000012036	-0.995386	5.60225	1.92122e-09	4.66879e-08
PHF24	ENSGALG00000001900	2.32679	5.52534	2.01316e-09	4.88527e-08
ADCY8	ENSGALG00000016298	2.29162	2.57419	2.04813e-09	4.96309e-08
BAG3	ENSGALG00000009433	-0.991649	5.83664	2.06353e-09	4.99334e-08
NTNG2	ENSGALG00000003677	1.52652	5.62259	2.09215e-09	5.05545e-08
MEIS1	ENSGALG00000008774	-1.20368	6.15824	2.12092e-09	5.11773e-08
GABRG2	ENSGALG00000001706	-2.45464	1.88251	2.14678e-09	5.17282e-08
STEAP3	ENSGALG00000012117	-2.56646	-0.0838908	2.21119e-09	5.32054e-08
SORCS1	ENSGALG00000008465	1.37539	5.24051	2.21634e-09	5.32543e-08
BANK1	ENSGALG00000012292	2.91603	1.76809	2.23589e-09	5.36488e-08
GRIN2A	ENSGALG00000007278	1.81498	2.20412	2.26768e-09	5.43354e-08
SPATA17	ENSGALG00000009616	1.65755	2.07364	2.28245e-09	5.46127e-08
CNN2	ENSGALG00000027777	-1.69359	2.2998	2.43723e-09	5.82347e-08
LMCD1	ENSGALG00000008349	-2.42427	0.512725	2.45777e-09	5.86436e-08
GXYLT1	ENSGALG00000009532	-1.29633	3.63462	2.48435e-09	5.91953e-08
KCNH7	ENSGALG00000011082	0.931488	7.4113	2.49008e-09	5.92493e-08
CACNA2D4	ENSGALG00000013007	3.21252	2.70594	2.54878e-09	6.05618e-08
FKBP10	ENSGALG00000025764	-1.0325	5.02616	2.63137e-09	6.24376e-08
ONECUT3	ENSGALG00000028081	1.57365	6.63507	2.76954e-09	6.56252e-08
KIF26A	ENSGALG00000011581	-2.14071	5.04747	2.80132e-09	6.62863e-08
ENSGALG00000006693	ENSGALG00000006693	3.28978	0.233495	2.88549e-09	6.81836e-08
ENSGALG00000026811	ENSGALG00000026811	0.908196	5.92189	2.90864e-09	6.8636e-08
PTPRE	ENSGALG00000009823	-2.08525	1.32568	3.13432e-09	7.38595e-08
ER81	ENSGALG00000010780	-0.934851	5.60624	3.15435e-09	7.42291e-08
KCNIP2	ENSGALG00000007666	1.60664	3.6518	3.39292e-09	7.97337e-08
CORIN	ENSGALG00000014144	1.45261	3.28928	3.42249e-09	8.03182e-08
TNFRSF11B	ENSGALG00000016114	-1.9014	1.39612	3.43509e-09	8.05035e-08
ENSGALG00000003465	ENSGALG00000003465	-2.46833	2.08216	3.45839e-09	8.09387e-08
LDB1	ENSGALG00000007641	0.758841	7.7059	3.48168e-09	8.13725e-08
SFXN3	ENSGALG00000023621	1.32293	5.6952	3.61286e-09	8.43232e-08
SLC38A3	ENSGALG00000028871	2.37123	1.57349	3.66138e-09	8.5339e-08
SNCB	ENSGALG00000021542	1.53683	5.19664	3.72248e-09	8.66451e-08
ENSGALG00000028815	ENSGALG00000028815	-2.13237	1.54319	3.76341e-09	8.74788e-08
TFAP2D	ENSGALG00000019842	9.42611	0.0393066	3.8673e-09	8.97717e-08
RASL11B	ENSGALG00000013948	-2.14761	1.63132	3.94067e-09	9.13509e-08
SRPX2	ENSGALG00000006796	-2.44674	1.6276	4.02805e-09	9.32501e-08
C1orf116	ENSGALG00000001091	-2.40411	0.269215	4.11847e-09	9.52145e-08
CNKSR3	ENSGALG00000027159	-2.60802	0.455472	4.21458e-09	9.73051e-08
ENSGALG00000026521	ENSGALG00000026521	1.04023	5.46965	4.3548e-09	1.00369e-07
LRRTM4	ENSGALG00000000476	-1.59284	3.15798	4.35904e-09	1.00369e-07
SFMBT2	ENSGALG00000009279	1.7285	2.18771	4.44898e-09	1.02303e-07
EPHB2	ENSGALG00000004741	-1.11095	7.02366	4.47647e-09	1.02797e-07
GNG13	ENSGALG00000005293	1.58614	6.6896	4.6961e-09	1.07696e-07
ENSGALG00000026460	ENSGALG00000026460	0.955749	7.00091	4.89302e-09	1.12061e-07
KAZALD1	ENSGALG00000007837	1.86462	5.75308	5.15441e-09	1.1789e-07
GRB14	ENSGALG00000020703	2.9705	0.354488	5.22102e-09	1.19254e-07
CCDC173	ENSGALG00000009824	1.66723	1.99558	5.24942e-09	1.19743e-07
FBN1	ENSGALG00000004960	-1.57208	4.12829	5.34348e-09	1.21722e-07
TOX2	ENSGALG00000003106	1.97741	5.49173	5.3504e-09	1.21722e-07
7	ENSGALG00000017327	-2.51547	0.478858	5.52049e-09	1.25424e-07
DYNC2H1	ENSGALG00000017180	1.09226	5.02416	5.61781e-09	1.27466e-07
LTBP1	ENSGALG00000010448	-2.06086	5.36905	5.78843e-09	1.31164e-07
PPP1R3B	ENSGALG00000027275	-1.91471	1.28369	6.2325e-09	1.41039e-07
CRABP2	ENSGALG00000029140	-1.05922	7.8539	6.36385e-09	1.43821e-07
ENSGALG00000023464	ENSGALG00000023464	-1.20801	4.81844	6.37857e-09	1.43964e-07
PDE1B	ENSGALG00000029124	1.22435	6.33488	6.41513e-09	1.44598e-07
CREB5	ENSGALG00000011137	1.42504	3.15806	6.46071e-09	1.45434e-07
SCNN1B	ENSGALG00000006202	1.65152	5.78664	6.47725e-09	1.45615e-07
ENSGALG00000020700	ENSGALG00000020700	1.19625	5.74056	6.5365e-09	1.46754e-07
LINGO3	ENSGALG00000000806	-1.18611	4.97892	6.79927e-09	1.52453e-07
MED4	ENSGALG00000016995	0.876275	5.80301	7.16567e-09	1.60459e-07
SDC1	ENSGALG00000016480	-1.24376	4.47323	7.33173e-09	1.63962e-07
FAM83H	ENSGALG00000013875	-1.41167	3.42966	7.61613e-09	1.701e-07
TRPM1	ENSGALG00000003849	3.34909	0.870041	7.91599e-09	1.76567e-07
EBF2	ENSGALG00000000242	0.984249	6.98287	8.05288e-09	1.79386e-07
7	ENSGALG00000000168	2.61675	3.96281	8.14673e-09	1.81241e-07
BTBD6	ENSGALG00000011710	1.01774	6.47467	8.16978e-09	1.81518e-07
ENSGALG00000026584	ENSGALG00000026584	-2.95115	-0.538925	8.22233e-09	1.82448e-07
COLQ	ENSGALG00000011202	-2.92893	-0.0564103	8.30423e-09	1.84027e-07
MLLT4	ENSGALG00000011329	-0.909327	7.02988	8.61829e-09	1.9074e-07
ELOVL2	ENSGALG00000012748	0.90533	5.49393	8.6688e-09	1.91397e-07
RAB32	ENSGALG00000012300	-1.77585	1.62407	8.67036e-09	1.91397e-07
CYP11A1	ENSGALG00000001417	1.81335	1.77269	9.1755e-09	2.02287e-07
MID1	ENSGALG00000016603	1.31394	3.62397	9.2965e-09	2.04431e-07
NFIB	ENSGALG00000005441	-1.59896	3.79884	9.29667e-09	2.04431e-07
NMI	ENSGALG00000012480	-1.37717	3.41114	9.68707e-09	2.12743e-07
CD101	ENSGALG00000015467	1.29656	3.60417	9.81712e-09	2.15322e-07
MUSK	ENSGALG00000015728	2.74869	0.70306	9.90189e-09	2.16903e-07
DCLK2	ENSGALG00000010040	1.34403	7.12616	1.00894e-08	2.20647e-07
FAT4	ENSGALG00000011823	-1.13024	6.43147	1.00986e-08	2.20647e-07
MAP1A	ENSGALG00000008425	0.978087	9.72343	1.04157e-08	2.27286e-07
GAS7	ENSGALG00000000368	-1.47768	3.27733	1.08972e-08	2.37489e-07
ELOVL7	ENSGALG00000014730	-2.47469	-0.494468	1.10175e-08	2.39806e-07
PREX2	ENSGALG00000015564	-2.30867	1.52612	1.1182e-08	2.43077e-07
MEGF10	ENSGALG00000014699	1.90343	2.06157	1.12925e-08	2.45167e-07
ENDOU	ENSGALG00000006353	2.2603	2.07557	1.13623e-08	2.46158e-07
GALNT9	ENSGALG00000002242	2.20442	5.69263	1.13669e-08	2.46158e-07
BRINP3	ENSGALG00000004857	1.98862	3.37639	1.1491e-08	2.48532e-07
THBS2	ENSGALG00000011200	-1.82282	1.29311	1.22498e-08	2.64609e-07
GALNT5	ENSGALG00000012544	-2.05318	1.0069	1.28712e-08	2.7768e-07
ST14	ENSGALG00000001331	-1.24272	3.31533	1.29406e-08	2.78827e-07
PTPN5	ENSGALG00000006368	-1.7023	1.72313	1.33231e-08	2.86415e-07
MYRIP	ENSGALG00000023069	-2.43297	1.4217	1.33263e-08	2.86415e-07
FGFR4	ENSGALG00000028543	1.26987	5.72789	1.36829e-08	2.93711e-07
DLX5	ENSGALG00000009129	-1.54616	3.18024	1.3702e-08	2.93752e-07
RSPO3	ENSGALG00000014829	-2.3184	3.92641	1.37766e-08	2.94981e-07
RAI2	ENSGALG00000016538	-1.15049	5.45046	1.40145e-08	2.997e-07
ENSGALG00000007614	ENSGALG00000007614	3.72105	-0.696637	1.40376e-08	2.99819e-07
ENSGALG00000008936	ENSGALG00000008936	-3.14425	-0.350333	1.42072e-08	3.03063e-07
NDRG3	ENSGALG00000001492	-0.807981	6.17158	1.42601e-08	3.03813e-07
TCTN2	ENSGALG00000023683	0.863966	4.81117	1.43593e-08	3.05547e-07
TAGLN	ENSGALG00000011902	-2.94201	1.1155	1.45227e-08	3.08639e-07
SLC16A8	ENSGALG00000012288	2.51533	0.659367	1.51025e-08	3.20563e-07
SLC12A5	ENSGALG00000006930	1.58728	3.75804	1.56152e-08	3.31035e-07
PLEKHF2	ENSGALG00000015988	1.32472	4.09338	1.64206e-08	3.47678e-07
OCSTAMP	ENSGALG00000004340	-1.9601	0.752429	1.67116e-08	3.53402e-07
TRAF4	ENSGALG00000003987	1.36245	7.81635	1.75923e-08	3.71567e-07
NRIP1	ENSGALG00000015681	-1.07628	5.80683	1.82189e-08	3.84326e-07
MDFIC	ENSGALG00000026838	-1.50388	2.77106	1.82761e-08	3.85058e-07
SEMA3D	ENSGALG00000006563	-2.10576	2.38918	1.85116e-08	3.8954e-07
IQCJ-SCHIP1	ENSGALG00000009579	0.784574	7.21276	1.85786e-08	3.9047e-07
NTSR1	ENSGALG00000005524	3.08637	0.536867	1.87488e-08	3.93564e-07
ACSBG2	ENSGALG00000001749	-1.67227	6.36918	1.88188e-08	3.94548e-07
STOX1	ENSGALG00000004118	-1.63433	1.80333	1.92788e-08	4.03699e-07
UNC5B	ENSGALG00000004569	1.76821	7.76477	1.94096e-08	4.05941e-07
HRH1	ENSGALG00000004930	-4.35158	-1.80241	1.94805e-08	4.06927e-07
PRUNE2	ENSGALG00000015167	2.54067	2.29388	2.03767e-08	4.25128e-07
SHISA5	ENSGALG00000004661	-0.80644	6.99916	2.14069e-08	4.46076e-07
ENSGALG00000002610	ENSGALG00000002610	-2.60811	0.479999	2.17363e-08	4.52391e-07
CSGALNACT1	ENSGALG00000010125	-3.03609	0.445521	2.26367e-08	4.70557e-07
KCTD17	ENSGALG00000012486	-1.61162	2.53711	2.27463e-08	4.72262e-07
STMN2	ENSGALG00000015736	-1.46851	8.63468	2.33872e-08	4.8498e-07
SMOC2	ENSGALG00000011205	-2.58142	2.25509	2.35791e-08	4.88366e-07
AQP9	ENSGALG00000004261	-5.76269	-1.85149	2.64722e-08	5.47626e-07
ENSGALG00000015523	ENSGALG00000015523	1.41518	2.94358	2.70528e-08	5.5896e-07
CDHR1	ENSGALG00000002314	-7.36942	-2.31689	2.78819e-08	5.75396e-07
ASAH1	ENSGALG00000026364	-1.00173	4.08765	2.86679e-08	5.90904e-07
ALCAM	ENSGALG00000015348	-1.06608	10.5167	2.87891e-08	5.92689e-07
MGAT5	ENSGALG00000012187	-1.41938	4.34452	2.91226e-08	5.98833e-07
FAM3C	ENSGALG00000008975	-1.17608	4.74546	2.95096e-08	6.06063e-07
CALML4	ENSGALG00000007979	1.03333	5.67016	3.04916e-08	6.2548e-07
CLIC2	ENSGALG00000004730	-2.92278	0.574695	3.05471e-08	6.25867e-07
PDE4D	ENSGALG00000014727	1.4821	2.69414	3.13498e-08	6.41546e-07
SYNPO2	ENSGALG00000011994	-3.43684	0.0722764	3.1413e-08	6.42072e-07
GRM7	ENSGALG00000008339	-1.17947	4.6997	3.19977e-08	6.53242e-07
APOA1	ENSGALG00000007114	2.11154	2.02277	3.209e-08	6.54344e-07
NPTX1	ENSGALG00000017418	1.55102	3.80819	3.21389e-08	6.54562e-07
OPTC	ENSGALG00000003554	1.87989	5.65524	3.22883e-08	6.56822e-07
UCH-L1	ENSGALG00000014261	-1.15074	8.18614	3.47999e-08	7.07075e-07
ENSGALG00000006724	ENSGALG00000006724	-1.31786	3.80933	3.50045e-08	7.10387e-07
THBD	ENSGALG00000008361	1.55383	4.62745	3.53018e-08	7.15573e-07
SYBU	ENSGALG00000016108	-2.178	6.20372	3.56392e-08	7.21556e-07
KLHL14	ENSGALG00000015186	-2.11437	-0.463576	3.59989e-08	7.27978e-07
AMOTL2	ENSGALG00000006483	0.872085	6.34033	3.6759e-08	7.4247e-07
DNAI2	ENSGALG00000004495	1.56453	2.55071	3.81683e-08	7.70027e-07
ANKS6	ENSGALG00000013196	1.35018	4.12214	3.87972e-08	7.81793e-07
ENSGALG00000028238	ENSGALG00000028238	-1.22486	5.43182	3.9499e-08	7.95e-07
TMEM200C	ENSGALG00000026870	1.14588	5.6892	3.96206e-08	7.96509e-07
PLCD4	ENSGALG00000026687	1.49384	5.77047	4.04392e-08	8.12011e-07
KLHL2	ENSGALG00000009554	-0.971348	4.97179	4.07572e-08	8.17437e-07
GALNT14	ENSGALG00000009078	2.49683	2.78978	4.19501e-08	8.40377e-07
PLA2R1	ENSGALG00000011149	-1.62159	2.15988	4.20498e-08	8.41389e-07
IL13RA1	ENSGALG00000006032	-2.12333	-0.00188089	4.34211e-08	8.67814e-07
SH3BP5	ENSGALG00000011550	-1.17352	3.408	4.3555e-08	8.69474e-07
RGMB	ENSGALG00000015284	1.41346	4.24771	4.3885e-08	8.75041e-07
ARSB	ENSGALG00000004438	-2.03048	0.0143966	4.41266e-08	8.78834e-07
HELZ2	ENSGALG00000006138	1.07626	5.0703	4.49415e-08	8.94022e-07
ATP10A	ENSGALG00000016746	-1.74826	1.62947	4.59189e-08	9.11392e-07
SPEG	ENSGALG00000028386	-1.0294	4.97633	4.59212e-08	9.11392e-07
ENSGALG00000005511	ENSGALG00000005511	-2.20226	0.200253	4.60134e-08	9.12164e-07
NBEAL1	ENSGALG00000008786	-1.25566	4.12478	4.64371e-08	9.19498e-07
FILIP1	ENSGALG00000015903	-1.89244	2.77791	4.72924e-08	9.3535e-07
CDKL1	ENSGALG00000012295	0.955414	4.97887	4.74071e-08	9.36537e-07
AKAP12	ENSGALG00000023073	-0.975167	8.86883	4.90026e-08	9.6694e-07
NPHP4	ENSGALG00000000966	0.907731	5.78004	5.12133e-08	1.0094e-06
TBX18	ENSGALG00000015834	-2.08757	-0.158707	5.19331e-08	1.02241e-06
CPA6	ENSGALG00000015558	-4.02919	-1.26036	5.3791e-08	1.05777e-06
NOS1	ENSGALG00000008177	2.80695	3.70374	5.4532e-08	1.07111e-06
DOCK8	ENSGALG00000010156	-2.10809	-0.246647	5.5521e-08	1.08928e-06
ACSS2	ENSGALG00000003362	0.844215	5.61264	5.55924e-08	1.08943e-06
ADGRG2	ENSGALG00000016511	2.24837	2.02352	5.7345e-08	1.12249e-06
RUFY4	ENSGALG00000025739	-2.563	-0.748482	6.12858e-08	1.19826e-06
ENSGALG00000006053	ENSGALG00000006053	-3.05707	-1.4178	6.15954e-08	1.20294e-06
TLCD2	ENSGALG00000021592	-1.40696	1.46282	6.34577e-08	1.23653e-06
LMBR1	ENSGALG00000006400	-1.48881	4.34938	6.34601e-08	1.23653e-06
ENSGALG00000023973	ENSGALG00000023973	-1.96984	4.58607	6.35547e-08	1.23697e-06
ZNF217	ENSGALG00000007799	0.90736	5.66911	6.46909e-08	1.25765e-06
ENSGALG00000008856	ENSGALG00000008856	-1.68114	2.96148	6.57505e-08	1.2768e-06
PAPLN	ENSGALG00000009315	2.09581	3.56359	6.6063e-08	1.28141e-06
FABP3	ENSGALG00000000620	-1.36001	4.71376	6.75142e-08	1.30808e-06
SQLE	ENSGALG00000016331	-0.949672	6.32383	6.77611e-08	1.31138e-06
FEZF1	ENSGALG00000008941	-3.66374	-0.255211	7.02094e-08	1.35722e-06
Wnt6	ENSGALG00000011358	-4.14738	-0.660545	7.13047e-08	1.37684e-06
ENSGALG00000026622	ENSGALG00000026622	1.87847	2.83712	7.44162e-08	1.43419e-06
SEMA3G	ENSGALG00000004476	1.25207	5.11459	7.44426e-08	1.43419e-06
FANCG	ENSGALG00000002009	1.13199	3.97506	7.80107e-08	1.50125e-06
LYVE1	ENSGALG00000005643	-3.96332	-1.29069	7.92902e-08	1.52415e-06
TTC34	ENSGALG00000001081	4.33086	-1.41435	7.93796e-08	1.52416e-06
IRX2	ENSGALG00000003588	2.10064	0.929212	8.00713e-08	1.53572e-06
ARL2BP	ENSGALG00000025933	1.01196	5.3888	8.08854e-08	1.54959e-06
TMEM55A	ENSGALG00000028264	0.997629	6.84857	8.19696e-08	1.56846e-06
AKR1D1	ENSGALG00000012834	-3.71747	0.331287	8.20537e-08	1.56846e-06
TNMD	ENSGALG00000006821	-3.25579	-1.52482	8.58007e-08	1.63656e-06
ENSGALG00000001483	ENSGALG00000001483	-1.27835	4.0448	8.58076e-08	1.63656e-06
PHF21B	ENSGALG00000014218	1.15861	4.29358	8.64647e-08	1.64726e-06
FAM212B	ENSGALG00000001480	1.63492	3.07427	8.72874e-08	1.66108e-06
TTYH2	ENSGALG00000026940	0.658718	9.27917	8.74061e-08	1.66149e-06
CDH12	ENSGALG00000012941	-0.996727	6.89099	8.99042e-08	1.70708e-06
HPCA	ENSGALG00000003573	-1.93528	0.991217	9.26669e-08	1.75759e-06
PLCE1	ENSGALG00000028043	-1.97578	2.33341	9.41194e-08	1.78316e-06
WDR54	ENSGALG00000026435	1.08304	4.06793	9.44423e-08	1.7873e-06
FGFR2	ENSGALG00000009495	-1.38948	4.58078	9.49004e-08	1.79398e-06
ITGB3	ENSGALG00000000379	-1.89914	2.82057	9.99299e-08	1.88698e-06
GRK5	ENSGALG00000009403	-1.07455	3.97941	1.00169e-07	1.88941e-06
ZNF536	ENSGALG00000004510	-1.63704	5.10978	1.04613e-07	1.97106e-06
MTHFR	ENSGALG00000004612	-1.21486	4.95596	1.05472e-07	1.98475e-06
SOX8	ENSGALG00000005263	1.90813	5.1978	1.05572e-07	1.98475e-06
TMEM240	ENSGALG00000021666	-2.3059	0.908108	1.09663e-07	2.0594e-06
IGSF9	ENSGALG00000022603	0.829602	7.55055	1.11598e-07	2.09345e-06
KLF5	ENSGALG00000016927	1.41802	3.27936	1.12331e-07	2.10489e-06
KIF13B	ENSGALG00000016639	0.935243	7.27478	1.15e-07	2.15253e-06
ENKUR	ENSGALG00000007680	1.79758	1.16596	1.15225e-07	2.15439e-06
FAM129B	ENSGALG00000023872	-1.46901	2.45162	1.17383e-07	2.19234e-06
ENSGALG00000014551	ENSGALG00000014551	-1.05647	3.35443	1.17686e-07	2.19561e-06
ENSGALG00000009292	ENSGALG00000009292	1.43159	2.78444	1.17986e-07	2.1988e-06
GnIH	ENSGALG00000011022	-7.36942	-2.27571	1.2204e-07	2.27188e-06
PNAT3	ENSGALG00000005473	-2.1796	0.843412	1.23876e-07	2.30355e-06
LIPA	ENSGALG00000006378	-1.09906	4.46023	1.26932e-07	2.35781e-06
NEUROD2	ENSGALG00000028276	1.99094	2.72457	1.33026e-07	2.46834e-06
KCND3	ENSGALG00000001512	1.20518	5.03947	1.34918e-07	2.50074e-06
USH1G	ENSGALG00000007775	3.19245	0.073958	1.3675e-07	2.53195e-06
CA3	ENSGALG00000027638	-3.20482	-0.309821	1.46356e-07	2.70688e-06
GRIN3B	ENSGALG00000026241	1.10055	8.6642	1.51146e-07	2.79245e-06
NEUROD4	ENSGALG00000024396	1.22287	8.45545	1.54845e-07	2.85771e-06
PLCL1	ENSGALG00000008113	-1.84307	3.3579	1.55264e-07	2.86234e-06
C7orf25	ENSGALG00000012333	-1.19966	2.63996	1.575e-07	2.90044e-06
RNF165	ENSGALG00000001766	1.00987	5.01494	1.62289e-07	2.98542e-06
MORN5	ENSGALG00000001352	-2.52385	0.0485856	1.64084e-07	3.01519e-06
ENSGALG00000027412	ENSGALG00000027412	-2.13338	3.53653	1.67379e-07	3.07245e-06
GLIPR1L	ENSGALG00000010224	-3.57954	-1.65332	1.72939e-07	3.1711e-06
SFN	ENSGALG00000028115	-1.63204	1.62924	1.74695e-07	3.19988e-06
ENSGALG00000023243	ENSGALG00000023243	1.05528	4.68798	1.75209e-07	3.20586e-06
TMEM45A	ENSGALG00000015293	-4.76108	-1.96086	1.77516e-07	3.24459e-06
SS5R	ENSGALG00000005258	2.25918	0.253135	1.86197e-07	3.39933e-06
HIVEP2	ENSGALG00000013795	0.769938	5.67344	1.8654e-07	3.39933e-06
ST6GAL1	ENSGALG00000005550	-1.33949	3.34758	1.86578e-07	3.39933e-06
FAM171B	ENSGALG00000002646	1.18987	5.55614	1.89267e-07	3.44466e-06
CACNA1D	ENSGALG00000005332	1.17843	4.5522	1.89739e-07	3.44957e-06
BAIAP2L1	ENSGALG00000003548	-3.66108	-1.97177	1.9171e-07	3.48172e-06
ARHGEF9	ENSGALG00000007608	1.44135	2.93108	1.94459e-07	3.52789e-06
ITGB5	ENSGALG00000011778	-1.14507	4.48741	1.98134e-07	3.59075e-06
SLC1A4	ENSGALG00000008811	-1.18918	4.54912	1.98856e-07	3.60003e-06
PTPRB	ENSGALG00000010049	-2.00659	1.02479	2.03791e-07	3.68547e-06
HOXC6	ENSGALG00000026249	-7.44697	-2.25069	2.04229e-07	3.6895e-06
DLX4	ENSGALG00000026503	1.39362	2.54994	2.12228e-07	3.82996e-06
ENSGALG00000000526	ENSGALG00000000526	2.03016	0.451205	2.1288e-07	3.83768e-06
PLK2	ENSGALG00000014725	-1.30326	3.82738	2.16574e-07	3.90016e-06
NRK	ENSGALG00000008970	-1.70332	1.44126	2.1827e-07	3.92657e-06
PGA	ENSGALG00000024059	5.13878	-0.593062	2.20546e-07	3.96335e-06
KTN1	ENSGALG00000012137	-0.822501	7.1669	2.22104e-07	3.98715e-06
RIPPLY2	ENSGALG00000015845	8.49377	-0.699115	2.27128e-07	4.07307e-06
ABCC8	ENSGALG00000006172	-2.11308	1.80075	2.28376e-07	4.09116e-06
RAPGEF1	ENSGALG00000003712	0.905326	6.89107	2.31213e-07	4.13764e-06
EFR3B	ENSGALG00000016605	1.06187	5.80729	2.33488e-07	4.174e-06
DRD3	ENSGALG00000015117	1.57534	2.66572	2.35131e-07	4.19898e-06
CFAP52	ENSGALG00000001261	2.39325	1.03167	2.36531e-07	4.21958e-06
KIAA0408	ENSGALG00000014827	0.780342	8.10542	2.37695e-07	4.23592e-06
DNAL1	ENSGALG00000028568	1.19826	3.29666	2.39138e-07	4.25721e-06
PACSIN2	ENSGALG00000014159	-0.934394	4.24074	2.46769e-07	4.38848e-06
BPIFB7	ENSGALG00000006666	1.8943	1.53067	2.49095e-07	4.42525e-06
F3	ENSGALG00000005619	-2.44717	-1.10116	2.50484e-07	4.44531e-06
GAS6	ENSGALG00000016820	-1.76651	1.6459	2.52266e-07	4.4723e-06
PTPRF	ENSGALG00000010053	0.921563	8.82407	2.56338e-07	4.53782e-06
LZTS1	ENSGALG00000001727	1.13548	6.87584	2.56493e-07	4.53782e-06
PLEKHH2	ENSGALG00000009947	-1.28916	2.84965	2.57693e-07	4.55435e-06
CDH1	ENSGALG00000000608	-1.75714	1.46324	2.59094e-07	4.57439e-06
SMARCD2	ENSGALG00000000363	1.01608	8.99479	2.61322e-07	4.60897e-06
MCF2	ENSGALG00000006562	1.69026	4.0156	2.67068e-07	4.70546e-06
LIMCH1	ENSGALG00000014258	1.0379	4.53061	2.77345e-07	4.88041e-06
F2RL2	ENSGALG00000023379	-3.20976	-0.502939	2.77568e-07	4.88041e-06
ADAMTS6	ENSGALG00000014751	-1.4862	3.48045	2.8098e-07	4.93533e-06
SDK2	ENSGALG00000004464	1.02098	8.38682	2.81553e-07	4.94032e-06
TRIM9	ENSGALG00000012367	0.904419	7.19603	2.84351e-07	4.98431e-06
NELL1	ENSGALG00000003777	-1.19258	4.31758	2.86607e-07	5.0187e-06
LY6E	ENSGALG00000016152	-0.991259	4.59083	2.9081e-07	5.08709e-06
ELMOD1	ENSGALG00000017169	-1.69564	1.2076	2.92473e-07	5.11096e-06
EN2	ENSGALG00000023430	8.40567	-0.457831	2.92865e-07	5.11258e-06
TPM4	ENSGALG00000002563	-0.863987	5.64472	2.96755e-07	5.17522e-06
PPAP2C	ENSGALG00000026834	-1.19053	2.6535	3.04309e-07	5.29835e-06
CPM	ENSGALG00000009945	-2.23809	0.166046	3.04435e-07	5.29835e-06
MICALL1	ENSGALG00000012265	0.729039	7.28934	3.04863e-07	5.3004e-06
ADAMTS1	ENSGALG00000015792	0.979379	5.28057	3.11125e-07	5.40379e-06
BPIFB6	ENSGALG00000006674	1.25123	3.52531	3.11559e-07	5.40583e-06
ENSGALG00000027002	ENSGALG00000027002	2.52571	2.85048	3.14294e-07	5.44777e-06
RASL11A	ENSGALG00000017099	2.38319	4.23479	3.16593e-07	5.48206e-06
SPNS2	ENSGALG00000001387	2.09017	0.549751	3.18895e-07	5.51633e-06
CCDC85A	ENSGALG00000007889	-1.61345	2.42322	3.20137e-07	5.53223e-06
NLGN1	ENSGALG00000009131	-1.24483	2.77159	3.23695e-07	5.58807e-06
C20orf194	ENSGALG00000016026	1.20766	8.02318	3.27797e-07	5.65317e-06
RPL14	ENSGALG00000011523	0.952914	10.0187	3.35944e-07	5.78785e-06
CKI	ENSGALG00000002022	-1.14837	3.78448	3.39199e-07	5.83804e-06
NECAB3	ENSGALG00000003065	1.02798	4.25226	3.42215e-07	5.87814e-06
RAPSN	ENSGALG00000008100	1.43659	2.43445	3.42216e-07	5.87814e-06
COL9A1	ENSGALG00000015970	1.7104	1.64339	3.44608e-07	5.91329e-06
CITED4	ENSGALG00000000678	1.05816	7.73963	3.53747e-07	6.06403e-06
ERCC6	ENSGALG00000006254	1.06254	6.0484	3.55752e-07	6.0923e-06
SCARA5	ENSGALG00000016580	-1.41368	2.76643	3.64665e-07	6.23869e-06
C20orf27	ENSGALG00000027725	0.81352	6.97546	3.66377e-07	6.26171e-06
CBFA2T2	ENSGALG00000003096	1.10441	7.45361	3.69808e-07	6.31405e-06
KCNK10	ENSGALG00000010598	-0.894165	5.98138	3.74268e-07	6.37812e-06
PAK4	ENSGALG00000014303	0.883222	5.85269	3.74306e-07	6.37812e-06
AQP3	ENSGALG00000002452	-2.55932	-1.12438	3.75814e-07	6.39744e-06
STK24	ENSGALG00000016885	-0.968203	4.34115	3.79314e-07	6.45059e-06
FBXL20	ENSGALG00000001682	0.86692	4.30451	3.85471e-07	6.5488e-06
TPD52	ENSGALG00000015744	-0.772364	5.57419	3.87168e-07	6.57111e-06
SRRM3	ENSGALG00000001932	0.859903	6.44718	3.88571e-07	6.58838e-06
PICK1	ENSGALG00000019313	0.685972	5.67914	3.92033e-07	6.64049e-06
OAF	ENSGALG00000006715	1.03084	5.92184	3.98855e-07	6.74937e-06
KIF21A	ENSGALG00000007098	-1.2596	7.07227	4.15871e-07	7.03036e-06
TNS4	ENSGALG00000028308	-2.25548	-0.819629	4.19364e-07	7.0824e-06
ADD3	ENSGALG00000008542	-0.885419	5.37396	4.25658e-07	7.18162e-06
CASR	ENSGALG00000014407	-2.15066	1.30152	4.35667e-07	7.34324e-06
PLEKHN1	ENSGALG00000002121	-4.8708	-2.50161	4.45304e-07	7.49828e-06
ZADH2	ENSGALG00000022882	-0.752802	5.34029	4.52763e-07	7.61639e-06
CABLES1	ENSGALG00000014998	0.948403	4.58211	4.57844e-07	7.69429e-06
ENSGALG00000005107	ENSGALG00000005107	0.986987	8.57597	4.61547e-07	7.74891e-06
CTGF	ENSGALG00000002909	-1.86771	2.89444	4.6304e-07	7.76299e-06
PLEKHD1	ENSGALG00000009431	1.34542	4.23287	4.63293e-07	7.76299e-06
CALB1	ENSGALG00000015914	-2.11971	1.17179	4.67395e-07	7.82405e-06
CDH3	ENSGALG00000026291	-1.10998	5.82984	4.67851e-07	7.82405e-06
SIPA1L1	ENSGALG00000009381	0.797697	6.88795	4.88069e-07	8.15418e-06
SMPDL3A	ENSGALG00000014864	-1.7811	0.889659	4.92614e-07	8.22209e-06
CNTNAP1	ENSGALG00000003123	-1.33189	2.769	4.93408e-07	8.22731e-06
CACNA1E	ENSGALG00000003833	1.01081	9.03906	5.0585e-07	8.42657e-06
EP3	ENSGALG00000023142	-1.49923	2.21853	5.13919e-07	8.55266e-06
ENSGALG00000011926	ENSGALG00000011926	-4.14393	-1.89107	5.26139e-07	8.74751e-06
SLC44A3	ENSGALG00000005610	-1.93453	-0.479429	5.27666e-07	8.76438e-06
TMEM106C	ENSGALG00000013588	0.998561	3.78469	5.33311e-07	8.8428e-06
DLL1	ENSGALG00000011182	0.97758	5.57139	5.33421e-07	8.8428e-06
AEBP1	ENSGALG00000026047	-1.49694	3.38083	5.36228e-07	8.88073e-06
LAMP5	ENSGALG00000008918	-1.55418	0.59379	5.42065e-07	8.96871e-06
ELMO1	ENSGALG00000012093	0.80964	6.59531	5.51473e-07	9.11555e-06
NAV3	ENSGALG00000010311	1.04624	5.88444	5.57785e-07	9.21099e-06
C11orf87	ENSGALG00000017155	-1.2762	3.83887	5.6138e-07	9.26141e-06
CTTNBP2NL	ENSGALG00000026182	0.814957	7.15338	5.70874e-07	9.40897e-06
SNAP91	ENSGALG00000015846	1.45698	5.71918	5.76146e-07	9.48672e-06
PLCB4	ENSGALG00000008907	-0.991176	4.32489	5.79352e-07	9.53034e-06
ARHGAP28	ENSGALG00000014758	-1.2666	6.41088	5.87132e-07	9.64904e-06
YPEL1	ENSGALG00000028801	-1.08015	3.88543	6.00539e-07	9.85991e-06
XYLT1	ENSGALG00000006757	-1.15407	3.48461	6.18335e-07	1.01424e-05
KCTD12	ENSGALG00000009628	1.57592	2.26337	6.22111e-07	1.01945e-05
CFAP45	ENSGALG00000014229	1.47703	1.56312	6.34072e-07	1.03806e-05
LAMA3	ENSGALG00000015056	-1.82851	0.460516	6.37688e-07	1.04298e-05
CBX2	ENSGALG00000023338	0.65381	7.27453	6.46424e-07	1.05626e-05
TMC3	ENSGALG00000006376	-1.81508	1.38281	6.49275e-07	1.0599e-05
GRB7	ENSGALG00000028806	-2.84722	-0.196084	6.57333e-07	1.07166e-05
SPINK7	ENSGALG00000003512	-3.49999	-1.49791	6.57728e-07	1.07166e-05
KIT	ENSGALG00000013925	-1.84931	1.22325	6.58385e-07	1.07171e-05
GSE1	ENSGALG00000014284	0.991335	9.26476	6.6496e-07	1.08138e-05
ENSGALG00000002252	ENSGALG00000002252	2.22564	1.31909	6.68321e-07	1.08582e-05
NR2F1	ENSGALG00000027907	-1.4076	6.74925	6.79854e-07	1.1035e-05
MUC16	ENSGALG00000001414	-4.49936	-1.87121	6.97999e-07	1.13188e-05
SYTL4	ENSGALG00000006786	-1.12407	2.83715	7.04131e-07	1.14075e-05
CCL19	ENSGALG00000028256	3.3311	-0.840962	7.08934e-07	1.14744e-05
NAALAD2	ENSGALG00000019054	-2.3736	-0.3733	7.39049e-07	1.19505e-05
MUL1	ENSGALG00000027021	0.932017	4.64404	7.56953e-07	1.22285e-05
GnRH-I	ENSGALG00000000277	3.98277	-1.33897	7.57677e-07	1.22286e-05
ADCY7	ENSGALG00000003837	-1.91474	3.49704	7.60907e-07	1.22692e-05
MADH2	ENSGALG00000014697	0.849538	6.68263	7.69463e-07	1.23955e-05
ADAMTSL1	ENSGALG00000020554	1.2692	5.94836	8.01852e-07	1.28938e-05
NOC4L	ENSGALG00000002272	1.52523	8.35427	8.01904e-07	1.28938e-05
TMEM204	ENSGALG00000029047	-2.29435	4.45191	8.16599e-07	1.31177e-05
ADRA2A	ENSGALG00000023521	-1.08759	5.65571	8.2275e-07	1.32041e-05
FAM110C	ENSGALG00000016361	2.42581	0.606674	8.35134e-07	1.33903e-05
RIN3	ENSGALG00000010806	-1.59527	0.964671	8.36923e-07	1.34064e-05
PLAT	ENSGALG00000003709	1.7061	4.40217	8.54107e-07	1.36689e-05
ENSGALG00000011450	ENSGALG00000011450	-4.01031	-1.99268	8.68005e-07	1.38784e-05
CD5	ENSGALG00000005192	1.99197	1.43361	8.9807e-07	1.43456e-05
heme	ENSGALG00000005069	-2.10783	1.05095	9.3491e-07	1.49202e-05
ENSGALG00000003345	ENSGALG00000003345	-1.01996	7.2278	9.54292e-07	1.52153e-05
LRRK1	ENSGALG00000007141	2.24234	5.085	9.5545e-07	1.52196e-05
MEGF6	ENSGALG00000001040	-1.53165	0.690979	9.59923e-07	1.52766e-05
NR5A2	ENSGALG00000002182	2.40627	0.389793	9.65657e-07	1.53536e-05
DNM1	ENSGALG00000004852	-1.07206	5.1606	9.69446e-07	1.53995e-05
ILVBL	ENSGALG00000027150	1.28875	5.64821	9.83802e-07	1.56131e-05
STAB2	ENSGALG00000012751	-2.988	-1.54514	1.00724e-06	1.59702e-05
CDH8	ENSGALG00000005319	-3.06745	0.0306672	1.02352e-06	1.62134e-05
CSTB	ENSGALG00000014410	-0.887778	3.75057	1.06085e-06	1.67891e-05
PRICKLE2	ENSGALG00000007332	-1.06109	4.49041	1.06502e-06	1.68396e-05
P4HA2	ENSGALG00000006677	-0.9669	3.92023	1.08436e-06	1.71295e-05
CNTF	ENSGALG00000026207	1.33116	3.22087	1.08833e-06	1.71764e-05
NFATC1	ENSGALG00000012654	-2.13926	-1.01448	1.09444e-06	1.72568e-05
NR6A1	ENSGALG00000001073	0.952827	6.69381	1.10032e-06	1.73336e-05
NHS	ENSGALG00000016543	-1.74767	3.01192	1.10868e-06	1.74492e-05
DBNDD1	ENSGALG00000000528	0.870483	5.21217	1.12325e-06	1.76622e-05
DACH1	ENSGALG00000016933	-0.958389	6.88174	1.13218e-06	1.77863e-05
VWA1	ENSGALG00000001527	2.29748	2.82251	1.16585e-06	1.82985e-05
FOS	ENSGALG00000028037	-1.55492	3.99068	1.1786e-06	1.84816e-05
FBLN5	ENSGALG00000010747	-3.03231	-0.631688	1.18001e-06	1.84868e-05
ENSGALG00000029174	ENSGALG00000029174	0.901722	8.88834	1.20981e-06	1.89363e-05
C2orf40	ENSGALG00000016800	-1.50008	2.11006	1.23922e-06	1.93789e-05
FCRL2	ENSGALG00000010507	1.05169	5.03142	1.28558e-06	2.00856e-05
SNX25	ENSGALG00000010610	-1.21458	2.99557	1.28776e-06	2.01012e-05
ENSGALG00000011172	ENSGALG00000011172	0.76309	8.96257	1.30381e-06	2.03333e-05
C3H6ORF154	ENSGALG00000010382	1.12792	2.93382	1.3293e-06	2.07119e-05
SULT1E1	ENSGALG00000011812	-2.61708	-0.634117	1.35095e-06	2.103e-05
PRPSAP1	ENSGALG00000021539	0.696912	6.25529	1.35295e-06	2.10421e-05
PTPRD	ENSGALG00000015058	1.04389	4.86065	1.35849e-06	2.1109e-05
GAS2L3	ENSGALG00000028373	1.0351	4.71111	1.36299e-06	2.11597e-05
C4orf19	ENSGALG00000027885	-2.93861	-0.327642	1.38798e-06	2.15281e-05
ENSGALG00000025921	ENSGALG00000025921	2.14824	-0.380101	1.39551e-06	2.16254e-05
ANXA5	ENSGALG00000011885	-1.00234	4.07423	1.40807e-06	2.18003e-05
ENSGALG00000003693	ENSGALG00000003693	0.83463	8.15183	1.41639e-06	2.19091e-05
NXNL1	ENSGALG00000013305	-1.98386	0.232343	1.42682e-06	2.20506e-05
CDKN1B	ENSGALG00000022980	0.716845	7.58596	1.44417e-06	2.22987e-05
LRRC55	ENSGALG00000029130	1.11686	4.38741	1.45313e-06	2.24074e-05
PPP1R1C	ENSGALG00000008896	1.11364	5.42557	1.45383e-06	2.24074e-05
FBP1	ENSGALG00000012613	-1.83855	-0.541979	1.4696e-06	2.263e-05
FAM162A	ENSGALG00000007378	-0.91025	3.71218	1.47258e-06	2.26556e-05
SNED1	ENSGALG00000006039	-0.874366	6.79246	1.47655e-06	2.26962e-05
F	ENSGALG00000007973	1.01758	8.81047	1.4789e-06	2.27119e-05
KCNG1	ENSGALG00000007980	-2.52269	-0.295737	1.48458e-06	2.27787e-05
TSPAN13	ENSGALG00000027240	-0.804767	6.18191	1.50396e-06	2.30553e-05
TACR3	ENSGALG00000010596	-2.61968	-1.06675	1.51648e-06	2.32265e-05
ZHX2	ENSGALG00000016390	0.845874	4.39749	1.55015e-06	2.37081e-05
USP44	ENSGALG00000011400	-0.797976	4.03534	1.5507e-06	2.37081e-05
Drg11	ENSGALG00000026017	2.30029	7.23362	1.55346e-06	2.37291e-05
ENSGALG00000000720	ENSGALG00000000720	1.62169	1.99598	1.61864e-06	2.47026e-05
GEM	ENSGALG00000015954	-4.03839	-2.42547	1.66008e-06	2.53126e-05
OSBPL6	ENSGALG00000009172	-0.958962	5.68377	1.6672e-06	2.53764e-05
ENSGALG00000028602	ENSGALG00000028602	1.2532	7.00856	1.66723e-06	2.53764e-05
NLGN3	ENSGALG00000005553	-0.848807	5.66551	1.66887e-06	2.53787e-05
ACSS3	ENSGALG00000010940	-1.90013	0.140775	1.70726e-06	2.59395e-05
ELOVL6	ENSGALG00000012131	-1.26778	3.21151	1.72483e-06	2.61831e-05
SCN10A	ENSGALG00000006072	3.05238	1.08021	1.73727e-06	2.63486e-05
TRMT10B	ENSGALG00000029118	0.80584	6.1796	1.74161e-06	2.6391e-05
PRDM14	ENSGALG00000022809	4.575	0.551897	1.76695e-06	2.67514e-05
ENSGALG00000026388	ENSGALG00000026388	-1.82774	1.0745	1.78239e-06	2.69612e-05
HEXA	ENSGALG00000001937	0.807489	4.43963	1.80354e-06	2.72571e-05
NFIC	ENSGALG00000028903	-1.25661	3.95509	1.82015e-06	2.74837e-05
TRIL	ENSGALG00000011145	-1.13624	3.58477	1.829e-06	2.7593e-05
EVA1A	ENSGALG00000026941	-1.57986	1.654	1.84074e-06	2.77427e-05
ETS1	ENSGALG00000001143	-1.88484	4.8831	1.84216e-06	2.77427e-05
AFF2	ENSGALG00000009168	-1.14923	4.06307	1.86997e-06	2.81367e-05
ATCAY	ENSGALG00000001812	-0.920489	6.39151	1.89198e-06	2.84429e-05
ENSGALG00000021525	ENSGALG00000021525	1.74257	2.68699	1.90808e-06	2.86597e-05
ENSGALG00000027090	ENSGALG00000027090	-3.05707	-1.47296	1.94263e-06	2.9153e-05
PRKX	ENSGALG00000016629	-0.792124	4.9191	1.97665e-06	2.96376e-05
ZNF385D	ENSGALG00000011283	-1.678	3.66741	2.03021e-06	3.04141e-05
PROS1	ENSGALG00000015409	-0.865622	4.47756	2.0716e-06	3.10069e-05
CARHSP1	ENSGALG00000026113	-1.14151	3.16836	2.14276e-06	3.2044e-05
cKv6.3	ENSGALG00000005502	-1.91663	0.0052573	2.17849e-06	3.25499e-05
ENSGALG00000007472	ENSGALG00000007472	-3.19738	-1.54267	2.18238e-06	3.25795e-05
CYP1B1	ENSGALG00000025822	-1.53244	2.0956	2.24379e-06	3.34672e-05
CTBP1	ENSGALG00000015718	0.757824	8.33444	2.25078e-06	3.35421e-05
C17H9ORF7	ENSGALG00000026576	-0.8553	6.14471	2.25328e-06	3.35501e-05
EMX2	ENSGALG00000009302	-2.64825	-0.141012	2.26811e-06	3.37416e-05
SERHL2	ENSGALG00000011867	-1.28492	2.39074	2.28627e-06	3.39823e-05
SP5	ENSGALG00000027511	2.47971	0.443056	2.29627e-06	3.41013e-05
SPHKAP	ENSGALG00000002974	3.27949	-0.33378	2.33352e-06	3.46243e-05
ENSGALG00000028895	ENSGALG00000028895	-1.43676	2.99083	2.33761e-06	3.46549e-05
SNRK	ENSGALG00000011517	1.35484	6.75701	2.34382e-06	3.4717e-05
CCDC170	ENSGALG00000012971	-2.5281	-1.20976	2.38391e-06	3.52803e-05
OSBPL8	ENSGALG00000010246	0.82748	9.42423	2.40276e-06	3.55285e-05
TNNT3	ENSGALG00000006572	2.08861	6.66079	2.41537e-06	3.56841e-05
ITIH5	ENSGALG00000006891	2.25859	0.863853	2.46725e-06	3.64191e-05
ENSGALG00000020899	ENSGALG00000020899	-2.45896	-0.715887	2.48082e-06	3.65879e-05
CACHD1	ENSGALG00000011024	-0.929394	6.59176	2.54411e-06	3.74889e-05
LRRC8D	ENSGALG00000020805	-0.959884	3.43502	2.57609e-06	3.79275e-05
UBE2O	ENSGALG00000001971	0.734945	8.27213	2.58508e-06	3.80272e-05
BDH1	ENSGALG00000006947	-0.728754	6.83657	2.58866e-06	3.8047e-05
MRPS25	ENSGALG00000008506	-0.872345	6.78264	2.60604e-06	3.82697e-05
CNRIP1	ENSGALG00000008757	-0.668031	6.62556	2.61434e-06	3.83586e-05
TTC12	ENSGALG00000007833	1.19952	2.96864	2.62937e-06	3.85339e-05
ATHL1	ENSGALG00000004234	-1.04213	2.61022	2.63079e-06	3.85339e-05
VAV2	ENSGALG00000002699	0.709175	8.11795	2.63828e-06	3.86105e-05
OSR2	ENSGALG00000016016	-2.62392	1.59855	2.64322e-06	3.86498e-05
ENSGALG00000003203	ENSGALG00000003203	0.927328	7.74612	2.66587e-06	3.89476e-05
PCBP4	ENSGALG00000026397	0.654951	7.54237	2.8074e-06	4.09804e-05
PI15	ENSGALG00000015659	-3.57954	-1.80209	2.91277e-06	4.24822e-05
SPECC1	ENSGALG00000004400	-1.12549	3.3905	2.92821e-06	4.26711e-05
ENSGALG00000025939	ENSGALG00000025939	-2.24563	4.18145	2.93433e-06	4.27141e-05
HOXA2	ENSGALG00000011053	-2.22399	5.77942	2.93751e-06	4.27141e-05
ENSGALG00000019672	ENSGALG00000019672	1.9049	1.06894	2.93865e-06	4.27141e-05
VRTN	ENSGALG00000010232	-1.64999	2.23844	2.97051e-06	4.31405e-05
MPZL3	ENSGALG00000021271	-1.0301	3.23608	3.02189e-06	4.38495e-05
LAMC3	ENSGALG00000003852	2.04259	3.53559	3.1298e-06	4.53767e-05
DGKI	ENSGALG00000012890	-1.11651	3.33142	3.22059e-06	4.66535e-05
DUSP1	ENSGALG00000003706	-1.08921	3.59739	3.23546e-06	4.68293e-05
CDC42EP1	ENSGALG00000026968	-1.26825	2.25455	3.26205e-06	4.71743e-05
FAM189A1	ENSGALG00000003944	-1.0125	3.66459	3.26493e-06	4.7176e-05
C9orf89	ENSGALG00000026154	-1.18143	2.35608	3.3007e-06	4.76496e-05
FAM196A	ENSGALG00000013934	-2.0755	-0.0478041	3.30327e-06	4.76496e-05
FAM131B	ENSGALG00000014689	-1.34151	1.52496	3.30825e-06	4.76811e-05
NIPAL4	ENSGALG00000003761	0.673731	6.72673	3.32646e-06	4.79032e-05
DNER	ENSGALG00000002958	-1.94182	2.76616	3.33749e-06	4.80217e-05
DLX3	ENSGALG00000027677	-1.74635	1.03302	3.43935e-06	4.94458e-05
HEATR5A	ENSGALG00000009972	0.827219	6.1097	3.44981e-06	4.95545e-05
RAP1GAP	ENSGALG00000014701	1.18265	2.83835	3.53739e-06	5.07698e-05
2008-09-01	ENSGALG00000006903	-0.851465	4.15096	3.54475e-06	5.08329e-05
GluR1/A	ENSGALG00000004083	-1.90356	3.76221	3.55084e-06	5.08776e-05
ADRA1D	ENSGALG00000015974	-2.5125	-0.699646	3.5654e-06	5.10435e-05
SLC6A9	ENSGALG00000010098	-0.930844	3.95357	3.60104e-06	5.15105e-05
CEP162	ENSGALG00000015836	0.742104	4.88006	3.60478e-06	5.15209e-05
AK5	ENSGALG00000009005	-1.94913	-0.382536	3.60889e-06	5.15367e-05
TNS3	ENSGALG00000012447	-1.14208	4.27911	3.68968e-06	5.26464e-05
ENSGALG00000017013	ENSGALG00000017013	1.3238	1.62913	3.69777e-06	5.27179e-05
CRHR2	ENSGALG00000005657	-2.04255	1.61545	3.71355e-06	5.28988e-05
ENSGALG00000013270	ENSGALG00000013270	4.41169	-2.27182	3.72943e-06	5.30808e-05
EN1	ENSGALG00000025740	4.12974	2.06252	3.77313e-06	5.36581e-05
PENK	ENSGALG00000015419	1.48004	4.65066	3.77944e-06	5.37033e-05
RGS22	ENSGALG00000027443	-4.8708	-2.6073	3.79989e-06	5.39489e-05
MMP28	ENSGALG00000002081	1.44278	4.37823	3.80402e-06	5.39629e-05
EPB41	ENSGALG00000001329	0.766762	8.39805	3.81827e-06	5.41201e-05
PREP2	ENSGALG00000000316	0.991936	3.41632	3.83562e-06	5.43115e-05
ENSGALG00000028533	ENSGALG00000028533	-1.53923	1.777	3.83812e-06	5.43115e-05
hairy1	ENSGALG00000002055	-1.2494	4.05565	3.86591e-06	5.46594e-05
ADGRA1	ENSGALG00000007045	-2.55969	-0.639268	3.92404e-06	5.54355e-05
TLR1LA	ENSGALG00000017485	-2.27807	-1.47923	4.07101e-06	5.74643e-05
TTBK2	ENSGALG00000009176	0.731008	5.27711	4.13224e-06	5.82807e-05
TBC1D24	ENSGALG00000009217	-0.883473	4.04456	4.15198e-06	5.85108e-05
MARVELD3	ENSGALG00000012886	-2.43383	-0.814112	4.18334e-06	5.89042e-05
WNT16	ENSGALG00000028069	-1.73618	1.09043	4.25649e-06	5.98402e-05
DNAJB13	ENSGALG00000017317	1.92585	0.175241	4.25681e-06	5.98402e-05
FAK	ENSGALG00000016171	0.723719	9.41581	4.28666e-06	6.02103e-05
HS3ST6	ENSGALG00000005413	-1.4685	1.42367	4.37609e-06	6.1416e-05
HES5	ENSGALG00000001141	2.44094	2.89999	4.39082e-06	6.15723e-05
ABLIM2	ENSGALG00000015559	-1.57599	0.715593	4.42894e-06	6.2056e-05
SEMA4G	ENSGALG00000026957	0.994642	4.6398	4.48702e-06	6.28183e-05
HMX1	ENSGALG00000015600	1.63793	5.21641	4.53734e-06	6.34708e-05
ANGPTL4	ENSGALG00000000619	0.941429	6.59356	4.57906e-06	6.40021e-05
ENSGALG00000001035	ENSGALG00000001035	1.60808	0.629295	4.59299e-06	6.41444e-05
Edar	ENSGALG00000016809	-6.95729	-2.83446	4.64511e-06	6.48004e-05
ALK	ENSGALG00000009034	-1.65408	1.90931	4.64754e-06	6.48004e-05
CLIC6	ENSGALG00000016020	-3.38681	-1.79596	4.66757e-06	6.50267e-05
CA8	ENSGALG00000015454	-1.9268	-0.0786608	4.72717e-06	6.57682e-05
ENSGALG00000028418	ENSGALG00000028418	1.27165	3.90739	4.72849e-06	6.57682e-05
ENSGALG00000003670	ENSGALG00000003670	-1.25687	3.95312	4.79358e-06	6.65854e-05
Dach2	ENSGALG00000006886	0.930397	4.71363	4.79502e-06	6.65854e-05
ENSGALG00000006582	ENSGALG00000006582	-2.59424	0.34097	4.82344e-06	6.69257e-05
HOXA7	ENSGALG00000026240	-7.00934	-2.66021	4.83929e-06	6.70912e-05
GRHPR	ENSGALG00000005423	-1.12719	2.35575	4.86735e-06	6.74257e-05
ELAVL2	ENSGALG00000015799	-0.64444	8.01761	4.88762e-06	6.76516e-05
chunk-1	ENSGALG00000013008	2.12524	1.92663	4.948e-06	6.8432e-05
ENSGALG00000027778	ENSGALG00000027778	-1.37746	0.883604	4.99402e-06	6.90127e-05
TRAF3IP2	ENSGALG00000015026	-1.34108	2.3564	5.01089e-06	6.91899e-05
FHL3	ENSGALG00000001516	-0.618228	5.89999	5.06497e-06	6.9858e-05
MYO9A	ENSGALG00000002078	1.07188	9.54682	5.06744e-06	6.9858e-05
HCN2	ENSGALG00000001342	0.890627	5.82309	5.0933e-06	7.0158e-05
MFAP5	ENSGALG00000027471	-1.00462	3.65628	5.11038e-06	7.03366e-05
SGK1	ENSGALG00000013971	-1.52428	2.36185	5.15132e-06	7.0843e-05
PLEK	ENSGALG00000008756	-1.40599	1.17816	5.3245e-06	7.31659e-05
GALNT3	ENSGALG00000010960	-1.50704	1.80199	5.329e-06	7.3169e-05
DIXDC1	ENSGALG00000007929	0.755245	6.56357	5.3817e-06	7.38333e-05
ENSGALG00000001138	ENSGALG00000001138	-1.85151	3.58167	5.55082e-06	7.60924e-05
vimentin	ENSGALG00000008677	-1.05374	8.90768	5.59987e-06	7.67035e-05
ENSGALG00000021171	ENSGALG00000021171	1.35083	2.00777	5.68162e-06	7.77609e-05
C2H3ORF39	ENSGALG00000011518	0.875396	5.83426	5.87435e-06	8.03344e-05
ECEL1	ENSGALG00000007875	0.978753	5.48298	6.12906e-06	8.37507e-05
OLFML1	ENSGALG00000027184	-4.5392	-2.82207	6.30493e-06	8.60852e-05
PKHD1	ENSGALG00000016679	-2.14442	0.605942	6.35092e-06	8.66439e-05
ZIC2	ENSGALG00000026237	2.63924	1.60468	6.36001e-06	8.66988e-05
EMP2	ENSGALG00000027058	-1.25181	2.04364	6.42439e-06	8.75067e-05
LRRC8C	ENSGALG00000006170	-1.26454	2.18369	6.45838e-06	8.78997e-05
SEC24D	ENSGALG00000011998	-1.19311	1.7449	6.56131e-06	8.92297e-05
LBH	ENSGALG00000009052	-0.948273	4.65948	6.64511e-06	9.02975e-05
Emx1	ENSGALG00000016095	-2.49663	1.433	6.65752e-06	9.03943e-05
SLC6A12	ENSGALG00000019290	2.92107	-0.610706	6.66796e-06	9.04643e-05
PNAT10	ENSGALG00000005474	-1.97272	0.315531	6.70018e-06	9.08294e-05
ATP2B2	ENSGALG00000004829	1.04411	5.03057	6.71123e-06	9.09072e-05
CDH6	ENSGALG00000012917	-1.51927	1.66755	6.76079e-06	9.1506e-05
ENSGALG00000015554	ENSGALG00000015554	-1.75518	0.104944	6.80426e-06	9.19827e-05
ERO1L	ENSGALG00000012404	-1.20299	2.0672	6.80676e-06	9.19827e-05
WDR91	ENSGALG00000011724	0.58794	6.8924	6.85742e-06	9.25941e-05
RGL1	ENSGALG00000004728	-1.00475	4.05875	6.87465e-06	9.27535e-05
NFIX	ENSGALG00000027938	-1.15639	3.40474	6.97807e-06	9.40747e-05
ZNF469	ENSGALG00000026534	1.66662	4.86065	6.98544e-06	9.41e-05
SMARCC1	ENSGALG00000005048	0.545134	9.82137	7.09135e-06	9.54194e-05
GABRR2	ENSGALG00000015776	2.76361	-0.00472928	7.09454e-06	9.54194e-05
ApoD	ENSGALG00000006995	-2.59397	-1.17463	7.12157e-06	9.57076e-05
STK36	ENSGALG00000011371	0.981351	3.96182	7.14186e-06	9.58924e-05
Six2	ENSGALG00000023303	-2.02656	5.54919	7.14653e-06	9.58924e-05
HMGCLL1	ENSGALG00000016294	-2.18465	-0.102719	7.16646e-06	9.60845e-05
P2RX5	ENSGALG00000004613	1.16699	3.79667	7.261e-06	9.72758e-05
SCN3A	ENSGALG00000011040	3.47889	4.82953	7.29806e-06	9.76289e-05
OAZ2	ENSGALG00000002352	0.714199	7.64452	7.29877e-06	9.76289e-05
TRIM24	ENSGALG00000012823	-0.867253	4.70875	7.30668e-06	9.76584e-05
AS3MT	ENSGALG00000008133	-1.20461	1.80583	7.40616e-06	9.89107e-05
SPIRE2	ENSGALG00000000521	0.65818	7.97523	7.41744e-06	9.8984e-05
SPRY2	ENSGALG00000016906	-0.968971	3.3755	7.47734e-06	9.97056e-05
EFHD1	ENSGALG00000001428	-1.33588	2.12448	7.49288e-06	9.98351e-05
ROR1	ENSGALG00000011019	-1.09497	4.33905	7.76585e-06	0.000103392
ENSGALG00000003433	ENSGALG00000003433	-4.71451	-2.72471	7.98902e-06	0.00010628
ENSGALG00000021375	ENSGALG00000021375	-1.43655	1.46343	8.07132e-06	0.000107291
PERP	ENSGALG00000027536	-2.09983	-0.378792	8.09642e-06	0.000107542
ZCCHC24	ENSGALG00000026864	-1.48951	1.38923	8.19485e-06	0.000108765
RDH10	ENSGALG00000026505	-1.27078	2.87848	8.26511e-06	0.000109612
TJAP1	ENSGALG00000010385	0.881784	4.39515	8.28112e-06	0.000109739
INPP5D	ENSGALG00000001589	-2.62692	-0.742373	8.29496e-06	0.000109838
EPHA1	ENSGALG00000014687	-3.07012	-1.61034	8.37169e-06	0.000110768
ENSGALG00000027626	ENSGALG00000027626	-3.25801	-1.01768	8.60252e-06	0.000113734
DSE	ENSGALG00000014963	-1.09179	2.91554	8.70118e-06	0.00011495
ENSGALG00000007855	ENSGALG00000007855	-2.24623	-1.18515	8.73026e-06	0.000115245
IGFBP5	ENSGALG00000011468	-1.5414	2.51897	8.80321e-06	0.000116118
DSG2	ENSGALG00000015142	-1.81616	1.59153	9.02662e-06	0.000118973
PLOD2	ENSGALG00000006783	-0.687299	5.95454	9.29566e-06	0.000122425
EDNRA	ENSGALG00000010013	1.20632	6.08141	9.36228e-06	0.000123208
ENSGALG00000004127	ENSGALG00000004127	-1.64982	-0.116113	9.45693e-06	0.000124358
P2RX2	ENSGALG00000007551	-2.12288	-0.322169	9.50002e-06	0.000124828
ENSGALG00000003645	ENSGALG00000003645	-0.855914	6.80702	9.59971e-06	0.000126041
SLC1A6	ENSGALG00000000558	-2.17762	-0.552627	9.70411e-06	0.000127314
CAMK1D	ENSGALG00000009866	-1.03217	5.31386	9.82163e-06	0.000128757
FSH	ENSGALG00000012140	3.05214	0.069983	9.94947e-06	0.000130333
GSTT1	ENSGALG00000006344	-2.79252	1.29805	9.97532e-06	0.000130572
RHOJ	ENSGALG00000011855	-2.56381	-1.26576	1.0038e-05	0.000131293
GLRA3	ENSGALG00000010781	3.93817	-0.602315	1.00998e-05	0.000132
BACE2	ENSGALG00000016139	-1.11811	2.1979	1.06069e-05	0.000138522
ENSGALG00000024051	ENSGALG00000024051	0.652125	5.38231	1.07797e-05	0.00014067
CPXM2	ENSGALG00000009693	-3.90129	-2.25542	1.08642e-05	0.000141665
HEG1	ENSGALG00000011813	1.00009	6.08971	1.08955e-05	0.000141964
GDI2	ENSGALG00000008169	-0.589562	9.59949	1.09158e-05	0.000142121
DOCK5	ENSGALG00000000311	-1.12511	2.98127	1.10121e-05	0.000143248
SEZ6	ENSGALG00000026431	0.775283	7.97792	1.10191e-05	0.000143248
MVB12B	ENSGALG00000000950	-0.567573	7.33963	1.11246e-05	0.00014451
ENSGALG00000025723	ENSGALG00000025723	-2.05111	-0.162015	1.11367e-05	0.000144557
CAMK2A	ENSGALG00000005621	1.5604	3.05123	1.13306e-05	0.000146962
SLC16A12	ENSGALG00000006421	-6.78882	-3.00972	1.13552e-05	0.00014717
SIK1	ENSGALG00000016200	0.712125	7.40644	1.13697e-05	0.000147247
TAL2	ENSGALG00000023114	-2.46633	-1.404	1.13849e-05	0.000147332
PGC	ENSGALG00000028489	1.44092	1.57528	1.14034e-05	0.00014746
PVRL1	ENSGALG00000006742	0.647133	7.50006	1.15237e-05	0.000148871
ENSGALG00000020458	ENSGALG00000020458	-2.1099	2.52053	1.15299e-05	0.000148871
AMY2A	ENSGALG00000001880	-2.05493	2.16564	1.1616e-05	0.000149869
PLCH1	ENSGALG00000010312	0.787995	5.11162	1.17539e-05	0.000151534
BCAT1	ENSGALG00000013177	-1.48852	3.18549	1.1875e-05	0.00015298
C1QTNF1	ENSGALG00000027067	-1.20201	5.36579	1.18854e-05	0.000152999
ENSGALG00000021812	ENSGALG00000021812	-1.97471	1.11755	1.19386e-05	0.000153568
ENSGALG00000007645	ENSGALG00000007645	0.873004	4.32041	1.19479e-05	0.000153572
MYCL	ENSGALG00000024047	0.698298	6.55056	1.19735e-05	0.000153786
ENSGALG00000023463	ENSGALG00000023463	-1.2524	3.81252	1.20713e-05	0.000154925
AGFG1	ENSGALG00000003052	0.681133	6.27878	1.21272e-05	0.000155527
SLC37A1	ENSGALG00000016185	-1.60873	1.79413	1.21477e-05	0.000155673
CFTR	ENSGALG00000009324	2.66946	0.605331	1.21588e-05	0.000155699
NBEA	ENSGALG00000017062	-0.849664	7.43923	1.2214e-05	0.000156289
TMEM65	ENSGALG00000016339	-1.19261	3.06487	1.22379e-05	0.000156477
PDZD7	ENSGALG00000020726	1.17713	4.02651	1.22711e-05	0.000156784
C7	ENSGALG00000014835	-3.26817	-1.03955	1.23016e-05	0.000157056
XKR7	ENSGALG00000006467	0.722162	6.76584	1.23387e-05	0.000157413
MTSS1	ENSGALG00000016333	-1.21651	3.18647	1.24505e-05	0.000158721
ENSGALG00000027793	ENSGALG00000027793	-0.836213	8.01624	1.26321e-05	0.000160916
CFAP69	ENSGALG00000009026	1.1449	2.61642	1.26599e-05	0.00016115
ENSGALG00000005007	ENSGALG00000005007	3.74289	-1.61674	1.29047e-05	0.000164059
FRRS1	ENSGALG00000005418	-1.43572	0.289135	1.29076e-05	0.000164059
RASGEF1B	ENSGALG00000010903	0.875933	4.10127	1.29516e-05	0.000164496
RASSF2	ENSGALG00000000206	0.82242	6.99873	1.31182e-05	0.000166488
EEPD1	ENSGALG00000012116	0.972846	3.43552	1.32378e-05	0.00016782
PPEF1	ENSGALG00000016522	-1.49449	0.0870316	1.32446e-05	0.00016782
OTOF	ENSGALG00000016577	0.860775	5.57871	1.32526e-05	0.00016782
HPS6	ENSGALG00000020741	0.627694	6.06307	1.34177e-05	0.000169785
CELF5	ENSGALG00000026716	1.47954	4.9269	1.34692e-05	0.000170312
IL23R	ENSGALG00000011212	-1.78023	-0.187628	1.35684e-05	0.000171439
DDT	ENSGALG00000006350	-0.771118	5.35292	1.36882e-05	0.000172825
CCNG2	ENSGALG00000010347	0.684849	7.27078	1.3803e-05	0.000174146
ENSGALG00000001345	ENSGALG00000001345	1.02135	3.14915	1.39676e-05	0.000176002
COL19A1	ENSGALG00000016155	-4.91935	-2.61699	1.39707e-05	0.000176002
HOXA4	ENSGALG00000011055	-4.5392	-2.90176	1.40747e-05	0.000177182
ACSL4	ENSGALG00000008088	-1.0011	4.40113	1.43059e-05	0.000179885
KCNAB1	ENSGALG00000010269	-1.25243	3.36827	1.4311e-05	0.000179885
TRIM25	ENSGALG00000003144	-1.57799	0.421189	1.4321e-05	0.000179885
FREM2	ENSGALG00000017041	-1.42473	2.18064	1.43904e-05	0.000180625
GNAZ	ENSGALG00000006719	-0.987914	4.16488	1.44299e-05	0.000180916
LHFP	ENSGALG00000017036	-1.39449	2.52138	1.44348e-05	0.000180916
GOLIM4	ENSGALG00000009464	0.791417	5.3794	1.44964e-05	0.000181555
SERPINI1	ENSGALG00000009470	1.00485	4.40532	1.46001e-05	0.00018272
ABR	ENSGALG00000004364	0.559835	8.32305	1.46149e-05	0.000182772
EP4	ENSGALG00000014824	-2.48827	-1.11246	1.49761e-05	0.000187152
ENSGALG00000026970	ENSGALG00000026970	-1.0412	2.90999	1.50436e-05	0.000187858
PRDM5	ENSGALG00000011963	-1.8231	0.160018	1.51536e-05	0.000189094
SMAD3	ENSGALG00000007870	0.752488	5.91417	1.51662e-05	0.000189113
FAM46D	ENSGALG00000007157	2.29618	-0.890519	1.52868e-05	0.000190479
TXNRD1	ENSGALG00000012714	-0.8844	4.82331	1.53604e-05	0.000191256
SIDT1	ENSGALG00000014812	-1.93312	-0.697633	1.54973e-05	0.000192821
EGR1	ENSGALG00000007669	-1.54179	4.78333	1.56521e-05	0.000194605
NMNAT2	ENSGALG00000004642	0.793462	6.73106	1.57747e-05	0.000195987
FILIP1L	ENSGALG00000015271	-1.3426	2.24292	1.5876e-05	0.000196982
ENSGALG00000012055	ENSGALG00000012055	-1.47526	1.13012	1.5879e-05	0.000196982
ADAMTS7	ENSGALG00000008164	1.29973	3.60246	1.58894e-05	0.000196982
ENSGALG00000009044	ENSGALG00000009044	-0.652857	5.99385	1.61077e-05	0.000199544
MYO1D	ENSGALG00000000674	0.899333	4.87224	1.61587e-05	0.000200031
TRMT10A	ENSGALG00000012264	-0.818568	3.43141	1.62049e-05	0.000200458
PPP1R17	ENSGALG00000012226	1.19872	9.10359	1.62409e-05	0.000200758
BPIFB3	ENSGALG00000006662	1.01671	4.01443	1.63014e-05	0.000201361
LASP1	ENSGALG00000001648	-0.893191	5.60124	1.65266e-05	0.000203995
SOX5	ENSGALG00000013204	-0.807208	4.77256	1.66181e-05	0.000204977
PDLIM7	ENSGALG00000026159	-0.951133	5.58476	1.66495e-05	0.000205216
TTLL2	ENSGALG00000011344	-2.1709	-0.776845	1.67465e-05	0.000206263
F10	ENSGALG00000026677	-2.71303	-2.05621	1.67619e-05	0.000206304
HYDIN	ENSGALG00000002407	1.71683	3.06148	1.70952e-05	0.000210254
FBXO2	ENSGALG00000004657	-1.00425	3.20969	1.71342e-05	0.000210584
FIBCD1	ENSGALG00000003866	1.84826	3.185	1.73218e-05	0.000212736
CRYBA4	ENSGALG00000005634	1.74146	0.925837	1.73484e-05	0.00021291
TRIM35	ENSGALG00000016595	0.898593	4.61338	1.7479e-05	0.000214359
CFAP221	ENSGALG00000012100	-2.17333	-1.44109	1.75914e-05	0.000215583
NPL	ENSGALG00000004614	-2.06443	-0.547615	1.77501e-05	0.000217372
RBSN	ENSGALG00000008500	-0.723257	5.94506	1.78269e-05	0.000218157
YWHAG	ENSGALG00000017358	0.865934	8.17212	1.81176e-05	0.000221555
SERPINE2	ENSGALG00000005135	-0.778455	4.281	1.84059e-05	0.00022492
SERPINA12	ENSGALG00000028598	-4.5392	-2.90322	1.8483e-05	0.000225701
UNC79	ENSGALG00000010874	-0.98759	4.47992	1.8505e-05	0.000225808
DCDC2	ENSGALG00000012668	-1.9074	1.76575	1.85779e-05	0.000226536
FLNB	ENSGALG00000005678	-0.729517	6.5579	1.86242e-05	0.000226939
KCNQ1	ENSGALG00000006472	-1.65858	-0.313743	1.87049e-05	0.00022776
ENSGALG00000014852	ENSGALG00000014852	-0.627839	6.13237	1.87742e-05	0.000228442
MGAT4C	ENSGALG00000028360	-3.51969	-1.83474	1.8831e-05	0.00022897
M2.	ENSGALG00000004721	1.17695	2.61202	1.89355e-05	0.000230077
SYNDIG1L	ENSGALG00000010233	-1.37679	2.25598	1.91176e-05	0.000232125
RNF219	ENSGALG00000016911	0.716121	5.71215	1.92227e-05	0.000233176
NRP1	ENSGALG00000007140	-1.30483	5.72962	1.92315e-05	0.000233176
KIAA1324	ENSGALG00000026986	-0.904968	6.55885	1.92619e-05	0.00023338
HNF1B	ENSGALG00000005504	-4.60003	-2.79365	1.93206e-05	0.000233925
RNF139	ENSGALG00000016338	-0.839058	4.22652	1.97413e-05	0.00023885
TEKT1	ENSGALG00000006064	-1.29646	0.516105	1.98447e-05	0.000239931
C15orf27	ENSGALG00000002945	0.783576	6.80616	2.01471e-05	0.000243416
RAI14	ENSGALG00000003353	1.06195	4.87985	2.0186e-05	0.000243713
TMEM100	ENSGALG00000026465	1.49061	2.15054	2.02259e-05	0.000243961
EVPL	ENSGALG00000002108	-1.42216	3.93796	2.0235e-05	0.000243961
ENSGALG00000004630	ENSGALG00000004630	-1.25549	1.44303	2.02587e-05	0.000244075
C3H2ORF43	ENSGALG00000016487	-0.712323	5.53935	2.03471e-05	0.000244967
C8B	ENSGALG00000010853	1.64593	3.06985	2.0641e-05	0.000248331
PKP2	ENSGALG00000012913	-1.68641	0.127212	2.06849e-05	0.000248684
DYX1C1	ENSGALG00000004387	0.877754	3.67667	2.09554e-05	0.000251759
TBC1D1	ENSGALG00000013521	-0.869588	4.02935	2.13176e-05	0.00025593
HTR2B	ENSGALG00000007681	-1.59618	1.64499	2.15207e-05	0.000258188
DBX2	ENSGALG00000009604	-1.38491	1.42357	2.16676e-05	0.000259768
ENSGALG00000009387	ENSGALG00000009387	1.03345	5.33314	2.17564e-05	0.00026065
ENSGALG00000008061	ENSGALG00000008061	-3.33334	-0.769934	2.19711e-05	0.000263038
PVRL3	ENSGALG00000015367	-1.14848	2.51646	2.21274e-05	0.000264724
ABLIM3	ENSGALG00000002790	-1.62456	1.48021	2.21981e-05	0.000265384
ENSGALG00000007867	ENSGALG00000007867	-1.59866	0.34777	2.22699e-05	0.000266056
NCF1	ENSGALG00000001189	-1.29035	1.79383	2.26094e-05	0.000269925
TNFRSF1A	ENSGALG00000014890	-1.41678	0.848475	2.27455e-05	0.000271359
ACP2	ENSGALG00000008211	0.791708	5.39542	2.32514e-05	0.000277203
ABHD6	ENSGALG00000005696	-0.78367	4.27361	2.34713e-05	0.000279629
UXS1	ENSGALG00000016801	0.716771	5.04155	2.35199e-05	0.000280012
PTPN3	ENSGALG00000022909	-1.82015	0.38674	2.36044e-05	0.000280823
B3GALT2	ENSGALG00000002477	-1.29868	1.90952	2.36245e-05	0.000280868
FBXL7	ENSGALG00000027027	-0.769189	3.96556	2.3666e-05	0.000281166
ENSGALG00000021025	ENSGALG00000021025	-3.18231	-2.70957	2.36871e-05	0.00028122
EFEMP1	ENSGALG00000007908	-2.02673	1.5948	2.38923e-05	0.00028346
ENSGALG00000005964	ENSGALG00000005964	1.57686	1.78827	2.43236e-05	0.000288378
FAM120A	ENSGALG00000005177	-0.535685	7.34631	2.46251e-05	0.000291749
ENSGALG00000027154	ENSGALG00000027154	-1.35893	6.16516	2.52016e-05	0.000298373
SYNGR3	ENSGALG00000005589	-1.05574	3.82321	2.54766e-05	0.00030142
ARL4A	ENSGALG00000027757	1.21465	5.61633	2.56761e-05	0.00030357
DISC1	ENSGALG00000027999	-0.826811	4.22564	2.57882e-05	0.000304686
FAM47E-STBD1	ENSGALG00000027872	-1.00356	2.04568	2.58199e-05	0.000304746
CLCN2	ENSGALG00000025804	1.73346	0.425353	2.5829e-05	0.000304746
GALNS	ENSGALG00000006282	0.697032	4.7852	2.62331e-05	0.000309301
PDE11A	ENSGALG00000009215	1.3177	1.07352	2.63102e-05	0.000309997
ARHGEF10L	ENSGALG00000000449	0.659107	7.21983	2.6924e-05	0.000317011
ENSGALG00000020976	ENSGALG00000020976	-2.39379	-1.53096	2.70428e-05	0.000318086
ENSGALG00000029027	ENSGALG00000029027	-1.25369	3.22446	2.70699e-05	0.000318086
ARVCF	ENSGALG00000002040	-0.835339	6.20057	2.70711e-05	0.000318086
NXPH2	ENSGALG00000029083	-1.41148	0.994061	2.72191e-05	0.000319605
NKAIN4	ENSGALG00000005774	1.28618	3.85897	2.7515e-05	0.000322858
HMGCS1	ENSGALG00000014862	-1.02819	5.65688	2.75476e-05	0.000323018
ADRA1A	ENSGALG00000000469	-3.76595	-0.964645	2.76091e-05	0.000323518
ACKR2	ENSGALG00000005305	-3.82599	-2.79641	2.7674e-05	0.000324056
PID1	ENSGALG00000002963	-2.84566	-1.31174	2.7704e-05	0.000324158
RSPH3	ENSGALG00000013750	1.43966	0.90982	2.77205e-05	0.000324158
PKD1	ENSGALG00000005714	-0.880057	6.08072	2.78297e-05	0.000325212
PLCXD3	ENSGALG00000014845	1.19615	2.5916	2.80404e-05	0.000327451
SCRN1	ENSGALG00000011176	-0.740171	5.60747	2.80619e-05	0.000327479
CHRDL1	ENSGALG00000008072	-2.73116	-0.177	2.81888e-05	0.000328735
ZDHHC4	ENSGALG00000005905	-1.36655	0.121195	2.83182e-05	0.000330018
TMEM156	ENSGALG00000024490	4.32228	-2.27395	2.84272e-05	0.000331064
GPR142	ENSGALG00000022536	1.61477	1.07946	2.85389e-05	0.000332138
ARPP21	ENSGALG00000012046	-0.781765	6.53017	2.8895e-05	0.000336054
DTNBP1	ENSGALG00000012703	0.859689	4.01453	2.89334e-05	0.000336273
PDX1	ENSGALG00000022726	-6.59803	-3.10708	2.91085e-05	0.000338077
PHLDB2	ENSGALG00000015377	-0.661136	6.68605	2.93359e-05	0.000340488
PROM1	ENSGALG00000014496	-1.0114	2.65525	2.96739e-05	0.000344177
SS2R	ENSGALG00000004418	0.655563	8.12063	2.99621e-05	0.000347285
TESK1	ENSGALG00000027658	0.691914	5.16928	3.00315e-05	0.000347853
RPS6KC1	ENSGALG00000009796	-0.526697	6.46635	3.02518e-05	0.000350168
ABCC3	ENSGALG00000007522	0.85226	4.90786	3.04976e-05	0.000352774
SORCS3	ENSGALG00000008434	1.51906	5.27026	3.05565e-05	0.000353216
BAHCC1	ENSGALG00000026930	0.766434	9.80344	3.07105e-05	0.000354757
TUBB6	ENSGALG00000027684	-0.884584	3.6834	3.09056e-05	0.000356662
ENSGALG00000020459	ENSGALG00000020459	-1.99052	0.779583	3.09171e-05	0.000356662
LIPG	ENSGALG00000002712	-1.2489	6.09286	3.10026e-05	0.000357407
IQCJ	ENSGALG00000009580	2.40169	1.25409	3.10246e-05	0.00035742
MANSC1	ENSGALG00000014147	-1.78895	0.756478	3.12375e-05	0.00035963
ENSGALG00000006723	ENSGALG00000006723	-0.889565	6.83768	3.22498e-05	0.000371036
AVT2R	ENSGALG00000000788	2.53325	-0.224506	3.23721e-05	0.000372192
ENSGALG00000025766	ENSGALG00000025766	1.89616	0.183386	3.2513e-05	0.000373561
TMPRSS5	ENSGALG00000007340	2.93552	-0.177305	3.30199e-05	0.00037913
C2orf44	ENSGALG00000019867	0.634783	5.44603	3.33451e-05	0.000382608
KCNV1	ENSGALG00000016109	1.94923	2.50221	3.35596e-05	0.000384754
NUAK2	ENSGALG00000000680	1.46431	3.37505	3.35772e-05	0.000384754
ENSGALG00000028422	ENSGALG00000028422	-1.14449	1.89313	3.4066e-05	0.000390095
PIK3C2G	ENSGALG00000013117	-1.25599	1.69345	3.46598e-05	0.000396628
ESRRG	ENSGALG00000009645	1.92612	6.38997	3.47299e-05	0.000397165
HOXA3	ENSGALG00000011054	-6.37812	-3.33233	3.50975e-05	0.0004011
GDAP1	ENSGALG00000015658	-1.4484	1.61835	3.52521e-05	0.000402599
CYTH3	ENSGALG00000007149	-1.13197	3.30777	3.54663e-05	0.000404775
CELSR2	ENSGALG00000028616	0.701571	7.98052	3.58077e-05	0.000408399
DEPDC6	ENSGALG00000016413	-1.87815	0.455576	3.60923e-05	0.00041137
AFAP1L2	ENSGALG00000008999	1.15229	4.28303	3.613e-05	0.000411526
ENSGALG00000015542	ENSGALG00000015542	-0.967688	6.32314	3.632e-05	0.000413415
KRT8	ENSGALG00000012169	-1.18504	4.39164	3.66212e-05	0.000416566
SLC22A4	ENSGALG00000021104	-0.770046	4.11778	3.67462e-05	0.000417675
TWF2	ENSGALG00000003977	0.55387	8.03304	3.67675e-05	0.000417675
FAM135B	ENSGALG00000016197	3.04573	-1.43109	3.75201e-05	0.000425942
ENSGALG00000026090	ENSGALG00000026090	1.53344	1.4231	3.78066e-05	0.00042891
ARHGAP31	ENSGALG00000015077	-1.17199	2.62156	3.8382e-05	0.000435148
FGF7	ENSGALG00000028158	-3.18231	-0.0938055	3.84743e-05	0.000435632
UMODL1	ENSGALG00000016157	-6.37812	-3.33831	3.84756e-05	0.000435632
CORO2B	ENSGALG00000008043	0.600174	6.96511	3.87556e-05	0.000438512
ILDR1	ENSGALG00000015136	-0.717669	4.56917	3.87892e-05	0.000438602
KCNQ5	ENSGALG00000015932	-1.64155	0.361695	3.92095e-05	0.000443062
FBLIM1	ENSGALG00000003636	-0.818582	3.90227	3.99348e-05	0.00045096
C10orf76	ENSGALG00000007658	0.550355	6.33324	4.10234e-05	0.000462948
NXN	ENSGALG00000004793	0.66478	5.81086	4.15849e-05	0.000468781
CDCP1	ENSGALG00000011882	-1.80196	-0.332034	4.15951e-05	0.000468781
SYNJ2	ENSGALG00000013727	-1.64311	0.306014	4.16979e-05	0.000469629
CRB1	ENSGALG00000002287	1.57365	1.323	4.20545e-05	0.000473335
FERMT2	ENSGALG00000012425	-0.623136	6.6124	4.214e-05	0.000473984
TP63	ENSGALG00000007324	-1.09626	3.46127	4.30153e-05	0.000483512
NPC2	ENSGALG00000010237	-0.945748	4.85739	4.32983e-05	0.000486373
ENSGALG00000009041	ENSGALG00000009041	-3.0096	-0.629126	4.35258e-05	0.000488609
FRMD3	ENSGALG00000012577	-0.835784	7.48637	4.38256e-05	0.000491652
B3GAT2	ENSGALG00000015952	1.09581	4.38682	4.40466e-05	0.000493807
MSI1	ENSGALG00000007227	0.589334	6.51468	4.40906e-05	0.000493976
GALNT12	ENSGALG00000013197	1.293	0.994947	4.44696e-05	0.000497827
KLHL3	ENSGALG00000006226	0.845051	3.80671	4.45164e-05	0.000497827
EGFLAM	ENSGALG00000003726	0.924642	7.40861	4.45216e-05	0.000497827
ENSGALG00000021087	ENSGALG00000021087	-1.16118	1.27708	4.45934e-05	0.000498304
URI1	ENSGALG00000004506	-0.555947	5.9832	4.49347e-05	0.000501791
7	ENSGALG00000014182	-1.6885	-0.366941	4.52544e-05	0.000505031
NPM3	ENSGALG00000007704	-0.808749	5.28209	4.55321e-05	0.000507799
CLCF1	ENSGALG00000027769	-2.44734	-1.44162	4.55841e-05	0.000508048
CDC42EP3	ENSGALG00000010551	1.61669	0.638322	4.58632e-05	0.000510825
CHMP2B	ENSGALG00000015496	-0.606576	5.20939	4.59305e-05	0.000511243
HDAC9	ENSGALG00000010854	-0.987721	1.97643	4.6203e-05	0.000513941
FGFR1	ENSGALG00000003311	-0.957783	6.45542	4.75305e-05	0.000528363
MAP7D3	ENSGALG00000006256	0.613006	7.07281	4.78111e-05	0.000531138
RFX4	ENSGALG00000012647	2.43502	1.42731	4.84155e-05	0.000537503
FOLH1	ENSGALG00000017234	-2.06048	-0.604633	4.91491e-05	0.000545294
SLC9A9	ENSGALG00000002374	-1.9026	0.187136	5.09029e-05	0.000564386
ENSGALG00000028258	ENSGALG00000028258	1.3006	3.18737	5.14195e-05	0.000569542
DNASE1L3	ENSGALG00000005688	-1.91976	-0.399289	5.14346e-05	0.000569542
RCSD1	ENSGALG00000015440	1.7735	2.8509	5.22115e-05	0.000577772
OTX1	ENSGALG00000028817	1.91078	-0.0305432	5.24996e-05	0.000580584
CCDC113	ENSGALG00000000886	1.14909	1.57325	5.28777e-05	0.000584388
ENSGALG00000006608	ENSGALG00000006608	-0.833702	3.63596	5.30642e-05	0.000585979
B3GAT1	ENSGALG00000001611	-0.725607	4.69247	5.30902e-05	0.000585979
STARD5	ENSGALG00000021193	-1.28675	2.68457	5.331e-05	0.000588026
COMT	ENSGALG00000002024	-0.957783	3.39259	5.34858e-05	0.000589506
ENSGALG00000004543	ENSGALG00000004543	-2.36088	-0.765327	5.35453e-05	0.000589506
RXRG	ENSGALG00000003406	-0.773953	4.75057	5.35476e-05	0.000589506
MSMO1	ENSGALG00000009560	-0.874767	6.24817	5.40343e-05	0.000594247
PACS2	ENSGALG00000002894	0.570437	6.16817	5.40477e-05	0.000594247
FOXK1	ENSGALG00000004460	0.761921	4.48902	5.41126e-05	0.000594578
BTG2	ENSGALG00000026858	0.644472	6.22213	5.44057e-05	0.000597415
DNAJC1	ENSGALG00000007914	0.998206	6.40728	5.47483e-05	0.000600792
KCNK3	ENSGALG00000025971	-0.749116	5.71144	5.49135e-05	0.000601923
SOX2	ENSGALG00000008848	1.93052	2.30937	5.49218e-05	0.000601923
EXOC2	ENSGALG00000012837	-0.70406	5.61902	5.50774e-05	0.000603242
TMEFF2	ENSGALG00000007759	-0.89926	6.76535	5.55911e-05	0.000608479
KLHL40	ENSGALG00000005292	0.976178	5.78545	5.66578e-05	0.000619758
ENSGALG00000025798	ENSGALG00000025798	-4.65841	-2.74987	5.70559e-05	0.000623714
FOXP1	ENSGALG00000007769	-0.637288	5.48314	5.78538e-05	0.000632033
Dab1	ENSGALG00000010857	0.910354	5.78725	5.80867e-05	0.000634172
SLITRK3	ENSGALG00000017374	-0.935867	4.6572	5.81424e-05	0.000634375
HMHA1	ENSGALG00000002559	-1.37377	1.97711	5.85573e-05	0.000638495
ENSGALG00000004676	ENSGALG00000004676	0.629831	5.29178	5.90309e-05	0.000642987
ATP6V0A1	ENSGALG00000003256	0.514169	7.90101	5.90445e-05	0.000642987
SPRY1	ENSGALG00000011833	-0.686693	4.90475	5.92124e-05	0.000644406
ARSI	ENSGALG00000005616	-1.52181	2.40425	5.96285e-05	0.000648521
NUP210	ENSGALG00000005078	-0.799176	3.96468	5.97588e-05	0.000649525
ENSGALG00000024292	ENSGALG00000024292	2.05857	0.996351	5.98787e-05	0.000650415
EPHA4	ENSGALG00000005256	1.28218	5.09583	6.00263e-05	0.000651606
TSPAN2	ENSGALG00000002554	-1.89123	-0.918821	6.03182e-05	0.000654358
NDNF	ENSGALG00000011962	-1.76829	1.23551	6.12182e-05	0.000663701
CEP85L	ENSGALG00000014892	0.688437	6.47372	6.20392e-05	0.000672177
IRF10	ENSGALG00000006448	-1.60891	1.01528	6.31836e-05	0.000684143
FAM198A	ENSGALG00000011521	1.88317	1.62037	6.33826e-05	0.000685863
ARHGAP26	ENSGALG00000007380	0.66542	4.59728	6.36997e-05	0.000688858
ENSGALG00000026897	ENSGALG00000026897	2.94282	0.31396	6.37502e-05	0.000688969
RYK	ENSGALG00000006488	-0.54446	5.64297	6.46267e-05	0.000698001
VEGFC	ENSGALG00000010847	-1.33801	1.55375	6.57399e-05	0.000709576
ENSGALG00000027352	ENSGALG00000027352	-0.799483	4.52001	6.588e-05	0.00071064
MTTP	ENSGALG00000012271	-6.37812	-3.25138	6.66215e-05	0.000718185
HK3	ENSGALG00000027287	0.891202	3.56903	6.70576e-05	0.000722431
ADAM11	ENSGALG00000027622	1.01554	5.04803	6.7635e-05	0.000728194
FANCL	ENSGALG00000007879	-0.752323	4.15036	6.81591e-05	0.000733374
ENSGALG00000020895	ENSGALG00000020895	-2.87578	-2.22732	6.87059e-05	0.000738793
C1orf168	ENSGALG00000010841	2.83847	0.0540606	6.95187e-05	0.000747064
MAP3K19	ENSGALG00000028457	1.40817	0.992494	7.04266e-05	0.000756346
FCGBP	ENSGALG00000014150	-1.50276	1.40037	7.06081e-05	0.000757819
ENSGALG00000026540	ENSGALG00000026540	-0.766777	4.19558	7.07954e-05	0.000759353
ENSGALG00000005204	ENSGALG00000005204	-2.17596	-1.89115	7.0949e-05	0.000760524
ENSGALG00000010218	ENSGALG00000010218	1.21258	2.10227	7.22021e-05	0.000773471
STARD4	ENSGALG00000000241	-0.786313	5.71167	7.25191e-05	0.000776381
CCDC148	ENSGALG00000012555	1.43427	0.728245	7.41654e-05	0.000793509
ANO1	ENSGALG00000007617	-1.23334	2.28392	7.48089e-05	0.000799894
ENSGALG00000001317	ENSGALG00000001317	0.500324	7.76576	7.48593e-05	0.000799933
SLC7A2	ENSGALG00000013627	-1.77579	0.0286826	7.526e-05	0.000803713
CHN2	ENSGALG00000011164	1.51914	2.25057	7.5448e-05	0.000805218
NF2	ENSGALG00000008073	0.604083	7.28942	7.57526e-05	0.000807965
ASNS	ENSGALG00000009748	-0.632505	6.67677	7.66035e-05	0.000816531
ACTG1	ENSGALG00000028749	0.472544	12.7307	7.67401e-05	0.000817478
RASGEF1A	ENSGALG00000002525	1.3162	3.21975	7.68155e-05	0.000817772
TMEM9	ENSGALG00000000226	-0.778803	3.46466	7.71181e-05	0.000820483
WDR1	ENSGALG00000014957	-0.65465	5.90025	7.73866e-05	0.000822827
MYO1C	ENSGALG00000002709	-0.932301	3.17785	7.79283e-05	0.000828073
INSIG1	ENSGALG00000017394	-0.777875	4.90931	7.88828e-05	0.000837695
C11orf88	ENSGALG00000024430	6.70344	-2.44674	7.91747e-05	0.000840274
MRPL44	ENSGALG00000003067	0.631619	6.50459	7.94715e-05	0.000842631
SLC5A8	ENSGALG00000011633	4.757	-1.9574	7.94954e-05	0.000842631
EPN3	ENSGALG00000023279	-1.4666	2.90993	7.95704e-05	0.000842904
EEF1D	ENSGALG00000016131	0.617932	8.94701	8.00256e-05	0.000847202
LXR	ENSGALG00000008202	0.632518	6.09888	8.20053e-05	0.000867623
ACOT7	ENSGALG00000000652	0.658732	6.32171	8.3357e-05	0.000881379
RBPMS2	ENSGALG00000002355	0.954982	3.48567	8.37437e-05	0.000884921
SP-A	ENSGALG00000002503	2.59164	-1.06295	8.39755e-05	0.000886823
FAM114A1	ENSGALG00000013583	-1.40593	0.921054	8.47258e-05	0.000894195
OPN4-1	ENSGALG00000010408	-1.58968	0.324075	8.58756e-05	0.00090577
IQCD	ENSGALG00000007763	0.866513	3.13852	8.62721e-05	0.000909392
KSR1	ENSGALG00000005685	-1.01699	2.58027	8.67203e-05	0.000913554
RUNX1	ENSGALG00000016022	3.40389	4.14989	8.70724e-05	0.00091642
TIPARP	ENSGALG00000010256	0.714828	4.32066	8.70996e-05	0.00091642
CAMK2G	ENSGALG00000005088	-0.624924	6.26448	8.75344e-05	0.000920429
PLS1	ENSGALG00000002647	2.12795	0.639046	8.79952e-05	0.000924706
PTBP2	ENSGALG00000005552	0.591533	6.05486	8.84346e-05	0.000928753
KCNC1	ENSGALG00000006220	0.844045	4.3159	8.88735e-05	0.00093279
ENSGALG00000021694	ENSGALG00000021694	0.515872	7.70243	8.90116e-05	0.000933666
ENSGALG00000027695	ENSGALG00000027695	0.72321	9.09208	8.95256e-05	0.000938483
TMEM196	ENSGALG00000010865	2.6785	-1.0807	8.98275e-05	0.000941071
CAV2	ENSGALG00000009396	-1.91413	-0.802732	9.01338e-05	0.000943702
KLHL29	ENSGALG00000016495	0.594045	6.17115	9.01962e-05	0.000943778
YOD1	ENSGALG00000023958	-0.557569	6.74968	9.03334e-05	0.000944635
LIX1	ENSGALG00000015290	-4.26643	-3.07263	9.07814e-05	0.000948741
POU6F2	ENSGALG00000012303	3.08299	1.43129	9.10158e-05	0.00095061
ENSGALG00000027617	ENSGALG00000027617	-0.896931	2.6197	9.23521e-05	0.000963978
FES	ENSGALG00000008340	-2.54576	-0.715317	9.40834e-05	0.00098145
S100A13	ENSGALG00000013478	1.79052	0.211525	9.44329e-05	0.000984496
MAP7D1	ENSGALG00000021634	0.550754	7.12426	9.45378e-05	0.000984989
ZNF518A	ENSGALG00000006966	-0.856243	3.13016	9.5225e-05	0.000991546
TOR1AIP2	ENSGALG00000004017	-1.0621	1.74355	9.56876e-05	0.000995756
B4GALNT3	ENSGALG00000012988	-1.26897	1.76251	9.59645e-05	0.00099803
ARNTL2	ENSGALG00000014096	-0.742537	4.55295	9.6412e-05	0.00100208
ZIC3	ENSGALG00000006497	2.72715	2.35905	9.65971e-05	0.00100339
TECR	ENSGALG00000005776	-0.898443	2.78283	9.70651e-05	0.00100764
RSRC1	ENSGALG00000009669	0.657083	5.80611	9.73715e-05	0.00101021
SLC22A23	ENSGALG00000012816	-0.751455	5.75301	9.77556e-05	0.00101358
PCDH18	ENSGALG00000009732	0.805104	6.77012	9.7957e-05	0.00101505
DFFB	ENSGALG00000000976	0.932838	2.00774	9.93764e-05	0.00102913
PIM1	ENSGALG00000000742	-0.736732	5.10247	9.94594e-05	0.00102937
C11ORF75	ENSGALG00000026639	-1.08361	1.92408	9.95281e-05	0.00102946
SCN1A	ENSGALG00000010943	-1.31704	3.70658	9.98139e-05	0.00103179
ENGASE	ENSGALG00000011816	0.809624	4.13071	0.000100258	0.00103575
PIK3CB	ENSGALG00000005505	1.00001	2.69369	0.000100925	0.00104202
SEPN1	ENSGALG00000001003	-0.722065	4.3063	0.000101104	0.00104323
GPR180	ENSGALG00000016897	0.756685	4.62971	0.000101783	0.00104961
DRC1	ENSGALG00000016591	1.59625	0.696392	0.000102445	0.0010558
COL6A2	ENSGALG00000006126	-1.01056	4.19985	0.000103249	0.00106345
ENSGALG00000028015	ENSGALG00000028015	-0.902937	4.12691	0.000104754	0.0010783
ENSGALG00000010880	ENSGALG00000010880	-1.37526	1.49599	0.000107603	0.00110696
DTX4	ENSGALG00000010835	0.554532	6.26658	0.000108315	0.00111362
HS6ST3	ENSGALG00000025906	-2.04278	1.05418	0.000111861	0.00114938
PAPPA	ENSGALG00000007079	0.776564	5.54618	0.000112144	0.0011516
SLC17A5	ENSGALG00000015916	0.743256	3.90272	0.000112377	0.0011533
CAMK1G	ENSGALG00000001319	-1.53582	3.2221	0.000112483	0.00115369
ENSGALG00000009702	ENSGALG00000009702	-1.39606	0.820788	0.000112828	0.00115654
RCC2	ENSGALG00000000468	0.466659	9.18922	0.000113506	0.00116279
SLC25A22	ENSGALG00000014295	-0.865271	4.05664	0.000114429	0.00117155
LRRC46	ENSGALG00000022214	0.979257	2.51995	0.000115396	0.00118074
MICALL2	ENSGALG00000004070	-1.28465	1.44787	0.00011608	0.00118702
INTS9	ENSGALG00000016631	-0.576937	5.73008	0.000116149	0.00118702
TMEM243	ENSGALG00000006633	0.923394	2.73794	0.000116716	0.00119142
IFT46	ENSGALG00000007438	0.751844	4.46405	0.000116718	0.00119142
ENSGALG00000003142	ENSGALG00000003142	-6.0205	-3.60705	0.00011704	0.00119399
NCOA3	ENSGALG00000004570	-0.93425	4.48798	0.000117863	0.00120167
TNKS1BP1	ENSGALG00000027524	0.542323	8.57154	0.000119269	0.00121528
GREB1L	ENSGALG00000014935	0.747319	7.57075	0.000119463	0.00121654
PAWR	ENSGALG00000010320	-1.34153	0.641438	0.000121183	0.00123332
GLI2	ENSGALG00000014639	-1.77496	1.11744	0.000121701	0.00123784
NOX4	ENSGALG00000017235	-1.39777	1.17141	0.000122544	0.00124568
ALDH6	ENSGALG00000007129	-2.10414	-1.35905	0.000123194	0.00125155
CLDN14	ENSGALG00000016043	3.45809	-2.35914	0.000123323	0.00125211
INPP4A	ENSGALG00000016752	-1.00958	3.66679	0.000124707	0.00126541
FDFT1	ENSGALG00000016665	-0.697004	7.65801	0.000125746	0.0012752
NTRK3	ENSGALG00000006793	0.63303	7.60878	0.000126234	0.00127884
XK	ENSGALG00000016262	-1.02129	2.84653	0.000126255	0.00127884
APC2	ENSGALG00000027821	-1.53313	4.8156	0.000126704	0.00128264
GALR	ENSGALG00000026011	1.16364	2.93217	0.000126878	0.00128364
CACNA1C	ENSGALG00000013022	-1.62159	5.98865	0.000128842	0.00130273
FMNL1	ENSGALG00000000694	1.06941	2.01865	0.000129459	0.0013082
DDHD1	ENSGALG00000012426	-0.664236	4.44087	0.000129721	0.00131008
SNX9	ENSGALG00000013710	-0.689288	4.44849	0.000130088	0.00131301
MFGE8	ENSGALG00000006702	-1.10141	1.81466	0.000131125	0.00132263
LRTM2	ENSGALG00000026214	1.29961	2.856	0.000131222	0.00132263
ENSGALG00000028371	ENSGALG00000028371	1.98934	2.49542	0.000131274	0.00132263
RSU1	ENSGALG00000008720	-0.612674	5.06483	0.000131682	0.00132597
RABL2B	ENSGALG00000009770	0.748457	3.34333	0.00013185	0.00132687
LZTFL1	ENSGALG00000011810	0.846207	3.80592	0.000132238	0.00133
MYOF	ENSGALG00000006705	-1.28749	1.08707	0.000132545	0.0013323
cRhoB	ENSGALG00000016485	0.751084	8.53611	0.000134977	0.00135595
MYC	ENSGALG00000016308	-0.777114	5.10836	0.000135246	0.00135785
ENSGALG00000027239	ENSGALG00000027239	0.760974	4.28403	0.000135544	0.00136005
TAT	ENSGALG00000000893	-2.90954	-2.88816	0.000137607	0.00137994
EMID1	ENSGALG00000025776	-1.30651	1.18332	0.000137863	0.0013817
VASN	ENSGALG00000007807	-0.817531	4.40896	0.000138129	0.00138332
ENSGALG00000019198	ENSGALG00000019198	-1.57019	0.600618	0.000138187	0.00138332
PLXDC2	ENSGALG00000007956	-1.23172	0.905063	0.000140119	0.00140185
ANO4	ENSGALG00000011614	3.14997	0.0911494	0.00014137	0.00141353
ATP2B4	ENSGALG00000003601	0.611875	8.85061	0.000142265	0.00142165
LCA5	ENSGALG00000015878	0.783843	2.93155	0.000144784	0.00144598
cdk6	ENSGALG00000009476	-1.40542	1.24468	0.00014653	0.00146256
OPCML	ENSGALG00000001442	-1.05784	5.21243	0.000147267	0.00146906
WNT2B	ENSGALG00000001532	1.5786	-0.419809	0.00014753	0.00147083
ARHGAP8	ENSGALG00000019261	-4.18934	-3.22424	0.000147803	0.0014727
DPP6	ENSGALG00000006314	0.941166	5.94948	0.00014799	0.0014737
ENSGALG00000007110	ENSGALG00000007110	-2.17444	-1.68236	0.000152357	0.00151631
ENSGALG00000004798	ENSGALG00000004798	0.510765	8.97845	0.000155607	0.00154774
ERN2	ENSGALG00000027592	0.875839	3.81081	0.000155901	0.00154977
CASP3	ENSGALG00000010638	0.638661	7.85236	0.000156966	0.00155877
LSAMP	ENSGALG00000015087	-0.692353	7.36065	0.000156989	0.00155877
LRRTM3	ENSGALG00000002864	2.75024	0.549975	0.000157469	0.00156264
KDELR3	ENSGALG00000012251	-0.834442	3.5886	0.000157863	0.00156563
TGIF1	ENSGALG00000014795	-0.601841	5.13471	0.000158539	0.00157142
ENSGALG00000006239	ENSGALG00000006239	3.03271	-1.31579	0.000159099	0.00157593
SOX6	ENSGALG00000006074	1.45889	1.37775	0.000159177	0.00157593
PMP22	ENSGALG00000026262	-1.28727	2.14414	0.000160687	0.00158996
ILF2	ENSGALG00000011570	0.573324	8.91852	0.00016104	0.00159253
ZNF341	ENSGALG00000002968	0.672108	4.88748	0.000162871	0.00160971
SH2B2	ENSGALG00000001828	-0.914372	4.34497	0.000163567	0.00161565
HHATL	ENSGALG00000005297	1.15467	2.4418	0.000165136	0.00163021
HSD17B2	ENSGALG00000005467	-4.18934	-3.20384	0.000165486	0.00163272
CNGA4	ENSGALG00000022704	1.09021	1.98987	0.000166486	0.00164164
LMO2	ENSGALG00000028582	0.67033	4.61523	0.00016756	0.00165128
tvb	ENSGALG00000000452	-1.13695	1.0504	0.000169162	0.00166611
STK31	ENSGALG00000010980	2.49581	0.647534	0.000175698	0.00172948
GJD2	ENSGALG00000009845	1.77884	1.43621	0.00017775	0.00174868
DCBLD2	ENSGALG00000015258	-0.871293	5.2953	0.000178543	0.00175546
AK1	ENSGALG00000029150	0.643109	6.45766	0.000179014	0.00175909
KIAA1644	ENSGALG00000028130	0.972299	3.36139	0.000179658	0.0017644
MCF2L	ENSGALG00000016834	-0.782916	4.51054	0.000183126	0.00179743
TMEM138	ENSGALG00000025756	0.748974	4.48018	0.000183962	0.0018046
SOBP	ENSGALG00000015310	0.557213	7.21502	0.000184791	0.00181169
WDR31	ENSGALG00000008859	-0.803432	4.26495	0.000185376	0.00181622
NT5DC2	ENSGALG00000001567	-0.575034	6.2881	0.000185465	0.00181622
ENSGALG00000027873	ENSGALG00000027873	-1.79737	0.304472	0.000185693	0.00181741
DCTN1	ENSGALG00000026129	0.524216	10.043	0.000186079	0.00182015
TNIK	ENSGALG00000009298	0.517914	7.69136	0.000188139	0.00183925
CBLN1	ENSGALG00000003894	-1.33794	0.930061	0.00018987	0.00185511
CH25H	ENSGALG00000006352	-2.73645	-1.75266	0.000190578	0.00186096
CCNA1	ENSGALG00000017052	-2.2397	-1.57263	0.000191028	0.00186429
CHST14	ENSGALG00000026531	-0.492287	6.10478	0.000192854	0.00188104
WWC1	ENSGALG00000001826	-0.720131	4.92363	0.000193476	0.00188603
ENSGALG00000005114	ENSGALG00000005114	-1.23138	0.741456	0.000193965	0.00188972
OSBPL11	ENSGALG00000012059	0.599303	6.10549	0.000195222	0.00190089
FAM193A	ENSGALG00000015667	0.594111	7.09219	0.000196166	0.00190899
WDR35	ENSGALG00000016477	0.847058	3.13996	0.000197642	0.00192226
ST8SIA6	ENSGALG00000008671	-1.91022	-0.972609	0.000199769	0.00194095
DLK1	ENSGALG00000011244	1.53488	2.91827	0.000199791	0.00194095
ENSGALG00000022622	ENSGALG00000022622	-3.03291	-1.51337	0.000201468	0.00195614
CYP51A1	ENSGALG00000009365	-0.713765	6.47911	0.000202144	0.00196158
KCNQ4	ENSGALG00000003200	-2.47472	-1.82661	0.000203398	0.00197264
ENSGALG00000006171	ENSGALG00000006171	-1.50237	-0.196306	0.000205081	0.00198783
PCDHA11	ENSGALG00000026094	0.726874	4.93389	0.000205451	0.0019903
SCAPER	ENSGALG00000002883	0.628568	6.39125	0.000206001	0.00199449
ENSGALG00000000446	ENSGALG00000000446	0.882327	2.35484	0.000206714	0.00200027
TMEM198	ENSGALG00000018803	0.50308	6.35884	0.000207146	0.00200331
PCMTD1	ENSGALG00000015250	0.810597	4.23579	0.000208545	0.0020157
ACSF2	ENSGALG00000019768	-0.624968	5.55449	0.000208967	0.00201864
RBM38	ENSGALG00000026081	0.852391	7.84096	0.00021042	0.00203114
SV2C	ENSGALG00000014967	1.46105	0.400632	0.000210498	0.00203114
SS	ENSGALG00000007361	2.43162	0.674031	0.000213748	0.00206133
TESC	ENSGALG00000008206	-0.910679	1.37805	0.000215706	0.00207904
NAT8L	ENSGALG00000015696	0.869333	4.08203	0.000216395	0.00208306
NRXN1	ENSGALG00000009107	-0.788969	6.06338	0.000216421	0.00208306
DSCAM	ENSGALG00000016138	1.25518	2.95868	0.000216488	0.00208306
RIMBP2	ENSGALG00000002579	-1.32675	5.69603	0.000216819	0.00208507
ENSGALG00000023126	ENSGALG00000023126	-2.44768	-2.05005	0.000217435	0.00208982
PRKCA	ENSGALG00000003943	-1.34792	0.514401	0.000218636	0.00210018
ENSGALG00000014825	ENSGALG00000014825	0.674861	6.79109	0.000218825	0.00210082
MPND	ENSGALG00000027354	-1.28675	1.64237	0.000220661	0.00211726
ENSGALG00000026125	ENSGALG00000026125	-1.81665	-1.69207	0.00022378	0.00214598
LSS	ENSGALG00000006198	-0.666765	5.64662	0.000224401	0.00215073
FAM118B	ENSGALG00000001070	0.665613	4.2694	0.000225726	0.00216162
TDRD7	ENSGALG00000012350	0.696711	4.89819	0.00022579	0.00216162
LY75	ENSGALG00000011153	-1.3581	1.90158	0.000227416	0.00217597
ENSGALG00000001951	ENSGALG00000001951	-1.72372	0.124854	0.00022777	0.00217814
ABCG2	ENSGALG00000005792	-1.41533	0.239017	0.000229482	0.00219328
SOX18	ENSGALG00000026582	-1.29838	1.14268	0.000229931	0.00219634
Smad7a	ENSGALG00000018639	-1.01026	2.26566	0.000231311	0.0022083
BTBD10	ENSGALG00000005369	0.755444	4.57011	0.000232434	0.00221778
FMN1	ENSGALG00000009723	1.18262	3.20902	0.000233087	0.00222277
2007-09-01	ENSGALG00000012138	-0.490608	6.99531	0.000234524	0.00223503
NR2E3	ENSGALG00000002093	1.63546	0.440493	0.000234634	0.00223503
FRMD4A	ENSGALG00000006656	-0.62554	7.22017	0.000234997	0.00223724
GOLPH3L	ENSGALG00000014640	-1.72542	-0.556131	0.000235631	0.00224204
CAPN6	ENSGALG00000008006	1.84376	0.99702	0.000236584	0.00224985
RELT	ENSGALG00000019033	0.662829	5.91836	0.000237938	0.00226147
MICAL1	ENSGALG00000019751	-1.34597	3.03723	0.000239252	0.0022727
CD99	ENSGALG00000024488	-0.956835	2.36484	0.000244374	0.00232007
GAS8	ENSGALG00000000540	0.571635	4.38186	0.000245978	0.00233399
MAPK8	ENSGALG00000006109	-0.726983	5.59112	0.000247551	0.00234762
ENSGALG00000027646	ENSGALG00000027646	-1.07194	2.17985	0.000248688	0.0023571
TPN	ENSGALG00000008022	-0.824074	2.88931	0.000253885	0.00240502
SFRP2	ENSGALG00000009241	-0.62667	5.76975	0.000255451	0.00241851
ENSGALG00000023025	ENSGALG00000023025	0.725193	4.61567	0.000256159	0.00242388
LRRC8B	ENSGALG00000006167	-0.782539	4.84518	0.000256406	0.00242488
TMEM121	ENSGALG00000002756	0.672125	6.33348	0.000257086	0.00242996
PPP1R12B	ENSGALG00000000336	-0.606069	5.6385	0.000258563	0.00244257
LATS2	ENSGALG00000017130	-1.11576	2.71994	0.000258751	0.002443
ART7B	ENSGALG00000027166	-3.05236	-2.88765	0.000261261	0.00246534
CELSR1	ENSGALG00000013399	0.661192	4.48513	0.000261816	0.00246886
PARVA	ENSGALG00000005438	-1.04901	0.946833	0.000261923	0.00246886
ENSGALG00000021244	ENSGALG00000021244	-3.0278	-2.36734	0.000263084	0.00247844
ADAMTS12	ENSGALG00000003295	-1.02811	4.31703	0.000264847	0.00249367
ENSGALG00000010336	ENSGALG00000010336	1.96538	-0.443918	0.000266041	0.00250354
CCDC27	ENSGALG00000000982	0.68935	4.91498	0.00026668	0.00250817
ACTN1	ENSGALG00000009474	-0.522063	5.54898	0.000267729	0.002516
TLL2	ENSGALG00000005519	-1.25217	0.984623	0.000267807	0.002516
TCHP	ENSGALG00000026191	0.82844	3.36395	0.000268586	0.00252194
SLC17A9	ENSGALG00000028225	-1.30138	-0.126323	0.000269458	0.00252765
ADCY5	ENSGALG00000011699	-0.699714	4.69359	0.00026949	0.00252765
LGR4	ENSGALG00000012191	-0.591994	6.18265	0.000269947	0.00253055
SMS	ENSGALG00000016379	-0.621738	5.63647	0.000270271	0.0025322
LYPD1	ENSGALG00000012176	-2.48452	-1.64378	0.00027085	0.00253624
TNNI2	ENSGALG00000006591	1.49015	1.3065	0.000271039	0.00253662
DUSP26	ENSGALG00000001633	-1.0828	1.79627	0.000272271	0.00254675
GDA	ENSGALG00000015141	-1.57312	0.93589	0.000272513	0.00254763
ENSGALG00000011687	ENSGALG00000011687	-2.05174	0.422525	0.000274933	0.00256884
CD109	ENSGALG00000015910	-1.89824	-1.41566	0.000275637	0.00257401
PRELP	ENSGALG00000003551	0.991431	5.59211	0.000275889	0.00257496
HMOX1	ENSGALG00000012550	-1.02355	2.54187	0.000276799	0.00258205
ZNF385C	ENSGALG00000003403	0.949488	2.53609	0.000282237	0.00263135
TTC39B	ENSGALG00000005416	-1.35759	1.25833	0.000282422	0.00263163
ENSGALG00000001346	ENSGALG00000001346	1.64323	0.811105	0.00028265	0.00263232
DLX1	ENSGALG00000018439	-1.54652	0.362299	0.000283777	0.00264138
ENSGALG00000012319	ENSGALG00000012319	-0.751552	3.66032	0.000284279	0.00264462
PKP1	ENSGALG00000000299	-1.84533	-1.04067	0.000284627	0.00264641
FAM198B	ENSGALG00000009414	-3.41162	-2.60487	0.000286995	0.00266698
NEGR1	ENSGALG00000011350	-1.33639	1.61638	0.000288081	0.00267561
FAM167A	ENSGALG00000016653	-1.43248	-0.0660799	0.000291745	0.00270818
DUSP5	ENSGALG00000008581	-1.61527	1.58567	0.000292578	0.00271444
PTGES	ENSGALG00000027357	-1.92754	0.0876264	0.000292793	0.00271483
NRBP2	ENSGALG00000000076	0.649986	4.76414	0.000292937	0.00271483
LGALS3	ENSGALG00000012173	-1.4082	1.18185	0.000294182	0.00272489
SPRED2	ENSGALG00000008778	-0.65532	5.31205	0.000295599	0.00273653
ETFA	ENSGALG00000002925	0.550886	8.20865	0.0002963	0.00274153
PXDNL	ENSGALG00000005887	-2.10178	0.209842	0.000297954	0.00275535
PLK1S1	ENSGALG00000008386	0.663236	4.27458	0.00029907	0.00276418
REV3L	ENSGALG00000015033	-0.70587	6.10584	0.000299494	0.0027666
TFEB	ENSGALG00000003404	0.684074	4.97227	0.000299963	0.00276944
PTGER2	ENSGALG00000012396	-1.7774	-1.0951	0.000301597	0.00278302
CD99L2	ENSGALG00000009075	-0.836727	3.3348	0.000303296	0.00279719
CO6	ENSGALG00000002118	-3.30151	-2.60792	0.000303869	0.00280008
ENSGALG00000002946	ENSGALG00000002946	-1.19999	0.869513	0.000303937	0.00280008
ENSGALG00000009912	ENSGALG00000009912	1.56921	0.0887833	0.000306953	0.00282634
EFNA5	ENSGALG00000000280	0.648278	4.83892	0.000307393	0.00282826
BLNK	ENSGALG00000006973	-3.24314	-2.71826	0.000307491	0.00282826
EYA4	ENSGALG00000013987	0.849374	6.31705	0.000308983	0.00284045
RSPH4A	ENSGALG00000013281	1.64736	-0.600908	0.000313473	0.00288018
DMD	ENSGALG00000016281	0.739871	4.38487	0.000313872	0.00288028
ENSGALG00000014190	ENSGALG00000014190	-0.754709	5.84346	0.000313896	0.00288028
CLEC17A	ENSGALG00000026510	0.951605	3.23682	0.000313989	0.00288028
CPNE9	ENSGALG00000027739	2.18398	0.7478	0.000314849	0.00288662
THBS1	ENSGALG00000009626	-1.29823	2.28887	0.000318123	0.00291447
MASP1	ENSGALG00000007419	2.16935	0.266227	0.000318227	0.00291447
SLC35D3	ENSGALG00000028522	-1.55195	-0.723128	0.000319255	0.00292091
DBNDD2	ENSGALG00000003921	-0.809916	3.07822	0.000319272	0.00292091
YAP1	ENSGALG00000017188	-0.827223	3.73853	0.00032162	0.00294082
ELP2	ENSGALG00000013203	0.61685	4.48144	0.00032273	0.0029494
IQSEC3	ENSGALG00000012975	0.800654	6.50229	0.000326241	0.00297956
ENSGALG00000020975	ENSGALG00000020975	1.77997	-0.392093	0.000326379	0.00297956
C8orf4	ENSGALG00000024083	-0.90121	1.73149	0.000328021	0.00299295
F2RL1	ENSGALG00000014984	-2.67374	-2.14916	0.000328981	0.00300011
ANKRD11	ENSGALG00000006222	0.614496	10.2395	0.00033089	0.00301591
ENSGALG00000004511	ENSGALG00000004511	1.28618	0.766961	0.000333831	0.00304109
CYP26C1	ENSGALG00000023751	1.33056	1.63245	0.000334388	0.00304455
DENND2A	ENSGALG00000012857	-0.558313	5.27805	0.0003386	0.00308126
SGPL1	ENSGALG00000004553	0.451443	8.18487	0.00033987	0.00309033
CACNA2D3	ENSGALG00000005400	0.819454	3.41263	0.000339958	0.00309033
NLGN4	ENSGALG00000016628	-1.44914	2.83223	0.000341079	0.00309887
ALS2	ENSGALG00000008415	-0.733909	5.6369	0.000342152	0.00310698
NKAIN3	ENSGALG00000027377	0.651796	5.08854	0.000343653	0.00311895
OBSL1	ENSGALG00000011242	0.574136	6.36615	0.000344273	0.00312291
ITPR3	ENSGALG00000003149	-0.970302	3.1563	0.000346173	0.00313848
CACNA1H	ENSGALG00000005215	0.520187	6.81249	0.000347895	0.00315243
Pomc	ENSGALG00000016600	1.59069	1.42953	0.000350051	0.00317029
FKBP6	ENSGALG00000000837	1.53061	-0.309128	0.000350484	0.00317253
DPCD	ENSGALG00000007731	0.71801	4.48293	0.000351486	0.00317992
PROX1	ENSGALG00000009791	0.674624	5.04235	0.00035369	0.00319694
ATG10	ENSGALG00000027714	-0.801383	2.25748	0.000353741	0.00319694
PRSS57	ENSGALG00000001842	0.953638	1.65371	0.000355789	0.00321375
CTSZ	ENSGALG00000007462	-0.891434	2.98174	0.000359939	0.00324952
CCM2L	ENSGALG00000006479	1.27012	2.54939	0.000362099	0.00326729
ENSGALG00000021636	ENSGALG00000021636	-0.78436	3.8265	0.000362631	0.00327037
SLC9A7	ENSGALG00000016734	-0.756239	3.7811	0.000363657	0.00327661
ENSGALG00000015183	ENSGALG00000015183	-1.29799	-0.23037	0.000363706	0.00327661
PAPSS2	ENSGALG00000003689	0.556695	5.5245	0.000366066	0.00329463
PARP3	ENSGALG00000004517	-0.800259	2.521	0.000366091	0.00329463
ADAM19	ENSGALG00000003744	0.544507	5.95657	0.000370439	0.003332
FAM64A	ENSGALG00000006048	-0.698393	3.56466	0.000370771	0.00333275
ENSGALG00000013057	ENSGALG00000013057	-0.937902	3.79054	0.000370911	0.00333275
ENSGALG00000023934	ENSGALG00000023934	3.05351	-2.2078	0.000371615	0.00333732
AANAT	ENSGALG00000001955	1.54365	1.17811	0.000379454	0.00340593
KCND2	ENSGALG00000009066	-1.98663	0.987579	0.000379827	0.00340749
GATM	ENSGALG00000023435	-1.09916	1.725	0.000380937	0.00341566
MBOAT1	ENSGALG00000012681	-1.09122	1.6757	0.000381757	0.00342122
RBP4	ENSGALG00000006629	1.83965	-1.04757	0.00038224	0.00342375
BCAS3	ENSGALG00000005295	0.523913	5.74687	0.000383196	0.00343052
PDGFRL	ENSGALG00000013617	-1.11348	1.44595	0.000385873	0.00345267
SLC16A3	ENSGALG00000002728	0.763727	6.30086	0.000388837	0.00347738
MDGA1	ENSGALG00000010145	-0.800171	6.94657	0.000389892	0.00348499
IDNK	ENSGALG00000012583	-0.755916	2.53016	0.000392562	0.00350702
IGF2	ENSGALG00000006555	-1.52668	2.85068	0.000395785	0.00353397
PRKCH	ENSGALG00000011889	-2.09402	-2.0005	0.0004007	0.003576
CAMKK1	ENSGALG00000001617	-1.37991	-0.0983299	0.000402233	0.0035878
TIMP3	ENSGALG00000012568	-1.42704	0.791863	0.000404009	0.00359999
ENSGALG00000004646	ENSGALG00000004646	-0.82092	2.8713	0.000404021	0.00359999
NIM1	ENSGALG00000014861	-1.50305	-0.417409	0.000404753	0.00360464
ATP1B1	ENSGALG00000015233	-0.764983	5.58925	0.000405505	0.00360946
ENSGALG00000001604	ENSGALG00000001604	-0.570642	6.2526	0.000409741	0.00364527
AOX1	ENSGALG00000008185	-1.27757	0.91055	0.000409962	0.00364534
ENSGALG00000002771	ENSGALG00000002771	-1.35728	1.12824	0.000410479	0.00364804
TBC1D32	ENSGALG00000014876	0.694864	3.7053	0.000411036	0.0036511
SLITRK5	ENSGALG00000026361	-0.99187	2.12692	0.000412326	0.00366065
ENSGALG00000000918	ENSGALG00000000918	1.20459	0.971738	0.000414055	0.00367409
CDKL5	ENSGALG00000016529	-1.10286	2.7536	0.000414658	0.00367754
IL2RB	ENSGALG00000012472	-1.33266	0.110465	0.000415398	0.0036822
NR0B1	ENSGALG00000016287	1.80764	-0.586785	0.000417049	0.00369491
LRRC32	ENSGALG00000000818	-3.07985	-2.55871	0.000417459	0.00369663
CACNG3	ENSGALG00000026103	1.23225	1.48847	0.000418633	0.00370511
ENSGALG00000016810	ENSGALG00000016810	0.794223	7.54487	0.000421012	0.00372423
RGS19	ENSGALG00000021079	0.96723	2.27327	0.000422363	0.00373426
THSD4	ENSGALG00000004087	-1.0213	1.77101	0.00042797	0.00378188
SLC5A3	ENSGALG00000029120	-1.02474	2.76218	0.000429186	0.00379066
ATP12A	ENSGALG00000006469	-3.27548	-3.11676	0.000432054	0.00381402
GOLM1	ENSGALG00000012601	-1.0783	2.22923	0.000434434	0.00383306
EGFR	ENSGALG00000012363	-1.09718	3.2045	0.000436522	0.00384949
NAV2	ENSGALG00000003999	0.62473	9.18674	0.000438834	0.00386789
PAMR1	ENSGALG00000007886	1.20444	3.03715	0.00044327	0.00390497
RAB3C	ENSGALG00000014726	-1.05435	1.27316	0.000443891	0.00390843
PDE4DIP	ENSGALG00000011777	0.64552	10.4757	0.000447475	0.00393797
FAM65A	ENSGALG00000001809	0.514269	8.01056	0.000455134	0.00400331
SPATA20	ENSGALG00000006857	0.616	6.1517	0.000456874	0.00401624
LHX9	ENSGALG00000002223	1.71363	1.39589	0.000457074	0.00401624
ENSGALG00000025779	ENSGALG00000025779	0.797041	3.12646	0.00045781	0.00401898
FAM117A	ENSGALG00000009943	0.697159	4.36733	0.000457856	0.00401898
ZC3HAV1	ENSGALG00000013911	-1.29159	0.155473	0.000459727	0.00403334
ENSGALG00000007538	ENSGALG00000007538	2.63247	-0.989563	0.000460711	0.0040399
ZNF488	ENSGALG00000005975	2.49722	-1.23717	0.000464053	0.00406712
ELF1	ENSGALG00000016947	-0.717851	2.66181	0.000465525	0.00407793
ERC2	ENSGALG00000005419	-0.979838	3.05323	0.000469477	0.00411045
HHLA2	ENSGALG00000022871	-1.08548	2.78117	0.000470616	0.00411831
SMOC1	ENSGALG00000009415	-1.15735	3.41696	0.000471443	0.00412344
RGCC	ENSGALG00000016954	-1.52765	0.399557	0.000472378	0.00412951
PDE1A	ENSGALG00000008885	-1.63076	0.0809234	0.00047533	0.00415319
CTSC	ENSGALG00000017239	-0.670366	5.886	0.000476141	0.00415815
TRHR	ENSGALG00000016101	3.66239	-1.78235	0.00047919	0.00418251
ENSGALG00000023801	ENSGALG00000023801	4.49588	-2.23774	0.000479495	0.00418251
TMEM47	ENSGALG00000027198	-0.770931	3.43004	0.000479664	0.00418251
EFCAB11	ENSGALG00000020402	-1.47334	-0.974598	0.000480492	0.00418632
ARID2	ENSGALG00000009665	0.546642	6.81658	0.00048059	0.00418632
TRPS1	ENSGALG00000016123	-1.25861	1.8098	0.000484276	0.00421629
MIA3	ENSGALG00000009434	-0.620869	6.57847	0.00048613	0.00422902
VSTM5	ENSGALG00000017217	-2.13023	-1.13666	0.000486416	0.00422902
MOCOS	ENSGALG00000013149	-1.40718	-0.537315	0.00048657	0.00422902
Sulf1	ENSGALG00000011264	1.38119	3.18015	0.000486727	0.00422902
CDCP2	ENSGALG00000010752	0.860625	4.13198	0.000487177	0.00423077
ENSGALG00000023729	ENSGALG00000023729	3.0108	-2.11029	0.000489091	0.00424524
MED18	ENSGALG00000028149	0.580948	4.80391	0.000489522	0.00424683
SUSD1	ENSGALG00000015677	-1.20146	1.43034	0.000493865	0.00428233
ENPP1	ENSGALG00000002896	-1.58765	0.117856	0.000494129	0.00428245
SLC25A21	ENSGALG00000010117	-1.54236	-0.939505	0.00049626	0.00429874
CCDC92	ENSGALG00000003146	-0.789734	3.45047	0.000497772	0.00430966
CLN6	ENSGALG00000007981	0.598411	5.15023	0.000498098	0.0043103
7	ENSGALG00000010357	-1.07876	1.43852	0.000500682	0.00433047
MAMLD1	ENSGALG00000009098	0.506692	5.81684	0.00050584	0.00437287
SKIL	ENSGALG00000009356	-0.811799	3.75657	0.000507312	0.00438338
GRIA4	ENSGALG00000017178	-1.08112	2.54079	0.000510214	0.00440623
USH1C	ENSGALG00000006192	-1.43821	2.20056	0.000514049	0.00443711
ENSGALG00000021395	ENSGALG00000021395	1.09625	0.741191	0.000516273	0.00445406
KRT222	ENSGALG00000003859	-1.45481	-0.464087	0.000518772	0.00447336
DNAAF1	ENSGALG00000003258	0.873529	1.70413	0.000519151	0.00447438
DDX25	ENSGALG00000000463	0.604756	4.89537	0.000519591	0.00447591
C15orf61	ENSGALG00000028141	0.895972	3.29212	0.000522546	0.0044991
ATL1	ENSGALG00000012339	-0.611502	5.22522	0.000524127	0.00450822
PRSS56	ENSGALG00000004463	2.24634	-0.888528	0.000524434	0.00450822
BTBD3	ENSGALG00000009028	-0.946559	3.20315	0.000524477	0.00450822
HTR7	ENSGALG00000026998	-1.63702	-0.184987	0.000524741	0.00450822
ARL4C	ENSGALG00000021021	0.652628	4.89119	0.000524923	0.00450822
GBGT1	ENSGALG00000003340	-0.811692	3.14527	0.00053068	0.00455209
CELF2	ENSGALG00000006713	1.32463	2.36573	0.000530816	0.00455209
MMP16	ENSGALG00000015896	-0.814766	5.12483	0.000530829	0.00455209
BLVRA	ENSGALG00000012352	-1.48557	-0.201677	0.000531238	0.00455332
DLEC1	ENSGALG00000005826	-1.57306	0.632239	0.000533976	0.00457449
DLG1	ENSGALG00000006908	-0.679447	3.99568	0.000535446	0.00458479
ENSGALG00000011860	ENSGALG00000011860	2.08824	0.736699	0.000538169	0.0046058
[truncated: 15,109 more rows]

## Sheet: P_vs_others.csv
gene_name	ensembl_id	logFC	logCPM	PValue	FDR
ARID3C	ENSGALG00000005839	2.60995	4.41556	1.66523e-13	2.84887e-09
HAND1	ENSGALG00000026787	3.96105	1.08249	3.57312e-10	3.05645e-06
ENSGALG00000010113	ENSGALG00000010113	4.73239	-0.298538	8.88999e-09	5.06966e-05
Pax-9	ENSGALG00000010114	3.658	1.78345	1.19695e-08	5.11938e-05
BARX1	ENSGALG00000005131	4.16708	0.803315	2.43979e-07	0.000834799
ENSGALG00000003644	ENSGALG00000003644	1.85686	4.16192	8.65851e-07	0.00223608
GABBR2	ENSGALG00000013200	-3.96249	5.43416	9.35708e-07	0.00223608
FGF7	ENSGALG00000028158	3.22351	-0.0968598	1.04563e-06	0.00223608
PTN	ENSGALG00000028048	-4.35255	5.52095	1.46832e-06	0.0026619
ENSGALG00000004322	ENSGALG00000004322	-4.00814	6.24622	1.55594e-06	0.0026619
GDNF	ENSGALG00000003716	3.1164	1.7865	1.92127e-06	0.00298809
GRM8	ENSGALG00000019382	-4.14195	3.06831	2.45256e-06	0.00313428
TBXA2R	ENSGALG00000027241	-3.45156	5.89642	2.63346e-06	0.00313428
GRM3	ENSGALG00000006576	-4.26781	4.59566	3.05584e-06	0.00313428
MYO15A	ENSGALG00000004972	-2.64981	4.1675	3.09501e-06	0.00313428
FEZF1	ENSGALG00000008941	3.1247	-0.252232	3.22088e-06	0.00313428
LDB3	ENSGALG00000001977	-3.8178	4.28155	3.28669e-06	0.00313428
CDH4	ENSGALG00000005102	-1.46384	6.18928	3.29769e-06	0.00313428
MUC16	ENSGALG00000001414	3.4464	-1.85818	3.64256e-06	0.00327984
ENSGALG00000026585	ENSGALG00000026585	-3.35788	2.38276	4.09349e-06	0.00350157
CNR1	ENSGALG00000015789	-2.20688	7.2032	4.72162e-06	0.00384655
SOX10	ENSGALG00000012290	-2.09818	5.61075	5.45672e-06	0.00424334
FAM19A1	ENSGALG00000027934	-2.59659	3.17319	6.35549e-06	0.0047027
KCND3	ENSGALG00000001512	-1.4917	5.03997	6.74978e-06	0.0047027
KCNQ2	ENSGALG00000005822	-2.01774	5.22553	7.01349e-06	0.0047027
AKR1D1	ENSGALG00000012834	3.14919	0.331786	7.2598e-06	0.0047027
GRM1	ENSGALG00000012297	1.70081	3.24319	7.42185e-06	0.0047027
GAL3ST1	ENSGALG00000007781	-2.17404	4.31902	8.46099e-06	0.00516966
EYA2	ENSGALG00000004508	1.06218	7.55558	9.604e-06	0.0056657
PLK2	ENSGALG00000014725	1.44857	3.82726	1.09881e-05	0.00626613
NTNG2	ENSGALG00000003677	-1.70797	5.62207	1.59736e-05	0.00871165
ADGRV1	ENSGALG00000014657	-4.36792	3.81847	1.64983e-05	0.00871165
NRCAM	ENSGALG00000009514	-2.6706	6.04259	1.68925e-05	0.00871165
ENSGALG00000028196	ENSGALG00000028196	-5.63106	4.66267	1.73959e-05	0.00871165
VWA3A	ENSGALG00000006957	-3.19679	3.27825	1.78225e-05	0.00871165
KLHDC7A	ENSGALG00000000420	-2.58022	5.92205	2.01972e-05	0.00959815
KCNAB2	ENSGALG00000000912	-2.0146	6.1581	2.08228e-05	0.00962802
TMEM121	ENSGALG00000002756	-1.13537	6.33354	2.17269e-05	0.00978169
DLX5	ENSGALG00000009129	1.45518	3.18061	2.45136e-05	0.0107533
RERG	ENSGALG00000028186	2.31571	4.15832	2.54621e-05	0.0108901
NTRK2	ENSGALG00000012594	-3.95781	2.43314	2.91862e-05	0.0121428
UNC5C	ENSGALG00000012219	-3.09426	6.48971	2.98105e-05	0.0121428
TP63	ENSGALG00000007324	1.34981	3.46204	3.11059e-05	0.0123758
MGP	ENSGALG00000011740	6.33867	-4.28994	3.42745e-05	0.0133266
FRMPD1	ENSGALG00000023036	-1.74357	5.52282	3.90821e-05	0.0143682
DFNB59	ENSGALG00000023439	-2.60208	2.67333	3.96063e-05	0.0143682
KCNK10	ENSGALG00000010598	1.07053	5.9806	3.97645e-05	0.0143682
CABP1	ENSGALG00000007116	-2.57239	4.81147	4.0313e-05	0.0143682
C9orf172	ENSGALG00000028823	-2.34659	3.13796	4.22304e-05	0.0146951
ENSGALG00000028619	ENSGALG00000028619	3.7055	-3.53918	4.2948e-05	0.0146951
CPXM2	ENSGALG00000009693	3.2292	-2.26997	4.6986e-05	0.0156866
Emx1	ENSGALG00000016095	2.50296	1.43478	4.85141e-05	0.0156866
ENSGALG00000023879	ENSGALG00000023879	1.72836	2.17492	4.92468e-05	0.0156866
NAV2	ENSGALG00000003999	-0.90314	9.18674	4.95136e-05	0.0156866
CNGA3	ENSGALG00000016749	2.15409	2.82323	5.05952e-05	0.0157379
ENSGALG00000016251	ENSGALG00000016251	-1.33354	6.77344	5.16387e-05	0.0157756
LDHA	ENSGALG00000006300	-1.3137	5.23251	5.58284e-05	0.0160864
CXCR4	ENSGALG00000012357	-2.3802	5.75867	5.6568e-05	0.0160864
OTX2	ENSGALG00000027720	-5.8098	5.28397	5.68133e-05	0.0160864
ENSGALG00000001371	ENSGALG00000001371	-2.58808	2.60584	5.69264e-05	0.0160864
CNRIP1	ENSGALG00000008757	0.802661	6.62519	5.73573e-05	0.0160864
OPRL1	ENSGALG00000027965	-4.59571	3.39576	5.90295e-05	0.0162883
RBBP8	ENSGALG00000014982	1.09287	5.66333	6.55412e-05	0.0177981
ENSGALG00000003670	ENSGALG00000003670	1.4039	3.95354	7.01486e-05	0.0187516
SHISA2	ENSGALG00000026714	1.41327	3.60066	7.31948e-05	0.0191448
MTUS2	ENSGALG00000017086	-1.72911	4.85973	7.38578e-05	0.0191448
GRIK3	ENSGALG00000002098	-1.93015	5.23577	7.57166e-05	0.0193337
CHRNA4	ENSGALG00000005801	-3.38693	4.92954	7.72596e-05	0.0194256
AFAP1L2	ENSGALG00000008999	-1.55758	4.28249	7.83475e-05	0.0194256
SLC6A14	ENSGALG00000005957	-2.98304	2.32385	8.08518e-05	0.0195056
ATRNL1	ENSGALG00000009152	-1.2529	5.22722	8.1323e-05	0.0195056
SIK1	ENSGALG00000016200	-0.872752	7.40648	8.44194e-05	0.0195056
COL8A2	ENSGALG00000002298	1.90288	3.58485	8.51269e-05	0.0195056
TRIM24	ENSGALG00000012823	1.01461	4.70822	8.57069e-05	0.0195056
ATP6V1G3	ENSGALG00000002207	3.03019	2.20986	8.62778e-05	0.0195056
SEMA3A	ENSGALG00000006560	-2.44956	4.13042	8.66509e-05	0.0195056
BRINP2	ENSGALG00000004448	1.15027	6.58595	8.97525e-05	0.0198284
SNCB	ENSGALG00000021542	-1.61937	5.19695	9.04029e-05	0.0198284
TMEM200C	ENSGALG00000026870	-1.24988	5.68993	9.38729e-05	0.0202213
CRTAC1	ENSGALG00000017378	-1.75249	5.56706	9.45581e-05	0.0202213
CPZ	ENSGALG00000015597	-2.73342	5.30381	9.7183e-05	0.020526
IL15	ENSGALG00000009870	5.92956	-4.67913	9.99434e-05	0.0207043
ADAMTS1	ENSGALG00000015792	-1.19271	5.2812	0.000100448	0.0207043
CCDC132	ENSGALG00000009500	1.12407	5.49683	0.000103139	0.021006
GPM6A	ENSGALG00000020199	-2.73441	7.26517	0.000107599	0.0216566
IGSF21	ENSGALG00000000426	-2.36422	6.82746	0.000114004	0.0226789
DCT	ENSGALG00000016899	-5.00466	0.702114	0.000119365	0.0234723
FLT4	ENSGALG00000005802	-1.91442	2.09431	0.000125928	0.0242668
SEPP1	ENSGALG00000014857	2.02042	0.975735	0.000126242	0.0242668
OTOF	ENSGALG00000016577	-1.21815	5.57978	0.000132299	0.0248437
HMX1	ENSGALG00000015600	-2.01421	5.21621	0.000133566	0.0248437
GGMOXr1	ENSGALG00000001191	1.25082	4.20897	0.0001336	0.0248437
KCNV1	ENSGALG00000016109	-2.75586	2.50418	0.000136136	0.025
ATP8B1	ENSGALG00000003253	-2.36689	3.79545	0.000137363	0.025
NKX2-5	ENSGALG00000002886	2.85154	-0.0191551	0.000146469	0.0263768
PGF	ENSGALG00000026557	2.1954	3.63667	0.000149077	0.0265429
GALNT3	ENSGALG00000010960	1.61344	1.79965	0.000150494	0.0265429
ENSGALG00000027626	ENSGALG00000027626	2.73842	-1.01743	0.000153945	0.0268744
ASIC4	ENSGALG00000011250	-1.5369	3.47801	0.000159564	0.0274922
GRIK2	ENSGALG00000015434	2.32741	2.02028	0.000162194	0.0274922
Mx	ENSGALG00000016142	3.33353	-3.43141	0.000162305	0.0274922
NTRK1	ENSGALG00000019019	-2.28521	6.80805	0.000170164	0.0285408
CDH8	ENSGALG00000005319	2.67239	0.0238731	0.00017912	0.0295867
SNCG1	ENSGALG00000002015	-2.56633	6.00791	0.000181435	0.0295867
SCG2	ENSGALG00000005176	1.88632	6.77572	0.000181588	0.0295867
NAV3	ENSGALG00000010311	-1.05683	5.88431	0.000185009	0.0298598
CECR1	ENSGALG00000013031	-1.59553	4.10536	0.000202614	0.0321851
FAR-1	ENSGALG00000008263	-2.47037	5.9062	0.000204779	0.0321851
SLC12A2	ENSGALG00000014690	-1.49586	6.67125	0.000205061	0.0321851
LMX1A	ENSGALG00000003424	-2.44657	5.22454	0.000215008	0.0334395
LRRK1	ENSGALG00000007141	-2.51417	5.08467	0.000219299	0.0337997
PITX1	ENSGALG00000006365	-5.50464	2.0139	0.000224858	0.0339649
TENM1	ENSGALG00000008442	-1.80856	4.94519	0.000225887	0.0339649
TTC8	ENSGALG00000010663	1.10572	4.66702	0.000226327	0.0339649
GPC3	ENSGALG00000006087	-1.91666	7.40596	0.000230851	0.0343426
BAIAP2L2	ENSGALG00000012285	-3.69973	1.76284	0.000240058	0.0354044
KCNH5	ENSGALG00000011858	-1.80619	4.17292	0.000242185	0.0354128
UNC5A	ENSGALG00000018998	-1.78329	6.61264	0.000250477	0.0363149
TMEM61	ENSGALG00000010801	-2.0194	3.55177	0.000267108	0.0383333
LTBP1	ENSGALG00000010448	1.70774	5.36835	0.00026888	0.0383333
ENSGALG00000008449	ENSGALG00000008449	1.73574	2.76366	0.000272334	0.0385048
ISLR2	ENSGALG00000029151	-4.1464	9.42539	0.000287306	0.0401756
ENSGALG00000023609	ENSGALG00000023609	-2.3114	4.15024	0.000289828	0.0401756
DLX4	ENSGALG00000026503	-1.60612	2.55334	0.000293286	0.0401756
SV2C	ENSGALG00000014967	-2.22527	0.402678	0.000293544	0.0401756
SLC2A10	ENSGALG00000004498	1.46677	2.05412	0.000297639	0.0404127
MAFA	ENSGALG00000026264	-3.68348	3.99537	0.000316044	0.0424899
ENSGALG00000027323	ENSGALG00000027323	2.3392	-1.89556	0.000317904	0.0424899
KIF13B	ENSGALG00000016639	-0.997474	7.2748	0.000324161	0.0427088
Id1	ENSGALG00000006210	1.55478	3.07337	0.000324535	0.0427088
GRIN3A	ENSGALG00000015551	2.16251	3.53459	0.000351832	0.0459476
ENSGALG00000016001	ENSGALG00000016001	-1.24875	5.37061	0.000356495	0.0462039
ENSGALG00000005728	ENSGALG00000005728	1.65203	0.0407271	0.000370614	0.0474704
MDGA2	ENSGALG00000012228	-1.59319	5.30571	0.000371816	0.0474704
MMP2	ENSGALG00000003580	1.62781	5.60853	0.00038932	0.0493369
HNF1B	ENSGALG00000005504	2.77485	-2.77931	0.000396369	0.0498609
PLEK	ENSGALG00000008756	1.48933	1.17663	0.000400192	0.0499741
C1QTNF4	ENSGALG00000008080	-2.33622	4.04517	0.000404367	0.0499741
irx2	ENSGALG00000013193	-2.71722	5.37142	0.000408862	0.0499741
ESPN	ENSGALG00000000645	-2.28283	4.85852	0.000410614	0.0499741
ENSGALG00000022707	ENSGALG00000022707	4.341	-4.27249	0.000411874	0.0499741
FBXL16	ENSGALG00000002443	-1.28221	6.6672	0.000415186	0.0500211
TM4SF4	ENSGALG00000010427	-4.25608	1.27346	0.000419401	0.0501756
ASAP1	ENSGALG00000016302	-1.09347	6.53336	0.000427694	0.0508124
UTS2D	ENSGALG00000007222	1.15578	2.5835	0.000433689	0.0511694
SLC24A2	ENSGALG00000015080	1.84216	2.0559	0.000441483	0.0517322
TLX1	ENSGALG00000007831	-4.82189	6.43422	0.000454445	0.0528888
AGTR2	ENSGALG00000005936	-2.18204	2.29623	0.000462814	0.0532515
ENSGALG00000028332	ENSGALG00000028332	-1.71607	3.8739	0.000468382	0.0532515
KCNB1	ENSGALG00000004758	-1.14646	5.29022	0.000469407	0.0532515
MBL2	ENSGALG00000002507	-3.19496	1.04239	0.000472687	0.0532515
ZNF385B	ENSGALG00000009012	-2.37407	4.64951	0.000473125	0.0532515
KIAA1644	ENSGALG00000028130	-1.30565	3.3619	0.000485039	0.0542357
ENSGALG00000015735	ENSGALG00000015735	-2.8805	3.08682	0.000493362	0.0543862
SLC16A10	ENSGALG00000015040	1.62078	3.1038	0.000495044	0.0543862
HIP1	ENSGALG00000000930	-1.41921	9.92033	0.000495923	0.0543862
SULF2	ENSGALG00000004593	1.25933	4.26474	0.000515114	0.0558382
CHRNA10	ENSGALG00000022702	-1.45398	6.20954	0.000518693	0.0558382
CACNA2D4	ENSGALG00000013007	-3.54233	2.70683	0.000518955	0.0558382
INHBA	ENSGALG00000012327	2.43119	1.13587	0.000525361	0.0561742
ENSGALG00000023608	ENSGALG00000023608	-2.46435	2.82526	0.000537828	0.0566784
PTPRT	ENSGALG00000003488	-2.27019	3.8344	0.000539308	0.0566784
ENSGALG00000011252	ENSGALG00000011252	-1.42224	6.96002	0.000540015	0.0566784
ADCYAP1	ENSGALG00000014858	-1.90887	4.25557	0.00054897	0.057038
ENSGALG00000026817	ENSGALG00000026817	-3.22864	0.885228	0.000550109	0.057038
C20orf194	ENSGALG00000016026	-1.20579	8.02322	0.000578297	0.0589273
BEND4	ENSGALG00000014242	1.24883	4.38895	0.000580941	0.0589273
ADGRB3	ENSGALG00000016176	-1.59542	3.34186	0.00058143	0.0589273
CYP26B1	ENSGALG00000016102	2.27216	2.06965	0.000582109	0.0589273
GDA	ENSGALG00000015141	1.78927	0.935914	0.000589108	0.0592659
TCERG1L	ENSGALG00000010470	-0.896422	5.84833	0.000592382	0.0592659
MAST2	ENSGALG00000010313	-0.800487	9.49851	0.00060298	0.0599755
GFRA4	ENSGALG00000016035	-3.06705	8.23832	0.000610845	0.0604066
PKD1L3	ENSGALG00000005435	4.341	-4.1807	0.000627128	0.0616604
LRIG3	ENSGALG00000009755	1.10845	4.33111	0.000634408	0.0620197
DNAH9	ENSGALG00000001111	-1.4177	5.45931	0.000643827	0.0625829
ADCY8	ENSGALG00000016298	-2.02564	2.58253	0.000662467	0.063165
KCNA2	ENSGALG00000000442	-1.28613	4.30881	0.000663711	0.063165
ENSGALG00000028657	ENSGALG00000028657	1.4858	2.24209	0.000664935	0.063165
AMER3	ENSGALG00000026075	-1.34147	3.2586	0.000667307	0.063165
KIF16B	ENSGALG00000008725	-0.939678	5.80612	0.000669573	0.063165
CNTN1	ENSGALG00000009523	-1.30714	4.82692	0.000674047	0.063165
tac1	ENSGALG00000009737	-3.29844	3.7217	0.00067566	0.063165
ENSGALG00000001150	ENSGALG00000001150	-1.7543	4.98434	0.000689157	0.0640233
TRPM1	ENSGALG00000003849	-3.51368	0.883261	0.000692326	0.0640233
CACNA1D	ENSGALG00000005332	-1.22737	4.55405	0.000697389	0.0641448
ApoD	ENSGALG00000006995	2.23625	-1.18283	0.000703492	0.0643601
CHRNB4	ENSGALG00000003005	-3.69944	5.4886	0.000708094	0.0644366
RPP25	ENSGALG00000023859	-1.98529	1.58477	0.000715514	0.0647672
PODXL2	ENSGALG00000006009	-2.68414	4.51449	0.000722433	0.0650494
col14A1	ENSGALG00000016411	1.93828	2.46353	0.000731822	0.0655498
ENSGALG00000011166	ENSGALG00000011166	-4.58227	3.09306	0.000757131	0.0674636
TMEM132B	ENSGALG00000002742	-1.68239	3.88392	0.000787537	0.0698092
POU4F3	ENSGALG00000026243	-3.17944	9.93998	0.000803063	0.0708185
SLC38A3	ENSGALG00000028871	-2.33447	1.58733	0.000816988	0.0716771
ADPRHL1	ENSGALG00000016826	-2.84463	4.30633	0.000844914	0.0737489
GREB1L	ENSGALG00000014935	-0.895975	7.57084	0.00086627	0.0752292
NDNF	ENSGALG00000011962	1.71374	1.23506	0.000876862	0.0753883
LINGO3	ENSGALG00000000806	1.00182	4.97772	0.000876916	0.0753883
MMP27	ENSGALG00000019060	4.5311	-4.17635	0.000886211	0.075782
KLHL36	ENSGALG00000005651	-1.68468	6.9469	0.000893039	0.075782
PAX3	ENSGALG00000005246	-5.41613	7.26645	0.000894997	0.075782
GATA5	ENSGALG00000005352	1.8159	-0.499243	0.000899214	0.075782
STK32C	ENSGALG00000020615	-1.63879	3.65162	0.000913589	0.0765235
CRHR1	ENSGALG00000000371	1.10507	5.41236	0.000916958	0.0765235
CCDC180	ENSGALG00000003320	-2.03996	0.161174	0.000924774	0.0768011
FKBP1B	ENSGALG00000016500	-2.4599	2.9987	0.000937854	0.0775111
TAL2	ENSGALG00000023114	2.15008	-1.41974	0.000951507	0.0782614
COLQ	ENSGALG00000011202	2.0825	-0.0332325	0.000992044	0.0808662
EPCAM	ENSGALG00000008969	0.944541	5.47191	0.00099263	0.0808662
SKOR1	ENSGALG00000001867	-2.43573	2.83896	0.00100794	0.0817241
ENSGALG00000020517	ENSGALG00000020517	1.10863	1.01732	0.00103521	0.0834531
FGF13	ENSGALG00000006508	-0.873219	4.9555	0.00103902	0.0834531
SLC16A8	ENSGALG00000012288	-2.68845	0.682732	0.00104752	0.083743
ENSGALG00000027183	ENSGALG00000027183	-2.41378	1.42492	0.00105379	0.0837936
MCF2	ENSGALG00000006562	-1.60699	4.01387	0.00105795	0.0837936
BPIFB4	ENSGALG00000006679	-2.77258	2.68369	0.00107688	0.0849001
C11orf24	ENSGALG00000020488	1.09478	3.31779	0.00108401	0.0850698
ENSGALG00000026721	ENSGALG00000026721	-1.46871	5.34778	0.0010981	0.0857822
ENSGALG00000019030	ENSGALG00000019030	3.06084	-3.97439	0.00111558	0.0867515
ENSGALG00000006325	ENSGALG00000006325	2.24065	2.95658	0.00113307	0.0877126
PHF24	ENSGALG00000001900	-2.11784	5.5267	0.00116756	0.0890681
MSI2	ENSGALG00000005567	-1.05765	5.80686	0.00117122	0.0890681
RGMB	ENSGALG00000015284	-1.30687	4.24564	0.00117361	0.0890681
RAB32	ENSGALG00000012300	1.4104	1.6166	0.00117693	0.0890681
TMEM74	ENSGALG00000016100	-1.05639	5.2112	0.00118138	0.0890681
LINGO1	ENSGALG00000002708	0.716438	6.72991	0.00118181	0.0890681
PLEKHB1	ENSGALG00000017321	-1.29994	6.27588	0.00119822	0.0899088
RASGRF2	ENSGALG00000015598	1.51645	0.588528	0.00120425	0.0899667
FCHSD2	ENSGALG00000017329	-1.28333	7.63811	0.0012142	0.0903156
CD3E	ENSGALG00000007416	1.59161	1.64688	0.00122978	0.090709
FAM150B	ENSGALG00000016364	1.59586	-1.08097	0.0012301	0.090709
MKP3	ENSGALG00000011207	1.05279	5.11498	0.00124401	0.0913413
CLDN1	ENSGALG00000026862	1.76546	3.12876	0.00128056	0.0930822
KIRREL3	ENSGALG00000001129	-1.72939	6.18701	0.00128747	0.0930822
ARHGAP18	ENSGALG00000014013	1.02413	5.63956	0.00128777	0.0930822
SCARNA7	ENSGALG00000025666	-0.880497	5.94401	0.00128948	0.0930822
PRUNE2	ENSGALG00000015167	-2.32614	2.29662	0.00129871	0.0933542
HGF/SF	ENSGALG00000008461	2.50602	2.94074	0.00131563	0.0941746
NHSL1	ENSGALG00000026981	-0.89033	7.91304	0.00132171	0.0942161
ANKS6	ENSGALG00000013196	-1.28202	4.12699	0.00134805	0.0956946
CSF3R	ENSGALG00000002112	-2.97504	-0.654984	0.00136401	0.0964277
PLEK2	ENSGALG00000009562	1.79641	0.158797	0.00142546	0.100357
CTNNA3	ENSGALG00000002845	-2.81721	1.84467	0.00147099	0.103138
SORCS3	ENSGALG00000008434	-1.67247	5.27085	0.0014873	0.103571
LRRC55	ENSGALG00000029130	-1.1542	4.39072	0.00149376	0.103571
NUBPL	ENSGALG00000009983	-1.37272	5.7266	0.00149779	0.103571
KALRN	ENSGALG00000011744	-0.831284	7.54266	0.00151195	0.103571
S100A16	ENSGALG00000028924	1.84424	-1.09848	0.00151335	0.103571
HIPK2	ENSGALG00000012792	-0.783887	8.57022	0.00152148	0.103571
ACAP3	ENSGALG00000001770	-0.558183	8.04138	0.00152197	0.103571
AMY2A	ENSGALG00000001880	1.63437	2.17184	0.00153142	0.103571
LOX	ENSGALG00000028063	1.80325	3.58774	0.00153164	0.103571
LDB2	ENSGALG00000014485	1.27978	3.41771	0.00155179	0.10452
HIVEP2	ENSGALG00000013795	-0.787526	5.67358	0.00158933	0.106069
CRABP2	ENSGALG00000029140	0.806976	7.85414	0.00159498	0.106069
GPR78	ENSGALG00000015595	-4.82273	-0.355376	0.00160777	0.106069
CORO2B	ENSGALG00000008043	-0.7264	6.96545	0.00161015	0.106069
GPR126	ENSGALG00000013803	-1.9703	2.4253	0.00161072	0.106069
UTS2R	ENSGALG00000001626	3.9214	-4.00877	0.00161199	0.106069
ITSN2	ENSGALG00000016504	-0.990518	5.26157	0.00163099	0.106908
MT1	ENSGALG00000014616	1.63667	-1.61181	0.00164916	0.107413
CBLN2	ENSGALG00000028682	-2.83249	1.14158	0.00165125	0.107413
HELZ2	ENSGALG00000006138	-1.00629	5.07134	0.00167505	0.108548
EVPL	ENSGALG00000002108	1.32737	3.93868	0.00172113	0.111019
CD101	ENSGALG00000015467	-1.15569	3.60326	0.00172616	0.111019
GRIA4	ENSGALG00000017178	1.32167	2.53936	0.00173971	0.111472
MRPS25	ENSGALG00000008506	0.79105	6.78284	0.0017679	0.112535
SCAPER	ENSGALG00000002883	-0.725928	6.39119	0.00176946	0.112535
OSCP1	ENSGALG00000002123	-1.27316	3.18468	0.00180795	0.114005
ENSGALG00000015183	ENSGALG00000015183	1.37798	-0.235524	0.00180799	0.114005
OSTN	ENSGALG00000007226	2.26335	-2.5741	0.00181685	0.114005
PLEKHD1	ENSGALG00000009431	-1.32015	4.23255	0.00181922	0.114005
CFAP52	ENSGALG00000001261	-2.59141	1.04978	0.00184707	0.115327
PPFIBP1	ENSGALG00000014106	0.923837	6.4053	0.00186006	0.115716
Sox9	ENSGALG00000004386	0.700329	7.05075	0.00187287	0.116091
IRX1	ENSGALG00000013194	-3.15448	7.82843	0.00189592	0.116859
HS3ST4	ENSGALG00000006290	-3.7027	1.32021	0.00190617	0.116859
GPR26	ENSGALG00000009684	3.41888	-3.84129	0.00190888	0.116859
LMBR1	ENSGALG00000006400	1.33441	4.34544	0.00191281	0.116859
RASL10B	ENSGALG00000002086	1.79674	1.94424	0.00191942	0.116859
RSPO3	ENSGALG00000014829	1.53268	3.92595	0.00199026	0.120742
EDNRB	ENSGALG00000016912	-1.4049	4.65533	0.00201817	0.122003
PDZD7	ENSGALG00000020726	-1.35412	4.02888	0.0020297	0.122268
FMNL1	ENSGALG00000000694	-1.4666	2.02855	0.00205524	0.122878
TRIM29	ENSGALG00000006722	-1.65097	1.89711	0.0020619	0.122878
ENSGALG00000001398	ENSGALG00000001398	-1.29367	6.118	0.00206854	0.122878
ENSGALG00000020486	ENSGALG00000020486	2.06264	-1.14983	0.00206857	0.122878
SFRP2	ENSGALG00000009241	0.719	5.76949	0.00207594	0.122878
MYO3A	ENSGALG00000007647	-1.47411	3.87425	0.00209552	0.122878
ENSGALG00000000807	ENSGALG00000000807	5.35638	-5.33965	0.00209832	0.122878
AP1S3	ENSGALG00000005171	1.18897	2.06092	0.00210135	0.122878
RNF157	ENSGALG00000002008	-0.918985	5.63406	0.00210447	0.122878
TRPC7	ENSGALG00000006297	-1.86731	3.91101	0.00211889	0.123299
GAD2	ENSGALG00000007588	-3.38021	5.65972	0.00213667	0.123913
TMEM47	ENSGALG00000027198	0.95143	3.43074	0.00219095	0.126631
TEKT2	ENSGALG00000002319	-1.84366	1.69318	0.00222303	0.128053
DLST	ENSGALG00000010286	0.854764	6.54926	0.00224743	0.129024
SNAP91	ENSGALG00000015846	-1.33367	5.71842	0.00228518	0.130752
CNTN6	ENSGALG00000007927	-2.20302	1.79814	0.00229773	0.131032
TMPRSS5	ENSGALG00000007340	-4.63735	-0.158688	0.00230545	0.131035
AASS	ENSGALG00000008953	1.03001	5.60871	0.0023175	0.131284
ENSGALG00000003693	ENSGALG00000003693	-0.832348	8.15203	0.00233505	0.131842
TNIK	ENSGALG00000009298	-0.560021	7.69136	0.00236003	0.132478
RHOBTB1	ENSGALG00000003073	-1.68157	4.94435	0.0023618	0.132478
DLX1	ENSGALG00000018439	1.54599	0.360734	0.00239545	0.132603
GALNT16	ENSGALG00000009452	-0.987557	6.84474	0.00239926	0.132603
EML1	ENSGALG00000011191	-1.57209	4.76337	0.0024051	0.132603
SGPP2	ENSGALG00000005245	-1.99234	2.94675	0.0024097	0.132603
SPOCK2	ENSGALG00000027450	-1.12542	7.31336	0.00241465	0.132603
CCDC33	ENSGALG00000028855	-2.10376	1.31484	0.00241514	0.132603
PROSER2	ENSGALG00000006700	1.65805	3.37895	0.00241829	0.132603
MMD	ENSGALG00000003078	-1.53205	7.78796	0.00244351	0.133558
TFAP2D	ENSGALG00000019842	-8.91767	0.0313731	0.00246176	0.134126
CADM1	ENSGALG00000014582	-1.08886	10.3364	0.00248333	0.134872
ENSGALG00000011860	ENSGALG00000011860	-2.70083	0.738483	0.00249718	0.135195
DYNC2H1	ENSGALG00000017180	-0.972095	5.02546	0.00254623	0.137416
PAMR1	ENSGALG00000007886	-1.40742	3.03827	0.00259728	0.13973
SOX2	ENSGALG00000008848	-2.11396	2.30953	0.00262153	0.140233
IHH	ENSGALG00000011347	3.04691	-3.44186	0.00262649	0.140233
SLIT3	ENSGALG00000001916	1.41088	5.03244	0.00263121	0.140233
MECOM	ENSGALG00000009437	2.05954	6.37098	0.00270761	0.143856
GALNT14	ENSGALG00000009078	-2.252	2.80002	0.00273156	0.144066
RPS6KL1	ENSGALG00000010294	1.11686	6.20096	0.00273914	0.144066
LTK	ENSGALG00000008615	-1.66015	2.3298	0.00274298	0.144066
ENSGALG00000024478	ENSGALG00000024478	3.86368	-4.58653	0.00274524	0.144066
GLIPR1L	ENSGALG00000010224	2.08854	-1.65289	0.00276663	0.144745
ENSGALG00000013057	ENSGALG00000013057	1.08402	3.78934	0.00278365	0.145191
FAM163B	ENSGALG00000026179	1.0023	3.7475	0.00281	0.14612
CCDC170	ENSGALG00000012971	1.8403	-1.22321	0.00284538	0.147511
TAT	ENSGALG00000000893	1.96005	-2.85907	0.00286719	0.148193
PCDH9	ENSGALG00000016908	-1.98931	4.56635	0.00289393	0.148855
RUNX3	ENSGALG00000026821	1.91562	4.96758	0.0028974	0.148855
ENSGALG00000023936	ENSGALG00000023936	-2.07232	2.71369	0.0029211	0.149623
ENSGALG00000027344	ENSGALG00000027344	-2.1272	-0.199009	0.00293257	0.149762
ENSGALG00000023638	ENSGALG00000023638	-1.91837	3.85633	0.00299969	0.152521
CHMP2B	ENSGALG00000015496	0.646593	5.20804	0.00300441	0.152521
MRAS	ENSGALG00000011592	1.40127	4.04629	0.00301868	0.152792
CHRNA3	ENSGALG00000003014	-2.17893	4.95767	0.00304357	0.15326
PPP1R1C	ENSGALG00000008896	-1.04925	5.42639	0.00305352	0.15326
TRIM47	ENSGALG00000028301	1.39425	3.20266	0.00305839	0.15326
GFRA2	ENSGALG00000001795	-1.10084	7.96728	0.00306377	0.15326
EFCAB11	ENSGALG00000020402	1.43367	-0.974227	0.00308718	0.153981
NANOS1	ENSGALG00000027980	1.16168	4.351	0.00312559	0.155181
YPEL1	ENSGALG00000028801	0.97482	3.8835	0.00312938	0.155181
ENSGALG00000016827	ENSGALG00000016827	-3.4121	0.0995566	0.00318095	0.157282
KLHL2	ENSGALG00000009554	0.831871	4.96952	0.00322871	0.158449
ENSGALG00000019003	ENSGALG00000019003	-0.868261	2.81651	0.00323413	0.158449
FAM171B	ENSGALG00000002646	-0.965661	5.55508	0.00323772	0.158449
ATP12A	ENSGALG00000006469	2.70794	-3.10276	0.00324522	0.158449
LFNG	ENSGALG00000004284	-1.35944	5.67185	0.00325085	0.158449
NPTX1	ENSGALG00000017418	-1.44892	3.81291	0.00326853	0.15848
LIM3	ENSGALG00000003928	2.93712	-2.28274	0.00327002	0.15848
HS3ST5	ENSGALG00000026594	-1.19477	6.36535	0.00341333	0.164958
KCNC1	ENSGALG00000006220	-0.895501	4.31443	0.00343593	0.165526
GHR	ENSGALG00000014855	1.81314	2.21086	0.00344442	0.165526
TPST2	ENSGALG00000005626	-1.35051	3.62942	0.00346067	0.165752
ENSGALG00000027239	ENSGALG00000027239	-0.894771	4.28547	0.0034685	0.165752
SLC12A5	ENSGALG00000006930	-1.41005	3.76042	0.00350494	0.166589
IGSF3	ENSGALG00000015469	-0.54264	7.23908	0.00350549	0.166589
COL4A2	ENSGALG00000016843	1.42777	3.49232	0.00356354	0.168878
RGS22	ENSGALG00000027443	2.54417	-2.62255	0.00357482	0.168945
MYO3B	ENSGALG00000009602	1.68341	-1.05267	0.00360111	0.169718
RGMA	ENSGALG00000027639	-1.5407	6.93982	0.00365779	0.171726
NEK6	ENSGALG00000001118	0.899168	6.61102	0.00366907	0.171726
PRKG1	ENSGALG00000003805	-0.644425	9.81175	0.00367382	0.171726
EPB41L3	ENSGALG00000014770	-0.716681	6.72219	0.00369713	0.172062
KIF19	ENSGALG00000004502	-1.50696	6.16221	0.00370112	0.172062
OCSTAMP	ENSGALG00000004340	1.33151	0.75517	0.0037292	0.172897
MPHOSPH9	ENSGALG00000003419	-1.18399	4.19588	0.00381133	0.176041
M2.	ENSGALG00000004721	-1.35965	2.61752	0.00381758	0.176041
FGF10	ENSGALG00000014872	-2.70591	2.00188	0.00390036	0.179375
NOG	ENSGALG00000003114	2.5835	-3.65759	0.00394683	0.181025
ENSGALG00000006608	ENSGALG00000006608	0.780478	3.63751	0.00403807	0.184715
IL11Ra	ENSGALG00000005848	-1.31023	4.87524	0.00404954	0.184745
SNAI1	ENSGALG00000008018	1.61864	3.76501	0.00407092	0.185227
ENSGALG00000005107	ENSGALG00000005107	-0.872081	8.5759	0.00411702	0.186827
DLL4	ENSGALG00000008514	1.55191	0.640032	0.00413529	0.18716
ENSGALG00000015519	ENSGALG00000015519	-0.608763	6.47294	0.00416861	0.188171
ENSGALG00000025921	ENSGALG00000025921	-2.09728	-0.371201	0.00418285	0.188223
LAMA2	ENSGALG00000014014	-1.06702	5.57124	0.00419179	0.188223
FCRL2	ENSGALG00000010507	-0.967362	5.03476	0.00421586	0.188414
SLIT2	ENSGALG00000014419	1.17753	6.02489	0.00421806	0.188414
MGLL	ENSGALG00000005990	0.993556	4.17783	0.00424535	0.188724
BEGAIN	ENSGALG00000011236	-1.85026	5.46063	0.00424706	0.188724
PPP1R16B	ENSGALG00000003568	-1.09757	4.10203	0.00427927	0.189662
KIAA1456	ENSGALG00000026794	1.51088	-1.27428	0.00434309	0.191994
TMEM215	ENSGALG00000015754	2.33839	-3.55484	0.00436553	0.192488
PTPRZ1	ENSGALG00000008961	1.33768	4.48699	0.00440258	0.193566
ENSGALG00000002367	ENSGALG00000002367	-1.21635	4.00743	0.00442802	0.193566
ENSGALG00000026110	ENSGALG00000026110	-0.868914	6.41229	0.00443466	0.193566
FAM81A	ENSGALG00000004103	-2.40262	0.394442	0.00443523	0.193566
SLC1A3	ENSGALG00000003582	-2.335	1.66067	0.00447082	0.194623
Pax-6	ENSGALG00000012123	-3.28505	1.43459	0.00449985	0.195389
PCSK2	ENSGALG00000008734	-0.965926	6.22049	0.00451917	0.195596
SMIM12	ENSGALG00000002526	-1.30063	7.93009	0.00452942	0.195596
ADAMTS9	ENSGALG00000007392	1.73703	6.3108	0.0045389	0.195596
ADGRD2	ENSGALG00000001094	1.75712	-1.4276	0.00457059	0.196467
PIK3C2B	ENSGALG00000000623	-0.814021	8.90176	0.00461595	0.197919
CPED1	ENSGALG00000009002	2.23539	0.253109	0.00463196	0.197988
HAS2	ENSGALG00000016394	1.26946	2.69152	0.0046407	0.197988
SIGMAR1	ENSGALG00000028996	0.590052	6.48331	0.00469127	0.199647
CFAP70	ENSGALG00000002551	-1.39552	0.935712	0.00470517	0.199742
DLX3	ENSGALG00000027677	1.34868	1.03924	0.00473493	0.20021
NR2F1	ENSGALG00000027907	1.02957	6.74975	0.00473959	0.20021
ENSGALG00000013155	ENSGALG00000013155	0.894979	6.10317	0.00477234	0.201097
NFIB	ENSGALG00000005441	0.973191	3.80015	0.00478663	0.201203
Fgf9	ENSGALG00000025748	-2.89689	4.65093	0.00481036	0.20166
ESRP1	ENSGALG00000015968	-2.34835	1.79912	0.00482108	0.20166
FAM20A	ENSGALG00000004183	1.17821	4.80344	0.00488599	0.203877
OSR2	ENSGALG00000016016	1.70327	1.59941	0.00491831	0.204417
MEGF10	ENSGALG00000014699	-1.64023	2.06053	0.00492283	0.204417
COL16A1	ENSGALG00000026836	1.23294	3.88729	0.00505374	0.209345
SLC25A21	ENSGALG00000010117	1.48469	-0.944925	0.00510417	0.209866
FANCA	ENSGALG00000000516	-0.898828	4.10597	0.00510586	0.209866
ENSGALG00000027154	ENSGALG00000027154	1.07408	6.16591	0.00511047	0.209866
FGFR3	ENSGALG00000015708	-1.93272	6.86311	0.00512366	0.209866
PCDHA11	ENSGALG00000026094	-0.726854	4.93462	0.00512996	0.209866
KCNAB1	ENSGALG00000010269	1.10126	3.36622	0.00514831	0.209866
BTBD17	ENSGALG00000023359	-1.13255	6.04397	0.00515218	0.209866
SPATS2L	ENSGALG00000008152	0.739443	4.50025	0.0051725	0.210193
PTGFRN	ENSGALG00000015464	-0.900162	7.71392	0.0052106	0.210938
MSX2	ENSGALG00000026180	0.991712	2.06333	0.00521551	0.210938
PNOC	ENSGALG00000016620	1.27862	-1.37825	0.005255	0.212034
ENSGALG00000028602	ENSGALG00000028602	-1.12159	7.00818	0.00533066	0.213985
COL4A1	ENSGALG00000016841	1.56479	3.88136	0.00534802	0.213985
SLC16A12	ENSGALG00000006421	2.93712	-3.06581	0.00535009	0.213985
CIB2	ENSGALG00000026674	0.936959	3.98465	0.00536248	0.213985
KLHL29	ENSGALG00000016495	-0.596723	6.171	0.00536587	0.213985
BANK1	ENSGALG00000012292	-2.58146	1.7618	0.00542711	0.215842
VPS54	ENSGALG00000008847	-0.806454	5.20783	0.00543769	0.215842
FRMD3	ENSGALG00000012577	0.783106	7.48644	0.00548209	0.217101
DMD	ENSGALG00000016281	-0.859803	4.38672	0.00556844	0.219651
ENSGALG00000026768	ENSGALG00000026768	1.68119	0.519016	0.00557217	0.219651
PHLDA2	ENSGALG00000006447	0.677862	4.94602	0.00559378	0.219996
SLC39A11	ENSGALG00000004413	-1.27139	7.0875	0.00562917	0.22088
CREB5	ENSGALG00000011137	-1.1774	3.15979	0.0056561	0.221429
ENSGALG00000001136	ENSGALG00000001136	-3.11604	-0.719204	0.00571332	0.223159
GABRA1	ENSGALG00000001698	1.16778	1.18198	0.00573775	0.223214
C11ORF75	ENSGALG00000026639	1.01425	1.92578	0.00575285	0.223214
ENSGALG00000025723	ENSGALG00000025723	1.55712	-0.164981	0.00576172	0.223214
CELSR1	ENSGALG00000013399	-0.737265	4.48784	0.00576981	0.223214
ZMYM6NB	ENSGALG00000002517	-1.48702	3.0258	0.0058065	0.223214
CYP11A1	ENSGALG00000001417	-1.51556	1.79067	0.0058082	0.223214
TSPAN4	ENSGALG00000006837	-0.867442	5.41568	0.00581319	0.223214
NFKBIA	ENSGALG00000027864	0.923798	3.12057	0.00581911	0.223214
FST	ENSGALG00000014908	-2.66583	1.93706	0.00583554	0.223343
SLC13A3	ENSGALG00000004445	1.08654	3.29732	0.00597677	0.228238
EPB42	ENSGALG00000021230	-2.16355	-1.2237	0.00602126	0.229425
ACKR2	ENSGALG00000005305	2.71593	-2.82862	0.00604912	0.229785
ENSGALG00000026939	ENSGALG00000026939	-1.46844	5.3126	0.00607757	0.229785
HTR1E	ENSGALG00000015826	-2.19327	0.444809	0.00608134	0.229785
ENSGALG00000005967	ENSGALG00000005967	-1.73339	4.55851	0.00608763	0.229785
C10orf71	ENSGALG00000027353	-1.4257	1.65364	0.00609788	0.229785
KLF15	ENSGALG00000006245	-2.58827	2.15434	0.00614395	0.230555
GNG11	ENSGALG00000009517	1.34345	1.85085	0.00614527	0.230555
KIAA0408	ENSGALG00000014827	-0.666575	8.10577	0.00618901	0.231688
RUNX2	ENSGALG00000026484	1.10956	2.00522	0.00624133	0.232946
Fgf19	ENSGALG00000028376	-2.52827	5.80047	0.00625288	0.232946
ATP1B4	ENSGALG00000008593	1.05544	-0.267656	0.0062645	0.232946
KHDRBS2	ENSGALG00000016276	0.95698	3.68878	0.00627706	0.232946
VNN1	ENSGALG00000013993	1.96815	-2.53652	0.00632844	0.234344
NRXN3	ENSGALG00000027255	1.36518	1.20927	0.00644494	0.238143
MAP3K19	ENSGALG00000028457	-1.43958	0.989097	0.00647737	0.238204
RUFY4	ENSGALG00000025739	1.59332	-0.728562	0.00649061	0.238204
ENSGALG00000001483	ENSGALG00000001483	0.969908	4.04465	0.00650574	0.238204
ARHGAP6	ENSGALG00000016602	-1.10075	3.41657	0.00651269	0.238204
EN2	ENSGALG00000023430	-7.89814	-0.435519	0.00651621	0.238204
SLC17A9	ENSGALG00000028225	1.24389	-0.132027	0.00654916	0.238898
SCTR	ENSGALG00000012106	3.06084	-4.13577	0.00660478	0.240031
AVT2R	ENSGALG00000000788	-2.86432	-0.243909	0.0066083	0.240031
ZNF503	ENSGALG00000004994	1.03305	4.80936	0.00665159	0.2408
FOXN2	ENSGALG00000008942	0.89739	4.5885	0.00667802	0.2408
RAPGEF3	ENSGALG00000006348	-1.19871	6.32344	0.0066932	0.2408
TSPAN13	ENSGALG00000027240	0.678706	6.18119	0.00669394	0.2408
SLCO1C1	ENSGALG00000013154	5.67125	-5.11252	0.00669983	0.2408
GJD2	ENSGALG00000009845	-2.08009	1.44226	0.00675943	0.242433
SCN10A	ENSGALG00000006072	-2.59103	1.08783	0.00677885	0.24262
SLC1A2	ENSGALG00000007871	-1.29479	6.14177	0.00681946	0.242691
TTLL4	ENSGALG00000027991	-1.11641	5.82171	0.00684106	0.242691
GPX3	ENSGALG00000004521	0.780442	5.4535	0.00684177	0.242691
PAPLN	ENSGALG00000009315	-1.49898	3.56601	0.00684294	0.242691
PCDH10	ENSGALG00000009719	-1.36754	6.17309	0.00685174	0.242691
RHBDF2	ENSGALG00000001943	-0.859543	4.77637	0.00691083	0.244278
COL9A1	ENSGALG00000015970	-1.37871	1.64479	0.00695937	0.244985
PHACTR1	ENSGALG00000012732	-0.771387	4.64998	0.00695947	0.244985
SDR42E2	ENSGALG00000006964	-2.3208	2.50795	0.00703647	0.247024
FGFBP2	ENSGALG00000014501	2.75145	-3.66043	0.00704627	0.247024
MICALL1	ENSGALG00000012265	-0.667167	7.29017	0.00707406	0.247491
NPPB	ENSGALG00000004574	3.06084	-4.06684	0.00710281	0.24799
MEOX2	ENSGALG00000010794	1.75483	1.89383	0.00714001	0.24878
C1QTNF1	ENSGALG00000027067	0.957914	5.36631	0.00716523	0.249152
ENSGALG00000019175	ENSGALG00000019175	1.95173	-3.25012	0.00719264	0.249598
ETV4	ENSGALG00000001188	0.951777	5.76075	0.00723869	0.250632
GUCA1A	ENSGALG00000001431	1.8513	-2.424	0.00726672	0.250632
ADAMTS15	ENSGALG00000001407	0.998069	5.95561	0.00727084	0.250632
GABRR2	ENSGALG00000015776	-2.63489	0.0101969	0.00728615	0.250632
PAPPA	ENSGALG00000007079	-0.798392	5.54784	0.00731144	0.250632
TWIST1	ENSGALG00000026059	1.91023	2.11369	0.00732066	0.250632
ENSGALG00000028863	ENSGALG00000028863	-1.06298	3.37541	0.00733273	0.250632
SCNN1G	ENSGALG00000006270	-1.49439	5.22815	0.00733964	0.250632
FILIP1L	ENSGALG00000015271	1.15263	2.2406	0.00740192	0.252255
MYH1B	ENSGALG00000028134	1.81646	-2.27768	0.00745269	0.253481
AGXT	ENSGALG00000020943	1.8513	-2.63601	0.00755758	0.256538
ENSGALG00000006693	ENSGALG00000006693	-2.97651	0.305174	0.00757608	0.256657
TRAF-5	ENSGALG00000009864	-1.18282	3.17851	0.00759446	0.256771
CDC42EP3	ENSGALG00000010551	-1.87366	0.638594	0.00763156	0.257323
PGC	ENSGALG00000028489	-1.46807	1.57331	0.00764089	0.257323
ATP1B1	ENSGALG00000015233	0.809966	5.58855	0.00775225	0.259659
C1orf116	ENSGALG00000001091	1.48597	0.283446	0.00775498	0.259659
SORCS1	ENSGALG00000008465	-0.99061	5.24422	0.00775578	0.259659
Six2	ENSGALG00000023303	1.3973	5.54896	0.00780553	0.260815
ENSGALG00000007614	ENSGALG00000007614	-2.86744	-0.630669	0.00790192	0.263097
RIPPLY2	ENSGALG00000015845	-7.98614	-0.696921	0.00791357	0.263097
NTRK3	ENSGALG00000006793	-0.605748	7.60882	0.00793045	0.263097
IGSF9B	ENSGALG00000001450	0.923075	6.39568	0.00793537	0.263097
IFT172	ENSGALG00000016509	-0.809017	5.41644	0.00801577	0.265249
PRDM14	ENSGALG00000022809	-4.93892	0.546264	0.00805422	0.266007
HEATR5A	ENSGALG00000009972	-0.751153	6.10963	0.00809771	0.266928
PACSIN3	ENSGALG00000008231	-1.01005	4.79763	0.0081398	0.267414
ENSGALG00000020995	ENSGALG00000020995	-1.28255	4.68895	0.00814373	0.267414
GPAM	ENSGALG00000008795	-1.04237	4.59904	0.00818909	0.268389
TPBGL	ENSGALG00000022693	-1.45387	4.3382	0.00825348	0.269982
FBXL20	ENSGALG00000001682	-0.69102	4.30569	0.0082852	0.270023
MLLT4	ENSGALG00000011329	0.741179	7.02892	0.0082863	0.270023
ZNF385D	ENSGALG00000011283	1.18387	3.66654	0.00838504	0.272071
LIX1	ENSGALG00000015290	1.9563	-3.057	0.0083884	0.272071
EPB41	ENSGALG00000001329	-0.626372	8.39801	0.00840974	0.272071
CCDC148	ENSGALG00000012555	-1.60547	0.740601	0.00841278	0.272071
RAI14	ENSGALG00000003353	-0.856644	4.87784	0.00845003	0.272761
ENSGALG00000012061	ENSGALG00000012061	1.32998	-0.276572	0.00846958	0.272877
SLC35D3	ENSGALG00000028522	1.24838	-0.706822	0.00851909	0.273956
FGD5	ENSGALG00000008546	1.08785	3.33999	0.00853914	0.274085
FAM69C	ENSGALG00000013703	0.665369	2.83955	0.00861451	0.274734
B3GLCT	ENSGALG00000017076	-0.930175	5.08237	0.00861888	0.274734
FAM189A1	ENSGALG00000003944	0.929322	3.6605	0.00862319	0.274734
GPR37L1	ENSGALG00000000607	-1.19564	1.12514	0.00862878	0.274734
MYO1D	ENSGALG00000000674	-0.83249	4.87357	0.00865827	0.274734
ENSGALG00000017013	ENSGALG00000017013	-1.20337	1.62986	0.0086822	0.274734
USH1G	ENSGALG00000007775	-3.20806	0.117362	0.00868285	0.274734
ZNF469	ENSGALG00000026534	-1.43094	4.86106	0.00868781	0.274734
WDR54	ENSGALG00000026435	-0.95123	4.07404	0.0087333	0.274799
ANPEP	ENSGALG00000027501	1.50277	3.2483	0.00874994	0.274799
FGF3	ENSGALG00000026853	-2.29335	3.58078	0.00875275	0.274799
DUSP10	ENSGALG00000009450	-0.980849	5.91231	0.00875412	0.274799
LPAR2	ENSGALG00000013417	0.816072	3.67269	0.00878269	0.275191
SNORA5	ENSGALG00000025361	3.54882	-4.99269	0.00880836	0.27525
ENSGALG00000019672	ENSGALG00000019672	-1.58728	1.0613	0.00881676	0.27525
GATM	ENSGALG00000023435	0.994005	1.72662	0.00884195	0.275534
PPAP2C	ENSGALG00000026834	0.887193	2.65505	0.00896541	0.278197
TNFRSF13C	ENSGALG00000019322	-3.51923	-1.67477	0.00897438	0.278197
ENSGALG00000019351	ENSGALG00000019351	4.95304	-5.67359	0.00899246	0.278197
U6	ENSGALG00000021949	4.95304	-5.67359	0.00899246	0.278197
CCDC69	ENSGALG00000004354	1.47168	-1.53963	0.00905233	0.279237
ENSGALG00000016810	ENSGALG00000016810	-0.829062	7.54482	0.00905871	0.279237
C10orf11	ENSGALG00000004990	1.25599	1.45306	0.00907996	0.279388
KLF3	ENSGALG00000000177	1.5998	1.83925	0.00924262	0.282109
GCNT1	ENSGALG00000015166	1.81337	-1.88696	0.00924584	0.282109
GLRA3	ENSGALG00000010781	-3.9129	-0.625117	0.00924732	0.282109
CASZ1	ENSGALG00000002888	-0.647707	5.98176	0.00927772	0.282109
MYO16	ENSGALG00000016837	1.19116	4.75381	0.00928111	0.282109
MAPKAPK2	ENSGALG00000000883	0.368696	7.6127	0.00928764	0.282109
SAMD11	ENSGALG00000002228	-1.12002	7.28817	0.00929676	0.282109
ENSGALG00000011530	ENSGALG00000011530	-0.920009	6.21717	0.00930716	0.282109
SEMA5A	ENSGALG00000013051	1.69473	2.81088	0.00931679	0.282109
EYA4	ENSGALG00000013987	-0.860584	6.31717	0.00946271	0.286021
NR2F2	ENSGALG00000007000	0.832077	8.40186	0.00948405	0.286161
CACNA1H	ENSGALG00000005215	-0.53941	6.81297	0.00950087	0.286163
Id3	ENSGALG00000027300	1.10497	4.52275	0.0095388	0.286645
AJAP1	ENSGALG00000027265	-1.98766	3.49164	0.00957509	0.286645
ENSGALG00000014825	ENSGALG00000014825	-0.644229	6.79115	0.00958239	0.286645
MRC2	ENSGALG00000000461	1.08036	5.29771	0.00958408	0.286645
ADAM23	ENSGALG00000008582	-0.683619	4.42914	0.00961408	0.286645
TMEM72	ENSGALG00000026808	-1.92524	-0.96223	0.00962309	0.286645
MOK	ENSGALG00000011366	-1.17504	0.418824	0.00963755	0.286645
PLEKHG7	ENSGALG00000011277	2.84183	-4.10956	0.00966807	0.286645
PLCH1	ENSGALG00000010312	-0.705967	5.11413	0.00967773	0.286645
WDR86	ENSGALG00000019690	-0.846886	5.21933	0.00971378	0.286645
GRM4	ENSGALG00000002840	-1.10458	5.48942	0.00971705	0.286645
ALOX5	ENSGALG00000005857	1.36821	-1.1719	0.00971791	0.286645
NPR2	ENSGALG00000027630	-1.04032	10.5873	0.00974487	0.286945
FAM160A1	ENSGALG00000010090	1.57709	-0.791675	0.00976935	0.287172
ZNRF2	ENSGALG00000027855	-1.70234	1.17537	0.00984136	0.288339
COL11A1	ENSGALG00000005180	0.962017	4.17823	0.0098501	0.288339
CKMT1A	ENSGALG00000008352	1.24125	2.88911	0.00986456	0.288339
NPL	ENSGALG00000004614	1.55689	-0.558235	0.00987647	0.288339
ADAM11	ENSGALG00000027622	-1.03441	5.0497	0.00991722	0.289035
IRK1	ENSGALG00000004376	1.35278	1.54146	0.00998328	0.290466
MAP2	ENSGALG00000002789	-0.362949	8.26654	0.0100462	0.291503
MAST3	ENSGALG00000003499	-0.867338	6.45429	0.010053	0.291503
ENSGALG00000023934	ENSGALG00000023934	-6.54719	-2.20354	0.010119	0.292038
ONECUT2	ENSGALG00000027116	-0.92203	4.44583	0.0101211	0.292038
SFMBT2	ENSGALG00000009279	-1.28218	2.18394	0.0101538	0.292038
SFXN3	ENSGALG00000023621	-1.04424	5.69566	0.0101855	0.292038
RBBP8NL	ENSGALG00000005348	1.58797	-2.0147	0.0101931	0.292038
ENSGALG00000005599	ENSGALG00000005599	0.611747	5.1883	0.010194	0.292038
KCNH7	ENSGALG00000011082	-0.751713	7.41259	0.0102017	0.292038
FAM214B	ENSGALG00000002069	-1.23895	3.53989	0.010208	0.292038
PTPRD	ENSGALG00000015058	-0.768126	4.86039	0.0103177	0.294056
ENSGALG00000020976	ENSGALG00000020976	1.63021	-1.52058	0.0103285	0.294056
RBFOX2	ENSGALG00000012540	-0.436038	8.01794	0.0103578	0.294056
PGA	ENSGALG00000024059	-4.5278	-0.566487	0.0103611	0.294056
SPRY3	ENSGALG00000007448	-1.40184	1.57948	0.0103769	0.294056
DAB2	ENSGALG00000003803	1.42811	0.755992	0.0103817	0.294056
ENSGALG00000009292	ENSGALG00000009292	-1.06302	2.78307	0.0104293	0.294475
SP-A	ENSGALG00000002503	-3.22383	-1.06264	0.0104309	0.294475
IDNK	ENSGALG00000012583	0.72682	2.52775	0.0104653	0.294958
MAN1A1	ENSGALG00000014878	-1.19324	4.7979	0.0105245	0.296136
MYL9	ENSGALG00000028567	0.979445	3.41195	0.0105416	0.296136
SHC2	ENSGALG00000001289	-0.754636	8.88873	0.0105801	0.296655
ENSGALG00000005469	ENSGALG00000005469	2.75145	-3.63403	0.0106058	0.296655
FBP1	ENSGALG00000012613	1.19163	-0.537969	0.010625	0.296655
ENSGALG00000027687	ENSGALG00000027687	-2.12369	-1.08558	0.0106333	0.296655
CLDN8	ENSGALG00000015841	2.26442	-3.30612	0.0106541	0.296655
MEGF6	ENSGALG00000001040	1.08194	0.690509	0.0106715	0.296655
PTBP2	ENSGALG00000005552	-0.623792	6.05551	0.0106823	0.296655
NAPEPLD	ENSGALG00000008285	-1.46435	4.37896	0.0106997	0.296655
ADGRG2	ENSGALG00000016511	-1.7084	2.01951	0.0107271	0.296655
CTSC	ENSGALG00000017239	0.69223	5.88572	0.0107335	0.296655
FASLG	ENSGALG00000003076	-1.85823	-1.38937	0.0107585	0.296866
TOX2	ENSGALG00000003106	-1.52193	5.49343	0.0108111	0.297104
KLHL14	ENSGALG00000015186	1.41808	-0.497893	0.0108153	0.297104
ENSGALG00000019806	ENSGALG00000019806	2.63963	-3.11287	0.0108336	0.297104
LAMP5	ENSGALG00000008918	1.00522	0.600572	0.0108366	0.297104
SALL3	ENSGALG00000012657	-1.36985	3.28244	0.0109166	0.29836
ENSGALG00000009227	ENSGALG00000009227	0.820087	1.24479	0.0109173	0.29836
HIGD1A	ENSGALG00000019702	0.637746	5.8953	0.0109529	0.298855
TSPO2	ENSGALG00000003212	0.804267	1.84308	0.0110076	0.2995
COPS5	ENSGALG00000014512	0.504466	6.01939	0.0110115	0.2995
ARHGEF10L	ENSGALG00000000449	-0.622013	7.2204	0.0110408	0.29982
FOXP1	ENSGALG00000007769	0.607597	5.48154	0.011066	0.300028
ER81	ENSGALG00000010780	0.625794	5.60418	0.0110869	0.300119
NHSL2	ENSGALG00000028506	0.972095	4.28639	0.0111071	0.300191
FUT10	ENSGALG00000015399	1.03428	2.37506	0.0111614	0.300216
CFAP61	ENSGALG00000008416	-1.12568	3.28614	0.0111666	0.300216
LZTS1	ENSGALG00000001727	-0.92468	6.87678	0.0111796	0.300216
CACNA2D2	ENSGALG00000029021	-0.921657	6.6695	0.0111829	0.300216
TPM4	ENSGALG00000002563	0.551245	5.64458	0.0112283	0.300216
C8B	ENSGALG00000010853	-1.78709	3.07669	0.0112485	0.300216
C15orf27	ENSGALG00000002945	-0.726529	6.80645	0.01125	0.300216
STARD10	ENSGALG00000002577	-1.01067	7.85451	0.0112772	0.300216
ARL2BP	ENSGALG00000025933	-0.856362	5.38989	0.0112964	0.300216
CLMP	ENSGALG00000006507	1.18183	4.26459	0.0113137	0.300216
USH1C	ENSGALG00000006192	1.33579	2.19885	0.0113302	0.300216
TTC34	ENSGALG00000001081	-3.73178	-1.34803	0.0113367	0.300216
TTC28	ENSGALG00000005676	-0.483985	6.82796	0.0113693	0.300216
ST8SIA1	ENSGALG00000013211	-0.81499	5.44731	0.0114004	0.300216
KREMEN1	ENSGALG00000005808	1.0724	3.59384	0.0114139	0.300216
ENSGALG00000004127	ENSGALG00000004127	1.23398	-0.116617	0.0114211	0.300216
FAM19A4	ENSGALG00000028292	-1.14279	6.27193	0.0114413	0.300216
ELOVL7	ENSGALG00000014730	1.51957	-0.528084	0.0114547	0.300216
SH3BP5	ENSGALG00000011550	0.861453	3.40305	0.0114615	0.300216
RNF144A	ENSGALG00000028709	-0.87767	6.33774	0.0114721	0.300216
REPS2	ENSGALG00000016545	1.10635	3.39992	0.0115055	0.300216
NDRG1	ENSGALG00000016216	-1.0624	2.8816	0.0115108	0.300216
NCX1	ENSGALG00000008544	-0.741857	5.13757	0.0115117	0.300216
CCL19	ENSGALG00000028256	-2.75116	-0.791592	0.0115928	0.300879
AMPD3	ENSGALG00000005662	1.85286	0.929926	0.0115942	0.300879
SP5	ENSGALG00000027511	-2.54885	0.468897	0.0115982	0.300879
TCTN2	ENSGALG00000023683	-0.675635	4.81318	0.0116074	0.300879
PREP2	ENSGALG00000000316	-0.880468	3.41663	0.0116957	0.302532
MDFIC	ENSGALG00000026838	0.896431	2.76614	0.0117066	0.302532
ZOV3	ENSGALG00000014877	1.0021	3.90803	0.0119419	0.307846
FSTL3	ENSGALG00000024328	-1.48731	1.06181	0.0119588	0.307846
ENSGALG00000000526	ENSGALG00000000526	-1.82339	0.490123	0.0119662	0.307846
AMOTL2	ENSGALG00000006483	-0.717074	6.34121	0.0119949	0.308121
TMEM244	ENSGALG00000023015	2.77117	-4.6562	0.0121033	0.309916
EDNRA	ENSGALG00000010013	-1.10792	6.08154	0.0121205	0.309916
CYTL1	ENSGALG00000015015	1.84721	2.45399	0.0121254	0.309916
FOXK1	ENSGALG00000004460	-0.752299	4.48857	0.0121472	0.309916
ENSGALG00000025766	ENSGALG00000025766	-1.74796	0.20499	0.0121554	0.309916
SLC25A4	ENSGALG00000010614	0.632466	4.34456	0.0122309	0.311377
ENSGALG00000015542	ENSGALG00000015542	0.796412	6.3228	0.0122747	0.31203
RASL11A	ENSGALG00000017099	-1.91307	4.23735	0.0123153	0.312384
FSH	ENSGALG00000012140	-2.48109	0.0750189	0.0123344	0.312384
OPN4-1	ENSGALG00000010408	1.37926	0.31586	0.0123613	0.312384
STK24	ENSGALG00000016885	0.762199	4.33741	0.0123621	0.312384
GCNT3	ENSGALG00000021404	-1.78316	-0.52376	0.0123899	0.312384
KCNQ1	ENSGALG00000006472	1.09224	-0.305396	0.0123982	0.312384
PAM	ENSGALG00000015256	0.765698	4.87868	0.0124858	0.314128
ATP10A	ENSGALG00000016746	1.19125	1.62289	0.0125313	0.314624
FAM162A	ENSGALG00000007378	0.655099	3.71147	0.0125502	0.314624
KLHL1	ENSGALG00000016907	1.81583	1.43805	0.0125607	0.314624
LASP1	ENSGALG00000001648	0.665589	5.60067	0.0126434	0.316232
FARP1	ENSGALG00000016886	0.681447	5.64722	0.0126672	0.316365
CCKBR	ENSGALG00000027913	-1.30895	2.22261	0.0127248	0.317003
MUSK	ENSGALG00000015728	-2.42359	0.707212	0.0127341	0.317003
MYO9A	ENSGALG00000002078	-0.900855	9.54692	0.0127554	0.317003
ENSGALG00000017395	ENSGALG00000017395	-0.928607	5.46155	0.0127802	0.317003
BAG3	ENSGALG00000009433	0.549471	5.83734	0.0127854	0.317003
FAM19A2	ENSGALG00000019361	1.68532	0.537251	0.0128434	0.31798
LHX8	ENSGALG00000011369	1.75819	0.842188	0.0129688	0.319803
ELK3	ENSGALG00000011435	0.633823	5.15689	0.0130055	0.319803
HEY1	ENSGALG00000027364	-0.689532	5.996	0.0130096	0.319803
ENSGALG00000008928	ENSGALG00000008928	2.10215	-3.14863	0.0130207	0.319803
ADRA1A	ENSGALG00000000469	2.40061	-0.931538	0.013032	0.319803
RHOU	ENSGALG00000025738	-0.856115	5.61364	0.0130346	0.319803
ARHGEF9	ENSGALG00000007608	-1.05629	2.93802	0.0130479	0.319803
KLHL3	ENSGALG00000006226	-0.783169	3.80552	0.0131003	0.320629
MYO1F	ENSGALG00000001571	1.29202	0.719979	0.0131413	0.32087
LDLRAD3	ENSGALG00000007895	-0.608957	4.35236	0.0131476	0.32087
cRhoB	ENSGALG00000016485	-0.771181	8.53613	0.0131997	0.321682
ERCC6	ENSGALG00000006254	-0.831261	6.04921	0.0132487	0.322207
NOS1	ENSGALG00000008177	-2.17879	3.70598	0.0132589	0.322207
ENSGALG00000024051	ENSGALG00000024051	-0.529944	5.38328	0.0133395	0.323705
ENSGALG00000028055	ENSGALG00000028055	-1.95243	2.4297	0.0133814	0.324263
TLR1LA	ENSGALG00000017485	1.47952	-1.48909	0.0134086	0.324462
ZDHHC4	ENSGALG00000005905	1.08489	0.110136	0.0134795	0.325718
CRYBB1	ENSGALG00000005630	-1.63124	-0.191927	0.013542	0.326457
PROM1	ENSGALG00000014496	0.878995	2.65126	0.0135483	0.326457
GREM1	ENSGALG00000009724	-2.43327	0.636522	0.013666	0.328778
ENSGALG00000028685	ENSGALG00000028685	2.23436	-0.215342	0.0136992	0.328778
ENSGALG00000020700	ENSGALG00000020700	-0.837752	5.74164	0.0137109	0.328778
OLIG3	ENSGALG00000027381	0.684477	4.88547	0.0137627	0.328778
SERINC2	ENSGALG00000021685	0.599544	4.31068	0.0137744	0.328778
MAB21L2	ENSGALG00000010071	1.4138	6.46288	0.0137904	0.328778
CD5	ENSGALG00000005192	-1.83429	1.45065	0.0137962	0.328778
CYB561	ENSGALG00000024031	1.24813	0.918321	0.0138106	0.328778
MBOAT1	ENSGALG00000012681	1.01627	1.67284	0.0138239	0.328778
ENSGALG00000019824	ENSGALG00000019824	1.55689	-0.572664	0.0138368	0.328778
C20orf27	ENSGALG00000027725	-0.658891	6.97671	0.0139422	0.330822
PLCXD3	ENSGALG00000014845	-1.29239	2.59736	0.0139654	0.330858
heme	ENSGALG00000005069	1.26635	1.04733	0.0139971	0.330858
Gnot1	ENSGALG00000016090	1.1232	-0.391821	0.0140017	0.330858
IP6K3	ENSGALG00000026536	1.26586	-1.63841	0.0140939	0.332578
NDRG3	ENSGALG00000001492	0.589767	6.17067	0.0141142	0.332599
SCN3A	ENSGALG00000011040	-2.89378	4.82921	0.0142093	0.334379
FAM46D	ENSGALG00000007157	-2.1651	-0.916779	0.0143017	0.335637
DBNDD1	ENSGALG00000000528	-0.76784	5.21462	0.0143291	0.335637
PSD3	ENSGALG00000015428	-0.672903	6.34948	0.0143432	0.335637
akr	ENSGALG00000013072	1.37824	-0.605361	0.0143559	0.335637
HEXA	ENSGALG00000001937	-0.657838	4.44106	0.0143609	0.335637
7	ENSGALG00000000168	-1.93675	3.96502	0.0144274	0.336692
PQLC2L	ENSGALG00000020626	-1.21408	7.03819	0.0144454	0.336692
SLC26A4	ENSGALG00000007998	0.994021	-0.756877	0.0144795	0.337028
STOM	ENSGALG00000001434	1.22017	4.88072	0.0145213	0.337359
RAB37	ENSGALG00000027789	1.52016	1.89611	0.0145332	0.337359
ZHX2	ENSGALG00000016390	-0.725114	4.39597	0.0145683	0.33743
CRYAB	ENSGALG00000007945	-1.95907	1.91164	0.0145757	0.33743
TMEM204	ENSGALG00000029047	1.40522	4.4518	0.0148355	0.342535
CASR	ENSGALG00000014407	1.65813	1.28518	0.0148363	0.342535
SH3BP2	ENSGALG00000015665	1.22308	1.9121	0.0148721	0.342901
CALD1	ENSGALG00000013071	1.06853	5.84707	0.0149565	0.344382
MEF2C	ENSGALG00000014645	-1.33503	1.52706	0.0149986	0.344437
WNT5B	ENSGALG00000012998	1.45733	2.46647	0.0149991	0.344437
HOMER2	ENSGALG00000006008	0.948135	3.38707	0.0150544	0.344622
ANKH	ENSGALG00000012964	1.01902	4.03338	0.0150613	0.344622
NXNL1	ENSGALG00000013305	1.37685	0.219917	0.0150752	0.344622
MTHFR	ENSGALG00000004612	0.771014	4.95483	0.0150878	0.344622
RIL	ENSGALG00000027627	0.742257	6.26241	0.0151314	0.345156
AMER2	ENSGALG00000027868	-0.851121	6.69803	0.015202	0.34595
ENSGALG00000003465	ENSGALG00000003465	1.33977	2.0762	0.0152085	0.34595
TRMT10A	ENSGALG00000012264	0.639409	3.4292	0.0152268	0.34595
XPNPEP2	ENSGALG00000025935	1.70254	-2.73836	0.0153018	0.347192
SLC16A3	ENSGALG00000002728	-0.726224	6.30016	0.0153722	0.347933
2012-09-01	ENSGALG00000023660	0.864974	3.30309	0.0153751	0.347933
MGAT5	ENSGALG00000012187	1.06683	4.33916	0.0154382	0.34829
EFR3B	ENSGALG00000016605	-0.72886	5.80819	0.0154445	0.34829
STEAP3	ENSGALG00000012117	1.38792	-0.0794037	0.015452	0.34829
GATA2	ENSGALG00000005909	1.66122	2.74131	0.0157244	0.353964
ITGA8	ENSGALG00000008747	1.68382	3.48588	0.0157779	0.354703
GALNTL6	ENSGALG00000010732	1.24836	2.38079	0.0159276	0.35725
HTR2B	ENSGALG00000007681	1.3904	1.63531	0.0159488	0.35725
CERS1	ENSGALG00000003160	-1.01743	3.06465	0.0159539	0.35725
VIPR1	ENSGALG00000005259	1.2593	0.450685	0.0159757	0.35727
SPATA17	ENSGALG00000009616	-1.22189	2.08881	0.0161081	0.359762
LIPG	ENSGALG00000002712	0.972256	6.09314	0.0163477	0.364445
TMEM196	ENSGALG00000010865	-2.3556	-1.02768	0.0164017	0.364445
ENSGALG00000006053	ENSGALG00000006053	1.69432	-1.47304	0.0164085	0.364445
GAB3	ENSGALG00000008408	-0.550842	5.61846	0.0164215	0.364445
QSOX1	ENSGALG00000003933	0.724522	5.82553	0.0164243	0.364445
P37NB	ENSGALG00000008298	1.33503	2.57122	0.0164617	0.364801
CCDC173	ENSGALG00000009824	-1.28548	2.00999	0.0165314	0.3652
SPARC	ENSGALG00000004184	0.86589	6.71713	0.0165394	0.3652
CKB	ENSGALG00000011511	-1.30617	7.79438	0.0165437	0.3652
GRB14	ENSGALG00000020703	-1.89398	0.341222	0.0165681	0.365267
SEZ6	ENSGALG00000026431	-0.613897	7.97813	0.0165997	0.365492
SOX18	ENSGALG00000026582	1.00324	1.15099	0.0166882	0.366969
FBLN2	ENSGALG00000005120	1.46537	3.47827	0.0167151	0.367088
MYO18B	ENSGALG00000005538	-1.33182	6.02145	0.0167483	0.367346
CEP57L1	ENSGALG00000015283	1.74202	-1.93521	0.0168711	0.369567
SEMA4G	ENSGALG00000026957	-0.910516	4.64316	0.016932	0.370426
NEUROD2	ENSGALG00000028276	-1.61055	2.72376	0.0169546	0.370446
CHTOP	ENSGALG00000026102	-1.27069	10.1651	0.0169888	0.37072
UXS1	ENSGALG00000016801	-0.688985	5.04491	0.0170397	0.371357
ENSGALG00000026506	ENSGALG00000026506	-1.04858	0.224001	0.0170614	0.371357
CFAP47	ENSGALG00000016268	-1.6417	-0.167564	0.0172458	0.374893
BRINP3	ENSGALG00000004857	-1.36526	3.38171	0.0172993	0.375578
TTBK2	ENSGALG00000009176	-0.496495	5.27646	0.0173404	0.375995
SCN2A	ENSGALG00000011009	-1.56222	3.68736	0.0174373	0.377616
ENSGALG00000014852	ENSGALG00000014852	0.522369	6.13166	0.0174712	0.377873
EMID1	ENSGALG00000025776	1.06494	1.18699	0.0174956	0.377882
C1orf168	ENSGALG00000010841	-2.66667	0.0717548	0.0175158	0.377882
ENSGALG00000021025	ENSGALG00000021025	1.74746	-2.69317	0.0175615	0.378147
ENSGALG00000021321	ENSGALG00000021321	-6.62235	-2.08874	0.0175942	0.378147
cTR	ENSGALG00000011294	1.0495	0.179671	0.0176085	0.378147
ADAMTS7	ENSGALG00000008164	-1.05927	3.60341	0.0176165	0.378147
CTXN1	ENSGALG00000000337	1.78647	3.96638	0.0176901	0.378936
PRDM16	ENSGALG00000001063	1.03311	5.5393	0.0176976	0.378936
LMCD1	ENSGALG00000008349	1.31639	0.494116	0.0177836	0.380302
ABHD6	ENSGALG00000005696	0.646179	4.27314	0.0178276	0.380766
KRT8	ENSGALG00000012169	0.827571	4.39352	0.0178522	0.380817
UNC119B	ENSGALG00000026722	-0.641472	7.50937	0.017931	0.382021
JAG2	ENSGALG00000011696	-0.674769	7.59752	0.0179579	0.382119
FAM135B	ENSGALG00000016197	-2.79894	-1.41479	0.0180073	0.382507
ENSGALG00000024064	ENSGALG00000024064	1.02027	0.197536	0.0180209	0.382507
BCL11A	ENSGALG00000007866	0.881277	6.02043	0.0180552	0.382761
ENSGALG00000027693	ENSGALG00000027693	-1.33673	-0.0737047	0.0181095	0.383048
SULT4A1	ENSGALG00000014189	0.965755	6.53756	0.0181868	0.383048
ENSGALG00000027002	ENSGALG00000027002	-2.04621	2.85093	0.0181952	0.383048
KCNB2	ENSGALG00000022800	-1.04394	4.08295	0.0182397	0.383048
SCNN1B	ENSGALG00000006202	-1.23503	5.78889	0.0182704	0.383048
ERG	ENSGALG00000016058	1.71443	1.68047	0.0182735	0.383048
ENSGALG00000023019	ENSGALG00000023019	2.46986	-4.09455	0.0182894	0.383048
KERA	ENSGALG00000011270	2.10802	1.01063	0.0183062	0.383048
ENSGALG00000026869	ENSGALG00000026869	-3.39993	-1.84521	0.0183178	0.383048
EP3	ENSGALG00000023142	0.961207	2.21647	0.0183265	0.383048
GNG13	ENSGALG00000005293	-1.19245	6.69085	0.0183266	0.383048
VWA2	ENSGALG00000008980	-2.01325	-0.802637	0.0183374	0.383048
P2RX5	ENSGALG00000004613	-0.986912	3.80169	0.0183927	0.383734
Metazoa_SRP	ENSGALG00000027248	1.1282	-1.35769	0.0184538	0.384277
IL1RAP	ENSGALG00000007253	1.57573	0.589849	0.0184636	0.384277
MOCOS	ENSGALG00000013149	1.15386	-0.533788	0.0185372	0.384909
SPTLC3	ENSGALG00000009037	1.48295	0.655286	0.0185415	0.384909
ENSGALG00000024289	ENSGALG00000024289	2.0925	-3.05894	0.0185615	0.384909
DNASE1L3	ENSGALG00000005688	1.37098	-0.399564	0.0186366	0.386
PDE11A	ENSGALG00000009215	-1.00885	1.07947	0.0187981	0.388802
ANGPTL1	ENSGALG00000004290	1.56603	3.21949	0.0188174	0.388802
TXNRD1	ENSGALG00000012714	0.735099	4.82039	0.0188596	0.388882
IGFBP4	ENSGALG00000028931	1.14934	2.78194	0.0188667	0.388882
CA3	ENSGALG00000027638	1.7265	-0.323441	0.0189086	0.389275
SHROOM2	ENSGALG00000016614	-0.473855	6.52218	0.0189544	0.389502
TBC1D32	ENSGALG00000014876	-0.648973	3.70695	0.0189866	0.389502
CDH3	ENSGALG00000026291	0.723835	5.82991	0.0190272	0.389502
NETO1	ENSGALG00000013729	-1.6366	1.3995	0.019062	0.389502
TRMT10B	ENSGALG00000029118	-0.686083	6.1814	0.0190885	0.389502
NFATC1	ENSGALG00000012654	1.26424	-1.00649	0.0191133	0.389502
ENSGALG00000015461	ENSGALG00000015461	2.40063	-3.2578	0.0191133	0.389502
ENSGALG00000000446	ENSGALG00000000446	-0.859805	2.356	0.0191164	0.389502
PRRX1	ENSGALG00000003324	1.61907	5.1793	0.0191245	0.389502
FGFR1	ENSGALG00000003311	0.694475	6.45527	0.0191863	0.390297
NTSR1	ENSGALG00000005524	-2.5132	0.553151	0.0192824	0.391786
ARID2	ENSGALG00000009665	-0.514256	6.81674	0.0193336	0.392114
EPAS1	ENSGALG00000010005	-1.38825	0.0449505	0.0193876	0.392114
PTPRE	ENSGALG00000009823	1.27686	1.30827	0.0194023	0.392114
MBP	ENSGALG00000013640	-1.41652	-0.394376	0.0194599	0.392114
FGFR4	ENSGALG00000028543	-0.862494	5.731	0.0194727	0.392114
KMT2C	ENSGALG00000006264	-0.516695	9.14815	0.0194732	0.392114
NR0B1	ENSGALG00000016287	-1.94713	-0.595846	0.0194745	0.392114
NXN	ENSGALG00000004793	-0.713027	5.81232	0.0194819	0.392114
LPAR1	ENSGALG00000015729	1.34394	3.51884	0.0195595	0.392681
KCNQ4	ENSGALG00000003200	1.68838	-1.83677	0.0195803	0.392681
SPATA4	ENSGALG00000010822	1.50549	-3.10666	0.0195834	0.392681
GALNT12	ENSGALG00000013197	-1.34907	0.999171	0.0196206	0.392681
AGMO	ENSGALG00000010792	2.46986	-4.10543	0.0196248	0.392681
FOS	ENSGALG00000028037	0.89556	3.99096	0.0197394	0.394379
SNORD97	ENSGALG00000025672	-0.962667	2.80404	0.0197558	0.394379
ENSGALG00000002518	ENSGALG00000002518	-1.79003	2.11498	0.019814	0.39508
PPAPDC3	ENSGALG00000018700	1.348	-1.46082	0.0199737	0.397801
ENSGALG00000005204	ENSGALG00000005204	1.34861	-1.88064	0.0200068	0.397997
TXN	ENSGALG00000015704	0.44482	7.26692	0.0200677	0.398554
CSTB	ENSGALG00000014410	0.587861	3.74973	0.0200815	0.398554
KLF5	ENSGALG00000016927	-1.02201	3.28475	0.0201884	0.399694
SYNPO	ENSGALG00000027330	1.28748	3.01177	0.0201958	0.399694
LIMA1	ENSGALG00000006169	0.849528	4.1228	0.020209	0.399694
GSTA	ENSGALG00000016328	0.64526	3.86923	0.0202383	0.399811
HK3	ENSGALG00000027287	-0.843105	3.57433	0.0203135	0.400384
ENSGALG00000002208	ENSGALG00000002208	3.34435	-4.49023	0.0203141	0.400384
FAM47E-STBD1	ENSGALG00000027872	0.833113	2.04295	0.0204008	0.401344
ENSGALG00000018386	ENSGALG00000018386	-0.756518	14.9439	0.0204185	0.401344
ENSGALG00000009387	ENSGALG00000009387	-0.817016	5.33421	0.0204681	0.401344
SLC9A3R1	ENSGALG00000007650	0.479148	5.75233	0.0204779	0.401344
HECTD4	ENSGALG00000014531	-0.437209	7.80629	0.0204825	0.401344
ENSGALG00000028377	ENSGALG00000028377	-1.83434	2.45263	0.0205036	0.401344
LRRIQ4	ENSGALG00000009397	-1.92249	-0.78828	0.0205841	0.401424
ENSGALG00000001346	ENSGALG00000001346	-1.4009	0.809827	0.0206005	0.401424
KIAA0319	ENSGALG00000012660	0.998274	3.3642	0.0206217	0.401424
CELSR2	ENSGALG00000028616	-0.593571	7.9808	0.0206221	0.401424
PRRX2	ENSGALG00000028236	1.41589	5.45766	0.0206753	0.401424
SEZ6L	ENSGALG00000005577	-0.768104	6.6019	0.0206809	0.401424
TMSB10	ENSGALG00000018624	-1.28049	0.28371	0.0206856	0.401424
PRKX	ENSGALG00000016629	0.593978	4.9174	0.0207064	0.401424
PLCD4	ENSGALG00000026687	-1.05688	5.77247	0.0207188	0.401424
LRRN2	ENSGALG00000000639	-0.844915	7.20288	0.0207531	0.401547
KLHL5	ENSGALG00000018686	-0.579222	4.84852	0.0207862	0.401547
GJD4	ENSGALG00000007065	-2.52798	-1.8256	0.0208343	0.401547
SMAD3	ENSGALG00000007870	-0.677384	5.91318	0.0208421	0.401547
BSPRY	ENSGALG00000008861	0.939865	1.47881	0.0208425	0.401547
ENSGALG00000004725	ENSGALG00000004725	0.460283	6.71151	0.0209153	0.401884
HCLS1	ENSGALG00000009778	-1.08873	4.32266	0.0209229	0.401884
SAMSN1	ENSGALG00000015679	-6.34015	-2.42401	0.0209355	0.401884
LGI2	ENSGALG00000028945	0.746579	5.19296	0.0209645	0.401884
PACSIN2	ENSGALG00000014159	0.660565	4.23609	0.0209774	0.401884
TPM1	ENSGALG00000003521	0.941658	5.5916	0.0210668	0.403143
CA2	ENSGALG00000015862	0.880952	1.96066	0.0211116	0.403549
PTPRF	ENSGALG00000010053	-0.609143	8.82403	0.0212077	0.404934
RASGEF1A	ENSGALG00000002525	-1.12952	3.21942	0.0213221	0.406267
NR2E3	ENSGALG00000002093	-1.61951	0.464854	0.021325	0.406267
FRMPD4	ENSGALG00000016594	-0.563849	6.94021	0.0213664	0.406487
ENSGALG00000026125	ENSGALG00000026125	1.26586	-1.68766	0.0213841	0.406487
FGF18	ENSGALG00000002203	1.11867	3.20728	0.0214634	0.407543
CBLN1	ENSGALG00000003894	1.09186	0.922136	0.0215126	0.407653
MAMLD1	ENSGALG00000009098	-0.525558	5.81707	0.0215169	0.407653
FABP7	ENSGALG00000014866	-0.985345	5.96921	0.0216081	0.408632
NRSN2	ENSGALG00000027477	-2.25862	-0.994926	0.0216163	0.408632
EBF2	ENSGALG00000000242	-0.668322	6.98356	0.0218003	0.411654
ENSGALG00000026460	ENSGALG00000026460	-0.631247	7.00171	0.0219005	0.413092
TSPO	ENSGALG00000014166	0.779533	1.95724	0.022036	0.414684
LYN	ENSGALG00000018967	1.16725	1.23845	0.0220645	0.414684
DGKZ	ENSGALG00000008380	0.695321	7.05057	0.0220681	0.414684
CRYBA4	ENSGALG00000005634	-1.37089	0.934976	0.0220819	0.414684
ENSGALG00000024400	ENSGALG00000024400	-0.809694	3.07059	0.0221412	0.415341
AGRN	ENSGALG00000002041	-0.431814	10.0134	0.0221655	0.415343
ENSGALG00000021636	ENSGALG00000021636	0.630134	3.82866	0.0222643	0.41632
BBOX1	ENSGALG00000013297	1.05532	2.34581	0.0222664	0.41632
VAMP1	ENSGALG00000022955	-0.980515	1.03335	0.0223206	0.416879
CCDC102A	ENSGALG00000013563	0.949327	3.46706	0.0224586	0.418998
GIPC2	ENSGALG00000008902	1.44145	0.534927	0.0225017	0.419122
THBS1	ENSGALG00000009626	1.06533	2.28614	0.0225165	0.419122
SPEF2	ENSGALG00000023552	1.12234	-1.37845	0.0225573	0.419122
FIBIN	ENSGALG00000023904	1.5961	2.83499	0.0225632	0.419122
ENSGALG00000024292	ENSGALG00000024292	-2.24131	1.01525	0.0226706	0.420483
PICK1	ENSGALG00000019313	-0.537119	5.68117	0.0226856	0.420483
OAF	ENSGALG00000006715	-0.825687	5.92382	0.0227529	0.421274
CYR61	ENSGALG00000008661	1.31108	2.97236	0.022817	0.422003
TOM1L1	ENSGALG00000003011	1.51891	2.36285	0.0228748	0.422616
Dab1	ENSGALG00000010857	-0.810429	5.78804	0.0229615	0.423759
DTX4	ENSGALG00000010835	-0.540391	6.26687	0.0230747	0.425223
SH2B2	ENSGALG00000001828	0.68159	4.34471	0.0230911	0.425223
INPP5D	ENSGALG00000001589	1.64359	-0.734407	0.0231623	0.425223
EOMES	ENSGALG00000027247	5.35638	-5.45167	0.023165	0.425223
SCEL	ENSGALG00000027514	5.35638	-5.45167	0.023165	0.425223
TNN	ENSGALG00000004538	-1.50314	-0.376417	0.0232085	0.425341
DSG2	ENSGALG00000015142	1.41823	1.57732	0.0232212	0.425341
ENSGALG00000004751	ENSGALG00000004751	-2.09777	2.49797	0.0232522	0.425453
TMEM116	ENSGALG00000004760	0.740369	0.234429	0.0232955	0.425707
ENSGALG00000024401	ENSGALG00000024401	-0.935823	2.60283	0.0233159	0.425707
NTNG1	ENSGALG00000001896	1.14399	4.87561	0.0233755	0.426342
ALDH6	ENSGALG00000007129	1.27657	-1.35687	0.0234067	0.426448
SYCP3	ENSGALG00000012766	0.941107	-1.02525	0.0234835	0.426448
TMEM178B	ENSGALG00000028444	-0.454809	4.86572	0.0234835	0.426448
KIAA1324	ENSGALG00000026986	0.65624	6.55972	0.0235276	0.426448
ENSGALG00000028258	ENSGALG00000028258	-1.19966	3.19378	0.0235425	0.426448
RAG2	ENSGALG00000007940	1.63794	-3.1592	0.0235469	0.426448
GAS7	ENSGALG00000000368	0.976898	3.27057	0.0235559	0.426448
OLFM4	ENSGALG00000016943	1.07209	-1.55345	0.0236671	0.427709
HECW2	ENSGALG00000007944	-0.582739	6.54353	0.0236755	0.427709
GDI2	ENSGALG00000008169	0.459214	9.59939	0.0237227	0.428111
PRSS56	ENSGALG00000004463	-2.62469	-0.860425	0.0237558	0.428255
CUTA	ENSGALG00000001620	1.43945	-1.38967	0.0238256	0.428826
SCN5A	ENSGALG00000006112	1.07047	6.5722	0.0238517	0.428826
NFIC	ENSGALG00000028903	0.76708	3.95646	0.023863	0.428826
ENSGALG00000011172	ENSGALG00000011172	-0.560071	8.96271	0.0238954	0.428826
DRD3	ENSGALG00000015117	-1.24294	2.67862	0.0239128	0.428826
PODXL	ENSGALG00000006409	0.484769	5.49353	0.0240528	0.430885
MDGA1	ENSGALG00000010145	0.763801	6.94633	0.0241792	0.432696
RHOJ	ENSGALG00000011855	1.59702	-1.28797	0.0242771	0.433995
PRDM12	ENSGALG00000003895	-2.72459	7.01129	0.0243413	0.434688
SNED1	ENSGALG00000006039	0.502382	6.79269	0.0244294	0.435362
SPP1	ENSGALG00000010926	2.17084	-2.81743	0.02443	0.435362
ENSGALG00000003603	ENSGALG00000003603	5.35638	-5.54997	0.0245454	0.43688
RFTN1	ENSGALG00000011241	0.763508	1.22161	0.0245662	0.43688
ENSGALG00000010242	ENSGALG00000010242	-0.842444	3.26487	0.024705	0.438104
WNT7A	ENSGALG00000005123	3.86368	-4.85055	0.0247351	0.438104
ENSGALG00000006018	ENSGALG00000006018	2.36783	-5.03694	0.0247351	0.438104
ARHGAP21	ENSGALG00000007721	-0.40547	7.46012	0.0247376	0.438104
PVRL1	ENSGALG00000006742	-0.490075	7.49991	0.024763	0.438104
ZNF217	ENSGALG00000007799	-0.624101	5.66874	0.0250614	0.442925
IGSF11	ENSGALG00000015084	-0.879081	2.41675	0.0251178	0.443192
COL4A4	ENSGALG00000004946	1.96586	-2.76736	0.0251284	0.443192
GLP2R	ENSGALG00000027187	1.08653	-0.887117	0.0252268	0.44447
ANGPTL4	ENSGALG00000000619	-0.735588	6.59471	0.0252818	0.444981
KLHL33	ENSGALG00000027742	0.668105	0.760225	0.0253543	0.445798
ATP6V1G1	ENSGALG00000007190	0.364033	6.8892	0.0254496	0.446842
BACE2	ENSGALG00000016139	0.813436	2.18806	0.0254659	0.446842
HAPLN3	ENSGALG00000021135	1.19561	0.51364	0.0256194	0.448611
RIPK4	ENSGALG00000016145	1.46226	-1.56161	0.0256339	0.448611
COL5A2	ENSGALG00000002509	0.965254	6.5031	0.025759	0.448611
ENSGALG00000004630	ENSGALG00000004630	0.855855	1.43881	0.0258084	0.448611
C16orf89	ENSGALG00000002075	1.75596	-3.50695	0.025867	0.448611
CMC1	ENSGALG00000025811	0.506337	3.71193	0.0258694	0.448611
ABCC3	ENSGALG00000007522	-0.728161	4.91025	0.0259069	0.448611
SLITRK3	ENSGALG00000017374	0.663213	4.65731	0.0259176	0.448611
CD86	ENSGALG00000014362	4.95304	-5.77828	0.0259201	0.448611
ENSGALG00000016969	ENSGALG00000016969	4.95304	-5.77828	0.0259201	0.448611
uc_338	ENSGALG00000027718	4.95304	-5.77828	0.0259201	0.448611
ENG	ENSGALG00000005060	0.795156	2.26375	0.0259551	0.448611
TMEM106C	ENSGALG00000013588	-0.751655	3.79217	0.0259588	0.448611
RCSD1	ENSGALG00000015440	-1.48495	2.8532	0.0260099	0.448611
PDK4	ENSGALG00000009700	-0.903336	3.28119	0.026054	0.448611
WDR27	ENSGALG00000011195	-1.94376	-1.08665	0.0260646	0.448611
TSPAN2	ENSGALG00000002554	1.17373	-0.92067	0.0260792	0.448611
APOA1	ENSGALG00000007114	-1.56429	2.04124	0.0260807	0.448611
RIBC2	ENSGALG00000014232	3.54882	-5.08661	0.0261019	0.448611
RNLS	ENSGALG00000003612	0.849915	0.760947	0.0261085	0.448611
GPRC5B	ENSGALG00000002028	-1.18394	2.00223	0.0261174	0.448611
ADGRA2	ENSGALG00000003118	0.957004	3.89515	0.0262075	0.448868
ELMOD1	ENSGALG00000017169	1.02825	1.19543	0.0262079	0.448868
LHX1	ENSGALG00000005409	-1.98829	2.6289	0.026231	0.448868
MARCKSL1	ENSGALG00000021616	-0.749051	10.03	0.0262464	0.448868
UBE2E1	ENSGALG00000011286	0.368979	6.90095	0.0262635	0.448868
DACH1	ENSGALG00000016933	0.627202	6.88233	0.0263213	0.449346
ENSGALG00000026925	ENSGALG00000026925	1.75689	-1.96533	0.0263655	0.449346
PACS2	ENSGALG00000002894	-0.48847	6.16797	0.0263703	0.449346
MRPS6	ENSGALG00000027579	0.534161	4.26461	0.026427	0.449486
ENSGALG00000013110	ENSGALG00000013110	-1.65356	-0.407763	0.026433	0.449486
DOCK8	ENSGALG00000010156	1.13819	-0.255787	0.0264573	0.449486
MID1	ENSGALG00000016603	-0.855268	3.62581	0.0265193	0.449527
IL10	ENSGALG00000000892	4.39118	-6.32728	0.0265649	0.449527
ENSGALG00000023791	ENSGALG00000023791	4.39118	-6.32728	0.0265649	0.449527
ENSGALG00000026655	ENSGALG00000026655	4.39118	-6.32728	0.0265649	0.449527
WIPF1	ENSGALG00000009321	0.841863	3.52016	0.0266866	0.451141
VAX1	ENSGALG00000009261	-6.19997	-2.55319	0.0267744	0.452179
TMEM156	ENSGALG00000024490	-6.34015	-2.21407	0.026808	0.452298
FGF12	ENSGALG00000007219	-0.893588	7.09583	0.026898	0.453039
TRIM7.2	ENSGALG00000011997	0.407217	7.22308	0.0269195	0.453039
DIEXF	ENSGALG00000009887	0.48466	5.01863	0.0269417	0.453039
ILVBL	ENSGALG00000027150	-0.873743	5.65	0.0269578	0.453039
HEG1	ENSGALG00000011813	-0.751038	6.0894	0.027044	0.454042
ENSGALG00000026756	ENSGALG00000026756	0.616778	1.82141	0.0270897	0.454142
CEP162	ENSGALG00000015836	-0.590495	4.88303	0.0271031	0.454142
TMEM240	ENSGALG00000021666	1.29464	0.909551	0.0271694	0.454808
PRSS57	ENSGALG00000001842	-0.854337	1.66621	0.027215	0.455127
ADTRP	ENSGALG00000026606	-1.29782	-0.768473	0.0273589	0.456851
ENSGALG00000006584	ENSGALG00000006584	0.959218	2.8616	0.0273715	0.456851
LAMB1	ENSGALG00000007905	0.88138	6.66364	0.0274968	0.458093
SCN11A	ENSGALG00000027702	3.08604	-4.53332	0.0274995	0.458093
GALNT5	ENSGALG00000012544	1.10769	1.00723	0.0275541	0.458555
POU6F2	ENSGALG00000012303	-2.71421	1.42913	0.0275867	0.458579
SOCS2	ENSGALG00000011295	1.48562	2.77645	0.0276091	0.458579
FKBP10	ENSGALG00000025764	0.586592	5.0256	0.0276814	0.459334
DNAJB13	ENSGALG00000017317	-1.327	0.208844	0.0277317	0.459723
FOLH1	ENSGALG00000017234	1.33097	-0.62211	0.0277759	0.459821
GJA9	ENSGALG00000028175	0.949676	1.24659	0.0277914	0.459821
CXCL12	ENSGALG00000028136	0.937159	5.11317	0.0278505	0.460354
ENSGALG00000021244	ENSGALG00000021244	1.69513	-2.31417	0.0279615	0.461743
IL13RA1	ENSGALG00000006032	1.29662	-0.0205809	0.028045	0.462674
TMEM132E	ENSGALG00000002312	-0.715768	10.7108	0.0281368	0.463742
IDO2	ENSGALG00000024085	1.20374	-1.67714	0.0281989	0.464319
TGFB2	ENSGALG00000009612	1.05037	6.09572	0.028254	0.464779
ENSGALG00000005007	ENSGALG00000005007	-3.70686	-1.6455	0.0282827	0.464804
COL9A2	ENSGALG00000027526	-0.963359	4.71127	0.0283158	0.464815
TLL2	ENSGALG00000005519	1.1369	0.97286	0.0283611	0.464815
CDC42EP1	ENSGALG00000026968	0.844378	2.25048	0.0284076	0.464815
MDK	ENSGALG00000008367	-0.649371	10.6393	0.0284113	0.464815
ENSGALG00000026897	ENSGALG00000026897	-2.97715	0.306572	0.0284192	0.464815
IRX4	ENSGALG00000022896	1.50421	-1.14833	0.028468	0.465168
IRX2	ENSGALG00000003588	-1.52625	0.9286	0.0287907	0.469274
FSTL5	ENSGALG00000009489	-1.57965	4.2336	0.0287994	0.469274
ENSGALG00000023393	ENSGALG00000023393	-1.70012	2.24553	0.0288016	0.469274
KCNK17	ENSGALG00000010068	3.54882	-5.0422	0.0288984	0.470404
GALK1	ENSGALG00000002311	-1.78848	-1.22634	0.0289669	0.471071
PHF21B	ENSGALG00000014218	-0.868701	4.30026	0.0290349	0.47163
LEPREL1	ENSGALG00000007303	1.17424	3.02441	0.0290656	0.47163
ENSGALG00000027624	ENSGALG00000027624	-3.57538	-1.73324	0.029084	0.47163
FABP3	ENSGALG00000000620	0.71799	4.71518	0.0291689	0.472558
IRF1	ENSGALG00000006785	1.78379	-3.35577	0.0292324	0.473139
AFAP1L1	ENSGALG00000002704	0.703366	4.67874	0.0293785	0.47472
EGR1	ENSGALG00000007669	0.808081	4.78319	0.0293903	0.47472
chunk-1	ENSGALG00000013008	-1.66305	1.93491	0.0294133	0.47472
ENSGALG00000027081	ENSGALG00000027081	0.877977	-0.992198	0.0295079	0.475798
RXRA	ENSGALG00000002626	-0.5493	5.68709	0.0295769	0.476089
FHL5	ENSGALG00000015573	1.68759	1.59354	0.0295816	0.476089
ENSGALG00000008936	ENSGALG00000008936	1.53883	-0.316524	0.0297036	0.477216
7SK	ENSGALG00000017926	-0.67686	8.56628	0.0297075	0.477216
FAS	ENSGALG00000006351	1.72863	-0.00863478	0.0298099	0.478406
ENSGALG00000023265	ENSGALG00000023265	1.67097	-3.71321	0.0298375	0.478406
IGF2	ENSGALG00000006555	1.09031	2.85361	0.0299551	0.478412
cldn5	ENSGALG00000001621	1.71336	-2.41741	0.0299627	0.478412
phox2b	ENSGALG00000014250	1.75969	5.66812	0.0299887	0.478412
RBPMS2	ENSGALG00000002355	-0.83847	3.48573	0.0300159	0.478412
CBX2	ENSGALG00000023338	-0.484187	7.27567	0.0300251	0.478412
SOCS3	ENSGALG00000027786	-1.66693	-0.958845	0.0300382	0.478412
ANXA5	ENSGALG00000011885	0.660499	4.07094	0.0300764	0.478412
CSRP3	ENSGALG00000004044	-1.32911	-0.6404	0.0300826	0.478412
NPHP4	ENSGALG00000000966	-0.676383	5.78245	0.0301329	0.478412
Drg11	ENSGALG00000026017	-1.7645	7.23385	0.0301686	0.478412
TGFBR2	ENSGALG00000011442	1.29844	2.20742	0.0301847	0.478412
COTL1	ENSGALG00000017644	-1.24895	7.19726	0.0302157	0.478412
NIN	ENSGALG00000012361	-0.738351	8.35159	0.0302213	0.478412
PAWR	ENSGALG00000010320	0.966663	0.63268	0.030239	0.478412
PRR16	ENSGALG00000002183	1.24271	-0.699502	0.0302573	0.478412
PRIMA1	ENSGALG00000020392	-0.789836	0.230808	0.030452	0.481046
SNAI2	ENSGALG00000015241	0.565115	3.98623	0.0305442	0.481441
PROX2	ENSGALG00000023113	1.90752	7.02707	0.0305552	0.481441
ACTG2	ENSGALG00000006343	1.11961	1.75213	0.0305751	0.481441
ENSGALG00000023930	ENSGALG00000023930	-5.93103	-2.6649	0.0305896	0.481441
ENSGALG00000026811	ENSGALG00000026811	-0.56567	5.92208	0.0307093	0.482452
chAnk2	ENSGALG00000012044	-0.329032	8.93612	0.0307102	0.482452
ENSGALG00000028239	ENSGALG00000028239	-6.04469	-2.71985	0.0307675	0.482909
ENSGALG00000026090	ENSGALG00000026090	-1.28756	1.43645	0.0308867	0.483951
LRP1	ENSGALG00000027308	-0.691946	7.53619	0.0308905	0.483951
CCDC42B	ENSGALG00000028830	-0.930045	2.53811	0.031212	0.488541
NALCN	ENSGALG00000016868	-0.758549	3.82317	0.0312994	0.488975
B3GAT2	ENSGALG00000015952	-0.866401	4.38911	0.0313325	0.488975
Fe	ENSGALG00000025796	0.454858	4.72154	0.0313369	0.488975
KANK4	ENSGALG00000010953	0.723823	4.18623	0.0313541	0.488975
ENSGALG00000018733	ENSGALG00000018733	-1.93802	-0.748687	0.0313877	0.489054
CABLES1	ENSGALG00000014998	-0.73138	4.58092	0.0314223	0.489098
ESRRG	ENSGALG00000009645	-1.57168	6.38975	0.0314582	0.489098
HDAC9	ENSGALG00000010854	0.810372	1.96709	0.0314989	0.489098
ZMAT4	ENSGALG00000003470	1.27561	3.02096	0.0315162	0.489098
ENSGALG00000007022	ENSGALG00000007022	-0.98821	-0.0155212	0.0315335	0.489098
KCTD12	ENSGALG00000009628	-1.35978	2.26706	0.031601	0.489701
PARD3	ENSGALG00000007125	-0.443206	5.69369	0.0316359	0.489798
VAV2	ENSGALG00000002699	-0.518662	8.11834	0.0318105	0.491711
ENSGALG00000001552	ENSGALG00000001552	-6.15004	-2.62167	0.0318169	0.491711
RNaseP_nuc	ENSGALG00000025650	-0.599422	4.80475	0.031928	0.492167
ZBBX	ENSGALG00000028207	0.957445	-0.562271	0.0319399	0.492167
SNRK	ENSGALG00000011517	-0.925106	6.75655	0.0319743	0.492167
ENSGALG00000003412	ENSGALG00000003412	-0.556368	9.66301	0.0320358	0.492167
CCDC113	ENSGALG00000000886	-0.915366	1.57579	0.0320361	0.492167
DFFB	ENSGALG00000000976	-0.812914	2.00714	0.0321142	0.492167
DDT	ENSGALG00000006350	0.537456	5.35259	0.0321205	0.492167
PPFIA2	ENSGALG00000010958	-0.477571	4.37864	0.0321374	0.492167
KIRREL	ENSGALG00000006259	0.905526	6.61132	0.0321626	0.492167
EEPD1	ENSGALG00000012116	-0.786404	3.4369	0.0321711	0.492167
PTPRU	ENSGALG00000001443	0.812035	7.7544	0.0322129	0.492167
TRAK1	ENSGALG00000011938	-0.440783	5.87407	0.0322372	0.492167
PAPPA2	ENSGALG00000004487	-0.477101	8.31003	0.032243	0.492167
S100A4	ENSGALG00000026613	1.94606	-3.37252	0.0322666	0.492167
SGPL1	ENSGALG00000004553	-0.379926	8.18508	0.0322892	0.492167
CORIN	ENSGALG00000014144	-0.866525	3.2901	0.0323067	0.492167
TMEM9	ENSGALG00000000226	0.596266	3.46352	0.0323979	0.493116
PLEKHH2	ENSGALG00000009947	0.780715	2.84768	0.0325078	0.49435
NAB1	ENSGALG00000002248	0.819666	4.88395	0.0325562	0.494645
ENSGALG00000001206	ENSGALG00000001206	-1.27878	0.000545531	0.0326781	0.496057
2008-09-01	ENSGALG00000006903	0.590838	4.14754	0.0327885	0.497292
ENSGALG00000015523	ENSGALG00000015523	-1.04277	2.9538	0.0328511	0.497767
Tbx22	ENSGALG00000004093	-1.94376	-0.90772	0.032878	0.497767
SPNS2	ENSGALG00000001387	-1.5365	0.568017	0.0329156	0.497895
ENSGALG00000018384	ENSGALG00000018384	-0.759245	15.9411	0.0331232	0.500593
U2	ENSGALG00000028107	-0.870013	0.269506	0.0332233	0.501484
CNTF	ENSGALG00000026207	-0.991696	3.23207	0.0332407	0.501484
ENSGALG00000023801	ENSGALG00000023801	-6.50809	-2.24133	0.0332907	0.501795
FBXL13	ENSGALG00000008295	-1.99563	-1.71586	0.0333293	0.501935
HSPB3	ENSGALG00000014912	1.49545	-2.31665	0.033511	0.503291
ENSGALG00000024397	ENSGALG00000024397	-2.37067	-1.78801	0.033516	0.503291
RBP1	ENSGALG00000027820	-1.63012	0.110525	0.0335244	0.503291
DBX1	ENSGALG00000003965	-1.6685	0.360864	0.033537	0.503291
ENSGALG00000028895	ENSGALG00000028895	0.794502	2.99886	0.0335878	0.503611
KIT	ENSGALG00000013925	1.04738	1.21531	0.0336473	0.504061
CYP1B1	ENSGALG00000025822	1.17291	2.08008	0.0338824	0.50714
GRK6	ENSGALG00000014054	0.656202	4.14439	0.0339399	0.507271
ENSGALG00000021225	ENSGALG00000021225	0.570575	2.601	0.0340266	0.507271
SERPINE2	ENSGALG00000005135	0.593032	4.27867	0.034037	0.507271
ENSGALG00000004798	ENSGALG00000004798	-0.437833	8.97854	0.0340413	0.507271
ENSGALG00000028848	ENSGALG00000028848	-1.29449	-0.11462	0.0340604	0.507271
ENSGALG00000013600	ENSGALG00000013600	-2.10054	-0.972127	0.0340932	0.507271
ENSGALG00000021696	ENSGALG00000021696	-1.23472	-0.0575303	0.0340988	0.507271
ATF3	ENSGALG00000025887	0.90513	1.3048	0.0342433	0.508683
SLCO3A1	ENSGALG00000006871	-1.03294	6.52333	0.0342532	0.508683
KY	ENSGALG00000006624	0.863532	0.127852	0.0343348	0.509149
CDH10	ENSGALG00000012927	-1.26375	1.05793	0.0343441	0.509149
KCTD4	ENSGALG00000016975	-2.37067	-1.96409	0.03441	0.509456
SYNDIG1	ENSGALG00000028234	0.656105	2.74782	0.0344424	0.509456
HAUS1	ENSGALG00000001761	0.563085	3.70197	0.0344541	0.509456
TIPARP	ENSGALG00000010256	-0.581352	4.32251	0.0345832	0.510923
ENSGALG00000008629	ENSGALG00000008629	1.50838	-2.59857	0.0346341	0.511233
CA10	ENSGALG00000002993	-0.716	4.25846	0.0346958	0.511704
ENSGALG00000005691	ENSGALG00000005691	-1.87381	-1.75269	0.0348826	0.513681
SNTA1	ENSGALG00000026824	-1.24577	7.20082	0.0349527	0.513681
PCF11	ENSGALG00000017249	-0.510328	7.52202	0.0349791	0.513681
CAPN6	ENSGALG00000008006	-1.47954	0.993554	0.0349916	0.513681
ENSGALG00000028371	ENSGALG00000028371	-1.63429	2.50359	0.0350096	0.513681
SEC16B	ENSGALG00000004424	-1.0451	1.18446	0.0350101	0.513681
Dach2	ENSGALG00000006886	-0.648494	4.71125	0.0350692	0.513901
DBX2	ENSGALG00000009604	0.831088	1.41682	0.0350851	0.513901
KCNG3	ENSGALG00000009919	1.56987	-1.88729	0.0352157	0.515372
AIFM3	ENSGALG00000007720	-0.862893	3.00638	0.0352563	0.515526
SRGN	ENSGALG00000004167	1.07209	-1.70679	0.0354409	0.517356
AANAT	ENSGALG00000001955	-1.49346	1.18494	0.035442	0.517356
LDB1	ENSGALG00000007641	-0.496271	7.70645	0.03549	0.517615
MOV10L1	ENSGALG00000008570	1.53696	-3.61767	0.0355612	0.518213
SFN	ENSGALG00000028115	0.915288	1.62853	0.0356431	0.518964
EFCC1	ENSGALG00000005024	1.09514	1.58077	0.0356789	0.519044
CASS4	ENSGALG00000007744	-0.628243	6.2322	0.035756	0.519723
KAZALD1	ENSGALG00000007837	-1.27074	5.7529	0.0358277	0.520323
EFEMP1	ENSGALG00000007908	1.32705	1.59121	0.0359357	0.521168
TESC	ENSGALG00000008206	0.630133	1.38064	0.0359468	0.521168
JMJD1C	ENSGALG00000002942	-0.38578	7.44134	0.0361225	0.523271
ARHGDIG	ENSGALG00000025911	-0.529481	4.67149	0.0364537	0.527623
CHST14	ENSGALG00000026531	0.380967	6.10371	0.036679	0.530434
ENSGALG00000006803	ENSGALG00000006803	-1.29782	-0.859998	0.0367421	0.53079
DHFR	ENSGALG00000026757	0.53219	4.20655	0.0367656	0.53079
PEPD	ENSGALG00000004899	0.497964	6.06821	0.0368172	0.531086
DIXDC1	ENSGALG00000007929	-0.507187	6.56326	0.0369005	0.531839
ENSGALG00000001035	ENSGALG00000001035	-1.11186	0.650469	0.0370149	0.532928
HID1	ENSGALG00000007808	-0.484767	4.45233	0.0370383	0.532928
SRGAP3	ENSGALG00000008378	-0.445256	8.11409	0.0370769	0.533035
PRICKLE2	ENSGALG00000007332	0.704124	4.49177	0.0371482	0.533611
CCNG1	ENSGALG00000001718	0.408692	5.62283	0.0372044	0.533971
IGSF9	ENSGALG00000022603	-0.556522	7.55148	0.0372687	0.534124
CTTNBP2NL	ENSGALG00000026182	-0.609427	7.15343	0.0373933	0.534124
TCTE1	ENSGALG00000010165	0.723013	2.17492	0.0373962	0.534124
ENSGALG00000001951	ENSGALG00000001951	1.4386	0.0984649	0.0374096	0.534124
IQCJ-SCHIP1	ENSGALG00000009579	-0.531387	7.21368	0.0374282	0.534124
DCDC2B	ENSGALG00000003239	-0.943138	1.0127	0.0374535	0.534124
ENSGALG00000028007	ENSGALG00000028007	-1.78346	-1.49586	0.0374814	0.534124
PAN2	ENSGALG00000002779	-0.501436	6.09029	0.0374864	0.534124
HES5	ENSGALG00000001141	-1.74547	2.90217	0.0375169	0.534124
ABCA7	ENSGALG00000002453	-0.659584	6.15128	0.0375273	0.534124
MPZ	ENSGALG00000027252	-1.63963	-0.895561	0.0376212	0.534669
ERO1L	ENSGALG00000012404	0.901516	2.0531	0.0376281	0.534669
GRIN2A	ENSGALG00000007278	-1.03577	2.22115	0.0377087	0.535209
ENSGALG00000007645	ENSGALG00000007645	-0.745316	4.32459	0.0377287	0.535209
ENSGALG00000028551	ENSGALG00000028551	0.787146	2.85158	0.0377898	0.535632
PCSK5	ENSGALG00000015164	1.45982	0.954069	0.0379199	0.536707
KNG1	ENSGALG00000008678	1.95173	-3.19003	0.0379354	0.536707
PIK3C2G	ENSGALG00000013117	0.957049	1.68615	0.0380047	0.536707
CCDC108	ENSGALG00000011352	1.71982	-3.6832	0.0380049	0.536707
LY6E	ENSGALG00000016152	0.591206	4.58838	0.0380247	0.536707
FGFR2	ENSGALG00000009495	0.770307	4.58033	0.0380539	0.536707
CSMD1	ENSGALG00000016341	1.22146	4.0701	0.0381927	0.538222
SPIRE2	ENSGALG00000000521	-0.480974	7.97576	0.038228	0.538275
VASN	ENSGALG00000007807	0.566989	4.41159	0.038377	0.539928
PKDCC	ENSGALG00000017393	-1.13942	5.10361	0.0384669	0.540749
FMO3	ENSGALG00000003316	1.78888	-1.90161	0.0385688	0.541717
TGIF1	ENSGALG00000014795	0.473762	5.13393	0.0385991	0.541717
CORO2A	ENSGALG00000001933	-0.543915	3.95256	0.0387148	0.542312
GPR151	ENSGALG00000001866	1.23042	-0.559771	0.038729	0.542312
ZFYVE1	ENSGALG00000009338	-0.353359	6.56969	0.0387522	0.542312
KLHDC8A	ENSGALG00000000684	-0.935129	4.22596	0.0387827	0.542312
SEMA3G	ENSGALG00000004476	-0.759778	5.1169	0.0387999	0.542312
GLIS3	ENSGALG00000010180	-1.64954	-1.54974	0.0388572	0.542669
AGFG1	ENSGALG00000003052	-0.538569	6.27867	0.0389372	0.543343
ENSGALG00000002610	ENSGALG00000002610	1.15787	0.472911	0.0389946	0.543499
NOXO1	ENSGALG00000005572	0.58507	3.71906	0.039012	0.543499
KLHL13	ENSGALG00000005982	-0.402612	5.93936	0.0391637	0.545169
SSC4D	ENSGALG00000001917	-0.828589	5.18798	0.0392083	0.545346
GnRH-I	ENSGALG00000000277	-2.40041	-1.33842	0.0394041	0.546641
FAM65A	ENSGALG00000001809	-0.483613	8.01102	0.0394379	0.546641
SMAD1	ENSGALG00000009977	-0.406394	7.75492	0.0394419	0.546641
METTL24	ENSGALG00000015060	1.06835	0.622069	0.0394543	0.546641
DPP6	ENSGALG00000006314	-0.72093	5.95019	0.0394612	0.546641
EVA1A	ENSGALG00000026941	0.866721	1.65987	0.039538	0.547262
CDCP1	ENSGALG00000011882	1.32288	-0.361156	0.0398698	0.549801
ENSGALG00000016249	ENSGALG00000016249	0.413028	5.54233	0.0398853	0.549801
SH2D4B	ENSGALG00000002370	-1.06256	1.37479	0.0399036	0.549801
ARHGAP26	ENSGALG00000007380	-0.502559	4.59773	0.0399142	0.549801
SHE	ENSGALG00000026842	1.35748	1.56737	0.039925	0.549801
MED4	ENSGALG00000016995	-0.545384	5.80593	0.0399444	0.549801
ENSGALG00000026896	ENSGALG00000026896	2.29687	-3.4988	0.0399464	0.549801
ENSGALG00000020895	ENSGALG00000020895	1.22459	-2.18228	0.0400951	0.551055
Y_RNA	ENSGALG00000017804	1.89668	-4.39046	0.0401019	0.551055
DYNC1LI1	ENSGALG00000011491	0.445934	6.50237	0.0401599	0.551409
ELP2	ENSGALG00000013203	-0.521609	4.48025	0.0402454	0.551891
PTPN14	ENSGALG00000009784	0.762905	4.51805	0.0402595	0.551891
HSPA8	ENSGALG00000006512	0.323326	10.4813	0.0403882	0.553212
TNFAIP8	ENSGALG00000027761	0.668596	1.94844	0.0405774	0.555358
FIGF	ENSGALG00000016558	1.10156	1.0925	0.0408137	0.558146
ENSGALG00000002046	ENSGALG00000002046	0.628786	0.516326	0.0408464	0.558147
CCDC13	ENSGALG00000005303	-0.866411	1.42633	0.0409052	0.558504
PDGFRA	ENSGALG00000013929	0.690192	5.64735	0.0409752	0.558508
ENSGALG00000021525	ENSGALG00000021525	-1.33438	2.68618	0.0409939	0.558508
ENSGALG00000024078	ENSGALG00000024078	-2.55749	-1.77924	0.0410304	0.558508
GOLPH3L	ENSGALG00000014640	1.19655	-0.541093	0.0410361	0.558508
TFAP2B	ENSGALG00000016680	-1.06256	5.99863	0.0411683	0.559863
ENSGALG00000027836	ENSGALG00000027836	-0.508309	6.50573	0.0413781	0.562268
KCNG1	ENSGALG00000007980	1.50547	-0.321344	0.0414167	0.562347
SERHL2	ENSGALG00000011867	0.803575	2.38741	0.0415782	0.564092
METRN	ENSGALG00000027342	-0.919578	7.1144	0.0416205	0.564218
ENSGALG00000006958	ENSGALG00000006958	0.825921	3.71406	0.0417942	0.566125
CHRNA1	ENSGALG00000009301	1.35032	0.958765	0.0418964	0.56684
C11orf88	ENSGALG00000024430	-6.19997	-2.41446	0.0419133	0.56684
RUNX1	ENSGALG00000016022	-2.66925	4.14956	0.0419972	0.567526
MUC13	ENSGALG00000011806	1.40164	-1.7822	0.0420631	0.567591
MAP1A	ENSGALG00000008425	-0.65927	9.72367	0.0420684	0.567591
P4HA2	ENSGALG00000006677	0.601338	3.91812	0.0421222	0.56787
EMP1	ENSGALG00000011803	1.92566	-1.92683	0.0423554	0.568672
ESRRB	ENSGALG00000010365	-1.00566	1.89267	0.0423654	0.568672
HECTD2	ENSGALG00000001789	-0.766117	1.55529	0.0424084	0.568672
SLCO2A1	ENSGALG00000006471	0.825092	-0.62456	0.0424325	0.568672
RAB11FIP4	ENSGALG00000003227	-0.42278	4.45107	0.0424713	0.568672
OTX1	ENSGALG00000028817	-1.47388	-0.00825095	0.0424991	0.568672
LHFP	ENSGALG00000017036	0.819067	2.51795	0.0425217	0.568672
XPO1	ENSGALG00000020103	1.22459	-2.16483	0.0425377	0.568672
ITIH5	ENSGALG00000006891	-1.37775	0.866884	0.0425389	0.568672
GAS2L2	ENSGALG00000020906	-1.80884	0.886426	0.0426127	0.568672
FZD7	ENSGALG00000023536	0.662674	5.91108	0.0426174	0.568672
FAM101A	ENSGALG00000003137	1.09048	1.18597	0.0426222	0.568672
BICD1	ENSGALG00000012934	-0.470491	4.74984	0.0426436	0.568672
LMO2	ENSGALG00000028582	-0.615481	4.6193	0.042684	0.568672
ENSGALG00000015374	ENSGALG00000015374	1.46151	-3.75887	0.0426897	0.568672
2007-09-01	ENSGALG00000012138	0.421165	6.99448	0.0427136	0.568672
CPT1A	ENSGALG00000007077	0.654837	4.86385	0.0427878	0.569217
MYT1L	ENSGALG00000016384	-0.429923	6.30789	0.0428344	0.569394
FZD8	ENSGALG00000028487	0.842996	1.171	0.0429475	0.570455
TMEM26	ENSGALG00000025862	0.892373	2.68123	0.0430951	0.571971
PFKFB3	ENSGALG00000006324	-0.406307	7.94187	0.0432819	0.574006
S100A11	ENSGALG00000009163	0.782199	3.04888	0.0434713	0.57607
PRKCH	ENSGALG00000011889	1.45397	-2.01359	0.0435439	0.576587
TPH2	ENSGALG00000010198	1.22685	2.59263	0.0435949	0.576777
C1orf101	ENSGALG00000010691	-1.50953	-1.24596	0.0436488	0.576777
EPHX1	ENSGALG00000009291	0.781931	2.53911	0.0436595	0.576777
PPM1J	ENSGALG00000001605	-1.02765	1.25376	0.0437119	0.577024
TNFRSF11B	ENSGALG00000016114	0.997592	1.38669	0.0437587	0.577197
PDPN	ENSGALG00000026854	-1.11269	1.65298	0.0438185	0.577273
ENSGALG00000005613	ENSGALG00000005613	0.733342	-0.104723	0.043832	0.577273
C17H9ORF7	ENSGALG00000026576	0.630259	6.14312	0.0439545	0.578441
ENSGALG00000027172	ENSGALG00000027172	-2.02138	-0.432543	0.0440036	0.578467
NODAL	ENSGALG00000003209	-1.75724	-0.836282	0.0440241	0.578467
CACNA1E	ENSGALG00000003833	-0.711209	9.03931	0.0441021	0.578986
ROS1	ENSGALG00000014913	1.93883	-3.6027	0.0441313	0.578986
ENSGALG00000026043	ENSGALG00000026043	-1.37183	-1.85349	0.0441651	0.578986
FAM110C	ENSGALG00000016361	-1.52341	0.621399	0.0442777	0.579605
CFTII	ENSGALG00000009046	1.13317	-2.40514	0.0442801	0.579605
GABRB3	ENSGALG00000016745	-1.22594	2.23783	0.0443146	0.579614
TESK1	ENSGALG00000027658	-0.488891	5.17167	0.0445254	0.58158
RAPSN	ENSGALG00000008100	-0.879081	2.44545	0.0445329	0.58158
UGCG	ENSGALG00000015682	-0.386058	5.4603	0.0446281	0.582379
ENSGALG00000025794	ENSGALG00000025794	-1.91054	9.49819	0.0447164	0.582783
ENDOU	ENSGALG00000006353	-1.49156	2.09488	0.0447273	0.582783
FANCL	ENSGALG00000007879	0.565587	4.14687	0.0447631	0.582807
PIRT	ENSGALG00000029014	-0.534262	3.824	0.0448234	0.583148
EFNB2	ENSGALG00000029175	0.983936	5.65897	0.0450411	0.58496
MYOCD	ENSGALG00000001021	-1.75319	0.577058	0.0450477	0.58496
NPC2	ENSGALG00000010237	0.621059	4.85781	0.0451643	0.58496
AGPAT4	ENSGALG00000011571	-0.854399	2.14579	0.045168	0.58496
MIB2	ENSGALG00000001473	0.610006	5.48114	0.0451717	0.58496
GABRA5	ENSGALG00000016744	0.861825	-1.64855	0.0451778	0.58496
ENSGALG00000027185	ENSGALG00000027185	-1.07264	1.12375	0.0452021	0.58496
TLCD2	ENSGALG00000021592	0.739845	1.45591	0.0452453	0.585076
ENSGALG00000023464	ENSGALG00000023464	0.591968	4.82077	0.0453258	0.585319
HBAD	ENSGALG00000007463	-3.3035	-1.84947	0.0453325	0.585319
SHISA5	ENSGALG00000004661	0.476102	6.99889	0.0454511	0.58609
SS2R	ENSGALG00000004418	-0.463672	8.12086	0.0454607	0.58609
FAM120A	ENSGALG00000005177	0.361673	7.34635	0.0455099	0.586282
MCTP1	ENSGALG00000014668	2.11401	-3.48439	0.0456217	0.586665
ENSGALG00000028704	ENSGALG00000028704	-0.945727	0.161595	0.0456575	0.586665
ENSGALG00000001330	ENSGALG00000001330	0.344545	5.83695	0.0456837	0.586665
ECEL1	ENSGALG00000007875	-0.63738	5.48514	0.0457073	0.586665
SULT1E1	ENSGALG00000011812	1.3322	-0.647677	0.0457172	0.586665
WRNIP1	ENSGALG00000012856	0.375875	3.12362	0.0457721	0.586665
ARSI	ENSGALG00000005616	0.951066	2.39923	0.0457796	0.586665
USP44	ENSGALG00000011400	0.468136	4.03193	0.0459071	0.587851
CNTNAP5	ENSGALG00000011577	0.846939	3.67428	0.0459409	0.587851
C6orf163	ENSGALG00000028653	0.725717	-1.15333	0.0460781	0.588716
RET	ENSGALG00000002555	1.17786	6.9689	0.0460958	0.588716
RHOH	ENSGALG00000014277	-2.26733	-2.09568	0.0461117	0.588716
B3GNT9	ENSGALG00000021345	0.942548	1.9521	0.0461996	0.589398
PPARGC1B	ENSGALG00000001246	-0.551843	5.15615	0.0463225	0.589789
TRIM9	ENSGALG00000012367	-0.645355	7.19725	0.0463608	0.589789
TFEB	ENSGALG00000003404	-0.59838	4.97448	0.0463718	0.589789
ENSGALG00000003050	ENSGALG00000003050	1.29869	-1.89297	0.0463826	0.589789
LCT	ENSGALG00000012260	-0.76091	2.04345	0.0464026	0.589789
ACSF2	ENSGALG00000019768	0.42265	5.55493	0.0466961	0.592654
VWA3B	ENSGALG00000016750	1.12535	0.188836	0.0466973	0.592654
FAM122A	ENSGALG00000006127	0.356003	5.96629	0.0468341	0.59395
CA8	ENSGALG00000015454	1.25425	-0.110221	0.0468804	0.594081
ENSGALG00000011942	ENSGALG00000011942	0.635935	1.03861	0.0469331	0.594081
RSPH3	ENSGALG00000013750	-1.18385	0.906631	0.0469487	0.594081
SDC1	ENSGALG00000016480	0.600632	4.46918	0.0470393	0.594788
HYDIN	ENSGALG00000002407	-1.22135	3.06314	0.0470766	0.594814
CAV2	ENSGALG00000009396	1.33763	-0.809455	0.047129	0.594814
HS3ST6	ENSGALG00000005413	0.914673	1.42611	0.0471457	0.594814
ENSGALG00000001345	ENSGALG00000001345	-0.850024	3.15184	0.0472621	0.595844
ENSGALG00000025982	ENSGALG00000025982	-1.56745	-1.40069	0.0475197	0.59865
ABCB1LB	ENSGALG00000008912	-1.62119	-1.69328	0.0475576	0.598687
PLAT	ENSGALG00000003709	-1.03113	4.40376	0.0476317	0.5989
EVI5L	ENSGALG00000014444	-0.327027	6.59755	0.0476576	0.5989
LMO3	ENSGALG00000019280	1.2653	-1.42336	0.0476795	0.5989
ENSGALG00000012072	ENSGALG00000012072	0.87144	-0.494707	0.0477154	0.59891
SYNE3	ENSGALG00000011076	-0.657729	3.13409	0.047769	0.59907
RAP1GAP	ENSGALG00000014701	-0.850906	2.83491	0.0477981	0.59907
RTN4RL2	ENSGALG00000023441	-0.688994	5.38638	0.048034	0.599796
RAC2	ENSGALG00000012456	1.3966	-2.27218	0.0480584	0.599796
NELL1	ENSGALG00000003777	0.726556	4.31469	0.0480592	0.599796
OTUD1	ENSGALG00000026426	-0.459251	4.43051	0.0480765	0.599796
LRRTM3	ENSGALG00000002864	-2.19327	0.546541	0.0481118	0.599796
DAPK3	ENSGALG00000027936	0.748546	5.96297	0.0481203	0.599796
MPPED2	ENSGALG00000012136	-0.730598	3.50848	0.0481204	0.599796
BCAS3	ENSGALG00000005295	-0.489306	5.74828	0.0481366	0.599796
ENSGALG00000010169	ENSGALG00000010169	0.676427	5.61784	0.0481802	0.599903
DDAH1	ENSGALG00000008663	-0.692809	1.44668	0.0483577	0.601675
NCALD	ENSGALG00000013363	-1.11756	1.54158	0.0485011	0.60302
COMT	ENSGALG00000002024	0.62379	3.39367	0.0486308	0.603693
MMP28	ENSGALG00000002081	-1.01476	4.38092	0.0486322	0.603693
UST	ENSGALG00000012345	1.52143	0.697345	0.048676	0.603693
FAM3C	ENSGALG00000008975	0.632874	4.74257	0.0486963	0.603693
KLHL31	ENSGALG00000016309	1.14177	-1.59064	0.0487748	0.603711
SIPA1L1	ENSGALG00000009381	-0.503901	6.8877	0.0487873	0.603711
C3H6ORF154	ENSGALG00000010382	-0.803162	2.94235	0.0488036	0.603711
RASL11B	ENSGALG00000013948	0.947416	1.61884	0.0488594	0.603964
NKAIN4	ENSGALG00000005774	-0.913155	3.85714	0.0489587	0.604755
TMTC1	ENSGALG00000012956	1.07452	5.21047	0.0490334	0.605025
PMP22	ENSGALG00000026262	0.796386	2.14525	0.0490513	0.605025
SH3PXD2B	ENSGALG00000002831	0.62851	5.22055	0.0491654	0.605995
SPTBN2	ENSGALG00000027361	-0.540333	4.92729	0.0492429	0.606171
PRKD1	ENSGALG00000009900	0.56057	3.49624	0.04926	0.606171
ENSGALG00000017269	ENSGALG00000017269	-0.843614	1.14385	0.0492859	0.606171
ENSGALG00000027667	ENSGALG00000027667	-5.80765	-2.77779	0.0493887	0.606841
ERICH3	ENSGALG00000011356	0.673263	2.06407	0.0494149	0.606841
PPP1R3B	ENSGALG00000027275	0.775314	1.27224	0.0494974	0.606841
VWA1	ENSGALG00000001527	-1.49649	2.82207	0.0495207	0.606841
U5	ENSGALG00000028351	-1.90374	-2.33742	0.0495535	0.606841
STK31	ENSGALG00000010980	-1.9955	0.641111	0.0495618	0.606841
ST3GAL6	ENSGALG00000015252	0.85035	3.15017	0.049602	0.606841
TTYH2	ENSGALG00000026940	-0.437382	9.27939	0.0496284	0.606841
ASB13	ENSGALG00000008401	0.579432	1.14041	0.0496708	0.606841
ZC3H12B	ENSGALG00000004715	-0.510236	4.05077	0.0496951	0.606841
ENSGALG00000015075	ENSGALG00000015075	-0.389724	5.29961	0.0497318	0.606855
TBC1D1	ENSGALG00000013521	0.615843	4.02575	0.0498458	0.607241
CFAP45	ENSGALG00000014229	-1.08912	1.57867	0.0498826	0.607241
TET1	ENSGALG00000004073	-0.433075	7.09288	0.049891	0.607241
UCH-L1	ENSGALG00000014261	0.593691	8.18597	0.0499053	0.607241
INTS9	ENSGALG00000016631	0.427692	5.72916	0.0501092	0.609288
RYK	ENSGALG00000006488	0.412653	5.64168	0.0503462	0.611449
CLSTN2	ENSGALG00000005310	-0.743416	4.24486	0.0503584	0.611449
HCN1	ENSGALG00000014875	1.49323	4.55303	0.0505024	0.612762
C1QTNF7	ENSGALG00000014515	-6.24822	-2.5526	0.0505465	0.612863
BPIFB6	ENSGALG00000006674	-0.838233	3.53607	0.0505825	0.612865
SS5R	ENSGALG00000005258	-1.1754	0.265912	0.0507558	0.614102
DMGDH	ENSGALG00000004491	0.93788	2.64791	0.0507581	0.614102
ENSGALG00000028238	ENSGALG00000028238	0.6137	5.43153	0.0507923	0.614102
PPFIBP2	ENSGALG00000005294	1.22001	1.65377	0.0509709	0.615134
NECAB3	ENSGALG00000003065	-0.710117	4.25466	0.0510039	0.615134
MPZL2	ENSGALG00000007412	1.26549	1.19376	0.0510169	0.615134
COL23A1	ENSGALG00000006708	1.23155	1.50747	0.0510215	0.615134
ELN	ENSGALG00000001071	1.07661	4.61315	0.0512224	0.617121
ENPP1	ENSGALG00000002896	1.23859	0.114495	0.0512603	0.617143
GRHPR	ENSGALG00000005423	0.63332	2.35709	0.0512976	0.617158
CHST15	ENSGALG00000009704	0.985955	2.7692	0.05142	0.618196
RIN3	ENSGALG00000010806	0.899598	0.968432	0.0514785	0.618466
CMTM7	ENSGALG00000011488	0.806427	1.21625	0.0516031	0.619527
WSCD2	ENSGALG00000004849	-1.2376	4.34269	0.0517107	0.620327
COLEC12	ENSGALG00000014910	0.762652	4.15014	0.0517451	0.620327
SNCA	ENSGALG00000010379	0.953814	1.46976	0.0519364	0.620327
ENSGALG00000006389	ENSGALG00000006389	-3.00956	-2.24674	0.0519367	0.620327
CECR2	ENSGALG00000013034	-0.444089	8.24943	0.051941	0.620327
ENSGALG00000015324	ENSGALG00000015324	-2.23117	-1.93547	0.0519454	0.620327
ENSGALG00000014793	ENSGALG00000014793	1.42049	0.436409	0.0519511	0.620327
STRIP2	ENSGALG00000026181	-0.575714	3.23777	0.0519598	0.620327
SLC18A2	ENSGALG00000009289	0.930245	2.0645	0.0520148	0.620551
C7orf25	ENSGALG00000012333	0.654141	2.63484	0.0521034	0.621174
ALX1	ENSGALG00000027213	-2.03631	2.3585	0.0522077	0.621619
CFI	ENSGALG00000012126	-0.909748	0.0343422	0.0522134	0.621619
ENSGALG00000028938	ENSGALG00000028938	0.92129	-0.958056	0.052297	0.622182
PDZRN4	ENSGALG00000009530	1.82234	6.98386	0.0523732	0.62236
HSBP1L1	ENSGALG00000024483	0.771144	0.405819	0.0523847	0.62236
C3H2ORF43	ENSGALG00000016487	0.436027	5.538	0.05244	0.622584
Alx-4	ENSGALG00000025875	-0.885528	4.39011	0.052566	0.622942
ENSGALG00000028402	ENSGALG00000028402	1.43507	4.46686	0.0525976	0.622942
ETV5	ENSGALG00000005768	0.410785	6.68303	0.0525982	0.622942
PHF19	ENSGALG00000001595	0.742855	2.00958	0.0526158	0.622942
ENSGALG00000007055	ENSGALG00000007055	0.674309	-0.316489	0.0527004	0.623238
PIAS1	ENSGALG00000007970	-0.509752	5.39303	0.0527224	0.623238
GXYLT1	ENSGALG00000009532	0.61575	3.62911	0.0527686	0.623238
GSE1	ENSGALG00000014284	-0.633254	9.26501	0.0527865	0.623238
FCHSD1	ENSGALG00000002622	-0.565762	4.94652	0.0528513	0.623572
RPLP1	ENSGALG00000016172	0.290536	9.57191	0.0530117	0.624682
ENSGALG00000006239	ENSGALG00000006239	-2.46511	-1.32138	0.0530184	0.624682
GOLIM4	ENSGALG00000009464	-0.505625	5.37797	0.0531471	0.625768
OPTC	ENSGALG00000003554	-1.09284	5.65697	0.0534302	0.628488
IQSEC3	ENSGALG00000012975	-0.610677	6.5021	0.0534516	0.628488
ATP6V0D2	ENSGALG00000015868	-6.384	-2.44961	0.0535993	0.629792
C8orf4	ENSGALG00000024083	0.716399	1.72154	0.0538717	0.632134
ENSGALG00000004511	ENSGALG00000004511	-1.15131	0.77754	0.0538725	0.632134
SLC41A3	ENSGALG00000006235	0.562875	3.63635	0.0539535	0.63265
ENSGALG00000027219	ENSGALG00000027219	3.08604	-4.65662	0.0540131	0.632915
ESD	ENSGALG00000016991	0.345168	5.02088	0.054137	0.633933
CALCA	ENSGALG00000006054	-1.50623	0.101976	0.0541997	0.634233
WDR35	ENSGALG00000016477	-0.743285	3.14088	0.0542494	0.634381
TTPA	ENSGALG00000015504	0.700904	0.882942	0.0543345	0.634671
CTSZ	ENSGALG00000007462	0.705229	2.97619	0.0543484	0.634671
BPIFB3	ENSGALG00000020982	-1.33059	0.980934	0.0545975	0.636911
FANCG	ENSGALG00000002009	-0.716813	3.97918	0.0546147	0.636911
ERN2	ENSGALG00000027592	-0.697857	3.81696	0.0547223	0.637731
VAV1	ENSGALG00000025942	-5.60021	-2.94931	0.0547606	0.637743
DLK2	ENSGALG00000010386	-1.14049	-0.460376	0.0549063	0.639005
KCNK1	ENSGALG00000011005	0.908591	2.76169	0.0549479	0.639054
MAML2	ENSGALG00000017199	-0.513902	4.59971	0.0549874	0.639079
ENSGALG00000023852	ENSGALG00000023852	-3.08885	-2.22186	0.0550448	0.639312
GEM	ENSGALG00000015954	1.31747	-2.4028	0.0551069	0.639599
SPHKAP	ENSGALG00000002974	-1.99925	-0.335176	0.0551809	0.639955
KIF26A	ENSGALG00000011581	0.941266	5.04671	0.0552426	0.639955
KCNK3	ENSGALG00000025971	0.478513	5.71203	0.0552498	0.639955
EGFL7	ENSGALG00000002420	0.592539	2.65817	0.0554049	0.641254
PKP2	ENSGALG00000012913	1.10462	0.109728	0.0554907	0.641254
PLK1S1	ENSGALG00000008386	-0.574909	4.28007	0.0554942	0.641254
HDDC2	ENSGALG00000014841	0.341325	4.79321	0.0556142	0.641254
ENSGALG00000026199	ENSGALG00000026199	-1.0059	3.14316	0.0556754	0.641254
ENSGALG00000027010	ENSGALG00000027010	1.71982	-3.41088	0.0556781	0.641254
ASAH1	ENSGALG00000026364	0.593195	4.08219	0.0556944	0.641254
ENSGALG00000003691	ENSGALG00000003691	-0.422767	6.74394	0.0556982	0.641254
ENSGALG00000021171	ENSGALG00000021171	-1.03806	2.01923	0.0556993	0.641254
TMC1	ENSGALG00000015145	-0.785858	2.3965	0.0557818	0.641373
CEMIP	ENSGALG00000006413	-1.27525	0.364994	0.0557846	0.641373
AKAP12	ENSGALG00000023073	0.536834	8.86878	0.0561759	0.645022
MARK1	ENSGALG00000009483	-0.285392	7.84011	0.0561774	0.645022
F10	ENSGALG00000026677	1.45397	-2.11187	0.0562618	0.645395
TPM3	ENSGALG00000013537	0.323538	6.65705	0.0562854	0.645395
PLOD1	ENSGALG00000004531	0.605519	4.92116	0.0564125	0.646371
DNAAF1	ENSGALG00000003258	-0.763803	1.70849	0.056446	0.646371
TMEM55A	ENSGALG00000028264	-0.639314	6.84992	0.0564918	0.646462
TMEM243	ENSGALG00000006633	-0.852947	2.74749	0.0566217	0.647516
PRTG	ENSGALG00000004361	-0.505022	6.60373	0.0567206	0.648214
RBM24	ENSGALG00000012712	-0.808749	4.83851	0.0567962	0.648237
OSBPL6	ENSGALG00000009172	0.577272	5.6828	0.0568697	0.648237
ENSGALG00000007855	ENSGALG00000007855	1.21407	-1.18182	0.056873	0.648237
SLC2A9	ENSGALG00000014971	0.754561	1.8471	0.0569101	0.648237
KCNIP2	ENSGALG00000007666	-1.08741	3.65772	0.0569121	0.648237
ENSGALG00000002386	ENSGALG00000002386	-0.635955	8.11976	0.0570937	0.6495
SHOX2	ENSGALG00000020627	-1.28976	7.01527	0.0570989	0.6495
CD3D	ENSGALG00000007418	0.762797	-1.07006	0.0571611	0.649775
PTH3R	ENSGALG00000019797	1.01136	-0.32617	0.0572414	0.650256
CIB3	ENSGALG00000003978	-1.80881	-1.86118	0.0573511	0.650655
ANO1	ENSGALG00000007617	0.813462	2.28004	0.0573526	0.650655
ENSGALG00000007596	ENSGALG00000007596	-1.14854	1.95533	0.0574091	0.650864
GPHB5	ENSGALG00000028839	0.62327	-0.0761139	0.0574806	0.651143
C6orf132	ENSGALG00000028570	1.33462	0.058682	0.0575196	0.651143
RPS6KA2	ENSGALG00000011473	-1.2676	1.22638	0.0575478	0.651143
CDC37L1	ENSGALG00000014448	0.418097	4.21619	0.0576128	0.651355
SPHK1	ENSGALG00000023541	-0.941365	6.84192	0.0576427	0.651355
STK36	ENSGALG00000011371	-0.715612	3.96841	0.0579241	0.654102
ENSGALG00000021686	ENSGALG00000021686	0.84173	1.67222	0.0580451	0.655037
PIM3	ENSGALG00000023576	0.649267	7.59632	0.0581457	0.655321
LOXL2	ENSGALG00000000402	0.722316	4.13414	0.0581469	0.655321
RSPH1	ENSGALG00000016175	1.31881	-1.57717	0.0582307	0.655662
TRHDE	ENSGALG00000010200	1.18313	1.64455	0.0582627	0.655662
Pomc	ENSGALG00000016600	-1.2725	1.4327	0.0582921	0.655662
FAM189A2	ENSGALG00000015110	0.763869	3.50444	0.0584223	0.656694
ENSGALG00000021693	ENSGALG00000021693	0.760208	-0.133549	0.0585736	0.657718
ENSGALG00000023463	ENSGALG00000023463	0.761954	3.81663	0.0585903	0.657718
ENSGALG00000028410	ENSGALG00000028410	1.22516	1.57643	0.0589104	0.660878
LRRC3B	ENSGALG00000011314	1.3413	0.734715	0.0589963	0.660899
GPR156	ENSGALG00000014973	-0.99503	1.91174	0.0590023	0.660899
ARID5A	ENSGALG00000027335	0.86634	-0.894258	0.0590485	0.660899
PTGFR	ENSGALG00000008901	1.40214	0.983514	0.0590802	0.660899
CAMK2D	ENSGALG00000012036	0.498659	5.60021	0.0591054	0.660899
BMP3	ENSGALG00000010898	1.22044	1.13295	0.059212	0.661152
NRP2	ENSGALG00000008621	0.774065	8.61749	0.0592478	0.661152
ENSGALG00000024315	ENSGALG00000024315	-2.64254	-1.63612	0.0592692	0.661152
CITED2	ENSGALG00000013818	0.640793	3.38032	0.0592827	0.661152
ENSGALG00000029165	ENSGALG00000029165	-0.608443	4.65127	0.0593685	0.661678
MADH2	ENSGALG00000014697	-0.537944	6.68338	0.0595612	0.662993
MND1	ENSGALG00000009212	0.586677	2.93751	0.059564	0.662993
ENSGALG00000013270	ENSGALG00000013270	-2.92566	-2.23144	0.0596454	0.66314
SIPA1L2	ENSGALG00000011025	0.476026	7.74576	0.0596547	0.66314
KIAA1549L	ENSGALG00000012020	-0.321803	5.16547	0.0597299	0.66343
PRF1	ENSGALG00000021211	-1.13713	-1.36662	0.0597583	0.66343
ENSGALG00000010218	ENSGALG00000010218	-0.970142	2.12166	0.0598162	0.663642
XKR6	ENSGALG00000016646	-0.453536	4.80286	0.0599996	0.665245
STEAP2	ENSGALG00000009017	0.818906	0.200945	0.0601015	0.665909
PEAK1	ENSGALG00000002759	-0.570122	5.55404	0.0601374	0.665909
VEGFA	ENSGALG00000010290	0.562775	2.32954	0.0603385	0.667704
MPEG1	ENSGALG00000028536	-0.817992	2.71519	0.0604272	0.668253
MYF5	ENSGALG00000028091	-2.23117	-1.85979	0.0605453	0.668669
SDK2	ENSGALG00000004464	-0.605285	8.38736	0.0605487	0.668669
ENSGALG00000026975	ENSGALG00000026975	-1.18627	0.0826748	0.060582	0.668669
SLC47A1	ENSGALG00000021541	-0.648215	2.88189	0.0607914	0.670312
PLS1	ENSGALG00000002647	-1.61265	0.652036	0.0608625	0.670312
AP1S2	ENSGALG00000016551	0.568409	3.35696	0.0608851	0.670312
ATP6V0E1	ENSGALG00000027578	0.992774	-1.26895	0.0609191	0.670312
UNC5B	ENSGALG00000004569	-1.118	7.76467	0.0609502	0.670312
TNNT2	ENSGALG00000000302	0.500232	3.31171	0.0609889	0.670312
ENSGALG00000015805	ENSGALG00000015805	0.306906	6.29218	0.0610051	0.670312
KCNU1	ENSGALG00000001560	2.26866	-4.55725	0.0611182	0.670884
TEKT1	ENSGALG00000006064	0.76654	0.50904	0.0611356	0.670884
ENSGALG00000013268	ENSGALG00000013268	-0.966726	0.244227	0.0612555	0.671768
MAB21L1	ENSGALG00000017059	0.946249	5.00009	0.0614058	0.672915
LRTM2	ENSGALG00000026214	-1.04122	2.86211	0.0614744	0.672915
GDF10	ENSGALG00000005985	-6.42656	-2.39649	0.061478	0.672915
AREG	ENSGALG00000010866	1.02169	-1.25213	0.061592	0.673731
HECW1	ENSGALG00000012346	-0.533752	4.74013	0.0617193	0.674567
ITGB4	ENSGALG00000002389	-0.5438	4.79504	0.0617473	0.674567
RIMBP2	ENSGALG00000002579	0.953011	5.69585	0.0618382	0.675129
SAXO2	ENSGALG00000006119	-0.745861	0.447691	0.0619299	0.675699
PLEKHF2	ENSGALG00000015988	-0.819228	4.09111	0.0619983	0.676014
TAS1R3	ENSGALG00000001638	-0.789042	0.172948	0.0620886	0.676568
ENSGALG00000002252	ENSGALG00000002252	-1.41778	1.31843	0.0621386	0.676682
OSBPL11	ENSGALG00000012059	-0.478112	6.10562	0.0622332	0.67726
DBH	ENSGALG00000002926	0.895411	1.19032	0.0622709	0.67726
TMPRSS2	ENSGALG00000016144	-1.97483	-1.3314	0.062489	0.679201
ENSGALG00000009044	ENSGALG00000009044	0.444362	5.99286	0.0627937	0.680985
NEURL1B	ENSGALG00000002846	-0.755094	1.9959	0.0628168	0.680985
LVRN	ENSGALG00000002318	-5.80765	-2.89984	0.0628319	0.680985
FBXO43	ENSGALG00000016032	-5.74176	-2.9587	0.0628319	0.680985
ENSGALG00000026782	ENSGALG00000026782	-0.862567	3.14716	0.0629279	0.680985
ASNS	ENSGALG00000009748	0.4257	6.67634	0.0629814	0.680985
THEMIS2	ENSGALG00000000731	0.823937	-1.04781	0.0629961	0.680985
FAM161B	ENSGALG00000010196	-0.61218	3.53364	0.0630616	0.680985
DTNBP1	ENSGALG00000012703	-0.483517	4.01163	0.063062	0.680985
TRAF4	ENSGALG00000003987	-0.861374	7.81707	0.0630824	0.680985
DUSP1	ENSGALG00000003706	0.584613	3.59715	0.063091	0.680985
TTC12	ENSGALG00000007833	-0.90858	2.97839	0.063135	0.68103
NCOA2	ENSGALG00000015607	-0.318585	5.57892	0.0634019	0.683478
ENSGALG00000025837	ENSGALG00000025837	-1.01294	0.581552	0.0634468	0.683531
EFHD1	ENSGALG00000001428	0.698338	2.12002	0.0635222	0.683913
NR5A2	ENSGALG00000002182	-1.28049	0.411844	0.0636225	0.684562
HCRT	ENSGALG00000011485	0.954088	1.98696	0.063701	0.684595
HAP1	ENSGALG00000023847	0.996003	3.38351	0.0637056	0.684595
ATP2B2	ENSGALG00000004829	-0.45743	5.03308	0.0639585	0.686882
CNDP1	ENSGALG00000013697	2.14829	-3.66898	0.0641376	0.688373
TAPP2	ENSGALG00000003349	0.776681	1.7623	0.0641781	0.688375
ATHL1	ENSGALG00000004234	0.548232	2.61005	0.0642254	0.688451
SIDT1	ENSGALG00000014812	1.054	-0.702879	0.0645512	0.69151
MFAP5	ENSGALG00000027471	0.602451	3.65346	0.0648305	0.693746
BCL2	ENSGALG00000012885	0.833706	4.70229	0.0648522	0.693746
ENSGALG00000000220	ENSGALG00000000220	-0.300035	7.33302	0.0648815	0.693746
C1D	ENSGALG00000008765	0.335654	4.55425	0.064959	0.693814
MORN3	ENSGALG00000004247	-2.11691	-2.20383	0.0649691	0.693814
ENSGALG00000020985	ENSGALG00000020985	1.92928	-3.83679	0.0650731	0.694041
ACSS2	ENSGALG00000003362	-0.440691	5.61503	0.0651154	0.694041
PCDH17	ENSGALG00000016941	0.991221	7.91298	0.0651273	0.694041
MPZL3	ENSGALG00000021271	0.652117	3.23173	0.0651526	0.694041
FAM196B	ENSGALG00000027809	2.36783	-4.96313	0.0652869	0.695039
EIF4E1B	ENSGALG00000026037	-5.74176	-2.97943	0.0653876	0.695554
ANO6	ENSGALG00000009638	-1.16866	0.722759	0.0654166	0.695554
FOXP4	ENSGALG00000003375	-1.63739	-1.39701	0.0655587	0.695795
NMI	ENSGALG00000012480	0.663556	3.40686	0.0655633	0.695795
RTN1	ENSGALG00000012006	-0.43145	8.01766	0.0656012	0.695795
RASGRF1	ENSGALG00000008262	1.15198	0.629	0.0656147	0.695795
ANTXR1	ENSGALG00000000098	1.06866	-0.0615721	0.0656425	0.695795
ENSGALG00000015076	ENSGALG00000015076	-1.22169	-0.10682	0.0659278	0.698115
RBP4	ENSGALG00000006629	-1.35158	-1.02293	0.066017	0.698115
DFNB31	ENSGALG00000006310	0.4981	3.72787	0.0660186	0.698115
SCN8A	ENSGALG00000006060	-0.503721	6.87579	0.0660647	0.698115
CPLX1	ENSGALG00000015332	1.39314	-1.00525	0.0660782	0.698115
ZNF366	ENSGALG00000015008	1.55212	-2.93241	0.0661063	0.698115
CLIP2	ENSGALG00000001291	-0.276127	7.09643	0.0661567	0.698116
ENSGALG00000028920	ENSGALG00000028920	1.16158	-2.03738	0.066188	0.698116
PLEKHA6	ENSGALG00000000587	-0.563184	8.13268	0.0664049	0.699972
TXLNB	ENSGALG00000013822	1.33639	-2.93975	0.0665053	0.700599
CFTR	ENSGALG00000009324	-1.91375	0.602288	0.06661	0.701133
OSBP2	ENSGALG00000007758	-0.437087	7.62931	0.0666619	0.701133
ZIC2	ENSGALG00000026237	-1.44262	1.60961	0.0667079	0.701133
E2F1	ENSGALG00000003045	-0.698581	6.99194	0.0667199	0.701133
ENSGALG00000027790	ENSGALG00000027790	0.884496	0.343001	0.0668176	0.701728
ENKUR	ENSGALG00000007680	-1.12978	1.1918	0.0668712	0.701861
ENSGALG00000017322	ENSGALG00000017322	-2.49786	-1.70108	0.0671471	0.704324
MAP3K8	ENSGALG00000007356	-1.72565	-1.17017	0.0671938	0.704382
UHRF1BP1	ENSGALG00000002762	-0.397619	5.37915	0.0672985	0.705048
C9orf89	ENSGALG00000026154	0.674027	2.34917	0.0675544	0.707078
HERC1	ENSGALG00000003381	-0.36167	7.40375	0.067575	0.707078
TSHZ2	ENSGALG00000007809	-0.540926	4.76534	0.0676319	0.707241
PCBD1	ENSGALG00000027835	0.337167	6.48251	0.067712	0.707646
ENSGALG00000001874	ENSGALG00000001874	1.06815	-1.66728	0.0678713	0.708879
LAMA5	ENSGALG00000005321	1.0802	5.75163	0.0680676	0.709719
ARF6	ENSGALG00000026944	0.29111	7.55183	0.0680747	0.709719
ZNF292	ENSGALG00000027593	-0.5487	6.31839	0.0680774	0.709719
LAMA3	ENSGALG00000015056	0.848841	0.456311	0.0681625	0.709719
ENSGALG00000027843	ENSGALG00000027843	0.527668	1.86677	0.0681756	0.709719
ENSGALG00000027412	ENSGALG00000027412	1.04115	3.53813	0.0682007	0.709719
FOSL2	ENSGALG00000010036	0.886865	-0.951678	0.0683365	0.710199
SH3GL3	ENSGALG00000006045	0.673737	2.67493	0.0683462	0.710199
C16orf52	ENSGALG00000006933	1.13819	-0.319422	0.0683714	0.710199
XKR7	ENSGALG00000006467	-0.480397	6.76658	0.0684483	0.710566
DYX1C1	ENSGALG00000004387	-0.601137	3.68451	0.0685391	0.711077
ATP2C2	ENSGALG00000005576	-1.08671	0.950944	0.0688024	0.711734
WNT5A	ENSGALG00000005410	0.735172	4.40788	0.0688393	0.711734
TRMT13	ENSGALG00000005290	0.45141	3.62097	0.0689229	0.711734
BTBD6	ENSGALG00000011710	-0.509484	6.47495	0.0689659	0.711734
GRIN3B	ENSGALG00000026241	-0.735112	8.66467	0.0690099	0.711734
DDB2	ENSGALG00000008218	-0.523227	4.92217	0.0690146	0.711734
PDE4DIP	ENSGALG00000011777	-0.498204	10.4758	0.0690452	0.711734
ENSGALG00000021180	ENSGALG00000021180	0.779581	2.55748	0.0690904	0.711734
ELOVL2	ENSGALG00000012748	-0.415158	5.49571	0.0691595	0.711734
ENSGALG00000008755	ENSGALG00000008755	0.382094	4.63522	0.0691797	0.711734
CNGA4	ENSGALG00000022704	-0.877782	2.00634	0.0691964	0.711734
ENSGALG00000028737	ENSGALG00000028737	0.624772	4.37023	0.0692021	0.711734
OTOG	ENSGALG00000006208	1.03449	2.69172	0.0692814	0.711734
SFT2D2	ENSGALG00000019228	0.680947	3.41278	0.0693221	0.711734
PSIP1	ENSGALG00000015105	0.27323	6.82594	0.0693279	0.711734
RGS16	ENSGALG00000027550	0.937001	1.00151	0.0693492	0.711734
MYO6	ENSGALG00000015898	-0.786735	6.59259	0.0693759	0.711734
TPPP	ENSGALG00000012515	0.735886	0.1492	0.0694081	0.711734
NEFL	ENSGALG00000000314	0.673445	10.8543	0.0694113	0.711734
NAAA	ENSGALG00000011529	0.760814	0.828925	0.0694344	0.711734
CALML4	ENSGALG00000007979	-0.643294	5.67345	0.0694936	0.711914
PTPRS	ENSGALG00000004048	-0.329249	9.18961	0.0696338	0.712923
ABLIM2	ENSGALG00000015559	0.825455	0.716037	0.0697893	0.714088
TRIM27.1	ENSGALG00000000117	1.16187	-0.568429	0.0700458	0.716152
CAMK2A	ENSGALG00000005621	-0.973578	3.05539	0.070087	0.716152
GSTA3	ENSGALG00000016325	0.876307	-1.59075	0.0701166	0.716152
ENSGALG00000022202	ENSGALG00000022202	1.48681	-2.81635	0.0703309	0.71759
TSHZ3	ENSGALG00000004528	1.04984	3.59519	0.0703413	0.71759
RIT2	ENSGALG00000026924	1.63794	-3.20184	0.0703969	0.717729
CLVS1	ENSGALG00000015476	0.964374	3.64645	0.0704543	0.717887
NOC4L	ENSGALG00000002272	-0.941108	8.35413	0.0705335	0.718164
MADD	ENSGALG00000008181	-0.314606	7.14424	0.0705655	0.718164
RD3L	ENSGALG00000027643	0.89262	0.508361	0.0706718	0.718646
ST14	ENSGALG00000001331	0.519406	3.31654	0.0706968	0.718646
ENSGALG00000016599	ENSGALG00000016599	1.27865	-3.51753	0.0708082	0.719022
UNC13A	ENSGALG00000026462	-0.500947	8.34739	0.0708179	0.719022
ENSGALG00000001885	ENSGALG00000001885	2.77117	-4.90957	0.0709941	0.720384
ENSGALG00000025914	ENSGALG00000025914	0.933908	-2.04955	0.0711591	0.721178
LHX4	ENSGALG00000001735	1.09533	3.52463	0.07117	0.721178
ADAM33	ENSGALG00000016038	0.833142	3.18306	0.0712377	0.721178
ENSGALG00000026592	ENSGALG00000026592	-0.55166	11.0141	0.0712779	0.721178
GBE1	ENSGALG00000015506	0.423996	4.66218	0.0713027	0.721178
GPR180	ENSGALG00000016897	-0.572984	4.62937	0.0713253	0.721178
DNAI1	ENSGALG00000005831	-0.635861	0.780192	0.0713922	0.721349
SHOX	ENSGALG00000016698	1.48953	5.60454	0.0714265	0.721349
FOXC2	ENSGALG00000022940	1.1896	1.99284	0.0715373	0.722042
ELAVL2	ENSGALG00000015799	0.384168	8.01727	0.071581	0.722057
ADAM22	ENSGALG00000008976	-0.427579	4.73952	0.0716341	0.722166
KLHL17	ENSGALG00000002199	-0.661845	4.65777	0.0719583	0.725007
TNNT3	ENSGALG00000006572	-1.37189	6.66129	0.0720754	0.725127
HTR5A	ENSGALG00000006362	2.17439	-4.00846	0.0721219	0.725127
uc_338	ENSGALG00000027289	2.36783	-5.13913	0.0721292	0.725127
PODN	ENSGALG00000021869	-0.672313	1.16243	0.0721647	0.725127
EPHA5	ENSGALG00000011680	0.706901	5.6141	0.0721821	0.725127
ENSGALG00000028272	ENSGALG00000028272	-5.67272	-3.05397	0.0724257	0.727147
AK5	ENSGALG00000009005	1.19933	-0.426836	0.0727034	0.729245
PPP2R2B	ENSGALG00000007565	0.730756	5.05055	0.0727259	0.729245
GPR88	ENSGALG00000005252	1.75596	-3.50928	0.0727626	0.729245
MAPK8	ENSGALG00000006109	0.567746	5.5894	0.0728089	0.729282
SEC24D	ENSGALG00000011998	0.793287	1.72653	0.0730983	0.731091
SNCAIP	ENSGALG00000005330	0.593044	5.32456	0.0731066	0.731091
ENSGALG00000009552	ENSGALG00000009552	0.708392	-0.196631	0.0731215	0.731091
PLXNC1	ENSGALG00000011309	1.06782	5.63258	0.0731604	0.731091
ENSGALG00000023986	ENSGALG00000023986	-5.74176	-3.06359	0.0732396	0.731456
RSPO2	ENSGALG00000026873	0.575782	3.24398	0.0733097	0.731458
GSC	ENSGALG00000010974	1.54599	0.587479	0.0733253	0.731458
SNX22	ENSGALG00000002206	-1.0754	1.12987	0.0734198	0.731526
COL1A2	ENSGALG00000009641	0.910674	7.49125	0.0734532	0.731526
ENSGALG00000001550	ENSGALG00000001550	-1.01216	-0.958219	0.0734604	0.731526
EDN1	ENSGALG00000012735	1.91609	-4.08616	0.0736047	0.732536
7	ENSGALG00000010337	0.757528	2.66114	0.0736987	0.733045
BMF	ENSGALG00000014537	0.760851	2.07685	0.0739062	0.734682
B3GNT5	ENSGALG00000008758	-0.617414	2.35738	0.0739924	0.735101
PRCP	ENSGALG00000017247	-0.619388	3.49493	0.0740697	0.735101
ENSGALG00000027131	ENSGALG00000027131	0.672509	3.44159	0.0741198	0.735101
CALML3	ENSGALG00000008424	1.40271	-1.79669	0.0741202	0.735101
FHL3	ENSGALG00000001516	0.307017	5.89925	0.0741638	0.735107
SERPINI1	ENSGALG00000009470	-0.68415	4.40456	0.0744753	0.736857
ENSGALG00000020609	ENSGALG00000020609	3.14547	-5.4168	0.0745449	0.736857
TASP1	ENSGALG00000009057	-0.517664	3.31594	0.0745551	0.736857
ZNF395	ENSGALG00000016619	-0.590654	5.81401	0.0746406	0.736857
NAV1	ENSGALG00000000362	-0.31234	8.69498	0.0746613	0.736857
FUT11	ENSGALG00000005169	0.491396	3.1128	0.0746723	0.736857
TENM3	ENSGALG00000010706	-0.489651	6.50586	0.0746796	0.736857
BBS12	ENSGALG00000011837	-0.678296	1.67689	0.0746849	0.736857
ENSGALG00000001317	ENSGALG00000001317	-0.32648	7.76563	0.0748695	0.73783
ENSGALG00000022316	ENSGALG00000022316	-0.976303	2.05982	0.0748698	0.73783
Tpo	ENSGALG00000025876	-1.16672	0.0666927	0.0749397	0.738093
ARL4A	ENSGALG00000027757	-0.810691	5.61545	0.0750782	0.738647
PLCD1	ENSGALG00000005805	-0.560048	6.44943	0.0751304	0.738647
Metazoa_SRP	ENSGALG00000026144	-0.764885	2.00774	0.0751864	0.738647
ENSGALG00000019267	ENSGALG00000019267	0.888433	-0.488964	0.0752227	0.738647
SATB2	ENSGALG00000008135	0.900767	4.57028	0.0752374	0.738647
BLVRA	ENSGALG00000012352	0.99563	-0.198403	0.0752549	0.738647
PROX1	ENSGALG00000009791	-0.454905	5.04181	0.0754286	0.73953
FOXO6	ENSGALG00000026153	-0.399595	5.24358	0.0754314	0.73953
FHOD3	ENSGALG00000013124	1.02004	4.95887	0.0756969	0.741708
EN1	ENSGALG00000025740	-2.90687	2.07093	0.0757972	0.741963
ENSGALG00000025779	ENSGALG00000025779	-0.646837	3.13164	0.0758096	0.741963
FLI1	ENSGALG00000001161	1.53314	1.53532	0.0758849	0.742275
RNase_MRP	ENSGALG00000025557	-1.31482	-0.501438	0.0760543	0.743238
GK5	ENSGALG00000002729	0.618555	3.28901	0.0760702	0.743238
CFAP69	ENSGALG00000009026	-0.862585	2.62519	0.0761866	0.743942
WNT2B	ENSGALG00000001532	-1.05915	-0.430531	0.0762654	0.743942
TMA16	ENSGALG00000009501	0.287229	3.80917	0.0762794	0.743942
SFRP1	ENSGALG00000003473	0.69971	5.09201	0.0763162	0.743942
LZTFL1	ENSGALG00000011810	-0.680788	3.80553	0.0763667	0.74401
MVB12B	ENSGALG00000000950	0.356048	7.33956	0.0765054	0.744223
ADMP	ENSGALG00000028044	-0.786823	3.1791	0.076526	0.744223
DISC1	ENSGALG00000027999	0.513243	4.22349	0.0765551	0.744223
C2CD2	ENSGALG00000016148	0.581529	4.72429	0.076563	0.744223
GAS8	ENSGALG00000000540	-0.423896	4.38373	0.076606	0.744223
ENSGALG00000027800	ENSGALG00000027800	0.925195	-1.34927	0.0767425	0.745126
ATP6V0A1	ENSGALG00000003256	-0.352939	7.9014	0.0768112	0.745341
SATB1	ENSGALG00000011254	-0.348925	5.78496	0.0768617	0.745341
ENSGALG00000026388	ENSGALG00000026388	0.943833	1.07581	0.076945	0.745341
KAT6B	ENSGALG00000005035	-0.439793	5.78388	0.0770343	0.745341
DNAL1	ENSGALG00000028568	-0.747349	3.29416	0.0770363	0.745341
FAM193A	ENSGALG00000015667	-0.434313	7.09248	0.0770752	0.745341
C4BPA	ENSGALG00000001175	-0.398889	6.09528	0.0770897	0.745341
CEP135	ENSGALG00000013776	0.595253	2.5323	0.0771133	0.745341
ENSGALG00000001138	ENSGALG00000001138	0.746424	3.5811	0.077235	0.745753
HCN2	ENSGALG00000001342	-0.506567	5.82421	0.0772431	0.745753
CPN2	ENSGALG00000028352	1.38418	-3.03748	0.0773964	0.746658
MYOZ3	ENSGALG00000004560	1.04702	-2.23418	0.0774241	0.746658
CDH18	ENSGALG00000012942	0.609274	2.38191	0.077508	0.746812
ZDHHC8	ENSGALG00000002124	-0.445756	4.86684	0.0775273	0.746812
KIF3C	ENSGALG00000026973	-0.34003	6.73149	0.077591	0.747005
Pax5	ENSGALG00000016431	1.80597	-5.36482	0.0776373	0.74702
LAMB3	ENSGALG00000001343	1.75596	-3.60297	0.0776799	0.74702
MEGF11	ENSGALG00000007631	-0.65373	1.87021	0.077761	0.74738
GBGT1	ENSGALG00000003340	0.579548	3.14178	0.0778606	0.747584
ENSGALG00000025896	ENSGALG00000025896	-1.14474	-0.869201	0.0778697	0.747584
RBBP6	ENSGALG00000026178	0.479908	3.2564	0.0779778	0.748202
ENSGALG00000017301	ENSGALG00000017301	-0.689462	7.19147	0.0780958	0.748914
PDGFRL	ENSGALG00000013617	0.896975	1.43399	0.0783644	0.751069
ENSGALG00000001604	ENSGALG00000001604	0.411194	6.25257	0.0784865	0.751136
GIMAP8	ENSGALG00000008915	0.480156	2.24298	0.0785125	0.751136
ENSGALG00000000824	ENSGALG00000000824	3.14547	-5.36016	0.0785811	0.751136
ENSGALG00000001078	ENSGALG00000001078	3.14547	-5.36016	0.0785811	0.751136
RBP7	ENSGALG00000002637	-5.67272	-3.0948	0.0785909	0.751136
CGNL1	ENSGALG00000004294	0.765681	2.2022	0.0786757	0.751527
MSC	ENSGALG00000019470	-0.71257	4.21453	0.0787263	0.75159
ABR	ENSGALG00000004364	-0.367469	8.3235	0.0788194	0.752059
ZNF638	ENSGALG00000000160	-0.440129	5.8715	0.0789121	0.752524
RBBP7	ENSGALG00000016546	0.474702	3.43178	0.0789925	0.752871
F	ENSGALG00000007973	-0.714646	8.81086	0.0790755	0.753242
GATAD1	ENSGALG00000009399	0.314965	4.06183	0.0791864	0.753702
AR	ENSGALG00000004596	1.20743	0.586476	0.0792118	0.753702
CCDC157	ENSGALG00000007907	-0.831645	1.626	0.07936	0.754375
SOX13	ENSGALG00000000583	-0.60482	4.95296	0.0794354	0.754375
ZNF341	ENSGALG00000002968	-0.543778	4.89057	0.0794523	0.754375
HPGD	ENSGALG00000010769	0.531261	-0.805864	0.0794589	0.754375
PDE1B	ENSGALG00000029124	-0.713759	6.33694	0.0796316	0.755595
COL5A1	ENSGALG00000002546	-0.595366	6.61744	0.0798302	0.757059
CLPB	ENSGALG00000025846	0.392253	4.26936	0.0798943	0.757114
IFNGR2	ENSGALG00000015972	0.405514	4.38825	0.0799364	0.757114
FK27	ENSGALG00000026481	0.888012	-1.33392	0.0799687	0.757114
ENSGALG00000028629	ENSGALG00000028629	2.58361	-5.74017	0.0800514	0.757233
UNC5D	ENSGALG00000001608	-0.512143	5.76454	0.0800698	0.757233
BAG5	ENSGALG00000011525	-0.389162	4.84718	0.0801503	0.757351
ENSGALG00000020779	ENSGALG00000020779	0.721964	0.40873	0.0801709	0.757351
Rbfox3	ENSGALG00000029123	-0.511711	5.77895	0.0802775	0.757941
CELF5	ENSGALG00000026716	-1.05576	4.92708	0.0805128	0.759498
SNX29	ENSGALG00000002924	-0.500615	2.11831	0.0805313	0.759498
TCF20	ENSGALG00000011878	-0.252387	7.17927	0.0805884	0.759618
TRHR	ENSGALG00000016101	-2.66982	-1.80937	0.080715	0.760392
ENSGALG00000026622	ENSGALG00000026622	-1.0365	2.84738	0.0808383	0.761134
FAM198A	ENSGALG00000011521	-1.26233	1.6146	0.0810108	0.76234
C2H3ORF39	ENSGALG00000011518	-0.460989	5.8346	0.0811122	0.762874
TPMT	ENSGALG00000012687	0.36637	4.13104	0.0812315	0.763355
TBL1XR1	ENSGALG00000013837	-0.292504	7.60125	0.0812526	0.763355
RASAL2	ENSGALG00000004323	-0.437055	5.52906	0.081497	0.764936
KHDRBS3	ENSGALG00000016203	-0.638686	5.11994	0.0815853	0.764936
CA7	ENSGALG00000005178	2.21155	-4.19028	0.0816588	0.764936
INTS6	ENSGALG00000017018	-0.377442	5.91716	0.081703	0.764936
NMNAT2	ENSGALG00000004642	-0.514425	6.73169	0.0817058	0.764936
WDR59	ENSGALG00000002798	-0.465274	5.51054	0.0817074	0.764936
MGAT4B	ENSGALG00000005924	-0.416623	6.64067	0.0817367	0.764936
ENSGALG00000009504	ENSGALG00000009504	0.320489	4.51732	0.0817786	0.764936
ENSGALG00000021026	ENSGALG00000021026	-2.06177	-1.26325	0.0820783	0.76681
CRIP2	ENSGALG00000026471	-0.669396	4.31817	0.0821511	0.76681
KCNF1	ENSGALG00000016448	0.738987	-0.310085	0.0821706	0.76681
BARX2B	ENSGALG00000001197	-0.734031	2.95856	0.0821897	0.76681
SERPINF1	ENSGALG00000003015	0.910853	1.91776	0.0822031	0.76681
SLC25A22	ENSGALG00000014295	0.621427	4.05165	0.0823743	0.767989
LPCAT2	ENSGALG00000003574	0.693618	3.61598	0.082594	0.768683
MAOA	ENSGALG00000016224	-0.942935	2.346	0.0826157	0.768683
ENSGALG00000028317	ENSGALG00000028317	-0.884333	3.17665	0.0826226	0.768683
HTT	ENSGALG00000015635	-0.397223	6.83009	0.0826565	0.768683
CBFA2T2	ENSGALG00000003096	-0.6277	7.45413	0.0826734	0.768683
TGFBR3	ENSGALG00000006038	1.05201	2.99336	0.0828282	0.769598
TJAP1	ENSGALG00000010385	-0.655674	4.39909	0.0828973	0.769598
AGBL2	ENSGALG00000024097	-0.562155	4.1611	0.0829154	0.769598
ZSWIM8	ENSGALG00000005134	-0.400667	5.76902	0.0829723	0.769598
LRRIQ1	ENSGALG00000011002	-1.30482	0.922989	0.0830768	0.769598
ENSGALG00000020349	ENSGALG00000020349	-1.49686	0.633748	0.0830892	0.769598
ENSGALG00000016471	ENSGALG00000016471	1.3011	1.05292	0.0831726	0.769598
JAM3	ENSGALG00000001472	0.305878	7.09528	0.0831836	0.769598
MPC2	ENSGALG00000015437	0.330955	4.89077	0.083192	0.769598
PRPSAP1	ENSGALG00000021539	-0.462762	6.2564	0.0832348	0.769598
EPHA10	ENSGALG00000001912	-1.95288	1.87663	0.0832666	0.769598
SNTB1	ENSGALG00000016399	0.753637	3.20601	0.0833877	0.770301
ENSGALG00000016213	ENSGALG00000016213	1.27865	-3.62457	0.0834823	0.770573
ADRA2A	ENSGALG00000023521	0.619355	5.65373	0.0835073	0.770573
GALNT9	ENSGALG00000002242	-1.12113	5.69195	0.0836268	0.77126
ENSGALG00000028681	ENSGALG00000028681	-1.21705	-0.396018	0.0839272	0.773613
ENSGALG00000027961	ENSGALG00000027961	-0.682542	2.4178	0.0840246	0.774094
RYR3	ENSGALG00000009705	-0.658951	1.17906	0.0842726	0.775662
NDUFV3	ENSGALG00000022813	0.446311	3.28689	0.0842855	0.775662
GRAP2	ENSGALG00000012056	-3.24212	-1.04996	0.0843503	0.775815
cldn3	ENSGALG00000022557	1.17543	0.879297	0.0844299	0.775815
ENSGALG00000027844	ENSGALG00000027844	-0.987473	-0.0349008	0.0844381	0.775815
RTN4RL1	ENSGALG00000021589	0.981855	3.77352	0.0845149	0.776104
MAPK8IP3	ENSGALG00000001772	-0.2332	7.93964	0.0846335	0.776776
HOXC12	ENSGALG00000026393	0.86163	-1.3507	0.0847359	0.777183
ZBTB47	ENSGALG00000005287	0.382669	5.80465	0.084787	0.777183
NINJ1	ENSGALG00000026891	-0.535505	3.238	0.0848141	0.777183
COL9A3	ENSGALG00000005628	-0.732183	3.95429	0.0849171	0.77771
BDH1	ENSGALG00000006947	0.406351	6.83564	0.0850074	0.77812
PRKAG3	ENSGALG00000011360	0.397951	1.22163	0.0851274	0.778747
ENSGALG00000001166	ENSGALG00000001166	0.338428	5.99728	0.0851669	0.778747
COL15A1	ENSGALG00000012616	-1.39972	-0.981255	0.0852139	0.77876
PDE4D	ENSGALG00000014727	-0.705996	2.691	0.0854488	0.78049
SPC25	ENSGALG00000010900	0.354524	5.31263	0.0856258	0.78095
ENSGALG00000012204	ENSGALG00000012204	-1.24873	-0.266204	0.085662	0.78095
OMG	ENSGALG00000005594	-1.2014	0.792906	0.0857398	0.78095
ENSGALG00000011528	ENSGALG00000011528	-0.463431	8.13672	0.085745	0.78095
ONECUT3	ENSGALG00000028081	-0.846793	6.63553	0.0857755	0.78095
ENSGALG00000014003	ENSGALG00000014003	-0.650197	4.14481	0.0858174	0.78095
SYNDIG1L	ENSGALG00000010233	0.800728	2.25999	0.0858397	0.78095
CPE	ENSGALG00000027788	0.562801	4.87213	0.0858644	0.78095
DCLK2	ENSGALG00000010040	-0.724173	7.12675	0.0859152	0.780997
FTH1	ENSGALG00000007220	0.252976	9.0498	0.0860836	0.78109
H2AFZ	ENSGALG00000014023	0.307572	7.23248	0.0861283	0.78109
KBTBD11	ENSGALG00000022887	0.624238	2.77211	0.0862216	0.78109
BDH2	ENSGALG00000012338	0.484179	2.9096	0.0862313	0.78109
NCOA1	ENSGALG00000016617	-0.305432	8.16547	0.0862657	0.78109
ZNF410	ENSGALG00000010193	0.506756	2.84952	0.0863173	0.78109
CD109	ENSGALG00000015910	1.05584	-1.43945	0.0863272	0.78109
VIP	ENSGALG00000013604	-3.12692	-2.08375	0.0863584	0.78109
TADA2A	ENSGALG00000005452	0.414079	4.18814	0.086361	0.78109
COL21A1	ENSGALG00000016292	1.22459	-2.35569	0.0863819	0.78109
BAZ2B	ENSGALG00000012579	-0.274487	8.40321	0.0864887	0.781172
EFCAB10	ENSGALG00000027028	-0.915851	1.75473	0.0864986	0.781172
MYCBP2	ENSGALG00000016915	-0.263618	7.49282	0.0865599	0.781172
LCA5	ENSGALG00000015878	-0.525813	2.937	0.0865736	0.781172
ENSGALG00000029064	ENSGALG00000029064	1.11319	1.06841	0.086668	0.781224
ADAMTSL2	ENSGALG00000002955	0.760682	3.66524	0.0866708	0.781224
MYOM2	ENSGALG00000016342	1.56762	-2.05283	0.0867361	0.781401
ENSGALG00000020557	ENSGALG00000020557	-0.536887	3.09111	0.0870095	0.783452
ENSGALG00000028525	ENSGALG00000028525	1.19787	-4.35835	0.0870616	0.783508
STAMBPL1	ENSGALG00000006331	0.550907	1.5629	0.0871741	0.78383
ENSGALG00000000104	ENSGALG00000000104	0.580059	-1.14815	0.0872634	0.78383
MCFD2	ENSGALG00000010017	0.388299	3.79943	0.0873163	0.78383
TBCEL	ENSGALG00000018819	-0.624351	2.86797	0.0873191	0.78383
TMEM97	ENSGALG00000005702	0.39588	3.77496	0.0873264	0.78383
TLE4	ENSGALG00000015184	0.67465	6.94172	0.0875111	0.785076
DSCAML1	ENSGALG00000007314	-0.315828	5.33501	0.0876272	0.785706
LXR	ENSGALG00000008202	-0.405386	6.09998	0.0878952	0.787696
CRTAM	ENSGALG00000006527	1.19787	-4.35898	0.0880081	0.788294
PADI3	ENSGALG00000000479	-1.0896	-0.482743	0.0880653	0.788394
DNMBP	ENSGALG00000007304	-0.528376	4.88921	0.0882047	0.789229
DOT1L	ENSGALG00000000843	-0.333178	7.1089	0.0883525	0.790138
CTC1	ENSGALG00000014822	-0.536198	3.34129	0.0884212	0.790339
PCDH12	ENSGALG00000002544	0.609713	1.29952	0.0886336	0.791825
tvb	ENSGALG00000000452	0.559646	1.05444	0.0886863	0.791882
KDM4A	ENSGALG00000010074	-0.325151	7.12235	0.0890149	0.794401
POUV	ENSGALG00000026574	0.861187	0.352066	0.0891545	0.794848
ATL1	ENSGALG00000012339	0.415882	5.22497	0.0891851	0.794848
BCAP29	ENSGALG00000008009	0.346132	5.50918	0.0893269	0.794848
TAF1D	ENSGALG00000017220	-0.409626	6.30204	0.0893594	0.794848
EFCAB6	ENSGALG00000014188	-5.93103	-2.82415	0.0893696	0.794848
Ex-FABP	ENSGALG00000024011	-2.23117	-1.9006	0.0894673	0.794848
SOUL	ENSGALG00000012464	-0.729808	2.61756	0.0895015	0.794848
CCDC30	ENSGALG00000004878	-0.775912	3.05541	0.089504	0.794848
THBD	ENSGALG00000008361	-0.674264	4.63133	0.0898839	0.794848
SLC5A3	ENSGALG00000029120	0.79408	2.75769	0.0898985	0.794848
ZC3H3	ENSGALG00000028847	-0.399795	5.90471	0.089905	0.794848
ENSGALG00000016484	ENSGALG00000016484	1.19787	-4.31631	0.0899428	0.794848
ACP2	ENSGALG00000008211	-0.471018	5.39557	0.0899748	0.794848
ENSGALG00000027778	ENSGALG00000027778	0.697955	0.888014	0.0900116	0.794848
ENSGALG00000020458	ENSGALG00000020458	0.945623	2.51952	0.0901394	0.794848
RB1CC1	ENSGALG00000015259	-0.295233	6.32275	0.0901957	0.794848
IL12B	ENSGALG00000001409	-3.20016	-2.01271	0.0902349	0.794848
ENSGALG00000005482	ENSGALG00000005482	-0.944085	-0.490715	0.0902698	0.794848
ADARB2	ENSGALG00000006797	-0.853169	0.349011	0.0902829	0.794848
ZFC3H1	ENSGALG00000010177	-0.421027	6.67099	0.0903175	0.794848
CDCA7L	ENSGALG00000010908	0.394097	5.96468	0.090488	0.794848
KCTD5	ENSGALG00000006423	0.575876	3.31418	0.0905084	0.794848
KTN1	ENSGALG00000012137	0.47868	7.16622	0.0905949	0.794848
INSRR	ENSGALG00000013253	-0.660399	6.19396	0.0905976	0.794848
AS3MT	ENSGALG00000008133	0.564119	1.80656	0.0906139	0.794848
ENSGALG00000023243	ENSGALG00000023243	-0.513774	4.68592	0.0906598	0.794848
Sulf1	ENSGALG00000011264	-0.965607	3.18049	0.0906708	0.794848
H2A-VIII	ENSGALG00000027425	-0.975954	-0.0885381	0.0906944	0.794848
HTR1D	ENSGALG00000000820	0.876307	-1.56235	0.0907535	0.794848
SEMA3D	ENSGALG00000006563	1.13829	2.37842	0.0909453	0.794848
ENSGALG00000021405	ENSGALG00000021405	-0.986447	2.13253	0.0909516	0.794848
SRGAP1	ENSGALG00000009825	-0.225402	7.31563	0.0909609	0.794848
ASB5	ENSGALG00000010837	0.334359	2.4403	0.0909793	0.794848
SLC4A5	ENSGALG00000013515	0.99524	-0.397261	0.0910581	0.794848
RXRG	ENSGALG00000003406	0.370122	4.75324	0.0911163	0.794848
RNF122	ENSGALG00000001640	0.507761	2.18962	0.0911327	0.794848
WSCD1	ENSGALG00000005886	0.602237	5.35028	0.0911547	0.794848
TMOD1	ENSGALG00000002125	-0.563594	3.97482	0.0911607	0.794848
HOXA2	ENSGALG00000011053	0.962096	5.77938	0.0911735	0.794848
MCIDAS	ENSGALG00000028754	4.95304	-5.88502	0.0911861	0.794848
SLC23A1	ENSGALG00000002513	-1.0941	0.144499	0.091229	0.794848
PRMT8	ENSGALG00000013272	-0.407833	6.42868	0.091249	0.794848
Nox2	ENSGALG00000016261	1.05584	-1.3249	0.0912886	0.794848
BLB1	ENSGALG00000000141	0.820593	1.34226	0.0913393	0.794848
ENSGALG00000021375	ENSGALG00000021375	0.851813	1.4564	0.0913589	0.794848
PBK	ENSGALG00000016582	0.585639	3.43828	0.0914359	0.794848
MYD88	ENSGALG00000005947	0.416462	2.82525	0.0914372	0.794848
CCDC27	ENSGALG00000000982	-0.533715	4.91662	0.0914618	0.794848
ENSGALG00000023347	ENSGALG00000023347	1.17834	2.66335	0.0914802	0.794848
TRABD2A	ENSGALG00000026395	-1.12209	0.759307	0.0915621	0.794848
FBN3	ENSGALG00000000327	1.01615	6.41535	0.0916469	0.794848
PSMB7	ENSGALG00000001103	0.269311	7.29435	0.0916538	0.794848
PLA2G10	ENSGALG00000021314	-0.647456	0.405099	0.0916794	0.794848
SH2D3C	ENSGALG00000005036	-0.339523	7.83277	0.0917047	0.794848
TEAD4	ENSGALG00000014342	0.442775	4.15147	0.0917305	0.794848
B4GALT4	ENSGALG00000015069	0.366495	4.11352	0.091783	0.794848
SPRY1	ENSGALG00000011833	0.443899	4.90157	0.0920523	0.794848
ENSGALG00000025917	ENSGALG00000025917	-1.05623	-0.00855362	0.0920778	0.794848
PTPN5	ENSGALG00000006368	0.852982	1.70345	0.0921159	0.794848
MGAT4C	ENSGALG00000000225	0.755047	2.72621	0.0921212	0.794848
LHFPL2	ENSGALG00000004437	0.873443	1.11343	0.092154	0.794848
SLCO1A2	ENSGALG00000013164	4.39118	-6.44449	0.0921626	0.794848
LPAR5	ENSGALG00000014455	4.39118	-6.44449	0.0921626	0.794848
NANOG	ENSGALG00000027772	4.39118	-6.44449	0.0921626	0.794848
ENSGALG00000027911	ENSGALG00000027911	4.39118	-6.44449	0.0921626	0.794848
CCDC175	ENSGALG00000028666	-5.44324	-3.27622	0.0921849	0.794848
PPP3R1	ENSGALG00000023648	0.342703	7.30494	0.0922166	0.794848
ENSGALG00000025870	ENSGALG00000025870	-0.526538	3.86485	0.0922287	0.794848
PPM1G	ENSGALG00000016513	0.3254	6.76384	0.0923485	0.794848
ENSGALG00000006176	ENSGALG00000006176	0.675089	0.348304	0.0923611	0.794848
TARBP1	ENSGALG00000011000	0.301854	5.27909	0.0923905	0.794848
CDKN2C	ENSGALG00000010537	1.16845	-3.02817	0.0924101	0.794848
SCG5	ENSGALG00000009725	0.833453	3.03688	0.0925092	0.7953
VSIG4	ENSGALG00000020326	4.39118	-6.42472	0.0926722	0.796302
GAL	ENSGALG00000007047	1.02234	3.407	0.0927324	0.796356
EFNA5	ENSGALG00000000280	-0.475064	4.83912	0.0928086	0.796356
LAMC2	ENSGALG00000004627	1.26899	0.774189	0.0928182	0.796356
RAB7B	ENSGALG00000000769	-1.00521	0.641033	0.0929388	0.796808
ZDHHC23	ENSGALG00000015123	0.682725	3.00714	0.0930924	0.796808
CNDP2	ENSGALG00000019514	0.27805	5.84968	0.0931206	0.796808
LPL	ENSGALG00000015425	0.608267	2.34542	0.0931518	0.796808
MKX	ENSGALG00000007426	4.95304	-5.9408	0.0931969	0.796808
[truncated: 15,109 more rows]

## Sheet: Tmm_vs_others.csv
gene_name	ensembl_id	logFC	logCPM	PValue	FDR
GATA3	ENSGALG00000006726	-3.23912	4.11045	4.25688e-15	7.28267e-11
TFAP2D	ENSGALG00000019842	4.74244	0.0453734	8.38655e-11	7.17385e-07
SNRK	ENSGALG00000011517	1.61842	6.75729	1.7892e-10	1.02032e-06
FAM198A	ENSGALG00000011521	2.28697	1.62492	2.63185e-10	1.12564e-06
ENSGALG00000026897	ENSGALG00000026897	3.24902	0.323316	5.8818e-10	2.01252e-06
CERKL	ENSGALG00000008910	1.20752	6.23644	7.7622e-09	2.02623e-05
ZNF469	ENSGALG00000026534	2.19512	4.86043	8.29063e-09	2.02623e-05
VWA1	ENSGALG00000001527	2.64793	2.82257	1.22888e-08	2.62795e-05
STK31	ENSGALG00000010980	3.02872	0.655149	2.49201e-08	4.46662e-05
PPAPDC1A	ENSGALG00000029020	-3.72901	3.30083	2.61084e-08	4.46662e-05
Id3	ENSGALG00000027300	-3.04778	4.52284	2.90077e-08	4.51148e-05
HCN4	ENSGALG00000001764	-4.56935	3.56671	3.6272e-08	5.17118e-05
KIF21B	ENSGALG00000000628	-1.7367	5.57939	5.7106e-08	7.17224e-05
ENSGALG00000007710	ENSGALG00000007710	2.25176	2.48536	5.86926e-08	7.17224e-05
MYO7A	ENSGALG00000000733	-5.14881	2.5688	6.54967e-08	7.47011e-05
MCF2	ENSGALG00000006562	1.77303	4.01519	1.09173e-07	0.000116734
GPR85	ENSGALG00000009439	1.40964	4.61587	1.51727e-07	0.000148174
HMX1	ENSGALG00000015600	1.85041	5.21645	1.55899e-07	0.000148174
PPAP2B	ENSGALG00000010818	-1.4268	6.3867	1.66607e-07	0.000150017
Asip	ENSGALG00000021455	2.19832	1.93653	2.93074e-07	0.000250695
HEG1	ENSGALG00000011813	1.19293	6.08971	3.19179e-07	0.000255922
OPRD1	ENSGALG00000026379	-2.58781	5.32657	3.29103e-07	0.000255922
ENSGALG00000027172	ENSGALG00000027172	2.70832	-0.408777	3.56612e-07	0.000265257
NPNT	ENSGALG00000010566	1.37662	4.31906	4.25351e-07	0.000303204
ENSGALG00000001138	ENSGALG00000001138	-3.6672	3.58171	5.31904e-07	0.000363993
GABRB3	ENSGALG00000016745	2.13114	2.24214	6.96423e-07	0.000458246
FAM163B	ENSGALG00000026179	-1.99079	3.74498	7.86138e-07	0.000498121
ADGRG2	ENSGALG00000016511	2.33994	2.02204	8.70885e-07	0.000532111
EFEMP1	ENSGALG00000007908	-3.70556	1.5948	9.71077e-07	0.000572868
HTR1E	ENSGALG00000015826	2.37597	0.454204	1.27875e-06	0.000729229
RGS4	ENSGALG00000002564	-3.68215	4.12434	1.38886e-06	0.000766471
7	ENSGALG00000000168	2.65789	3.96383	1.52802e-06	0.000816917
YIPF7	ENSGALG00000014221	3.44971	-2.65274	1.66726e-06	0.000840271
CALD1	ENSGALG00000013071	-3.00187	5.84708	1.66993e-06	0.000840271
KLHL40	ENSGALG00000005292	1.28367	5.78541	1.72578e-06	0.000843562
phox2b	ENSGALG00000014250	-7.3086	5.66822	1.87974e-06	0.000893293
CAPN6	ENSGALG00000008006	2.33722	0.998576	1.9725e-06	0.000912042
GATA2	ENSGALG00000005909	-5.35885	2.74174	2.25616e-06	0.00101575
Six2	ENSGALG00000023303	-3.85523	5.54921	2.36649e-06	0.0010381
NAPEPLD	ENSGALG00000008285	1.79228	4.37988	2.65662e-06	0.00113624
PNLIP	ENSGALG00000009231	2.80415	-0.918196	2.74323e-06	0.00113871
RET	ENSGALG00000002555	-3.24699	6.96908	2.79552e-06	0.00113871
GABRE	ENSGALG00000020292	2.02824	2.78951	2.90242e-06	0.00115476
SHOX	ENSGALG00000016698	-7.47836	5.60465	3.0161e-06	0.00116075
Sulf1	ENSGALG00000011264	1.98621	3.18007	3.05317e-06	0.00116075
ETS1	ENSGALG00000001143	-3.39704	4.88299	3.27725e-06	0.00121885
NLGN4	ENSGALG00000016628	-2.81864	2.83257	3.43673e-06	0.00125097
EPN3	ENSGALG00000023279	-2.37399	2.90985	3.95423e-06	0.00140935
IQSEC3	ENSGALG00000012975	1.03352	6.50229	4.08736e-06	0.00142575
SOHO-1	ENSGALG00000015599	1.34542	6.84709	4.1669e-06	0.00142575
CHN2	ENSGALG00000011164	1.86636	2.25037	4.29432e-06	0.00144054
LHX4	ENSGALG00000001735	-4.98609	3.52495	6.00595e-06	0.00197596
TBX2	ENSGALG00000023577	-1.99444	5.6519	6.17576e-06	0.00199349
SLC1A2	ENSGALG00000007871	1.71235	6.14205	6.71759e-06	0.00212823
PCDH10	ENSGALG00000009719	1.73172	6.17314	6.84267e-06	0.00212844
LGALS3	ENSGALG00000012173	-2.95468	1.18182	7.18011e-06	0.00218545
RSPO3	ENSGALG00000014829	-3.37944	3.92616	7.33865e-06	0.00218545
IL11Ra	ENSGALG00000005848	1.7233	4.87492	7.41353e-06	0.00218545
EDNRA	ENSGALG00000010013	1.55289	6.08146	7.58746e-06	0.00218545
FIBIN	ENSGALG00000023904	-5.53808	2.8364	7.66466e-06	0.00218545
Id1	ENSGALG00000006210	-2.90415	3.07315	8.25043e-06	0.00231391
ENSGALG00000014003	ENSGALG00000014003	1.21968	4.1475	8.40794e-06	0.00232005
NOTCH1	ENSGALG00000002375	-1.45754	5.83003	9.44805e-06	0.00256567
HOXA2	ENSGALG00000011053	-3.41352	5.77941	9.65445e-06	0.00258076
DAPK3	ENSGALG00000027936	-2.27878	5.9631	1.01885e-05	0.00268162
HOMER3	ENSGALG00000003074	0.827415	6.92883	1.03913e-05	0.00268852
SCML4	ENSGALG00000015309	-6.73003	4.92919	1.0529e-05	0.00268852
TENM2	ENSGALG00000001768	-3.06889	5.98539	1.31827e-05	0.00328253
ENSGALG00000006644	ENSGALG00000006644	-2.08445	2.68016	1.32391e-05	0.00328253
CHL1	ENSGALG00000007911	-6.35036	4.86189	1.40948e-05	0.00344478
ENSGALG00000028402	ENSGALG00000028402	-6.01383	4.46715	1.62048e-05	0.00388269
MYO18B	ENSGALG00000005538	1.83222	6.02119	1.63405e-05	0.00388269
ACE	ENSGALG00000000498	1.37767	2.37009	1.72305e-05	0.00403807
PSD3	ENSGALG00000015428	1.01404	6.34964	1.88354e-05	0.00435453
ENSGALG00000026351	ENSGALG00000026351	-1.43197	4.57924	1.96596e-05	0.0044845
TMEM119	ENSGALG00000004893	-6.66943	0.942676	2.05759e-05	0.00458532
GLRA3	ENSGALG00000010781	2.88737	-0.611637	2.06377e-05	0.00458532
HYDIN	ENSGALG00000002407	1.97149	3.06201	2.10118e-05	0.00460858
ENSGALG00000020458	ENSGALG00000020458	-3.94485	2.52041	2.19476e-05	0.00475291
ENSGALG00000025939	ENSGALG00000025939	-3.94263	4.18112	2.33145e-05	0.00498581
CACNA2D4	ENSGALG00000013007	2.67236	2.70665	2.61741e-05	0.00552823
ZNF503	ENSGALG00000004994	-2.18338	4.8097	2.66476e-05	0.00555961
MTHFR	ENSGALG00000004612	-1.63131	4.95531	2.71001e-05	0.00558588
NPM3	ENSGALG00000007704	-1.18727	5.28234	2.76143e-05	0.00562411
HSPB8	ENSGALG00000007383	-2.11511	5.52953	2.89119e-05	0.00576924
ADAMTS7	ENSGALG00000008164	1.52586	3.60288	2.90013e-05	0.00576924
SLIT2	ENSGALG00000014419	-2.03374	6.0251	3.01121e-05	0.00590482
SH2B2	ENSGALG00000001828	-1.66927	4.3449	3.05884e-05	0.00590482
SLCO4A1	ENSGALG00000005460	1.34646	7.17407	3.07183e-05	0.00590482
DLGAP2	ENSGALG00000016352	-5.62009	3.6111	3.22625e-05	0.00613274
TMCC3	ENSGALG00000011320	1.78351	1.21153	3.30183e-05	0.00620745
GSTT1	ENSGALG00000006344	-4.60512	1.29618	3.40348e-05	0.00632899
DACT2	ENSGALG00000011288	1.36836	4.76573	3.47826e-05	0.0063985
[truncated: 17,015 more rows]

## Sheet: Top_vs_others.csv
gene_name	ensembl_id	logFC	logCPM	PValue	FDR
[truncated: 17,108 more rows]

[truncated: 2 more sheets: Top-Tmm_vs_others.csv, VA_vs_others.csv]
