# Supplementary material for: Identification of molecular signatures specific for distinct cranial sensory ganglia in the developing chick
Source: Neural Dev. 2016 Jan 27;11:3. doi: 10.1186/s13064-016-0057-y (PMC4730756; doi:10.1186/s13064-016-0057-y)
Supplement: Additional file 6: — Differential expression analysis results for all pairwise comparisons between ganglia using both DESeq (i) and EdgeR (ii). Data are available as compiled .xlsx spreadsheets (A) or individual .csv files (B). (ZIP 24942 kb) [file 13064_2016_57_MOESM6_ESM.zip › Patthey Supp File 3Bii edger results N_vs_others.csv]

gene_name	ensembl_id	logFC	logCPM	PValue	FDR
HOXD3	ENSGALG00000023420	-3.97465538993782	4.82890042565315	1.24760896510127e-14	1.89097160755566e-10
HOXB6	ENSGALG00000028726	-5.3391148744751	1.96140569007567	2.21062848673797e-14	1.89097160755566e-10
PDZRN3	ENSGALG00000007819	-3.20536615203416	4.99626233717728	4.43260439136161e-13	2.32664076731399e-09
CSMD3	ENSGALG00000016111	-3.4969508132346	1.23790243813268	5.43988956584986e-13	2.32664076731399e-09
HOXC6	ENSGALG00000026249	-6.42786733758654	-2.22566612325018	3.49946611665534e-12	1.19737732647479e-08
FSTL5	ENSGALG00000009489	3.5126471026694	4.2330081994048	2.67930692407751e-11	7.639597142853e-08
KCNA1	ENSGALG00000017280	-2.98170372315599	1.25977705415967	9.26171564900945e-11	2.26356330461791e-07
HOXD4	ENSGALG00000023419	-4.29800901956124	3.22736017424443	1.23846754767761e-10	2.35451195883814e-07
BEGAIN	ENSGALG00000011236	3.62592371737291	5.46020223503367	1.23863734098335e-10	2.35451195883814e-07
HMCN1	ENSGALG00000005141	-2.04825700441139	5.07341716613499	5.89612192222548e-10	1.00553373114014e-06
SHOX2	ENSGALG00000020627	2.94581010977973	7.01507030757153	6.46532092736821e-10	1.00553373114014e-06
TLX1	ENSGALG00000007831	7.32710281168064	6.43420863285744	9.03399757905687e-10	1.28794692152087e-06
ADPRHL1	ENSGALG00000016826	4.21448483139083	4.30564296432742	1.29281726458889e-09	1.70134752019898e-06
ENSGALG00000010722	ENSGALG00000010722	-2.85982544841195	3.71016868759314	2.56539496549448e-09	3.13491264783425e-06
PLXNA4	ENSGALG00000006473	-1.94814829865553	6.45928768686137	3.24227851342002e-09	3.69792672050598e-06
COL12A1	ENSGALG00000015908	-2.86900105431504	4.02065335573853	1.08583764015763e-08	1.16103189673854e-05
AJAP1	ENSGALG00000027265	3.59163936505933	3.48955695542652	1.25169617901439e-08	1.25964813121048e-05
TSHZ1	ENSGALG00000013672	-1.78729202817857	5.45410329460811	1.53812112065989e-08	1.46189867401385e-05
LRRTM4	ENSGALG00000000476	-1.71828657486192	3.15493272958393	1.64998181045162e-08	1.48567835858981e-05
DAAM2	ENSGALG00000010055	-2.38701659592013	2.86740505310186	1.88682428569147e-08	1.55501476616162e-05
COL19A1	ENSGALG00000016155	-4.3094980306632	-2.59323055498292	1.90877426288251e-08	1.55501476616162e-05
SVEP1	ENSGALG00000015721	-3.0427863169662	3.65433055976105	2.43303227905193e-08	1.89201437409184e-05
MAFA	ENSGALG00000026264	5.04453966206597	3.99443645858622	2.95035828803745e-08	2.19455346051064e-05
CHRNA4	ENSGALG00000005801	4.24351828834243	4.92968745293358	3.08525894013889e-08	2.19927541449567e-05
ZIC1	ENSGALG00000006811	4.65603540595081	3.76293097396923	3.60104213949201e-08	2.44331764091536e-05
SIAH3	ENSGALG00000026849	-2.25961605739794	4.31618624376933	3.71324869440025e-08	2.44331764091536e-05
ENSGALG00000028196	ENSGALG00000028196	6.68285078976553	4.66246302018175	4.38427701124899e-08	2.7780078188314e-05
PDX1	ENSGALG00000022726	-5.54426661874248	-3.08690732060034	4.56548327216178e-08	2.78951027929085e-05
SOX8	ENSGALG00000005263	2.52821637874591	5.19800821319936	4.80257424285212e-08	2.833187591266e-05
ADCYAP1R1	ENSGALG00000005223	-3.18250087176745	2.09021410633423	5.13204736211491e-08	2.92663554236873e-05
PTER	ENSGALG00000008728	-2.66957837445398	3.73283834797132	5.67942924444006e-08	3.13431211335099e-05
AQP9	ENSGALG00000004261	-3.7993253289649	-1.86561841029741	6.079073783626e-08	3.25002482157105e-05
HOXA7	ENSGALG00000026240	-5.13497380485856	-2.64908389240095	7.60546364882537e-08	3.9428567304274e-05
VWDE	ENSGALG00000010724	-2.98513599991543	-0.132888669093022	7.84305227678614e-08	3.94643936327227e-05
CDHR1	ENSGALG00000002314	-4.21137871069702	-2.31495638735689	9.3902541826869e-08	4.58995624449736e-05
LFNG	ENSGALG00000004284	2.2249407115944	5.67162483305405	1.09597548953579e-07	5.18023893215026e-05
AFF3	ENSGALG00000016767	-2.26884690020417	3.56275843526614	1.12034627361211e-07	5.18023893215026e-05
PTN	ENSGALG00000028048	4.89834358164739	5.52099800548905	1.21089185262941e-07	5.45156258283787e-05
FAP	ENSGALG00000011099	-3.16987742675004	-0.211883150677115	1.28333568129161e-07	5.62956585526587e-05
PTCHD1	ENSGALG00000016358	-1.94915093474349	5.68760810978838	1.96767551147774e-07	8.41574816259031e-05
SPHK1	ENSGALG00000023541	1.83441016625517	6.84138031253088	2.03212792850125e-07	8.4794255123901e-05
ENSGALG00000000357	ENSGALG00000000357	-4.82841507931792	-2.93847471423383	2.17382537155639e-07	8.85471534680635e-05
DCDC2	ENSGALG00000012668	-2.13032471798031	1.76652682470871	2.3442533482266e-07	9.23231840972302e-05
ARHGAP28	ENSGALG00000014758	-1.31722092356103	6.4107165279319	2.37445645328392e-07	9.23231840972302e-05
ENSGALG00000026939	ENSGALG00000026939	2.47636465717608	5.31247147786719	3.06089507843824e-07	0.000116368428893159
CITED4	ENSGALG00000000678	1.35650900033357	7.73966618150873	3.30466385521396e-07	0.000121216235476308
DKK2	ENSGALG00000028041	-2.97537611309213	2.38139130467778	3.34725425383258e-07	0.000121216235476308
GluR1/A	ENSGALG00000004083	-2.06627231530369	3.76221298456129	3.40096989879752e-07	0.000121216235476308
ENSGALG00000005967	ENSGALG00000005967	2.81670740970582	4.55812739635382	3.57398389477034e-07	0.000124783094840267
SLC2A12	ENSGALG00000013980	-2.83060936682256	0.907816263492685	3.65550251945181e-07	0.000125076674205563
SPON1	ENSGALG00000012027	-2.50747885129838	5.84166853599628	4.02258922550684e-07	0.00013493814994112
GAD2	ENSGALG00000007588	5.25023230043976	5.65943763649269	4.37151943890818e-07	0.000143822989540079
TOX	ENSGALG00000015448	-1.59044783493131	5.01266470386267	4.51013861504295e-07	0.000145583870615386
NHS	ENSGALG00000016543	-1.82896407374888	3.01076355755499	4.65294855903303e-07	0.000147412303607291
MGAT4C	ENSGALG00000028360	-3.53271392189559	-1.82233145270715	4.82455532384271e-07	0.00015006998632782
ADAM12	ENSGALG00000012740	-2.20064985244326	4.08368844404607	5.07296299369671e-07	0.000152618613527872
tac1	ENSGALG00000009737	5.05912111824573	3.72019698081255	5.08490821316851e-07	0.000152618613527872
GALNT9	ENSGALG00000002242	2.8501529323133	5.69240630308325	5.17613958888585e-07	0.00015267826911493
FAM212B	ENSGALG00000001480	2.22362787571198	3.07567069514857	6.02037488183127e-07	0.00017457046352266
IGFBP2	ENSGALG00000011469	-2.13432164026326	3.56557379471669	6.89212786949507e-07	0.000196517539318869
ESPN	ENSGALG00000000645	2.99265434957081	4.85763994890455	7.09558848686147e-07	0.00019867301819937
PRDM12	ENSGALG00000003895	5.00363591538608	7.01121962730715	7.19998078580837e-07	0.00019867301819937
UNC5D	ENSGALG00000001608	-1.11058491151666	5.76521564994167	8.29572770963062e-07	0.000225275094692636
FAM101B	ENSGALG00000004900	-1.45328203099299	4.49045203501887	8.77790364746742e-07	0.000234644336876363
PCDH1	ENSGALG00000002553	-1.71054247460909	6.97885434465175	9.11945924066569e-07	0.000240024167214321
FGFRL1	ENSGALG00000015725	-2.12664267851084	2.21683698947513	9.70262671853e-07	0.000251503845303956
HOXB4	ENSGALG00000000284	-4.16515685203561	4.1563033428616	1.02274150367154e-06	0.000261150173803175
HIVEP3	ENSGALG00000027365	-1.54079160762941	5.89768099974677	1.38444138386953e-06	0.000348309164635881
OTX2	ENSGALG00000027720	6.88090223276552	5.28387474078882	1.46009485983182e-06	0.000362018882058012
KLHL36	ENSGALG00000005651	2.2390179019575	6.94683198766352	1.55369609585233e-06	0.000379723325826308
COTL1	ENSGALG00000017644	2.10192210722923	7.19734201783958	1.59953732703514e-06	0.000385420909731228
LMX1A	ENSGALG00000003424	3.01379674977136	5.22413802950726	1.64528501593339e-06	0.000387957994412402
ADAMTSL1	ENSGALG00000020554	1.76106422682612	5.94847430568243	1.65695244882184e-06	0.000387957994412402
NRP1	ENSGALG00000007140	-1.44014837548604	5.7296235486233	1.67809747407749e-06	0.000387957994412402
RBMS3	ENSGALG00000011439	-1.5726731517668	4.13983322206819	1.85925777793431e-06	0.000424109094198668
FAM198B	ENSGALG00000009414	-3.5978461571749	-2.59184100961891	1.93746842390298e-06	0.000434656682188663
CRYAB	ENSGALG00000007945	3.53227799678633	1.90740091056208	1.95631076271493e-06	0.000434656682188663
PKDCC	ENSGALG00000017393	1.96428457504105	5.1034008158527	2.07434663780844e-06	0.000454973362559318
CPQ	ENSGALG00000022789	-1.68778939739126	4.01623638085651	2.13297204007199e-06	0.000457044098198329
ASCC3	ENSGALG00000015465	-1.55799557424547	4.52183139095323	2.13721813513364e-06	0.000457044098198329
HOXB5	ENSGALG00000027903	-4.72027439776733	5.72446360545412	2.17969841731451e-06	0.000460373833622429
ZIC3	ENSGALG00000006497	4.29404327671168	2.35881073589017	2.39340369053338e-06	0.000495629269944462
VRTN	ENSGALG00000010232	-1.71993768089141	2.23704684051935	2.40456098932607e-06	0.000495629269944462
HSPB1	ENSGALG00000001926	-1.80890230395955	3.9826471973732	2.44420365153542e-06	0.000497802810362714
CRHR2	ENSGALG00000005657	-2.25809399072934	1.61442039072692	2.49816232388932e-06	0.000502806600436452
ENSGALG00000022622	ENSGALG00000022622	-3.1266808904283	-1.50341765893186	2.65674501586609e-06	0.00052850690385392
ENSGALG00000020995	ENSGALG00000020995	1.88813052733028	4.68864336055416	2.78060533608166e-06	0.000546788460800977
SCML4	ENSGALG00000015309	-3.47268419608343	4.92921727183821	2.83131863190933e-06	0.000550434081303463
GABBR2	ENSGALG00000013200	3.7287901819156	5.43419060514867	3.00415499747365e-06	0.00057747285052561
ENSGALG00000027793	ENSGALG00000027793	-0.927558387856378	8.01624355504872	3.33894150536808e-06	0.000632088324626451
IRX1	ENSGALG00000013194	4.31655661030517	7.82843249888109	3.3621719395024e-06	0.000632088324626451
GRM3	ENSGALG00000006576	4.50442401513376	4.59566945590764	3.48859238391403e-06	0.000647622703318322
FAM19A4	ENSGALG00000028292	1.84646945687077	6.27194339526034	3.52051153896446e-06	0.000647622703318322
Fgf9	ENSGALG00000025748	4.54909329368649	4.65121802528274	3.61897647601832e-06	0.000658653718635334
HS3ST5	ENSGALG00000026594	1.86300840364428	6.36507341995026	3.66937348841985e-06	0.000660796227788282
ENSGALG00000028055	ENSGALG00000028055	3.05268575177128	2.42297076852316	3.711861483513e-06	0.000661484648541046
GRB7	ENSGALG00000028806	-2.7661369322142	-0.201691345880873	3.9724954474308e-06	0.000700633526955114
PQLC2L	ENSGALG00000020626	1.77461498064487	7.03801958495981	4.2309664501055e-06	0.000732164459941882
ADGRV1	ENSGALG00000014657	5.36606400520047	3.81800276651641	4.23686471441702e-06	0.000732164459941882
OPRL1	ENSGALG00000027965	5.16181683044317	3.39601026795396	4.32780941504987e-06	0.000740401634726732
ARHGAP31	ENSGALG00000015077	-1.46011578035503	2.62015479580566	4.42607898382045e-06	0.00074971642826931
PLXNA2	ENSGALG00000001264	-1.83659041544801	7.74910443592601	4.59670007403064e-06	0.000764830081642939
RBM38	ENSGALG00000026081	1.0606025763897	7.84089902437735	4.60471699843481e-06	0.000764830081642939
SNCG1	ENSGALG00000002015	2.89605253507922	6.00783700439675	4.79251033757526e-06	0.00078836795053113
FAT3	ENSGALG00000017229	-1.85683036944486	4.91874661565798	5.02484152191523e-06	0.000818714178637389
7.	ENSGALG00000017327	-2.15170377386259	0.463753786346921	5.0850315465469e-06	0.000820704902814381
CALB1	ENSGALG00000015914	-2.02080204970147	1.16557598867706	5.44304322326424e-06	0.000865766901099645
angiopoietin-2	ENSGALG00000016330	-2.29397215844102	1.41394360057644	5.4654445475077e-06	0.000865766901099645
TRPC7	ENSGALG00000006297	2.65010761637026	3.91102985065061	5.76992292906432e-06	0.00090561322449938
POU4F3	ENSGALG00000026243	3.94543654913975	9.93996292535517	6.03275118237899e-06	0.000938257338437634
FAR-1	ENSGALG00000008263	3.03220424264923	5.90595738905275	6.36563811232031e-06	0.000981111142572755
ALK	ENSGALG00000009034	-1.72346317868252	1.90583850506184	6.61747375479634e-06	0.00100838266251215
BPIFB4	ENSGALG00000006679	3.27119937084155	2.68188498762505	6.66046532989673e-06	0.00100838266251215
SCN4A	ENSGALG00000000252	-2.39126294401742	-1.19317505661145	6.93190463392111e-06	0.0010266078760249
AMIGO3	ENSGALG00000028339	1.31164914009279	7.96797431672161	6.96660380033353e-06	0.0010266078760249
Fgf19	ENSGALG00000028376	3.68346149330246	5.800666493163	7.00210524898418e-06	0.0010266078760249
RBM24	ENSGALG00000012712	1.50079773718922	4.83806216637547	7.02087453208517e-06	0.0010266078760249
DOC2B	ENSGALG00000004917	-1.8902465454197	2.79988700126934	7.1253522717394e-06	0.00102855321252217
THBD	ENSGALG00000008361	1.9605016352543	4.62923913290478	7.15442087269922e-06	0.00102855321252217
TBXA2R	ENSGALG00000027241	3.24558444473399	5.89644852852217	7.2717328026426e-06	0.00103670670656341
EMX2	ENSGALG00000009302	-2.56859086911597	-0.146469913003537	7.82214668490727e-06	0.00110596103706937
CXCR4	ENSGALG00000012357	2.44055653541218	5.7586092741502	8.00857566485046e-06	0.00112303862683821
GABRG2	ENSGALG00000001706	-2.14300940794729	1.87702476090608	8.18156865625828e-06	0.00112673810077127
RGS8	ENSGALG00000026263	-2.06960609310446	2.99230273265367	8.21102554691763e-06	0.00112673810077127
TMC3	ENSGALG00000006376	-1.92399796008961	1.38249241762459	8.25669189709313e-06	0.00112673810077127
ENSGALG00000023638	ENSGALG00000023638	2.59638443155929	3.85548639660304	8.29839845085221e-06	0.00112673810077127
LRBA	ENSGALG00000010061	-1.34692679734292	4.77619579896105	8.39043553340004e-06	0.00113026433941266
PTX3	ENSGALG00000028284	-3.0551874826805	0.790157612765921	8.65998505184715e-06	0.00115252944891995
CADPS	ENSGALG00000007268	-1.46203400383959	6.50424009637314	8.69045469433441e-06	0.00115252944891995
CHRNB4	ENSGALG00000003005	4.76524581316596	5.48839670123625	8.80252176202787e-06	0.00115841186388287
ABCC8	ENSGALG00000006172	-2.04233678671655	1.7956629887795	8.87641097086984e-06	0.00115921861747818
SSC4D	ENSGALG00000001917	1.79185492576246	5.18686799464015	9.1084967769059e-06	0.00117465488558828
GFRA4	ENSGALG00000016035	3.79086397992525	8.23829685735291	9.13193241660283e-06	0.00117465488558828
PENK	ENSGALG00000015419	1.91791429398259	4.65096538349057	9.49207977817988e-06	0.0012118694092918
SNTA1	ENSGALG00000026824	2.0392052121969	7.2004577753407	9.73772229089752e-06	0.00123224578929144
TM4SF4	ENSGALG00000010427	5.29182394477007	1.27209764753472	9.79573458870916e-06	0.00123224578929144
NRSN1	ENSGALG00000012670	-2.08636082595465	1.89876572975116	1.01202496864757e-05	0.00126377541340311
ENSGALG00000004322	ENSGALG00000004322	3.8694528964407	6.24624088817799	1.03916714949507e-05	0.00128826605750447
PODXL2	ENSGALG00000006009	3.31578544752539	4.514742000896	1.05751693622965e-05	0.00130158271546884
LDB3	ENSGALG00000001977	3.67071570870238	4.2816135731394	1.10101958033211e-05	0.00134544592716584
Pax-6	ENSGALG00000012123	6.81072301263237	1.42982211057607	1.13592002066198e-05	0.00137171873746337
UNC79	ENSGALG00000010874	-1.11567694003753	4.47963315932066	1.13855541687981e-05	0.00137171873746337
KIRREL3	ENSGALG00000001129	2.03933582537474	6.18697595130467	1.15772677754418e-05	0.00138506221749831
ENSGALG00000021812	ENSGALG00000021812	-1.91416474394825	1.11323939795311	1.1693159948857e-05	0.00138921236392393
ENSGALG00000003433	ENSGALG00000003433	-3.4062172068378	-2.72876055336659	1.18044664424866e-05	0.00139276421998663
PDE8B	ENSGALG00000004339	-2.29839128632673	-1.32435641820086	1.26716344231907e-05	0.00148483781994484
LUZP2	ENSGALG00000004414	3.78067587620522	0.723337830651064	1.31192832189122e-05	0.00152683467557245
LCP1	ENSGALG00000016986	-1.80939516158176	3.5516014882144	1.32631734327504e-05	0.00153315115599659
ENSGALG00000026763	ENSGALG00000026763	-2.32671610150969	4.06341089573684	1.3665552496631e-05	0.0015603532771956
ZFHX3	ENSGALG00000000713	-1.56397392982142	8.02669242696289	1.36896714763547e-05	0.0015603532771956
MTTP	ENSGALG00000012271	-4.43863484883482	-3.25024329030386	1.37721150839686e-05	0.0015603532771956
APC2	ENSGALG00000027821	-1.75788213196433	4.81559786034085	1.54039897613038e-05	0.00173375958444991
COL6A1	ENSGALG00000005974	-2.68707993645578	3.02918500552617	1.56861114389178e-05	0.00174801491625221
NRCAM	ENSGALG00000009514	2.75500469339142	6.04257537502559	1.57349951544798e-05	0.00174801491625221
CEP170	ENSGALG00000010733	-0.89091441848898	7.98824499069574	1.64862505772986e-05	0.00181111712646932
HOXA1	ENSGALG00000028095	-2.00960691223183	1.48879654454156	1.65284529153036e-05	0.00181111712646932
RGS4	ENSGALG00000002564	-2.23863544507882	4.12412488165936	1.66206095894133e-05	0.00181111712646932
CHTOP	ENSGALG00000026102	1.93560561604767	10.165065097446	1.6885595968304e-05	0.00182012658705428
LRFN5	ENSGALG00000012505	-2.01943434361536	3.17003259226654	1.69160701041402e-05	0.00182012658705428
BNC2	ENSGALG00000015101	-1.23521506368005	3.59411946379613	1.74492414654388e-05	0.00186576014369205
HCLS1	ENSGALG00000009778	1.91760664165048	4.3213262645964	1.79631031750591e-05	0.0019087749634715
NRIP1	ENSGALG00000015681	-0.985261734731466	5.80543219438071	1.87128120575323e-05	0.00197616536222384
E2F1	ENSGALG00000003045	1.37265076872729	6.99148299371697	1.9028390567836e-05	0.0019971638394757
LHX1	ENSGALG00000005409	3.32546533419301	2.62931013945844	1.93646679025064e-05	0.00201994563680905
SCN1A	ENSGALG00000010943	-1.41440984721656	3.70641967532042	1.94815893192362e-05	0.00201994563680905
INADL	ENSGALG00000010934	-1.82168023246751	2.42537697613652	1.98283287707412e-05	0.00204351234102314
FGFR3	ENSGALG00000015708	2.63504104797713	6.86295714165547	2.00547981726742e-05	0.00205447597088688
TPBGL	ENSGALG00000022693	2.15889635609334	4.33678366817357	2.03768636738319e-05	0.00207504395078522
MXRA5	ENSGALG00000016635	-2.80537962257128	3.76031367466239	2.06620229593478e-05	0.00208555709598348
RGMA	ENSGALG00000027639	1.75507731715526	6.93959197953468	2.07310016110689e-05	0.00208555709598348
ONECUT3	ENSGALG00000028081	1.74128843129093	6.6353400453643	2.08458185301131e-05	0.00208555709598348
PCDH10	ENSGALG00000009719	2.15987468628764	6.17313876102775	2.10657832421178e-05	0.00208642075629871
IGSF21	ENSGALG00000000426	2.51853445820356	6.82740944688962	2.10983628033479e-05	0.00208642075629871
OPRD1	ENSGALG00000026379	-1.63706418739815	5.32646467387268	2.2120591942061e-05	0.00217493728129184
TNS4	ENSGALG00000028308	-2.194194028996	-0.827713050329786	2.24381996985627e-05	0.00217698665763852
PDE3A	ENSGALG00000013143	-2.95815217465753	2.67808585040308	2.24393359893662e-05	0.00217698665763852
RAPGEF3	ENSGALG00000006348	1.69813385632963	6.32315997799627	2.25231843816938e-05	0.00217698665763852
CPM	ENSGALG00000009945	-2.05126143339686	0.14781334513307	2.31469420127022e-05	0.00221523462377521
ENSGALG00000029174	ENSGALG00000029174	0.977360618087587	8.88846957312223	2.32607181349435e-05	0.00221523462377521
CHL1	ENSGALG00000007911	-2.98329970689609	4.86179823769628	2.3358855192174e-05	0.00221523462377521
GRM8	ENSGALG00000019382	3.89325879034412	3.06835655366715	2.34368404783326e-05	0.00221523462377521
GPM6A	ENSGALG00000020199	2.78793937674095	7.26514295960409	2.38339863093346e-05	0.00223896585663725
ENSGALG00000004751	ENSGALG00000004751	3.18380504669991	2.49336133369086	2.39496581578569e-05	0.00223896585663725
SAMD11	ENSGALG00000002228	1.48676550707577	7.28796538721094	2.51506824568844e-05	0.0023384667145238
C1QTNF4	ENSGALG00000008080	2.70618186586649	4.04464265038604	2.54994334294549e-05	0.00235807733573575
ncx3	ENSGALG00000009400	-1.5944089663134	4.30979653142907	2.58871375968107e-05	0.00238105994627009
COL6A3	ENSGALG00000003923	-2.5185020201955	3.03100683498681	2.63672997472918e-05	0.00241225542286988
SLCO3A1	ENSGALG00000006871	1.99874315586266	6.52310639424835	2.73289977387289e-05	0.00248693879422433
SVIL	ENSGALG00000007331	-0.998419757911868	5.59789488792149	2.82649659626675e-05	0.00255850284491701
CACHD1	ENSGALG00000011024	-0.906605837699876	6.59101299577466	2.900402431422e-05	0.00261158341035619
JAKMIP3	ENSGALG00000010486	-1.89781759052909	1.7995896837106	2.94445378530037e-05	0.00263736729627847
ENSGALG00000001150	ENSGALG00000001150	2.36764795503398	4.98419031220943	2.98451450511566e-05	0.0026593267788291
FHOD3	ENSGALG00000013124	-1.76986127181617	4.95955694334712	3.03514236897735e-05	0.00269042568126759
irx2	ENSGALG00000013193	2.99503056404057	5.37143670307574	3.08932015506596e-05	0.00272433449550868
SPEG	ENSGALG00000028386	-1.08911740971647	4.97618601483747	3.19402921698027e-05	0.00280222829969735
SATB2	ENSGALG00000008135	-1.91279735114099	4.57089879601448	3.40975506997418e-05	0.00297622906822032
PLEKHS1	ENSGALG00000020679	-2.65230131705786	0.66464491616538	3.43154850419617e-05	0.00298004729998925
NAPEPLD	ENSGALG00000008285	2.16405042183877	4.37963545370846	3.50419631508933e-05	0.00302776719992668
HS3ST4	ENSGALG00000006290	4.50136367969515	1.31708125328968	3.54890140543085e-05	0.00304266128353443
AQP1	ENSGALG00000005209	-2.13517359209981	-0.0708916162610095	3.55700407240405e-05	0.00304266128353443
RELN	ENSGALG00000008193	-1.91076050005126	3.76532215188129	3.65166138798624e-05	0.00310809069779446
GLI3	ENSGALG00000012329	-1.29605772213743	6.1053497942534	3.70156675083908e-05	0.00313497049373045
RTN4RL2	ENSGALG00000023441	1.2189420967448	5.38542691443239	3.81296805979442e-05	0.00320859180555371
ENSGALG00000015735	ENSGALG00000015735	3.1629186703788	3.08594128292328	3.82600378964787e-05	0.00320859180555371
SFRP1	ENSGALG00000003473	-1.53664706857612	5.09282175349024	3.90024199115857e-05	0.00325489463340199
NEUROD4	ENSGALG00000024396	1.38468910409603	8.45550134639858	3.9906625411042e-05	0.00331418712394226
ZFHX4	ENSGALG00000015673	-1.16956408061895	7.29057556406866	4.02292728345107e-05	0.00332484251040004
ISLR2	ENSGALG00000029151	4.84042223652441	9.42538798409653	4.08027051551612e-05	0.00334523322295748
ENSGALG00000026521	ENSGALG00000026521	1.13553263150163	5.47137532969198	4.0867064741531e-05	0.00334523322295748
KLHDC7A	ENSGALG00000000420	2.4494559152148	5.92205068605228	4.16559191477875e-05	0.00339356887990642
NR3C1	ENSGALG00000007394	-1.17574026465471	4.15973796969011	4.32122546628905e-05	0.00350367418375702
MYO6	ENSGALG00000015898	1.5680859807823	6.59202473711519	4.35712038912624e-05	0.00351611394420621
TNFAIP2	ENSGALG00000011446	-2.41544220228795	1.0263247248153	4.48416155545483e-05	0.00360164487749865
PNAT3	ENSGALG00000005473	-2.07829790918872	0.837342405751698	4.51502946538016e-05	0.00360949178008055
TMEM100	ENSGALG00000026465	1.96850120409205	2.15503792550973	4.64004970582148e-05	0.00369218466824158
OPTC	ENSGALG00000003554	2.05702442146957	5.65622705510008	4.69942897834029e-05	0.00372212180377063
BPIFB7	ENSGALG00000006666	2.46215540421982	1.53948676351353	4.72248929583686e-05	0.00372314962549202
TMTC1	ENSGALG00000012956	-1.71033345946942	5.2109943533892	4.78239138329891e-05	0.00375308035713201
cKv6.3	ENSGALG00000005502	-1.96087414121148	-0.00430450927588538	4.85112240551664e-05	0.00378963479970679
HOXA6	ENSGALG00000026434	-6.26037907769984	-4.26325479365843	4.96299362637403e-05	0.00384089567553934
CNTNAP1	ENSGALG00000003123	-1.36354145651783	2.76548535006971	4.97781312913382e-05	0.00384089567553934
NUDT15	ENSGALG00000016994	1.23919649879044	5.84952182705112	4.9840942247471e-05	0.00384089567553934
PCDH9	ENSGALG00000016908	2.56221236856891	4.56568514643992	5.04639796470669e-05	0.00385393492954793
CHRDL1	ENSGALG00000008072	-2.48289201478116	-0.18441648475755	5.06720531713001e-05	0.00385393492954793
FSTL1	ENSGALG00000014970	-1.2957906496444	5.22871489097757	5.06859573970239e-05	0.00385393492954793
TCF21	ENSGALG00000029024	-3.77567197899231	1.50934593156653	5.1066062056305e-05	0.00386565570645693
METRN	ENSGALG00000027342	1.34620012026725	7.11388614746201	5.3909505040117e-05	0.00406292428293534
WSCD2	ENSGALG00000004849	1.80534632621778	4.3422425748964	5.51487661375241e-05	0.00413809250474018
TMEM132D	ENSGALG00000002671	-1.56185436182353	4.1929112768884	5.67256875098658e-05	0.00423782996471085
UNC5C	ENSGALG00000012219	3.15683829649127	6.48971335261449	5.71019131064832e-05	0.00424221045020345
ADCYAP1	ENSGALG00000014858	2.11093280785141	4.25485050546306	5.72802556696865e-05	0.00424221045020345
SLC1A6	ENSGALG00000000558	-2.16868559730669	-0.561987992635525	5.87052658694827e-05	0.00432900727799617
WNT5A	ENSGALG00000005410	-1.8096201357272	4.4084881847699	5.89741316887136e-05	0.00433016929154726
7.	ENSGALG00000017242	-2.25791936226175	4.49268338335348	6.28716112198813e-05	0.00459661335363132
NES	ENSGALG00000013239	1.09178717562242	10.2520931068514	6.40755443799044e-05	0.00466469963085704
ENSGALG00000026622	ENSGALG00000026622	2.13864484081234	2.8430913427244	6.8282322184635e-05	0.0049323415897409
DCT	ENSGALG00000016899	5.31060815600344	0.701735670503255	6.8328557211164e-05	0.0049323415897409
ITGB5	ENSGALG00000011778	-1.13880127972619	4.48471774852791	6.86185848506104e-05	0.00493246533455564
EPHB2	ENSGALG00000004741	-0.948030877496525	7.02274958457353	6.96014465325069e-05	0.00498218220618464
FAT1	ENSGALG00000013579	-1.16336238245658	6.55081274229408	7.40748247404053e-05	0.00526493820462419
ARHGEF5	ENSGALG00000017276	-3.26234331849206	-3.14894715317478	7.43590919260057e-05	0.00526493820462419
ENSGALG00000011530	ENSGALG00000011530	1.36343951601995	6.21726170346504	7.47006449551727e-05	0.00526493820462419
IGFBP5	ENSGALG00000011468	-1.6176584801897	2.51792141988239	7.47825569162776e-05	0.00526493820462419
MMP16	ENSGALG00000015896	-0.971495445319745	5.12445234890329	7.62255184588474e-05	0.00534453348276214
PLXNC1	ENSGALG00000011309	-1.85756360016394	5.63298102317431	7.8227109741154e-05	0.00546248732021087
DNAI2	ENSGALG00000004495	1.75289670828286	2.56149490058464	8.03269500314152e-05	0.00558631488267257
ZNF536	ENSGALG00000004510	-1.45442495264274	5.10882627008624	8.10760961804373e-05	0.0056155864512345
CABP1	ENSGALG00000007116	2.51332309758645	4.81153127608972	8.19384186757199e-05	0.00565242930122668
PRICKLE1	ENSGALG00000009556	-1.87025943766904	2.17943512268312	8.27546272928342e-05	0.00568580788644903
ENSGALG00000008061	ENSGALG00000008061	-2.72005369875988	-0.786086385092126	8.35036167176389e-05	0.00570879379911409
TTLL4	ENSGALG00000027991	1.47743597143783	5.82122559530243	8.37565608824899e-05	0.00570879379911409
NUBPL	ENSGALG00000009983	1.59594150252633	5.72639741077451	8.61837598638791e-05	0.00583690790426887
STARD5	ENSGALG00000021193	-1.475120057232	2.68392731700177	8.65509209996762e-05	0.00583690790426887
GLI2	ENSGALG00000011630	-1.8113772487849	4.50486369100413	8.66597268929328e-05	0.00583690790426887
DCLK2	ENSGALG00000010040	1.43692758021966	7.12651131315377	8.71369541455922e-05	0.00584603533930506
SLC5A7	ENSGALG00000016804	-3.07181609511479	0.544214305580427	8.91679653999555e-05	0.0059589279377439
ENSGALG00000012531	ENSGALG00000012531	-3.12342367301114	0.709857994712736	8.98156023302092e-05	0.00597885340336661
NEUROD1	ENSGALG00000008908	0.896770783233513	8.19537869024589	9.1005628255217e-05	0.00603459026430331
AMIGO2	ENSGALG00000009739	-2.62481476261667	5.16345117117852	9.21094423469531e-05	0.00608420208367441
FAT4	ENSGALG00000011823	-0.985319349116957	6.43109823077724	9.317478254932e-05	0.00611097527937395
ESRP1	ENSGALG00000015968	3.36616738666283	1.7953938904063	9.32291645964813e-05	0.00611097527937395
NID1	ENSGALG00000010982	-2.0103910876386	2.51236102898573	9.36046908003409e-05	0.00611217194737493
DLGAP2	ENSGALG00000016352	-2.72878419214399	3.61094921668922	9.57620723899148e-05	0.00622926819181241
ENSGALG00000023393	ENSGALG00000023393	2.26083301108924	2.24366232655288	9.7749667109368e-05	0.0063344746397995
CUBN	ENSGALG00000008704	-1.33901612644438	1.56505865527065	9.83055586753685e-05	0.00634126653069451
MARVELD3	ENSGALG00000012886	-2.3136618211393	-0.817556418267833	9.85957971220914e-05	0.00634126653069451
RPL14	ENSGALG00000011523	0.947806563706402	10.0187967626213	9.93827657703155e-05	0.00635053181906103
CTNNA3	ENSGALG00000002845	3.60526619803631	1.8455461812276	9.94822613694386e-05	0.00635053181906103
MYCL	ENSGALG00000024047	0.854235108120097	6.55081760458107	0.000100311424513077	0.00637965743706219
SYBU	ENSGALG00000016108	-1.81853706473558	6.203630535574	0.000103479475645239	0.00655676618273611
ITGA9	ENSGALG00000012238	-1.76630377576438	3.30886405674284	0.000105716349735214	0.00667378343642083
AACS	ENSGALG00000002899	-0.796276109861267	6.3753005236238	0.000106715151521825	0.00671206916263011
COL9A2	ENSGALG00000027526	1.32548358839379	4.70961541032314	0.000107614891124848	0.0067438665104905
ZNRF2	ENSGALG00000027855	2.81510970157008	1.17405671083469	0.000110399471698696	0.00689311737890984
FBLN1	ENSGALG00000014233	-2.15331976397269	3.4676297450716	0.000111514129295225	0.00693739535993711
TMEM132E	ENSGALG00000002312	1.14968886246809	10.7107999408119	0.000113077355310913	0.00700915722702575
PI15	ENSGALG00000015659	-2.65408071083103	-1.83172875751911	0.000114874291828252	0.00708116579886895
NAB1	ENSGALG00000002248	-1.28973085506963	4.88461121505682	0.000115066874683515	0.00708116579886895
XYLT1	ENSGALG00000006757	-1.11956104204237	3.48063955856347	0.000116483001350634	0.00714262074231775
ENSGALG00000005421	ENSGALG00000005421	-1.7951069872601	2.807700207531	0.000124868380405075	0.00762945804275008
NYX	ENSGALG00000016228	-2.57420254084496	0.976832083316581	0.000127111321037271	0.00773886291923714
OGN	ENSGALG00000026736	-1.64352544590309	4.67323743588219	0.000128956959294091	0.00782338886384154
LY75	ENSGALG00000011153	-1.55928634489474	1.89930709690488	0.000133639280602383	0.00807880145775822
SGK1	ENSGALG00000013971	-1.50816367484011	2.35904674623741	0.000135272843740218	0.00814875989685795
PTH1R	ENSGALG00000005476	-1.92699290925772	1.25146391508878	0.000137323182225218	0.00824324561932994
SLC6A12	ENSGALG00000019290	3.98369916574971	-0.603382937105129	0.00013879511920115	0.0082868631430118
CPZ	ENSGALG00000015597	2.66374951672716	5.30380862362129	0.00013901857154807	0.0082868631430118
COL22A1	ENSGALG00000016195	-2.05507130574902	1.10585007158378	0.000142809259367327	0.00845475932151109
STK32A	ENSGALG00000007573	-1.90548952470037	1.45131623301425	0.00014282355879803	0.00845475932151109
PDE1B	ENSGALG00000029124	1.22528306743452	6.3362796566194	0.000143658989162871	0.00847488960895998
ANG-1	ENSGALG00000016083	-1.99695433601733	1.77128985020726	0.000145928563707686	0.00857919542237486
PTPRT	ENSGALG00000003488	2.66133340236086	3.83406402554901	0.000147931209682421	0.00864055185443774
IL34	ENSGALG00000028466	-2.03157699648654	-1.7228671123925	0.000147982329515447	0.00864055185443774
FIBCD1	ENSGALG00000003866	2.26438923496398	3.18681809026639	0.000150525239405572	0.00875913535969568
WSCD1	ENSGALG00000005886	-1.3551401308287	5.35052408134442	0.000152636383172486	0.00880289678244886
RAPGEF1	ENSGALG00000003712	1.00070311575465	6.89160568680736	0.00015302728932394	0.00880289678244886
FGF3	ENSGALG00000026853	3.24135217190975	3.58157571975531	0.00015333624013226	0.00880289678244886
COL24A1	ENSGALG00000006864	-1.18468358081185	4.56259407409757	0.000153769609556661	0.00880289678244886
TRIM7.1	ENSGALG00000000107	-1.7370259591246	2.67909586409454	0.000154342848403182	0.00880289678244886
OLFML3	ENSGALG00000001956	-1.95068437267619	3.90200870031137	0.000154364568315096	0.00880289678244886
SYNE1	ENSGALG00000013505	-1.82025204074978	4.02866249318218	0.000155041275254491	0.00881051704126502
PLCE1	ENSGALG00000028043	-1.68487512757255	2.32721670904451	0.000155528182514732	0.00881051704126502
NETO1	ENSGALG00000013729	3.15689472964638	1.39608513930702	0.000156388032258875	0.00882998830325027
HTR2C	ENSGALG00000005853	-2.10475433696711	1.61422449243977	0.000158609017000494	0.00892593112777778
IQCJ	ENSGALG00000009580	3.30863633715014	1.25154298242193	0.000162682283180393	0.00912514262508252
CADM1	ENSGALG00000014582	1.34421975126815	10.3364347508038	0.000164529381977334	0.00919859041460206
PHLDB2	ENSGALG00000015377	-0.716463723141377	6.68573271237867	0.000165782966973719	0.00923848533871787
PPP2R2B	ENSGALG00000007565	-1.28331291850115	5.05134500153204	0.000168977348275646	0.00936367312100224
KIAA1462	ENSGALG00000007346	-1.65403571370671	2.20459103545854	0.000169614179878103	0.00936367312100224
ADAMTS18	ENSGALG00000005347	-2.00226894943861	1.31787277968631	0.000169671420827139	0.00936367312100224
PLEKHA5	ENSGALG00000013134	-0.968812116921276	7.36571728964531	0.000171262530397014	0.0093716305928762
KAZALD1	ENSGALG00000007837	1.79846353677886	5.75295823916116	0.00017189844358881	0.0093716305928762
ATP8B1	ENSGALG00000003253	2.58009310117988	3.79529542034499	0.000171929927323466	0.0093716305928762
NR3C2	ENSGALG00000010035	-1.41544070663215	3.05647949934728	0.000172006780813837	0.0093716305928762
KCNAB2	ENSGALG00000000912	1.8778682166423	6.15815818593319	0.000172924979395091	0.00939174776981337
CLIC2	ENSGALG00000004730	-2.35855895972449	0.562679704421663	0.000177322227967739	0.00960009074706353
KLHL40	ENSGALG00000005292	1.26410549956245	5.78535186140468	0.000179393458956382	0.00961000902664436
ACSBG2	ENSGALG00000001749	-1.46792228292459	6.36862417886035	0.000179473955992362	0.00961000902664436
GPR78	ENSGALG00000015595	8.3621426668397	-0.358596447577356	0.000179612733371832	0.00961000902664436
EN1	ENSGALG00000025740	4.90040356861989	2.06709358167612	0.000179752331571557	0.00961000902664436
DNAH9	ENSGALG00000001111	1.78055850847175	5.45921731202288	0.000181533841626323	0.0096714404884255
RNF213	ENSGALG00000006988	-1.27619243358093	2.67357983924061	0.000182032022286241	0.0096714404884255
SLC22A16	ENSGALG00000015055	-2.72515796222108	0.413997469187714	0.000186752277276282	0.00989151071096792
ADAMTS6	ENSGALG00000014751	-1.25802613295848	3.47828106629097	0.000187615128111345	0.0098944385430641
ZNF385B	ENSGALG00000009012	2.54371799260421	4.64936130940601	0.000188743185663797	0.0098944385430641
GnIH	ENSGALG00000011022	-3.42588429640731	-2.2871995075258	0.000188829126571026	0.0098944385430641
PLXND1	ENSGALG00000008473	-1.31808802526184	3.54222173312057	0.000189811186899132	0.0098944385430641
GPR12	ENSGALG00000017102	-1.5189590290786	0.632585299470557	0.000189831690037915	0.0098944385430641
ARFGEF3	ENSGALG00000013846	-0.921942987183984	4.20405170934686	0.000190277664289694	0.0098944385430641
TNFIP6	ENSGALG00000012481	-2.46504968537415	0.854546077840151	0.000197723203459015	0.0102504501962934
CRIM1	ENSGALG00000010597	-2.02267964310424	2.43916872213497	0.000204725511900864	0.0105814019867069
ENSGALG00000005242	ENSGALG00000005242	-6.092804622637	-4.46632251924375	0.000207833094762688	0.0107096644132532
REV3L	ENSGALG00000015033	-0.800855186742567	6.10543776774778	0.000209325431804266	0.0107541726345567
PKD1	ENSGALG00000005714	-0.880506069235957	6.08041115101654	0.000211413904684971	0.0108289493453607
LHX9	ENSGALG00000002223	3.03654938256614	1.39658178605197	0.0002123373394554	0.0108437826967253
ZMYM6NB	ENSGALG00000002517	1.92845794618348	3.02414829188951	0.000214580298352634	0.0109140286725984
ENSGALG00000011166	ENSGALG00000011166	5.10610482155292	3.09323704430886	0.000214988757462337	0.0109140286725984
NTNG1	ENSGALG00000001896	-1.64636280491291	4.87598375495778	0.000218281424104561	0.0110483982354462
KCNIP2	ENSGALG00000007666	1.51537028208218	3.65627668949965	0.000224549848354489	0.0113321498691699
SIAT7E	ENSGALG00000009021	-1.85648722610726	2.85752424222388	0.000225841654494751	0.011349296005849
KIF19	ENSGALG00000004502	1.79319133999262	6.16190285488463	0.000226216386368629	0.011349296005849
KIF21A	ENSGALG00000007098	-1.1338173556502	7.07222066069057	0.000227537149243979	0.011382179968614
ENDOU	ENSGALG00000006353	2.33610709265956	2.08928270307551	0.000230392010233177	0.0114913892450997
CBLN2	ENSGALG00000028682	3.27755244917641	1.14066205815666	0.000235169107415055	0.0116955613071418
PLOD1	ENSGALG00000004531	-1.14022026458992	4.92203190892198	0.00023602083324823	0.0117038968556832
NMNAT3	ENSGALG00000026187	-1.92539918264611	0.538981472291655	0.000238358066205386	0.0117856352504097
FKBP1B	ENSGALG00000016500	2.38770287638487	2.99788843228937	0.000245882391193969	0.0121226396211713
GPR39	ENSGALG00000012171	-1.34037781643409	2.91469341751622	0.000249870792912894	0.0122798983722553
TNS3	ENSGALG00000012447	-1.08669441183982	4.27644382647562	0.000250507629875912	0.0122798983722553
SGPP2	ENSGALG00000005245	2.49322308048223	2.9458056532531	0.000254443546011047	0.0123939002881702
BAIAP2L2	ENSGALG00000012285	3.5243198494091	1.7623610108451	0.000254693154189938	0.0123939002881702
TGFBI	ENSGALG00000006319	-1.01326469312857	4.97243534328805	0.000255006599335745	0.0123939002881702
EGFR	ENSGALG00000012363	-1.16652997225506	3.20282899283513	0.00026501508107911	0.0128438470456131
ADAMTS19	ENSGALG00000000151	-1.83339455672941	2.66582463607702	0.000266365843849762	0.012872844227632
ENSGALG00000009702	ENSGALG00000009702	-1.40827216687028	0.811930932806486	0.000267665179470386	0.0128991996912095
TGFBR3	ENSGALG00000006038	-1.82919338592675	2.99482598401005	0.000270532507272093	0.0129699864555319
ID2	ENSGALG00000016403	0.679088475806417	8.10621094249639	0.000270650290193178	0.0129699864555319
GNAZ	ENSGALG00000006719	-1.0103596533438	4.16252867543111	0.000273353449086029	0.0130157157678539
PDE4D	ENSGALG00000014727	1.74546745123641	2.69203575576397	0.000273707076471682	0.0130157157678539
TMEM132B	ENSGALG00000002742	2.07729687584221	3.884019572605	0.000273886934558535	0.0130157157678539
CLCN2	ENSGALG00000025804	2.32400698620248	0.445917327962645	0.00027904763131167	0.0132173483440438
CNTN6	ENSGALG00000007927	2.86995294353265	1.79739867013412	0.000279675011722228	0.0132173483440438
DAPP1	ENSGALG00000000056	-1.40249948639887	3.28670040929951	0.000283305820594622	0.013330095231068
RAI2	ENSGALG00000016538	-1.02614181417832	5.45058973384951	0.000283915040102582	0.013330095231068
GRM5	ENSGALG00000017238	-2.91700604248919	-2.56117539506609	0.000284398220676865	0.013330095231068
PDGF-A	ENSGALG00000003642	-2.10396483259776	2.04875481335948	0.000287150085335326	0.0133754469069976
BTBD6	ENSGALG00000011710	1.08242249579195	6.47486136195975	0.000287349842817492	0.0133754469069976
PTPRB	ENSGALG00000010049	-1.68506644782829	1.01009101586001	0.000287711273192373	0.0133754469069976
CDKN1B	ENSGALG00000022980	0.719431136186091	7.58621500042376	0.000294894967475349	0.0136663859622007
ADAM33	ENSGALG00000016038	-2.00408628675594	3.183917814507	0.000295567150222952	0.0136663859622007
KIF26B	ENSGALG00000010664	-1.75236639116604	3.36311873952926	0.000297138614756116	0.0137020146125273
fn1	ENSGALG00000003578	-2.12746709243321	6.79408951122288	0.000300937983129082	0.0137996731271408
OSBPL8	ENSGALG00000010246	0.951400703355935	9.42422795198219	0.000301456920438443	0.0137996731271408
SLC22A23	ENSGALG00000012816	-0.793373410562987	5.75180853020247	0.000301676277154001	0.0137996731271408
7.	ENSGALG00000016687	-2.56059535188354	-2.64768911070413	0.000302744643164134	0.013811614280672
RARB	ENSGALG00000011298	-1.77080764134559	2.33951616868602	0.000305514424911522	0.013869422884354
RTN4RL1	ENSGALG00000021589	-2.07401487860572	3.77382799249627	0.000305633179062512	0.013869422884354
DNALI1	ENSGALG00000001996	1.90518777993932	0.95660730696226	0.000308734267178448	0.0139730842404468
RBP1	ENSGALG00000027820	-1.70614646695046	0.114704192640127	0.00031141689131386	0.0140573091730805
HMGCLL1	ENSGALG00000016294	-1.90205187208974	-0.117729081611097	0.000317104025374123	0.0142763570160539
ENSGALG00000023179	ENSGALG00000023179	7.48749178167291	-1.21736845717335	0.000318935358339153	0.0143211184001738
PRELP	ENSGALG00000003551	1.27983865117629	5.59213085014047	0.000320715809938403	0.0143375137393204
MAN1A1	ENSGALG00000014878	1.64722418812125	4.79830167747641	0.000321299073620312	0.0143375137393204
MAB21L1	ENSGALG00000017059	-1.99800382055478	5.00031589180415	0.000321814664244742	0.0143375137393204
AMER2	ENSGALG00000027868	1.22446362652378	6.6980656066779	0.000325870851448651	0.0144805156534637
SMOC2	ENSGALG00000011205	-2.03735867043743	2.24956947749667	0.000329474318344786	0.0145657926268712
CPNE4	ENSGALG00000011613	-1.68711396556623	2.42863622804329	0.00033008501373234	0.0145657926268712
PCLO	ENSGALG00000008499	-0.890441569833593	6.19793430053966	0.000330344139538581	0.0145657926268712
GRIN2A	ENSGALG00000007278	1.99573182899412	2.21710327050318	0.000337040511539345	0.0148228510833293
LRRN2	ENSGALG00000000639	1.17003839299354	7.20269124245343	0.000342642898884762	0.0150161118614558
SLC1A2	ENSGALG00000007871	2.09566632788758	6.14192488182247	0.000343190304993524	0.0150161118614558
SYNGR3	ENSGALG00000005589	-0.965713929537011	3.82197908469974	0.000348921261807539	0.0152279207831719
SMARCD2	ENSGALG00000000363	0.998495766512205	8.99501723220262	0.000357580962204542	0.0155661452961713
LAMC3	ENSGALG00000003852	2.13594477532155	3.53881608050575	0.000366033229868498	0.0158765063778154
ENSGALG00000002367	ENSGALG00000002367	1.5286564482854	4.00639345707077	0.000366566519712245	0.0158765063778154
MRVI1	ENSGALG00000005632	-2.00481926194976	1.99652631543145	0.000369348589526257	0.015956605226301
SEMA6D	ENSGALG00000004844	-1.46534131853179	7.96575415283216	0.000371551136801022	0.016011327074035
FBN3	ENSGALG00000000327	-1.96440506073523	6.41549097224857	0.000373966776303317	0.0160749336909476
CASS4	ENSGALG00000007744	0.978611397619536	6.23201874858001	0.000377071271044765	0.0161113953566794
PITX1	ENSGALG00000006365	5.41101479886193	2.0136393675764	0.000377434781176654	0.0161113953566794
TRIM2	ENSGALG00000009207	-0.949957166561665	3.9173603747395	0.000377908163047286	0.0161113953566794
EPHA1	ENSGALG00000014687	-2.32429195056965	-1.63745034344435	0.000378582004523329	0.0161113953566794
FAM107B	ENSGALG00000028708	-0.897255978758507	5.95705665845555	0.000385018348438383	0.0163446498885455
FBLN5	ENSGALG00000010747	-2.29374779308762	-0.660981896886119	0.000387526195882729	0.0164103914830736
SLC39A11	ENSGALG00000004413	1.58179972952275	7.08740833726264	0.000389521589296342	0.0164541613572391
ENSGALG00000021399	ENSGALG00000021399	-2.06632277515439	2.08914653724566	0.000392981296340491	0.0165594187630372
ENSGALG00000009041	ENSGALG00000009041	-2.47165552506824	-0.638449408671597	0.000401586978689059	0.0168771868586353
EPB41L4A	ENSGALG00000000234	-0.778338875687019	5.41446024233152	0.000402495454659996	0.0168771868586353
ENSGALG00000006958	ENSGALG00000006958	-1.62135973231994	3.7145331425057	0.000405468792100073	0.0169364283885095
TGFB2	ENSGALG00000009612	-1.67469107634018	6.09584538419653	0.000405888218335801	0.0169364283885095
STARD10	ENSGALG00000002577	1.30840332879114	7.85438514971509	0.000408309234501834	0.0169959960677795
FGF8	ENSGALG00000007706	-2.15128476094379	2.26901444580067	0.000410075191384953	0.0170280737238199
DAB2IP	ENSGALG00000001419	-0.915579870876798	5.10951216373614	0.000411503285798209	0.0170460005167936
HRH1	ENSGALG00000004930	-2.4645652377262	-1.86863815144507	0.000418528816014976	0.0172705123302433
7.	ENSGALG00000000168	2.52608813532478	3.96449676946055	0.000418942168403727	0.0172705123302433
OAS*A	ENSGALG00000013723	-1.46724596150915	0.710111918165021	0.000420871284251346	0.0173083315648366
LHX5	ENSGALG00000008303	3.59930602409947	1.07464898178668	0.000424635870774422	0.0174212721275991
MYO18B	ENSGALG00000005538	1.86000712234652	6.02128846530046	0.000432053016454316	0.0176831650849293
METRNL	ENSGALG00000028354	-1.9640132024946	3.6141210021938	0.000433610841080572	0.0177045686615905
RNF144A	ENSGALG00000028709	1.1497263558522	6.33777365521039	0.000437683755969494	0.0178283183264907
NCOA3	ENSGALG00000004570	-0.913086800100956	4.48639691288804	0.000440271343905932	0.0178540666394747
RHOU	ENSGALG00000025738	1.39216149715358	5.61372447351365	0.000440403093398313	0.0178540666394747
ENSGALG00000023973	ENSGALG00000023973	-1.64060341815732	4.58521128594389	0.000443870524698907	0.0179122203931712
SYNM	ENSGALG00000007048	-1.45641569767153	0.647288020383706	0.000443931578600924	0.0179122203931712
THBS4	ENSGALG00000014804	-1.65500519389515	2.95182614271215	0.000447416612930389	0.0180103609741485
MMD	ENSGALG00000003078	1.74528711702893	7.78797422021604	0.000452539549164693	0.0181668955596833
Wnt6	ENSGALG00000011358	-2.56083372202129	-0.702701757229736	0.000453429062659853	0.0181668955596833
HAP1	ENSGALG00000023847	-2.0385362186166	3.38401207532805	0.000455981295531107	0.0182141891552844
TPM1	ENSGALG00000003521	-1.49001333877172	5.59183753167514	0.000456738785808804	0.0182141891552844
ENSGALG00000020561	ENSGALG00000020561	-1.31585744289527	2.96068695441348	0.000457823583095166	0.0182149903711444
EFNB2	ENSGALG00000029175	-1.74078432040173	5.65917892665095	0.000459097524062039	0.0182232956882909
ENSGALG00000023936	ENSGALG00000023936	2.77153874390952	2.71314247351212	0.000461339684665541	0.0182699058455048
DOCK10	ENSGALG00000005030	-1.7151218560791	2.93964234755097	0.000468100645958156	0.0184948403026608
NEDD9	ENSGALG00000012747	-1.93469258158286	2.48473547679134	0.000469615297906058	0.0185119320658453
ENSGALG00000025798	ENSGALG00000025798	-3.33623412968149	-2.75391727087082	0.000472020328123883	0.0185282148892608
SMIM12	ENSGALG00000002526	1.56025613208497	7.93001566227634	0.000472194393951234	0.0185282148892608
CDKL1	ENSGALG00000012295	1.01310609767653	4.98118134565792	0.000478263310580883	0.0187234066760132
LSS	ENSGALG00000006198	-0.795507559191234	5.64624604354516	0.00048275757821239	0.0188562023928255
COL3A1	ENSGALG00000002552	-1.94828057005435	1.33781131787806	0.00048695490207727	0.0189342248677687
ENSGALG00000019198	ENSGALG00000019198	-1.68774820455349	0.599617170525589	0.000486968607775207	0.0189342248677687
INPP4B	ENSGALG00000009880	-1.22582456512297	3.58929792098306	0.000491300148177605	0.019029892381251
HIC1	ENSGALG00000026718	-2.78280658946196	4.35929767665994	0.00049278377222784	0.019029892381251
PCSK1	ENSGALG00000014681	-1.96534233889233	0.981655915553681	0.000493160965272892	0.019029892381251
SLC1A4	ENSGALG00000008811	-0.927731615637932	4.54587601157741	0.000494385715262831	0.019029892381251
pvalb1	ENSGALG00000012522	-3.8437524993119	-2.56022405570191	0.000494990770964268	0.019029892381251
ELOVL2	ENSGALG00000012748	0.989331304553551	5.49527727744142	0.000519631349973514	0.0198925447017248
CPAMD8	ENSGALG00000003742	-0.741649416224314	6.45287591032986	0.000519754938138357	0.0198925447017248
SDR42E2	ENSGALG00000006964	2.385535025884	2.50779486497888	0.000521581037876564	0.0199178758839113
HHLA2	ENSGALG00000022871	-1.14204285372252	2.77799504505728	0.000532778771277054	0.0203001764343159
CHRNA3	ENSGALG00000003014	2.67971171254235	4.95740877174762	0.000537550300955599	0.020348993254056
S6	ENSGALG00000008456	-1.04371039312299	7.69530163199674	0.000537562790191901	0.020348993254056
PNAT10	ENSGALG00000005474	-1.7267481073688	0.303613903414933	0.000537628299674614	0.020348993254056
LARGE	ENSGALG00000012559	-0.961733838384425	4.92678520008925	0.000540433420256993	0.0204100109354451
CALML4	ENSGALG00000007979	0.966717689675202	5.67248969663991	0.000544142803790053	0.0205048349939212
GRM4	ENSGALG00000002840	1.31554628666587	5.48952846539822	0.00054967110911912	0.0206676337028789
PXDN	ENSGALG00000016377	-0.787762271517319	5.71466148810424	0.00055291181243059	0.0207115615297823
ENSGALG00000002518	ENSGALG00000002518	2.33335619547261	2.11185187085415	0.000554072008905417	0.0207115615297823
OSF-2	ENSGALG00000017046	-2.33971589250824	2.58682776859715	0.000555069587740553	0.0207115615297823
TGM2	ENSGALG00000006775	-1.53637435539365	0.618948566386588	0.000556181526170679	0.0207115615297823
FAM167A	ENSGALG00000016653	-1.57226204348903	-0.0690866792284108	0.000559549324584077	0.0207115615297823
CNKSR3	ENSGALG00000027159	-1.8985872220459	0.435030427683406	0.000559601218010948	0.0207115615297823
C1QTNF5	ENSGALG00000006758	-2.47403942032838	-0.437968159053567	0.000560012376302802	0.0207115615297823
FAM83H	ENSGALG00000013875	-1.19331425215434	3.42936215924174	0.000560524490781459	0.0207115615297823
PXDNL	ENSGALG00000005887	-2.20097713835365	0.207130654089989	0.000564588276314652	0.0207233989030506
CDH20	ENSGALG00000012906	-2.40302836558365	2.59001630219939	0.000565377472323193	0.0207233989030506
KLHL4	ENSGALG00000006877	-2.21454436844212	0.65255805609761	0.000565641994573402	0.0207233989030506
MEIS1	ENSGALG00000008774	-0.98163520381419	6.15759099238934	0.000565690161779554	0.0207233989030506
ZIC2	ENSGALG00000026237	3.49677830797197	1.60707172836218	0.000572064194600998	0.0209121244470809
NR5A2	ENSGALG00000002182	3.11363079963822	0.403198806677921	0.000577873256369101	0.0210794363965087
TNR	ENSGALG00000004526	1.3595957550191	5.42740511340306	0.000585468120063451	0.0213110395703096
UNC5B	ENSGALG00000004569	1.78881051626179	7.76469832704151	0.000593145095101792	0.0215446417983046
PLEKHF2	ENSGALG00000015988	1.29096554177969	4.09174087016957	0.000596949397455083	0.0216368862111474
CCDC33	ENSGALG00000028855	2.92722515422547	1.31312008317579	0.000598471140514583	0.0216461823930729
VWA3A	ENSGALG00000006957	2.94534272721	3.27804066054243	0.000614783000122351	0.022189256468551
TSHZ3	ENSGALG00000004528	-1.98886538793929	3.59586669412049	0.000619253067476342	0.0223035399544953
ENSGALG00000023347	ENSGALG00000023347	-2.02121281986686	2.66443950211651	0.000620797436883719	0.0223121902315266
CLVS1	ENSGALG00000015476	-2.15165704811695	3.64670636569706	0.000626141014145064	0.0224510572973077
CPT1A	ENSGALG00000007077	-1.01305582551203	4.86462771206263	0.000627987234415846	0.0224510572973077
ITGB3	ENSGALG00000000379	-1.63451539204821	2.81628108755895	0.000628629314628711	0.0224510572973077
FGF12	ENSGALG00000007219	1.06217736377537	7.09564091725202	0.000629910422183054	0.0224510572973077
LIMCH1	ENSGALG00000014258	1.10184249485392	4.53023239583209	0.000632207595542425	0.0224772935192566
MAP7D2	ENSGALG00000016415	-1.16513994128532	5.36879345105571	0.000633274227044756	0.0224772935192566
UNC119B	ENSGALG00000026722	0.844611228096945	7.5092844828715	0.000635801220458126	0.0224958423700495
WDR86	ENSGALG00000019690	1.02465902106736	5.21908472683787	0.000636426683838201	0.0224958423700495
ST3GAL6	ENSGALG00000015252	-1.39724046909257	3.15132076460845	0.00063893231044916	0.0225378432312665
SCNN1G	ENSGALG00000006270	1.73217748682054	5.22763847311835	0.000641022133737308	0.0225410822980323
EP4	ENSGALG00000014824	-1.90217263748935	-1.14524791929754	0.000641659286833162	0.0225410822980323
GALNT16	ENSGALG00000009452	1.11619762741826	6.84462920406423	0.000645425132309763	0.022601034591952
NRAP	ENSGALG00000008914	-2.62309953804612	-2.87905599311442	0.000646008061460401	0.022601034591952
WNT11	ENSGALG00000000839	-2.48345721575415	1.52416844111395	0.000659712108389322	0.0230333770414786
PACSIN3	ENSGALG00000008231	1.24930077335994	4.79772200539268	0.000666105053210257	0.023209216395766
MARCKSL1	ENSGALG00000021616	0.914426565851607	10.0299602909114	0.000675816097991636	0.0234997191147173
PITPNM3	ENSGALG00000006034	-1.24469191028631	3.2221315034647	0.000686356763970788	0.02377296454679
RNF165	ENSGALG00000001766	0.967784168529867	5.0177279519454	0.000686453383569925	0.02377296454679
SH3PXD2B	ENSGALG00000002831	-0.990901796437056	5.22064412912943	0.000689294511069516	0.0238231323138935
B3GLCT	ENSGALG00000017076	1.17567713791528	5.08204673528403	0.000695986757353295	0.0240059303322584
S1PR3	ENSGALG00000010683	-2.4024565820062	1.22505861259456	0.000699282417919077	0.0240324373071774
DLL1	ENSGALG00000011182	0.922387555733629	5.57333571298291	0.000699564752102779	0.0240324373071774
SS5R	ENSGALG00000005258	2.89446517587743	0.261028204871611	0.000705635667549227	0.0241924148305254
SCNN1B	ENSGALG00000006202	1.44739761345112	5.78841691273029	0.000718864999931823	0.0245966848376673
CARHSP1	ENSGALG00000026113	-1.08638261531859	3.16192911713234	0.000721999045733948	0.0246115768118601
SERPINF1	ENSGALG00000003015	-1.99553950902922	1.91992265225501	0.000722631078019231	0.0246115768118601
MAGI2	ENSGALG00000008353	-1.23608217816859	3.8256516095146	0.000723616035560301	0.0246115768118601
NPR2	ENSGALG00000027630	1.2905515168547	10.5873067190267	0.000734137011469998	0.0248928880708969
GRM7	ENSGALG00000008339	-0.960842737404681	4.69890499744791	0.000734797081821542	0.0248928880708969
GMPPB	ENSGALG00000002500	0.712342796982807	9.38298909571914	0.000740182682036688	0.0249543610457828
FKBP9	ENSGALG00000012193	-0.965923285320732	5.14696078734131	0.000740685622380897	0.0249543610457828
ENSGALG00000023709	ENSGALG00000023709	-2.19427390427099	-1.85551189977878	0.000742196377557767	0.0249543610457828
SNTB1	ENSGALG00000016399	-1.20522343318134	3.20813631015515	0.000742446210679417	0.0249543610457828
DOCK5	ENSGALG00000000311	-1.14811217444254	2.97673490483556	0.000744213638661863	0.0249647194710336
ENSGALG00000007538	ENSGALG00000007538	7.90579025293359	-0.993486744500344	0.000752515202150066	0.0251937966308872
CTGF	ENSGALG00000002909	-1.65602089740828	2.89101141077182	0.000757918497783925	0.0252599026073641
ONECUT2	ENSGALG00000027116	1.31844549232899	4.44579251344503	0.000760242368281082	0.0252599026073641
C2CD2	ENSGALG00000016148	-0.948433609554207	4.72522087304938	0.000760370162584746	0.0252599026073641
FST	ENSGALG00000014908	2.67656110885957	1.93565204153299	0.000760395712110856	0.0252599026073641
TMEFF2	ENSGALG00000007759	-0.921009139205669	6.76505892828792	0.000764540222767437	0.0253483607191963
GRB14	ENSGALG00000020703	3.47125368391679	0.344566690164107	0.000767555253156365	0.025399101104447
KCNH5	ENSGALG00000011858	1.6733360690712	4.17291579920093	0.00077103940359873	0.0254651392215581
CTBP1	ENSGALG00000015718	0.775935282716961	8.33444668796431	0.000773790422563526	0.0255067563568725
ENSGALG00000028350	ENSGALG00000028350	-1.21843790784595	3.08732626503835	0.000783280871266929	0.025769940664682
GYPC	ENSGALG00000011566	-2.26663593452433	-1.85735232317744	0.000792766998997876	0.026031972780913
XDH	ENSGALG00000008701	-3.26106259285746	-3.76504091060447	0.000803129263147872	0.0262410023032596
WNT16	ENSGALG00000028069	-1.61394984535873	1.08150216114666	0.00080321808466161	0.0262410023032596
STMN2	ENSGALG00000015736	-1.24590129287306	8.63461786380715	0.000803948858424173	0.0262410023032596
BCL11A	ENSGALG00000007866	-1.37816211954717	6.02050402209065	0.000805268073954366	0.0262410023032596
CHGA	ENSGALG00000010820	0.940357405513845	9.92121873222209	0.000810009125311759	0.0263453158095695
FCHSD2	ENSGALG00000017329	1.35941717842232	7.63810600441797	0.000812072832413049	0.0263623188176896
RGCC	ENSGALG00000016954	-1.73860436113251	0.396907340617803	0.000813709320139162	0.0263654148654181
FDFT1	ENSGALG00000016665	-0.737808774709794	7.65792086063153	0.000818433896952474	0.0264659047076251
ENSGALG00000007110	ENSGALG00000007110	-2.03157699648654	-1.68909811946488	0.0008199046934207	0.0264659047076251
DKK3	ENSGALG00000005551	0.919934262745738	6.19710183657605	0.00083066031278413	0.0267489897033621
BCL2	ENSGALG00000012885	-0.988423639080283	4.70337850233606	0.000831801643803403	0.0267489897033621
DAPK3	ENSGALG00000027936	-1.46745293918989	5.96303936319133	0.000838215446181405	0.0269046713945056
TRAF4	ENSGALG00000003987	1.31349719637603	7.81688459169281	0.000845991149911907	0.0271034018589755
SQLE	ENSGALG00000016331	-0.821641653775389	6.32263802141104	0.000851849104704962	0.0272400644547523
ENSGALG00000006723	ENSGALG00000006723	-0.913820765609677	6.83741545591377	0.000853442112691839	0.0272400889252462
INSIG1	ENSGALG00000017394	-0.7997383180563	4.9076937725437	0.000861553653791011	0.0274477838157479
HMGB2	ENSGALG00000010745	0.67289011741071	8.73151004684149	0.000866461490458032	0.0275528311872788
MDK	ENSGALG00000008367	0.821067661658891	10.6392799960997	0.0008721043148278	0.0276808174732356
MTL5	ENSGALG00000028926	-3.44924259798782	-4.13561508450246	0.000874656540917112	0.0277104150037221
LMO7	ENSGALG00000016920	-1.66774088094149	2.11301136558047	0.000880377263870301	0.0278240625204497
PTPRM	ENSGALG00000013902	-1.15114628527075	3.62014469882334	0.000881496486210179	0.0278240625204497
STARD4	ENSGALG00000000241	-0.788345557678035	5.71070937920561	0.000883912080848621	0.0278303466089126
TAGLN	ENSGALG00000011902	-2.34421929344141	1.11422084252388	0.000884949062149197	0.0278303466089126
c-myb	ENSGALG00000013956	1.30187863597962	3.02850202286387	0.000890833410651172	0.0279570389069201
ALCAM	ENSGALG00000015348	-0.907921040007071	10.5166619793685	0.000893114303726444	0.0279570389069201
MSI2	ENSGALG00000005567	1.13092844028957	5.80679865085151	0.000894646112607641	0.0279570389069201
TOX2	ENSGALG00000003106	1.74685932115202	5.49315139557416	0.000895514222643921	0.0279570389069201
GABRG1	ENSGALG00000020143	-4.40265166963174	-4.1673655640669	0.000900516945574205	0.0280208593125518
KLF15	ENSGALG00000006245	2.73460117385655	2.15556566845119	0.000900842434790199	0.0280208593125518
UNCX	ENSGALG00000019025	2.86643878844003	0.792631104002717	0.000902472146435355	0.0280208593125518
LOXL2	ENSGALG00000000402	-1.19856073765051	4.13438407792247	0.000905155378955129	0.0280532576506601
PCSK2	ENSGALG00000008734	1.32963300254347	6.22039702929439	0.00090740655927871	0.0280577323950424
KCNK12	ENSGALG00000008960	-1.31715377799751	2.20108464750712	0.000908579830889263	0.0280577323950424
BRINP3	ENSGALG00000004857	1.9315019044827	3.3806501615197	0.000910780333372996	0.0280750089069283
ENSGALG00000006724	ENSGALG00000006724	-1.04334155329136	3.80509364802927	0.000913817626056695	0.0280951109473475
HIP1	ENSGALG00000000930	1.39686274095165	9.92032922007643	0.000914716904236178	0.0280951109473475
AFF2	ENSGALG00000009168	-0.966665353994009	4.05994236999635	0.000917342013484949	0.0281252458184597
NBEAL1	ENSGALG00000008786	-0.986267406306111	4.12046009305926	0.000929360970952831	0.0284172516272085
PLCB4	ENSGALG00000008907	-0.940243988200547	4.32484177843981	0.000932451700283853	0.0284172516272085
ENSGALG00000014659	ENSGALG00000014659	-1.21310158397043	1.10249313825547	0.000933177030623792	0.0284172516272085
ELN	ENSGALG00000001071	-2.13817719180776	4.61331445387173	0.000933510370264857	0.0284172516272085
SEMA3G	ENSGALG00000004476	1.22481114874702	5.11628365612585	0.000944316971630789	0.0286938232593124
AGTR2	ENSGALG00000005936	2.08745960906103	2.29622716208038	0.000947027427443122	0.0286938232593124
ADAMTS10	ENSGALG00000001544	-1.58806523910284	2.59734392771416	0.000947627434037382	0.0286938232593124
GAL3ST1	ENSGALG00000007781	1.82844551929204	4.31927053737723	0.000950539930881519	0.0287041319874614
PDE6H	ENSGALG00000025735	2.04771356956981	3.72587061447209	0.000951323523316029	0.0287041319874614
ENPEP	ENSGALG00000012108	-2.82168677106395	-2.25600769867796	0.0009592169025048	0.0288913429015002
ITPR3	ENSGALG00000003149	-1.07559529499309	3.15556450548227	0.000962794017799749	0.0289025755185302
SLC1A3	ENSGALG00000003582	2.80290400613119	1.65829110633201	0.000962968672291456	0.0289025755185302
NR6A1	ENSGALG00000001073	1.02863844186169	6.69429656213481	0.000976284835870316	0.0292509298985453
ADGRA2	ENSGALG00000003118	-1.72094080791373	3.89548647663708	0.000980200740016749	0.029294352001976
PDGFRA	ENSGALG00000013929	-1.21238301329752	5.6476980430614	0.000982138051640591	0.029294352001976
CCK	ENSGALG00000011940	-1.339388419713	1.39542178716717	0.000982871057349441	0.029294352001976
UNC5A	ENSGALG00000018998	1.60671044604584	6.61266615350067	0.000987117882281989	0.0293697612697048
ENSGALG00000023243	ENSGALG00000023243	1.1454715669419	4.68640216148831	0.000990419531193593	0.0294168356591319
NIM1	ENSGALG00000014861	-1.63027808171186	-0.420867511047734	0.000994081152751092	0.0294744200368556
TMEM45A	ENSGALG00000015293	-2.60968567636894	-2.02456445459957	0.00100124302138202	0.029635407629418
LAMA2	ENSGALG00000014014	1.32605969670545	5.5711771071023	0.00100925623249796	0.0297802396814946
ENSGALG00000012250	ENSGALG00000012250	-1.5392726544029	-0.290359283787695	0.00100961766514302	0.0297802396814946
ENSGALG00000016827	ENSGALG00000016827	3.72427767544351	0.0998837305709388	0.00102079785143918	0.0300581921556309
VWA1	ENSGALG00000001527	2.41197893194739	2.82220641028749	0.0010297064096947	0.0302538305586181
ASS1	ENSGALG00000023689	1.28292375980568	5.94350848881402	0.00103376031563362	0.0302538305586181
CAMK1G	ENSGALG00000001319	-1.48766257719299	3.22142572472232	0.00103521372582771	0.0302538305586181
ENSGALG00000000720	ENSGALG00000000720	1.70547429401498	2.00979543703695	0.0010358307390105	0.0302538305586181
CRMP1A	ENSGALG00000015042	0.684602897845755	10.6822126686338	0.00103628388516193	0.0302538305586181
ELMO1	ENSGALG00000012093	0.893004000823508	6.59597224927465	0.00104774840690431	0.0305364220533543
CKB	ENSGALG00000011511	1.86762629875582	7.79432065531757	0.00105893834193985	0.0308100631869165
NCX1	ENSGALG00000008544	1.05633991467061	5.13708743195174	0.00106332823337366	0.0308544766077192
NOS1	ENSGALG00000008177	2.63478260665636	3.70557187934678	0.00106478181242075	0.0308544766077192
PAX3	ENSGALG00000005246	4.95802792506176	7.26641698180781	0.00106587536095172	0.0308544766077192
TRAF-5	ENSGALG00000009864	1.43740091556501	3.17748540619913	0.00106782372879241	0.0308586627570619
PLAT	ENSGALG00000003709	1.77187180830141	4.40329924786282	0.00107079701154696	0.0308924034967038
DNASE2	ENSGALG00000028790	1.57684622453182	2.0237201546209	0.00108435768238448	0.0311787374555098
MYRIP	ENSGALG00000023069	-1.61502772828317	1.40546717985836	0.00108436689186511	0.0311787374555098
BCAN	ENSGALG00000013237	1.6322581783079	3.77269176841469	0.00108650074122547	0.0311876756390693
C9orf91	ENSGALG00000007186	-2.02445415187197	-0.361283767828774	0.0010911628638074	0.0312241736480034
ROBO3	ENSGALG00000021448	2.57181413134158	3.77118982420375	0.0010926272201181	0.0312241736480034
TLE4	ENSGALG00000015184	-1.05459991342217	6.94186696128516	0.00109324760434616	0.0312241736480034
RPH3A	ENSGALG00000004840	-1.15562296738355	1.71572899696528	0.00109531329359401	0.0312310330446771
CD151	ENSGALG00000006856	-0.765613573185192	5.39998505237668	0.0011091679816375	0.0315734539598242
ENSGALG00000006851	ENSGALG00000006851	-1.90597104955791	1.59360458818572	0.00111298893421055	0.031624567013465
SNORA50	ENSGALG00000028467	-2.26850496561699	-2.65528276281453	0.00111466062129526	0.031624567013465
COL5A2	ENSGALG00000002509	-1.2484211027647	6.50325761827785	0.00113040394679691	0.0320181303341085
GAS2L3	ENSGALG00000028373	1.1404907343527	4.7117552214933	0.00114290249868511	0.0322897402243488
BTBD17	ENSGALG00000023359	1.27160708466844	6.04385667549345	0.00114376797848699	0.0322897402243488
ENSGALG00000027183	ENSGALG00000027183	2.73117061586145	1.42381718143931	0.00115005767276749	0.032413816582712
KANK4	ENSGALG00000010953	-1.33273079314713	4.18672131347353	0.00115625492565213	0.0324875910213441
PRDM16	ENSGALG00000001063	-1.52842853136357	5.53940485614712	0.00115647316647174	0.0324875910213441
EIF5B	ENSGALG00000016764	0.667549462226741	9.39167939852415	0.00116267325285226	0.0325833637018104
FBN1	ENSGALG00000004960	-1.16637333256455	4.1264272428565	0.00116369156077894	0.0325833637018104
NHLH1	ENSGALG00000025817	0.602325561298253	10.516279443471	0.0011671278158614	0.0326261808394719
ALDH1A2	ENSGALG00000004270	-2.52038371079696	3.38649930526482	0.00117151355571267	0.032654975731669
FREM2	ENSGALG00000017041	-1.25355857655868	2.17611498448791	0.00117197539743072	0.032654975731669
KIRREL	ENSGALG00000006259	-1.48994200694383	6.61138262230448	0.00117980836579764	0.0328197748326276
ENSGALG00000000193	ENSGALG00000000193	-0.964983383426386	3.9998769695376	0.0011871418038629	0.0329701655527379
ROR1	ENSGALG00000011019	-1.00750895392502	4.33680917751495	0.00121562994032418	0.0337066402253906
COL1A2	ENSGALG00000009641	-1.48969273649892	7.49131629050305	0.00121970124045743	0.0337648039186825
PTPRJ	ENSGALG00000006382	-0.951158643655638	2.90155540237826	0.00122580422905123	0.0338789317457325
RASGEF1B	ENSGALG00000010903	1.0349006485072	4.10176081872016	0.00122815431038816	0.0338891353905173
ADCY7	ENSGALG00000003837	-1.35199608843359	3.49487149991442	0.00123102290552369	0.033913590769242
EEF1D	ENSGALG00000016131	0.604863585895227	8.9470255164357	0.00123521547656725	0.0339743832365152
NRP2	ENSGALG00000008621	-0.963312680501295	8.61755761375136	0.00124583467389959	0.0341614328843747
ENKUR	ENSGALG00000007680	1.83326428521552	1.18533392237277	0.00124600971006838	0.0341614328843747
MAST3	ENSGALG00000003499	0.994623231569304	6.45408201529731	0.00124992746960391	0.0341757493186755
JAG2	ENSGALG00000011696	0.965978478871706	7.5974818349114	0.00125052718456224	0.0341757493186755
CHRNA10	ENSGALG00000022702	1.33324800693579	6.20954279975571	0.00125699599400346	0.0342977471537659
SRRM3	ENSGALG00000001932	0.816576255335336	6.44864284156811	0.00126840984311904	0.0345540694205105
ENSGALG00000001854	ENSGALG00000001854	1.11493224833231	7.69206511550363	0.00127402379722818	0.0346156081179331
CBFA2T2	ENSGALG00000003096	1.10540279931526	7.45397038126022	0.00127471551989115	0.0346156081179331
C11orf87	ENSGALG00000017155	-1.09662989953006	3.83569521198952	0.00128587609535839	0.0348633411083857
SCARA5	ENSGALG00000016580	-1.35765524640338	2.76860531467989	0.00130672807878516	0.0353726328668617
TNNT3	ENSGALG00000006572	2.12638608038405	6.66112015221791	0.00131748568277876	0.0355990972207405
ENSGALG00000003345	ENSGALG00000003345	-0.931982741421201	7.22798430972056	0.00131925576560378	0.0355990972207405
PAK4	ENSGALG00000014303	0.837675058034109	5.85350080577661	0.00132183237923688	0.035612454085015
FAM110C	ENSGALG00000016361	2.67447553389863	0.61691827177756	0.00134290191046198	0.0360701631972052
CRB1	ENSGALG00000002287	1.89108992969846	1.3206634229853	0.00134446104776189	0.0360701631972052
CAMKK1	ENSGALG00000001617	-1.45855720601038	-0.112262995816476	0.00134594773218582	0.0360701631972052
LYST	ENSGALG00000010987	-0.814788928013746	4.98111786294549	0.0013485847992633	0.0360701631972052
SPHKAP	ENSGALG00000002974	4.31798557429448	-0.33470885210768	0.00134936313106215	0.0360701631972052
APOA1	ENSGALG00000007114	1.94895097449342	2.03752212142189	0.00136463330912037	0.0364214456356181
MYO1A	ENSGALG00000004733	-2.05720152482079	0.295378562053321	0.00137179796818797	0.0365519755008227
GRIK3	ENSGALG00000002098	1.68273021151775	5.23611085884029	0.0013737970684492	0.0365519755008227
PGA	ENSGALG00000024059	4.82194860552884	-0.572625781759865	0.00138100429131079	0.0366649571531688
SLC6A14	ENSGALG00000005957	2.57442927538225	2.32425376507692	0.00138232975004641	0.0366649571531688
MYO15A	ENSGALG00000004972	1.88787210205604	4.16860238475015	0.00139190690892851	0.03686183188537
GnRH-I	ENSGALG00000000277	7.4874917816731	-1.33841715992863	0.0014000489704779	0.0370201511390044
ENSGALG00000001371	ENSGALG00000001371	2.12235288001145	2.6066959901444	0.00140932314097206	0.0372078708267746
GRK5	ENSGALG00000009403	-0.924251208773335	3.97773167224194	0.00141265179827019	0.0372382849997017
ENSGALG00000016556	ENSGALG00000016556	-1.50173753713756	-1.13589595375522	0.00142079550574159	0.0373606706991874
MRC2	ENSGALG00000000461	-1.38204736163139	5.29783630969808	0.00142166218290688	0.0373606706991874
PLCL1	ENSGALG00000008113	-1.41404748762029	3.35508468075795	0.00142636946987303	0.0373868862291563
LEPREL1	ENSGALG00000007303	-1.71158139726117	3.02495356737937	0.00142703043649983	0.0373868862291563
MIB2	ENSGALG00000001473	-0.829749402940298	5.48150977428294	0.0014298848905777	0.0374043894617787
PREX2	ENSGALG00000015564	-1.75484861047875	1.51859133222986	0.00143610810502438	0.0375098281843621
CORIN	ENSGALG00000014144	1.47447510637763	3.28995378005724	0.00144060653432032	0.0375699643127318
ENSGALG00000007472	ENSGALG00000007472	-2.23064986238918	-1.59400220196244	0.00144468712860039	0.0376190371325655
DLK1	ENSGALG00000011244	1.97993123367957	2.91644635628378	0.00145503407891458	0.0378308860517791
PPP1R17	ENSGALG00000012226	1.29272228702864	9.10364260974398	0.00147046114694005	0.0381739746613815
ENSGALG00000023609	ENSGALG00000023609	2.00008338059246	4.15058576586043	0.00147293148479011	0.0381801694572565
TWF2	ENSGALG00000003977	0.578934154436645	8.03336486263568	0.00148822280773044	0.0385181782067358
CSMD1	ENSGALG00000016341	-1.49828739118117	4.07034916156144	0.00149241887066554	0.0385684320836044
ENSGALG00000003412	ENSGALG00000003412	0.781664276333123	9.66296906932465	0.00149841650979024	0.0385936584957367
PLCD4	ENSGALG00000026687	1.34529319513123	5.77207516615568	0.00150214351860229	0.0385936584957367
HOXB3	ENSGALG00000013455	-2.99667241952467	7.45563529966954	0.00150241300886768	0.0385936584957367
TLL1	ENSGALG00000009567	1.17051582779105	3.70260970857613	0.0015042264247848	0.0385936584957367
DSCAM	ENSGALG00000016138	1.55706622607172	2.96198292779184	0.0015046744339874	0.0385936584957367
TPH2	ENSGALG00000010198	-1.68382013494072	2.59360314960057	0.00150712109765974	0.0385985445191059
SULT4A1	ENSGALG00000014189	-1.36337815499968	6.537611250511	0.00151123772473354	0.0386461210683727
ENSGALG00000028737	ENSGALG00000028737	-0.875298811521488	4.37088122925482	0.00151726345295708	0.0387412367565061
CACNA2D2	ENSGALG00000029021	1.04839918905576	6.66933879012683	0.00151948619731211	0.0387412367565061
ACSS2	ENSGALG00000003362	0.856154743383492	5.61455317166288	0.00152454806010706	0.0388124526968921
PTGS1	ENSGALG00000001314	-2.20865087614946	1.97410943110698	0.00153620210298785	0.0390249433170034
CYP51A1	ENSGALG00000009365	-0.759179396361952	6.47901870993739	0.00153745685034255	0.0390249433170034
IFT172	ENSGALG00000016509	0.965183511334629	5.4161612385324	0.00155429913735185	0.0393504150682612
DENND3	ENSGALG00000016167	-0.968725296010428	2.85089256953759	0.00155487962275804	0.0393504150682612
FGF10	ENSGALG00000014872	3.0237392688901	2.00216236865744	0.00156154709696284	0.0394607795197049
TFAP2D	ENSGALG00000019842	8.9872697985145	0.0325552937381332	0.00156625279104991	0.0395213167393538
PCBP4	ENSGALG00000026397	0.651682875382119	7.54280126489584	0.00156899008799038	0.039532080155139
CLIP4	ENSGALG00000009024	-1.16237443219203	1.37530745375983	0.00157700840750825	0.0396633832797542
TSPAN4	ENSGALG00000006837	1.12860017863505	5.41570400823796	0.00157883820513868	0.0396633832797542
TENM4	ENSGALG00000017261	-0.786814142652396	6.90392526794746	0.00158258824693331	0.0396938817418975
PPP1R12B	ENSGALG00000000336	-0.63228481962949	5.63728851807206	0.00158469261338064	0.0396938817418975
ADAMTSL2	ENSGALG00000002955	-1.63698146919982	3.66499170051271	0.00159368752705194	0.0398608277964979
ENSGALG00000017395	ENSGALG00000017395	1.02586883360189	5.46153161705674	0.0016028673968367	0.040031905730047
PLOD2	ENSGALG00000006783	-0.657022422687929	5.95341752204871	0.00161931660128719	0.0403837731994478
NTSR1	ENSGALG00000005524	2.82934645699023	0.550811751441518	0.00162624304265015	0.0404974759441905
ENSGALG00000029064	ENSGALG00000029064	-1.77442613583828	1.0707228426515	0.00165373144947303	0.0411169086436423
DOCK11	ENSGALG00000006017	-0.623229274622468	5.4034543604684	0.00165592413230474	0.0411169086436423
ZADH2	ENSGALG00000022882	-0.781928046555953	5.33965564920529	0.00165978534496317	0.0411530546110578
ENSGALG00000007614	ENSGALG00000007614	3.75092666136301	-0.641127150925191	0.00166569348014083	0.0411859120035617
TSKU	ENSGALG00000000761	-1.48444710396012	0.551332700664757	0.00166825203132663	0.0411859120035617
KNDC1	ENSGALG00000007007	-1.10382070785683	2.03033166173132	0.00166833276937504	0.0411859120035617
SEZ6L	ENSGALG00000005577	1.0164387823902	6.60171765842351	0.00167197538197299	0.0412163614334205
MASP1	ENSGALG00000007419	2.70329122077847	0.278212076570696	0.0016774583244137	0.0412920244806757
TMEM55A	ENSGALG00000028264	0.911112873937937	6.84961585179474	0.00170416029055342	0.0418590228860378
ENSGALG00000006693	ENSGALG00000006693	2.79604703299859	0.297537220152393	0.00170538572314522	0.0418590228860378
SIX1	ENSGALG00000022994	0.589019072602917	9.09117774953965	0.00171928821068541	0.042139385140296
LAMB1	ENSGALG00000007905	-1.04966655838183	6.6637742277584	0.00172173428881616	0.042139385140296
CNTN1	ENSGALG00000009523	1.28312091860119	4.82691821833639	0.00174015560599697	0.042529403010566
ATCAY	ENSGALG00000001812	-0.819412122832776	6.39093726951439	0.0017676295352538	0.0431100023555472
ENSGALG00000028418	ENSGALG00000028418	1.24910642886774	3.91191101096763	0.00176895146443735	0.0431100023555472
THBS2	ENSGALG00000011200	-1.39126876722654	1.28296330148672	0.00177590947883179	0.0432180076299492
ENSGALG00000006582	ENSGALG00000006582	-2.07469773962119	0.334655822856381	0.0017885117179141	0.043462867144992
ZMAT4	ENSGALG00000003470	-1.59875353878628	3.02152506752162	0.0017937604840094	0.0435285877452949
PCDH15	ENSGALG00000002744	-1.07105914705479	1.97447789388506	0.00179836172797837	0.0435784312213228
TMPRSS7	ENSGALG00000015389	3.16152036793533	0.435310323719608	0.00180100753897816	0.0435808160917092
LUM	ENSGALG00000011271	-2.09801207989936	2.56748931258981	0.00180460116985447	0.0436060971947319
ILF2	ENSGALG00000011570	0.580105045184614	8.91861359072376	0.00181272939901667	0.0437148705287933
KCTD16	ENSGALG00000012322	-1.72234930958651	2.5155535433812	0.00181493206404273	0.0437148705287933
GRIN3B	ENSGALG00000026241	0.988782736830762	8.66455488076182	0.00181676835082839	0.0437148705287933
RDH10	ENSGALG00000026505	-1.20149394026227	2.87860005218455	0.00181991906259702	0.0437291788243116
FGFR4	ENSGALG00000028543	1.15005372409643	5.73057589439433	0.00182977712340384	0.0439043857323884
LGI2	ENSGALG00000028945	-1.12340466331673	5.19304515921936	0.00185052775585635	0.0443400964246364
ERC2	ENSGALG00000005419	-0.983948276101357	3.05146413771259	0.00186063639062221	0.0445199543647061
ENSGALG00000002252	ENSGALG00000002252	2.36274041233288	1.31863343253249	0.00187962078420489	0.0449113860002475
BLNK	ENSGALG00000006973	-2.4011863194819	-2.73079018803407	0.00189745860142849	0.0452609185598696
ENSGALG00000026811	ENSGALG00000026811	0.835888922745498	5.92204748103778	0.00189954053811003	0.0452609185598696
FBXL16	ENSGALG00000002443	1.16118935556745	6.66723843847219	0.00190626281611727	0.0453205545986749
ENTPD3	ENSGALG00000011527	1.42317113104525	2.26154487318255	0.00190734155430477	0.0453205545986749
LAMA5	ENSGALG00000005321	-1.83992536642123	5.751737618027	0.00191907679723698	0.045536152353856
TMEM61	ENSGALG00000010801	1.72702844987109	3.55174943445319	0.00192356144246528	0.045579347863845
ENSGALG00000012391	ENSGALG00000012391	-1.30509744945014	0.346192669759969	0.00197694088393025	0.0467793978454754
METTL20	ENSGALG00000027056	-0.870415215004342	3.33161352045178	0.00198046330706082	0.0467980196922604
GABRP	ENSGALG00000002152	-1.71002804599922	-0.0704426485998169	0.00199506773456414	0.0470780949005839
MERTK	ENSGALG00000008257	-1.6003791048446	1.37953490134713	0.00199896215692574	0.0471050200835889
PLXDC2	ENSGALG00000007956	-1.18092685563871	0.894026223856616	0.00201459600126548	0.0474081270834248
CLCF1	ENSGALG00000027769	-2.02737178532142	-1.45031797392173	0.0020331689514047	0.0477794703580105
C6orf58	ENSGALG00000014823	6.89598514068191	-1.83584063122534	0.0020459337774785	0.0480134911729797
TENM2	ENSGALG00000001768	-1.48153930990677	5.98522460934875	0.00205373260119573	0.0481066742866362
PLA2R1	ENSGALG00000011149	-1.36555206409825	2.14918595080376	0.00205552834367144	0.0481066742866362
ENSGALG00000027829	ENSGALG00000027829	-1.87071334675515	-1.66495611241666	0.00212206146340133	0.0495959392293305
MPND	ENSGALG00000027354	-1.28822009329068	1.63951681521663	0.00213193207370988	0.0497586547299162
NIN	ENSGALG00000012361	1.01244440164988	8.35153649853504	0.00213759082853863	0.0498227573496442
STOM	ENSGALG00000001434	-1.64836387835277	4.88083522048199	0.00214053930843264	0.0498236006648513
SORCS1	ENSGALG00000008465	1.20583022794023	5.24386308348929	0.00217354122908512	0.050523020852158
GNG13	ENSGALG00000005293	1.37493800065121	6.69069418763838	0.00218236105122979	0.0506592033438795
SRPX2	ENSGALG00000006796	-1.76778160423001	1.6200723743322	0.00219061660641203	0.0507819361822452
RFX4	ENSGALG00000012647	2.58385370234127	1.43487274986167	0.00220532228287928	0.0510536584783475
WWC1	ENSGALG00000001826	-0.717850392991851	4.92274861369214	0.00221133377386683	0.0510888105713153
ENSGALG00000005964	ENSGALG00000005964	1.57378758407052	1.80452121141068	0.00221656333354613	0.0510888105713153
AQP3	ENSGALG00000002452	-2.04384175127599	-1.15433153687159	0.00221778968834159	0.0510888105713153
ENSGALG00000016001	ENSGALG00000016001	1.18394545929159	5.37057399917647	0.00221878572916105	0.0510888105713153
A4GALT	ENSGALG00000014128	-2.71933156845809	-3.23718352397931	0.00222766115367131	0.0511596242547162
BCAT1	ENSGALG00000013177	-1.21061023796238	3.18088858428157	0.00222784194936659	0.0511596242547162
EPHA4	ENSGALG00000005256	1.51220055888761	5.09603933400451	0.00223776139851359	0.0513185281578692
CRISPLD1	ENSGALG00000015661	-1.92775969483834	0.962670264627226	0.00225146104256144	0.0515635816815812
ENSGALG00000014551	ENSGALG00000014551	-0.951587768042089	3.34845494012053	0.00226181165032323	0.0517069056168108
RBFOX1	ENSGALG00000007366	-1.12476495233161	4.44575676397545	0.00226376387111242	0.0517069056168108
NLGN1	ENSGALG00000009131	-1.03280857944539	2.76458278139337	0.00228979006102742	0.0522316378187428
P2RX2	ENSGALG00000007551	-1.90533443113721	-0.322173206140504	0.00229397475459722	0.0522574169129818
CFAP61	ENSGALG00000008416	1.33376649916247	3.28581318484217	0.00231201380796986	0.0525528355063309
CNN2	ENSGALG00000027777	-1.35186535681816	2.28945974873997	0.00231852979405245	0.0525528355063309
MGAT4C	ENSGALG00000000225	-1.29305273182218	2.72592855874041	0.00231915730622854	0.0525528355063309
DNER	ENSGALG00000002958	-1.31735709047041	2.76129546164743	0.00232084147981655	0.0525528355063309
HTR3A	ENSGALG00000007004	-2.19034268123516	1.87192345794686	0.0023223020600179	0.0525528355063309
CDH1	ENSGALG00000000608	-1.17800081223802	1.44679895330422	0.00233261128140714	0.0527163986820521
VSNL1	ENSGALG00000016464	1.42412903479509	1.77998479536733	0.00235586628796217	0.0530983845867225
IRF10	ENSGALG00000006448	-1.45139389471377	1.01537445746539	0.00235703547230447	0.0530983845867225
GPAM	ENSGALG00000008795	1.42630195948255	4.5992234876891	0.00235882466015368	0.0530983845867225
NF2	ENSGALG00000008073	0.649675915373831	7.28945887062618	0.00236364758855725	0.0531147496458565
COL8A1	ENSGALG00000015253	-1.99679726473198	0.08484352483311	0.00236576100246333	0.0531147496458565
NIPAL4	ENSGALG00000003761	0.684234451015142	6.72752691155566	0.00237220919892133	0.0531897181849883
ENSGALG00000023608	ENSGALG00000023608	2.1660199628641	2.82557510945121	0.00238681405058232	0.0534471397609456
ENSGALG00000026041	ENSGALG00000026041	0.600605503933865	7.44361111194956	0.0023995566425662	0.0536379584597538
CNR1	ENSGALG00000015789	1.6513103109738	7.20320925374909	0.00240239579429387	0.0536379584597538
ENSGALG00000020700	ENSGALG00000020700	1.04986135933965	5.74147533615177	0.00240474129872756	0.0536379584597538
KCNB1	ENSGALG00000004758	1.11181551720578	5.29033840353936	0.00241245398091322	0.0537399253977388
CKI	ENSGALG00000002022	-0.999956213252104	3.78146799728349	0.00242027237018536	0.053843978815515
PAM	ENSGALG00000015256	-0.954648835465866	4.87883241588628	0.00242368184321636	0.0538498038620071
RAB31	ENSGALG00000022874	-1.96540354546175	-0.197339558054422	0.00242847150498286	0.05388623930901
FAM214B	ENSGALG00000002069	1.2607332166657	3.53860111527949	0.00243298215611756	0.0539163973145846
TEKT2	ENSGALG00000002319	1.87936314162455	1.69302410519803	0.00244968781487079	0.0542163766323537
FANCA	ENSGALG00000000516	1.13050187784985	4.10542341585721	0.00245878614574772	0.0543285623184619
GAL	ENSGALG00000007047	-2.39372640400389	3.40724539192768	0.00246468027327443	0.0543285623184619
CRTAC1	ENSGALG00000017378	1.40637741068766	5.56737195736711	0.00246469340989016	0.0543285623184619
PTDSS1	ENSGALG00000015998	-0.600970084602702	6.5585914582748	0.0024687764332126	0.0543285623184619
LHX4	ENSGALG00000001735	-2.23618228526758	3.52473340328033	0.00247063487747039	0.0543285623184619
SLITRK6	ENSGALG00000016904	-2.23677157683355	0.281164420108554	0.0024788097581691	0.0544383534566842
CAMK2G	ENSGALG00000005088	-0.625436881187607	6.2639163206762	0.00248779543113667	0.0545656464562643
C3H6ORF138	ENSGALG00000016726	-1.57506551382615	-1.63215581400825	0.00249211325178313	0.0545903630108908
SKOR1	ENSGALG00000001867	2.20832244824168	2.83896303710704	0.00252853948614645	0.0552073670562157
FLNB	ENSGALG00000005678	-0.681782861750422	6.557098546768	0.00252922744233386	0.0552073670562157
COLEC12	ENSGALG00000014910	-0.985679494381622	4.15104711287476	0.0025299611744256	0.0552073670562157
IL23R	ENSGALG00000011212	-1.69323577434237	-0.193847405051666	0.00253650370032074	0.0552796245924679
NGF	ENSGALG00000002556	-1.95226162839104	-1.28606010581462	0.00257269621651867	0.0559970570893149
COL25A1	ENSGALG00000010521	-1.53658901976879	0.272189610870008	0.00259325103030975	0.0563727301480804
U3	ENSGALG00000027959	-3.02321765881144	-3.48908262680497	0.00259774934790361	0.056398852593826
FGF18	ENSGALG00000002203	-1.75105108197226	3.20741095938469	0.0026104540789077	0.05660284966027
SMARCC1	ENSGALG00000005048	0.568605848821885	9.82141969358515	0.00262372849081753	0.0568186671150713
RGL1	ENSGALG00000004728	-0.980285400512888	4.05535939076743	0.0026382001524508	0.0569870313351516
MSMO1	ENSGALG00000009560	-0.804887538017013	6.247664755748	0.00264093287473215	0.0569870313351516
GRAMD3	ENSGALG00000008237	-1.43020564495543	2.05726807497311	0.0026414961333163	0.0569870313351516
NAT8L	ENSGALG00000015696	1.01760577930645	4.0843449123861	0.00264943696698656	0.0570863572181436
MMP23B	ENSGALG00000001392	-1.28260777410015	1.29355784235273	0.00266569348370507	0.0573496716514213
ARHGAP29	ENSGALG00000005683	-0.849203536950436	3.78449669764781	0.00266936713202168	0.0573496716514213
LAT2	ENSGALG00000029173	-3.61681705305087	-3.97728986089085	0.00267171430361134	0.0573496716514213
SS	ENSGALG00000007361	2.71875646030415	0.687042769208178	0.00271515416927394	0.0581519569452484
GJC2	ENSGALG00000005331	-1.13293025287076	1.99694515857475	0.00271594921243144	0.0581519569452484
SEMA3A	ENSGALG00000006560	1.98714633197333	4.13032002547585	0.0027192872081014	0.0581519569452484
CDH6	ENSGALG00000012917	-1.19084304277964	1.6536484796078	0.00275776269442241	0.0588937929600525
NTRK1	ENSGALG00000019019	1.90934948858962	6.80814049145795	0.00276086169943664	0.0588937929600525
SFXN3	ENSGALG00000023621	1.07103406419562	5.69561378982788	0.00277684449559229	0.0591609659160559
ENSGALG00000015554	ENSGALG00000015554	-1.51141780454628	0.0900339981036317	0.00278156005335142	0.0591877231252937
RASL11A	ENSGALG00000017099	2.10404599658722	4.23700073627005	0.00281481935639924	0.0598100839477077
ADAMTS3	ENSGALG00000011623	-1.00374844528518	4.22876988281829	0.00281780030756678	0.0598100839477077
TMEM26	ENSGALG00000025862	-1.47966590364738	2.68201099398375	0.00282960264279785	0.0599861734981234
TBC1D24	ENSGALG00000009217	-0.836076404884687	4.0412650743057	0.0028498402765373	0.060340430013614
LGR5	ENSGALG00000010163	-1.12354782184371	2.28826260638549	0.00285662804476432	0.0604093851542992
CAMK1D	ENSGALG00000009866	-0.846969713279288	5.31259769257241	0.00286278900157618	0.0604649311592165
ARSB	ENSGALG00000004438	-1.44665325198397	-0.0254490112678964	0.00287394375135175	0.0606256839680959
ALOX5AP	ENSGALG00000026781	-1.98109176967086	-2.03933543312069	0.00288801161453371	0.0607963791256712
DDC	ENSGALG00000013094	-3.11094269778895	-3.91812929469481	0.00288914287053838	0.0607963791256712
FES	ENSGALG00000008340	-2.27748496965112	-0.714370586641035	0.00289546868785521	0.060854641660721
RHOBTB1	ENSGALG00000003073	1.62797003211803	4.94444208255519	0.00291802819521105	0.0612535292805775
MED4	ENSGALG00000016995	0.803571163565471	5.80558463971358	0.00292719305831013	0.061370611325453
DRC1	ENSGALG00000016591	1.57291722836955	0.708214060102995	0.00295224596968106	0.0618201028755245
KCNA2	ENSGALG00000000442	1.19484653453157	4.30881164320225	0.00296009876909417	0.0619087649653583
MAP1A	ENSGALG00000008425	0.859952376232688	9.72363301906881	0.00296565623779847	0.0619492636340124
FNDC1	ENSGALG00000011663	-1.92097447675078	1.90167242125586	0.00297519626111199	0.0620727532135414
OAZ2	ENSGALG00000002352	0.633400241552717	7.64489521751063	0.00298939321776448	0.0622929831540984
UBE2O	ENSGALG00000001971	0.728107238028368	8.27219546565663	0.00300611240941243	0.0625491494347482
MID1	ENSGALG00000016603	1.23365437992253	3.62554052967778	0.0030089987131633	0.0625491494347482
C9orf172	ENSGALG00000028823	1.88114650257908	3.13844350077792	0.0030333977279892	0.062979815934999
SYNE2	ENSGALG00000011811	-0.652854746162713	7.41179574244673	0.00303805896225106	0.0630001366378074
CAMK2D	ENSGALG00000012036	-0.769094904275359	5.60051842732142	0.00304838029317127	0.0631113979609525
EDNRB	ENSGALG00000016912	-0.990962042294213	4.65532698827062	0.00305080232135303	0.0631113979609525
CECR1	ENSGALG00000013031	1.28396172129328	4.10565347982817	0.00305518995594775	0.0631258330511523
WIPF1	ENSGALG00000009321	-1.14488226643294	3.52072630848683	0.00307074786996417	0.0633707533888384
IQCJ-SCHIP1	ENSGALG00000009579	0.670551468689549	7.21353050187506	0.00308260626743473	0.0635388289437029
MUSK	ENSGALG00000015728	2.30627798362296	0.706838278802081	0.00309074528053139	0.0636299281099049
ABLIM3	ENSGALG00000002790	-1.44175738648847	1.47925694950135	0.00309603509150883	0.0636622215691504
PIM3	ENSGALG00000023576	-0.832533546439621	7.59641210188951	0.00310605478612662	0.0637915789688526
AEBP1	ENSGALG00000026047	-1.27581395292503	3.38215549560957	0.00312146254657169	0.0639750516374086
KCTD17	ENSGALG00000012486	-1.17048414684665	2.53078833044595	0.00312246715672412	0.0639750516374086
IL11Ra	ENSGALG00000005848	1.49873811264006	4.87519965480672	0.00313080583655133	0.0640691701575601
LDB1	ENSGALG00000007641	0.662672479396878	7.70636798698038	0.00317137658162548	0.0648043849530635
FANCG	ENSGALG00000002009	1.05991510458767	3.97842191930003	0.00317430877897283	0.0648043849530635
LAMC2	ENSGALG00000004627	-1.88102473509682	0.777182272459704	0.00318060520074807	0.064855534892012
C2orf40	ENSGALG00000016800	-1.31224934546575	2.10779667446017	0.0031921338554265	0.065013126188853
CDH12	ENSGALG00000012941	-0.741429388931421	6.88995610580307	0.00319618900670357	0.065018313349209
MYO7A	ENSGALG00000000733	-1.66624215783152	2.56458094866271	0.00322264035824372	0.0654267901389332
UMODL1	ENSGALG00000016157	-2.60494406674185	-3.37252512109661	0.00322433266703743	0.0654267901389332
ADGRF5	ENSGALG00000016718	-1.92180604218536	-1.37711154921278	0.00322774204332824	0.0654267901389332
ENSGALG00000028815	ENSGALG00000028815	-1.4640446677496	1.5295468019855	0.00323568450994246	0.065510166385912
PFKFB2	ENSGALG00000001117	-0.909891393353203	3.73970046663967	0.00324372303361353	0.0655952880130737
CHST15	ENSGALG00000009704	-1.48605430060442	2.76998221524459	0.00325399807023725	0.0656703814151556
ZCCHC24	ENSGALG00000026864	-1.29212921320188	1.38254093241192	0.00325511359831961	0.0656703814151556
HOXB1	ENSGALG00000013454	-2.39664886874263	3.5945638550499	0.00326856132292483	0.0658640130890435
ENSGALG00000027695	ENSGALG00000027695	0.704506883823081	9.09223226664514	0.00327339877736774	0.0658838897449497
cldn3	ENSGALG00000022557	-1.89574930870909	0.882021682440795	0.00327986213483763	0.0659364058787334
ZDHHC23	ENSGALG00000015123	-1.04012733486502	3.00772736977854	0.00328814816910047	0.0660253977429236
TLN2	ENSGALG00000003628	-0.609787316925496	5.75060795991799	0.00329743230719202	0.0661341991927798
SLC6A9	ENSGALG00000010098	-0.851494886013553	3.95349067347649	0.00330960500013428	0.0663006116420343
LHFPL2	ENSGALG00000004437	-1.47198966278805	1.11705620185539	0.00334409652402275	0.0669132202724926
BANK1	ENSGALG00000012292	2.46581824529124	1.76196036997469	0.00336915411971353	0.0672916457994159
CALD1	ENSGALG00000013071	-1.56949251401141	5.84706954483631	0.00337393812154192	0.0672916457994159
SDK2	ENSGALG00000004464	0.984436208015777	8.38725627916041	0.00337480898386129	0.0672916457994159
MIA3	ENSGALG00000009434	-0.601880026437773	6.5784141509313	0.00338874707279276	0.067490902120301
LATS2	ENSGALG00000017130	-1.11133413541024	2.71678407382646	0.00339407887807643	0.0675184900536414
GSTT1	ENSGALG00000006344	-1.93958376309548	1.29336361114852	0.00342543131307641	0.0680630417004776
NEFL	ENSGALG00000000314	-1.1666300751348	10.8542995952951	0.0034353295572026	0.0681805313974735
SLC35B1	ENSGALG00000009941	0.585169342269262	6.94863419484363	0.00345170084391466	0.0684260695685887
MYO3A	ENSGALG00000007647	1.39013530571668	3.87425488947845	0.0034584463904008	0.0684354090416154
ENSGALG00000024217	ENSGALG00000024217	7.07513154292473	-1.68926061972939	0.00346017236503375	0.0684354090416154
ADD3	ENSGALG00000008542	-0.766807483713064	5.37174447506985	0.00346931811585103	0.0685370604226089
ENSGALG00000005511	ENSGALG00000005511	-1.42798854820335	0.165324478764975	0.00347448265143137	0.0685599183398938
ENSGALG00000012002	ENSGALG00000012002	-2.85085040887911	-3.34731915349874	0.00349267742848262	0.0688395454452542
PLEKHB1	ENSGALG00000017321	1.20146928452733	6.27594960303222	0.00352226228804071	0.0693427655049487
ENSGALG00000014190	ENSGALG00000014190	-0.790095152435267	5.84327190628022	0.0035377512347416	0.069492459119277
CCDC85A	ENSGALG00000007889	-1.20507087618851	2.4180741319866	0.00353998874570086	0.069492459119277
DSE	ENSGALG00000014963	-0.955233621662431	2.91103259132906	0.003542051926117	0.069492459119277
ELMO3	ENSGALG00000001759	-0.743911737437368	4.63548482226867	0.0035511193620369	0.0695759747838716
GPC3	ENSGALG00000006087	1.73956442356707	7.40597691274409	0.00355522280661851	0.0695759747838716
ENSGALG00000011687	ENSGALG00000011687	-1.86839177217389	0.422337689438846	0.00355850934860227	0.0695759747838716
NOC4L	ENSGALG00000002272	1.52578113280948	8.35415478360248	0.00357145158206617	0.0696795392431463
GABRG3	ENSGALG00000019144	-2.63999261460934	-1.16887307480949	0.00357195206431139	0.0696795392431463
ENSGALG00000011252	ENSGALG00000011252	1.17423618941694	6.96010400791678	0.00358424867988742	0.0698397795165308
PHF24	ENSGALG00000001900	1.84438706796456	5.52675359609835	0.00359225057645862	0.0698843427041325
GSE1	ENSGALG00000014284	0.906626834498672	9.26495662627748	0.00359835817197846	0.0698843427041325
PGBD5	ENSGALG00000011111	-0.82616983108796	3.90834083122997	0.00359979752164053	0.0698843427041325
FSD2	ENSGALG00000005996	-2.22891002070156	-2.52818479914998	0.00360287527852729	0.0698843427041325
TSHZ2	ENSGALG00000007809	-0.844187040436741	4.76537295405546	0.00362641926513905	0.0702613598958084
ENSGALG00000007131	ENSGALG00000007131	0.477913910664713	8.75217178368906	0.00363639524853428	0.070374943339281
ATP2B2	ENSGALG00000004829	1.19244305346998	5.03244631420158	0.00366025675674039	0.0706693773233282
TRIM35	ENSGALG00000016595	0.850755440454595	4.61426802277774	0.00366471713583202	0.0706693773233282
EML1	ENSGALG00000011191	1.44677401250678	4.76336515692479	0.00366922600212738	0.0706693773233282
STOX1	ENSGALG00000004118	-1.29580887506235	1.80068452355127	0.00366960467400542	0.0706693773233282
gadd45	ENSGALG00000028005	0.716568645151478	4.93818208212744	0.00367394770621547	0.0706693773233282
PCDH17	ENSGALG00000016941	-1.43391466139447	7.91301247245975	0.00367639384017782	0.0706693773233282
ENSGALG00000001398	ENSGALG00000001398	1.15131138657983	6.11800453297264	0.0036815387969925	0.0706888504365293
NHSL2	ENSGALG00000028506	-1.27973613891939	4.28636742273822	0.00368619264223673	0.0706988606764417
CACNA1C	ENSGALG00000013022	-1.3665690805238	5.9888096464071	0.00369843561641845	0.0708542402303325
CELF5	ENSGALG00000026716	1.32156433724817	4.92702864602738	0.00372201816723623	0.0712262715940463
KIAA1217	ENSGALG00000007766	-0.843016109576488	3.66126196153597	0.00373010476678563	0.0712286341228053
NEGR1	ENSGALG00000011350	-1.10377408360849	1.60779413197035	0.00373655232643889	0.0712286341228053
F	ENSGALG00000007973	0.872178733456784	8.81076470091962	0.0037366321150828	0.0712286341228053
MYO16	ENSGALG00000016837	-1.05858296476313	4.75391156321474	0.00374268040941364	0.0712286341228053
HSD17B7	ENSGALG00000002681	-0.721382276422227	5.75218754172781	0.00374773709770627	0.0712286341228053
HMGCS1	ENSGALG00000014862	-0.843874674522269	5.65567653359568	0.00375081312301693	0.0712286341228053
SPINK7	ENSGALG00000003512	-1.87102279204618	-1.57044253761296	0.00375941001926542	0.0712286341228053
ENSGALG00000026817	ENSGALG00000026817	2.82788783257469	0.885102781641655	0.0037596987663642	0.0712286341228053
RCC2	ENSGALG00000000468	0.465652387353415	9.18937821223785	0.00375994878898169	0.0712286341228053
HMHA1	ENSGALG00000002559	-1.22472563164328	1.97375383461065	0.00376377631792238	0.0712286341228053
PID1	ENSGALG00000002963	-2.37997545466949	-1.32901208920051	0.00377296107799447	0.0712450238283192
ITIH5	ENSGALG00000006891	2.50147631974072	0.866071131723261	0.00377297121746886	0.0712450238283192
ENSGALG00000002771	ENSGALG00000002771	-1.43125722235955	1.12339905981446	0.00378594484714409	0.0714111846140475
ARHGAP23	ENSGALG00000025795	-0.855260781289387	5.02472575506561	0.0037904361709096	0.0714171608060808
SPERT	ENSGALG00000016981	-1.714165463512	-1.59703604279034	0.00380219000097375	0.0715598091712419
DGKI	ENSGALG00000012890	-0.867319671864018	3.32750643133929	0.00381628713286478	0.0716785179347935
SNX25	ENSGALG00000010610	-1.00180015389502	2.98787870061319	0.00382472628424665	0.0716785179347935
ENSGALG00000026460	ENSGALG00000026460	0.850227147556206	7.00162697873427	0.0038255981356994	0.0716785179347935
DNAL1	ENSGALG00000028568	1.1429824574149	3.2947040139737	0.00382794370955521	0.0716785179347935
MUL1	ENSGALG00000027021	0.845867458211715	4.64796563022186	0.0038294461884733	0.0716785179347935
LPAR1	ENSGALG00000015729	-1.64482006426816	3.51918264318743	0.00383874488457241	0.0717740409675024
LIPA	ENSGALG00000006378	-0.831675877891224	4.45681663965459	0.00386846800477191	0.0722508194603034
SPATA17	ENSGALG00000009616	1.47037838830143	2.08714916746866	0.00388628115353542	0.0724462647867564
NKAIN3	ENSGALG00000027377	0.756406121991419	5.08928347062003	0.00388788998385705	0.0724462647867564
BPIFB6	ENSGALG00000006674	1.14216691358165	3.53424798478127	0.00389163650567156	0.0724462647867564
DUSP10	ENSGALG00000009450	0.97252008464645	5.91227852784008	0.00391238292812475	0.0727533121025634
ZNF503	ENSGALG00000004994	-1.21643578090633	4.80942835829514	0.00391736805279354	0.0727669192694808
SPINK2	ENSGALG00000011415	1.14162083325401	2.56572934120766	0.00393327362601286	0.0729831292774707
RET	ENSGALG00000002555	-1.45137965654481	6.96893867749312	0.00395482968206333	0.0733036036844415
RIL	ENSGALG00000027627	-0.863157676711682	6.26244556006205	0.00397152573630304	0.0735334007539745
PAPLN	ENSGALG00000009315	1.98907930844842	3.56581125730366	0.00399036340687754	0.0737410237195929
HES5	ENSGALG00000001141	2.39312492482562	2.9016073171888	0.00399136006338222	0.0737410237195929
ELOVL6	ENSGALG00000012131	-0.941436627336951	3.20622714783557	0.00404429656630744	0.0746384311287893
MSI1	ENSGALG00000007227	0.630641846143916	6.51477921035784	0.00408675685940904	0.0752650320632256
GAREML	ENSGALG00000022838	1.21732541240416	5.85462909974789	0.00408704785987471	0.0752650320632256
TBX18	ENSGALG00000015834	-1.63783428373176	-0.16737620250952	0.00410772806739463	0.0755645287924596
TGFBR2	ENSGALG00000011442	-1.79299375833589	2.2078744235532	0.0041156537088491	0.0755703996885277
MPHOSPH9	ENSGALG00000003419	1.18250951543838	4.19586461039894	0.00411688172256884	0.0755703996885277
NBEA	ENSGALG00000017062	-0.718548464855009	7.43888238028741	0.00414123020996164	0.0758980382495748
ENSGALG00000003203	ENSGALG00000003203	0.878750063055804	7.74667646499434	0.00414360344430108	0.0758980382495748
FAM20A	ENSGALG00000004183	-1.4100220832603	4.80344713606802	0.00415193969763179	0.07596939502362
SLC44A3	ENSGALG00000005610	-1.53429166925611	-0.482012127517414	0.00419891470101656	0.076746829813025
TPD52	ENSGALG00000015744	-0.703595723134171	5.57386955510638	0.00421959398002155	0.0770424907259432
SIX6	ENSGALG00000020359	1.74064355991563	2.09955533123266	0.00422460294216303	0.0770517133630332
CACNG2	ENSGALG00000027830	1.82471028189665	6.0003561802357	0.00423888011421807	0.0772050285016165
HNRNPA0	ENSGALG00000006160	0.457107391281361	9.07684490848019	0.00424203453305585	0.0772050285016165
ENSGALG00000006584	ENSGALG00000006584	-1.59905074858445	2.86180117675296	0.00426714479293294	0.077579503844311
ENSGALG00000023953	ENSGALG00000023953	-1.12678027626725	3.84163145557611	0.00429232771691462	0.07795450380146
GPR142	ENSGALG00000022536	1.6233910826191	1.09426221592051	0.00430236480942856	0.078053931240407
ADGRD1	ENSGALG00000002557	-3.44924259798803	-4.05612411442085	0.00430714818567444	0.0780552560512318
SLIT3	ENSGALG00000001916	-1.38940974180387	5.03241398006232	0.0043115628342538	0.0780552560512318
PCMTD1	ENSGALG00000015250	0.838766465538727	4.23639603691392	0.00432173002138745	0.0781566143825544
NISCH	ENSGALG00000001494	-0.554267768140274	6.0500318162177	0.00433192736323293	0.0782583034109704
RASSF2	ENSGALG00000000206	0.745513854238808	6.99899805269325	0.00434488049412064	0.0784095100141519
ENSGALG00000021087	ENSGALG00000021087	-1.05993270813392	1.26968803321041	0.00436342240270549	0.078661149067951
TMEM65	ENSGALG00000016339	-0.976119794849078	3.05758801027826	0.00441856471982267	0.0795713739228698
BAIAP2L1	ENSGALG00000003548	-1.91198742752036	-2.0204160698379	0.00443258632969617	0.0797399441939454
EN2	ENSGALG00000023430	7.96759790131789	-0.439990368208782	0.00447746204119493	0.0804626266814736
DOK2	ENSGALG00000026250	-1.31336192895859	0.538762263949512	0.00448482012306244	0.0805102861126467
VPS54	ENSGALG00000008847	0.918276146200812	5.20786999083038	0.00451380955495178	0.0809457587695127
PDGFRB	ENSGALG00000021313	-1.21339650929387	3.9467469808351	0.00451910475293489	0.0809558577101677
PIK3C2B	ENSGALG00000000623	0.804675545156109	8.90176241624148	0.00454733517398723	0.0813763704566669
CGNL1	ENSGALG00000004294	-1.24134213665636	2.20325056817147	0.00455349089879106	0.0814013817100495
ENSGALG00000026721	ENSGALG00000026721	1.15664107789682	5.34793079724476	0.00456728275743127	0.0815627071128748
CLIC6	ENSGALG00000016020	-1.81703755168805	-1.86638829091274	0.00457553243901703	0.0816248268683037
FAM189A2	ENSGALG00000015110	-1.14238047618768	3.50452152440991	0.00458986165370009	0.0817430352789148
KIF26A	ENSGALG00000011581	-1.39056662009712	5.04682235463786	0.00459191163014927	0.0817430352789148
TMEM74	ENSGALG00000016100	0.960659295332192	5.21120011364654	0.00459649286522773	0.0817430352789148
GPR174	ENSGALG00000004111	-2.06016848707844	-2.64673586422773	0.00462719483364304	0.0822035817382815
DGKZ	ENSGALG00000008380	-0.929132087879529	7.05053901964807	0.00469904702183496	0.0833934610472536
YWHAG	ENSGALG00000017358	0.8801351319269	8.17195514270081	0.00471788953389527	0.0836357220064152
IRX2	ENSGALG00000003588	1.96858506011846	0.928756162480202	0.0047224753015079	0.0836357220064152
NUAK2	ENSGALG00000000680	1.44402643258228	3.37591513530702	0.00475663533129528	0.0841178904430749
RAPSN	ENSGALG00000008100	1.42986210728965	2.44354188984584	0.00475953460070707	0.0841178904430749
LHCGR	ENSGALG00000009095	1.79665398490327	0.21948131905979	0.00478145892365648	0.0844181622971259
BACH2	ENSGALG00000015605	-0.544486140186907	5.81725948523858	0.00479810694760882	0.0846247563501976
CPA6	ENSGALG00000015558	-2.75048379943652	-1.27848997502452	0.0048476546069369	0.085410581890295
BTBD10	ENSGALG00000005369	0.920408061197444	4.56863089576623	0.0048749915178514	0.0858038630528824
TRAF3IP1	ENSGALG00000004236	0.650183114718131	6.4208424725825	0.00488113815595405	0.085823752900372
FAM83G	ENSGALG00000005087	-1.59802899979362	-0.63058716222455	0.00491933217255335	0.0864065039096948
SHC2	ENSGALG00000001289	0.75797896619819	8.88871520946256	0.00492764232733593	0.0864636973703211
MBL2	ENSGALG00000002507	2.22027059644689	1.04498658965354	0.00494584216307208	0.0866180452648584
LYPD1	ENSGALG00000012176	-1.95402298792835	-1.67180628106056	0.00494656477810186	0.0866180452648584
ITGA4	ENSGALG00000008978	-1.1664964004501	2.05259682000582	0.00495524861326834	0.0866534690305256
CSMD2	ENSGALG00000002602	-0.770745393866136	5.53504819661526	0.00495871792032292	0.0866534690305256
EBF2	ENSGALG00000000242	0.861424950786782	6.98348800241862	0.00497583502347766	0.0868638628384242
ILVBL	ENSGALG00000027150	1.17128734827184	5.64967554239257	0.00499126332614165	0.0870443761301033
C2H3ORF39	ENSGALG00000011518	0.88747348574594	5.83452078279475	0.00500156626154274	0.0870614758472863
CAMK2A	ENSGALG00000005621	1.5551721649511	3.05440429677805	0.00500242171837049	0.0870614758472863
MMP28	ENSGALG00000002081	1.29795767419867	4.38035476578355	0.00503234721218441	0.0874754069388075
ENSGALG00000015523	ENSGALG00000015523	1.22408243011554	2.95246610079265	0.00503643183509033	0.0874754069388075
SLC12A2	ENSGALG00000014690	1.45137497375597	6.67121042922389	0.00505255444034056	0.0876664314050166
ENSGALG00000003645	ENSGALG00000003645	-0.696374604731197	6.80656743526944	0.00507476554610741	0.0879119920619171
TPST2	ENSGALG00000005626	1.20653551863162	3.62947082202135	0.00507698434400129	0.0879119920619171
HIGD1A	ENSGALG00000019702	-0.816141221660967	5.8953640734463	0.00508874720429102	0.0879606421351818
ENSGALG00000008856	ENSGALG00000008856	-1.32241979168531	2.95657798425749	0.00509007690634966	0.0879606421351818
TMEM138	ENSGALG00000025756	0.788753913856082	4.48219828306232	0.00515043501433641	0.0889138670285241
DNM1	ENSGALG00000004852	-0.842157858298346	5.15914019150904	0.00517405504163078	0.0892315863429631
TMEM216	ENSGALG00000022369	0.916573339949738	3.04225957868773	0.00518166126896477	0.0892727703821242
Enpp2	ENSGALG00000016428	1.45467398037264	3.21064427589341	0.0052000626888953	0.0894996705046486
WFIKKN1	ENSGALG00000000044	-1.37096301393515	0.505733940919982	0.00521960676362471	0.089745761318685
CCDC173	ENSGALG00000009824	1.42768477897672	2.00845368656089	0.00523662047508638	0.0899478946664436
ADGRG2	ENSGALG00000016511	2.05630416830277	2.01987747282667	0.00526260792898521	0.0903036072708916
RHBDF2	ENSGALG00000001943	0.928903273081169	4.77613445446939	0.00527171983587543	0.0903693215953476
NUP210	ENSGALG00000005078	-0.687862382553152	3.96169237048348	0.00531842370896278	0.0910786714844196
ENSGALG00000025929	ENSGALG00000025929	-2.26850496561684	-2.59972856841181	0.00533017071803293	0.0911885606441073
RGS16	ENSGALG00000027550	-1.60559978467034	1.00297618715078	0.00534589464301766	0.0913661993533928
ARVCF	ENSGALG00000002040	-0.650946898445161	6.19942272666059	0.00535316871654386	0.0913992119786751
FGD5	ENSGALG00000008546	-1.22615275929256	3.34016032330826	0.00539974967111549	0.0921026095448094
OLFML1	ENSGALG00000027184	-2.62309953804611	-2.81643240414702	0.00542107479918259	0.0923031106768929
EMILIN2	ENSGALG00000014815	-1.97406835237234	0.842606692658576	0.00542229519700008	0.0923031106768929
PDGFD	ENSGALG00000017179	-2.13518892218303	0.433905126308418	0.00545207912298569	0.0927178624612715
MADH2	ENSGALG00000014697	0.767493302916033	6.68326612740746	0.00547311788249814	0.0929832182063338
SPI1	ENSGALG00000008127	-2.72660631233998	-3.43604745905856	0.00553161999433743	0.0938838837927824
SLC6A7	ENSGALG00000005672	-2.61357447453262	-1.73682933101138	0.00558261831732111	0.0946555343634584
ABLIM1	ENSGALG00000009048	-0.784771480679753	3.46889096454099	0.00560139762404441	0.0948280237917669
SIVA1	ENSGALG00000011619	0.802714451598167	4.14209156338473	0.00560835100506572	0.0948280237917669
S100A11	ENSGALG00000009163	-1.31473832269187	3.04875661189371	0.00561320678262665	0.0948280237917669
RIPPLY2	ENSGALG00000015845	8.0556113471677	-0.697259264728373	0.00561496306412555	0.0948280237917669
TACR3	ENSGALG00000010596	-1.8014840022831	-1.10355726793109	0.00565950598045411	0.0954860239779181
PHF21B	ENSGALG00000014218	0.959879949736167	4.29924061960816	0.00566630776132889	0.0955065942668125
PIH1D2	ENSGALG00000007885	1.11281363522593	2.0767534068711	0.00568680869970612	0.0957577984592247
ENSGALG00000027002	ENSGALG00000027002	2.23704119380035	2.85088402697348	0.00569339734251321	0.0957744756496715
ENSGALG00000013469	ENSGALG00000013469	0.664375768130912	6.1192825966883	0.00570534294138924	0.0958811464059795
KIAA1755	ENSGALG00000023590	-1.06997484916571	0.828930299029096	0.00573708397145782	0.096319953467812
FERMT2	ENSGALG00000012425	-0.602753411648198	6.61156221641623	0.00574667988494757	0.0963241251811469
TRPS1	ENSGALG00000016123	-1.12171332673624	1.80280410214484	0.00574859316167588	0.0963241251811469
FZD7	ENSGALG00000023536	-0.882468981545392	5.91125101933415	0.00577754650010568	0.0967145455223171
FAM81A	ENSGALG00000004103	2.32373666860505	0.394521033213668	0.00579786840003344	0.0968787929045311
HCN2	ENSGALG00000001342	0.865834236014553	5.82389722976601	0.00579868388673368	0.0968787929045311
OSCP1	ENSGALG00000002123	1.26145896682872	3.1846847551349	0.00580802882467367	0.0969402508609924
ENSGALG00000026584	ENSGALG00000026584	-1.76349953941713	-0.581019340086914	0.00582869316926347	0.0971903340543465
NEUROD2	ENSGALG00000028276	1.68990434220297	2.72385340300094	0.00588549895708937	0.0979915565112849
MKP3	ENSGALG00000011207	-1.02787622453076	5.11493225618959	0.00589346754422523	0.0979915565112849
CCM2L	ENSGALG00000006479	1.21107407404897	2.55586856588694	0.00589392749883751	0.0979915565112849
ENSGALG00000010288	ENSGALG00000010288	-2.21160662843317	-3.14182765548089	0.00591926553217897	0.0983172764315707
FKHR	ENSGALG00000017034	-1.73345236150009	-2.22782583596039	0.00593218510622255	0.098389323334
CCNG2	ENSGALG00000010347	0.65655829678709	7.27070258278535	0.00593510531217489	0.098389323334
REPS2	ENSGALG00000016545	-1.14341447977994	3.40003882140064	0.00595202721280507	0.0985743287092634
SYT17	ENSGALG00000006845	-1.44147843504652	1.32183555820982	0.0060031897098393	0.0993255024718866
COL16A1	ENSGALG00000026836	-1.49374764246217	3.88728630879514	0.00602347533567252	0.0995648464180537
EGFLAM	ENSGALG00000003726	0.973368208956454	7.40877693111177	0.00606602359844515	0.100076950432679
KCNS1	ENSGALG00000004074	-1.09704354362858	2.87840268225634	0.00607059204794965	0.100076950432679
THADA	ENSGALG00000009932	-0.685722626965594	4.29628393880177	0.00607200576041153	0.100076950432679
hairy1	ENSGALG00000002055	-1.17337549832087	4.05557604382318	0.00608812902363384	0.100246112931981
PRKAA2	ENSGALG00000010826	-0.939543987821728	1.81641118446708	0.00615128655097788	0.101188663763586
CFTR	ENSGALG00000009324	2.66601071298198	0.603099052432258	0.00621134156101315	0.102078416355248
PTPRU	ENSGALG00000001443	-1.15842017130856	7.75441211271606	0.00624643459398485	0.102556624792604
TRIM9	ENSGALG00000012367	0.755017295604122	7.19702933124982	0.00627566995085757	0.102937834630174
PFKP	ENSGALG00000006939	-0.536808127967374	6.30264046021471	0.00630969436343569	0.103314861086772
KLF5	ENSGALG00000016927	1.24842199074873	3.28414400637323	0.00631640533303753	0.103314861086772
ENSGALG00000020899	ENSGALG00000020899	-1.77544822601418	-0.744554399631483	0.00631677254481898	0.103314861086772
Drg11	ENSGALG00000026017	2.09620859347774	7.23379478924322	0.00633642051764794	0.103523349770393
FILIP1	ENSGALG00000015903	-1.33038685235575	2.77519759441145	0.00634162208086109	0.103523349770393
ENSGALG00000012055	ENSGALG00000012055	-1.21553204056573	1.12033000491097	0.0063594819932444	0.103715937026144
C1orf21	ENSGALG00000020922	0.708164290920998	5.9390797233425	0.00637272916776191	0.103833000573401
APCDD1	ENSGALG00000000894	-1.19941199787275	1.49854142136514	0.00638912860399026	0.104001153336884
JPH3	ENSGALG00000005791	-0.647508532764002	7.6338654891079	0.00640476787481424	0.104066413836021
AK1	ENSGALG00000029150	0.623049806475533	6.45791990721096	0.00640530358717148	0.104066413836021
WDR91	ENSGALG00000011724	0.552890798627925	6.89328764014722	0.0064448307915542	0.104585205844709
ENSGALG00000016677	ENSGALG00000016677	-5.42735991207484	-5.11193679301053	0.00644946178198318	0.104585205844709
NKX1-2	ENSGALG00000023406	-2.94336824272657	-3.98692529308076	0.00646846081736341	0.104793965590391
ZNF608	ENSGALG00000005016	-0.605007369951519	6.18407588169586	0.0065329200561524	0.105738123292957
BAHCC1	ENSGALG00000026930	0.711763041832099	9.80353118989271	0.00654553385299236	0.105747071647639
ADGRB3	ENSGALG00000016176	1.34525675512916	3.34232103975564	0.00655187355238075	0.105747071647639
ITSN2	ENSGALG00000016504	0.871147626625302	5.26171710692217	0.00655201636348474	0.105747071647639
SCARA3	ENSGALG00000026651	-1.1090356533171	2.65850137171797	0.00656065924755037	0.105786765699427
NOX4	ENSGALG00000017235	-1.21235552442657	1.15832554253646	0.00657034510077919	0.105843186425735
ENSGALG00000011926	ENSGALG00000011926	-2.14385830218562	-1.91311549116396	0.00658008993020282	0.105900450165484
GALNT14	ENSGALG00000009078	2.02060559900053	2.80001769474707	0.00661607071378425	0.106290893920456
EPT1	ENSGALG00000016560	0.568518934376401	8.40901578381875	0.00661677589579645	0.106290893920456
CNGB3	ENSGALG00000015886	-2.52340255826451	-1.05036256522232	0.00664833195088918	0.106614349088195
HEYL	ENSGALG00000021593	-1.21593826582524	1.25843783890957	0.00664946951560265	0.106614349088195
PIK3R5	ENSGALG00000021573	-1.15239222768631	1.9173285605413	0.00665560701579332	0.106614349088195
RSRC1	ENSGALG00000009669	0.599966955873559	5.80717200950182	0.00668734576462309	0.107022555043192
ABCG5	ENSGALG00000009955	-1.47811501199869	-1.26904845579355	0.00669885484704411	0.107106550208627
KCND2	ENSGALG00000009066	-1.66014627415924	0.989770486377927	0.00670758876476785	0.107126476928364
HOXB2	ENSGALG00000025774	-2.40591646310799	4.50193200852469	0.00671581248998494	0.107126476928364
CACNA1E	ENSGALG00000003833	0.864451129316533	9.03927698051646	0.00672179787309965	0.107126476928364
DOK7	ENSGALG00000015615	-1.84413305953118	-2.61217515357057	0.00672557953214293	0.107126476928364
PTGFRN	ENSGALG00000015464	1.0135370032478	7.71392492774113	0.00673141002443248	0.107126476928364
SYN3	ENSGALG00000012566	-0.914272892290342	2.5054759351033	0.00675269977900779	0.107364598795848
RPS6KL1	ENSGALG00000010294	-1.13750727352776	6.20096438854006	0.00675892406494787	0.107364598795848
Smad7a	ENSGALG00000018639	-0.933943112668976	2.26237155182206	0.00677508628824565	0.107394445851808
ARHGEF17	ENSGALG00000017326	-0.613070109416264	6.23153047154661	0.00677805137216436	0.107394445851808
SPECC1	ENSGALG00000004400	-0.883740339819467	3.38680408495844	0.0067796353472032	0.107394445851808
ENSGALG00000007028	ENSGALG00000007028	-1.17574248145179	0.402979085975604	0.006789928385757	0.107457997061546
COL23A1	ENSGALG00000006708	-1.75399972141847	1.50859314649296	0.00682621249804034	0.1076316013198
GXYLT1	ENSGALG00000009532	-0.971599024194713	3.62983137969115	0.00682832095590213	0.1076316013198
PROK2	ENSGALG00000007785	2.20397548781225	0.356018530151668	0.006829077788938	0.1076316013198
ENSGALG00000000038	ENSGALG00000000038	-3.04123384671964	-4.454858409625	0.00683045690483999	0.1076316013198
ENSGALG00000000187	ENSGALG00000000187	1.382109443327	2.41512584068917	0.00683805689545081	0.1076316013198
SDC1	ENSGALG00000016480	-0.933719946327294	4.46965380984519	0.00683864569994288	0.1076316013198
DFNB59	ENSGALG00000023439	1.82497507383407	2.67342918346777	0.00687739465405535	0.108141974027187
ETV4	ENSGALG00000001188	-1.0061219891373	5.7607859130451	0.00693122765609957	0.108852585707019
SMPDL3A	ENSGALG00000014864	-1.34193478159499	0.880385598156398	0.00693531204235742	0.108852585707019
PDGFC	ENSGALG00000009378	1.31530346110057	2.20814354828174	0.00697213898521123	0.109330296754348
ENSGALG00000029088	ENSGALG00000029088	-2.62309953804619	-2.82538463957855	0.00700209968391277	0.109699561714633
TOX3	ENSGALG00000003737	1.13322129780544	4.34061329232751	0.00704875989716912	0.11025160619582
FAK	ENSGALG00000016171	0.682964869539241	9.41581972113856	0.00705022546049959	0.11025160619582
HOXA3	ENSGALG00000011054	-2.27066758834304	-3.37412229007049	0.00707376970446395	0.110518769044721
SEMA3D	ENSGALG00000006563	-1.18546254630849	2.3797131528583	0.0070877061879778	0.110635472138617
PDLIM1	ENSGALG00000005422	-0.799598175119793	5.09371327393552	0.00716011478551743	0.111663850274049
TNFRSF1A	ENSGALG00000014890	-1.24220852672826	0.836103533558626	0.00719224165849646	0.111987910448391
RNF19B	ENSGALG00000003577	-0.799820100247352	5.0228473346719	0.00719398606399241	0.111987910448391
QSOX1	ENSGALG00000003933	-0.810307968348802	5.82553302928086	0.00722535085846503	0.112373911351472
NMUR2	ENSGALG00000004101	-2.38716627322027	-2.09795582888544	0.0072407855243458	0.112511679155775
NPHP4	ENSGALG00000000966	0.732565116828967	5.78214846635497	0.00726437629788067	0.112775816428442
SOBP	ENSGALG00000015310	0.570760839406067	7.21557008917189	0.00730907511227499	0.113353843242928
ENSGALG00000028238	ENSGALG00000028238	-0.904044380155866	5.43155731312301	0.00731486105565776	0.113353843242928
PVRL3	ENSGALG00000015367	-0.889314557513367	2.50752028038889	0.00732754992509461	0.113405423076961
cdk6	ENSGALG00000009476	-1.00564444087856	1.23143075021419	0.00733144715472986	0.113405423076961
FAM3C	ENSGALG00000008975	-0.8389261100847	4.74297348988679	0.00736176404516619	0.113771507935595
ENSGALG00000016251	ENSGALG00000016251	1.01596596217394	6.77361335713809	0.00739260427076345	0.114145012512835
TANC1	ENSGALG00000012570	-0.629050880920325	4.73485370481764	0.00744610745398877	0.114867453852876
AHCYL1	ENSGALG00000000329	0.564471399525698	6.56762094550007	0.00745826161573717	0.114951297046875
NECAB3	ENSGALG00000003065	0.893227365071689	4.25430240579438	0.00754553200174935	0.116116377643471
DRC7	ENSGALG00000001065	1.35191134768128	0.510854770786285	0.0075474288017033	0.116116377643471
NXPH2	ENSGALG00000029083	-1.35594139478394	0.984400848954023	0.00756837163042534	0.116263925551144
GNB4	ENSGALG00000008983	-0.611420682916936	5.16900968304032	0.00757616204828272	0.116263925551144
GRK6	ENSGALG00000014054	-0.853548102859733	4.1445048913277	0.00757740688505526	0.116263925551144
IKZF1	ENSGALG00000013086	3.5292026461507	-2.04060696703593	0.0075922793831887	0.116387738071319
DRD3	ENSGALG00000015117	1.31138760654132	2.67722033483547	0.00760473668783752	0.11647433773995
WNT5B	ENSGALG00000012998	-1.61133228988349	2.46678977353833	0.0076138508840511	0.116509625155945
NMI	ENSGALG00000012480	-1.00719076939743	3.4074148527913	0.00764301291523939	0.116851353846216
RP1L1	ENSGALG00000028138	-1.66965791824164	-1.18745750500252	0.00765251531237685	0.116892171396556
NCF1	ENSGALG00000001189	-0.992631824641451	1.7847656108158	0.00783792104032194	0.119617442602879
ECEL1	ENSGALG00000007875	0.881904974627041	5.48466488774796	0.00784928631317917	0.11968412677885
CNTNAP5	ENSGALG00000011577	-1.10571726203958	3.67487037983574	0.00786301980086261	0.119786770038431
FBLN2	ENSGALG00000005120	-1.53137004195024	3.47846596332667	0.00788862618558859	0.120069943757162
SYTL4	ENSGALG00000006786	-0.938547097116852	2.83227431902497	0.00790123769279633	0.120154999509653
AIFM2	ENSGALG00000004777	-1.0244696484626	0.490277108384799	0.00791517339749558	0.120260023520741
TIMP3	ENSGALG00000012568	-1.28436095257894	0.787390024650476	0.00792635006981605	0.120322978699568
FAM101A	ENSGALG00000003137	-1.59416036672502	1.1872868368154	0.00794049651571428	0.120430863821666
ENSGALG00000028332	ENSGALG00000028332	1.5036548275435	3.87450543123691	0.00795960986037565	0.120589631023452
ENSGALG00000023464	ENSGALG00000023464	-0.906077643215866	4.82056959610041	0.00796506213797641	0.120589631023452
ADRA2A	ENSGALG00000023521	-0.760501655312847	5.65414189635901	0.00798354055091164	0.120662104313965
ENTPD8	ENSGALG00000008932	-3.82706846330062	-4.68190324054721	0.0079870783569046	0.120662104313965
KCNQ5	ENSGALG00000015932	-1.25463399423204	0.354509709793774	0.00799100796047009	0.120662104313965
MPZL2	ENSGALG00000007412	-1.34755843641417	1.19613753021138	0.00800006656960273	0.120692362321661
IL5RA	ENSGALG00000008267	2.23851561163536	-0.922066741962361	0.00801306876153791	0.12078200913867
PTPN5	ENSGALG00000006368	-1.13034861333205	1.70637328321398	0.00802093083841679	0.120794088717988
SEMA3C	ENSGALG00000008455	0.936120758098968	6.26510098124571	0.00804163640269046	0.120925767601357
ENG	ENSGALG00000005060	-1.38170980715292	2.26371906457979	0.00804381128889081	0.120925767601357
SFMBT2	ENSGALG00000009279	1.53661656652677	2.18416423222072	0.00805895816376363	0.120939642218135
CDC34	ENSGALG00000024332	0.567488106158771	6.69375233727643	0.00806199853589185	0.120939642218135
USH1G	ENSGALG00000007775	2.5025697734055	0.116209038977015	0.00806594176823074	0.120939642218135
ST14	ENSGALG00000001331	-1.00065361972313	3.31640615466676	0.00808808804121775	0.121165508064057
CTSE	ENSGALG00000000786	-3.04123384672004	-4.48241027163193	0.00811666630155436	0.121413806061768
MLF1	ENSGALG00000009654	1.09772057553166	3.51053548834988	0.00811885633239789	0.121413806061768
EPHA5	ENSGALG00000011680	0.996784286174192	5.61435062895569	0.00814595506725885	0.121627356095933
ART7B	ENSGALG00000027166	-2.12322499750376	-2.90354991239552	0.00814735504360176	0.121627356095933
CACNA2D4	ENSGALG00000013007	2.38083383000093	2.70695470253942	0.00820955770877339	0.122449096147947
ZNF217	ENSGALG00000007799	0.779072336129516	5.66876596587759	0.00822007618940305	0.122490066357554
FAM188B	ENSGALG00000005188	-0.650107920387876	4.5818099236505	0.00822662416675411	0.122490066357554
CLN6	ENSGALG00000007981	0.606803127603699	5.15211805515244	0.00826717871988564	0.122986863947655
HOXA3	ENSGALG00000027925	-2.07777745016671	-0.349580841088037	0.00827766875515939	0.123035931418998
GALNS	ENSGALG00000006282	0.711844223050452	4.78710742363833	0.00830599964843984	0.123349862834643
Tulp	ENSGALG00000006370	-1.56791482966802	-1.58179560195583	0.00833779599661486	0.123628236053251
ENSGALG00000007710	ENSGALG00000007710	1.65702469679448	2.4851781223612	0.00833919712447113	0.123628236053251
RNF157	ENSGALG00000002008	0.862827461610181	5.6341676288483	0.00842374800761905	0.124773576549218
KTN1	ENSGALG00000012137	-0.598978313801573	7.16631309616086	0.00843751811745157	0.124869429025399
SCN4B	ENSGALG00000007409	-1.66395078510204	-1.9317773567219	0.00844622415209284	0.124890235777013
XK	ENSGALG00000016262	-0.869257848764818	2.84332904269818	0.00847527760184319	0.125211614172999
TIAM1	ENSGALG00000015842	-0.637186983965115	4.29834987125936	0.00849451144326644	0.125387490743229
SPNS2	ENSGALG00000001387	1.93791882410301	0.565451535943621	0.00850729749810358	0.125467970342721
FRMPD1	ENSGALG00000023036	1.19367938935638	5.52325703624164	0.00851702286580783	0.125503210325788
ENSGALG00000028533	ENSGALG00000028533	-1.1957446963476	1.77720080666625	0.00853239970476679	0.125621595653313
ENSGALG00000021525	ENSGALG00000021525	1.51183816589745	2.68632651295217	0.00856234744259551	0.125954118699849
AK7	ENSGALG00000011093	1.6682402143525	-0.339756605698621	0.00858549912001286	0.126186184660808
ENSGALG00000022570	ENSGALG00000022570	0.502033067611679	9.35628053533672	0.00862283898976978	0.126626205525306
BMP3	ENSGALG00000010898	-1.41999193661947	1.13484504461645	0.00864534458929941	0.126847817524644
NHSL1	ENSGALG00000026981	0.905122968896663	7.91302165315727	0.00867732064843202	0.127207884878642
FAM129B	ENSGALG00000023872	-1.13565074647116	2.44945353082062	0.00870264578420626	0.127469917873459
SYNPO	ENSGALG00000027330	-1.7173672394904	3.01191160048497	0.00871545092079966	0.127548275751104
CLMP	ENSGALG00000006507	-1.45348129144336	4.26463775099886	0.00873481289212508	0.127722375178185
MYL9	ENSGALG00000028567	-1.28062277490125	3.41201062181106	0.00874481842759576	0.127759482202654
CFAP45	ENSGALG00000014229	1.28545076334213	1.57614138253852	0.00876166429764391	0.127781485610573
PERP	ENSGALG00000027536	-1.39382632978902	-0.407832930002814	0.00876836630423647	0.127781485610573
FRRS1	ENSGALG00000005418	-1.27733389881395	0.279257109166548	0.00876873182761353	0.127781485610573
ENSGALG00000010336	ENSGALG00000010336	2.55743377110687	-0.435855956676425	0.00880175913015289	0.128153612935026
KLF2	ENSGALG00000003939	-1.65612403085203	-0.282294169679043	0.00882408229127189	0.128304533118323
ENSGALG00000004543	ENSGALG00000004543	-1.81432817269278	-0.763660527590108	0.008827123888255	0.128304533118323
ST6GAL1	ENSGALG00000005550	-0.885385839116621	3.34136381044158	0.0088458567616177	0.128467671882645
GCG	ENSGALG00000011104	-3.25961403470361	-4.29018428370553	0.00887021370714068	0.128712142579951
MAP3K1	ENSGALG00000014718	-0.740735330819338	3.71653907923683	0.00890658181818832	0.129130340462344
OSR1	ENSGALG00000016473	-2.58552089485438	3.21930359158856	0.00898386384023833	0.130140510227602
SCN3A	ENSGALG00000011040	3.20350598109765	4.82922669279705	0.00903152193350063	0.130720200709246
CNTF	ENSGALG00000026207	1.13084224428988	3.23067939415421	0.00906473182095663	0.131089967872296
SNCA	ENSGALG00000010379	-1.4099109120512	1.47022275150747	0.00909454992199971	0.131410101406732
ENSGALG00000023126	ENSGALG00000023126	-1.72849420986964	-2.06863146588918	0.00910329418274944	0.131425448842597
CCL19	ENSGALG00000028256	3.0610414149523	-0.797103792731078	0.00912584881602986	0.131546978495167
BPIFB3	ENSGALG00000006662	0.931438489459761	4.02005203413788	0.0091270904532244	0.131546978495167
ATP2B1	ENSGALG00000011258	-0.593410902088358	5.6335307953991	0.00914292092450694	0.131664218162007
chunk-1	ENSGALG00000013008	1.87633169618655	1.93354451246445	0.0092736569935175	0.13343458691766
IGSF9	ENSGALG00000022603	0.718187825320365	7.55136978237641	0.00929115093354034	0.133542668885588
B3GNT9	ENSGALG00000021345	-1.20174215340719	1.95283914601884	0.00929678037425385	0.133542668885588
TRIO	ENSGALG00000012979	-0.516488172105432	7.17181343846196	0.00930767426376284	0.133586989349375
NLGN3	ENSGALG00000005553	-0.679256953209263	5.6662728935367	0.00932406255494726	0.133674230801098
KCNQ2	ENSGALG00000005822	1.37281508677528	5.22552801199127	0.00932937991445587	0.133674230801098
WDR1	ENSGALG00000014957	-0.558702856068837	5.89898996217189	0.00934467074217061	0.133781277872012
VSTM4	ENSGALG00000006174	-1.16425323949548	0.280930277563315	0.00936786897406543	0.133956443045471
STRA8	ENSGALG00000011722	1.51317752255871	0.0390162481603581	0.00937256618689671	0.133956443045471
SPARC	ENSGALG00000004184	-1.07622400746036	6.71712421254086	0.00940147721658921	0.134257489333396
SERPINB2	ENSGALG00000019552	-2.34473907563926	-3.44830982683522	0.00943010403195095	0.13444737911226
MAB21L2	ENSGALG00000010071	-1.67644842417159	6.46288559768231	0.00943049187132992	0.13444737911226
Lrrn1	ENSGALG00000008279	0.792443633460221	6.82801055668213	0.00944686078645008	0.134450094895638
HPCA	ENSGALG00000003573	-1.40568238002838	0.987340698779171	0.00945047798958539	0.134450094895638
H2AFV	ENSGALG00000026713	0.468717203878433	7.62271563490939	0.00946059899441134	0.134450094895638
PRRX2	ENSGALG00000028236	-1.96720504995526	5.45768182146861	0.00946211797137875	0.134450094895638
SLC29A3	ENSGALG00000004585	0.727413287137997	4.59504142212213	0.00948632131498543	0.134554407631355
PRPSAP1	ENSGALG00000021539	0.597145795575899	6.25621828151385	0.00949334755749376	0.134554407631355
SCN5A	ENSGALG00000006112	-1.14329590733419	6.57223450492626	0.00949917664531502	0.134554407631355
SLC4A4	ENSGALG00000011604	-0.689628689399228	4.30545601829634	0.00950091912664702	0.134554407631355
PKHD1	ENSGALG00000016679	-1.65559044574675	0.601507204299675	0.00956442192463327	0.135341712395886
ITGA8	ENSGALG00000008747	-1.663680847823	3.48598589495641	0.00959093441154272	0.135562563026437
MRPS23	ENSGALG00000005559	0.682316238142835	4.77887849249951	0.00960248092823826	0.135562563026437
vimentin	ENSGALG00000008677	-0.842795497532829	8.90751940692634	0.00960380093453599	0.135562563026437
FOXC2	ENSGALG00000022940	-1.80281349402523	1.99289117834096	0.00963402857966479	0.135877131855651
THSD4	ENSGALG00000004087	-0.926996262530186	1.76454951763501	0.00966677985069006	0.136226746034271
ZC3HAV1	ENSGALG00000013911	-1.31588815496968	0.145428019857969	0.00970724922102532	0.136684460636462
IL1RAPL1	ENSGALG00000016288	-1.38388471601542	-0.905348373032223	0.00988440202913475	0.13902048679
ARL4A	ENSGALG00000027757	1.10698851687	5.61564943913126	0.00988940451387833	0.13902048679
AR	ENSGALG00000004596	-1.41990706564646	0.589237736539985	0.00990949031541994	0.139188473166013
IFT46	ENSGALG00000007438	0.698757579757465	4.46733169078498	0.00993560831298341	0.13944084250904
PTK2B	ENSGALG00000016564	-1.00737916484105	4.3511738619143	0.00994458565965713	0.139452435627389
SLIT2	ENSGALG00000014419	-0.936966890115427	6.0248887834384	0.0100097196719138	0.140250846967323
TENM1	ENSGALG00000008442	1.46164542653326	4.94511945301146	0.0100290517812744	0.140406724937841
CHD9	ENSGALG00000003719	-0.50799620965264	6.0875094460864	0.0100748468196284	0.140801277628851
NRK	ENSGALG00000008970	-1.11507443322131	1.42753298846227	0.0100753633947323	0.140801277628851
INSC	ENSGALG00000006059	-1.2849128030142	0.0813622740329151	0.0100819245438007	0.140801277628851
TOPAZ1	ENSGALG00000028090	1.67942042530435	0.158817344205371	0.0101066008487497	0.141030772692015
ADCY8	ENSGALG00000016298	1.85473684368444	2.58330677968971	0.0101723279891046	0.141832263437328
TRIM67	ENSGALG00000011157	-0.943090643128498	1.84574405110676	0.0101920259170156	0.141991188426957
TTYH2	ENSGALG00000026940	0.561520987406742	9.27935455769504	0.0102223625296024	0.142236788777116
TTC34	ENSGALG00000001081	4.02573260412513	-1.35133551901074	0.0102262830369331	0.142236788777116
F2RL2	ENSGALG00000023379	-1.97341452498868	-0.515760743187798	0.0103157919434281	0.143365205985514
CACNB4	ENSGALG00000012511	-1.07632179738822	0.228406044476857	0.0103292466884784	0.143435675605917
VCAN	ENSGALG00000015624	-0.568219623623899	7.57730763436625	0.0103651372359698	0.143817329953747
SPRY2	ENSGALG00000016906	-0.826418366979866	3.37329536646011	0.010389538875254	0.144039085152225
MSRB3	ENSGALG00000026661	-1.14914341557416	0.658907689722232	0.0104320004915785	0.144510659441235
ENSGALG00000000526	ENSGALG00000000526	1.58527577170375	0.487870209846014	0.0104412757555702	0.144522124293119
GALR	ENSGALG00000026011	1.07969835616214	2.93474767841048	0.0104946330648594	0.145143235629437
IQCD	ENSGALG00000007763	0.988893972853889	3.13969368058222	0.0105320931661626	0.14540278968755
CLVS2	ENSGALG00000014853	-0.623340068353366	5.32742010327612	0.0105419389440872	0.14540278968755
COL6A2	ENSGALG00000006126	-0.913359705944815	4.20089654199705	0.0105422405951478	0.14540278968755
COL20A1	ENSGALG00000005797	1.75468755523472	1.0184906391047	0.0105529681447537	0.14540278968755
ANTXR1	ENSGALG00000000098	-1.78912556034048	-0.0590386380888566	0.0105558957675904	0.14540278968755
STOX2	ENSGALG00000010646	-0.490427349896452	5.236124424052	0.0105927245781126	0.145792704812832
ZNF185	ENSGALG00000007488	-1.46895153571424	-1.63167239790394	0.0106219640054843	0.146077620744233
RELT	ENSGALG00000019033	0.59278502560584	5.91991914499194	0.0106464048265687	0.146189760180477
PIK3R1	ENSGALG00000014786	-1.0065086232141	1.0196481102795	0.0106508663402915	0.146189760180477
PPP1R9B	ENSGALG00000013233	0.561235342589027	6.25895161136875	0.0106557535039195	0.146189760180477
HPS6	ENSGALG00000020741	0.605363717220746	6.06403492899515	0.010669570205477	0.14625345439768
TMEM119	ENSGALG00000004893	-2.14568259874731	0.939653179900398	0.0106781558082989	0.14625345439768
ETS1	ENSGALG00000001143	-1.35066941006612	4.88247617913585	0.0106958880907013	0.14625345439768
ENSGALG00000001211	ENSGALG00000001211	-1.5788350621335	-0.871865916200304	0.0107003049024893	0.14625345439768
ENGASE	ENSGALG00000011816	0.805335413990124	4.13632387712805	0.0107031403381982	0.14625345439768
ENSGALG00000011450	ENSGALG00000011450	-2.18642173665485	-2.01595857007583	0.0107510260265575	0.146790545301154
RGS7BP	ENSGALG00000027389	0.659637783626353	5.75075334252411	0.010762250615097	0.14682662162925
ENSGALG00000013270	ENSGALG00000013270	6.49550870434342	-2.23818377433021	0.0108719482306995	0.148205012215783
EFR3B	ENSGALG00000016605	0.930892259000088	5.80812928064356	0.0108907627219841	0.148343287139892
CCAR1	ENSGALG00000004108	0.458094140010401	8.37992357983963	0.0109169365025909	0.148545891502065
LPHN2	ENSGALG00000008871	0.640687695282087	7.86694317779176	0.0109230027770398	0.148545891502065
BCL2L14	ENSGALG00000011544	-2.59064541777666	-3.54939126076067	0.0109333629348356	0.148568683946916
ENSGALG00000026110	ENSGALG00000026110	0.771320633865822	6.41229080063269	0.0110118102625287	0.149458375585892
HCN1	ENSGALG00000014875	-1.81110491851532	4.55309777716449	0.0110251039271444	0.149458375585892
AKAP12	ENSGALG00000023073	-0.714789280637852	8.8687824583837	0.011031247119452	0.149458375585892
DEPDC7	ENSGALG00000011681	-1.09711159599865	0.698638775905095	0.0110337811763492	0.149458375585892
HOXA4	ENSGALG00000011055	-2.12322499750376	-2.93707339896752	0.0110608789166901	0.149659583358176
CYP11A1	ENSGALG00000001417	1.4734301128108	1.79067290202964	0.0110802731184284	0.149659583358176
EPN3	ENSGALG00000023279	-1.14596822985467	2.90920083265815	0.0110911825120633	0.149659583358176
EMP2	ENSGALG00000027058	-0.997199672286796	2.03319459241217	0.0110916100119485	0.149659583358176
ANKH	ENSGALG00000012964	-1.01924828450191	4.03349843511638	0.0110923750115833	0.149659583358176
OLIG3	ENSGALG00000013862	2.63394081377293	1.10456880811011	0.0111267146103044	0.149954549480873
MAOB	ENSGALG00000016223	-0.711996055711212	5.18299665114302	0.0111317674678927	0.149954549480873
ADAMTS15	ENSGALG00000001407	-0.99009736055048	5.95561358468949	0.0112147409119723	0.150953412684517
LBH	ENSGALG00000009052	-0.770267781234376	4.65745448713796	0.0112247563739616	0.150969443432182
RPS20	ENSGALG00000014432	0.493840377189392	8.14749152056047	0.0112485670678106	0.151135348598284
ARHGEF9	ENSGALG00000007608	1.25567723716795	2.93749441634744	0.0112547600019999	0.151135348598284
RUNX1	ENSGALG00000016022	3.29876372917658	4.14963455759916	0.0113040513743185	0.151678204636738
FSHR	ENSGALG00000009100	-1.75173327011776	-2.59579450866351	0.0113363072287991	0.151991805697723
RQCD1	ENSGALG00000011402	-0.739174309645166	3.92680600250778	0.0113498274697245	0.152053914136294
LSAMP	ENSGALG00000015087	-0.607554040234002	7.36064583331562	0.0113949214783639	0.152461690236643
ENSGALG00000008107	ENSGALG00000008107	-0.710832686483643	3.45966646655794	0.0113980887194685	0.152461690236643
BHLHE23	ENSGALG00000005718	1.64486727357459	-0.421017375572419	0.0114148225341942	0.152540401738439
KCNH7	ENSGALG00000011082	0.704647293108306	7.41259367447627	0.0114244382718034	0.152540401738439
FAM110A	ENSGALG00000028508	0.607916352363154	6.35122109845534	0.0114307221784357	0.152540401738439
JSC	ENSGALG00000006346	1.52275522419608	7.82629472942875	0.0114501289491086	0.152680285316718
HMOX1	ENSGALG00000012550	-0.930945283431278	2.5386505716965	0.0114598953288932	0.152691502559739
FUT10	ENSGALG00000015399	1.14742010133791	2.3743380347491	0.0114815788117476	0.152831788534239
PDRG1	ENSGALG00000006464	0.684624934061818	4.56326745361562	0.0114882908612948	0.152831788534239
ENSGALG00000028320	ENSGALG00000028320	-0.808089788412048	1.37999604730302	0.0115095502263939	0.152995637352872
NANOS1	ENSGALG00000027980	-1.11396988506971	4.35099879568675	0.0116582650154768	0.154735929083354
TRPM1	ENSGALG00000003849	2.57974545191861	0.884853337144015	0.0116585581358688	0.154735929083354
ENSGALG00000007867	ENSGALG00000007867	-1.25838996241559	0.336948002474664	0.0116775000493548	0.154867186701055
SSFA2	ENSGALG00000008903	-0.808290693857202	2.68984105693156	0.0116973053394259	0.15500968222068
TOR1AIP2	ENSGALG00000004017	-0.934208907577132	1.73510449082475	0.0117283409246453	0.155196158649665
DD1	ENSGALG00000006519	-0.735800832006962	5.47400974048047	0.0117295202907422	0.155196158649665
GAP43	ENSGALG00000015089	-0.661778899877194	9.27543385785964	0.0117470340906158	0.155307773742083
MFSD6	ENSGALG00000002280	-0.565349962193732	4.76391832774852	0.0117675361728115	0.155417391583385
AFAP1L1	ENSGALG00000002704	-1.03540326995067	4.67858322662725	0.011773494241996	0.155417391583385
ASAH1	ENSGALG00000026364	-0.693407479539031	4.08288330199287	0.0118365125309238	0.156066464652215
HYDIN	ENSGALG00000002407	1.57618207914672	3.06282361621322	0.0118411605895866	0.156066464652215
ENSGALG00000025939	ENSGALG00000025939	-1.41321710945804	4.18033175735208	0.0118500314229149	0.156066464652215
HSD17B2	ENSGALG00000005467	-2.7193315684578	-3.20873667643609	0.0118813985534314	0.15618136926357
FAM19A1	ENSGALG00000027934	1.60877123972327	3.1741589213011	0.0118828815553946	0.15618136926357
TAGLN3	ENSGALG00000015379	0.50216675705879	10.3474516724996	0.0118940415961468	0.15618136926357
MSANTD1	ENSGALG00000015628	1.01787443003679	2.60328093446897	0.0118952726297891	0.15618136926357
ATRNL1	ENSGALG00000009152	1.02335618860777	5.22751927918254	0.0119378606268285	0.156517771973375
OAF	ENSGALG00000006715	0.795421055483599	5.92370025488379	0.0119472706146463	0.156517771973375
GFRA3	ENSGALG00000007620	-1.09789346258956	2.25382813966292	0.011956904715058	0.156517771973375
PELI2	ENSGALG00000012124	-0.78242226721451	4.06804837538768	0.0119574893599019	0.156517771973375
CHST8	ENSGALG00000004903	-0.788883464555842	3.61397976218207	0.0120119668934813	0.157110649551741
ABHD12B	ENSGALG00000020342	0.914703430586325	2.90268742769663	0.0120907597090107	0.157924633223438
ANO4	ENSGALG00000011614	3.21798333364796	0.0839477103980259	0.0120926624691784	0.157924633223438
LICOS	ENSGALG00000016212	-1.61146301407715	-1.89490833522922	0.0121202219263462	0.158163811377521
CO6	ENSGALG00000002118	-2.48309143270716	-2.61133723514306	0.0121764012738671	0.158699537911727
ENSGALG00000002946	ENSGALG00000002946	-1.03607032405954	0.855775228378858	0.0122004513687412	0.158699537911727
NDRG4	ENSGALG00000000874	-0.689953319560157	3.9166328138287	0.0122014894168365	0.158699537911727
SMS	ENSGALG00000016379	-0.57275702103818	5.63500560525058	0.0122061250972424	0.158699537911727
RPS6KA3	ENSGALG00000016406	0.885365018308269	5.24370884128849	0.0122076567624405	0.158699537911727
F3	ENSGALG00000005619	-1.63694817623957	-1.1369793187064	0.0122338372309532	0.158919124789026
RNF139	ENSGALG00000016338	-0.649787576508875	4.22385095712507	0.0122525555155555	0.159041517268682
GAS6	ENSGALG00000016820	-1.23958231053123	1.63960814509922	0.0122648903563454	0.159080928139771
7.	ENSGALG00000024000	-2.59064541777661	-3.72594139558693	0.0123200961872291	0.159675913311452
TRIL	ENSGALG00000011145	-0.821147034777158	3.578906028929	0.0123393125136576	0.159692410827179
TMC5	ENSGALG00000006911	-1.92474402814166	-3.18375742038369	0.0123400378252005	0.159692410827179
PRUNE2	ENSGALG00000015167	2.03857527053743	2.29680031796513	0.0123649624213953	0.159894011417408
Edar	ENSGALG00000016809	-2.40118631948169	-2.9049446809461	0.0123922199060536	0.160125451777013
BRINP1	ENSGALG00000006997	0.706143350755333	7.76321355473902	0.0124276996202407	0.160462705738172
LIMA1	ENSGALG00000006169	-0.968729522788138	4.12310840160545	0.012460431614292	0.160764000043218
CDH22	ENSGALG00000007211	0.861166314671491	5.25226164682223	0.0125139065578868	0.161121522787077
FOXN2	ENSGALG00000008942	-0.727660053458914	4.58865708935349	0.0125186134788633	0.161121522787077
ENSGALG00000014793	ENSGALG00000014793	-1.55424103126966	0.437983491608665	0.0125210645113832	0.161121522787077
myosin	ENSGALG00000015358	-0.953493321405016	0.802476570526476	0.0125258139646254	0.161121522787077
DPCD	ENSGALG00000007731	0.680215690843741	4.48486409067724	0.0125403628423746	0.1611874737095
SHISA5	ENSGALG00000004661	-0.583244379463081	6.99892511276934	0.0125685366730917	0.161428322374814
B4GALNT3	ENSGALG00000012988	-0.987247509006583	1.75423670877567	0.0125966816825229	0.161668439778396
PLEKHA8	ENSGALG00000011185	-0.651343199885471	4.55246776094291	0.0126925939758427	0.162665375401663
INPP5J	ENSGALG00000023266	-0.9330248334778	3.61648503943628	0.0126940084435544	0.162665375401663
ENSGALG00000026540	ENSGALG00000026540	-0.739643563447469	4.19446513900751	0.0127028841206817	0.162665375401663
CASZ1	ENSGALG00000002888	-0.653570666609028	5.98175776242368	0.0127488043541099	0.163033126862642
MORN5	ENSGALG00000001352	-1.70702114263945	0.0326059068187914	0.0127506618974874	0.163033126862642
CHN2	ENSGALG00000011164	1.49095941540205	2.2488261689741	0.0127921115361092	0.16344095904388
FZD10	ENSGALG00000002652	2.20804418188053	1.41946318503756	0.0128119390533969	0.163572129347399
MICAL3	ENSGALG00000013042	-0.514303937671432	5.67645213011172	0.0128671328728533	0.163985723343692
BASP1	ENSGALG00000012952	0.511264193026388	10.3969198143811	0.012868389648003	0.163985723343692
ARID4A	ENSGALG00000012037	0.539729193652175	6.41274270585026	0.0128740337197594	0.163985723343692
SNRK	ENSGALG00000011517	1.23421726522504	6.75659579784033	0.0128875662414009	0.163985723343692
DMXL2	ENSGALG00000004805	-0.477175615450963	5.8604120399187	0.0128922608076494	0.163985723343692
KCTD12	ENSGALG00000009628	1.21627569069469	2.26679219587161	0.0129520542993057	0.16462388183694
SNRPE	ENSGALG00000000137	0.469005220731208	7.08554786991763	0.0130476715649195	0.165557080273567
NAALAD2	ENSGALG00000019054	-1.6110766556367	-0.39176239801589	0.0130566956008103	0.165557080273567
RAB38	ENSGALG00000028018	-1.49298710364768	-1.16212722877867	0.0130609054061505	0.165557080273567
SYT1	ENSGALG00000010319	-0.562606579897604	5.62841378528641	0.0130641839121648	0.165557080273567
ENSGALG00000028015	ENSGALG00000028015	-0.795014768621541	4.12695376183218	0.0130880485471348	0.165736739115012
SIPA1L1	ENSGALG00000009381	0.716943464147235	6.88773634803919	0.0131270339008117	0.166107467437194
TFAP2C	ENSGALG00000007690	-1.30362041187495	1.5920951573845	0.0131436567432325	0.166194885116942
AKAP6	ENSGALG00000009995	-0.521995683789683	6.07489818682717	0.0132102594166504	0.166828277104572
CA2	ENSGALG00000015862	-1.20047251575769	1.96114208300758	0.0132262649685981	0.166828277104572
GPC4	ENSGALG00000006080	-0.511365849807866	6.86086156923893	0.0132302066524182	0.166828277104572
CNKSR2	ENSGALG00000016391	-0.696501265451657	3.2387113698125	0.0132327549702422	0.166828277104572
ENSGALG00000006003	ENSGALG00000006003	-0.925590608390938	1.44731312105993	0.0132515416636218	0.166942102195317
ENSGALG00000019164	ENSGALG00000019164	1.88984013304838	-0.465620519490414	0.0133019023421403	0.167381939685498
ENSGALG00000021395	ENSGALG00000021395	1.32871649044579	0.749198366751677	0.0133060227947322	0.167381939685498
KIAA0319	ENSGALG00000012660	-0.973303632706357	3.36433094058957	0.0133542937456668	0.167794277522202
ARL2BP	ENSGALG00000025933	0.741300308289037	5.3898889660048	0.0133584174646504	0.167794277522202
DHCR24	ENSGALG00000010798	-0.628472002614101	7.23241277993115	0.0133825849824953	0.1679745149527
ALS2	ENSGALG00000008415	-0.601536154200231	5.63712236285392	0.0134373354440025	0.168465290906086
ENSGALG00000023025	ENSGALG00000023025	0.833410044759279	4.61498267516587	0.0134413795935707	0.168465290906086
CIB2	ENSGALG00000026674	-0.989913586290184	3.98465042877913	0.0134831208908262	0.168864738067536
MCF2L	ENSGALG00000016834	-0.621551308905258	4.50939121054397	0.0135420872940394	0.169361526456094
PIM1	ENSGALG00000000742	-0.727259492423454	5.10222241649888	0.0135425864035502	0.169361526456094
ENSGALG00000027412	ENSGALG00000027412	-1.29552498372909	3.53793888679844	0.0135562279327166	0.169408288877221
GPX3	ENSGALG00000004521	-0.881967776792424	5.4534990967232	0.0136073915627163	0.169879923712363
ANGPTL7	ENSGALG00000003179	-1.43032317125102	-0.711511033688149	0.0136138283498743	0.169879923712363
NMNAT2	ENSGALG00000004642	0.700279033150156	6.73159071169417	0.0136343354971265	0.169964082875556
ENSGALG00000003911	ENSGALG00000003911	-1.60881807896659	-1.79838861257102	0.0136404422368563	0.169964082875556
CYR61	ENSGALG00000008661	-1.82491386790227	2.97246812694282	0.0136687306353001	0.170192608230505
CTNND2	ENSGALG00000013001	0.734454703084286	7.16619531852678	0.0136817669022605	0.170231031391907
ABR	ENSGALG00000004364	0.474605024891126	8.32338112886781	0.0137017306388655	0.170355528902407
ABCC4	ENSGALG00000016896	-0.838791352933738	1.40751837747295	0.0137745948089344	0.171137086413399
FKBP10	ENSGALG00000025764	-0.73189602481868	5.02562497647834	0.0138202454159267	0.171299362674213
SLC12A5	ENSGALG00000006930	1.19580768422733	3.76052459483259	0.0138273538987026	0.171299362674213
TOM1L1	ENSGALG00000003011	-1.51271778360539	2.36299494400426	0.0138393735628234	0.171299362674213
FOXO3	ENSGALG00000015297	-0.567210597601569	4.21740876413535	0.0138436133756008	0.171299362674213
TRHDE	ENSGALG00000010200	-1.23013143940658	1.64633995939718	0.0138470394824844	0.171299362674213
LRRC8D	ENSGALG00000020805	-0.775579500790436	3.4298043651371	0.0138496340757553	0.171299362674213
ENSGALG00000016471	ENSGALG00000016471	-1.7583000112184	1.05420271323957	0.013857745963357	0.171299362674213
CRISPLD2	ENSGALG00000005692	-0.893656933758983	2.00013082189682	0.0138908058389944	0.171584047865355
ANPEP	ENSGALG00000027501	-1.75403667439956	3.24830330421197	0.0139149638929431	0.171758443203803
ACTG1	ENSGALG00000028749	0.44090427706617	12.7306722300363	0.0139622370028788	0.172144533456762
RGS19	ENSGALG00000021079	0.986197404396886	2.28257409443336	0.0139663673391388	0.172144533456762
ASAP1	ENSGALG00000016302	0.83957076856999	6.53349336122496	0.0139865552232838	0.172269248927242
TTC12	ENSGALG00000007833	0.990411597007109	2.9771750602575	0.0140737404415171	0.173146425214939
MTCL1	ENSGALG00000013357	-0.503842897004999	7.67036716986545	0.0140780148161083	0.173146425214939
BTBD3	ENSGALG00000009028	-0.726076386940427	3.19708241808427	0.0141090803832119	0.173253607883104
PRDM14	ENSGALG00000022809	3.69233614002131	0.546021865214295	0.0141115401488402	0.173253607883104
TMEM117	ENSGALG00000009596	-1.31416698429755	0.227421289811545	0.0141171106727289	0.173253607883104
ITGA2B	ENSGALG00000028633	-1.59510307789165	-0.539041558750569	0.0141412335976842	0.173316808365098
PCSK5	ENSGALG00000015164	-1.63910611246571	0.955111455045869	0.0141425218890388	0.173316808365098
GIP	ENSGALG00000001299	1.98673949056188	-0.591045181684993	0.0141675949644836	0.173499795742581
LRRC8B	ENSGALG00000006167	-0.655135986255079	4.84277228846096	0.0141904297063093	0.173655129767911
IL1R1	ENSGALG00000016783	1.2368250341119	0.60846256150736	0.0142532094313027	0.174298718335044
SPOCK2	ENSGALG00000027450	0.852277153945883	7.31340108425635	0.0142974848985889	0.174715265460756
LYN	ENSGALG00000018967	-1.42621364947093	1.2388531658778	0.0143087801867857	0.174728487819793
KNOP1	ENSGALG00000002042	0.497633900300869	7.13946617367316	0.0143617086690497	0.175248334914188
COL11A1	ENSGALG00000005180	-0.776016492688539	4.17839940418712	0.0143820494065817	0.175248334914188
OPCML	ENSGALG00000001442	-0.852538028643595	5.21276939575798	0.0143820821966051	0.175248334914188
ADRA1D	ENSGALG00000015974	-1.67269959762081	-0.710023224025915	0.0144189364467463	0.175489231231781
THSD7A	ENSGALG00000010718	-0.549700616325141	7.02377837087587	0.0144315717250558	0.175489231231781
EXOC2	ENSGALG00000012837	-0.577662791127532	5.61879570593824	0.0144326249908298	0.175489231231781
ENSGALG00000028410	ENSGALG00000028410	-1.30947031508628	1.57711682338655	0.0144918455215335	0.176078218441981
SOCS2	ENSGALG00000011295	-1.92626544472305	2.77657233751761	0.0145033065317609	0.176078218441981
STK32C	ENSGALG00000020615	1.16192120992378	3.65228734419514	0.0145119410803831	0.176078218441981
CYP26C1	ENSGALG00000023751	1.57070411743763	1.63515374908875	0.0145605609287989	0.176542931516578
ADGRA1	ENSGALG00000007045	-1.64745724018859	-0.656413913347316	0.0145881870334653	0.176676257654332
ENSGALG00000022857	ENSGALG00000022857	-0.93671285890149	0.864572241521431	0.0145922113669378	0.176676257654332
NTRK2	ENSGALG00000012594	2.18433740045955	2.43469479088717	0.0146195750709666	0.176882383531893
FAM198A	ENSGALG00000011521	1.84405576295697	1.61590489867861	0.0146456975313498	0.17697453980697
IGFBP4	ENSGALG00000028931	-1.27598714555137	2.78196354828459	0.0146478810127817	0.17697453980697
GRAMD4	ENSGALG00000013182	-0.447775942432953	6.28931160891402	0.0147411966515901	0.177896148393194
DDHD1	ENSGALG00000012426	-0.56589061153571	4.43842503785038	0.0147449578221621	0.177896148393194
ENSGALG00000028402	ENSGALG00000028402	-1.95731148069179	4.46690468007673	0.014771556552879	0.178091465473329
PYGB	ENSGALG00000008508	-0.599441290565824	4.80244016338666	0.0148219074584347	0.178450007660498
C3H6ORF154	ENSGALG00000010382	0.969547502036791	2.94132172747359	0.0148221569374309	0.178450007660498
BNC1	ENSGALG00000006041	-2.11279918512627	-2.19266766005895	0.0148893150628185	0.178823639739612
IL17C	ENSGALG00000028465	-1.74714804737445	-2.48497877894517	0.0148957071384432	0.178823639739612
FGFR2	ENSGALG00000009495	-0.925069496475124	4.58036709089126	0.014897286169328	0.178823639739612
KCTD4	ENSGALG00000016975	-1.47232183476467	-1.96291388898104	0.0149030970322065	0.178823639739612
MRPL44	ENSGALG00000003067	0.55687923877143	6.50530370655788	0.0149054541891914	0.178823639739612
BMP5	ENSGALG00000016293	-1.54680566423342	1.08398990939541	0.0149508626434626	0.17924271766248
ENSGALG00000011911	ENSGALG00000011911	0.659391487350844	4.31592150822793	0.0149915272726282	0.179604375756389
NPTX1	ENSGALG00000017418	1.11240876400212	3.8131157477749	0.0150445328583711	0.180028681909984
P37NB	ENSGALG00000008298	-1.63234409001072	2.57132581294934	0.0150540995271793	0.180028681909984
C10orf76	ENSGALG00000007658	0.530239654861129	6.33383496329763	0.0150585131992744	0.180028681909984
NPM3	ENSGALG00000007704	-0.742355160314533	5.28267992281576	0.0150848914563155	0.180218102677825
TPH1	ENSGALG00000006236	-1.9677686976646	-2.83178015700853	0.0151175460780093	0.180312706986936
CKMT1A	ENSGALG00000008352	-1.31819681740537	2.88910830571541	0.0151199866518563	0.180312706986936
ENSGALG00000004393	ENSGALG00000004393	-1.71595197230919	1.17340721007418	0.0151244291867111	0.180312706986936
CLDN14	ENSGALG00000016043	6.4529244277257	-2.35246187765679	0.0151588210777253	0.180596873953847
LYVE1	ENSGALG00000005643	-2.12894166078074	-1.30323670873046	0.0151837633367477	0.180768144164982
PROS1	ENSGALG00000015409	-0.67298762680687	4.47446845871573	0.0151956282251387	0.180783593654849
PRSS23	ENSGALG00000017244	-1.11216246395696	2.30681001391077	0.0152224606069621	0.180976967382841
ENSGALG00000028858	ENSGALG00000028858	-1.59176635500106	-2.18433820378446	0.0152378429138283	0.181034039284566
CREB5	ENSGALG00000011137	1.12284689359194	3.1597890590312	0.0152887982449617	0.181464467441531
COL4A1	ENSGALG00000016841	-1.22533441272225	3.88127673966979	0.0152952865355791	0.181464467441531
DENND2A	ENSGALG00000012857	-0.535844688515537	5.27702524111218	0.015404586112434	0.182634552468136
cdermo-1	ENSGALG00000004274	-2.32987350937404	1.72624913443592	0.015434244852982	0.1828594604881
RPS23	ENSGALG00000015617	0.390048732575373	9.08893033411925	0.0155022588895955	0.183538162687336
GPR183	ENSGALG00000016881	-0.923281596813947	0.73930799511384	0.0155244647073958	0.183673957271181
SHE	ENSGALG00000026842	-1.63981767093727	1.56769513307828	0.0155606657464303	0.183975030815431
ENSGALG00000027722	ENSGALG00000027722	0.799880971529586	3.53036329095456	0.0155878525566716	0.18416918614609
RAB37	ENSGALG00000027789	-1.64009475977178	1.89623128874676	0.0156680032581661	0.184988405618155
CAPRIN2	ENSGALG00000012947	-0.553500207328909	4.93833756527852	0.0156905398108238	0.18508695640865
OLIG3	ENSGALG00000027381	0.871522782766835	4.88536747996438	0.0156979877103666	0.18508695640865
PPFIBP2	ENSGALG00000005294	-1.58522876716846	1.65456873187333	0.015708976725638	0.185088962687476
TXNDC15	ENSGALG00000021181	0.931749026139364	3.08545486352872	0.0157399975806439	0.185326826297079
CPXM1	ENSGALG00000025874	-1.13214714062285	1.92855209971446	0.0158170803185444	0.186067154900241
C1H21ORF91	ENSGALG00000028290	0.707135004641408	4.01493857909381	0.0158246265127339	0.186067154900241
C4orf19	ENSGALG00000027885	-1.85794898868546	-0.338901696436927	0.0159280957808077	0.18715512542449
FBLIM1	ENSGALG00000003636	-0.767176507030826	3.90242334492871	0.0159775147138223	0.187553601523424
LPP	ENSGALG00000007337	-0.608612907656298	4.37217921450319	0.0159935640714961	0.187553601523424
CTTNBP2NL	ENSGALG00000026182	0.647756649205568	7.15342351419756	0.0160094666088472	0.187553601523424
HBG1	ENSGALG00000017345	-1.33515397014361	3.37330823238993	0.0160261435751443	0.187553601523424
DNAJB13	ENSGALG00000017317	1.85299205193584	0.205624825231062	0.0160285912360799	0.187553601523424
TJAP1	ENSGALG00000010385	0.71041978722256	4.3983464842604	0.0160370701979981	0.187553601523424
NELL1	ENSGALG00000003777	-0.771802695571113	4.31497017912726	0.0160391472027671	0.187553601523424
NFASC	ENSGALG00000000644	0.590163299433818	10.1288279803529	0.0160497119844688	0.187553601523424
F2RL3	ENSGALG00000021610	-1.11903678676494	0.364577666777507	0.0160645955177139	0.187599385745427
XKR7	ENSGALG00000006467	0.620086482061872	6.76644115403781	0.0160947542326823	0.187823366584399
NR2F2	ENSGALG00000007000	-0.92703669102451	8.40186369811017	0.0161373300996738	0.188085881429838
P4HA3	ENSGALG00000017311	-1.03170100858241	2.62731755118281	0.0161542738907342	0.188085881429838
ENSGALG00000028474	ENSGALG00000028474	0.674233715040507	6.53261227373023	0.0161771486028193	0.188085881429838
ILKAP	ENSGALG00000006253	0.488393289811301	6.4846060089028	0.0161801129275389	0.188085881429838
SLC13A3	ENSGALG00000004445	-1.12795871747716	3.2973246363778	0.0161898635297636	0.188085881429838
ARHGAP18	ENSGALG00000014013	-0.774511599722764	5.6394350844631	0.0161996583761197	0.188085881429838
SLC37A2	ENSGALG00000000356	0.89919955507171	2.51602092228321	0.0162026510271617	0.188085881429838
ENSGALG00000025947	ENSGALG00000025947	-1.39432827634291	0.24636544031924	0.0162083185603134	0.188085881429838
FARP1	ENSGALG00000016886	-0.687575199677365	5.64722113063959	0.0162161956458389	0.188085881429838
GDPD4	ENSGALG00000000690	-1.09851403785718	2.59171776639049	0.0162382976644699	0.188183057078503
MAPK13	ENSGALG00000000826	-0.888737369758118	0.971221135930214	0.0162465732584141	0.188183057078503
PTGFR	ENSGALG00000008901	-1.8416540401295	0.984354484737847	0.0162578773985273	0.188186580875511
LPR	ENSGALG00000011058	-0.920324187979757	0.594029475678667	0.0162893550793742	0.188311084214103
NASP	ENSGALG00000010255	0.427183033990625	9.06475202323818	0.0162906479212574	0.188311084214103
ENSGALG00000022762	ENSGALG00000022762	2.75095594433776	-0.543114220576301	0.0163089834715463	0.188354043208175
TBC1D4	ENSGALG00000016925	-0.696650149473778	4.00816043992149	0.0163163836821671	0.188354043208175
HOMER2	ENSGALG00000006008	-1.01011727136466	3.38721443433765	0.0163275612043666	0.188355979153273
ENSGALG00000001035	ENSGALG00000001035	1.49236147462449	0.647695541618593	0.016385095653802	0.188892329141
SLC37A1	ENSGALG00000016185	-1.01481800054227	1.78149345996423	0.0165147856231034	0.190216533208607
UACA	ENSGALG00000008143	-0.521820153897486	5.14971172521588	0.0165333125140394	0.190216533208607
PARP6	ENSGALG00000001981	0.477675184227293	6.83107928902036	0.016556785081287	0.190216533208607
MAML3	ENSGALG00000009809	-0.489278125414825	6.55192592796179	0.0165611512524548	0.190216533208607
SNORD97	ENSGALG00000025672	-0.950191621163237	2.80438579924139	0.0165750164115198	0.190216533208607
FAAH	ENSGALG00000010433	-0.830109631285988	3.08165727832823	0.0165836036049248	0.190216533208607
CEP85L	ENSGALG00000014892	0.673664623514124	6.47373515246432	0.016584298994496	0.190216533208607
C7orf62	ENSGALG00000005938	-1.23315816557462	-0.493892801187644	0.0165889097233599	0.190216533208607
SERPINI1	ENSGALG00000009470	0.879978009337105	4.40470126729918	0.0166018274338111	0.190237149187971
DDX46	ENSGALG00000006404	0.475638600813031	8.07539342275549	0.0166180181996476	0.19029521777749
FAM131B	ENSGALG00000014689	-0.944682813741781	1.51086257019249	0.0166383360100208	0.190400436427716
PKP4	ENSGALG00000012561	0.541806800448939	5.74421332173265	0.0166518401065682	0.190427593945969
FSH	ENSGALG00000012140	2.79604703299856	0.0744375198320398	0.0166826270529976	0.190625696568729
VWA5B2	ENSGALG00000028294	-0.687823337618961	6.14659222132448	0.016691448062892	0.190625696568729
ENSGALG00000006944	ENSGALG00000006944	-1.22323508516666	1.65737835362632	0.0167390684699239	0.191015472667969
CXXC5	ENSGALG00000000884	0.485005826968556	6.69476019811156	0.0167479079379211	0.191015472667969
ENSGALG00000028479	ENSGALG00000028479	-0.783187759430209	2.27910356458988	0.0168367107004022	0.191900364198854
PRKG1	ENSGALG00000003805	0.659022009100427	9.81175174053307	0.0168927184929529	0.192410537934379
MBNL2	ENSGALG00000016890	-0.679237743947216	5.60708109704533	0.0169167290414151	0.192531468626452
MAP6	ENSGALG00000007441	-0.509854876374822	7.57688486673553	0.016925843395732	0.192531468626452
UCH-L1	ENSGALG00000014261	-0.84752481356866	8.18598352339864	0.0169462589291225	0.192635613129188
SERPINB1	ENSGALG00000019555	-1.53274238638885	-2.09793439934533	0.0169803242161902	0.192894679077411
PTPN13	ENSGALG00000011078	-0.561000599999245	4.62713135244668	0.0171213370370134	0.194306839648087
RPL23	ENSGALG00000001634	0.465741452917575	9.22441305728851	0.0171273506072782	0.194306839648087
SCUBE3	ENSGALG00000002675	-0.677638647825579	3.81486119494075	0.0171418057451688	0.194341956718587
MVD	ENSGALG00000007267	-0.659985268606815	6.56011421678322	0.0171614353088207	0.194435652492255
GIPC2	ENSGALG00000008902	-1.56321730032815	0.535907109510271	0.0171871724670571	0.194598376284853
ENSGALG00000016934	ENSGALG00000016934	0.987496489566539	3.21841840131007	0.0172327559895838	0.194859699158217
FADS2	ENSGALG00000007178	-0.595336041002791	6.71960414657027	0.0172360437145193	0.194859699158217
RASL11B	ENSGALG00000013948	-1.38997407189169	1.61987789290936	0.017244422756929	0.194859699158217
ACTG2	ENSGALG00000006343	-1.58892081070417	1.75245767364065	0.0173878112137579	0.196237567747736
ENSGALG00000009292	ENSGALG00000009292	1.23293230095119	2.7831291091647	0.0173893004854786	0.196237567747736
ENSGALG00000003142	ENSGALG00000003142	-2.88725676424807	-3.60436430973637	0.0174168925146326	0.196419378470887
FABP3	ENSGALG00000000620	-0.943711118733716	4.71511055719083	0.0174537818334753	0.196705730966465
ZNF488	ENSGALG00000005975	2.49653217846326	-1.18386368814103	0.0175691904970899	0.197876044123907
BMP4	ENSGALG00000012429	-1.06900648998676	2.1147147028886	0.0175888452490835	0.197967081921921
TMEM106C	ENSGALG00000013588	0.808607422141266	3.79180410192414	0.017706373450154	0.198996100378921
TMEM255B	ENSGALG00000016821	-1.20147552411883	-0.448267738293955	0.0177125017627877	0.198996100378921
ADRB3	ENSGALG00000019018	-2.21160662843317	-3.19570743666406	0.0177151660554768	0.198996100378921
FLI1	ENSGALG00000001161	-2.03106908823558	1.53595647785308	0.0177643322199708	0.199417451193741
PERM1	ENSGALG00000026875	-2.28593947645238	-1.37132004718483	0.0178248946629695	0.199966096979727
DNAJC1	ENSGALG00000007914	0.876567630997375	6.40731289756903	0.0178421417150583	0.200028414456893
AMOTL2	ENSGALG00000006483	0.643255497500124	6.3412059061116	0.017885154391523	0.200379319797103
COL4A2	ENSGALG00000016843	-1.0697356479182	3.49204267245889	0.0179367361529721	0.200825708183931
MTUS2	ENSGALG00000017086	1.28415824866189	4.86002971668656	0.0180107714137015	0.201324691525784
SCN10A	ENSGALG00000006072	2.69394424484541	1.08726060908189	0.0180158398046412	0.201324691525784
LZTS1	ENSGALG00000001727	0.875244557723349	6.87677911899956	0.0180166064254136	0.201324691525784
MAP7D3	ENSGALG00000006256	0.536746984653019	7.0736160353329	0.0180456193238175	0.201517268532552
ARSJ	ENSGALG00000012019	-1.2730190709949	0.302413764637657	0.0180826464195265	0.201799031275447
RNF219	ENSGALG00000016911	0.60557936993858	5.71234780619249	0.0181419477483879	0.202328840990495
FARP2	ENSGALG00000005788	-0.670674509061617	3.05588370283025	0.0182054956688972	0.202825142402576
ENSGALG00000027694	ENSGALG00000027694	-2.2984403047822	1.02590385346145	0.0182101600847765	0.202825142402576
DSP	ENSGALG00000012790	-0.857254196626532	3.0743853411231	0.0182260528666671	0.202848551494654
TMEM199	ENSGALG00000023757	0.612044802376038	4.79663561231726	0.0182442119781792	0.202848551494654
ACOT7	ENSGALG00000000652	0.586669134136447	6.3223435427335	0.018247832636794	0.202848551494654
TRIM47	ENSGALG00000028301	-1.15915525484385	3.20246801254801	0.0182758859350485	0.202923186827817
ACP2	ENSGALG00000008211	0.739015181582975	5.39554269989223	0.0182824095041334	0.202923186827817
ATP11C	ENSGALG00000006623	-0.492937032372576	6.45670382904098	0.0182901305873564	0.202923186827817
ENSGALG00000021171	ENSGALG00000021171	1.12164538913659	2.01754144180345	0.0183804669523528	0.203793278432179
LHX6	ENSGALG00000001347	-2.27884554287455	1.4677956971713	0.0184100831077816	0.203854094429708
SLC38A3	ENSGALG00000028871	1.77341157218318	1.58889829987323	0.0184203511866847	0.203854094429708
PNRC1	ENSGALG00000015780	0.37433572555047	9.24457174314595	0.018421699204368	0.203854094429708
RPS15A	ENSGALG00000006771	0.430663230254842	8.10363225589404	0.0184799836601554	0.204366878124072
ME1	ENSGALG00000015849	-0.67817448814495	3.26832370354772	0.0185154248986737	0.204496523872347
FAM196A	ENSGALG00000013934	-1.31579455694672	-0.0800225963204756	0.0185156134836489	0.204496523872347
ENSGALG00000017031	ENSGALG00000017031	-1.45414997354086	-1.49712614576493	0.018542404815962	0.204660297800953
PCP4	ENSGALG00000022819	2.77491843136228	-1.08632657889286	0.0185817803649176	0.204682654310113
CASP3	ENSGALG00000010638	0.570373303466183	7.8522776287587	0.0185953451260115	0.204682654310113
c-mos	ENSGALG00000015406	3.52920264615055	-1.88009250798431	0.0185983677130425	0.204682654310113
AHNAK2	ENSGALG00000011656	-2.50146569854462	-2.46776014415155	0.0186017883714143	0.204682654310113
GALNT2	ENSGALG00000011106	-0.602182737266909	4.25159746340613	0.0186042510785729	0.204682654310113
TNFRSF11B	ENSGALG00000016114	-1.16166312682136	1.38725770850208	0.0186364353990342	0.204904972240796
ELAVL2	ENSGALG00000015799	-0.478161551117641	8.01734615023546	0.0186811766564628	0.205264977674223
RPS11	ENSGALG00000017299	0.423297095367189	8.12716503669641	0.0186952852374924	0.205288151375494
STK36	ENSGALG00000011371	0.813400191445539	3.96765331635211	0.018719056843086	0.205376614287241
ECM2	ENSGALG00000004695	-0.832796371451355	2.738271241693	0.0187273508468609	0.205376614287241
ANGPTL1	ENSGALG00000004290	-1.87795038420544	3.2195328117347	0.018751665427409	0.205424029001474
UST	ENSGALG00000012345	-1.65165386579255	0.698319324961479	0.0187556893441841	0.205424029001474
RBSN	ENSGALG00000008500	-0.502174111162936	5.94324622050148	0.0187867381426201	0.205632447948781
ANKRD11	ENSGALG00000006222	0.525720724484633	10.2395431530217	0.0188004267876466	0.205650704273055
EPHX4	ENSGALG00000006019	-1.14645485021037	0.200184577749641	0.0188283948479675	0.20582503454251
FRMD4A	ENSGALG00000006656	-0.516172298101259	7.21974187969869	0.0188571647808716	0.205918174244601
KSR1	ENSGALG00000005685	-0.816334799467621	2.57490489084037	0.0188609877859066	0.205918174244601
TTLL2	ENSGALG00000011344	-1.72944431583977	-0.774333846160053	0.0188787308708158	0.205980438608365
EPHA8	ENSGALG00000021567	2.12419825605623	-0.505001133119736	0.0189531764336746	0.206660893835121
MAF	ENSGALG00000026258	-0.90440654726923	1.49540309702292	0.0189909598007266	0.206937400488801
RABEP1	ENSGALG00000001737	-0.485468731339928	6.20971930326238	0.0190027271550097	0.206937400488801
WWTR1	ENSGALG00000010412	-1.07453353657372	0.117647380713555	0.0190422557560496	0.207235948775125
YOD1	ENSGALG00000023958	-0.447821408639635	6.74860931175127	0.0191048068268323	0.207715503931312
LRRC4	ENSGALG00000029160	-0.992145903755504	4.39725265312835	0.019117711595084	0.207715503931312
STMN4	ENSGALG00000016597	0.556297198041246	8.09839926099617	0.0191227448381936	0.207715503931312
RPS26	ENSGALG00000027807	0.417984641662879	9.43495739989216	0.0191523890295879	0.207905502232354
ME3	ENSGALG00000017246	-0.811900943772694	2.93726513893142	0.0191956595635439	0.208200805258531
PROSER2	ENSGALG00000006700	-1.28733517302787	3.37870150695744	0.0192039321193572	0.208200805258531
FUNDC2	ENSGALG00000027376	0.397450515280793	7.75375029420786	0.0192391787430036	0.208321382443002
BTG2	ENSGALG00000026858	0.550302680515078	6.22183331105597	0.0192479682908521	0.208321382443002
NFIX	ENSGALG00000027938	-0.895684889053534	3.40498176221328	0.0192515843840534	0.208321382443002
ENSGALG00000027646	ENSGALG00000027646	-0.918449819171238	2.17941201091946	0.0192890646143305	0.208488334565024
ENSGALG00000021706	ENSGALG00000021706	1.48487712497387	0.257154185002441	0.0192913861127212	0.208488334565024
SEPT12	ENSGALG00000023660	-0.995963990420573	3.3031597728559	0.019325688214015	0.208727193159954
PPFIBP1	ENSGALG00000014106	-0.668822150626213	6.40520667726719	0.0193605819882812	0.208972136691176
OSBPL6	ENSGALG00000009172	-0.661658733939111	5.68292064024372	0.0194071288982094	0.209342472377406
FNDC3B	ENSGALG00000009222	-0.498819662471519	4.84842053327226	0.0194642877173366	0.209799025755977
MTMR11	ENSGALG00000013350	-0.925172649803333	2.33381683282637	0.0194739801788924	0.209799025755977
BDH1	ENSGALG00000006947	-0.5562868047508	6.83578118417546	0.0195257175507306	0.210150975748432
NOTCH2	ENSGALG00000002922	-0.475478796133297	6.61952990052522	0.0195312164741645	0.210150975748432
SEMA5A	ENSGALG00000013051	-1.29976299614289	2.81074364142694	0.0195538856889825	0.210179708808631
CPEB2	ENSGALG00000014516	0.579856076640734	6.05391862384911	0.0195584578222669	0.210179708808631
AFMID	ENSGALG00000000109	0.575690393063318	4.76513288643697	0.0195814166077504	0.210294334793091
PLS1	ENSGALG00000002647	1.93006847345954	0.649872609087231	0.0196204578632399	0.210581426050382
ADSL	ENSGALG00000012034	0.547658066192046	6.13221945675916	0.0196356627616493	0.210612488104261
BMPR-II	ENSGALG00000008459	-0.507974822367645	5.59763438466793	0.0196596479488528	0.210737629767527
SOX6	ENSGALG00000006074	1.43353410967669	1.38052300941556	0.0196764623280252	0.210785796811431
ENSGALG00000023122	ENSGALG00000023122	-1.65300815795152	-2.61723055078815	0.019699387997746	0.21089933032881
TDRD7	ENSGALG00000012350	0.647921379308657	4.90004121658298	0.0198446598417623	0.212321726437066
CCDC102A	ENSGALG00000013563	-1.26650523238411	3.46704972098994	0.0198584491039277	0.212336467043747
APBB1IP	ENSGALG00000007579	1.49172173087355	1.1262458436227	0.0198761010615177	0.21239246530946
CD1.2	ENSGALG00000027865	-2.27066758834304	-3.1869025926448	0.0199117201131819	0.212579161242836
GALNTL6	ENSGALG00000010732	-0.998612100738467	2.38100671127037	0.019922279156613	0.212579161242836
URI1	ENSGALG00000004506	-0.488945489047042	5.98302776237175	0.0199308495811029	0.212579161242836
PPP1R3B	ENSGALG00000027275	-1.36827367546678	1.27317765218469	0.019976112118945	0.212846063475101
CABLES1	ENSGALG00000014998	0.747913634862518	4.58106611068594	0.019980756250936	0.212846063475101
RPP25	ENSGALG00000023859	1.62044838549327	1.58601251760428	0.0199950766413288	0.21286606794017
SCRN1	ENSGALG00000011176	-0.537785245008661	5.60672654382438	0.0200381073008329	0.213191504790204
ATP9A	ENSGALG00000007912	-0.592176805415389	3.88331742589255	0.0200707361921479	0.213405938331427
TNMD	ENSGALG00000006821	-1.80808258929527	-1.54771175729768	0.0201572426405836	0.214105980045118
7.	ENSGALG00000014182	-1.11659396745641	-0.388069067159891	0.0201617549359156	0.214105980045118
MEGF10	ENSGALG00000014699	1.52049432209315	2.06052905970162	0.0201749703410942	0.214105980045118
ARPP21	ENSGALG00000012046	-0.646357510565835	6.53040152095797	0.0201866346628932	0.214105980045118
FNIP2	ENSGALG00000020251	-0.614803781289395	4.47983931524619	0.0203030382300968	0.215207173507123
CACNA2D1	ENSGALG00000008486	-0.697678193624463	4.35354553156919	0.0203318753708604	0.215379395569461
MYO5A	ENSGALG00000004624	-0.467882487285108	5.88210760173334	0.0203870421744668	0.215830146980679
SVCT2	ENSGALG00000000195	-0.74606908960083	2.7070184555608	0.0204220529177133	0.216020109567126
MANSC1	ENSGALG00000014147	-1.21474907670174	0.739688481899722	0.0204302394949503	0.216020109567126
RHOV	ENSGALG00000028047	-1.35390159031696	-0.0279574714234714	0.0204532052657847	0.216129361140856
DTX3L	ENSGALG00000012075	-1.01121844608102	0.150556350673771	0.0205035334130151	0.216527438043125
ELK3	ENSGALG00000011435	-0.626236171094164	5.15701363311231	0.0205201287360191	0.216569008276258
SUSD4	ENSGALG00000009388	1.09314817967963	2.73413873771563	0.0205543867596524	0.216796824096259
KRT222	ENSGALG00000003859	-1.24715685637602	-0.474089549036092	0.0205788861824538	0.21680349818871
FAM114A1	ENSGALG00000013583	-1.05262134246133	0.905421542222471	0.0205821196355967	0.21680349818871
GFRA2	ENSGALG00000001795	0.849537018507477	7.96730738189376	0.0205976195480668	0.21680349818871
PDLIM7	ENSGALG00000026159	-0.797456161983963	5.58533110427634	0.0206170099128875	0.21680349818871
LRRC3B	ENSGALG00000011314	-2.06154892963264	0.735123932006103	0.0206295775400834	0.21680349818871
ADAM19	ENSGALG00000003744	0.613607090098242	5.95617494848746	0.0206310553572141	0.21680349818871
PTPRF	ENSGALG00000010053	0.815824247966474	8.82402640027694	0.0206894308710505	0.217234477305884
VPS13C	ENSGALG00000003705	-0.498398429918986	5.33469619861594	0.0206974630587205	0.217234477305884
TCEA3	ENSGALG00000026702	-1.07770382703133	1.21383171127439	0.0207502818648617	0.217655317071768
PRDM5	ENSGALG00000011963	-1.35123913848597	0.154214722405611	0.0207664399166379	0.217691332165344
ENSGALG00000026970	ENSGALG00000026970	-0.84374340891218	2.9087601060863	0.0208108385663879	0.217901751255683
SBF2	ENSGALG00000005716	-0.530641721396546	4.45175898446703	0.0208126797501964	0.217901751255683
RSPO1	ENSGALG00000001946	-1.27841064203052	1.38404492201864	0.0208247231297079	0.217901751255683
FNBP1	ENSGALG00000004088	-0.463616127140288	6.77539434158006	0.020924744330852	0.218793542993576
OTOP2	ENSGALG00000007791	3.21926168608684	-2.36732154522881	0.0209355289852984	0.218793542993576
NRG1	ENSGALG00000015422	0.505837874990184	6.90516815788094	0.0209900526123125	0.219229438395264
GSTA	ENSGALG00000016328	-0.771795676147328	3.86938398793808	0.0210795532665459	0.220029894621151
AMT	ENSGALG00000025844	0.538273389883822	6.22586494001909	0.0211615089797674	0.220628337586289
BAG3	ENSGALG00000009433	-0.72129851349204	5.83729955858241	0.0211626783948504	0.220628337586289
HMBOX1	ENSGALG00000016633	-0.535978568933964	4.9475275486506	0.0211768887154371	0.220642029320157
CCNA1	ENSGALG00000017052	-1.91783524532548	-1.56808480531572	0.0212179630811075	0.220935430548745
C19orf44	ENSGALG00000021883	1.00033694663686	2.14654342178725	0.0212510067530314	0.22114092982343
VCL	ENSGALG00000005079	-0.646143185009808	4.63128969980685	0.0212635509445606	0.22114092982343
CHCHD2	ENSGALG00000002495	0.396433080936931	8.05624300796576	0.0213001473130132	0.221386950322619
PTPN3	ENSGALG00000022909	-1.09741222221648	0.366113860193767	0.021403840719212	0.222286301403785
HHATL	ENSGALG00000005297	1.17110477794047	2.44060541435667	0.0214126621880663	0.222286301403785
DRP2	ENSGALG00000005031	-0.714129180647373	4.36268197309726	0.0214429309930695	0.222406488509842
ENSGALG00000000816	ENSGALG00000000816	-0.455057349646955	5.41517782976876	0.0214660626688846	0.222406488509842
ENSGALG00000015220	ENSGALG00000015220	-2.78379788742587	-4.65874322290944	0.0214762402980044	0.222406488509842
ENSGALG00000026209	ENSGALG00000026209	-2.78379788742521	-4.65807985536677	0.0214762402980044	0.222406488509842
CPNE9	ENSGALG00000027739	1.93791882410285	0.761820143557509	0.0215010190847719	0.222528393528298
IGSF9B	ENSGALG00000001450	-0.75723625001636	6.3956550497814	0.0216356981089067	0.22378689434533
TNC	ENSGALG00000007113	-0.720140982150216	7.34805324901546	0.0216664807622814	0.223969422364372
C20orf27	ENSGALG00000027725	0.603315585613227	6.97670501233639	0.0216847408720625	0.223969422364372
PCBP3	ENSGALG00000004394	0.833516800539609	2.79741128625318	0.0217012376286916	0.223969422364372
HTATIP2	ENSGALG00000002581	-0.704131192935576	4.8256751800007	0.0217057109118616	0.223969422364372
THSD7B	ENSGALG00000012362	-0.46376708256616	7.71220279294944	0.0217656650720526	0.224420178872239
SYNPO2	ENSGALG00000011994	-1.75094547030467	0.0571998668224401	0.021775975790151	0.224420178872239
PRRX1	ENSGALG00000003324	-1.88186124033624	5.17929728159911	0.0217887489541027	0.224420178872239
FGD6	ENSGALG00000011342	-0.657150854805087	4.40541976968392	0.0218623200311684	0.225042461548272
ENSGALG00000028913	ENSGALG00000028913	0.801393633331112	4.28720879204737	0.0218857854422619	0.225148537189547
HOXA7	ENSGALG00000026989	-5.1137889621209	-5.44771720445559	0.0219537148281823	0.225711630577249
Wnt3	ENSGALG00000001079	3.14505895111731	-0.968604286565633	0.0219670130041936	0.22571270779324
NKAIN4	ENSGALG00000005774	1.12878382441263	3.85735565542425	0.022021770072052	0.226139521244097
ENSGALG00000013409	ENSGALG00000013409	-5.1137889621209	-5.43891242226497	0.0220969249851078	0.226775160555023
DCBLD2	ENSGALG00000015258	-0.584175909631768	5.29351127177863	0.0221379670128729	0.226947234162215
CASP7	ENSGALG00000008933	-1.45093843228218	-0.749846122532518	0.0221402229259257	0.226947234162215
RACGAP1	ENSGALG00000006271	0.701383530877417	4.80108371886888	0.0222139372809759	0.22756649042092
VEGFC	ENSGALG00000010847	-0.930485254500612	1.54287498248667	0.0222685964512225	0.227989915073318
SNORA2	ENSGALG00000027108	-2.78379788742587	-4.6728508959531	0.0223313908622649	0.22838886198859
ENSGALG00000011567	ENSGALG00000011567	-1.46275930923259	-2.08487199664137	0.0223342626903736	0.22838886198859
ENSGALG00000027510	ENSGALG00000027510	-2.53535949145779	-4.30324494462692	0.0223964185756184	0.228887651727407
ER81	ENSGALG00000010780	-0.591192014256242	5.60417628150604	0.0224352660062908	0.229147779603357
ENSGALG00000010880	ENSGALG00000010880	-1.05450144978847	1.49572783658472	0.0224938857128061	0.229609425283226
ENSGALG00000005007	ENSGALG00000005007	3.05424193720331	-1.64023112703443	0.0225360569364135	0.229902720374575
FRMD5	ENSGALG00000008215	0.924484495250141	2.39500630046895	0.0226677797855588	0.231108686872074
ATP8	ENSGALG00000021717	0.561635361488866	10.2745917163513	0.0227166862543864	0.231469367742729
HOXA2	ENSGALG00000011053	-1.42982453966257	5.77938433732459	0.0227741657241574	0.231679141936553
CX3CR1	ENSGALG00000011955	-2.27066758834276	-3.2101429505976	0.0227778031237142	0.231679141936553
ANKS1B	ENSGALG00000011549	-0.74915687498724	2.9020868745638	0.0227874934118883	0.231679141936553
CILP	ENSGALG00000007358	-0.955924784823378	1.10510196037237	0.0227914423590845	0.231679141936553
SLC9A9	ENSGALG00000002374	-1.26582329499954	0.169370861887612	0.022822191405002	0.231733349703731
CD5	ENSGALG00000005192	1.51793943678807	1.45064833006871	0.0228260761883886	0.231733349703731
SLC22A4	ENSGALG00000021104	-0.587300848416819	4.11512694638818	0.0228374110124206	0.231733349703731
TUBB6	ENSGALG00000027684	-0.764781584219888	3.68179170675992	0.0228977460175127	0.23210140172077
CA12	ENSGALG00000003456	-2.36445102768414	-2.26452004701051	0.0229008163493489	0.23210140172077
gp130	ENSGALG00000014716	-0.602204128008726	3.72489386285531	0.0229203525892659	0.232161866250539
UBE2C	ENSGALG00000026380	0.62734531678868	5.09941295545359	0.0229715341078437	0.232542606814787
LAPTM5	ENSGALG00000000562	-3.56963250400674	-4.84377233497255	0.0230105031033385	0.232799341863935
ESR1	ENSGALG00000012973	-3.04123384671977	-4.43408554039193	0.02304326146429	0.232800719249339
ANGPTL5	ENSGALG00000017191	-2.27792353216396	-4.44508312788722	0.02304326146429	0.232800719249339
MTHFD1L	ENSGALG00000012412	-0.633293372636694	3.33117295797007	0.0230528444094439	0.232800719249339
ENSGALG00000029136	ENSGALG00000029136	-1.57078674649404	-2.37215633959073	0.0230753543298179	0.232800719249339
SCGN	ENSGALG00000013598	-0.603540936486466	4.88624724887385	0.0230844597611823	0.232800719249339
NSDHL	ENSGALG00000007493	-0.61660712418158	4.78551383360602	0.0230927970425074	0.232800719249339
PARP1	ENSGALG00000009228	0.34784641819486	8.28811040752749	0.023105893224537	0.232800719249339
C10orf11	ENSGALG00000004990	-1.36781484266276	1.45306161354048	0.02315010863681	0.233108922047408
ENSGALG00000021494	ENSGALG00000021494	-4.71257335031063	-5.84249491638541	0.0231650407092333	0.233122068502096
ERCC6	ENSGALG00000006254	0.840039707085203	6.04921245303382	0.0233261361605523	0.234345226603052
TRDN	ENSGALG00000014848	-5.1137889621209	-5.47080975447873	0.0233276783320667	0.234345226603052
U4	ENSGALG00000025644	-4.71257335031063	-5.83249950493982	0.0233276783320667	0.234345226603052
PIGG	ENSGALG00000015349	-0.529542300481763	4.4658837030854	0.0233598350550563	0.234530550541022
DYX1C1	ENSGALG00000004387	0.753197972682124	3.6835741957042	0.0233741272783178	0.234536404385608
SLC6A4	ENSGALG00000004246	-1.84413305953118	-2.56190531344116	0.0234462690013325	0.235122374018052
ACSL4	ENSGALG00000008088	-0.631779793973781	4.39750176783267	0.0235202356861898	0.235725947345832
ENSGALG00000028222	ENSGALG00000028222	-2.04898812468073	-3.05641727949635	0.0235469253346118	0.235758497725075
PLD1	ENSGALG00000009252	-0.712908371891137	4.48638810394733	0.0235540672901313	0.235758497725075
ADCY5	ENSGALG00000011699	-0.515993707229621	4.69100867023883	0.0235648252928383	0.235758497725075
HDAC1	ENSGALG00000003297	0.504004279367112	7.15324598639459	0.0236110467887272	0.236026076387249
DISP2	ENSGALG00000004744	-0.609769354351339	4.01867646876292	0.023619163126898	0.236026076387249
SP5	ENSGALG00000027511	1.81265023131748	0.469831702736729	0.0236441793178454	0.23613813179784
TRAF3IP2	ENSGALG00000015026	-0.920080217166677	2.35670659261471	0.0236603215733754	0.236150643760834
MAOA	ENSGALG00000016224	-1.00898413648966	2.34690891825787	0.0236730391658774	0.236150643760834
CHRNA1	ENSGALG00000009301	-1.24037630645905	0.95965626519175	0.023696811273601	0.236250027545901
VGLL2	ENSGALG00000014917	2.57061115720897	-1.00577970140927	0.0237156564583543	0.236300204245501
GLT1D1	ENSGALG00000002679	-0.66783000730606	3.7968321169368	0.023769415109849	0.23661735984561
TSPAN5	ENSGALG00000012227	-0.450355199761104	5.9724108743735	0.0237751485605918	0.23661735984561
SPATA20	ENSGALG00000006857	0.523461359938768	6.15309420992369	0.0237997965027267	0.236724952656191
TTBK1	ENSGALG00000008627	-0.449449970882631	5.85367173993678	0.0238831090110633	0.237415589169827
CDCP2	ENSGALG00000010752	0.720171834289151	4.13430535340737	0.0239439554829663	0.237882224391747
SHOX	ENSGALG00000016698	-2.00258543362388	5.60455328376504	0.0240097281552971	0.23839723115544
VSTM5	ENSGALG00000017217	-1.37987000039465	-1.16830012870446	0.0241755244033006	0.239768361868732
GFRA1	ENSGALG00000009173	-0.688107573190471	5.56132518869251	0.0241758489726188	0.239768361868732
INPP4A	ENSGALG00000016752	-0.649927759435109	3.66152472070611	0.0241992144640842	0.239861043482939
WDR54	ENSGALG00000026435	0.773699471025277	4.07403718056986	0.0242302195525474	0.239937213846198
ENSGALG00000009458	ENSGALG00000009458	-0.635347797259467	4.20925807886713	0.0242349488850964	0.239937213846198
ENSGALG00000015675	ENSGALG00000015675	-0.902114914576564	3.05665694196535	0.0242639226108897	0.240085128991961
FIBIN	ENSGALG00000023904	-1.7648484827292	2.83505417421453	0.0243532429987969	0.240829642325675
DYNC2H1	ENSGALG00000017180	0.771448372297731	5.02553395696579	0.0243712578535902	0.240868561154951
MUSTN1	ENSGALG00000001709	2.49413226593248	-0.76341857466826	0.0244029179286256	0.24104221704557
ENSGALG00000021694	ENSGALG00000021694	0.458886891240509	7.70284637242294	0.0244604199192125	0.241470781291337
IPCEF1	ENSGALG00000013625	-2.78379788742587	-4.67290172819021	0.0244758733482946	0.241483991489402
ACSS3	ENSGALG00000010940	-1.27009806201369	0.121631632839825	0.0244988055850913	0.241570931383137
MYC	ENSGALG00000016308	-0.620216148059539	5.10854395505971	0.0245460760985528	0.241897620906706
ST8SIA4	ENSGALG00000026192	-0.660038243146821	3.75092737049075	0.0245671888535974	0.241966302191908
UCKL1	ENSGALG00000006040	0.559779406583371	4.72267104674333	0.0246236050141701	0.242382413453637
ENSGALG00000027617	ENSGALG00000027617	-0.75523278468418	2.61509831707536	0.0246548551160047	0.242393901141171
ENSGALG00000013155	ENSGALG00000013155	-0.64046280187478	6.10310848036643	0.0246638891308929	0.242393901141171
ENSGALG00000028371	ENSGALG00000028371	1.66680976150272	2.50236674380833	0.0246672774074572	0.242393901141171
CALB2	ENSGALG00000026903	1.43605461014271	0.44707670296898	0.0247128842362743	0.242681340889014
LRRC16A	ENSGALG00000013605	-0.497461136061624	5.26664444298686	0.024734182642376	0.242681340889014
SH3PXD2A	ENSGALG00000008293	-0.458559947276604	7.59880538533399	0.0247622116538826	0.242681340889014
RPL31	ENSGALG00000016775	0.407044632229714	8.56359372099219	0.0247736503481895	0.242681340889014
SH3YL1	ENSGALG00000016362	-0.774315394392195	2.13517413284953	0.0247766857176803	0.242681340889014
LRRC8C	ENSGALG00000006170	-0.937235528455861	2.18279543465729	0.024781640316408	0.242681340889014
TERT	ENSGALG00000013183	-0.778968281123301	1.49366287650676	0.024818871773805	0.24290689834454
PLEKHN1	ENSGALG00000002121	-2.03494720566203	-2.49648056362056	0.0248647209217939	0.243086904077286
CFAP221	ENSGALG00000012100	-1.48860166277484	-1.45329182476144	0.0248656816773001	0.243086904077286
PFN4	ENSGALG00000019866	1.62069323124067	-0.382893240421802	0.0249015716573264	0.243182849426422
DENND5B	ENSGALG00000012944	-0.530625600566323	5.95027095320793	0.0249039251926053	0.243182849426422
SGMS2	ENSGALG00000010535	-0.893353563809329	0.482407924630694	0.0249514126291252	0.243507568316642
KIF1B	ENSGALG00000002726	-0.433544532915555	5.97892683161272	0.0250143407363759	0.243982520705769
CDH2	ENSGALG00000015132	0.686168889819418	7.73878224129443	0.025054661104985	0.244236548253039
ENSGALG00000029146	ENSGALG00000029146	-1.35858008360379	-1.9219302697038	0.0250801317437231	0.2443456115442
CFAP43	ENSGALG00000008392	0.898120203880499	2.95339295480456	0.0251596601881912	0.244918128452825
FUBP3	ENSGALG00000003941	0.592159614173141	6.98309508011244	0.0251675280465319	0.244918128452825
HES6	ENSGALG00000028415	0.700286185788267	4.27702327903974	0.0251847505412011	0.244946396963541
ABTB2	ENSGALG00000011609	-0.868296687098787	1.82038445380084	0.0252549139949098	0.245398752903455
LARP7	ENSGALG00000012048	0.411090626573988	7.06709765698621	0.0252599487878761	0.245398752903455
GPR137B	ENSGALG00000010843	0.750518382206212	4.08103069222642	0.0252931161056918	0.245465668326468
ENSGALG00000019685	ENSGALG00000019685	-4.71257335031063	-5.85376479611719	0.0253098806948731	0.245465668326468
GAL11	ENSGALG00000019846	-4.71257335031063	-5.85376479611719	0.0253098806948731	0.245465668326468
ENSGALG00000001138	ENSGALG00000001138	-1.34373972507597	3.58116799172368	0.025352703045593	0.245741667820966
LPAR2	ENSGALG00000013417	-0.77879523972859	3.67268539296518	0.0254262517266824	0.246315013895856
PHF14	ENSGALG00000010714	0.38826883363659	7.90193097656735	0.0254504098915063	0.246409514671132
ZP1	ENSGALG00000013922	-1.11799118710746	1.85517166877133	0.0254723124225249	0.246420638735032
TCTN2	ENSGALG00000023683	0.665697346239578	4.81317669071913	0.0254803664906635	0.246420638735032
RSPH4A	ENSGALG00000013281	1.64511237439931	-0.59419330961019	0.0255129263533496	0.246565217216735
GAS7	ENSGALG00000000368	-0.815843951992231	3.27077797046884	0.0255241407347929	0.246565217216735
MICAL1	ENSGALG00000019751	-0.991162549923856	3.04008789232973	0.0255513224551706	0.246688501446422
MLH1	ENSGALG00000012060	0.608547793407746	5.43075922630022	0.025638188238261	0.247387549001788
KIF16B	ENSGALG00000008725	0.710961532367326	5.80630729472423	0.0256833172197982	0.247683309468043
EPCAM	ENSGALG00000008969	-0.721181120855978	5.47185583486793	0.0257662094333387	0.247899413930252
PLBD1	ENSGALG00000011826	-1.18740397757614	0.310647705676834	0.0257670972239691	0.247899413930252
GABRA3	ENSGALG00000007269	-0.767784823688346	3.36758402170595	0.025783866149442	0.247899413930252
LRRC75A	ENSGALG00000002631	0.652794974503355	3.68265943602375	0.0257882700630462	0.247899413930252
GRIN1	ENSGALG00000008898	1.53055261262975	1.9825307186363	0.0257997866660807	0.247899413930252
ELFN1	ENSGALG00000004209	-0.71221614453414	5.90963154047847	0.0258059193616387	0.247899413930252
AGRN	ENSGALG00000002041	-0.473345179200264	10.0133984326745	0.0258071578331645	0.247899413930252
RPL8	ENSGALG00000016232	0.380906510395745	10.0163396762257	0.0260856706083143	0.250339688842564
SALL1	ENSGALG00000003739	0.569671334825133	4.78122316925106	0.0260927436817917	0.250339688842564
ENSGALG00000004952	ENSGALG00000004952	0.378828054685547	8.29574007213821	0.0261050973167602	0.250339688842564
NOTCH1	ENSGALG00000002375	-0.743151409379657	5.83006383958271	0.0261647605809714	0.250771273960369
ZIC5	ENSGALG00000006810	3.05424193720334	-1.26089810672482	0.026256384761024	0.25140334498997
RAP1GAP	ENSGALG00000014701	1.01508610483738	2.83519050328362	0.026260099222415	0.25140334498997
CBX2	ENSGALG00000023338	0.512247056228136	7.27567266659461	0.0262785983909009	0.251439743440454
ENSGALG00000026680	ENSGALG00000026680	-1.93690755034664	-1.30256691965361	0.0263925903313558	0.252389287528695
TRIM25	ENSGALG00000003144	-0.971537585187649	0.396319399731965	0.0264348098720936	0.2526518029563
FAM171B	ENSGALG00000002646	0.926153020071049	5.55500795495346	0.0264644286116375	0.252687845532633
FA2H	ENSGALG00000002775	-0.715518151874287	1.74850829071926	0.0264681212996539	0.252687845532633
ENSGALG00000006644	ENSGALG00000006644	-0.920499144474973	2.67904996643519	0.0264914394173719	0.25276940633151
MED18	ENSGALG00000028149	0.537791624715197	4.80558669897277	0.0265603505254371	0.253285661532429
KLHL1	ENSGALG00000016907	-1.52908978874846	1.43788173909554	0.0266094935247369	0.253612933270863
RANBP17	ENSGALG00000002184	-0.758907860508899	3.15751897923183	0.0266851961197649	0.254192836980478
C14orf1	ENSGALG00000027282	-0.568563744222957	5.81236089138419	0.0267965697951057	0.255111695077723
SOX5	ENSGALG00000013204	-0.542327043104239	4.76993942755329	0.0268300135597576	0.255123669106388
SLC38A7	ENSGALG00000002313	-0.480935689459485	5.38704122518735	0.0268387731937421	0.255123669106388
ASIC2	ENSGALG00000000367	-0.849174402810975	2.92748119733369	0.0268550259299643	0.255123669106388
Wnt3a	ENSGALG00000005396	2.01959596010795	0.368174302181339	0.0268574776748074	0.255123669106388
TMEM156	ENSGALG00000024490	3.13012596183044	-2.21875168213479	0.0268979162630132	0.255366010781149
GSTA3	ENSGALG00000016324	-1.92248272464461	-2.18649704600653	0.026969178174688	0.255900554749064
TNNI2	ENSGALG00000006591	1.45210429003762	1.31355520904589	0.026997913150351	0.255911037162827
ATP2B4	ENSGALG00000003601	0.549041820554018	8.85062156290245	0.0270002000279929	0.255911037162827
LGR4	ENSGALG00000012191	-0.458823064356467	6.18175335084921	0.0270501732048833	0.256242726018352
VPS13B	ENSGALG00000016029	-0.479286186613288	5.13387764144164	0.0271516256881444	0.256780275354656
ENSGALG00000027090	ENSGALG00000027090	-1.37694296415839	-1.54255892049721	0.0271525032956633	0.256780275354656
EIF3K	ENSGALG00000028112	0.35852565129972	7.91225300774176	0.0271682277351529	0.256780275354656
TNKS1BP1	ENSGALG00000027524	0.442952964776628	8.57178228581245	0.0271839436436038	0.256780275354656
ENSGALG00000001734	ENSGALG00000001734	0.898488103972561	1.89881955114394	0.0272312680529348	0.256780275354656
OTUD7A	ENSGALG00000003802	-0.612707225309312	2.67670714007085	0.0272360937098725	0.256780275354656
TPK1	ENSGALG00000012369	-0.742370906406043	1.10427595881424	0.0272543021205845	0.256780275354656
NEUROD6	ENSGALG00000012235	2.08107696971614	-1.17222352501433	0.0272767308468775	0.256780275354656
FMN1	ENSGALG00000009723	1.17531375404429	3.20984949515556	0.0272810911017992	0.256780275354656
SLC16A8	ENSGALG00000012288	1.79333615261279	0.685922779208785	0.0272836551075142	0.256780275354656
SYNJ2	ENSGALG00000013727	-1.17748111809808	0.311393254877136	0.0272854954529076	0.256780275354656
TLCD2	ENSGALG00000021592	-0.968592808820887	1.45645650584362	0.0272870318327545	0.256780275354656
ANKRD44	ENSGALG00000007996	-0.554360242714948	3.79332891404553	0.027320780672981	0.256841832701886
GOLIM4	ENSGALG00000009464	0.705320825419846	5.37819820043253	0.0273235992236049	0.256841832701886
FRMD1	ENSGALG00000011296	-0.544164051809996	5.57377837322684	0.0273616178868739	0.256961637706368
RPL9	ENSGALG00000000150	0.347984453017553	8.75206822842928	0.0273926100458684	0.256961637706368
LPIN2	ENSGALG00000014836	-0.592209206158795	3.45430226543866	0.0274109584487743	0.256961637706368
CDKL5	ENSGALG00000016529	-0.814559204304201	2.74784025954109	0.0274133985409902	0.256961637706368
LOX	ENSGALG00000028063	-1.22552725281382	3.58749253857365	0.0274199470229684	0.256961637706368
NSA2	ENSGALG00000014942	0.432755282794639	6.53274738644727	0.0274264642536725	0.256961637706368
GNB2L1	ENSGALG00000000122	0.375727107160331	9.50141874509896	0.0274705277151315	0.257152240929379
WWC3	ENSGALG00000016611	-0.520474280986006	4.50953537165337	0.0274768702606328	0.257152240929379
RASSF8	ENSGALG00000014041	-0.70789472991905	2.83618278415258	0.0275221082561669	0.257177463852091
MXRA7	ENSGALG00000001805	0.696220509629841	4.18739591161893	0.0275381222324831	0.257177463852091
NRBP1	ENSGALG00000016512	0.429544151816424	6.78838267178058	0.0275400692536708	0.257177463852091
BRD3	ENSGALG00000002682	0.417019830613634	7.3918780834577	0.0275410169672578	0.257177463852091
CLEC3B	ENSGALG00000011883	-1.03029720832625	0.142734610989575	0.0275547282698669	0.257177463852091
CXCR7	ENSGALG00000021031	-0.831032172775156	2.03253311438972	0.0275861782933676	0.257316769915279
C2orf44	ENSGALG00000019867	0.563746951020436	5.44575791382354	0.0275997353749438	0.257316769915279
ARNTL2	ENSGALG00000014096	-0.565375333889741	4.55228182519448	0.0276312838812352	0.257470590762621
GCNT7	ENSGALG00000007717	-1.02565147955375	0.509731004804691	0.0276855265112533	0.257820185914206
REEP5	ENSGALG00000023157	-0.581076884601903	5.52989704599442	0.0277079240305056	0.257820185914206
ENSGALG00000004676	ENSGALG00000004676	0.53521255351479	5.29365933550876	0.0277140122688932	0.257820185914206
LY6E	ENSGALG00000016152	-0.683980348694705	4.58849559695741	0.0277351870376436	0.257876945565221
CTXN1	ENSGALG00000000337	-1.72309447243456	3.96638155430009	0.0277678232400187	0.257936649215311
FBXO39	ENSGALG00000023480	-0.638762199087161	3.13688046464272	0.0277717622080081	0.257936649215311
GDAP1	ENSGALG00000015658	-0.946969487030827	1.6052877918441	0.0278200657727774	0.258245081519628
USP25	ENSGALG00000015693	-0.476960029758896	5.07510195610507	0.0278773650850043	0.258613107001658
BBOX1	ENSGALG00000013297	-0.950321565952373	2.34602641017649	0.0278899451962859	0.258613107001658
SLC28A3	ENSGALG00000012593	-2.27792353216374	-4.42727219434935	0.0279212780303373	0.258763393576928
KREMEN1	ENSGALG00000005808	-0.824601418434363	3.59384389810251	0.0279897464715557	0.259237223578208
LRRC46	ENSGALG00000022214	0.912394114548598	2.53128399285932	0.0280209972168525	0.259237223578208
HS6ST3	ENSGALG00000025906	-1.23893606949323	1.04917749896571	0.0280262745694026	0.259237223578208
ALS2CL	ENSGALG00000005430	-0.901231208326411	2.68098703880119	0.0280494983662103	0.259237223578208
COX7C	ENSGALG00000027963	0.378460611830474	7.72619931109821	0.0280692111583481	0.259237223578208
DLGAP4	ENSGALG00000001046	-0.400962718465155	6.85298933047213	0.0280784483423139	0.259237223578208
HCN4	ENSGALG00000001764	-1.21659987671563	3.56400733444294	0.0280963688189128	0.259237223578208
SH3BGRL3	ENSGALG00000000527	0.420043590864343	8.23311836067342	0.0280964049714524	0.259237223578208
DMTN	ENSGALG00000028589	-0.770203064710099	4.99006047812788	0.028108782425624	0.259237223578208
PLA2G4A	ENSGALG00000005065	-0.797250462540965	2.08704388249396	0.0281654773925567	0.259525036045034
ARL4C	ENSGALG00000021021	0.585407821293474	4.8910818197032	0.0281814881125472	0.259525036045034
CKAP2	ENSGALG00000017025	0.519091218476948	7.40049864471177	0.0281854990046571	0.259525036045034
PTPRD	ENSGALG00000015058	0.865794401319865	4.86039195977706	0.0282616418340364	0.260086158416726
GNG11	ENSGALG00000009517	-1.26493889150455	1.85082430385145	0.0282864296730704	0.260089613818834
ENSGALG00000026032	ENSGALG00000026032	-1.30789933969699	-1.47191977414874	0.0282924229200871	0.260089613818834
ANGPTL4	ENSGALG00000000619	0.733518663764854	6.59471137090954	0.0284008585998784	0.260889832588072
ENSGALG00000015203	ENSGALG00000015203	-0.770841527831572	3.83845140423261	0.0284099694944809	0.260889832588072
DIXDC1	ENSGALG00000007929	0.646956527433269	6.56325522107838	0.0285177218193247	0.261738833092815
AQP8	ENSGALG00000005988	-2.08332250436085	-3.89656166284495	0.0285529068124346	0.261921249194172
SLK	ENSGALG00000008318	-0.437910038260615	5.32580871510888	0.0285892228941724	0.262113839910772
CAMTA1	ENSGALG00000000610	-0.440770746443015	5.57572556385831	0.0286574637497087	0.262520129334421
Dkk-1	ENSGALG00000003814	0.830669791727678	6.11646230376834	0.0286642273554301	0.262520129334421
MRAS	ENSGALG00000011592	-1.14447019969974	4.04616009018562	0.0286866675082372	0.262585076367535
EMILIN3	ENSGALG00000025916	0.685274593637284	8.3551309119808	0.0287347707625611	0.2628847370085
MPP1	ENSGALG00000005071	0.56457522376694	6.30044462385973	0.0287521867789922	0.262903480179048
MMP2	ENSGALG00000003580	-1.15797615818051	5.60841074654638	0.0287946764904079	0.263151349037339
CEP164	ENSGALG00000007310	0.529621513105128	5.48760248888629	0.0288118969546549	0.263168143673377
TFPI2	ENSGALG00000009512	-1.78878313357822	-3.35045485578452	0.0288589525628817	0.263457289458794
LPCAT1	ENSGALG00000013189	-0.607664997721671	3.4876704600397	0.0289021327515112	0.263710766460189
SKIL	ENSGALG00000009356	-0.649854647313843	3.7526203399745	0.0289233897372147	0.263764046708033
DCPS	ENSGALG00000001082	0.513263635281593	5.13475204448251	0.0289503571934508	0.263869318521874
CFAP69	ENSGALG00000009026	0.943268826834286	2.62415684838465	0.0290338292989648	0.264478629703847
TBX10	ENSGALG00000003599	6.36378870346972	-2.15809185123829	0.0290481263276554	0.264478629703847
DUSP26	ENSGALG00000001633	-0.993921184829559	1.79131293924813	0.0290825284994381	0.264495643739427
MAP7D1	ENSGALG00000021634	0.498019698983711	7.12518872029489	0.0290952463363138	0.264495643739427
CFAP52	ENSGALG00000001261	1.66974184426891	1.05307541205713	0.0290997097386616	0.264495643739427
PHLDA2	ENSGALG00000006447	-0.774374160770051	4.94600500854804	0.029129625328143	0.264495643739427
ENSGALG00000019837	ENSGALG00000019837	0.484250454368937	6.26868499056282	0.0291318527422417	0.264495643739427
MTSS1	ENSGALG00000016333	-0.778587246052789	3.18487277428175	0.0291515575461468	0.264495643739427
DMXL1	ENSGALG00000002227	-0.501613568411386	5.13647802828952	0.0291582174475426	0.264495643739427
BFSP1	ENSGALG00000008735	1.37234558276873	-0.172400985412898	0.0291776758445315	0.264531891016558
C7	ENSGALG00000014835	-1.70387715318088	-1.05603301471012	0.0292547271756107	0.264907455648947
ENSGALG00000007740	ENSGALG00000007740	-0.852828513782905	2.50218985955829	0.0292612999532562	0.264907455648947
UBA7	ENSGALG00000002521	0.48114658390061	7.97569237017276	0.0292887893755955	0.264907455648947
PIK3CB	ENSGALG00000005505	0.909495367016742	2.69740403505136	0.0292892118034618	0.264907455648947
ESRRG	ENSGALG00000009645	1.61365344588945	6.38977073618492	0.0293072981444945	0.264907455648947
NEDD4L	ENSGALG00000002917	-0.476695066966389	5.80714689689767	0.0293162617627846	0.264907455648947
VAV2	ENSGALG00000002699	0.565719843778872	8.11830711910995	0.0293274912905719	0.264907455648947
KDELR3	ENSGALG00000012251	-0.707362977287259	3.58733105387225	0.0294172433261159	0.265577941331499
CDCA3	ENSGALG00000014513	0.626706819423281	4.59739741334844	0.0294662941175593	0.265880464010129
LUC7L3	ENSGALG00000007386	0.439292135627517	9.00523274586825	0.0295039180768176	0.266079615423403
RPS17L	ENSGALG00000002157	0.476743057645824	7.52589534128173	0.0295799735032793	0.266411924561155
LAMA3	ENSGALG00000015056	-1.23741383000146	0.456749465525467	0.0296128892606923	0.266411924561155
SNUPN	ENSGALG00000028836	0.502852468044325	5.24659936620899	0.0296152789251286	0.266411924561155
IL1RAP	ENSGALG00000007253	-1.39183519342669	0.589848675927656	0.0296162735231019	0.266411924561155
PPEF1	ENSGALG00000016522	-1.07294424235252	0.0772036508931093	0.0296186275727915	0.266411924561155
CWF19L2	ENSGALG00000017171	0.455679009238489	5.82335795629589	0.029652537038389	0.266576775434976
FAM3B	ENSGALG00000016140	1.26505469918464	0.349655368293179	0.0297813496180074	0.267492241249272
BSG	ENSGALG00000001328	0.482972585286258	9.71140844391579	0.0297856394423582	0.267492241249272
EVI5	ENSGALG00000005935	-0.433019703248896	5.96546045290122	0.0298813090555656	0.268210616643555
SHC3	ENSGALG00000010688	-1.42790996422329	-2.29736068554805	0.0299703091899322	0.268868405674547
ZNF469	ENSGALG00000026534	1.30435773572527	4.86108846465242	0.0300094729189609	0.269056841783667
ODF2L	ENSGALG00000006804	1.44432221249347	0.159981908132762	0.0300227677674199	0.269056841783667
ENSGALG00000028422	ENSGALG00000028422	-0.873340771667278	1.89321447114391	0.0301158673300553	0.26974987344638
FCGBP	ENSGALG00000014150	-0.955956761762937	1.39138094448256	0.0301744765571227	0.270064138949498
NTN3	ENSGALG00000029072	0.749276111138721	7.26501812879091	0.0301825247645219	0.270064138949498
MAST2	ENSGALG00000010313	0.635117489821283	9.49853745093937	0.0302099932633787	0.270168617224193
SGCD	ENSGALG00000003886	-0.757376908813761	1.84099318154382	0.0302309379801768	0.270213355363574
ADAMTS17	ENSGALG00000007069	-0.875079173044718	1.8203707398554	0.0302538057931009	0.270213355363574
ANKS6	ENSGALG00000013196	0.928928811023424	4.12771557933469	0.0302623795228318	0.270213355363574
TMEM164	ENSGALG00000008076	-0.533551662948681	3.82213463364479	0.0303433677197952	0.270795166901542
chAnk3	ENSGALG00000003135	-0.415824442525849	5.83979056087964	0.0303728148449446	0.270916640441769
CCDC80	ENSGALG00000015193	-0.695426678039493	3.30825475763846	0.0303918964101707	0.270936218938781
PUS7	ENSGALG00000008132	-0.611922934661969	3.70377568731401	0.0304108576420494	0.270936218938781
S100A13	ENSGALG00000013478	1.66903334368214	0.218629571500415	0.0304225202584404	0.270936218938781
POU6F2	ENSGALG00000012303	2.64564862187029	1.42926417644195	0.0304547041106104	0.270989238496259
CCDC92	ENSGALG00000003146	-0.658617439698271	3.44548437372735	0.0304714155222419	0.270989238496259
SH3BP2	ENSGALG00000015665	-1.23540558733907	1.91209673274672	0.0304870351998469	0.270989238496259
HMGCR	ENSGALG00000014948	-0.473469462479832	7.05743217549894	0.0304982733123132	0.270989238496259
ITGA6	ENSGALG00000009362	0.917072600876804	5.21435419626923	0.0305128522043172	0.270989238496259
TTLL7	ENSGALG00000008850	-0.686358027714102	2.30016511315051	0.0305235131273259	0.270989238496259
MYO1C	ENSGALG00000002709	-0.725971174675106	3.1720588069442	0.0305864032923687	0.271406736268591
LRCH3	ENSGALG00000007595	-0.477949849804805	5.74575676280898	0.0306664135895294	0.271975636956801
Dach2	ENSGALG00000006886	0.793315988096506	4.71140726143589	0.0307321532628775	0.272417449751973
C7orf25	ENSGALG00000012333	-0.843868011536509	2.63516642615511	0.0307561277503195	0.272488779675021
ENSGALG00000014750	ENSGALG00000014750	-2.3799338508323	-3.9778586515704	0.0307885544455881	0.272634880670353
MTHFR	ENSGALG00000004612	-0.753482924446073	4.95482852548711	0.0308231522084577	0.272800045515931
cFuc-TIX	ENSGALG00000015583	-1.56387438751747	-2.57920475373455	0.0308400512627879	0.272808478285303
ASIC4	ENSGALG00000011250	1.04528395197875	3.47889166511745	0.0309389217552086	0.273541639993855
SPTLC3	ENSGALG00000009037	-1.45329939117046	0.655344983904268	0.0309772519340854	0.273645834636405
FEN1	ENSGALG00000024076	0.487149464869789	6.81374248981537	0.0309826970826933	0.273645834636405
SLC51A	ENSGALG00000007478	-1.64867557746549	-2.87744389374239	0.0310252737688832	0.273880486913341
GLI2	ENSGALG00000014639	-1.23122322027777	1.11587535276879	0.0310512751453146	0.273968651462631
DLEC1	ENSGALG00000005826	-1.19583775131636	0.634289461859571	0.0311033865836914	0.274286978182367
PCDH18	ENSGALG00000009732	0.683108912282497	6.76975135328877	0.0311734357762912	0.274707273904158
COL9A1	ENSGALG00000015970	1.4180758414925	1.64484256923795	0.0311831614403715	0.274707273904158
RPL23A	ENSGALG00000003966	0.392691370154363	8.50157414936242	0.0312038885064466	0.27474839144019
ZFYVE9	ENSGALG00000010613	-0.42893897860384	5.24990144490517	0.0312246052041022	0.27475431972269
PICK1	ENSGALG00000019313	0.514769613322728	5.68101458937865	0.0312366817781525	0.27475431972269
SPATS2L	ENSGALG00000008152	-0.686623453852617	4.50023170369822	0.0312857117778659	0.27504417116944
SNAI1	ENSGALG00000008018	-1.68525494033358	3.76495182272059	0.0313045482490148	0.275068418820825
SNORA71	ENSGALG00000017819	-1.77861289293135	-3.04824416926786	0.031326878361776	0.27512332392878
CACNA2D3	ENSGALG00000005400	0.851752801505361	3.41652530377522	0.0313986329764834	0.275612012807428
ACBD7	ENSGALG00000019663	0.924713282578422	3.73212901843763	0.0314755151353854	0.276145186121115
DUSP1	ENSGALG00000003706	-0.792702632604692	3.59717735433192	0.0316013160718046	0.277106773632206
TOR4A	ENSGALG00000008623	-0.838441307629114	2.41703658766949	0.0316974483545528	0.27780734961562
ADGRG5	ENSGALG00000001149	-1.65627417693088	-2.40447726588626	0.0317413192771215	0.277914046610494
ENSGALG00000004773	ENSGALG00000004773	0.345675651950677	7.41679143741417	0.0317578961921629	0.277914046610494
DTNBP1	ENSGALG00000012703	0.837806125871185	4.01201411344078	0.0317583563901985	0.277914046610494
CCNB3	ENSGALG00000025810	0.500646576393971	6.28895674295105	0.0317986037034542	0.278123983721214
ALYREF	ENSGALG00000007237	0.31108733467589	7.96873176071073	0.0318465165062781	0.27840071762361
TNFRSF25	ENSGALG00000026499	1.05438265197013	1.334874866041	0.0319209244383327	0.278908669709395
ENSGALG00000007043	ENSGALG00000007043	-1.9247440281416	-3.10515953983524	0.0320091115468595	0.279519448356348
PTTG1	ENSGALG00000001506	0.678116803241763	3.74333862907982	0.0320282225338716	0.279519448356348
JAG1	ENSGALG00000009020	-0.642039786844335	5.08911297312566	0.0320510837378687	0.279519448356348
KIAA1109	ENSGALG00000011869	-0.444747773659398	6.20483063402465	0.0320561817673108	0.279519448356348
STAT6	ENSGALG00000025956	-0.852962512788576	2.50086072624721	0.03208157666419	0.279598376755457
HMX3	ENSGALG00000023415	2.18765166286391	2.1874159358818	0.0321902131091101	0.280402324781393
ENSGALG00000029027	ENSGALG00000029027	-0.973547384841545	3.2258944296177	0.0323019218865739	0.281232203376848
B3GAT1	ENSGALG00000001611	-0.537130588084348	4.68956183941806	0.0323641329447288	0.281522673989744
AQP11	ENSGALG00000001614	-0.882233446348992	0.0658249414988553	0.0323681961502119	0.281522673989744
GABRR2	ENSGALG00000015776	2.18487542327416	0.0108181449158552	0.0324573921386651	0.282155012555022
TRPM8	ENSGALG00000004116	-1.14440455583637	-0.76522024172158	0.0325146978486351	0.282509624578186
ENSGALG00000010911	ENSGALG00000010911	-0.736130483910031	2.46326067091679	0.0325735003060571	0.282724105013662
FERMT1	ENSGALG00000008827	-0.744266006234337	1.63034292909949	0.0325919988757145	0.282724105013662
ENSGALG00000005862	ENSGALG00000005862	-0.993438050026041	-0.0651165478748593	0.0326012020800565	0.282724105013662
LARP6	ENSGALG00000004046	-0.667656238223027	3.07690102888565	0.0326143359012803	0.282724105013662
RGS9BP	ENSGALG00000004675	-0.529316353284729	4.38357007901673	0.0326429157507005	0.282724105013662
GHRH	ENSGALG00000003842	-1.10018702332767	-0.432253586793003	0.0326547347026068	0.282724105013662
PRKCA	ENSGALG00000003943	-1.00337653219078	0.503069291511988	0.0326550638009701	0.282724105013662
STAB2	ENSGALG00000012751	-1.71532935008021	-1.54796634494435	0.0327234574893512	0.28310745550962
PDLIM5	ENSGALG00000012211	-0.658459947942489	3.58122844931065	0.0327324378652109	0.28310745550962
METTL24	ENSGALG00000015060	-1.57002632648832	0.622197726795352	0.0328160304106646	0.283687038032163
FHL3	ENSGALG00000001516	-0.514102430192114	5.89931352138221	0.032855296729245	0.283883038608042
RPS12	ENSGALG00000013990	0.395835416351182	8.98631655902348	0.0330379560273706	0.285317189155102
CCDC171	ENSGALG00000015103	-0.549476053336121	3.69943745594176	0.0331017038433095	0.28572348605012
CSGALNACT1	ENSGALG00000010125	-1.5968620820496	0.438980342768025	0.0331443164231813	0.285803241901462
ENSGALG00000026769	ENSGALG00000026769	1.76781688364472	-0.581774151282079	0.0331483063106796	0.285803241901462
PLCL2	ENSGALG00000011248	-0.737155153369532	2.57674550626046	0.033161061209633	0.285803241901462
PRICKLE2	ENSGALG00000007332	-0.655618230394673	4.49168964777775	0.0332006922953094	0.286000726982957
HEG1	ENSGALG00000011813	0.811556128667452	6.08942072646259	0.0332461761985783	0.286193274559401
RPL22	ENSGALG00000000719	0.389255038840659	8.62678190203382	0.0332565016263788	0.286193274559401
KANK1	ENSGALG00000010158	0.596441121923409	6.37867938025609	0.0333255034548046	0.286642892460933
STK31	ENSGALG00000010980	2.23034599026504	0.642002601070119	0.0333494950767527	0.286705106418636
ENSGALG00000026388	ENSGALG00000026388	-1.15207536118312	1.07568917653733	0.0334703376884211	0.287458136877635
NARF	ENSGALG00000001603	-0.545524088630436	4.86035859353304	0.0334706925800941	0.287458136877635
KCNJ6	ENSGALG00000016054	-1.07006252914728	0.566487868075686	0.0334955267271648	0.287508772948573
MFGE8	ENSGALG00000006702	-0.905995712860078	1.80922322421122	0.0335215724627297	0.287508772948573
ENSGALG00000025825	ENSGALG00000025825	1.95241344023412	1.39915383821304	0.0335281146202089	0.287508772948573
SPIRE2	ENSGALG00000000521	0.521644313944131	7.9757596033053	0.0335438105450872	0.287508772948573
SERPINA12	ENSGALG00000028598	-1.88456313732145	-2.94083246775402	0.0335764111499314	0.287638455203989
SMOC1	ENSGALG00000009415	-0.884026668587878	3.41540354825646	0.0335925668399328	0.287638455203989
ENSGALG00000027596	ENSGALG00000027596	-0.815862578221462	1.93631227273194	0.0337098234878856	0.288495401776543
[truncated: 15,109 more rows]
