# Supplementary material for: Identification of molecular signatures specific for distinct cranial sensory ganglia in the developing chick
Source: Neural Dev. 2016 Jan 27;11:3. doi: 10.1186/s13064-016-0057-y (PMC4730756; doi:10.1186/s13064-016-0057-y)
Supplement: Additional file 6: — Differential expression analysis results for all pairwise comparisons between ganglia using both DESeq (i) and EdgeR (ii). Data are available as compiled .xlsx spreadsheets (A) or individual .csv files (B). (ZIP 24942 kb) [file 13064_2016_57_MOESM6_ESM.zip › Patthey Supp File 3Bii edger results N-P_vs_Top-Tmm-VA.csv]

gene_name	ensembl_id	logFC	logCPM	PValue	FDR
ENSGALG00000004322	ENSGALG00000004322	4.37434158875161	6.24292735802585	1.55813987309661e-85	2.66566569489367e-81
PTN	ENSGALG00000028048	5.08444200592775	5.5238194397202	4.40275718094281e-83	3.76611849257848e-79
PRRX1	ENSGALG00000003324	-5.35575746150654	5.18391831942519	2.96252248118013e-81	1.68942782026766e-77
CTXN1	ENSGALG00000000337	-5.41785044234712	3.97613098849448	4.3494643115769e-77	1.86026588606144e-73
RUNX3	ENSGALG00000026821	-4.60579346496688	4.9694840122264	2.60968436527449e-70	8.92929602422321e-67
MECOM	ENSGALG00000009437	-4.82874865914612	6.37223108451374	2.13941811400514e-65	6.10019418239998e-62
ADAMTS9	ENSGALG00000007392	-3.94491419522167	6.31274152580526	6.12806894948201e-63	1.4977000512534e-59
TBXA2R	ENSGALG00000027241	3.76514657737698	5.89088359204989	1.60733816006777e-62	3.43729265530492e-59
PROX2	ENSGALG00000023113	-6.45400288303586	7.02739657634493	1.80217076704521e-61	3.12360258903153e-58
OSR1	ENSGALG00000016473	-7.38630987196912	3.23340626624933	1.82581399873248e-61	3.12360258903153e-58
GAL	ENSGALG00000007047	-4.88180594132258	3.41748646428781	3.0871936342952e-59	4.8014280632293e-56
SLIT3	ENSGALG00000001916	-2.85547598132362	5.03889665867722	8.74773559628269e-59	1.24713550484337e-55
ITGA8	ENSGALG00000008747	-4.40570250457993	3.50360759799123	1.04321558308111e-57	1.37287170733474e-54
ENSGALG00000028196	ENSGALG00000028196	6.58526499249932	4.65823976074229	1.31927513378896e-56	1.61215421349011e-53
TGFB2	ENSGALG00000009612	-2.75718747143252	6.09923229355066	2.07891196688792e-56	2.37106839530124e-53
ANGPTL1	ENSGALG00000004290	-4.94196277045532	3.23305486578727	1.45286888646495e-54	1.55348005685265e-51
GPM6A	ENSGALG00000020199	3.17440870244466	7.26391197195729	2.06375392941732e-54	2.07686483673362e-51
fn1	ENSGALG00000003578	-3.73020636104518	6.79631497047287	1.05865192605803e-53	1.00618984172226e-50
GABBR2	ENSGALG00000013200	4.2713404565214	5.42932375606781	1.29487897780284e-52	1.16593629222374e-49
SPON1	ENSGALG00000012027	-3.54888121110651	5.84612095250754	1.5493069842518e-51	1.32527719432899e-48
NTNG1	ENSGALG00000001896	-2.86573365532804	4.8849483922453	3.03193921427129e-50	2.47001981322634e-47
SNAI1	ENSGALG00000008018	-4.21855565402927	3.76976228151677	3.34625156951088e-50	2.60216690232691e-47
DLGAP2	ENSGALG00000016352	-5.26216236356789	3.62161731875113	4.18231181071356e-50	3.11091262859511e-47
ANPEP	ENSGALG00000027501	-4.04372246071231	3.25841747747931	2.91858729550321e-48	2.08046631047787e-45
SCML4	ENSGALG00000015309	-6.15799304323634	4.93342005045078	1.00125720089048e-47	6.85180327713371e-45
NRCAM	ENSGALG00000009514	3.12520718432139	6.04094691516453	1.53827016406343e-47	1.01218176795374e-44
PRRX2	ENSGALG00000028236	-4.60939988645139	5.45976088960329	6.84589435895878e-47	4.33776150715062e-44
ENSGALG00000006325	ENSGALG00000006325	-4.87737718791815	2.96411851568407	8.0075890547977e-47	4.89263691248139e-44
IGSF21	ENSGALG00000000426	2.84275527251029	6.82463271194219	1.1508803920032e-46	6.71605977291259e-44
HGF/SF	ENSGALG00000008461	-5.76992633453396	2.94793937394307	1.17770512735199e-46	6.71605977291259e-44
TMTC1	ENSGALG00000012956	-2.8671183476938	5.21885705100165	1.92336287217473e-46	1.06144812958598e-43
SOCS2	ENSGALG00000011295	-4.75659132014672	2.79219516836602	2.87233327050482e-46	1.53562117474364e-43
GFRA4	ENSGALG00000016035	3.8570525667432	8.23760896423058	7.99802316744818e-46	4.14636910147586e-43
AMIGO2	ENSGALG00000009739	-4.42584426345571	5.16740104151843	1.05613249173527e-45	5.31421019664911e-43
KLHL36	ENSGALG00000005651	2.32978902490074	6.94579029082927	1.39362959068249e-45	6.81206143925602e-43
CHRNA4	ENSGALG00000005801	4.24170237965693	4.9313155407656	4.61247582909559e-45	2.19195101344909e-42
MAB21L2	ENSGALG00000010071	-3.52123455103781	6.46401015902747	1.98317780506397e-44	9.16978537541472e-42
ATP6V1G3	ENSGALG00000002207	-6.57513099714096	2.1956952830665	2.22390531671732e-42	1.00122558311579e-39
ADGRV1	ENSGALG00000014657	5.29370647524546	3.80213829582496	3.41675848553071e-42	1.4988180556528e-39
PDE3A	ENSGALG00000013143	-5.6426005948713	2.69839451303917	7.35905701140152e-42	3.14746868377643e-39
TWIST1	ENSGALG00000026059	-5.40911004386995	2.12703937198086	9.96559584861046e-42	4.15832716531775e-39
RERG	ENSGALG00000028186	-3.74674080078924	4.16149221748245	2.71346362180056e-41	1.10528418194676e-38
CHL1	ENSGALG00000007911	-5.64366746499537	4.86619013563898	3.72046502836108e-41	1.48022594663259e-38
ELN	ENSGALG00000001071	-3.96885196645671	4.6173070734717	3.80865966423777e-41	1.48087612581318e-38
PLXNC1	ENSGALG00000011309	-3.16528530590943	5.63803065436594	7.17939389130862e-41	2.72944601538907e-38
SATB2	ENSGALG00000008135	-2.96358951138474	4.57867457508065	1.46359596145527e-40	5.4433042844732e-38
ENSGALG00000026763	ENSGALG00000026763	-3.53263723569388	4.07074002975821	2.58143759408322e-40	9.39643284246294e-38
GRM3	ENSGALG00000006576	4.84595522992259	4.59640178005779	7.29843444156592e-40	2.60128367554812e-37
PTER	ENSGALG00000008728	-3.88360493055908	3.74674976632778	2.87266328812762e-39	1.00296986802627e-36
GRM8	ENSGALG00000019382	4.44504743092393	3.06161602133108	3.09722522975288e-39	1.05974658461224e-36
FHOD3	ENSGALG00000013124	-2.88792930644171	4.967146001682	4.3133729814804e-39	1.44692519543464e-36
LDB3	ENSGALG00000001977	4.17532076665745	4.27313375088078	4.49493882561863e-39	1.47883487362853e-36
UNC5C	ENSGALG00000012219	3.55290965611038	6.49119749644867	5.61588612696793e-39	1.81276565773901e-36
TLX1	ENSGALG00000007831	6.17002954002265	6.43416993123026	1.5558914884218e-38	4.929294737763e-36
MXRA5	ENSGALG00000016635	-5.00316034226542	3.76940500438609	1.65740538201494e-38	5.15543477736574e-36
PROSER2	ENSGALG00000006700	-3.14983009749882	3.39411313194505	3.14766756667485e-38	9.61612441619166e-36
CXCR4	ENSGALG00000012357	2.80679098799284	5.75667821594324	5.22983792733389e-38	1.56968539054085e-35
phox2b	ENSGALG00000014250	-5.80067073183943	5.66901361412987	5.8998629540542e-38	1.74025612789585e-35
FHL5	ENSGALG00000015573	-5.86680465016377	1.59653018301113	7.34466998466043e-38	2.12970532368764e-35
HIC1	ENSGALG00000026718	-5.45527914754087	4.36357723803415	1.39770813250184e-37	3.98533178847358e-35
ADPRHL1	ENSGALG00000016826	3.88254064435125	4.30157809761993	1.65140063559828e-37	4.631501979314e-35
STOM	ENSGALG00000001434	-3.01317285971535	4.88566188117246	2.25285733907454e-37	6.21643279949793e-35
FLI1	ENSGALG00000001161	-6.02379745914175	1.57541808758833	3.13650446997539e-37	8.5173521384665e-35
KCNAB2	ENSGALG00000000912	2.30072330012448	6.15518793225002	5.15611057974101e-37	1.37829280934702e-34
HTR3A	ENSGALG00000007004	-5.12346855528559	1.90290712478841	6.16755659547211e-37	1.62330089592826e-34
cdermo-1	ENSGALG00000004274	-6.63181536776018	1.75570937338523	7.08474750267734e-37	1.83645242842127e-34
PDZRN4	ENSGALG00000009530	-6.24972945760387	6.98415650640038	8.82232379685902e-37	2.25272112711439e-34
KLHDC7A	ENSGALG00000000420	2.90568715025652	5.91699736534042	9.69960580396592e-37	2.44030670726837e-34
FBN3	ENSGALG00000000327	-3.3069158892373	6.41759440805149	9.93266813082429e-37	2.46272588959626e-34
MMP2	ENSGALG00000003580	-2.82475028385847	5.61134135611635	1.8893919570655e-36	4.61767394306807e-34
SNCG1	ENSGALG00000002015	3.14897016079897	6.0064651522726	3.36655629346738e-36	8.11197817868167e-34
LHX4	ENSGALG00000001735	-4.42604435602945	3.52750195327109	2.27359392377141e-35	5.40231178442796e-33
LOX	ENSGALG00000028063	-3.3489391836426	3.59820230652106	2.81121026347311e-35	6.58824454623259e-33
HAP1	ENSGALG00000023847	-3.44820552502962	3.39207460452707	4.82041198128188e-35	1.11442713751041e-32
PTCHD1	ENSGALG00000016358	-2.58817803327936	5.6922424578221	6.78227722328959e-35	1.54708264981384e-32
PGF	ENSGALG00000026557	-3.79554201282397	3.63641428887606	4.17544918261585e-34	9.39915587055158e-32
ERG	ENSGALG00000016058	-5.34141612213702	1.69338197693136	9.06858624283784e-34	1.99618155523718e-31
ADAM12	ENSGALG00000012740	-2.8713418069365	4.09260121265395	9.10113171080783e-34	1.99618155523718e-31
ENSGALG00000023347	ENSGALG00000023347	-3.89291437500321	2.68364918065146	1.0972075238016e-33	2.37607928065795e-31
KLHL1	ENSGALG00000016907	-4.38977673173681	1.47449163583011	1.15554471027432e-33	2.47113236292162e-31
CADPS	ENSGALG00000007268	-1.98794050982009	6.50744794966544	1.21900852210341e-33	2.57466639458581e-31
WNT5B	ENSGALG00000012998	-3.45820654765737	2.48488093079158	1.92614488214122e-33	4.01859593215512e-31
GRIN3A	ENSGALG00000015551	-4.16908496042527	3.5377865455389	2.59144505771501e-33	5.34149904185401e-31
FAM20A	ENSGALG00000004183	-2.49842100875595	4.80457198562704	1.01237656961574e-32	2.06187361345073e-30
LEPREL1	ENSGALG00000007303	-3.05730616072307	3.0367597256082	2.95747189653666e-32	5.95252108305283e-30
MAFA	ENSGALG00000026264	4.73320746197731	3.98775737805337	4.81671376210074e-32	9.51844269154846e-30
CNR1	ENSGALG00000015789	2.23804419891417	7.20314607786054	4.84045191819451e-32	9.51844269154846e-30
COL16A1	ENSGALG00000026836	-2.73242952032414	3.89162393417276	5.04600018735736e-32	9.75057485995384e-30
HOXB1	ENSGALG00000013454	-5.33576467097501	3.60090814856912	5.07248750605501e-32	9.75057485995384e-30
CADM1	ENSGALG00000014582	1.51118134126634	10.3361670344528	6.3605436001251e-32	1.20906866567711e-29
HOXD4	ENSGALG00000023419	-5.82932950882517	3.23529508231336	7.29516147488043e-32	1.37149035727752e-29
LPAR1	ENSGALG00000015729	-3.26760730183164	3.53220752008301	7.46303774884584e-32	1.3878005413832e-29
RPS6KL1	ENSGALG00000010294	-2.01400210359462	6.20143608168701	7.92235531530031e-32	1.45737263155008e-29
LHX6	ENSGALG00000001347	-6.68897163749794	1.49154803375731	1.56466620134007e-31	2.84769248643893e-29
CLVS1	ENSGALG00000015476	-3.68278003870099	3.65050200375734	3.09653701562226e-31	5.57637423823848e-29
RTN4RL1	ENSGALG00000021589	-3.50852215400487	3.77793559806901	3.26720949823832e-31	5.82243959331888e-29
CYTL1	ENSGALG00000015015	-5.0252002111566	2.46644745347119	4.01565972175107e-31	7.08246458966157e-29
RAB37	ENSGALG00000027789	-3.7152001672651	1.90715499322968	5.60470549141574e-31	9.78421444358577e-29
TSHZ3	ENSGALG00000004528	-3.44584883106656	3.60647978814894	1.07468694573323e-30	1.85714588561657e-28
POU4F3	ENSGALG00000026243	3.99087658234713	9.93974905513664	1.37038193474838e-30	2.34444941396752e-28
KIRREL3	ENSGALG00000001129	2.25060898677554	6.1865820660861	4.52943854124109e-30	7.6722410458963e-28
HIP1	ENSGALG00000000930	1.71818682024646	9.91994926537033	7.83826808885806e-30	1.314677357492e-27
RASL10B	ENSGALG00000002086	-3.50193564760162	1.95518215940874	9.79249133928942e-30	1.62650428963654e-27
MAB21L1	ENSGALG00000017059	-3.23770353089012	5.00340083686061	1.19781780925788e-29	1.97041029622922e-27
SVEP1	ENSGALG00000015721	-4.18629981870738	3.66324555459364	1.37140349422943e-29	2.23447342659782e-27
TPM1	ENSGALG00000003521	-2.28670563695792	5.59591496365407	1.59873494584357e-29	2.58029787297092e-27
HOXB5	ENSGALG00000027903	-8.0434155661897	5.72537460392207	1.82684618964834e-29	2.92090510397233e-27
TGFBR2	ENSGALG00000011442	-3.53977349167608	2.22254979599194	2.48147069804765e-29	3.93083339835178e-27
IRX1	ENSGALG00000013194	4.12524032556622	7.8284352867755	2.65242059559763e-29	4.16308362839306e-27
FIBIN	ENSGALG00000023904	-4.47582233294513	2.84605597842569	2.79331428934324e-29	4.34436553291675e-27
HOXB4	ENSGALG00000000284	-6.24629319728201	4.1595936307916	4.19194704290311e-29	6.46088558648526e-27
TCF21	ENSGALG00000029024	-8.30966117322555	1.53622617187713	5.75767817505823e-29	8.79485341240145e-27
MRC2	ENSGALG00000000461	-2.31177456338708	5.30205135494514	6.87505441586402e-29	1.04087107032391e-26
ENSGALG00000010722	ENSGALG00000010722	-3.50827350207936	3.71706414965707	7.81660641892143e-29	1.173039496622e-26
ESPN	ENSGALG00000000645	3.0386449568819	4.85063951690497	1.43253805441626e-28	2.13111835086552e-26
SULT4A1	ENSGALG00000014189	-2.1330530844399	6.5388834775831	1.57524611906371e-28	2.32321643146052e-26
ENSGALG00000012531	ENSGALG00000012531	-6.19306037660941	0.744366426039464	2.52514955455581e-28	3.69232979310605e-26
FGF18	ENSGALG00000002203	-3.03253687030919	3.21087215225997	2.83664815180558e-28	4.11265903229575e-26
HS3ST5	ENSGALG00000026594	1.85212219760462	6.36302755018898	4.70163903134066e-28	6.75929752505681e-26
ZFHX3	ENSGALG00000000713	-2.01622253656111	8.02738539159129	5.26039970559524e-28	7.49957651361028e-26
MKP3	ENSGALG00000011207	-1.799280216587	5.11890053143191	5.33609127473915e-28	7.54461566349069e-26
COL12A1	ENSGALG00000015908	-3.76035113601616	4.02698128557221	5.73230053045196e-28	7.99876627331191e-26
7.	ENSGALG00000017242	-3.54339333613514	4.49808249624556	5.75080811092684e-28	7.99876627331191e-26
FAR-1	ENSGALG00000008263	3.16504968155228	5.90254523850777	6.88667555427314e-28	9.50139075665362e-26
ISLR2	ENSGALG00000029151	4.94321935263595	9.42533876695302	1.01125303918589e-27	1.38404135955138e-25
PDZRN3	ENSGALG00000007819	-3.72962221682024	4.99859288084108	1.12832948580909e-27	1.532020701843e-25
COL6A3	ENSGALG00000003923	-3.8837350582631	3.04307736490656	1.30710270072111e-27	1.76078055149108e-25
KIRREL	ENSGALG00000006259	-2.23920580173161	6.61241554547016	1.35931286664875e-27	1.81680660333022e-25
LMX1A	ENSGALG00000003424	3.14280577487231	5.22022455457513	1.59748205337432e-27	2.11858317590138e-25
GDNF	ENSGALG00000003716	-4.73811812330365	1.78826251219535	2.45084959399599e-27	3.22531806569872e-25
WNT5A	ENSGALG00000005410	-2.51383071803882	4.41349820856031	2.71869403341603e-27	3.55048988730393e-25
ADGRA2	ENSGALG00000003118	-2.68957007177628	3.90145543653152	2.74045246881853e-27	3.55179248761723e-25
BCL11A	ENSGALG00000007866	-2.04991031591465	6.02160617158097	6.72148975293438e-27	8.64595839798507e-25
HOXB3	ENSGALG00000013455	-5.56428551289372	7.45593294141587	7.99074324907731e-27	1.02019130974041e-24
COL8A2	ENSGALG00000002298	-2.84154035124744	3.5888488397783	9.69815649486958e-27	1.22900786158688e-24
OPRL1	ENSGALG00000027965	5.3395854115907	3.39981564645337	1.29781942541046e-26	1.63258049484722e-24
LRRC3B	ENSGALG00000011314	-4.72881265286098	0.755102440091485	1.57117913595289e-26	1.96202428159722e-24
LFNG	ENSGALG00000004284	2.12680163507043	5.67062157744947	1.61615859893988e-26	2.00356821091764e-24
ZMAT4	ENSGALG00000003470	-3.01795279950586	3.0334814882718	1.65020504335778e-26	2.03105812099028e-24
EFNB2	ENSGALG00000029175	-2.76987997689868	5.66162543299245	1.7863925064214e-26	2.18297164284695e-24
COL5A2	ENSGALG00000002509	-1.9756812718297	6.50590577409982	2.67195105644666e-26	3.24196728182195e-24
ADAM33	ENSGALG00000016038	-3.03115997117374	3.19230420860464	3.02825349329237e-26	3.64840568755252e-24
NAB1	ENSGALG00000002248	-1.86248698893302	4.89091570145927	6.44946324437866e-26	7.71590329963847e-24
TGFBR3	ENSGALG00000006038	-3.07049943153982	3.00969024032509	8.93560418980129e-26	1.06159941999389e-23
GRIK2	ENSGALG00000015434	-3.52643268773974	2.03931986979086	9.6418024173495e-26	1.13759969486907e-23
PTGS1	ENSGALG00000001314	-4.12430868356505	1.99551651455344	1.23805143937485e-25	1.45072493320719e-23
HOXB6	ENSGALG00000028726	-7.86528943564299	1.96994697179649	1.24878533393931e-25	1.45334826483222e-23
HOXD3	ENSGALG00000023420	-4.70922910022472	4.83054324413711	1.25923903181928e-25	1.45561225380839e-23
TM4SF4	ENSGALG00000010427	5.19534524687985	1.25457104093178	1.52582507242669e-25	1.75193391537421e-23
OTX2	ENSGALG00000027720	6.77190576476871	5.28266502006956	2.21397768356702e-25	2.5251153473643e-23
AFF3	ENSGALG00000016767	-2.99780351103633	3.57164194321959	2.59499051661718e-25	2.94007269922429e-23
PRDM16	ENSGALG00000001063	-2.47488747079059	5.54117257953976	8.29602932183634e-25	9.33739931828791e-23
ENSGALG00000003644	ENSGALG00000003644	-2.29777733068549	4.16282112833093	1.05662493174362e-24	1.18148623086731e-22
GAL3ST1	ENSGALG00000007781	2.34117478404784	4.31578532358299	1.23206508086777e-24	1.36871229892765e-22
PDGF-A	ENSGALG00000003642	-3.48849651020579	2.07194566211497	1.81729252061633e-24	2.00582196404543e-22
TPH2	ENSGALG00000010198	-3.10326338191687	2.60801135869951	1.83706367395653e-24	2.01464649577233e-22
TMEM119	ENSGALG00000004893	-4.76126100093323	0.970087745007084	2.10446046269132e-24	2.2931916939951e-22
SIAT7E	ENSGALG00000009021	-3.08723307637532	2.87767310782803	2.91223765124684e-24	3.1533266922488e-22
CABP1	ENSGALG00000007116	2.93999322713665	4.80744082861739	3.65745623719335e-24	3.93533089974238e-22
FCHSD2	ENSGALG00000017329	1.625492794568	7.63811630131559	4.94994428581464e-24	5.2927279276073e-22
S1PR3	ENSGALG00000010683	-4.42859700761848	1.26140306289074	6.26285340677006e-24	6.6549624896287e-22
ALDH1A2	ENSGALG00000004270	-4.74395580307894	3.39233015303275	8.73107814412505e-24	9.18735358276275e-22
FAS	ENSGALG00000006351	-4.97257054882203	0.0315760659816206	8.75344069435544e-24	9.18735358276275e-22
GSC	ENSGALG00000010974	-10.2417863811577	0.609132660218713	9.550218400729e-24	9.96250831705316e-22
RELN	ENSGALG00000008193	-3.09859274412693	3.77476892653361	1.55133115529049e-23	1.60849535786119e-21
TRIM47	ENSGALG00000028301	-2.42858146706048	3.21268019324726	1.84007620520602e-23	1.89638697100389e-21
COL6A1	ENSGALG00000005974	-3.99971861782874	3.03767082877074	3.72592038094994e-23	3.81694885492764e-21
BPIFB4	ENSGALG00000006679	3.44849662789141	2.66601728207905	3.90425645048782e-23	3.97583448541343e-21
RGMA	ENSGALG00000027639	1.99206344933758	6.93780203593181	4.25603746397472e-23	4.30841946353134e-21
PCDH1	ENSGALG00000002553	-2.14172916608335	6.97983465018522	4.53946025171925e-23	4.56829917567134e-21
FGD5	ENSGALG00000008546	-2.09679310160799	3.34754553247068	4.73664442943656e-23	4.73886040343864e-21
BEGAIN	ENSGALG00000011236	2.98633741374205	5.45938406622078	5.620465002081e-23	5.59040204974429e-21
SYNPO	ENSGALG00000027330	-3.31429044770537	3.01955719027159	1.20681209022626e-22	1.19341856876247e-20
ENSGALG00000006958	ENSGALG00000006958	-2.33424572418439	3.71916634011425	1.22278955389265e-22	1.202269177471e-20
NEDD9	ENSGALG00000012747	-3.24662933234068	2.50301539749679	1.27424018228743e-22	1.24569720220419e-20
SFRP1	ENSGALG00000003473	-2.05602912710563	5.09794696281793	1.66822635037121e-22	1.62159184103129e-20
SERPINF1	ENSGALG00000003015	-3.16011784182641	1.94007244790358	2.23499614284159e-22	2.1602437294765e-20
CALD1	ENSGALG00000013071	-2.59767873068739	5.84711734560468	2.85858405113651e-22	2.74745258128334e-20
HOXB2	ENSGALG00000025774	-5.02518851324047	4.50315433029567	4.0774172691408e-22	3.89700863913189e-20
MYO15A	ENSGALG00000004972	2.56878057829561	4.15847515269803	5.07130150648704e-22	4.81999034294334e-20
ENSGALG00000028402	ENSGALG00000028402	-4.6555960768392	4.46859405583435	6.20910782356705e-22	5.86880754947984e-20
BAIAP2L2	ENSGALG00000012285	4.03788639467127	1.73893741620406	7.30028421751846e-22	6.86226716446735e-20
BRINP2	ENSGALG00000004448	-1.50444604355094	6.58598237916895	7.73802132265209e-22	7.23399282994164e-20
GLI2	ENSGALG00000011630	-2.67607591046182	4.50874538259159	1.01282512711802e-21	9.41707188844296e-20
P37NB	ENSGALG00000008298	-3.2178083501946	2.58293300312176	1.51703927095859e-21	1.4028923160843e-19
ENSGALG00000027694	ENSGALG00000027694	-5.30307601463292	1.04118436167697	2.52144846546613e-21	2.31919034124702e-19
MMD	ENSGALG00000003078	1.98192013247614	7.78824700251319	3.17598639920604e-21	2.90560295816133e-19
INHBA	ENSGALG00000012327	-4.61491027428233	1.13799265416679	3.60702623569662e-21	3.28239387448392e-19
ZNF503	ENSGALG00000004994	-2.01511039790382	4.81189067200352	4.31741591936315e-21	3.9080609284902e-19
HMCN1	ENSGALG00000005141	-2.38521346541173	5.07613457283116	5.28380814125862e-21	4.75765208845539e-19
PDGFD	ENSGALG00000017179	-4.30112567092375	0.484154283025767	5.45127078161274e-21	4.88274034198067e-19
SAMD11	ENSGALG00000002228	1.60964746314703	7.28679891007161	6.61073539415337e-21	5.89044068349875e-19
COL4A1	ENSGALG00000016841	-2.83180380274603	3.88912997837133	7.60218503540988e-21	6.73876588527421e-19
COL1A2	ENSGALG00000009641	-2.24550701524508	7.49203292908963	7.73650683696423e-21	6.82248242096825e-19
LAMC2	ENSGALG00000004627	-3.71599623714632	0.823727809733841	9.60742402954027e-21	8.42891334858333e-19
SEMA5A	ENSGALG00000013051	-3.26285415630869	2.825529822022	9.86096684723029e-21	8.60721534808244e-19
UNC5A	ENSGALG00000018998	2.02507695492073	6.61136549100847	1.11261002483862e-20	9.66219913956297e-19
CYR61	ENSGALG00000008661	-3.66654778835934	2.97771952973365	1.13771851779901e-20	9.8303476780331e-19
FBXL16	ENSGALG00000002443	1.5024242461049	6.66536039856525	1.97421081677212e-20	1.69722606298178e-18
FBLN2	ENSGALG00000005120	-3.27507495510967	3.48751941553889	2.00370346200454e-20	1.71396794139868e-18
TSHZ1	ENSGALG00000013672	-1.96900006339337	5.4566563298973	2.60307127537626e-20	2.21558922284264e-18
SYNE1	ENSGALG00000013505	-2.78536481090954	4.03418718732892	2.69021957246952e-20	2.27842952702023e-18
cldn3	ENSGALG00000022557	-3.50546473960299	0.919355439995665	2.95094593752417e-20	2.48693512803761e-18
ADCYAP1	ENSGALG00000014858	2.38486061795269	4.24547559809015	3.41284041594611e-20	2.86210165862775e-18
CDH20	ENSGALG00000012906	-4.7130033281645	2.59971507481204	3.69772391969822e-20	3.08588589357059e-18
C1QTNF4	ENSGALG00000008080	2.92880459885264	4.03885983700707	3.85913909803399e-20	3.2049588198624e-18
NANOS1	ENSGALG00000027980	-2.03923957305655	4.35083270399907	4.7378389614204e-20	3.91569801700387e-18
DCT	ENSGALG00000016899	5.62610718590777	0.693001403212928	4.77288826410984e-20	3.92570059723035e-18
ENSGALG00000005421	ENSGALG00000005421	-2.56127842885836	2.81595736362053	5.29832075849093e-20	4.33701777685468e-18
SHOX	ENSGALG00000016698	-5.29925913743468	5.60501947249508	6.15762856749719e-20	5.01641473965438e-18
TOX	ENSGALG00000015448	-1.82018874542706	5.01564281632525	8.49359871536482e-20	6.88665814324461e-18
ENSGALG00000020995	ENSGALG00000020995	1.91761272922339	4.68721242949819	9.34210719010363e-20	7.53890423624023e-18
ST3GAL6	ENSGALG00000015252	-2.03923420186419	3.16209939857058	9.540949916294e-20	7.66321930365999e-18
TRPC7	ENSGALG00000006297	2.63417204589043	3.91108341977964	1.03078383651458e-19	8.24049059583712e-18
tac1	ENSGALG00000009737	4.46558744325943	3.71326895252311	1.36789947713863e-19	1.08846624441338e-17
RGS8	ENSGALG00000026263	-2.7773672593227	3.00091772094762	1.76344686066119e-19	1.39671522649035e-17
OSF-2	ENSGALG00000017046	-3.73983673342624	2.59663798591074	1.88134608814333e-19	1.48322898045881e-17
ENSGALG00000015735	ENSGALG00000015735	3.45090248564531	3.07478748833499	2.01252783451817e-19	1.57937276114389e-17
SLC6A14	ENSGALG00000005957	3.15493720654146	2.30826486990514	2.3062229213305e-19	1.80159186018823e-17
SLIT2	ENSGALG00000014419	-1.83497701489112	6.02643168911595	2.47752528254825e-19	1.92661375153798e-17
NUBPL	ENSGALG00000009983	1.81159766765435	5.7244341598452	2.64792233981569e-19	2.04980341129262e-17
CPED1	ENSGALG00000009002	-4.45584412748686	0.302466390206351	2.91449466112915e-19	2.24347084534094e-17
LAMB1	ENSGALG00000007905	-1.63763632990884	6.66604051200821	2.92432779115636e-19	2.24347084534094e-17
PQLC2L	ENSGALG00000020626	1.81884457907013	7.03725747459087	3.09716885501799e-19	2.36546271301999e-17
GIPC2	ENSGALG00000008902	-3.29622632416622	0.576556564738369	3.24841590365172e-19	2.4699510790966e-17
COL4A2	ENSGALG00000016843	-2.34340529511891	3.50301690757972	4.02473582708897e-19	3.04668940397513e-17
HCN1	ENSGALG00000014875	-4.23219492086074	4.55472209546441	4.20491668654224e-19	3.16227450520218e-17
ATP8B1	ENSGALG00000003253	2.87790267589527	3.78618148671419	4.21439436045182e-19	3.16227450520218e-17
ENSGALG00000001150	ENSGALG00000001150	2.43374761716203	4.982778957265	4.38868146282703e-19	3.27867085004562e-17
VWA3A	ENSGALG00000006957	3.47498070640085	3.28134103928166	4.5380551710107e-19	3.3755238202457e-17
SLC5A7	ENSGALG00000016804	-5.22823226016161	0.570823677865178	4.89700599699125e-19	3.62675232019594e-17
NHSL2	ENSGALG00000028506	-2.02561355549212	4.28586852376337	5.37107497492859e-19	3.9607047703051e-17
ENSGALG00000026939	ENSGALG00000026939	2.30756212241326	5.3120522657602	7.0207232200685e-19	5.15495849137047e-17
GALNT16	ENSGALG00000009452	1.32001801983521	6.84253930263189	7.48328033668398e-19	5.47110940170895e-17
CPQ	ENSGALG00000022789	-2.01316654539025	4.02268424067093	7.81561632249214e-19	5.68976868277428e-17
MYO16	ENSGALG00000016837	-2.0037490702425	4.75685236909742	8.25860508085073e-19	5.98678880183027e-17
COL23A1	ENSGALG00000006708	-3.27566176819866	1.52835675381676	8.98673482270634e-19	6.48713330577468e-17
SMIM12	ENSGALG00000002526	1.75204838536309	7.92876094177388	1.08067202526344e-18	7.76812479336429e-17
SEMA6D	ENSGALG00000004844	-2.06444327864396	7.96615036848354	1.14397462996904e-18	8.18875228849806e-17
LHX8	ENSGALG00000011369	-4.30546954820186	0.858954661542772	1.16105013620357e-18	8.27635238757111e-17
ENSGALG00000016251	ENSGALG00000016251	1.43286947490788	6.77216934120342	1.16629070518566e-18	8.27921219266233e-17
KLHL4	ENSGALG00000006877	-4.11872231845677	0.693993614260806	1.21325735277846e-18	8.57702759972474e-17
DNAH9	ENSGALG00000001111	1.93915927977803	5.45725738372538	1.3270834686438e-18	9.34310451915972e-17
OLFML3	ENSGALG00000001956	-2.86556412214566	3.90634193207562	1.33906827365514e-18	9.38884427282464e-17
AJAP1	ENSGALG00000027265	3.07651685640527	3.4851362341822	1.34803962769738e-18	9.41316814312115e-17
ENSGALG00000029064	ENSGALG00000029064	-3.07209813800055	1.09353073462833	1.35924515990939e-18	9.45283178688206e-17
ENSGALG00000021399	ENSGALG00000021399	-3.1892644498717	2.09546186896079	1.41836150380673e-18	9.79316608876624e-17
PTGFR	ENSGALG00000008901	-4.00814555264577	1.00471190615032	1.41963127777299e-18	9.79316608876624e-17
REPS2	ENSGALG00000016545	-2.00871885591149	3.40420485253681	1.42969728192481e-18	9.82299642536934e-17
GPC3	ENSGALG00000006087	2.16997843733567	7.40574631971104	1.44680363981486e-18	9.90076666798103e-17
irx2	ENSGALG00000013193	3.27901877991406	5.37164030997067	1.57883684815347e-18	1.07612513140277e-16
ENSGALG00000005967	ENSGALG00000005967	2.62170996857595	4.5569789763649	1.76854865650314e-18	1.20064803235935e-16
PODXL2	ENSGALG00000006009	3.42031595591476	4.51644436645084	2.15942067426822e-18	1.46021220930358e-16
METRNL	ENSGALG00000028354	-2.95911675790863	3.61876751314652	2.24028096077744e-18	1.50518144290629e-16
ENSGALG00000023638	ENSGALG00000023638	2.63977209323577	3.85081884559416	2.24351921873453e-18	1.50518144290629e-16
ADAMTS19	ENSGALG00000000151	-2.78915511936163	2.67943743411479	2.31810597872691e-18	1.5491467610961e-16
NYX	ENSGALG00000016228	-3.98954636596654	0.997983141427174	2.38268474663835e-18	1.58610780721746e-16
CLMP	ENSGALG00000006507	-2.57682007239344	4.26870752904881	2.69955939026857e-18	1.79007992436879e-16
ADCYAP1R1	ENSGALG00000005223	-4.34310374711989	2.10328399688493	2.83082739014228e-18	1.86987625446155e-16
GATA2	ENSGALG00000005909	-3.86305979125696	2.7432629712808	2.95685469082812e-18	1.9456103865649e-16
Pax-9	ENSGALG00000010114	-4.91547827736683	1.78292901797816	3.13715287370375e-18	2.05633760012734e-16
PAM	ENSGALG00000015256	-1.41659713999112	4.88096731201001	3.43786901045909e-18	2.24484973400512e-16
CSMD1	ENSGALG00000016341	-2.72107990984604	4.07337917119827	3.46163156417209e-18	2.25177158934814e-16
CPZ	ENSGALG00000015597	3.10241047847776	5.30074574910266	3.58079447785653e-18	2.3204633305746e-16
FAM19A4	ENSGALG00000028292	1.812115609329	6.27200518041564	3.87387618819351e-18	2.50091599349489e-16
PPFIBP1	ENSGALG00000014106	-1.27527063507638	6.40736481416875	3.94197580760685e-18	2.53531286152398e-16
FBLN1	ENSGALG00000014233	-3.05368005370669	3.47495618667504	4.00676831114722e-18	2.56733304371186e-16
CCDC132	ENSGALG00000009500	-1.42886658637199	5.49856600382835	4.39103170072192e-18	2.80305113193845e-16
ZFHX4	ENSGALG00000015673	-1.55792842762816	7.29150307192962	4.84028289550628e-18	3.07834794707514e-16
KCNH5	ENSGALG00000011858	2.07724015133641	4.1667488753946	6.37998470618812e-18	4.04254734642468e-16
ENSGALG00000008449	ENSGALG00000008449	-2.65292716962988	2.76252227019685	7.78921860647347e-18	4.91726759850731e-16
RAPGEF3	ENSGALG00000006348	1.76981106292256	6.32176601306481	8.78493023422558e-18	5.52546273702689e-16
WNT11	ENSGALG00000000839	-3.73138641749126	1.53907926819808	8.85047731998712e-18	5.54629912052526e-16
LAMA5	ENSGALG00000005321	-3.15073744502298	5.7528066054213	9.94629231050614e-18	6.2102616367934e-16
SLITRK6	ENSGALG00000016904	-5.25903963732368	0.335006334868677	1.22323898413014e-17	7.60988092381763e-16
AGTR2	ENSGALG00000005936	2.50581905165412	2.2904267178034	1.23141533668535e-17	7.61099440263763e-16
ARHGAP18	ENSGALG00000014013	-1.4826871159847	5.64230818887024	1.23231555385236e-17	7.61099440263763e-16
CNGB3	ENSGALG00000015886	-6.48124413988415	-1.00969695429906	1.68723129334327e-17	1.03831485491067e-15
PCDH17	ENSGALG00000016941	-2.26848945483307	7.91338821121876	2.02885381099439e-17	1.24407279564487e-15
PLEKHS1	ENSGALG00000020679	-3.45130438241018	0.682992427344897	2.25471484338924e-17	1.37763076931082e-15
HOXA3	ENSGALG00000027925	-4.54031745474179	-0.276314989623203	2.28529829575296e-17	1.39134815814027e-15
CHRNA10	ENSGALG00000022702	1.69607960574664	6.20613754195071	2.49594363081617e-17	1.51420580269514e-15
NRP2	ENSGALG00000008621	-1.43392410730309	8.61818929377086	3.4294534142822e-17	2.07318335729823e-15
BEND4	ENSGALG00000014242	-1.71712719363455	4.39301293382554	3.93369041783048e-17	2.36963294606492e-15
ENSGALG00000001371	ENSGALG00000001371	2.70398014893643	2.59004536194561	4.09680393148167e-17	2.45923233893994e-15
GNG11	ENSGALG00000009517	-2.51811036637349	1.85375117824497	4.5716149259078e-17	2.73465692840666e-15
ENSGALG00000011530	ENSGALG00000011530	1.42494796534156	6.21781241682164	5.25168932130273e-17	3.13051919543021e-15
HS3ST4	ENSGALG00000006290	4.53865702105983	1.29413465622555	5.96105704358996e-17	3.54103346881031e-15
ASCC3	ENSGALG00000015465	-1.99003781424967	4.5274839844956	6.65685202896575e-17	3.9406721284272e-15
TMEM132B	ENSGALG00000002742	2.2452600558429	3.88549400057539	7.22015978903682e-17	4.25939633347731e-15
SLC22A16	ENSGALG00000015055	-4.33373518066025	0.449040835831563	7.67204974201769e-17	4.51042704420751e-15
SLC24A2	ENSGALG00000015080	-2.77819245668259	2.05542119613619	8.03804552953789e-17	4.70941379860734e-15
FNDC1	ENSGALG00000011663	-3.59799271087873	1.92124019422422	8.90255567376262e-17	5.19812022070754e-15
MSI2	ENSGALG00000005567	1.36707234583836	5.80492900577492	9.52121704944979e-17	5.54044154020364e-15
FGFR3	ENSGALG00000015708	2.66642323797011	6.8621827595719	1.02214980882738e-16	5.92777590827754e-15
MRAS	ENSGALG00000011592	-2.41656953266583	4.04923483360131	1.02581230196865e-16	5.92891785881068e-15
PLXNA2	ENSGALG00000001264	-2.10556216788498	7.74950491886017	1.07482392526185e-16	6.19127532437028e-15
CPNE4	ENSGALG00000011613	-2.40648231527614	2.44269485521762	1.10600902380845e-16	6.34953099977014e-15
PCSK5	ENSGALG00000015164	-3.54063883023245	0.987183844749665	1.14368983210977e-16	6.54389486546288e-15
ENSGALG00000016001	ENSGALG00000016001	1.4999091715001	5.37163234561901	1.23161866663464e-16	7.02351071626179e-15
TOM1L1	ENSGALG00000003011	-3.35750885498835	2.36963862655971	1.50438601742191e-16	8.5505102943701e-15
KLF3	ENSGALG00000000177	-2.85577319810562	1.8562453524645	1.88872838367456e-16	1.06994586714915e-14
CECR1	ENSGALG00000013031	1.73167921130059	4.09960608544414	1.98370600488062e-16	1.12004100103952e-14
MRVI1	ENSGALG00000005632	-2.75957020649513	2.0028248344567	2.20959735187088e-16	1.24347998341471e-14
C9orf172	ENSGALG00000028823	2.44786785849447	3.13322972400835	2.32129467336508e-16	1.30205604170262e-14
KIF26B	ENSGALG00000010664	-2.42075615810373	3.3711215808932	2.46625077555028e-16	1.3788437342521e-14
CKMT1A	ENSGALG00000008352	-2.44567497907817	2.89098571918354	3.16196901655426e-16	1.76205100766157e-14
PCDH10	ENSGALG00000009719	2.10174566058873	6.17334214953685	3.4112795456094e-16	1.89481072942486e-14
ENSGALG00000006584	ENSGALG00000006584	-2.48287634448487	2.864943015717	3.70038440758603e-16	2.04874357427126e-14
C10orf11	ENSGALG00000004990	-2.54965764452013	1.47363379856397	3.90414181801912e-16	2.15458252331197e-14
SIAH3	ENSGALG00000026849	-2.60670689284818	4.31801589656421	4.01380296074257e-16	2.20797881197376e-14
PTPRU	ENSGALG00000001443	-1.69269641346133	7.75468690817454	4.1026738704826e-16	2.2496328389813e-14
PTPRT	ENSGALG00000003488	2.87025363421031	3.82884663226591	4.52838490283705e-16	2.47513127532704e-14
SLC13A3	ENSGALG00000004445	-1.96418502785088	3.29536601553819	4.54681542045969e-16	2.47729038895619e-14
PTX3	ENSGALG00000028284	-4.36257216513451	0.812343939923404	4.71215848233786e-16	2.55922562907416e-14
RARB	ENSGALG00000011298	-2.45524494008836	2.352896879213	4.78945995602183e-16	2.59297724454498e-14
MYL9	ENSGALG00000028567	-2.03574405907663	3.41541694740111	5.36600781328782e-16	2.89595147223117e-14
DAPK3	ENSGALG00000027936	-2.01675655786653	5.96349734126717	5.39039081232855e-16	2.89996245337474e-14
NTRK1	ENSGALG00000019019	2.44072884712066	6.80706393251181	7.05205206395146e-16	3.78202215392105e-14
CBLN2	ENSGALG00000028682	3.48416684610889	1.12661707903187	7.82374016150499e-16	4.1827670838446e-14
DKK2	ENSGALG00000028041	-3.49174443005794	2.38953163120153	8.36861696066571e-16	4.46013392408315e-14
PLXNA4	ENSGALG00000006473	-2.23227753811047	6.45993627598537	8.78894669698135e-16	4.66960559291792e-14
ENSGALG00000014793	ENSGALG00000014793	-3.22625431454462	0.478718153496429	9.03636206912492e-16	4.78619449778914e-14
KANK4	ENSGALG00000010953	-1.8134699710606	4.19124531238463	9.2366190825008e-16	4.87716294022913e-14
CRIM1	ENSGALG00000010597	-2.92872114389673	2.45046929310572	9.2935640946145e-16	4.89213213940507e-14
CTNNA3	ENSGALG00000002845	3.62843119754063	1.85182079289519	9.64459664999964e-16	5.06134231558877e-14
DFNB59	ENSGALG00000023439	2.50759738313358	2.67215717647477	1.03843858233046e-15	5.43290742095093e-14
ITGA9	ENSGALG00000012238	-2.44290461565121	3.31672051025375	1.05057705635355e-15	5.47965618295624e-14
FGF8	ENSGALG00000007706	-3.31661380942756	2.27744694194284	1.06168679310501e-15	5.52077132414605e-14
SLC2A12	ENSGALG00000013980	-3.85639827239663	0.935496711475034	1.09685318389397e-15	5.68635280910849e-14
SLC12A2	ENSGALG00000014690	1.79003422298184	6.67168554124889	1.12030867748526e-15	5.79040509196913e-14
EMILIN2	ENSGALG00000014815	-3.61906562234146	0.867198505592332	1.20528240186944e-15	6.21083473830797e-14
GRM1	ENSGALG00000012297	-2.01395178124833	3.24271265681862	1.21286327049368e-15	6.23113058006183e-14
TMEM61	ENSGALG00000010801	2.20866152985913	3.552439656571	1.23484935868899e-15	6.32509066720095e-14
ANG-1	ENSGALG00000016083	-3.07115388936762	1.78645831660669	1.29837267145012e-15	6.63061482482648e-14
NR2F2	ENSGALG00000007000	-1.45121816245429	8.40184952067629	1.32188731744792e-15	6.72960098076251e-14
UST	ENSGALG00000012345	-3.75511307380059	0.73144872343945	1.32562282588085e-15	6.72960098076251e-14
FKBP1B	ENSGALG00000016500	2.81388805342747	2.98393839383379	1.33893535223217e-15	6.77707278283669e-14
KERA	ENSGALG00000011270	-5.17564336413589	1.02593901754452	1.34774972356826e-15	6.80156409168315e-14
CHTOP	ENSGALG00000026102	1.93425893553689	10.1649848900934	1.35635556168422e-15	6.82486204390991e-14
CPT1A	ENSGALG00000007077	-1.37545427509195	4.87013985466791	1.36462613876984e-15	6.84634134371683e-14
GABRG3	ENSGALG00000019144	-8.67002554145126	-1.10576600077909	1.46025785124746e-15	7.30470506407648e-14
GRIK3	ENSGALG00000002098	2.1405262867268	5.23136532278948	1.47327129852897e-15	7.34831643592817e-14
RET	ENSGALG00000002555	-2.56696371402875	6.96950693315282	1.70443300289566e-15	8.47658134114504e-14
CD3E	ENSGALG00000007416	-2.55536453014082	1.64071275108179	1.80657406275606e-15	8.95851277264657e-14
GAD2	ENSGALG00000007588	4.57810821142242	5.65876394881656	1.88635113426822e-15	9.32707953903489e-14
EPCAM	ENSGALG00000008969	-1.34742228674461	5.47285843804576	1.90786581076479e-15	9.40627328258327e-14
COTL1	ENSGALG00000017644	2.00054815565986	7.19751154821862	2.13064248819243e-15	1.04744343931023e-13
CHRNB4	ENSGALG00000003005	4.64344937669103	5.48727769240589	2.56084402156658e-15	1.25532720690433e-13
FSTL5	ENSGALG00000009489	2.74953214650341	4.23261003406709	2.60451423736032e-15	1.27308655922173e-13
STARD10	ENSGALG00000002577	1.44648489637932	7.85341884731686	2.96229209142746e-15	1.44384310826613e-13
CNTN1	ENSGALG00000009523	1.59137250707095	4.82496743036084	3.00428168636115e-15	1.46014917870076e-13
LGI2	ENSGALG00000028945	-1.58518265383085	5.19409509913351	3.10690430658979e-15	1.50574841011723e-13
SPTLC3	ENSGALG00000009037	-3.1335211109173	0.662345709432337	3.12525122960533e-15	1.51036152644316e-13
IL1RAP	ENSGALG00000007253	-3.20070375674147	0.632390219274696	3.38118073669475e-15	1.62944338150349e-13
DAPP1	ENSGALG00000000056	-1.92244425989973	3.29512963376451	3.50126226633238e-15	1.68257288911276e-13
HSPB1	ENSGALG00000001926	-2.06842236620753	3.98419925065073	3.51634452172651e-15	1.68508745315678e-13
WIPF1	ENSGALG00000009321	-1.70786325313384	3.52803296563125	3.78570920064805e-15	1.80910371521472e-13
LYN	ENSGALG00000018967	-2.50830461233528	1.24995851917656	4.20183271521073e-15	2.00236640924304e-13
PTH1R	ENSGALG00000005476	-2.70666787554791	1.27808126802561	4.46453182900323e-15	2.12164473696076e-13
ETV4	ENSGALG00000001188	-1.6618626471423	5.7621276757171	5.24392943607393e-15	2.48512866460811e-13
PPP2R2B	ENSGALG00000007565	-1.75923794910147	5.05492563825463	5.41213429155574e-15	2.55775672541258e-13
ZNF385B	ENSGALG00000009012	2.86161113875105	4.64630550489333	5.56851945879868e-15	2.62441407441123e-13
ENSGALG00000023879	ENSGALG00000023879	-2.28601828655633	2.16924599315227	5.66861846093407e-15	2.66425067663901e-13
ENSGALG00000011252	ENSGALG00000011252	1.5791337490371	6.95845175816243	5.72667215027431e-15	2.6841618396409e-13
ADAMTS15	ENSGALG00000001407	-1.69338541414468	5.95674776309964	5.80479871428098e-15	2.71334689628194e-13
GPR78	ENSGALG00000015595	6.3125262655134	-0.392751865532136	6.9940074527281e-15	3.2603127929502e-13
GLI3	ENSGALG00000012329	-1.52973944583804	6.10736040276016	7.51224916470851e-15	3.49237931276721e-13
SEPP1	ENSGALG00000014857	-2.80035279103993	0.977739147859953	8.61439199078945e-15	3.99390293166466e-13
TMEM26	ENSGALG00000025862	-2.20720088667484	2.68991553332314	8.77188960870818e-15	4.05593209258864e-13
TTLL4	ENSGALG00000027991	1.60238848509238	5.81854835680745	8.79684508999276e-15	4.05650743395138e-13
TNFIP6	ENSGALG00000012481	-3.57037888992844	0.876267924562181	8.91630072559558e-15	4.10053959176046e-13
SCG2	ENSGALG00000005176	-2.48112821884315	6.77608973056975	9.11995097999678e-15	4.18295231543659e-13
TMEM132E	ENSGALG00000002312	1.18314858978145	10.7106901007718	9.29088745265155e-15	4.24995996096157e-13
LRFN5	ENSGALG00000012505	-2.56626993431562	3.17677518606328	9.93208799654711e-15	4.53115097186474e-13
KCNB1	ENSGALG00000004758	1.40213366894565	5.28712551833321	1.02309801368915e-14	4.65509596228561e-13
CRYAB	ENSGALG00000007945	3.0369441831	1.89590551716499	1.11157548771251e-14	5.04425290286091e-13
NR3C2	ENSGALG00000010035	-1.84292497631123	3.06855777876935	1.16282070248312e-14	5.26284036457175e-13
PLOD1	ENSGALG00000004531	-1.46916431803784	4.92627569309943	1.2507524694517e-14	5.64587684627433e-13
ENSGALG00000028055	ENSGALG00000028055	2.8595721562004	2.40164965264217	1.3271999242253e-14	5.97375666258164e-13
CNTN6	ENSGALG00000007927	2.93509554119021	1.79016771376049	1.33037250902712e-14	5.97375666258164e-13
ENSGALG00000026768	ENSGALG00000026768	-2.77244063084054	0.545437829983874	1.48194794326606e-14	6.63695429670045e-13
RIL	ENSGALG00000027627	-1.29869846351187	6.2630130292313	1.63523075488085e-14	7.30431534060094e-13
col14A1	ENSGALG00000016411	-2.97036803655117	2.47262814826354	1.6717727994791e-14	7.44809610767929e-13
KIF19	ENSGALG00000004502	1.9952505618678	6.15948096043637	1.69386216854256e-14	7.52690752712368e-13
FOXN2	ENSGALG00000008942	-1.30796774979764	4.59466371999777	1.72926895108773e-14	7.66433502984686e-13
CNGA3	ENSGALG00000016749	-2.96063780803387	2.82543668567371	1.76514958317723e-14	7.80314704625222e-13
KCNA2	ENSGALG00000000442	1.52568214420462	4.30550006445843	1.77458094660199e-14	7.82462134908939e-13
FGFRL1	ENSGALG00000015725	-2.66911400129072	2.22867319633642	1.92400707732324e-14	8.46167431332802e-13
CIB2	ENSGALG00000026674	-1.62751508207158	3.98615626901292	2.20302485289463e-14	9.66393568803113e-13
MEOX2	ENSGALG00000010794	-3.68953517624581	1.89989397467664	2.23829607152326e-14	9.79354710783117e-13
KCNQ2	ENSGALG00000005822	1.97196513639241	5.22552331052897	2.6139360504524e-14	1.14079637630458e-12
HIGD1A	ENSGALG00000019702	-1.15773112145846	5.89730732198536	2.81467317042869e-14	1.22527808141715e-12
TMEM132D	ENSGALG00000002671	-2.14020363631615	4.19864873390599	2.86897624328878e-14	1.24574734949707e-12
ZMYM6NB	ENSGALG00000002517	2.0573187425728	3.01285293903393	3.78440857530626e-14	1.63908004826176e-12
CRTAC1	ENSGALG00000017378	1.88281846457664	5.56382442756229	3.8125221167529e-14	1.64708657508608e-12
ncx3	ENSGALG00000009400	-1.99662800637715	4.31197029247749	3.87771712795929e-14	1.67103235831555e-12
DGKZ	ENSGALG00000008380	-1.32379110963702	7.0500482808763	4.15963679546617e-14	1.78801674112651e-12
ENSGALG00000020561	ENSGALG00000020561	-1.92937968409526	2.97406569522799	4.196290860242e-14	1.79925173025113e-12
IGFBP2	ENSGALG00000011469	-2.34552631241303	3.56959061263281	4.3368223626815e-14	1.85485892451888e-12
SHE	ENSGALG00000026842	-3.28668901841857	1.57632777962954	4.3645822381059e-14	1.86207663165875e-12
FRMPD1	ENSGALG00000023036	1.73620729011468	5.52042640041682	4.84668499220426e-14	2.06261410066245e-12
FAM19A1	ENSGALG00000027934	2.35062257247385	3.16936467060938	5.97828911154894e-14	2.53788015187045e-12
LDB2	ENSGALG00000014485	-2.08406934443379	3.42030511417278	6.00068794115454e-14	2.54108339844732e-12
FSTL1	ENSGALG00000014970	-1.66963159407365	5.23271069221372	6.05817415959995e-14	2.55909243265274e-12
FAM101A	ENSGALG00000003137	-2.67617311048313	1.20292729045829	6.74738048043922e-14	2.84320653348163e-12
MAST2	ENSGALG00000010313	0.91159673053765	9.49828106479472	7.4766494275674e-14	3.14276458002022e-12
GHR	ENSGALG00000014855	-2.66994117051252	2.22801838450162	8.20520375788371e-14	3.44055455612438e-12
PRICKLE1	ENSGALG00000009556	-2.4979177084278	2.19096834859282	8.38508368417781e-14	3.5073841483842e-12
PDGFRA	ENSGALG00000013929	-1.63273081274879	5.64979936350698	8.44878674334744e-14	3.52541081963873e-12
NHSL1	ENSGALG00000026981	1.13609438251493	7.91323077495851	9.08269658822537e-14	3.78070007862189e-12
LOXL2	ENSGALG00000000402	-1.64846525785002	4.13588669690389	9.26312804703765e-14	3.84644647157087e-12
CRISPLD1	ENSGALG00000015661	-2.95093044547586	0.990244009136244	9.90426082320321e-14	4.1027141443913e-12
RNF144A	ENSGALG00000028709	1.27839397994435	6.33805744054517	1.04175236494388e-13	4.30490325107729e-12
PCDH9	ENSGALG00000016908	2.66454363376813	4.56239560947962	1.073654604884e-13	4.42604409165193e-12
ENSGALG00000028685	ENSGALG00000028685	-4.23444790914407	-0.142416643018082	1.07937906182785e-13	4.43894639176703e-12
SEMA3A	ENSGALG00000006560	2.55946788973	4.13132428673739	1.10063155705099e-13	4.51549272854397e-12
UNC119B	ENSGALG00000026722	0.958262554187981	7.50871974206164	1.12317005877597e-13	4.59693621185151e-12
FAT3	ENSGALG00000017229	-2.32204065431742	4.92003042135823	1.14890695277997e-13	4.69105015469204e-12
ANTXR1	ENSGALG00000000098	-3.01689003910775	-0.0278468851752994	1.17797968361978e-13	4.79830391127792e-12
SLC39A11	ENSGALG00000004413	1.74802045649479	7.08662593592137	1.26083014785994e-13	5.12358246308501e-12
PLXND1	ENSGALG00000008473	-1.69459939759783	3.54810965240097	1.27884263682336e-13	5.18446441487537e-12
WDR86	ENSGALG00000019690	1.18620648980227	5.21723154167419	1.3115698914748e-13	5.30457156107586e-12
PIK3C2B	ENSGALG00000000623	1.03045888076096	8.90126772234357	1.33207798305023e-13	5.36507873702229e-12
SH3PXD2B	ENSGALG00000002831	-1.32801184658003	5.221293947076	1.33280246857287e-13	5.36507873702229e-12
DLST	ENSGALG00000010286	-1.10498269605423	6.55082732727445	1.41676609548941e-13	5.68967942761335e-12
CEP170	ENSGALG00000010733	-1.04357440843026	7.98892523501162	1.46666768430186e-13	5.87628823021926e-12
DAB2	ENSGALG00000003803	-3.02470406710151	0.75706899345076	1.5327452518501e-13	6.12668359080645e-12
TMEM74	ENSGALG00000016100	1.2595099026092	5.21058528643507	1.6155172169581e-13	6.44248684096017e-12
TPBGL	ENSGALG00000022693	2.15412649142111	4.33202372351726	1.74262443314211e-13	6.93321367492911e-12
PITX1	ENSGALG00000006365	5.9138489719228	2.00177917534065	1.85638805969472e-13	7.36869766247268e-12
WSCD1	ENSGALG00000005886	-1.71701746811295	5.35141730656516	1.8855056034188e-13	7.4669513572428e-12
ASAP1	ENSGALG00000016302	1.19891104467903	6.53226197860822	1.95703714667048e-13	7.73233060167171e-12
HIVEP3	ENSGALG00000027365	-1.74620496116437	5.89861110235159	1.99843836329559e-13	7.8777150966039e-12
PACSIN3	ENSGALG00000008231	1.41184631644405	4.79851018842484	2.16915495327785e-13	8.53101217027069e-12
ENSGALG00000002367	ENSGALG00000002367	1.68752547341287	3.99823940437675	2.20913841800219e-13	8.66833487504163e-12
ADGRB3	ENSGALG00000016176	1.77141037732208	3.33246937498116	2.25686120261695e-13	8.83532756392924e-12
SPHK1	ENSGALG00000023541	1.67910582394325	6.84069369701002	2.30191835140339e-13	8.99114592598382e-12
OPRD1	ENSGALG00000026379	-2.09632062286607	5.32702753529772	2.33507966174574e-13	9.09989586632031e-12
SNTB1	ENSGALG00000016399	-1.68814164723571	3.21972171418381	2.38986913735192e-13	9.29224572768561e-12
CHST15	ENSGALG00000009704	-2.34054921518155	2.77722813464607	2.41530643888581e-13	9.36985545497925e-12
PLEKHB1	ENSGALG00000017321	1.53679641833907	6.27364658621961	2.47008287777534e-13	9.56067372691865e-12
MERTK	ENSGALG00000008257	-2.4238215432128	1.40124923787251	2.54407587935225e-13	9.8248420189522e-12
PCSK2	ENSGALG00000008734	1.43291629490417	6.21945901133068	2.6907696181031e-13	1.03679474384027e-11
NAPEPLD	ENSGALG00000008285	2.16294120535642	4.38242509121863	2.8465489256503e-13	1.09435413528147e-11
SCN5A	ENSGALG00000006112	-1.96453708756579	6.57281207663223	2.88986406387968e-13	1.10851556961555e-11
TRIM7.1	ENSGALG00000000107	-2.28160415439519	2.68330112241245	3.00229403756559e-13	1.14906591486962e-11
SPARC	ENSGALG00000004184	-1.65221164944589	6.71708691540613	3.35625085274425e-13	1.28166829439171e-11
ATRNL1	ENSGALG00000009152	1.3990078743772	5.22530690714315	3.39009301334692e-13	1.29170849158884e-11
SGPP2	ENSGALG00000005245	2.63208684062762	2.93794644480397	3.87121993461838e-13	1.47175179203225e-11
LMO7	ENSGALG00000016920	-2.4895638750565	2.12394952138009	4.1651100747256e-13	1.57997124519746e-11
AMER2	ENSGALG00000027868	1.30626440073863	6.69826408454382	4.35148710693138e-13	1.6470186156058e-11
RBM24	ENSGALG00000012712	1.43038090646093	4.83691921547937	4.67909108404389e-13	1.7671057453824e-11
ENSGALG00000027183	ENSGALG00000027183	2.98287202942239	1.39473365711943	4.77721961596283e-13	1.80019103942494e-11
ZNRF2	ENSGALG00000027855	2.60073628770528	1.16805670524561	4.9433029548003e-13	1.85868191100491e-11
AMPD3	ENSGALG00000005662	-2.95057635189872	0.970719623541217	5.67132071119366e-13	2.12774023524345e-11
C11orf24	ENSGALG00000020488	-1.48253176039198	3.32148828303392	5.81362136194724e-13	2.17635523545281e-11
TEKT2	ENSGALG00000002319	2.21942531443755	1.68531438357556	5.86700814292711e-13	2.19154531242788e-11
ENG	ENSGALG00000005060	-1.95457220059994	2.26253039679308	6.13087602019056e-13	2.28512041292854e-11
Fgf19	ENSGALG00000028376	3.48016110995915	5.80117045960553	6.21290340481629e-13	2.31065981412168e-11
ENSGALG00000028657	ENSGALG00000028657	-2.31397750819822	2.24209569147916	6.31884306301396e-13	2.34496241045646e-11
TRAF-5	ENSGALG00000009864	1.61707282464437	3.16788837539245	6.74255984422532e-13	2.49679034231616e-11
CCDC33	ENSGALG00000028855	2.90209123754763	1.29755277387028	6.82350351018143e-13	2.5213066533949e-11
SHOX2	ENSGALG00000020627	2.36055294360874	7.01497677346523	7.59239687441922e-13	2.79936908895612e-11
LRRN2	ENSGALG00000000639	1.27133471336978	7.20169532001629	7.72314913219789e-13	2.84145452373423e-11
SH3BP2	ENSGALG00000015665	-2.29172710937178	1.90923191584611	8.31509878005359e-13	3.05267617873727e-11
NRXN3	ENSGALG00000027255	-2.19963020778053	1.22801499909578	8.42631276693241e-13	3.08688134511091e-11
COL3A1	ENSGALG00000002552	-2.87538583790798	1.35931135717365	8.93741401566776e-13	3.26712134572744e-11
ENSGALG00000023609	ENSGALG00000023609	2.50995958064401	4.14412972523491	9.04210564467723e-13	3.29834420829719e-11
RGS16	ENSGALG00000027550	-2.46161543828741	1.01512221744185	1.01615224872501e-12	3.69879418535905e-11
JAKMIP3	ENSGALG00000010486	-2.38473732116144	1.81261889002318	1.02723344160235e-12	3.73119102312803e-11
CA2	ENSGALG00000015862	-1.81776365682818	1.96996501715322	1.13941507504559e-12	4.12989684404235e-11
IGFBP4	ENSGALG00000028931	-2.24883097865663	2.78334318541426	1.15201196109806e-12	4.16672740601808e-11
NPR2	ENSGALG00000027630	1.45289512112795	10.5871787650524	1.2209505282336e-12	4.40675561962458e-11
COL22A1	ENSGALG00000016195	-2.6466189524692	1.12629749547441	1.29815291724112e-12	4.67553686487602e-11
MAST3	ENSGALG00000003499	1.1793245476902	6.45162042560346	1.35628881529191e-12	4.87466156554917e-11
MIB2	ENSGALG00000001473	-1.14715948412773	5.48450062829076	1.53514251090441e-12	5.50591573931923e-11
HCLS1	ENSGALG00000009778	1.81281784103462	4.31759890841174	1.56633214767194e-12	5.60602727664675e-11
LRIG3	ENSGALG00000009755	-1.48857210812524	4.33399346209193	1.58011069694212e-12	5.64353524076948e-11
INPP4B	ENSGALG00000009880	-1.63195075530243	3.59710248436075	1.70125128556493e-12	6.06354312363432e-11
GPX3	ENSGALG00000004521	-1.35381038870024	5.45261679425975	1.73210631212751e-12	6.16068082908054e-11
BTBD17	ENSGALG00000023359	1.49254199692711	6.04282306278343	1.83427651074306e-12	6.51053994725979e-11
ITSN2	ENSGALG00000016504	1.16745232265264	5.25821868041401	2.06362983552744e-12	7.30943669279576e-11
FOXC2	ENSGALG00000022940	-3.29950539500797	1.99358573002384	2.26978705135723e-12	8.02304067657426e-11
ENSGALG00000010113	ENSGALG00000010113	-9.15905596599682	-0.299534147544108	2.3040090843691e-12	8.12026003297681e-11
ENSGALG00000011166	ENSGALG00000011166	5.30630995353467	3.09479685951113	2.30678418051597e-12	8.12026003297681e-11
ACTG2	ENSGALG00000006343	-2.7147188965827	1.75984581919515	2.33640754154961e-12	8.20765096936976e-11
MBL2	ENSGALG00000002507	2.98946862527951	1.0066024171042	2.34312626073526e-12	8.21438607964319e-11
JAG2	ENSGALG00000011696	1.05154971635153	7.59717839903157	2.37538321875752e-12	8.31044092157537e-11
ENSGALG00000016827	ENSGALG00000016827	4.01361181629188	0.101153639804765	2.43636199653784e-12	8.50638388505496e-11
COL8A1	ENSGALG00000015253	-3.07134660051019	0.116574609017442	2.54248696964863e-12	8.85883239852319e-11
SNTA1	ENSGALG00000026824	1.9691714468103	7.19979366176371	2.57831438490982e-12	8.96540701159294e-11
NEK6	ENSGALG00000001118	-1.25883190050784	6.61168846978221	2.71691965217778e-12	9.42820718244574e-11
LPAR2	ENSGALG00000013417	-1.28180175844591	3.67771994530062	2.88964754334082e-12	1.00073057027277e-10
ENSGALG00000013155	ENSGALG00000013155	-1.22018982219222	6.10504702593392	3.00350930803636e-12	1.03806135842194e-10
MPZL2	ENSGALG00000007412	-2.53090935958253	1.22586166915812	3.24543353885938e-12	1.11941284239529e-10
ESRP1	ENSGALG00000015968	3.23996260756723	1.77857325629041	3.26485058191123e-12	1.12384434115367e-10
GALNTL6	ENSGALG00000010732	-1.99859750842127	2.3932658084407	3.32953440179201e-12	1.14380872582043e-10
SLC1A2	ENSGALG00000007871	2.02638205936699	6.14277495407927	3.75629911738178e-12	1.28783096793923e-10
C9orf91	ENSGALG00000007186	-3.47586870413392	-0.305058566190907	4.0839550026623e-12	1.39736604371093e-10
NRSN1	ENSGALG00000012670	-2.45218870376066	1.91395304073377	4.31051591097588e-12	1.47194223962027e-10
ANKH	ENSGALG00000012964	-1.75078288104708	4.03857409091117	4.40010281317909e-12	1.49954101449936e-10
ENSGALG00000001398	ENSGALG00000001398	1.50184798000299	6.11656742243633	4.42416034644736e-12	1.50474225063661e-10
PKDCC	ENSGALG00000017393	1.8669851941826	5.10304941762653	4.49093001672269e-12	1.52442124456531e-10
HOMER2	ENSGALG00000006008	-1.66257753706462	3.3941660067165	4.65568447521557e-12	1.57721683172253e-10
Fgf9	ENSGALG00000025748	4.02606602581424	4.65175268840988	4.69748415330407e-12	1.58823238922384e-10
PAX3	ENSGALG00000005246	5.60449015818373	7.26605207501174	4.91089275199819e-12	1.65711150298195e-10
THBS4	ENSGALG00000014804	-2.40365510997218	2.96115961667006	4.97244166445105e-12	1.67457740148481e-10
MARCKSL1	ENSGALG00000021616	1.06333415748445	10.0297663872648	5.0442934276369e-12	1.69543756306507e-10
OSCP1	ENSGALG00000002123	1.56059455137592	3.17339689033063	5.08024422694803e-12	1.70417290656131e-10
ENSGALG00000023393	ENSGALG00000023393	2.34959890713357	2.23582448051098	5.16750777964171e-12	1.73005328951292e-10
BCL2	ENSGALG00000012885	-1.51977802181176	4.70860083556065	5.45918121806734e-12	1.82413422419328e-10
COL11A1	ENSGALG00000005180	-1.42082952402848	4.18417269348592	5.59269555132026e-12	1.86510400569175e-10
ENSGALG00000003412	ENSGALG00000003412	0.869277232110585	9.66267381359414	5.77784515850628e-12	1.92310068038376e-10
QSOX1	ENSGALG00000003933	-1.22896336651172	5.82555302682636	5.85474299209652e-12	1.94491151667548e-10
PIM3	ENSGALG00000023576	-1.18405372172793	7.59718684007323	5.91698420827967e-12	1.96177840765986e-10
SLC16A10	ENSGALG00000015040	-1.92000847347658	3.11252800559918	6.12783005918842e-12	2.02775467413144e-10
HOXA1	ENSGALG00000028095	-2.43995357533487	1.50163924790233	6.27631345553139e-12	2.07287974125929e-10
IFT172	ENSGALG00000016509	1.12855042467668	5.41335963529746	6.37777549826346e-12	2.10233108331968e-10
SHISA2	ENSGALG00000026714	-1.65116385590616	3.60431833710244	6.40590689112626e-12	2.10754336718054e-10
TTC8	ENSGALG00000010663	-1.22361687427982	4.67055923678145	6.43372127106345e-12	2.11263154520832e-10
FAM19A2	ENSGALG00000019361	-2.79039110809938	0.571752645900436	6.46784794470149e-12	2.11976901605274e-10
FANCA	ENSGALG00000000516	1.27910344615745	4.09790093837259	6.67808250957713e-12	2.18448633984408e-10
DAAM2	ENSGALG00000010055	-2.34747741264312	2.87125325533989	7.11746436900278e-12	2.32377061879579e-10
SPATS2L	ENSGALG00000008152	-1.12154219682099	4.50084408982044	7.47119958330124e-12	2.43461490421176e-10
IGSF9B	ENSGALG00000001450	-1.36281118939386	6.39652998072631	7.86561548458964e-12	2.55826900590037e-10
PITPNM3	ENSGALG00000006034	-1.60475192114091	3.22876863658881	7.95514563242941e-12	2.58247877570403e-10
FAT1	ENSGALG00000013579	-1.450434668184	6.55203158766613	8.31391477033187e-12	2.69383435399314e-10
GRM4	ENSGALG00000002840	1.50322563369129	5.49024892242464	8.42452456370428e-12	2.72451353943011e-10
ENSGALG00000026817	ENSGALG00000026817	3.41482684219809	0.890527733465501	8.7334844964043e-12	2.81910288234877e-10
ONECUT2	ENSGALG00000027116	1.40104875295755	4.44546821649427	9.97296027508453e-12	3.21313379258279e-10
ENSGALG00000016471	ENSGALG00000016471	-3.45211634753449	1.07196764319118	1.0354764605289e-11	3.32473014973563e-10
TNFAIP2	ENSGALG00000011446	-3.49973081432858	1.0428010507023	1.03582018342827e-11	3.32473014973563e-10
LCP1	ENSGALG00000016986	-2.07540769166249	3.55551836269982	1.03777264717617e-11	3.32475925990449e-10
LAMA2	ENSGALG00000014014	1.4884557373392	5.57047381927367	1.11277319487922e-11	3.55837828373715e-10
B3GLCT	ENSGALG00000017076	1.32358212325745	5.0798602167095	1.12452803026114e-11	3.58799440821433e-10
TPST2	ENSGALG00000005626	1.56515363743686	3.63104781637351	1.12622924784375e-11	3.58799440821433e-10
METRN	ENSGALG00000027342	1.41512720703114	7.11263866340558	1.13581304731807e-11	3.61180104340476e-10
BMP3	ENSGALG00000010898	-2.58120602995387	1.15928507870464	1.16384198193363e-11	3.69406468031921e-10
HTR2C	ENSGALG00000005853	-2.99702906671075	1.62402214121321	1.30471400929471e-11	4.13352727240998e-10
INADL	ENSGALG00000010934	-2.19373837216032	2.43493714671698	1.31154804634125e-11	4.14749796244107e-10
MPHOSPH9	ENSGALG00000003419	1.46568212041634	4.19538509948823	1.33542441708799e-11	4.21517746859978e-10
TLE4	ENSGALG00000015184	-1.43877140294592	6.94269986343789	1.33787781473561e-11	4.21517746859978e-10
MDK	ENSGALG00000008367	0.948254343894458	10.6391195175118	1.35545812576466e-11	4.26271647345255e-10
CRHR1	ENSGALG00000000371	-1.51455717568311	5.41322348286352	1.44929436737155e-11	4.54945468568668e-10
SDR42E2	ENSGALG00000006964	2.74653399912497	2.50658905682597	1.5079905784228e-11	4.72479182192961e-10
DOCK10	ENSGALG00000005030	-2.22491429971719	2.94308663078622	1.5106740277037e-11	4.72479182192961e-10
PTGFRN	ENSGALG00000015464	1.20916676965163	7.71406809548185	1.60138228579599e-11	4.99935185134995e-10
ENSGALG00000023936	ENSGALG00000023936	2.81260256949845	2.70933729166993	1.63002268930477e-11	5.07949511268232e-10
MYO3A	ENSGALG00000007647	1.7414866876776	3.86691106781856	1.65237522418806e-11	5.13978824280169e-10
Pax-6	ENSGALG00000012123	4.76867447366656	1.419225818853	1.66685618223545e-11	5.1754220627376e-10
Hoxb-7	ENSGALG00000029090	-5.88680159348483	-0.708813780379643	1.71948362069503e-11	5.32915322153091e-10
PLEK2	ENSGALG00000009562	-2.62112203823	0.170112323245462	1.79343733083832e-11	5.54830485641628e-10
COLEC12	ENSGALG00000014910	-1.44713528660606	4.15670986830512	1.82136256463381e-11	5.62452540717602e-10
C2CD2	ENSGALG00000016148	-1.2422228455477	4.72952345456351	1.91927591361986e-11	5.91621123066822e-10
PTPRM	ENSGALG00000013902	-1.73244683610553	3.62587779031901	2.0526683617941e-11	6.3160162470456e-10
RBMS3	ENSGALG00000011439	-1.78174467759097	4.143494090442	2.53064322688017e-11	7.77275481606212e-10
CACNA2D2	ENSGALG00000029021	1.24242753125652	6.66814591270029	2.61135863835834e-11	8.00629454928932e-10
PRKG1	ENSGALG00000003805	0.842111312120242	9.8117573509961	2.63741267338151e-11	8.07170948411644e-10
S100A11	ENSGALG00000009163	-1.85328850211114	3.04760948705763	2.78386832572454e-11	8.50471773508846e-10
ENSGALG00000028737	ENSGALG00000028737	-1.20543802929751	4.37419881469339	3.01697758674956e-11	9.20043717542094e-10
TSPAN4	ENSGALG00000006837	1.26009555969643	5.41590129153137	3.06144069573622e-11	9.31941769086392e-10
SLC2A10	ENSGALG00000004498	-1.85704314033924	2.05389594086902	3.08672941478886e-11	9.37970991620032e-10
ADAMTS10	ENSGALG00000001544	-1.99664294094078	2.60088433689655	3.23102472696444e-11	9.80077500512547e-10
CASS4	ENSGALG00000007744	1.03137816372575	6.23123174674585	3.47231358916601e-11	1.05140426342393e-09
STK32A	ENSGALG00000007573	-2.33131956201326	1.46222500879679	3.52092016206397e-11	1.06423855357934e-09
KIF16B	ENSGALG00000008725	1.03514052579655	5.80423493412905	3.56477872467782e-11	1.07513489901174e-09
ENSGALG00000026721	ENSGALG00000026721	1.58948448768373	5.344273226653	3.56953836005768e-11	1.07513489901174e-09
ENSGALG00000023608	ENSGALG00000023608	2.68058094686703	2.81419375228323	3.83828053706008e-11	1.15404751191606e-09
LHFPL2	ENSGALG00000004437	-2.17217761062259	1.14098146605403	3.86978851913266e-11	1.16147968395301e-09
ADAMTSL2	ENSGALG00000002955	-2.2739974635516	3.66375745918334	3.9485388606556e-11	1.18304032973898e-09
MAN1A1	ENSGALG00000014878	1.73949780313487	4.80015575852579	3.97876161164743e-11	1.19001142748364e-09
FAM107B	ENSGALG00000028708	-1.1700206232411	5.95964350423095	4.06757148301484e-11	1.2144504874593e-09
SLCO3A1	ENSGALG00000006871	1.81449346591208	6.52260708011218	4.56271628612643e-11	1.35991202479183e-09
FAM101B	ENSGALG00000004900	-1.46829087477142	4.49262879698997	4.80370073353307e-11	1.42924716781363e-09
VPS54	ENSGALG00000008847	1.09814075157779	5.20855608382734	4.92225639109772e-11	1.46197851282812e-09
NFKBIA	ENSGALG00000027864	-1.36438296966581	3.12288731139403	4.96099809720919e-11	1.47093163686404e-09
EYA2	ENSGALG00000004508	-1.01663805888866	7.55588909410718	5.0469624475947e-11	1.49383103033651e-09
ENSGALG00000006851	ENSGALG00000006851	-2.67744751420678	1.60515362187575	5.15274403668299e-11	1.52250682175428e-09
ARID3C	ENSGALG00000005839	-2.31941002449329	4.41595222957107	5.2377380064203e-11	1.54495210023859e-09
DOC2B	ENSGALG00000004917	-2.05223009495306	2.80316983968617	5.341469363074e-11	1.57283748474131e-09
FST	ENSGALG00000014908	3.07841550819296	1.920365975889	5.64346542765635e-11	1.65890732880318e-09
B3GNT9	ENSGALG00000021345	-1.88869150301493	1.96231067856471	5.86343044957476e-11	1.72061008801587e-09
TGFBI	ENSGALG00000006319	-1.26403927903675	4.97560111819279	6.14621869312605e-11	1.80050529797946e-09
NCX1	ENSGALG00000008544	1.14466686781842	5.13409488014619	6.22511876015058e-11	1.82050139741293e-09
MYO1F	ENSGALG00000001571	-2.37889220402309	0.718553680223433	6.57504812950596e-11	1.91955500681891e-09
RBBP8	ENSGALG00000014982	-1.12879426156109	5.66440403099991	6.83108457758419e-11	1.99090621726253e-09
SVIL	ENSGALG00000007331	-1.08211467507906	5.60001262770424	7.18696831395433e-11	2.09106554277433e-09
PLEKHA5	ENSGALG00000013134	-1.15609410671739	7.36615061186979	7.37836517840947e-11	2.14310817440117e-09
KIAA0319	ENSGALG00000012660	-1.67417843736027	3.36700936365454	7.44072551879979e-11	2.15755817246825e-09
ENSGALG00000017395	ENSGALG00000017395	1.23242959588799	5.46136110894767	8.31271493415498e-11	2.40632702357908e-09
RNF157	ENSGALG00000002008	1.12445609596756	5.63192368692518	8.39201125985164e-11	2.42517784853956e-09
Id1	ENSGALG00000006210	-2.15368317945295	3.072289021433	8.47686568826451e-11	2.44556860362275e-09
OGN	ENSGALG00000026736	-1.96535575317702	4.67479929949294	8.61288641666349e-11	2.48062728646934e-09
GPR39	ENSGALG00000012171	-1.64250855175308	2.92558680543468	8.69139743455532e-11	2.49903239177097e-09
MGAT4C	ENSGALG00000000225	-1.79681566383854	2.72429049840339	8.73115842395202e-11	2.50457940892253e-09
MTUS2	ENSGALG00000017086	1.79149949101295	4.85855575214081	8.74033585551282e-11	2.50457940892253e-09
E2F1	ENSGALG00000003045	1.29437505905128	6.99056119420361	8.75460887617296e-11	2.50457940892253e-09
ENSGALG00000020486	ENSGALG00000020486	-4.11258227687159	-1.17431271255504	9.37005716824789e-11	2.67617592711828e-09
COL9A2	ENSGALG00000027526	1.42908373078908	4.70454006323588	1.03263219763444e-10	2.94437860618833e-09
CKB	ENSGALG00000011511	1.92117760022653	7.79394480366563	1.05491481561259e-10	3.00290892936774e-09
RHOU	ENSGALG00000025738	1.40236763053084	5.61415563466818	1.06344492416995e-10	3.02216208682716e-09
CFAP61	ENSGALG00000008416	1.52551436746919	3.28262413451205	1.1988201981602e-10	3.40122984247506e-09
MAGI2	ENSGALG00000008353	-1.47026872287887	3.82492586856925	1.22350744297153e-10	3.46552406197963e-09
SNCA	ENSGALG00000010379	-2.18429974616771	1.47531080576763	1.29601754691131e-10	3.66483771777831e-09
PHLDA2	ENSGALG00000006447	-1.15178861123219	4.94630981695888	1.32347055990962e-10	3.73629279520359e-09
BARX1	ENSGALG00000005131	-5.69813470839761	0.803203392485801	1.34174841028737e-10	3.78165268586431e-09
angiopoietin-2	ENSGALG00000016330	-2.663040368787	1.42403987825488	1.34943939503347e-10	3.79707387668299e-09
TENM1	ENSGALG00000008442	1.94391711763226	4.94559112359261	1.36993882831381e-10	3.84842585792984e-09
KCNA1	ENSGALG00000017280	-2.91213101537522	1.26102484443953	1.59240261601128e-10	4.46603671388869e-09
CHRNA1	ENSGALG00000009301	-2.48902142053219	0.979345623208822	1.60721789917431e-10	4.50021011768807e-09
SHC2	ENSGALG00000001289	0.967775352843914	8.88837055217651	1.63172547900402e-10	4.56136593052301e-09
FAM81A	ENSGALG00000004103	2.74945322705424	0.39537376725618	1.64146089395883e-10	4.5810951017696e-09
SKOR1	ENSGALG00000001867	2.69450766035538	2.8293400660316	1.67317416177329e-10	4.66199732241327e-09
HIPK2	ENSGALG00000012792	0.872610811065876	8.5699955417902	1.68123007130908e-10	4.67682667641557e-09
KLF15	ENSGALG00000006245	3.07360641533246	2.16505565403529	1.73198294555529e-10	4.81018899879218e-09
KLF2	ENSGALG00000003939	-2.93910879895912	-0.24131307744638	1.75328321105463e-10	4.86145367499556e-09
SSC4D	ENSGALG00000001917	1.58542278138473	5.18500467501909	1.81211522243146e-10	5.01645100733938e-09
PPFIBP2	ENSGALG00000005294	-2.88376976046406	1.66535947260988	1.88037314176825e-10	5.19699898374332e-09
COL24A1	ENSGALG00000006864	-1.4427610119529	4.56507417491149	1.89972836678998e-10	5.24202466113598e-09
RTN4RL2	ENSGALG00000023441	1.20563099291545	5.38342640375334	1.94444026292821e-10	5.35676071146147e-09
ENSGALG00000028332	ENSGALG00000028332	1.92882675828582	3.86842394978681	2.0433963637722e-10	5.62032556132071e-09
MYO1A	ENSGALG00000004733	-2.86139707953563	0.319777648102487	2.07416292600522e-10	5.69579122601882e-09
FGF12	ENSGALG00000007219	1.23519230231741	7.09497488327257	2.28219312139212e-10	6.25701280781672e-09
ENSGALG00000002518	ENSGALG00000002518	2.43746410617265	2.09599592199204	2.3174766426568e-10	6.3435824644116e-09
TENM2	ENSGALG00000001768	-2.2161601464847	5.98580449808474	2.34986878622822e-10	6.42197367328951e-09
SEPT12	ENSGALG00000023660	-1.55969670391302	3.30565109095467	2.39317203116142e-10	6.5298863012934e-09
RHOBTB1	ENSGALG00000003073	1.98947247559727	4.9466476856805	2.64445962801224e-10	7.20404702484607e-09
SLC1A3	ENSGALG00000003582	2.97733533052273	1.64040345779478	2.89680471511574e-10	7.87894039208268e-09
NID1	ENSGALG00000010982	-2.65376313290758	2.52107558093456	2.96781218563621e-10	8.0592588685499e-09
ZDHHC23	ENSGALG00000015123	-1.43051981744405	3.01185263912056	3.06058286387749e-10	8.29801135264915e-09
ENSGALG00000004751	ENSGALG00000004751	3.00620427572088	2.48333717992782	3.24608255230631e-10	8.78702220013551e-09
GFRA2	ENSGALG00000001795	1.20922746485591	7.96695042988215	3.30453380732142e-10	8.93111601511136e-09
MGLL	ENSGALG00000005990	-1.55155857024707	4.1761742609835	3.31010900539803e-10	8.9320733224526e-09
FAM214B	ENSGALG00000002069	1.54245127798213	3.5260631939893	3.37238281152211e-10	9.08578348653863e-09
LUM	ENSGALG00000011271	-3.24497733852071	2.5739399922639	3.41794978048219e-10	9.1940699441021e-09
LHX1	ENSGALG00000005409	2.98691182137643	2.63014750549512	3.54365854712683e-10	9.51725438371206e-09
KIAA1462	ENSGALG00000007346	-1.92635756165692	2.20957418758582	3.65038747607367e-10	9.77511974693123e-09
GRK6	ENSGALG00000014054	-1.21118492222052	4.14552104078088	3.65109978857204e-10	9.77511974693123e-09
NTRK2	ENSGALG00000012594	3.16202275794718	2.42855795714506	3.73350073949664e-10	9.98011416426694e-09
ENSGALG00000026110	ENSGALG00000026110	1.03835947449961	6.41008819565918	3.9798363145619e-10	1.06220030685687e-08
NEFL	ENSGALG00000000314	-1.56318573494596	10.8543005346976	3.99708081207041e-10	1.06514109864331e-08
ASIC4	ENSGALG00000011250	1.54540937761959	3.47438471073658	4.02287465649051e-10	1.07034742804416e-08
KREMEN1	ENSGALG00000005808	-1.58742610194658	3.60061987857485	4.10505798619645e-10	1.09051757807219e-08
MAP7D2	ENSGALG00000016415	-1.60935597831419	5.36872440204903	4.18655212738469e-10	1.11044238442321e-08
EML1	ENSGALG00000011191	1.82465843841416	4.76272792140687	4.19516126558776e-10	1.11100338903522e-08
GGMOXr1	ENSGALG00000001191	-1.51897025100363	4.20820450733537	4.20748076980464e-10	1.11254375594772e-08
LARGE	ENSGALG00000012559	-1.37866894312218	4.929926670493	4.30333629451533e-10	1.13613390936062e-08
CLDN1	ENSGALG00000026862	-2.36837002085196	3.13250485626931	4.32023151307532e-10	1.13883699115089e-08
ENSGALG00000028410	ENSGALG00000028410	-2.40773484314572	1.58728429766295	4.50912439477971e-10	1.18680154070602e-08
NETO1	ENSGALG00000013729	2.68219768288688	1.38685180101228	4.59864395197365e-10	1.2085038514649e-08
MYO18B	ENSGALG00000005538	1.93230046674382	6.02059517542669	4.63916985213355e-10	1.21728401580216e-08
FKBP9	ENSGALG00000012193	-1.18688044353418	5.14983779247996	4.69299445083993e-10	1.22952142519096e-08
FARP1	ENSGALG00000016886	-1.07143804048221	5.64813992018586	4.77233036545099e-10	1.2483949218981e-08
CHRNA3	ENSGALG00000003014	2.82955161548976	4.9557073197952	4.97089448616036e-10	1.29835210487376e-08
LIMA1	ENSGALG00000006169	-1.51387256020922	4.12795605579207	5.07516039940284e-10	1.32356469684427e-08
FGF3	ENSGALG00000026853	3.15401649364925	3.58414020619905	5.18435389349645e-10	1.34998365920757e-08
HAND1	ENSGALG00000026787	-4.27604769193024	1.08227012790333	5.28310982727184e-10	1.37360855509068e-08
FAM189A2	ENSGALG00000015110	-1.62442370258396	3.50506216051895	5.45090654961785e-10	1.41508511761551e-08
AP1S3	ENSGALG00000005171	-1.54596655242168	2.06625468970779	5.690200494285e-10	1.47496894024588e-08
FZD7	ENSGALG00000023536	-1.2461858954857	5.91278801636641	6.35643887547651e-10	1.64517331742288e-08
STK32C	ENSGALG00000020615	1.66962001222156	3.64566997530829	7.11479277578245e-10	1.83866880374752e-08
RGS4	ENSGALG00000002564	-2.82378991412573	4.12504393756679	7.14457525246838e-10	1.84358059455851e-08
SCNN1G	ENSGALG00000006270	1.95437311422708	5.22472002046277	7.61604353645547e-10	1.96227820514579e-08
CYB561	ENSGALG00000024031	-2.17924028861611	0.915217144685091	7.78307260085143e-10	2.00229783541904e-08
GSTA3	ENSGALG00000016324	-7.65734159088694	-2.0922738224808	7.96420924933087e-10	2.04582119876205e-08
NIN	ENSGALG00000012361	1.11659701198583	8.35114498059169	8.10534183031073e-10	2.07895334382243e-08
CSMD3	ENSGALG00000016111	-3.31354858065591	1.23596295941835	8.15131975552572e-10	2.08761644277746e-08
METTL24	ENSGALG00000015060	-2.59832073533001	0.624240858612898	8.66872788541297e-10	2.21681011455374e-08
MYO6	ENSGALG00000015898	1.45050046403505	6.59093880310847	8.69876344266619e-10	2.22117082055423e-08
DUSP10	ENSGALG00000009450	1.22739840116878	5.91177303913819	8.75179439650275e-10	2.23138149829164e-08
C1QTNF5	ENSGALG00000006758	-4.02208518616836	-0.406537071110995	9.01112303916234e-10	2.29408174038675e-08
LRBA	ENSGALG00000010061	-1.56736195128043	4.77834855098844	9.04403438844885e-10	2.29903923205918e-08
ELK3	ENSGALG00000011435	-0.973542421703159	5.15937267052902	9.1481210643886e-10	2.32204829628428e-08
SULF2	ENSGALG00000004593	-1.39222068397041	4.26896829328401	9.32718764181418e-10	2.36399298038751e-08
FGF10	ENSGALG00000014872	3.28820604785863	2.00516204721249	9.53223665647931e-10	2.41238912306284e-08
TBX20	ENSGALG00000012151	-4.77252002437872	-0.837599946663585	9.72845985190244e-10	2.45841198148223e-08
WSCD2	ENSGALG00000004849	1.84864306140678	4.34125906799011	9.74331495434389e-10	2.45853439880406e-08
RAB31	ENSGALG00000022874	-2.87133031341146	-0.160857410320921	9.95604103092092e-10	2.50851178139904e-08
FAP	ENSGALG00000011099	-3.79376462452179	-0.191873451124457	1.00316342939145e-09	2.52043843263993e-08
AR	ENSGALG00000004596	-2.56036798521998	0.613227390621552	1.00328417852922e-09	2.52043843263993e-08
DAB2IP	ENSGALG00000001419	-1.15844878680122	5.11196961541158	1.07004040521649e-09	2.68420106340818e-08
RHBDF2	ENSGALG00000001943	1.13424447151486	4.77165202573324	1.08902755478499e-09	2.72783065992116e-08
IL11Ra	ENSGALG00000005848	1.72199888194997	4.87431944377095	1.12546333470784e-09	2.81497466815521e-08
CGNL1	ENSGALG00000004294	-1.74422384308806	2.20971227302196	1.14096497354759e-09	2.84958084196381e-08
PCSK1	ENSGALG00000014681	-2.83637924338316	1.00374410885556	1.15927404440649e-09	2.89108751482599e-08
NUDT15	ENSGALG00000016994	1.09621553547476	5.85002128212295	1.18372544792802e-09	2.94776928139046e-08
SPOCK2	ENSGALG00000027450	1.22320207905757	7.31235120455767	1.28760430124817e-09	3.20179278862698e-08
SEZ6L	ENSGALG00000005577	1.13625851310083	6.60058637845444	1.29426423849616e-09	3.21368252426595e-08
PRDM12	ENSGALG00000003895	4.01120249193953	7.01116763980924	1.3692563733679e-09	3.39496203414175e-08
CCDC102A	ENSGALG00000013563	-1.98064879558076	3.46667988337715	1.37277288757257e-09	3.39875521860949e-08
CNTNAP5	ENSGALG00000011577	-1.66685843719403	3.67998385343327	1.37563378935082e-09	3.40091659945286e-08
GPAM	ENSGALG00000008795	1.53137701296357	4.60138015918611	1.38630379481066e-09	3.42234997425985e-08
SLC6A7	ENSGALG00000005672	-5.70846842932142	-1.71193875078998	1.55538023276035e-09	3.8342139801245e-08
Id3	ENSGALG00000027300	-2.0511464752532	4.52287147379444	1.56167885192822e-09	3.84420169766734e-08
RPP25	ENSGALG00000023859	2.12503457815795	1.57376595448324	1.57699667287879e-09	3.87633032753021e-08
BBOX1	ENSGALG00000013297	-1.71033681173839	2.35497862346909	1.62112083455616e-09	3.97907248745865e-08
AQP1	ENSGALG00000005209	-2.75613797167467	-0.0433809954263492	1.64287798433668e-09	4.02669864699597e-08
TRHDE	ENSGALG00000010200	-2.22838371086459	1.66417052906597	1.67714063230239e-09	4.10479569920305e-08
HAPLN3	ENSGALG00000021135	-2.04238407747794	0.540789980462112	1.70339011580702e-09	4.16308544303236e-08
GSTA	ENSGALG00000016328	-1.12081083937358	3.87384614738098	1.72620423094196e-09	4.2128248192518e-08
AFAP1L1	ENSGALG00000002704	-1.4447735285196	4.67646840968415	1.77065324423383e-09	4.31514753594762e-08
ADAMTS18	ENSGALG00000005347	-2.49129976701092	1.32963351289002	1.91621138093677e-09	4.66323532077757e-08
CAMK2D	ENSGALG00000012036	-0.995386106684817	5.60224551048902	1.92122149768103e-09	4.66878655998964e-08
PHF24	ENSGALG00000001900	2.32678998828966	5.52533510558504	2.01315991412059e-09	4.88526805826598e-08
ADCY8	ENSGALG00000016298	2.29162075290396	2.57418658962833	2.04812930518212e-09	4.96308727380393e-08
BAG3	ENSGALG00000009433	-0.99164907441851	5.83664103693199	2.06353231020396e-09	4.99333957043413e-08
NTNG2	ENSGALG00000003677	1.52652349064729	5.62258934091471	2.09215318783521e-09	5.05544586687638e-08
MEIS1	ENSGALG00000008774	-1.20367938778457	6.15824031351794	2.12091885479827e-09	5.11772634243847e-08
GABRG2	ENSGALG00000001706	-2.45463730021093	1.88251445154875	2.14677587474098e-09	5.17282276972799e-08
STEAP3	ENSGALG00000012117	-2.56645538653517	-0.0838908139289177	2.21118849627399e-09	5.32053625798248e-08
SORCS1	ENSGALG00000008465	1.3753891651384	5.24050961671089	2.21633698887491e-09	5.32543443899888e-08
BANK1	ENSGALG00000012292	2.91602895083754	1.76809441789774	2.23589028987387e-09	5.36488233929343e-08
GRIN2A	ENSGALG00000007278	1.81498334863616	2.20412008073749	2.26767888964475e-09	5.43353647675664e-08
SPATA17	ENSGALG00000009616	1.65754532761713	2.07364348099111	2.28244578742722e-09	5.46127028409859e-08
CNN2	ENSGALG00000027777	-1.69358575631741	2.29980161635557	2.43722518920138e-09	5.82347046604152e-08
LMCD1	ENSGALG00000008349	-2.42426715587189	0.512725489241086	2.45776794088586e-09	5.86436456522668e-08
GXYLT1	ENSGALG00000009532	-1.29633084285391	3.63461563577816	2.48434662987651e-09	5.91952676099267e-08
KCNH7	ENSGALG00000011082	0.93148752521094	7.41129716298331	2.49007882388268e-09	5.92493303462934e-08
CACNA2D4	ENSGALG00000013007	3.21252273405032	2.70593500791987	2.54877920639461e-09	6.0561825920832e-08
FKBP10	ENSGALG00000025764	-1.03250040415546	5.02616303542293	2.63137206718841e-09	6.24376051670727e-08
ONECUT3	ENSGALG00000028081	1.57365261359856	6.63507404292625	2.76954415580608e-09	6.56251543179092e-08
KIF26A	ENSGALG00000011581	-2.1407082975152	5.04746753881807	2.8013217496865e-09	6.62863243342138e-08
ENSGALG00000006693	ENSGALG00000006693	3.28978394170251	0.233495014790153	2.88548578698215e-09	6.81835508890754e-08
ENSGALG00000026811	ENSGALG00000026811	0.908196421759266	5.9218863519259	2.90864442040423e-09	6.86359844748628e-08
PTPRE	ENSGALG00000009823	-2.08525435236215	1.32568320753665	3.13432167914376e-09	7.38594700919992e-08
ER81	ENSGALG00000010780	-0.934851370470518	5.60623908174635	3.15434579622415e-09	7.4229089245946e-08
KCNIP2	ENSGALG00000007666	1.60663744355033	3.65180458809632	3.39292400874416e-09	7.97337142054878e-08
CORIN	ENSGALG00000014144	1.45261358096601	3.28928112975919	3.42249234216094e-09	8.03182427842104e-08
TNFRSF11B	ENSGALG00000016114	-1.90140195115246	1.39612369430629	3.43508996046089e-09	8.05034507446094e-08
ENSGALG00000003465	ENSGALG00000003465	-2.46833008943125	2.08215691269622	3.45839477689105e-09	8.09387384993873e-08
LDB1	ENSGALG00000007641	0.758841401287827	7.70590363277115	3.48168448499818e-09	8.13724838379082e-08
SFXN3	ENSGALG00000023621	1.32292741202379	5.69519536325977	3.61286473651966e-09	8.43231785980606e-08
SLC38A3	ENSGALG00000028871	2.37123353227705	1.57349057667761	3.66137618679919e-09	8.53389970078482e-08
SNCB	ENSGALG00000021542	1.53682625361914	5.19663687358101	3.72247646355894e-09	8.66450712089339e-08
ENSGALG00000028815	ENSGALG00000028815	-2.13237369023785	1.54318961177132	3.76340852961494e-09	8.74787950063211e-08
TFAP2D	ENSGALG00000019842	9.42610963409369	0.0393065991888231	3.86730006999358e-09	8.97717362244913e-08
RASL11B	ENSGALG00000013948	-2.14760752782862	1.63131817914422	3.94066999110743e-09	9.13509244009023e-08
SRPX2	ENSGALG00000006796	-2.4467360042915	1.62760199170135	4.02804626775751e-09	9.32500886993173e-08
C1orf116	ENSGALG00000001091	-2.40410754146727	0.269215325895746	4.1184671359153e-09	9.52145077854581e-08
CNKSR3	ENSGALG00000027159	-2.60802114128072	0.455471582890091	4.21458310734419e-09	9.73051117414903e-08
ENSGALG00000026521	ENSGALG00000026521	1.04023297853377	5.46964917284081	4.35479916819829e-09	1.00369472239786e-07
LRRTM4	ENSGALG00000000476	-1.59283502803236	3.15798496400321	4.35904359797529e-09	1.00369472239786e-07
SFMBT2	ENSGALG00000009279	1.72849847934899	2.18770729004389	4.44898148597646e-09	1.02302654922158e-07
EPHB2	ENSGALG00000004741	-1.11094557175276	7.02365968188198	4.47647411807582e-09	1.02796670083277e-07
GNG13	ENSGALG00000005293	1.58614272851301	6.68959807467611	4.69610338937949e-09	1.07695625717834e-07
ENSGALG00000026460	ENSGALG00000026460	0.955749420048471	7.00090655176827	4.89301665095356e-09	1.12061216686096e-07
KAZALD1	ENSGALG00000007837	1.86462165925973	5.75307880880263	5.15440582708687e-09	1.17889806002409e-07
GRB14	ENSGALG00000020703	2.97049688667781	0.354487608322555	5.22102388336915e-09	1.19254040850039e-07
CCDC173	ENSGALG00000009824	1.66722786916742	1.99558427236409	5.24941858068587e-09	1.19742737437832e-07
FBN1	ENSGALG00000004960	-1.57208028604788	4.12828616797953	5.34348441440243e-09	1.21721670482216e-07
TOX2	ENSGALG00000003106	1.97741137349017	5.49172525886228	5.3504030981194e-09	1.21721670482216e-07
7.	ENSGALG00000017327	-2.51547132756947	0.478858116801682	5.52049220808573e-09	1.25424409954755e-07
DYNC2H1	ENSGALG00000017180	1.09226357055481	5.02416339534586	5.61780688773603e-09	1.27466101107942e-07
LTBP1	ENSGALG00000010448	-2.06085804631445	5.36904651340072	5.7884311784777e-09	1.31163550465426e-07
PPP1R3B	ENSGALG00000027275	-1.91470726142682	1.28368647951482	6.23249750149912e-09	1.41039110126517e-07
CRABP2	ENSGALG00000029140	-1.0592159880349	7.85389538200346	6.36385046320473e-09	1.4382133913409e-07
ENSGALG00000023464	ENSGALG00000023464	-1.20800587223486	4.81844424384961	6.37856959565614e-09	1.43963810873991e-07
PDE1B	ENSGALG00000029124	1.22434800997799	6.33488469630758	6.41513210483491e-09	1.44598260934803e-07
CREB5	ENSGALG00000011137	1.42504272641361	3.15805755608516	6.46071007029528e-09	1.45433984056068e-07
SCNN1B	ENSGALG00000006202	1.65151697209314	5.78664464963407	6.47725148320381e-09	1.45614741622406e-07
ENSGALG00000020700	ENSGALG00000020700	1.19625351776468	5.74055930522671	6.53649930271894e-09	1.46753845237422e-07
LINGO3	ENSGALG00000000806	-1.18610631828445	4.97891916271618	6.79926764614111e-09	1.52453303918981e-07
MED4	ENSGALG00000016995	0.876275312277106	5.80300595099774	7.16567449885164e-09	1.60458585505699e-07
SDC1	ENSGALG00000016480	-1.24376044169073	4.47322710729948	7.33172847080405e-09	1.6396236690002e-07
FAM83H	ENSGALG00000013875	-1.41166689782809	3.42965506990847	7.6161348122371e-09	1.70100305963123e-07
TRPM1	ENSGALG00000003849	3.34909428040281	0.870040604099713	7.9159931065531e-09	1.7656689708854e-07
EBF2	ENSGALG00000000242	0.984249445779419	6.9828713003634	8.05288115083648e-09	1.79386316052748e-07
7.	ENSGALG00000000168	2.61674905313029	3.96280936590622	8.14672985037818e-09	1.81240902835201e-07
BTBD6	ENSGALG00000011710	1.01773921428672	6.4746736790105	8.16978461059243e-09	1.81517759893526e-07
ENSGALG00000026584	ENSGALG00000026584	-2.9511515051476	-0.538925308816617	8.2223292635567e-09	1.82448260753474e-07
COLQ	ENSGALG00000011202	-2.92892572266146	-0.0564103211477125	8.3042322217053e-09	1.84026949286184e-07
MLLT4	ENSGALG00000011329	-0.909326525734375	7.02987787214869	8.61828964818522e-09	1.90739585124389e-07
ELOVL2	ENSGALG00000012748	0.905330356314712	5.49392569403053	8.66880398185899e-09	1.91396823736463e-07
RAB32	ENSGALG00000012300	-1.77585489772963	1.62407244422123	8.67036114073875e-09	1.91396823736463e-07
CYP11A1	ENSGALG00000001417	1.81335329967459	1.77268821562722	9.17549502623015e-09	2.02286557872095e-07
MID1	ENSGALG00000016603	1.31393722656889	3.62396828954736	9.29650136283458e-09	2.04431194869777e-07
NFIB	ENSGALG00000005441	-1.59896271467461	3.79883886887801	9.29667229417153e-09	2.04431194869777e-07
NMI	ENSGALG00000012480	-1.37717101749136	3.41113858721558	9.68707485134414e-09	2.12742588648005e-07
CD101	ENSGALG00000015467	1.29656279042183	3.60417384316416	9.81711682733402e-09	2.15322095746193e-07
MUSK	ENSGALG00000015728	2.74869075892712	0.70306021244202	9.9018889327775e-09	2.16903349375106e-07
DCLK2	ENSGALG00000010040	1.34403464862061	7.12615781597934	1.00893506017156e-08	2.2064726173458e-07
FAT4	ENSGALG00000011823	-1.130237716165	6.43146936409612	1.00985974946327e-08	2.2064726173458e-07
MAP1A	ENSGALG00000008425	0.97808680279111	9.7234333259047	1.04157341223066e-08	2.27286198168905e-07
GAS7	ENSGALG00000000368	-1.47768205154468	3.27732594813476	1.08971738474382e-08	2.37488981123532e-07
ELOVL7	ENSGALG00000014730	-2.47469023643659	-0.494468089549901	1.10175133772578e-08	2.39806130862756e-07
PREX2	ENSGALG00000015564	-2.30867107627991	1.52611501646813	1.11820125487689e-08	2.4307734521517e-07
MEGF10	ENSGALG00000014699	1.90342670006605	2.06156556817322	1.12924632689367e-08	2.45166829447931e-07
ENDOU	ENSGALG00000006353	2.26029993273228	2.07556843711991	1.13622822248893e-08	2.46158287128189e-07
GALNT9	ENSGALG00000002242	2.20442116072824	5.69263355759165	1.13669071096136e-08	2.46158287128189e-07
BRINP3	ENSGALG00000004857	1.98861801789911	3.37639276813612	1.1491030535907e-08	2.48531669289882e-07
THBS2	ENSGALG00000011200	-1.82281504633991	1.29311181880675	1.22498365074389e-08	2.64608842132909e-07
GALNT5	ENSGALG00000012544	-2.05317512929176	1.00689892978653	1.28711764389011e-08	2.77679806452358e-07
ST14	ENSGALG00000001331	-1.24271511262195	3.31532985697161	1.29406327626448e-08	2.78826631364392e-07
PTPN5	ENSGALG00000006368	-1.70229687808043	1.72313190067357	1.33231464517857e-08	2.8641544584502e-07
MYRIP	ENSGALG00000023069	-2.43296722448583	1.4216968254409	1.33263207208695e-08	2.8641544584502e-07
FGFR4	ENSGALG00000028543	1.26986569800656	5.72788520425693	1.36829363764288e-08	2.93711010700055e-07
DLX5	ENSGALG00000009129	-1.54616454502238	3.18024392966727	1.37019957956431e-08	2.93751558987296e-07
RSPO3	ENSGALG00000014829	-2.31840212568893	3.92641321354604	1.37766062887902e-08	2.94981452301154e-07
RAI2	ENSGALG00000016538	-1.15048880240627	5.45046274336171	1.40144947384284e-08	2.99699969981292e-07
ENSGALG00000007614	ENSGALG00000007614	3.72105454563592	-0.696636894302595	1.40375889215386e-08	2.99819065255533e-07
ENSGALG00000008936	ENSGALG00000008936	-3.14425156089148	-0.35033304682773	1.42071888598427e-08	3.03063076077543e-07
NDRG3	ENSGALG00000001492	-0.807981162985447	6.17158378586255	1.42601072680663e-08	3.03813094822016e-07
TCTN2	ENSGALG00000023683	0.863966476549112	4.81116975163725	1.43593483481401e-08	3.05546929776095e-07
TAGLN	ENSGALG00000011902	-2.94200626351689	1.11549524086073	1.45227004533831e-08	3.08638955722333e-07
SLC16A8	ENSGALG00000012288	2.51533113746871	0.659366636763678	1.5102499272693e-08	3.20562726497806e-07
SLC12A5	ENSGALG00000006930	1.58727835450091	3.75804204938157	1.56152363619303e-08	3.31035270978815e-07
PLEKHF2	ENSGALG00000015988	1.32472026772489	4.09337677468436	1.64206010460254e-08	3.47677775613123e-07
OCSTAMP	ENSGALG00000004340	-1.96009679559045	0.752429186170975	1.67116272677038e-08	3.53402372430008e-07
TRAF4	ENSGALG00000003987	1.36244569442533	7.81635105516629	1.75923034408572e-08	3.71566823785414e-07
NRIP1	ENSGALG00000015681	-1.0762832101877	5.80683393537929	1.82188851972547e-08	3.8432637232384e-07
MDFIC	ENSGALG00000026838	-1.50388385647762	2.77105558989418	1.82760773408705e-08	3.85058043285238e-07
SEMA3D	ENSGALG00000006563	-2.10576096310965	2.38918482114897	1.85115790694605e-08	3.89540091906926e-07
IQCJ-SCHIP1	ENSGALG00000009579	0.7845741704497	7.21276113455856	1.85785782598553e-08	3.90469676743987e-07
NTSR1	ENSGALG00000005524	3.08636659296562	0.5368668200799	1.87487890082629e-08	3.93563536629891e-07
ACSBG2	ENSGALG00000001749	-1.67227432667953	6.36918111684743	1.88187729393202e-08	3.94548489517022e-07
STOX1	ENSGALG00000004118	-1.63433200808141	1.80333095976088	1.92788054913159e-08	4.03698658929538e-07
UNC5B	ENSGALG00000004569	1.76820785990754	7.76476839754086	1.94096345305108e-08	4.05941353970635e-07
HRH1	ENSGALG00000004930	-4.35157711212128	-1.80241323670627	1.94805426616946e-08	4.06926891155399e-07
PRUNE2	ENSGALG00000015167	2.54066913477099	2.29388425131704	2.03767116533532e-08	4.25127784104348e-07
SHISA5	ENSGALG00000004661	-0.806439925297894	6.99915968578539	2.14068685464578e-08	4.46076378919366e-07
ENSGALG00000002610	ENSGALG00000002610	-2.60810848153464	0.479998636321022	2.17363325875442e-08	4.52390727381637e-07
CSGALNACT1	ENSGALG00000010125	-3.03608554799574	0.445520795402453	2.26367075055166e-08	4.70557462945782e-07
KCTD17	ENSGALG00000012486	-1.61161868045629	2.53711039641392	2.27463082822263e-08	4.72261944286805e-07
STMN2	ENSGALG00000015736	-1.46851259765772	8.63467764607108	2.33871967155601e-08	4.84979589587639e-07
SMOC2	ENSGALG00000011205	-2.58141809392646	2.25509302827904	2.35790539823729e-08	4.88366168923046e-07
AQP9	ENSGALG00000004261	-5.76269206505396	-1.85149206172883	2.64722130758942e-08	5.47625902421279e-07
ENSGALG00000015523	ENSGALG00000015523	1.41517813046582	2.94358489420455	2.7052751439021e-08	5.58959506785955e-07
CDHR1	ENSGALG00000002314	-7.36942218079701	-2.31689236270755	2.78818850536857e-08	5.75396006632636e-07
ASAH1	ENSGALG00000026364	-1.00173320199058	4.08764778047802	2.86679015196309e-08	5.90904167708247e-07
ALCAM	ENSGALG00000015348	-1.0660753696066	10.5166889144788	2.87891344163723e-08	5.92688942954631e-07
MGAT5	ENSGALG00000012187	-1.41937707128787	4.34451578305527	2.91225689537503e-08	5.98832824111491e-07
FAM3C	ENSGALG00000008975	-1.17607657346363	4.74546314375371	2.95096359795726e-08	6.06063448185508e-07
CALML4	ENSGALG00000007979	1.03332978581469	5.67015925131377	3.04916211669719e-08	6.25480401588196e-07
CLIC2	ENSGALG00000004730	-2.92277603964783	0.574694539178265	3.0547075072721e-08	6.25867497418096e-07
PDE4D	ENSGALG00000014727	1.48210388962479	2.69414295807806	3.13498111681978e-08	6.41546135724315e-07
SYNPO2	ENSGALG00000011994	-3.43683709313177	0.072276379094656	3.14130181422239e-08	6.42071582290522e-07
GRM7	ENSGALG00000008339	-1.17947362737505	4.69970037057605	3.19977019355572e-08	6.53241867199896e-07
APOA1	ENSGALG00000007114	2.11154365981498	2.02276612303848	3.20899533189692e-08	6.54344363982032e-07
NPTX1	ENSGALG00000017418	1.55101926117692	3.80819404194625	3.21388712585772e-08	6.54561677966356e-07
OPTC	ENSGALG00000003554	1.87989379853643	5.65523649283196	3.22882660671811e-08	6.5682242078161e-07
UCH-L1	ENSGALG00000014261	-1.15074309260007	8.18614431890904	3.47999421767708e-08	7.07075309691443e-07
ENSGALG00000006724	ENSGALG00000006724	-1.31786112129568	3.80932992335606	3.50044801174063e-08	7.10387480247435e-07
THBD	ENSGALG00000008361	1.5538293010814	4.62744944859235	3.53018470064214e-08	7.15573458040115e-07
SYBU	ENSGALG00000016108	-2.17800412334327	6.20371866023063	3.56391500759961e-08	7.21555715384783e-07
KLHL14	ENSGALG00000015186	-2.11437293112926	-0.463576470257201	3.59988931977573e-08	7.27977617999092e-07
AMOTL2	ENSGALG00000006483	0.872084781715471	6.34033289910544	3.67589674178574e-08	7.42470383216888e-07
DNAI2	ENSGALG00000004495	1.56453155243725	2.55070755434282	3.81682848651372e-08	7.70027143246188e-07
ANKS6	ENSGALG00000013196	1.35017835685218	4.12213908431226	3.8797172883648e-08	7.81792736976973e-07
ENSGALG00000028238	ENSGALG00000028238	-1.2248633301502	5.43182027168292	3.94990446143269e-08	7.94999594425769e-07
TMEM200C	ENSGALG00000026870	1.14587604831986	5.68919870378554	3.96206009654456e-08	7.96509096729545e-07
PLCD4	ENSGALG00000026687	1.49383934580505	5.77047467943478	4.04391761077102e-08	8.12011062031345e-07
KLHL2	ENSGALG00000009554	-0.971347822805685	4.97179171567622	4.07571674802484e-08	8.17436836168921e-07
GALNT14	ENSGALG00000009078	2.49682586155331	2.78978115002816	4.19500893227861e-08	8.40377199220404e-07
PLA2R1	ENSGALG00000011149	-1.6215928625424	2.15988099838236	4.20497864767737e-08	8.41389177829994e-07
IL13RA1	ENSGALG00000006032	-2.12332569939202	-0.00188088941544281	4.34211478430265e-08	8.67814249180489e-07
SH3BP5	ENSGALG00000011550	-1.1735168858406	3.40800054314928	4.35549992447268e-08	8.69473660535339e-07
RGMB	ENSGALG00000015284	1.41346118591095	4.24770652058472	4.38850183283779e-08	8.7504066848705e-07
ARSB	ENSGALG00000004438	-2.03047706309132	0.0143966062452809	4.41266381197366e-08	8.78834138477828e-07
HELZ2	ENSGALG00000006138	1.07626044930526	5.07029992476128	4.49414878281519e-08	8.94022062516305e-07
ATP10A	ENSGALG00000016746	-1.74825970817784	1.62947087860563	4.59189351259799e-08	9.11392148786874e-07
SPEG	ENSGALG00000028386	-1.02940087200462	4.97632608183505	4.59212083384548e-08	9.11392148786874e-07
ENSGALG00000005511	ENSGALG00000005511	-2.20226312652952	0.200252551593011	4.60134053795909e-08	9.12163776632724e-07
NBEAL1	ENSGALG00000008786	-1.25565859820937	4.12477570014083	4.64371324137942e-08	9.19498219137953e-07
FILIP1	ENSGALG00000015903	-1.89243530906669	2.7779059041139	4.72923594802099e-08	9.35349925997029e-07
CDKL1	ENSGALG00000012295	0.955413555201536	4.97886814458296	4.74071115617925e-08	9.3653679514913e-07
AKAP12	ENSGALG00000023073	-0.97516660353407	8.86882535304175	4.90026452184584e-08	9.66940316490642e-07
NPHP4	ENSGALG00000000966	0.907731499803966	5.78004098415234	5.12132733559255e-08	1.00939709743453e-06
TBX18	ENSGALG00000015834	-2.08757272050778	-0.158707317492026	5.19331005318198e-08	1.0224067708842e-06
CPA6	ENSGALG00000015558	-4.02918922439279	-1.26036023005071	5.37910019163644e-08	1.0577660468795e-06
NOS1	ENSGALG00000008177	2.80695404501595	3.70374115965827	5.4532044777451e-08	1.07110702876307e-06
DOCK8	ENSGALG00000010156	-2.10809157233996	-0.246647005798192	5.55209706924702e-08	1.08928069564998e-06
ACSS2	ENSGALG00000003362	0.844215400297806	5.61263689839311	5.55923876851544e-08	1.08943249543828e-06
ADGRG2	ENSGALG00000016511	2.24836886395002	2.02351760968172	5.73449893648495e-08	1.12249208015314e-06
RUFY4	ENSGALG00000025739	-2.56299636680483	-0.748482378514301	6.12857747935089e-08	1.19825946876269e-06
ENSGALG00000006053	ENSGALG00000006053	-3.05706537862519	-1.41780477889539	6.15954318827321e-08	1.20293909663217e-06
TLCD2	ENSGALG00000021592	-1.4069608982007	1.46282012846128	6.34576773830139e-08	1.23653295643444e-06
LMBR1	ENSGALG00000006400	-1.48881294061341	4.34938188524876	6.34601318534859e-08	1.23653295643444e-06
ENSGALG00000023973	ENSGALG00000023973	-1.96983923370166	4.58607038271586	6.3554691358731e-08	1.23696662089325e-06
ZNF217	ENSGALG00000007799	0.907359585692325	5.66911375291175	6.46908960988562e-08	1.25764983006731e-06
ENSGALG00000008856	ENSGALG00000008856	-1.68114338005665	2.96148090413062	6.57504644084512e-08	1.2767978945514e-06
PAPLN	ENSGALG00000009315	2.09581312343154	3.56359034022934	6.60629589210778e-08	1.2814116793898e-06
FABP3	ENSGALG00000000620	-1.36001085396271	4.71375879433196	6.75142330219991e-08	1.30807870729373e-06
SQLE	ENSGALG00000016331	-0.949671920911124	6.32383043433536	6.77611407923853e-08	1.31137737180557e-06
FEZF1	ENSGALG00000008941	-3.66373745874711	-0.255211454618333	7.02094144875511e-08	1.35722334808251e-06
Wnt6	ENSGALG00000011358	-4.14738429992632	-0.660545355603907	7.13046588246094e-08	1.37683984556593e-06
ENSGALG00000026622	ENSGALG00000026622	1.87846672903333	2.83712494103682	7.44162470477779e-08	1.43419326639709e-06
SEMA3G	ENSGALG00000004476	1.25206836811582	5.11459323233088	7.44425777741767e-08	1.43419326639709e-06
FANCG	ENSGALG00000002009	1.13198905849064	3.97506306791917	7.80107014682505e-08	1.50124531014492e-06
LYVE1	ENSGALG00000005643	-3.96332038245887	-1.29068765924944	7.92902065596881e-08	1.52415376834061e-06
TTC34	ENSGALG00000001081	4.33085738810949	-1.41435433557897	7.93795535641337e-08	1.5241587007578e-06
IRX2	ENSGALG00000003588	2.10063790268155	0.929211577198117	8.00713091770304e-08	1.5357174410321e-06
ARL2BP	ENSGALG00000025933	1.01195762531878	5.38879978130162	8.08853739146971e-08	1.54959347920788e-06
TMEM55A	ENSGALG00000028264	0.997628931391063	6.84857486437648	8.19696331573221e-08	1.56846339018742e-06
AKR1D1	ENSGALG00000012834	-3.71747011986392	0.331287236204823	8.20537020234828e-08	1.56846339018742e-06
TNMD	ENSGALG00000006821	-3.25579051383823	-1.52482280217298	8.58007168859992e-08	1.63656254727959e-06
ENSGALG00000001483	ENSGALG00000001483	-1.2783525179093	4.04480282998974	8.58076107616199e-08	1.63656254727959e-06
PHF21B	ENSGALG00000014218	1.15861095613399	4.29358237417919	8.64646500565738e-08	1.64725749795976e-06
FAM212B	ENSGALG00000001480	1.63492345003582	3.07426897757098	8.72873869068685e-08	1.66108188565373e-06
TTYH2	ENSGALG00000026940	0.658717854602805	9.27916968169652	8.74061388537521e-08	1.66149358167777e-06
CDH12	ENSGALG00000012941	-0.996726859889669	6.89099436438706	8.99041971659831e-08	1.70708213664333e-06
HPCA	ENSGALG00000003573	-1.93528153354452	0.9912169199167	9.26669316155197e-08	1.75758965197152e-06
PLCE1	ENSGALG00000028043	-1.97577669689972	2.3334081239	9.41194424949229e-08	1.78316215083404e-06
WDR54	ENSGALG00000026435	1.0830390712154	4.06793230917101	9.4442299248113e-08	1.78729961895654e-06
FGFR2	ENSGALG00000009495	-1.38948212326592	4.58078433371399	9.49003743964459e-08	1.79398409411535e-06
ITGB3	ENSGALG00000000379	-1.89913859034951	2.82057022728243	9.99298509425962e-08	1.88697559594474e-06
GRK5	ENSGALG00000009403	-1.07454628626153	3.97941093314498	1.00169183964458e-07	1.88940948099663e-06
ZNF536	ENSGALG00000004510	-1.63703883925662	5.10978422284481	1.04613150504623e-07	1.97105922778976e-06
MTHFR	ENSGALG00000004612	-1.21485774258521	4.95596168694845	1.05472357397661e-07	1.98474680539407e-06
SOX8	ENSGALG00000005263	1.90812910991086	5.19780160050279	1.05571638584791e-07	1.98474680539407e-06
TMEM240	ENSGALG00000021666	-2.30590050068979	0.908108470682198	1.09662951620092e-07	2.05940041308071e-06
IGSF9	ENSGALG00000022603	0.829601924463713	7.55055293901236	1.11598322015628e-07	2.09344747044229e-06
KLF5	ENSGALG00000016927	1.41802471980953	3.2793605055954	1.12331196398306e-07	2.10488730337593e-06
KIF13B	ENSGALG00000016639	0.935242933700781	7.27478224012025	1.14999544354638e-07	2.15252976457237e-06
ENKUR	ENSGALG00000007680	1.79757843497555	1.1659640326736	1.15224872200563e-07	2.15439028809534e-06
FAM129B	ENSGALG00000023872	-1.46900823373789	2.45161906171702	1.17382635166581e-07	2.19233856160466e-06
ENSGALG00000014551	ENSGALG00000014551	-1.0564654899144	3.35443179799055	1.1768621856727e-07	2.19561158914815e-06
ENSGALG00000009292	ENSGALG00000009292	1.43158500464437	2.78444126930465	1.17985903309698e-07	2.1988048298718e-06
GnIH	ENSGALG00000011022	-7.36942218079697	-2.27570535792552	1.22039610578711e-07	2.27187557973949e-06
PNAT3	ENSGALG00000005473	-2.17959987867795	0.843412489420351	1.23875786576438e-07	2.30355103994533e-06
LIPA	ENSGALG00000006378	-1.0990627878294	4.46023136387489	1.26931613249912e-07	2.35781328933714e-06
NEUROD2	ENSGALG00000028276	1.99094265648296	2.72457460496819	1.3302617779181e-07	2.46834257013263e-06
KCND3	ENSGALG00000001512	1.20518112689203	5.0394721072504	1.34918447179166e-07	2.50074192236314e-06
USH1G	ENSGALG00000007775	3.19245234978593	0.0739580106736138	1.3674995962751e-07	2.53194622219421e-06
CA3	ENSGALG00000027638	-3.20482282485461	-0.309821312419439	1.46356263258074e-07	2.70687886683149e-06
GRIN3B	ENSGALG00000026241	1.10054691912545	8.66420038894173	1.51145958299588e-07	2.79244606327143e-06
NEUROD4	ENSGALG00000024396	1.22287394271535	8.45544771199431	1.54845431235963e-07	2.85770834690922e-06
PLCL1	ENSGALG00000008113	-1.84306544676612	3.35789833926652	1.55263565183853e-07	2.86233736332474e-06
C7orf25	ENSGALG00000012333	-1.19965582738465	2.63996254078428	1.57500046053605e-07	2.90044218286875e-06
RNF165	ENSGALG00000001766	1.00986986254031	5.01493810560924	1.62289061634474e-07	2.98542071660492e-06
MORN5	ENSGALG00000001352	-2.52385452659663	0.0485856468529703	1.64083842763846e-07	3.0151948249236e-06
ENSGALG00000027412	ENSGALG00000027412	-2.13337682395554	3.5365264929095	1.67379223449376e-07	3.07245038065656e-06
GLIPR1L	ENSGALG00000010224	-3.57953579007449	-1.65331688579915	1.72938712327089e-07	3.17109913235996e-06
SFN	ENSGALG00000028115	-1.63204401722129	1.62923581844935	1.74695133339212e-07	3.19987616827328e-06
ENSGALG00000023243	ENSGALG00000023243	1.05527789833046	4.68797938739986	1.75209117431623e-07	3.20585837542269e-06
TMEM45A	ENSGALG00000015293	-4.7610806048482	-1.96086046019387	1.77515566261542e-07	3.24459007222484e-06
SS5R	ENSGALG00000005258	2.25918048969188	0.253135282582114	1.86196831507511e-07	3.39933342899819e-06
HIVEP2	ENSGALG00000013795	0.769937673663159	5.67343618268701	1.86539607789137e-07	3.39933342899819e-06
ST6GAL1	ENSGALG00000005550	-1.3394887639681	3.34758038883126	1.8657786356262e-07	3.39933342899819e-06
FAM171B	ENSGALG00000002646	1.18987156587934	5.55613820555284	1.8926687756791e-07	3.44465717173596e-06
CACNA1D	ENSGALG00000005332	1.17843256700101	4.55219509729911	1.89738603573218e-07	3.44957282670629e-06
BAIAP2L1	ENSGALG00000003548	-3.661078777708	-1.9717706121851	1.9171017177411e-07	3.4817172173158e-06
ARHGEF9	ENSGALG00000007608	1.44135465755842	2.93107904755974	1.94458583744003e-07	3.52788701027826e-06
ITGB5	ENSGALG00000011778	-1.14507284352287	4.48741303146716	1.98133716929448e-07	3.59075384452224e-06
SLC1A4	ENSGALG00000008811	-1.18918096199882	4.54911729603013	1.98855894102298e-07	3.60002818656309e-06
PTPRB	ENSGALG00000010049	-2.00658755000532	1.02478612485287	2.03790800141883e-07	3.68546829685765e-06
HOXC6	ENSGALG00000026249	-7.44696541766007	-2.25069462958157	2.04229351597265e-07	3.6894992049905e-06
DLX4	ENSGALG00000026503	1.39361955512905	2.54993549425019	2.12228115689361e-07	3.82995633250379e-06
ENSGALG00000000526	ENSGALG00000000526	2.03015923376765	0.45120465223335	2.128802524737e-07	3.83767688021081e-06
PLK2	ENSGALG00000014725	-1.30325816519051	3.8273826389087	2.16574461562421e-07	3.90016409306305e-06
NRK	ENSGALG00000008970	-1.70332324656558	1.44125500689316	2.18270135660686e-07	3.92656727747951e-06
PGA	ENSGALG00000024059	5.13877750391628	-0.59306233544025	2.20546382424805e-07	3.96334822533988e-06
KTN1	ENSGALG00000012137	-0.822500673229706	7.16690305289106	2.2210387400458e-07	3.98714908338967e-06
RIPPLY2	ENSGALG00000015845	8.4937731057452	-0.699115277434651	2.27128065779642e-07	4.07306808108818e-06
ABCC8	ENSGALG00000006172	-2.11307823762128	1.80075251247669	2.28375946824086e-07	4.0911577992319e-06
RAPGEF1	ENSGALG00000003712	0.905325605507838	6.89107113029474	2.31212686136012e-07	4.13764292302813e-06
EFR3B	ENSGALG00000016605	1.06186665079179	5.80728983583464	2.33488060671467e-07	4.1739955506452e-06
DRD3	ENSGALG00000015117	1.57534045670866	2.66572382348584	2.35131265615741e-07	4.19898297719634e-06
CFAP52	ENSGALG00000001261	2.39325449475475	1.0316666823538	2.36531051982919e-07	4.21957584705295e-06
KIAA0408	ENSGALG00000014827	0.780342258929595	8.105418979538	2.37695089047957e-07	4.23592456607547e-06
DNAL1	ENSGALG00000028568	1.19826232459552	3.29665768640739	2.39138182547962e-07	4.25720710409004e-06
PACSIN2	ENSGALG00000014159	-0.934394232165379	4.24074378793235	2.46768516193281e-07	4.38847793662645e-06
BPIFB7	ENSGALG00000006666	1.89429878861049	1.53066939980203	2.49094765335305e-07	4.42524739912398e-06
F3	ENSGALG00000005619	-2.44717490805006	-1.10115821300355	2.50484193265346e-07	4.44531491533561e-06
GAS6	ENSGALG00000016820	-1.76650516643873	1.64590264730225	2.52266252251512e-07	4.47230159950142e-06
PTPRF	ENSGALG00000010053	0.921562651069192	8.82407140254322	2.56337630776322e-07	4.53782490455937e-06
LZTS1	ENSGALG00000001727	1.13547963485742	6.87584399292	2.56492674930378e-07	4.53782490455937e-06
PLEKHH2	ENSGALG00000009947	-1.28916312473539	2.84965057986415	2.57693138243971e-07	4.55435352177464e-06
CDH1	ENSGALG00000000608	-1.75714177231083	1.46323533949851	2.59094472837341e-07	4.5743944698671e-06
SMARCD2	ENSGALG00000000363	1.0160821328544	8.99478642587429	2.61322218195068e-07	4.60896959678476e-06
MCF2	ENSGALG00000006562	1.69026380897795	4.01559525003929	2.67068418655343e-07	4.70546499109743e-06
LIMCH1	ENSGALG00000014258	1.03789926330061	4.53060934378407	2.77345213753113e-07	4.88041244025411e-06
F2RL2	ENSGALG00000023379	-3.2097581291848	-0.502939334928431	2.77568465300868e-07	4.88041244025411e-06
ADAMTS6	ENSGALG00000014751	-1.48619519971619	3.4804492142251	2.80980096865702e-07	4.93532597246245e-06
SDK2	ENSGALG00000004464	1.02097545397342	8.38682298474527	2.81553454879772e-07	4.94032462162373e-06
TRIM9	ENSGALG00000012367	0.904419437892955	7.19603176714663	2.84351386158446e-07	4.98430687950686e-06
NELL1	ENSGALG00000003777	-1.19258133447434	4.31758137555256	2.86606970105897e-07	5.01870219505801e-06
LY6E	ENSGALG00000016152	-0.991258714332577	4.59083224499854	2.90809800286062e-07	5.08709004426783e-06
ELMOD1	ENSGALG00000017169	-1.69564110683468	1.20760122533784	2.92473069316573e-07	5.11095941763833e-06
EN2	ENSGALG00000023430	8.40566997695725	-0.457830766451839	2.92864886241088e-07	5.11258415695156e-06
TPM4	ENSGALG00000002563	-0.863986844009833	5.64471626595956	2.96755236808453e-07	5.17521772815394e-06
PPAP2C	ENSGALG00000026834	-1.19052829542006	2.65350427370241	3.04309119993604e-07	5.29835132574413e-06
CPM	ENSGALG00000009945	-2.23809359798484	0.166045647315291	3.04435314075665e-07	5.29835132574413e-06
MICALL1	ENSGALG00000012265	0.729038617535417	7.28934178149043	3.04862763032712e-07	5.30039852638581e-06
ADAMTS1	ENSGALG00000015792	0.979378825127895	5.28056705630181	3.11125184322503e-07	5.4037864501415e-06
BPIFB6	ENSGALG00000006674	1.25123464145824	3.52530765426637	3.11558609805825e-07	5.40582626425766e-06
ENSGALG00000027002	ENSGALG00000027002	2.52570850639991	2.85048349988501	3.14294316016498e-07	5.44776814428596e-06
RASL11A	ENSGALG00000017099	2.38319396864088	4.23478580663672	3.1659290625908e-07	5.48205611364406e-06
SPNS2	ENSGALG00000001387	2.09017048238827	0.549750608819598	3.18894766457144e-07	5.51633130894723e-06
CCDC85A	ENSGALG00000007889	-1.61344805034695	2.42321863622122	3.20137289350503e-07	5.53223105677616e-06
NLGN1	ENSGALG00000009131	-1.2448335142339	2.77159204853497	3.23695096554998e-07	5.58806832680415e-06
C20orf194	ENSGALG00000016026	1.20765534263565	8.02318451332373	3.27796537442259e-07	5.65316851064734e-06
RPL14	ENSGALG00000011523	0.952914103460688	10.0187384837171	3.35944262441139e-07	5.78784938755589e-06
CKI	ENSGALG00000002022	-1.14836690734983	3.78447861722732	3.39198821897905e-07	5.83804169520056e-06
NECAB3	ENSGALG00000003065	1.02798428844237	4.25225904031303	3.42214830812558e-07	5.87813844445254e-06
RAPSN	ENSGALG00000008100	1.43659291939977	2.43445455361892	3.42215682176452e-07	5.87813844445254e-06
COL9A1	ENSGALG00000015970	1.71040180809262	1.64338530912115	3.44607787090862e-07	5.91328989122414e-06
CITED4	ENSGALG00000000678	1.05816174771152	7.7396340846585	3.53746985289067e-07	6.06403148729996e-06
ERCC6	ENSGALG00000006254	1.06254290109262	6.04840400818681	3.55752023356789e-07	6.09229791350145e-06
SCARA5	ENSGALG00000016580	-1.41367726660099	2.76642823175316	3.64664828853896e-07	6.23868589203245e-06
C20orf27	ENSGALG00000027725	0.813520463887919	6.97545595662738	3.66376924996459e-07	6.26171471812129e-06
CBFA2T2	ENSGALG00000003096	1.10441367304847	7.45361171421412	3.6980818551475e-07	6.31405033711213e-06
KCNK10	ENSGALG00000010598	-0.894164543816784	5.98138293658585	3.74267718014917e-07	6.37812073641511e-06
PAK4	ENSGALG00000014303	0.883222401947565	5.85269451810914	3.74306360729529e-07	6.37812073641511e-06
AQP3	ENSGALG00000002452	-2.55931882656415	-1.12437874255658	3.75813798864603e-07	6.3974352945031e-06
STK24	ENSGALG00000016885	-0.968202989117765	4.34115496194124	3.79313524622085e-07	6.45059222587935e-06
FBXL20	ENSGALG00000001682	0.866920042723939	4.30451276395339	3.85470990904191e-07	6.548796139413e-06
TPD52	ENSGALG00000015744	-0.772364276834418	5.57418803594929	3.87168259980252e-07	6.57110574577594e-06
SRRM3	ENSGALG00000001932	0.859903127362425	6.44717920858257	3.88571422310326e-07	6.58838443298816e-06
PICK1	ENSGALG00000019313	0.685972243938264	5.67914094264444	3.92032770026855e-07	6.64049171249448e-06
OAF	ENSGALG00000006715	1.03083682403495	5.92183872872651	3.98854864667978e-07	6.74936599875349e-06
KIF21A	ENSGALG00000007098	-1.25959679438979	7.07226658541954	4.15871301653601e-07	7.03036188605712e-06
TNS4	ENSGALG00000028308	-2.25547577328323	-0.819628920132117	4.19363565530294e-07	7.08240067037736e-06
ADD3	ENSGALG00000008542	-0.885419104252789	5.37395733216815	4.25658316419952e-07	7.18161980011098e-06
CASR	ENSGALG00000014407	-2.15066415698698	1.30152293474399	4.3566685521122e-07	7.34323995956014e-06
PLEKHN1	ENSGALG00000002121	-4.8708012328532	-2.50161146091592	4.45303589672569e-07	7.49828131114007e-06
ZADH2	ENSGALG00000022882	-0.752801942323618	5.34028963054172	4.52762807388545e-07	7.61638752094713e-06
CABLES1	ENSGALG00000014998	0.948403357230538	4.58210642628754	4.57843741044317e-07	7.69429343986854e-06
ENSGALG00000005107	ENSGALG00000005107	0.986987176826584	8.57596538626468	4.61546733684654e-07	7.74891218829937e-06
CTGF	ENSGALG00000002909	-1.86771191774701	2.89443671114597	4.63040253447205e-07	7.76299351216153e-06
PLEKHD1	ENSGALG00000009431	1.34542451382868	4.23286804885495	4.63292984329958e-07	7.76299351216153e-06
CALB1	ENSGALG00000015914	-2.11971046728716	1.17178766149088	4.67394936536015e-07	7.82404742858413e-06
CDH3	ENSGALG00000026291	-1.1099824076133	5.82983877079926	4.67851328001027e-07	7.82404742858413e-06
SIPA1L1	ENSGALG00000009381	0.797696966037351	6.88795173996285	4.88068606679595e-07	8.15417746393995e-06
SMPDL3A	ENSGALG00000014864	-1.78109968213139	0.889658653066499	4.92614396014803e-07	8.22209471904512e-06
CNTNAP1	ENSGALG00000003123	-1.33189385156711	2.76900060459903	4.93407898241075e-07	8.2273122057586e-06
CACNA1E	ENSGALG00000003833	1.01081433316275	9.03906429802621	5.05850092078949e-07	8.42656609083413e-06
EP3	ENSGALG00000023142	-1.49923455681117	2.21852507395512	5.13919493419467e-07	8.55266020760723e-06
ENSGALG00000011926	ENSGALG00000011926	-4.14393153301868	-1.89106738819228	5.26139157587612e-07	8.7475108921369e-06
SLC44A3	ENSGALG00000005610	-1.93453169973087	-0.479429128666656	5.27665856493014e-07	8.76437618726455e-06
TMEM106C	ENSGALG00000013588	0.998560749738127	3.78469309234569	5.33311424342761e-07	8.84280395327558e-06
DLL1	ENSGALG00000011182	0.977580352498427	5.57139352273625	5.3342142154433e-07	8.84280395327558e-06
AEBP1	ENSGALG00000026047	-1.49693842115285	3.38083051839903	5.36228053657522e-07	8.88072559726321e-06
LAMP5	ENSGALG00000008918	-1.55418245962796	0.593789524440929	5.42064936272991e-07	8.96871076378949e-06
ELMO1	ENSGALG00000012093	0.809639892617531	6.59531364203869	5.51472533785943e-07	9.11554793044436e-06
NAV3	ENSGALG00000010311	1.0462437297255	5.88443879722742	5.577847393578e-07	9.21098583101665e-06
C11orf87	ENSGALG00000017155	-1.27620183295195	3.83887195672306	5.61379813804089e-07	9.26141355309581e-06
CTTNBP2NL	ENSGALG00000026182	0.814956831485329	7.15337944370042	5.70873875397791e-07	9.40896942225955e-06
SNAP91	ENSGALG00000015846	1.45698206254049	5.71917521565016	5.76145957312931e-07	9.48672284668876e-06
PLCB4	ENSGALG00000008907	-0.991176012040597	4.32488899440163	5.7935218392086e-07	9.53034342549815e-06
ARHGAP28	ENSGALG00000014758	-1.26659952359844	6.41087510598624	5.87131842037841e-07	9.64904087760172e-06
YPEL1	ENSGALG00000028801	-1.08014733805019	3.88542671159762	6.00539281132745e-07	9.85990980961517e-06
XYLT1	ENSGALG00000006757	-1.15407378984943	3.4846053400227	6.18335230193174e-07	1.01423577355176e-05
KCTD12	ENSGALG00000009628	1.57591605415593	2.26337257461772	6.22111098650198e-07	1.01945178886088e-05
CFAP45	ENSGALG00000014229	1.47703263971725	1.56312262855451	6.34071549644772e-07	1.03805704031797e-05
LAMA3	ENSGALG00000015056	-1.8285080504106	0.460516118338029	6.37688194825197e-07	1.04297988882117e-05
CBX2	ENSGALG00000023338	0.653810177650568	7.27452680009531	6.46423590394565e-07	1.05625738151578e-05
TMC3	ENSGALG00000006376	-1.8150848394391	1.38281290979148	6.49275186254235e-07	1.05990456931655e-05
GRB7	ENSGALG00000028806	-2.84722281979399	-0.196083848046593	6.57333003310466e-07	1.07165828804524e-05
SPINK7	ENSGALG00000003512	-3.49999205096161	-1.49790773223537	6.57728081860829e-07	1.07165828804524e-05
KIT	ENSGALG00000013925	-1.84930667697638	1.22325132525032	6.58385123248215e-07	1.07170815304762e-05
GSE1	ENSGALG00000014284	0.991335143227652	9.26475604092118	6.64960311488229e-07	1.08138222518447e-05
ENSGALG00000002252	ENSGALG00000002252	2.22563771554866	1.319087636562	6.68321005366111e-07	1.08581536180469e-05
NR2F1	ENSGALG00000027907	-1.40759724432377	6.74924824568661	6.79853850733658e-07	1.10350471331607e-05
MUC16	ENSGALG00000001414	-4.49935631145613	-1.87120684938261	6.97999046914055e-07	1.13188319380148e-05
SYTL4	ENSGALG00000006786	-1.12406966056184	2.83715342907004	7.04130806394283e-07	1.14074524960165e-05
CCL19	ENSGALG00000028256	3.33110258012351	-0.840962322311842	7.08933609929738e-07	1.14743956468098e-05
NAALAD2	ENSGALG00000019054	-2.37359897378678	-0.373299987545682	7.39048697206806e-07	1.19505152285577e-05
MUL1	ENSGALG00000027021	0.93201712275345	4.64403932105203	7.56952604332157e-07	1.2228465679806e-05
GnRH-I	ENSGALG00000000277	3.98276878232572	-1.33896758133596	7.57676728328193e-07	1.22286164794705e-05
ADCY7	ENSGALG00000003837	-1.91473678323481	3.4970417655391	7.60907148547945e-07	1.22691795451067e-05
MADH2	ENSGALG00000014697	0.849538105422539	6.68263299952658	7.69463447083959e-07	1.23954620082037e-05
ADAMTSL1	ENSGALG00000020554	1.26919808021507	5.94836022753305	8.01851520615809e-07	1.28937770007085e-05
NOC4L	ENSGALG00000002272	1.52523147895068	8.35426577718818	8.01904297916405e-07	1.28937770007085e-05
TMEM204	ENSGALG00000029047	-2.29435165431787	4.45190811606162	8.16598544130082e-07	1.31177163314342e-05
ADRA2A	ENSGALG00000023521	-1.08759045159939	5.65570711920816	8.22749809812571e-07	1.32041310940652e-05
FAM110C	ENSGALG00000016361	2.42580938082266	0.606673588955311	8.3513390607028e-07	1.33903194611531e-05
RIN3	ENSGALG00000010806	-1.59526945150934	0.964671002713538	8.36922711131309e-07	1.34064360880472e-05
PLAT	ENSGALG00000003709	1.70609639673112	4.40217190503115	8.54106848492469e-07	1.3668905485509e-05
ENSGALG00000011450	ENSGALG00000011450	-4.01031206792246	-1.99267627714293	8.68005389019439e-07	1.38783515844342e-05
CD5	ENSGALG00000005192	1.99196529805728	1.43360622937554	8.98069510714031e-07	1.43456332299679e-05
heme	ENSGALG00000005069	-2.10783151014811	1.05094963114105	9.34910164011421e-07	1.49201894458091e-05
ENSGALG00000003345	ENSGALG00000003345	-1.01995590482843	7.22779940119589	9.54291647813881e-07	1.52153042971108e-05
LRRK1	ENSGALG00000007141	2.2423429494291	5.08499954664775	9.55450103738277e-07	1.52195906655069e-05
MEGF6	ENSGALG00000001040	-1.53164756534254	0.690979166314095	9.599234183304e-07	1.52766231077177e-05
NR5A2	ENSGALG00000002182	2.40627403635278	0.389792662998183	9.65657283800397e-07	1.53535918320234e-05
DNM1	ENSGALG00000004852	-1.07206363571841	5.16059779181399	9.69445616868582e-07	1.53995131043526e-05
ILVBL	ENSGALG00000027150	1.28875488392715	5.64821300420794	9.83802154485194e-07	1.56130679581936e-05
STAB2	ENSGALG00000012751	-2.98800185493161	-1.54514367548935	1.00724217269609e-06	1.59702493887717e-05
CDH8	ENSGALG00000005319	-3.06744862586546	0.0306672193620491	1.02352237943768e-06	1.62133526550184e-05
CSTB	ENSGALG00000014410	-0.887777586610779	3.75057366587283	1.06084892895091e-06	1.67890873973101e-05
PRICKLE2	ENSGALG00000007332	-1.06108743887652	4.49041476055385	1.06502183309034e-06	1.68395503886409e-05
P4HA2	ENSGALG00000006677	-0.966900395254247	3.92023118936329	1.08436023388723e-06	1.71294874250625e-05
CNTF	ENSGALG00000026207	1.33116252248865	3.2208695413061	1.08833445933584e-06	1.71764076847948e-05
NFATC1	ENSGALG00000012654	-2.13926097922951	-1.01447579664356	1.09443979136145e-06	1.72568441941122e-05
NR6A1	ENSGALG00000001073	0.952826837498112	6.69381353266063	1.10031884801271e-06	1.73335680035004e-05
NHS	ENSGALG00000016543	-1.74767493130183	3.01191691532551	1.10867726124537e-06	1.74491725716521e-05
DBNDD1	ENSGALG00000000528	0.870482829956146	5.21217077628428	1.12324557187591e-06	1.76622107018871e-05
DACH1	ENSGALG00000016933	-0.958388970372544	6.8817373972609	1.13217589148691e-06	1.77862857222756e-05
VWA1	ENSGALG00000001527	2.29748264699333	2.82250625519974	1.16584751009506e-06	1.82984579841341e-05
FOS	ENSGALG00000028037	-1.55491866306097	3.99068250323897	1.17859687996858e-06	1.84816090032104e-05
FBLN5	ENSGALG00000010747	-3.03230996532551	-0.631687842823775	1.18001010602613e-06	1.84868249944094e-05
ENSGALG00000029174	ENSGALG00000029174	0.901722005975074	8.88834421773647	1.20980503938191e-06	1.89362713757966e-05
C2orf40	ENSGALG00000016800	-1.50008190930804	2.11006139113247	1.23921530622748e-06	1.93788806754476e-05
FCRL2	ENSGALG00000010507	1.05169285575636	5.03142191034897	1.28558133685863e-06	2.0085594073952e-05
SNX25	ENSGALG00000010610	-1.21458215401271	2.99556920430702	1.28775704943725e-06	2.01012295636611e-05
ENSGALG00000011172	ENSGALG00000011172	0.763089914844548	8.9625725455091	1.30381295591605e-06	2.03333017774036e-05
C3H6ORF154	ENSGALG00000010382	1.12791506133612	2.93382449234789	1.32929728512606e-06	2.07118560600515e-05
SULT1E1	ENSGALG00000011812	-2.61707954225303	-0.634116909065107	1.35094807193113e-06	2.10300451452209e-05
PRPSAP1	ENSGALG00000021539	0.696911668182595	6.25528925800928	1.35295162094142e-06	2.10420875736962e-05
PTPRD	ENSGALG00000015058	1.04389223878572	4.8606461601958	1.35848700624234e-06	2.11089879226103e-05
GAS2L3	ENSGALG00000028373	1.03509560401437	4.71110638586179	1.36298633753839e-06	2.11596826339444e-05
C4orf19	ENSGALG00000027885	-2.93861026687494	-0.327641729510602	1.38797622105086e-06	2.15281026198894e-05
ENSGALG00000025921	ENSGALG00000025921	2.14824209855749	-0.380100915724229	1.39551109789073e-06	2.16253658176763e-05
ANXA5	ENSGALG00000011885	-1.00234224623722	4.07422677537104	1.40807328333793e-06	2.1800287539679e-05
ENSGALG00000003693	ENSGALG00000003693	0.834630249875694	8.15182615572656	1.41638505366371e-06	2.19091460199627e-05
NXNL1	ENSGALG00000013305	-1.98385647799673	0.232342559767803	1.42681659637241e-06	2.2050567597777e-05
CDKN1B	ENSGALG00000022980	0.716845373811412	7.58596396895913	1.44417402300303e-06	2.22986725501226e-05
LRRC55	ENSGALG00000029130	1.11685782619751	4.38741043939609	1.45312790415321e-06	2.24073805491003e-05
PPP1R1C	ENSGALG00000008896	1.11363631074984	5.42556839234566	1.45383401972769e-06	2.24073805491003e-05
FBP1	ENSGALG00000012613	-1.83855015325612	-0.54197877853027	1.46959934332556e-06	2.2629978006853e-05
FAM162A	ENSGALG00000007378	-0.9102496807473	3.71218489569053	1.47258441777336e-06	2.26555523554556e-05
SNED1	ENSGALG00000006039	-0.874365674930495	6.79245884491679	1.47655393273487e-06	2.26962126515975e-05
F	ENSGALG00000007973	1.01757599516504	8.81046924950755	1.47890269584283e-06	2.27119096234104e-05
KCNG1	ENSGALG00000007980	-2.52269456375605	-0.295736648865154	1.48458188434443e-06	2.27786788137799e-05
TSPAN13	ENSGALG00000027240	-0.804766608851331	6.18191446563891	1.50395822585187e-06	2.30553022651198e-05
TACR3	ENSGALG00000010596	-2.61967541366748	-1.06674663252786	1.51648490348755e-06	2.3226520795761e-05
ZHX2	ENSGALG00000016390	0.845874444542733	4.39749152026107	1.55014641213878e-06	2.37081470843412e-05
USP44	ENSGALG00000011400	-0.79797570634579	4.03534026017685	1.55070239580183e-06	2.37081470843412e-05
Drg11	ENSGALG00000026017	2.3002935936103	7.23362344325768	1.55345870875282e-06	2.37290817761993e-05
ENSGALG00000000720	ENSGALG00000000720	1.6216854683459	1.99598296404441	1.61863562556022e-06	2.47026032846425e-05
GEM	ENSGALG00000015954	-4.03838641944206	-2.42547095651843	1.66008468885085e-06	2.53125925640466e-05
OSBPL6	ENSGALG00000009172	-0.958961998697964	5.68376806944203	1.66719514916715e-06	2.53763706892225e-05
ENSGALG00000028602	ENSGALG00000028602	1.2532036752176	7.00856333447638	1.66723408082102e-06	2.53763706892225e-05
NLGN3	ENSGALG00000005553	-0.848807106339213	5.66550700460659	1.66887165294316e-06	2.53787166564903e-05
ACSS3	ENSGALG00000010940	-1.90012833361525	0.140774682570244	1.70726307237927e-06	2.5939481920306e-05
ELOVL6	ENSGALG00000012131	-1.26777845075656	3.21150954782897	1.7248269369961e-06	2.61830871678166e-05
SCN10A	ENSGALG00000006072	3.05238034283283	1.08020623777042	1.73727215642741e-06	2.63486277058158e-05
TRMT10B	ENSGALG00000029118	0.805840354794928	6.17960413746033	1.74161009045844e-06	2.63910234079389e-05
PRDM14	ENSGALG00000022809	4.57499604229545	0.551897190486207	1.76695459204266e-06	2.67513797881999e-05
ENSGALG00000026388	ENSGALG00000026388	-1.82774298374372	1.07449853054379	1.78239209796021e-06	2.69612413898348e-05
HEXA	ENSGALG00000001937	0.807488940194622	4.43962891428998	1.80354150574796e-06	2.72570566080707e-05
NFIC	ENSGALG00000028903	-1.25661334532168	3.95509024319786	1.8201462382843e-06	2.74837262529283e-05
TRIL	ENSGALG00000011145	-1.13624026769886	3.58477199882742	1.82899754699835e-06	2.75930247213825e-05
EVA1A	ENSGALG00000026941	-1.57985624228394	1.65399693709704	1.84074356401022e-06	2.77426947610868e-05
ETS1	ENSGALG00000001143	-1.88484093521843	4.88310463535189	1.8421616348255e-06	2.77426947610868e-05
AFF2	ENSGALG00000009168	-1.14922602798365	4.06306714181557	1.86997049386314e-06	2.81367240184789e-05
ATCAY	ENSGALG00000001812	-0.920489224897429	6.39151467912934	1.89198478581099e-06	2.84429487835277e-05
ENSGALG00000021525	ENSGALG00000021525	1.74256539136489	2.68699205187614	1.9080802521512e-06	2.86597339366135e-05
ENSGALG00000027090	ENSGALG00000027090	-3.05706537862519	-1.47295636941274	1.94262518806763e-06	2.91530102784746e-05
PRKX	ENSGALG00000016629	-0.792123527075256	4.91909933146023	1.97664889969268e-06	2.9637606815024e-05
ZNF385D	ENSGALG00000011283	-1.67799663537649	3.66741204270339	2.0302130930881e-06	3.04140854610781e-05
PROS1	ENSGALG00000015409	-0.865622296378562	4.47756277361314	2.07159555957351e-06	3.1006873869802e-05
CARHSP1	ENSGALG00000026113	-1.14151296652936	3.16836007181059	2.14275654457251e-06	3.20439501438343e-05
cKv6.3	ENSGALG00000005502	-1.91662954409775	0.00525730278687026	2.17848941033908e-06	3.25498662288917e-05
ENSGALG00000007472	ENSGALG00000007472	-3.19738275238667	-1.54267148925545	2.18237663761048e-06	3.25794934696685e-05
CYP1B1	ENSGALG00000025822	-1.5324448753497	2.09559835312529	2.24379412537345e-06	3.34671577130679e-05
CTBP1	ENSGALG00000015718	0.757824230453092	8.33443538616448	2.25077795005135e-06	3.35420811580823e-05
C17H9ORF7	ENSGALG00000026576	-0.855300333057931	6.14470604452165	2.25327553365628e-06	3.35500764402015e-05
EMX2	ENSGALG00000009302	-2.64824519899599	-0.141012482147002	2.26811314757462e-06	3.37416345467014e-05
SERHL2	ENSGALG00000011867	-1.28492088909827	2.390735303116	2.28627452732836e-06	3.39822629135827e-05
SP5	ENSGALG00000027511	2.4797077338191	0.44305604280784	2.29627356736752e-06	3.41012571098294e-05
SPHKAP	ENSGALG00000002974	3.27949337844397	-0.33378030786765	2.33351620947411e-06	3.46242804090919e-05
ENSGALG00000028895	ENSGALG00000028895	-1.43675952107902	2.99082958847336	2.33760509390259e-06	3.46548942343895e-05
SNRK	ENSGALG00000011517	1.35484079361983	6.75701224456379	2.34382149897322e-06	3.4716968142367e-05
CCDC170	ENSGALG00000012971	-2.5280998539963	-1.20975948405497	2.38391403809831e-06	3.52802779963545e-05
OSBPL8	ENSGALG00000010246	0.827479814469238	9.42422583081501	2.40276318642328e-06	3.55284983520566e-05
TNNT3	ENSGALG00000006572	2.0886073612611	6.66078731691219	2.41537401640276e-06	3.56841266602922e-05
ITIH5	ENSGALG00000006891	2.25859032584194	0.863852554228346	2.4672497568229e-06	3.64190757892374e-05
ENSGALG00000020899	ENSGALG00000020899	-2.45896354653044	-0.715887155411816	2.48082400657223e-06	3.65878768141704e-05
CACHD1	ENSGALG00000011024	-0.929394336371766	6.59176464005492	2.54410651527038e-06	3.74888667211418e-05
LRRC8D	ENSGALG00000020805	-0.959883610486111	3.43502036129711	2.57609285234383e-06	3.79275357296887e-05
UBE2O	ENSGALG00000001971	0.734945161318847	8.27213311574118	2.58508332126613e-06	3.80271758041453e-05
BDH1	ENSGALG00000006947	-0.728753906258241	6.83657316705291	2.58865788654413e-06	3.80470439201005e-05
MRPS25	ENSGALG00000008506	-0.872345349814662	6.7826382955733	2.60604316251409e-06	3.82696879178464e-05
CNRIP1	ENSGALG00000008757	-0.668030996848056	6.625561681741	2.61434013222168e-06	3.83586029005562e-05
TTC12	ENSGALG00000007833	1.19951925199893	2.96864410505798	2.62937304085555e-06	3.85338535248205e-05
ATHL1	ENSGALG00000004234	-1.04213053145226	2.61021809827875	2.6307891581126e-06	3.85338535248205e-05
VAV2	ENSGALG00000002699	0.709174614180534	8.11794562658124	2.63827937011948e-06	3.86105076680959e-05
OSR2	ENSGALG00000016016	-2.62392310736778	1.59854926190185	2.64322335699032e-06	3.86497993088806e-05
ENSGALG00000003203	ENSGALG00000003203	0.927328303823733	7.74611793638803	2.66586878525848e-06	3.89476372145193e-05
PCBP4	ENSGALG00000026397	0.654951284312847	7.5423659421411	2.8074040719773e-06	4.09804341837779e-05
PI15	ENSGALG00000015659	-3.57953579007449	-1.80209026084626	2.91276789538685e-06	4.24822107027095e-05
SPECC1	ENSGALG00000004400	-1.12548961656748	3.39049923850174	2.92821035475772e-06	4.26710585597913e-05
ENSGALG00000025939	ENSGALG00000025939	-2.24562784375501	4.18145042392848	2.93433227707839e-06	4.27140658565399e-05
HOXA2	ENSGALG00000011053	-2.22399448228405	5.7794152079877	2.93751057398216e-06	4.27140658565399e-05
ENSGALG00000019672	ENSGALG00000019672	1.90490008327311	1.0689430050756	2.93865183032192e-06	4.27140658565399e-05
VRTN	ENSGALG00000010232	-1.64998919304208	2.23843870604513	2.97050886609279e-06	4.31404632267533e-05
MPZL3	ENSGALG00000021271	-1.03010330160551	3.23607990222318	3.02189147832199e-06	4.38494651493915e-05
LAMC3	ENSGALG00000003852	2.04259099763802	3.53559201213024	3.12979560427972e-06	4.53767315237436e-05
DGKI	ENSGALG00000012890	-1.11650950253155	3.33142223679933	3.22058502016765e-06	4.66534873200916e-05
DUSP1	ENSGALG00000003706	-1.08920814609599	3.59738977930095	3.23545987587467e-06	4.68293126535228e-05
CDC42EP1	ENSGALG00000026968	-1.26825460918511	2.25454652295573	3.2620527768257e-06	4.71743016956331e-05
FAM189A1	ENSGALG00000003944	-1.01250216927189	3.66459248252638	3.26492927147147e-06	4.71760219394712e-05
C9orf89	ENSGALG00000026154	-1.18143486027524	2.35607674704198	3.30069784252248e-06	4.76495538234962e-05
FAM196A	ENSGALG00000013934	-2.07550208493804	-0.0478041486142797	3.30327161764475e-06	4.76495538234962e-05
FAM131B	ENSGALG00000014689	-1.34151218878765	1.52495815133985	3.30824549080582e-06	4.76810984470986e-05
NIPAL4	ENSGALG00000003761	0.673730515512748	6.7267275295941	3.32645500566927e-06	4.79031921186784e-05
DNER	ENSGALG00000002958	-1.94182345721855	2.76615845583962	3.33749204478824e-06	4.80217105990221e-05
DLX3	ENSGALG00000027677	-1.74634634625676	1.03301547698819	3.43935317946341e-06	4.94457598271092e-05
HEATR5A	ENSGALG00000009972	0.827219327616624	6.10970199994152	3.44981450534106e-06	4.95545143218932e-05
RAP1GAP	ENSGALG00000014701	1.1826504728721	2.83835366310361	3.53738886641224e-06	5.07698395357219e-05
SEPT8	ENSGALG00000006903	-0.851465081239558	4.15095637134358	3.54475318642853e-06	5.08328897849281e-05
GluR1/A	ENSGALG00000004083	-1.90356148501253	3.76221298456129	3.55084374917725e-06	5.0877583635615e-05
ADRA1D	ENSGALG00000015974	-2.51249777701183	-0.699646488234972	3.56540414555416e-06	5.10434595164357e-05
SLC6A9	ENSGALG00000010098	-0.930843934596322	3.95357063985507	3.60103792729855e-06	5.15104990470097e-05
CEP162	ENSGALG00000015836	0.742103929247017	4.88005736264915	3.60477576457469e-06	5.15208887053832e-05
AK5	ENSGALG00000009005	-1.94913169475731	-0.382536304910516	3.60889233880622e-06	5.15366695595132e-05
TNS3	ENSGALG00000012447	-1.14207599975629	4.27911160640208	3.68968155926608e-06	5.26464321233729e-05
ENSGALG00000017013	ENSGALG00000017013	1.32380092500664	1.62912994608934	3.69777360900835e-06	5.2717925752429e-05
CRHR2	ENSGALG00000005657	-2.04255470371116	1.61545221865947	3.71355483849905e-06	5.28988311216001e-05
ENSGALG00000013270	ENSGALG00000013270	4.41168998744162	-2.27182395914776	3.72943325394045e-06	5.30808187258013e-05
EN1	ENSGALG00000025740	4.12974092300427	2.06252368075047	3.77312875927014e-06	5.36580937768858e-05
PENK	ENSGALG00000015419	1.48003932014224	4.65066165946918	3.77944394875219e-06	5.3703261690409e-05
RGS22	ENSGALG00000027443	-4.87080123285328	-2.60730129415467	3.79988790604504e-06	5.39489479639988e-05
MMP28	ENSGALG00000002081	1.44278372273823	4.37823255864942	3.80402189939262e-06	5.39628579227271e-05
EPB41	ENSGALG00000001329	0.766762455947717	8.39805210055787	3.81827233286147e-06	5.41201351040546e-05
PREP2	ENSGALG00000000316	0.991936181438782	3.41632367357402	3.83561802419493e-06	5.43114710512434e-05
ENSGALG00000028533	ENSGALG00000028533	-1.53922750803175	1.77699847582826	3.83812067459395e-06	5.43114710512434e-05
hairy1	ENSGALG00000002055	-1.24940381214307	4.05564543193866	3.86590506072143e-06	5.46594246105969e-05
ADGRA1	ENSGALG00000007045	-2.5596904988145	-0.639267583333783	3.92403572580333e-06	5.54355104847592e-05
TLR1LA	ENSGALG00000017485	-2.27806670971997	-1.47923291849457	4.07100687319568e-06	5.74643445434254e-05
TTBK2	ENSGALG00000009176	0.731008433989506	5.27711213182316	4.13224440619772e-06	5.8280657296975e-05
TBC1D24	ENSGALG00000009217	-0.883472601248354	4.04456308176451	4.15198286305322e-06	5.85108095725819e-05
MARVELD3	ENSGALG00000012886	-2.43383286585035	-0.814112321755357	4.18334323669215e-06	5.89042272373081e-05
WNT16	ENSGALG00000028069	-1.73617712900651	1.09043214206307	4.25649144378366e-06	5.98401734602141e-05
DNAJB13	ENSGALG00000017317	1.92584936016993	0.175240712524908	4.25680915952072e-06	5.98401734602141e-05
FAK	ENSGALG00000016171	0.723718696271393	9.4158056097132	4.28666106190294e-06	6.02103427315562e-05
HS3ST6	ENSGALG00000005413	-1.4684985001368	1.42366508724674	4.37608613123052e-06	6.14159815693944e-05
HES5	ENSGALG00000001141	2.44093879866576	2.89998718169075	4.39082243084774e-06	6.15722870056911e-05
ABLIM2	ENSGALG00000015559	-1.57599186610506	0.715593217415128	4.42894244162618e-06	6.20559764875845e-05
SEMA4G	ENSGALG00000026957	0.994641687574548	4.63979923426165	4.48701912515419e-06	6.28182677521587e-05
HMX1	ENSGALG00000015600	1.63793025857316	5.21640506679907	4.53734040514368e-06	6.34708255529012e-05
ANGPTL4	ENSGALG00000000619	0.941429148606244	6.5935603427672	4.57905823049863e-06	6.40020655288975e-05
ENSGALG00000001035	ENSGALG00000001035	1.60808127656167	0.629295270310634	4.59299174365417e-06	6.41444104085189e-05
Edar	ENSGALG00000016809	-6.95729003370187	-2.83446259285677	4.64510860546201e-06	6.480035522335e-05
ALK	ENSGALG00000009034	-1.65407840405172	1.90931410436148	4.64753541378597e-06	6.480035522335e-05
CLIC6	ENSGALG00000016020	-3.38681469833545	-1.79596146358149	4.66757220851388e-06	6.502673073555e-05
CA8	ENSGALG00000015454	-1.92680476135464	-0.0786608252900083	4.7271652072698e-06	6.57682320622308e-05
ENSGALG00000028418	ENSGALG00000028418	1.27164710219318	3.90738677556326	4.72848523711386e-06	6.57682320622308e-05
ENSGALG00000003670	ENSGALG00000003670	-1.2568729982144	3.95311834382139	4.79358152134086e-06	6.6585377544078e-05
Dach2	ENSGALG00000006886	0.930397221197521	4.71362964958929	4.79501900481086e-06	6.6585377544078e-05
ENSGALG00000006582	ENSGALG00000006582	-2.5942443862895	0.340970318441174	4.82343507465142e-06	6.69256506546119e-05
HOXA7	ENSGALG00000026240	-7.00934276133097	-2.66021427407178	4.83929039359649e-06	6.70912318100881e-05
GRHPR	ENSGALG00000005423	-1.12718824586039	2.35575070688463	4.86735367514962e-06	6.74256572262831e-05
ELAVL2	ENSGALG00000015799	-0.644439735341232	8.01760683052351	4.88761684844681e-06	6.76515768958156e-05
chunk-1	ENSGALG00000013008	2.12523644954187	1.92662511080149	4.94800087059956e-06	6.84320120405961e-05
ENSGALG00000027778	ENSGALG00000027778	-1.377456029045	0.8836041730395	4.99401876268292e-06	6.9012659928901e-05
TRAF3IP2	ENSGALG00000015026	-1.34107969462088	2.3563981563166	5.01089157760724e-06	6.91899379416502e-05
FHL3	ENSGALG00000001516	-0.618228441390383	5.8999928948285	5.06496824927812e-06	6.98579514860912e-05
MYO9A	ENSGALG00000002078	1.07188151543007	9.5468181400837	5.06743732722932e-06	6.98579514860912e-05
HCN2	ENSGALG00000001342	0.890627279732645	5.82308560280185	5.09330379701329e-06	7.01580043150591e-05
MFAP5	ENSGALG00000027471	-1.004620530729	3.65627542450385	5.1103842856656e-06	7.03366487201666e-05
SGK1	ENSGALG00000013971	-1.52428085435835	2.3618475261106	5.15131519770902e-06	7.08430067543456e-05
PLEK	ENSGALG00000008756	-1.40599268410384	1.1781611309201	5.32450307497151e-06	7.31659426559137e-05
GALNT3	ENSGALG00000010960	-1.50703533166323	1.80198749788215	5.32899905436223e-06	7.31689533082095e-05
DIXDC1	ENSGALG00000007929	0.75524455050329	6.56356972254583	5.38170139283354e-06	7.38333179058509e-05
ENSGALG00000001138	ENSGALG00000001138	-1.8515123177024	3.58166733235416	5.55081699838996e-06	7.60924496862624e-05
vimentin	ENSGALG00000008677	-1.05373634774098	8.90767956690734	5.59987418613101e-06	7.67034808457401e-05
ENSGALG00000021171	ENSGALG00000021171	1.35083192678726	2.00776981162266	5.68161821070297e-06	7.77608994789652e-05
C2H3ORF39	ENSGALG00000011518	0.87539644601496	5.83425860115736	5.87434638417117e-06	8.03343868428461e-05
ECEL1	ENSGALG00000007875	0.978752603185769	5.48298005327221	6.12905828572929e-06	8.37507421343903e-05
OLFML1	ENSGALG00000027184	-4.53920075530362	-2.822071622683	6.304928090542e-06	8.60851634261712e-05
PKHD1	ENSGALG00000016679	-2.14442097738638	0.605942348405204	6.35091745178574e-06	8.66439360168663e-05
ZIC2	ENSGALG00000026237	2.63923947495058	1.60467713641477	6.36000708585859e-06	8.66988057568676e-05
EMP2	ENSGALG00000027058	-1.2518119543022	2.04364224218177	6.42438567275009e-06	8.75066800074909e-05
LRRC8C	ENSGALG00000006170	-1.2645395151796	2.1836909627711	6.45837608995067e-06	8.78996803077773e-05
SEC24D	ENSGALG00000011998	-1.19310576106338	1.74489731310047	6.56131050213128e-06	8.92296502944848e-05
LBH	ENSGALG00000009052	-0.948273173193932	4.65948066568553	6.6451107782298e-06	9.02975021397581e-05
Emx1	ENSGALG00000016095	-2.49662936203984	1.43300287048697	6.65751907582065e-06	9.03943145628092e-05
SLC6A12	ENSGALG00000019290	2.92106573298764	-0.610705719493945	6.66796063632895e-06	9.04642906949371e-05
PNAT10	ENSGALG00000005474	-1.97271769295425	0.315531445546371	6.70017940669608e-06	9.08293734467168e-05
ATP2B2	ENSGALG00000004829	1.04410859570832	5.03056728730439	6.71123175226409e-06	9.09071677100033e-05
CDH6	ENSGALG00000012917	-1.51926691491883	1.66755116611526	6.7607880310627e-06	9.15059823065037e-05
ENSGALG00000015554	ENSGALG00000015554	-1.75518215860054	0.104944455784324	6.80425608226756e-06	9.1982658954102e-05
ERO1L	ENSGALG00000012404	-1.20299119300316	2.06720361469172	6.80675977530355e-06	9.1982658954102e-05
WDR91	ENSGALG00000011724	0.587939818223546	6.89240372760129	6.85742006308385e-06	9.25941140009776e-05
RGL1	ENSGALG00000004728	-1.00475156520386	4.05874533618478	6.87464903656301e-06	9.27535455185489e-05
NFIX	ENSGALG00000027938	-1.15638713390581	3.40474420583927	6.97806569893086e-06	9.40746634966975e-05
ZNF469	ENSGALG00000026534	1.66661823971936	4.86064921362477	6.98544277682454e-06	9.4099964587334e-05
SMARCC1	ENSGALG00000005048	0.54513429395924	9.82137192695236	7.09135358416268e-06	9.5419375715216e-05
GABRR2	ENSGALG00000015776	2.76361495257182	-0.00472928106122776	7.09454324934269e-06	9.5419375715216e-05
ApoD	ENSGALG00000006995	-2.59396869593018	-1.17463159665741	7.12156811434674e-06	9.57076098195162e-05
STK36	ENSGALG00000011371	0.981350998490765	3.96182443488184	7.14186337127111e-06	9.58923775004038e-05
Six2	ENSGALG00000023303	-2.02655812845235	5.54918743935369	7.14652684784983e-06	9.58923775004038e-05
HMGCLL1	ENSGALG00000016294	-2.18464629799798	-0.102719423195325	7.16645830821689e-06	9.6084458257817e-05
P2RX5	ENSGALG00000004613	1.1669944813615	3.79667176499678	7.26099859141517e-06	9.72757743946207e-05
SCN3A	ENSGALG00000011040	3.47888879606509	4.82953027566861	7.29805601029733e-06	9.76289181992527e-05
OAZ2	ENSGALG00000002352	0.714198633125793	7.64452404130472	7.29877170778842e-06	9.76289181992527e-05
TRIM24	ENSGALG00000012823	-0.867253019188373	4.70874592569378	7.30668096980335e-06	9.76583578370279e-05
AS3MT	ENSGALG00000008133	-1.20460599003954	1.80582688242225	7.40615875941705e-06	9.8910666710466e-05
SPIRE2	ENSGALG00000000521	0.658179949696242	7.97523202792556	7.41743653763376e-06	9.89840127034621e-05
SPRY2	ENSGALG00000016906	-0.96897084908955	3.37549769116481	7.47733761198566e-06	9.97056055072881e-05
EFHD1	ENSGALG00000001428	-1.33588303227594	2.12447993633293	7.4928809148019e-06	9.98350519395879e-05
ROR1	ENSGALG00000011019	-1.09497184894664	4.33905398678397	7.76584839816038e-06	0.000103391544276831
ENSGALG00000003433	ENSGALG00000003433	-4.71450730651585	-2.72470569135362	7.9890168032423e-06	0.000106280015139867
ENSGALG00000021375	ENSGALG00000021375	-1.43654674449382	1.46342590551042	8.07131915102436e-06	0.000107291474775233
PERP	ENSGALG00000027536	-2.09982667819717	-0.37879201684793	8.0964199424642e-06	0.000107541577931427
ZCCHC24	ENSGALG00000026864	-1.48950901222142	1.38922500234442	8.19485207750091e-06	0.000108764568923108
RDH10	ENSGALG00000026505	-1.27077985040189	2.87847585933021	8.26511354622217e-06	0.000109612063991294
TJAP1	ENSGALG00000010385	0.881783535379253	4.39515342999333	8.28111520349302e-06	0.000109739209063794
INPP5D	ENSGALG00000001589	-2.62692204187048	-0.742373372610274	8.29496436946109e-06	0.0001098376551337
EPHA1	ENSGALG00000014687	-3.07012121418946	-1.61033939722146	8.37169423976813e-06	0.000110767938943506
ENSGALG00000027626	ENSGALG00000027626	-3.25801460814513	-1.01767842814895	8.60252236176294e-06	0.000113734120993076
DSE	ENSGALG00000014963	-1.09178708741367	2.9155427748808	8.70118449924114e-06	0.000114949702249434
ENSGALG00000007855	ENSGALG00000007855	-2.24622567853018	-1.18514551799958	8.73026405906915e-06	0.000115244874631601
IGFBP5	ENSGALG00000011468	-1.5414048111684	2.5189655349726	8.80321257280108e-06	0.00011611824263337
DSG2	ENSGALG00000015142	-1.816160095817	1.5915281267333	9.02661886133684e-06	0.000118973340123074
PLOD2	ENSGALG00000006783	-0.687298968708427	5.95453977360734	9.29565673462118e-06	0.000122425015716628
EDNRA	ENSGALG00000010013	1.20632462478297	6.08141360026511	9.36227824919784e-06	0.000123207581759444
ENSGALG00000004127	ENSGALG00000004127	-1.64981776618359	-0.116113440540251	9.45692924514943e-06	0.000124357529228299
P2RX2	ENSGALG00000007551	-2.12287753811874	-0.322168636451782	9.50002309658797e-06	0.000124828260473446
ENSGALG00000003645	ENSGALG00000003645	-0.855914092433945	6.80701713907178	9.59970966410261e-06	0.000126041314607419
SLC1A6	ENSGALG00000000558	-2.17761981421567	-0.552627011484293	9.70411235587908e-06	0.000127314382043236
CAMK1D	ENSGALG00000009866	-1.0321738546212	5.31385907666323	9.82163413233199e-06	0.00012875748408884
FSH	ENSGALG00000012140	3.05214271149403	0.0699829650363519	9.94947048521416e-06	0.000130333492389773
GSTT1	ENSGALG00000006344	-2.79251760954441	1.2980543524439	9.97532277246892e-06	0.000130572166787604
RHOJ	ENSGALG00000011855	-2.56381269083377	-1.26576351456375	1.0038043187163e-05	0.000131292693307328
GLRA3	ENSGALG00000010781	3.93817257876032	-0.602315244909686	1.00998393478567e-05	0.00013200003939124
BACE2	ENSGALG00000016139	-1.11811466396524	2.19790138989718	1.06069222729798e-05	0.000138521546752777
ENSGALG00000024051	ENSGALG00000024051	0.652124832505317	5.38230542383001	1.07796639146942e-05	0.00014067009172585
CPXM2	ENSGALG00000009693	-3.90129269889257	-2.2554240411756	1.08641738150113e-05	0.000141664851850011
HEG1	ENSGALG00000011813	1.0000905534072	6.08970868792525	1.08954507675486e-05	0.000141964487228653
GDI2	ENSGALG00000008169	-0.589561835709355	9.5994868713121	1.09157821911479e-05	0.000142121158086878
DOCK5	ENSGALG00000000311	-1.12510936676686	2.98126856370991	1.101209088773e-05	0.000143248144482636
SEZ6	ENSGALG00000026431	0.775282702565746	7.97792148060801	1.10190880371259e-05	0.000143248144482636
MVB12B	ENSGALG00000000950	-0.567572561745415	7.33962592133151	1.11246261964967e-05	0.000144510330273095
ENSGALG00000025723	ENSGALG00000025723	-2.05111424237624	-0.162014719305589	1.11366794654535e-05	0.000144557141346722
CAMK2A	ENSGALG00000005621	1.56039858425018	3.05123062470023	1.13305726241413e-05	0.000146962423391818
SLC16A12	ENSGALG00000006421	-6.78881551720375	-3.00971788326992	1.13551636639478e-05	0.000147169803002136
SIK1	ENSGALG00000016200	0.712124700545454	7.40644496028911	1.13697002451807e-05	0.000147246655408441
TAL2	ENSGALG00000023114	-2.46632755909252	-1.40399579602223	1.13848779291178e-05	0.000147331688056995
PGC	ENSGALG00000028489	1.44091553148375	1.57528289437925	1.14034100583314e-05	0.000147459969219904
PVRL1	ENSGALG00000006742	0.647132598405517	7.50005565058319	1.15237180530907e-05	0.000148871114666888
ENSGALG00000020458	ENSGALG00000020458	-2.10989911709882	2.52053263887638	1.15299407840558e-05	0.000148871114666888
AMY2A	ENSGALG00000001880	-2.05493215744535	2.16564231604838	1.16159661312751e-05	0.000149868739497628
PLCH1	ENSGALG00000010312	0.787995324405626	5.11161938414326	1.17538653948346e-05	0.000151533631631372
BCAT1	ENSGALG00000013177	-1.48852406112362	3.18548747065382	1.18750177105382e-05	0.000152980273337264
C1QTNF1	ENSGALG00000027067	-1.20200626423671	5.36578611619028	1.18854383596531e-05	0.000152999307341569
ENSGALG00000021812	ENSGALG00000021812	-1.97471338924724	1.11754558525851	1.19386279887918e-05	0.000153568456866354
ENSGALG00000007645	ENSGALG00000007645	0.873004432664629	4.32040731495798	1.1947901100082e-05	0.000153572270488508
MYCL	ENSGALG00000024047	0.698298419419169	6.55056382901501	1.19735219026283e-05	0.000153786045578202
ENSGALG00000023463	ENSGALG00000023463	-1.25239766574384	3.81252057496972	1.20712554894664e-05	0.000154925010437953
AGFG1	ENSGALG00000003052	0.681132765589431	6.27878429857629	1.21272236611954e-05	0.00015552664347506
SLC37A1	ENSGALG00000016185	-1.60872775068209	1.79413279351456	1.21476967089685e-05	0.000155672505840474
CFTR	ENSGALG00000009324	2.66946247681301	0.605331207228787	1.21588334585723e-05	0.000155698594917107
NBEA	ENSGALG00000017062	-0.849663871633802	7.43922672453956	1.22140463784711e-05	0.000156288635334992
TMEM65	ENSGALG00000016339	-1.19260593483867	3.06486801675787	1.2237882033711e-05	0.00015647659628754
PDZD7	ENSGALG00000020726	1.17712668892733	4.02651378960652	1.22710815791638e-05	0.000156783916098831
C7	ENSGALG00000014835	-3.2681732880303	-1.03955145808868	1.23015647072442e-05	0.000157056096277264
XKR7	ENSGALG00000006467	0.72216206948427	6.76584366961748	1.23387199610671e-05	0.000157412991121503
MTSS1	ENSGALG00000016333	-1.2165118281258	3.18646674041751	1.24504928688142e-05	0.000158720590163692
ENSGALG00000027793	ENSGALG00000027793	-0.836213309635901	8.01624355504872	1.26320997393482e-05	0.000160915831973767
CFAP69	ENSGALG00000009026	1.14489529393646	2.61642248954452	1.26599335401507e-05	0.000161150404021502
ENSGALG00000005007	ENSGALG00000005007	3.74288918596433	-1.61673733029095	1.29047018105112e-05	0.000164059450063119
FRRS1	ENSGALG00000005418	-1.43571687378165	0.28913537574329	1.29076467024175e-05	0.000164059450063119
RASGEF1B	ENSGALG00000010903	0.875933119922824	4.10127153722374	1.29515921726292e-05	0.000164495797245242
RASSF2	ENSGALG00000000206	0.822419942284478	6.99872841298505	1.31181866326034e-05	0.000166488083761557
EEPD1	ENSGALG00000012116	0.972845693595012	3.43551582833588	1.32377718717914e-05	0.000167820185599857
PPEF1	ENSGALG00000016522	-1.49449157309089	0.0870316012369602	1.32445791645315e-05	0.000167820185599857
OTOF	ENSGALG00000016577	0.860775381453856	5.57870836493765	1.32525760314126e-05	0.000167820185599857
HPS6	ENSGALG00000020741	0.627694437493843	6.06307392152346	1.34176508636661e-05	0.000169784889774852
CELF5	ENSGALG00000026716	1.47954034615739	4.92690362160023	1.34692499717329e-05	0.000170311846649228
IL23R	ENSGALG00000011212	-1.78022841730325	-0.187628475101276	1.35683994490383e-05	0.000171438831443241
DDT	ENSGALG00000006350	-0.771117990357608	5.35291732526987	1.36881733704656e-05	0.000172824553521716
CCNG2	ENSGALG00000010347	0.684848974797083	7.27077868413622	1.38030365074131e-05	0.000174146274755769
ENSGALG00000001345	ENSGALG00000001345	1.02135280382547	3.14915201848141	1.39675909357521e-05	0.00017600188265851
COL19A1	ENSGALG00000016155	-4.91935028672052	-2.61699490319501	1.39706895399963e-05	0.00017600188265851
HOXA4	ENSGALG00000011055	-4.53920075530368	-2.90175821719388	1.4074739382614e-05	0.00017718222322131
ACSL4	ENSGALG00000008088	-1.00109982125278	4.40113489379852	1.43058797045783e-05	0.000179884968694758
KCNAB1	ENSGALG00000010269	-1.25242612632509	3.36827222079253	1.43109684046509e-05	0.000179884968694758
TRIM25	ENSGALG00000003144	-1.57799451762604	0.421188620437395	1.43209800889794e-05	0.000179884968694758
FREM2	ENSGALG00000017041	-1.42472784162496	2.18064004988437	1.43904408135837e-05	0.000180624843315326
GNAZ	ENSGALG00000006719	-0.987914325198717	4.16487874745266	1.4429902389277e-05	0.000180915603088879
LHFP	ENSGALG00000017036	-1.39448739515522	2.52137823885247	1.4434755565602e-05	0.000180915603088879
GOLIM4	ENSGALG00000009464	0.79141663860705	5.3793969230168	1.44963903539038e-05	0.000181555085047281
SERPINI1	ENSGALG00000009470	1.00484885964489	4.40531504275068	1.46000542621235e-05	0.000182719625688668
ABR	ENSGALG00000004364	0.559835413374725	8.32305316618265	1.46149205338862e-05	0.000182771974045121
EP4	ENSGALG00000014824	-2.48826896520964	-1.11245769601352	1.49761265122694e-05	0.000187152353814394
ENSGALG00000026970	ENSGALG00000026970	-1.04120020259304	2.90998795886991	1.50435567697739e-05	0.000187857787749848
PRDM5	ENSGALG00000011963	-1.82309598334087	0.160017506062461	1.51536305866134e-05	0.00018909431953011
SMAD3	ENSGALG00000007870	0.752488467586361	5.91416986952295	1.51661609457191e-05	0.000189112741588457
FAM46D	ENSGALG00000007157	2.29617757660382	-0.890519062851878	1.52868440375225e-05	0.000190478752945327
TXNRD1	ENSGALG00000012714	-0.884400097808078	4.82331452903387	1.5360390427321e-05	0.00019125586567002
SIDT1	ENSGALG00000014812	-1.93311537860951	-0.697632618268404	1.54973335744157e-05	0.000192820642029894
EGR1	ENSGALG00000007669	-1.5417879149024	4.78332810273734	1.56520965712912e-05	0.000194604700684339
NMNAT2	ENSGALG00000004642	0.793462438520054	6.73106277748626	1.57747383658502e-05	0.000195987090750156
FILIP1L	ENSGALG00000015271	-1.34259581226072	2.24291897170333	1.58760078739801e-05	0.000196982195084044
ENSGALG00000012055	ENSGALG00000012055	-1.47526472053472	1.13012170179104	1.58790088575122e-05	0.000196982195084044
ADAMTS7	ENSGALG00000008164	1.29973233208213	3.60245899945936	1.58893751003028e-05	0.000196982195084044
ENSGALG00000009044	ENSGALG00000009044	-0.652857373294982	5.99385481201266	1.61076501264123e-05	0.000199543575932413
MYO1D	ENSGALG00000000674	0.899333093578737	4.87223798724212	1.61587072307903e-05	0.000200031232492301
TRMT10A	ENSGALG00000012264	-0.818567917164042	3.43141013204569	1.62048707694914e-05	0.000200457649403079
PPP1R17	ENSGALG00000012226	1.19872348711086	9.10359327511285	1.62408854362943e-05	0.000200757997141708
BPIFB3	ENSGALG00000006662	1.01671134650399	4.01443359438645	1.63013978416198e-05	0.000201360515721612
LASP1	ENSGALG00000001648	-0.893191144574833	5.6012388071743	1.65266347865775e-05	0.000203995431406038
SOX5	ENSGALG00000013204	-0.807208473090554	4.77255757341393	1.66181222636045e-05	0.000204976810155549
PDLIM7	ENSGALG00000026159	-0.951133292130581	5.58475824602049	1.66494906807062e-05	0.000205215768418964
TTLL2	ENSGALG00000011344	-2.17090022898293	-0.776845070100842	1.67464814445111e-05	0.00020626263826688
F10	ENSGALG00000026677	-2.71303176647379	-2.05621130532405	1.67618704012076e-05	0.000206303653830115
HYDIN	ENSGALG00000002407	1.7168345114242	3.06148025222702	1.7095150050158e-05	0.000210254368841196
FBXO2	ENSGALG00000004657	-1.00424948450639	3.20969331888119	1.71342382427137e-05	0.000210583726908294
FIBCD1	ENSGALG00000003866	1.84826454419553	3.1850004000942	1.73217682985298e-05	0.00021273568704325
CRYBA4	ENSGALG00000005634	1.74145778823732	0.925836536180739	1.73483839951066e-05	0.000212909722660174
TRIM35	ENSGALG00000016595	0.89859324616802	4.61338044831116	1.74789932945004e-05	0.00021435886543535
CFAP221	ENSGALG00000012100	-2.17333319381786	-1.44109008723304	1.75914172933932e-05	0.000215583070956569
NPL	ENSGALG00000004614	-2.06442537784005	-0.547614999065731	1.77500652729407e-05	0.000217371593907995
RBSN	ENSGALG00000008500	-0.723257060481551	5.94506177435067	1.78269176693994e-05	0.000218156586186041
YWHAG	ENSGALG00000017358	0.865933792967526	8.17211900529078	1.81176053087419e-05	0.000221555390723342
SERPINE2	ENSGALG00000005135	-0.778455245627106	4.28099768158851	1.84059073948973e-05	0.000224920188365645
SERPINA12	ENSGALG00000028598	-4.53920075530368	-2.90321802699586	1.84829994899715e-05	0.00022570103873978
UNC79	ENSGALG00000010874	-0.987590251036811	4.47991863212863	1.85049940783165e-05	0.000225808444145391
DCDC2	ENSGALG00000012668	-1.90739923211673	1.76575172219085	1.85778670759708e-05	0.000226536101165865
FLNB	ENSGALG00000005678	-0.729517307300341	6.55790428799845	1.86241601536303e-05	0.000226938840390532
KCNQ1	ENSGALG00000006472	-1.65858347159486	-0.313743368558141	1.87048791363182e-05	0.0002277601937823
ENSGALG00000014852	ENSGALG00000014852	-0.627839431905759	6.13236706736315	1.87741859088412e-05	0.000228441516734321
MGAT4C	ENSGALG00000028360	-3.5196879797257	-1.83474452162778	1.88310247193837e-05	0.000228970270717283
M2.	ENSGALG00000004721	1.1769504814827	2.61201530633784	1.89354680477259e-05	0.000230076695568533
SYNDIG1L	ENSGALG00000010233	-1.37678577780624	2.25598237811742	1.9117585310468e-05	0.000232124662520573
RNF219	ENSGALG00000016911	0.716120999568821	5.71215139749594	1.92227431736492e-05	0.000233176498204963
NRP1	ENSGALG00000007140	-1.30482569262021	5.7296235486233	1.92314729347207e-05	0.000233176498204963
KIAA1324	ENSGALG00000026986	-0.90496793718982	6.55885101859115	1.92619047284008e-05	0.000233380075137026
HNF1B	ENSGALG00000005504	-4.60003411563665	-2.79364846490511	1.93205774880183e-05	0.000233925293464273
RNF139	ENSGALG00000016338	-0.839057757662254	4.22652151595253	1.97413048868285e-05	0.000238850243284203
TEKT1	ENSGALG00000006064	-1.29645771974916	0.516105241803823	1.98446938186221e-05	0.000239931464204231
C15orf27	ENSGALG00000002945	0.783575653298685	6.80616228030495	2.01471044782103e-05	0.000243415722749451
RAI14	ENSGALG00000003353	1.06194556289958	4.87984620242266	2.01859895982523e-05	0.000243713415700001
TMEM100	ENSGALG00000026465	1.4906148796353	2.15053868627607	2.02259184161603e-05	0.000243961364355597
EVPL	ENSGALG00000002108	-1.42216481425999	3.93795829167655	2.02350465291438e-05	0.000243961364355597
ENSGALG00000004630	ENSGALG00000004630	-1.25549188276074	1.44303317326638	2.02587465559233e-05	0.000244075095830095
C3H2ORF43	ENSGALG00000016487	-0.712323355103711	5.53935354498217	2.03470887482189e-05	0.000244966920692842
C8B	ENSGALG00000010853	1.64593241868634	3.06985476156398	2.0641013112927e-05	0.000248330838492233
PKP2	ENSGALG00000012913	-1.68640765269881	0.127211634295985	2.068486823819e-05	0.000248683574011914
DYX1C1	ENSGALG00000004387	0.877754484779777	3.67666606393902	2.0955402012188e-05	0.000251759141590247
TBC1D1	ENSGALG00000013521	-0.869588481036585	4.02935045313848	2.13175625376971e-05	0.000255930427996437
HTR2B	ENSGALG00000007681	-1.59618082214862	1.64499300628249	2.15207097799849e-05	0.00025818815071247
DBX2	ENSGALG00000009604	-1.38490698067225	1.42357296477854	2.16675620878775e-05	0.000259767801120818
ENSGALG00000009387	ENSGALG00000009387	1.03345093934381	5.33313709286953	2.17563604131367e-05	0.000260649729655422
ENSGALG00000008061	ENSGALG00000008061	-3.33334434409082	-0.769933951907537	2.19710880070753e-05	0.000263038050122495
PVRL3	ENSGALG00000015367	-1.14847766442177	2.51645958821259	2.21273548567521e-05	0.000264723627195325
ABLIM3	ENSGALG00000002790	-1.62455870671323	1.48020791148125	2.21980662188775e-05	0.000265384008995497
ENSGALG00000007867	ENSGALG00000007867	-1.59865878033605	0.347769658887039	2.22698502612213e-05	0.000266056283707384
NCF1	ENSGALG00000001189	-1.29034859695051	1.79383352834917	2.26094434332717e-05	0.000269924883640204
TNFRSF1A	ENSGALG00000014890	-1.41678430666303	0.848474524558381	2.27454513204298e-05	0.000271359261638713
ACP2	ENSGALG00000008211	0.791708178779317	5.39542353268342	2.3251438541303e-05	0.0002772025160729
ABHD6	ENSGALG00000005696	-0.783669872027849	4.27360557329053	2.34712961087362e-05	0.000279628784002966
UXS1	ENSGALG00000016801	0.716771164437788	5.0415453082912	2.35198503892031e-05	0.000280012248057402
PTPN3	ENSGALG00000022909	-1.82015410793121	0.386740004292423	2.36043550080915e-05	0.000280822882808366
B3GALT2	ENSGALG00000002477	-1.29868063994304	1.90952342729	2.36245331034405e-05	0.000280867624971272
FBXL7	ENSGALG00000027027	-0.769188696680467	3.96556161944011	2.36660482372613e-05	0.000281165800863241
ENSGALG00000021025	ENSGALG00000021025	-3.18230943810363	-2.70956953740061	2.36870680690592e-05	0.000281220236311912
EFEMP1	ENSGALG00000007908	-2.02672803090268	1.59480020914642	2.38922644581835e-05	0.00028345968124175
ENSGALG00000005964	ENSGALG00000005964	1.57685916619615	1.78826949621004	2.43236400787016e-05	0.000288377570662805
FAM120A	ENSGALG00000005177	-0.535684751090026	7.34630951809771	2.46250885826132e-05	0.000291749318193453
ENSGALG00000027154	ENSGALG00000027154	-1.35893397004071	6.16516120541132	2.5201589728551e-05	0.000298372869948823
SYNGR3	ENSGALG00000005589	-1.05574105633479	3.82320950884392	2.54766029345669e-05	0.000301420278703022
ARL4A	ENSGALG00000027757	1.2146517400226	5.61633060244811	2.5676077097658e-05	0.000303570371103478
DISC1	ENSGALG00000027999	-0.826811078209316	4.22563568741683	2.57882359859099e-05	0.000304685871026896
FAM47E-STBD1	ENSGALG00000027872	-1.00355515861327	2.04568305182001	2.58199369127216e-05	0.000304746142634918
CLCN2	ENSGALG00000025804	1.73345525662153	0.425352993468626	2.58289634568991e-05	0.000304746142634918
GALNS	ENSGALG00000006282	0.697032197726768	4.7851962491898	2.62330765537164e-05	0.000309300808877312
PDE11A	ENSGALG00000009215	1.31770198434815	1.07351554278361	2.63102098367996e-05	0.000309996604606038
ARHGEF10L	ENSGALG00000000449	0.659106526240283	7.21983222567675	2.69240302041059e-05	0.000317010535947587
ENSGALG00000020976	ENSGALG00000020976	-2.39378910324038	-1.53096103794187	2.70427949169305e-05	0.000318085659072392
ENSGALG00000029027	ENSGALG00000029027	-1.25368678692726	3.2244623650748	2.70698781194611e-05	0.000318085659072392
ARVCF	ENSGALG00000002040	-0.835338925923865	6.20057260006453	2.70711199210547e-05	0.000318085659072392
NXPH2	ENSGALG00000029083	-1.41147926731453	0.99406117346734	2.7219080556263e-05	0.000319604687821926
NKAIN4	ENSGALG00000005774	1.28618471084122	3.85896559979442	2.75150478403317e-05	0.000322858325413166
HMGCS1	ENSGALG00000014862	-1.02818625489132	5.65687900032001	2.75475671980848e-05	0.000323018354780559
ADRA1A	ENSGALG00000000469	-3.76594757786896	-0.96464503405193	2.76091033648364e-05	0.000323518178332618
ACKR2	ENSGALG00000005305	-3.8259909846809	-2.79640667671789	2.7673984657509e-05	0.000324056488378277
PID1	ENSGALG00000002963	-2.84566095193744	-1.31174077894416	2.7703995597624e-05	0.000324157614820867
RSPH3	ENSGALG00000013750	1.43965831275505	0.90982027335834	2.77205161610316e-05	0.000324157614820867
PKD1	ENSGALG00000005714	-0.880057316018969	6.08072048657745	2.78296788697906e-05	0.000325211848431952
PLCXD3	ENSGALG00000014845	1.19615133480072	2.59159719486158	2.80404224480939e-05	0.000327450885489413
SCRN1	ENSGALG00000011176	-0.740171449076038	5.60746864691671	2.80619409025349e-05	0.000327478639127262
CHRDL1	ENSGALG00000008072	-2.73116012704445	-0.177000208892538	2.81888301372225e-05	0.00032873517790566
ZDHHC4	ENSGALG00000005905	-1.36654716655721	0.121195058821208	2.83181560153375e-05	0.000330018401301358
TMEM156	ENSGALG00000024490	4.32227773250643	-2.27394895985609	2.84271927548369e-05	0.000331063589958985
GPR142	ENSGALG00000022536	1.61476642987135	1.07946231954373	2.85388839223251e-05	0.000332138249076964
ARPP21	ENSGALG00000012046	-0.781764734306436	6.53016645752059	2.88950212899427e-05	0.000336054401242923
DTNBP1	ENSGALG00000012703	0.859688778041346	4.01453415239876	2.89334389431851e-05	0.000336272604239138
PDX1	ENSGALG00000022726	-6.59803320820372	-3.10708151889269	2.91084754020888e-05	0.000338077255382848
PHLDB2	ENSGALG00000015377	-0.661135616952888	6.68604781823497	2.93359356183378e-05	0.000340487914897234
PROM1	ENSGALG00000014496	-1.01139932059274	2.65524715362812	2.96738939453612e-05	0.00034417693397779
SS2R	ENSGALG00000004418	0.655562700524036	8.12063272700479	2.99621240423859e-05	0.000347284565120012
TESK1	ENSGALG00000027658	0.691914193390523	5.16927625821265	3.00315274874732e-05	0.000347853332603718
RPS6KC1	ENSGALG00000009796	-0.526696833477694	6.46635117795803	3.02518244574854e-05	0.000350167938307619
ABCC3	ENSGALG00000007522	0.852260169791261	4.9078628240527	3.04976047992363e-05	0.000352774187224702
SORCS3	ENSGALG00000008434	1.51905594426052	5.27026048348473	3.05564638992426e-05	0.000353216205667731
BAHCC1	ENSGALG00000026930	0.766434481576776	9.80343871737008	3.07105204479582e-05	0.000354757315208419
TUBB6	ENSGALG00000027684	-0.884584003763723	3.68340382914183	3.09055681157159e-05	0.000356661531766155
ENSGALG00000020459	ENSGALG00000020459	-1.99052054388836	0.779583289658948	3.09170593645784e-05	0.000356661531766155
LIPG	ENSGALG00000002712	-1.24889807516688	6.0928619988183	3.10025550576182e-05	0.000357406813966127
IQCJ	ENSGALG00000009580	2.40169205609272	1.25408810719983	3.102457015723e-05	0.000357419761784438
MANSC1	ENSGALG00000014147	-1.78895441374347	0.756477578173149	3.12374730876169e-05	0.000359630342922577
ENSGALG00000006723	ENSGALG00000006723	-0.889565193169715	6.83768113358232	3.22498160945352e-05	0.000371035543877141
AVT2R	ENSGALG00000000788	2.53324817394081	-0.224505527171234	3.23720902941774e-05	0.000372192016634938
ENSGALG00000025766	ENSGALG00000025766	1.89615935251241	0.183385773492469	3.25129567083101e-05	0.000373560552965594
TMPRSS5	ENSGALG00000007340	2.93552447431251	-0.177305042202245	3.30198514295987e-05	0.000379129945139311
C2orf44	ENSGALG00000019867	0.634782756520966	5.44602500704565	3.33451057808736e-05	0.000382607692621855
KCNV1	ENSGALG00000016109	1.94922634049695	2.50221012687115	3.35595615959187e-05	0.000384754421575733
NUAK2	ENSGALG00000000680	1.46430677202057	3.37504517397885	3.35771774265004e-05	0.000384754421575733
ENSGALG00000028422	ENSGALG00000028422	-1.14449356785092	1.89312941449412	3.40660222810345e-05	0.000390094718329276
PIK3C2G	ENSGALG00000013117	-1.25599175125374	1.6934492058466	3.46597564131605e-05	0.000396628169041037
ESRRG	ENSGALG00000009645	1.92611668515554	6.38996641744661	3.47298577429364e-05	0.00039716471007096
HOXA3	ENSGALG00000011054	-6.37812074332907	-3.33233110933872	3.50974532589575e-05	0.000401100354278052
GDAP1	ENSGALG00000015658	-1.44839946559434	1.61835418489659	3.52520832905263e-05	0.000402598558701151
CYTH3	ENSGALG00000007149	-1.13197086159255	3.30776735142975	3.54663393591116e-05	0.000404775272685578
CELSR2	ENSGALG00000028616	0.701571349460119	7.98052095898207	3.58077281656796e-05	0.000408399075638965
DEPDC6	ENSGALG00000016413	-1.87815068983067	0.455575990702576	3.6092294327961e-05	0.00041137040064141
AFAP1L2	ENSGALG00000008999	1.15229429608871	4.2830251343791	3.61300219503293e-05	0.000411526242028118
ENSGALG00000015542	ENSGALG00000015542	-0.967687696774877	6.32313817555363	3.63200491338052e-05	0.000413415436181729
KRT8	ENSGALG00000012169	-1.18504009015555	4.39164348827115	3.66211507267818e-05	0.000416565589517143
SLC22A4	ENSGALG00000021104	-0.77004565406001	4.11778036882407	3.67461502213028e-05	0.000417674787660892
TWF2	ENSGALG00000003977	0.553870490228491	8.0330407780927	3.6767490660352e-05	0.000417674787660892
FAM135B	ENSGALG00000016197	3.04573491501153	-1.43109261040808	3.75201489781874e-05	0.000425942076123974
ENSGALG00000026090	ENSGALG00000026090	1.53343984999394	1.42310152887987	3.7806616374508e-05	0.00042890954438666
ARHGAP31	ENSGALG00000015077	-1.17199020656097	2.62155551486301	3.83819558669838e-05	0.000435148111976381
FGF7	ENSGALG00000028158	-3.18231322786177	-0.0938054838431981	3.84743077051269e-05	0.000435632211142354
UMODL1	ENSGALG00000016157	-6.37812074332907	-3.33830695494012	3.84755828288576e-05	0.000435632211142354
CORO2B	ENSGALG00000008043	0.600174067695253	6.96510500685312	3.87556003780742e-05	0.000438512441314877
ILDR1	ENSGALG00000015136	-0.717668825072813	4.56916914767917	3.8789167352317e-05	0.000438602164615625
KCNQ5	ENSGALG00000015932	-1.64154762291102	0.361695084213311	3.92094660150815e-05	0.000443061786384421
FBLIM1	ENSGALG00000003636	-0.818582072884086	3.90226689824139	3.9934799572332e-05	0.000450960099725054
C10orf76	ENSGALG00000007658	0.550355219371577	6.3332426362551	4.10234411385017e-05	0.000462947909628949
NXN	ENSGALG00000004793	0.664779825170096	5.81085646774517	4.15848871239368e-05	0.000468780666401429
CDCP1	ENSGALG00000011882	-1.80196090814978	-0.332033921831689	4.15951047227829e-05	0.000468780666401429
SYNJ2	ENSGALG00000013727	-1.64311271403789	0.306013636303345	4.16978719037026e-05	0.00046962948816889
CRB1	ENSGALG00000002287	1.57365280308267	1.32300414418475	4.20545211056336e-05	0.000473334702023145
FERMT2	ENSGALG00000012425	-0.623135589775188	6.61239579589149	4.2139953024998e-05	0.000473984428896559
TP63	ENSGALG00000007324	-1.09625846847561	3.46127271558286	4.3015315383496e-05	0.000483512493811334
NPC2	ENSGALG00000010237	-0.945747919947442	4.85739046172834	4.32982647538285e-05	0.00048637341655187
ENSGALG00000009041	ENSGALG00000009041	-3.00959802973073	-0.629126352994708	4.35258022922695e-05	0.000488608546992222
FRMD3	ENSGALG00000012577	-0.835784444354131	7.48636770419359	4.38256301769525e-05	0.000491651725290035
B3GAT2	ENSGALG00000015952	1.09580896571613	4.38681980662762	4.40466352829968e-05	0.000493807232255248
MSI1	ENSGALG00000007227	0.589333625691607	6.51468206684339	4.4090577243428e-05	0.000493976159450273
GALNT12	ENSGALG00000013197	1.29300415573839	0.99494660188543	4.44695976081917e-05	0.000497826657268091
KLHL3	ENSGALG00000006226	0.845050667436691	3.80670813986059	4.45163779304621e-05	0.000497826657268091
EGFLAM	ENSGALG00000003726	0.924642051163434	7.40861232242193	4.4521556325706e-05	0.000497826657268091
ENSGALG00000021087	ENSGALG00000021087	-1.16117663326576	1.27708059367638	4.45933737339556e-05	0.000498304009040178
URI1	ENSGALG00000004506	-0.55594670492472	5.98320364596768	4.49347340226581e-05	0.00050179075043057
7.	ENSGALG00000014182	-1.68850257877768	-0.366940932094464	4.52544247856702e-05	0.000505031114959717
NPM3	ENSGALG00000007704	-0.808748977609401	5.28208947013141	4.55321441676473e-05	0.000507799167157829
CLCF1	ENSGALG00000027769	-2.44734427462874	-1.44161687112776	4.55841338727171e-05	0.000508047793025696
CDC42EP3	ENSGALG00000010551	1.61669181999989	0.638321717351892	4.58631575441512e-05	0.000510824804209205
CHMP2B	ENSGALG00000015496	-0.606576203486275	5.20938539259265	4.59305476186928e-05	0.000511242556057642
HDAC9	ENSGALG00000010854	-0.987721102793492	1.97642878137061	4.62030377849777e-05	0.00051394120313745
FGFR1	ENSGALG00000003311	-0.957782928855566	6.45542330136839	4.75304691764908e-05	0.000528363396147761
MAP7D3	ENSGALG00000006256	0.613006229569797	7.07281022935519	4.78110935073227e-05	0.000531137784235894
RFX4	ENSGALG00000012647	2.43501636972206	1.42731408600425	4.8415502912454e-05	0.000537503195214966
FOLH1	ENSGALG00000017234	-2.06047905734633	-0.604633289803163	4.91491098408181e-05	0.000545293755613953
SLC9A9	ENSGALG00000002374	-1.90259696298993	0.187135992769446	5.09029433490074e-05	0.000564385972012196
ENSGALG00000028258	ENSGALG00000028258	1.30060378738991	3.18737474078471	5.14195114073154e-05	0.000569542390243173
DNASE1L3	ENSGALG00000005688	-1.9197584366809	-0.39928943871279	5.14345915902328e-05	0.000569542390243173
RCSD1	ENSGALG00000015440	1.77350298267839	2.85090387868761	5.22115343439138e-05	0.00057777162325723
OTX1	ENSGALG00000028817	1.91077777520866	-0.0305431645447285	5.24996049185699e-05	0.000580583866158302
CCDC113	ENSGALG00000000886	1.14909293216971	1.57325064369447	5.28777431661054e-05	0.000584387874732385
ENSGALG00000006608	ENSGALG00000006608	-0.833702424248912	3.63595890691747	5.3064177168244e-05	0.000585979269085644
B3GAT1	ENSGALG00000001611	-0.725607059322182	4.69247065777173	5.30902424060526e-05	0.000585979269085644
STARD5	ENSGALG00000021193	-1.28675424898527	2.68456609507414	5.3310041497384e-05	0.000588025912274175
COMT	ENSGALG00000002024	-0.957783293928055	3.39259325318651	5.34857594844696e-05	0.000589505986098205
ENSGALG00000004543	ENSGALG00000004543	-2.36088381386881	-0.765327311671132	5.35453480606598e-05	0.000589505986098205
RXRG	ENSGALG00000003406	-0.773953213263184	4.7505726597807	5.35475977552379e-05	0.000589505986098205
MSMO1	ENSGALG00000009560	-0.874767155198201	6.24817114889979	5.403431041739e-05	0.000594246745446478
PACS2	ENSGALG00000002894	0.570436853040099	6.16817174087644	5.40476932379425e-05	0.000594246745446478
FOXK1	ENSGALG00000004460	0.761921457840778	4.48902033848417	5.41126037534482e-05	0.00059457830765189
BTG2	ENSGALG00000026858	0.64447173483466	6.22213470981913	5.44057329261648e-05	0.00059741545500695
DNAJC1	ENSGALG00000007914	0.998205818568339	6.4072754058764	5.4748320242506e-05	0.000600791701545088
KCNK3	ENSGALG00000025971	-0.74911577423066	5.71143709764935	5.49134978870427e-05	0.000601923473245464
SOX2	ENSGALG00000008848	1.93051863647289	2.30936860048927	5.49218226406459e-05	0.000601923473245464
EXOC2	ENSGALG00000012837	-0.704059975474781	5.61901661151305	5.50773754104795e-05	0.000603241830040002
TMEFF2	ENSGALG00000007759	-0.899259601615256	6.76534979038129	5.55911144824156e-05	0.000608479070099274
KLHL40	ENSGALG00000005292	0.976177762545688	5.78545176297971	5.66577834824402e-05	0.000619757902696667
ENSGALG00000025798	ENSGALG00000025798	-4.65840579809264	-2.74987407404367	5.70558743237546e-05	0.000623713672799229
FOXP1	ENSGALG00000007769	-0.63728752734909	5.48314290767171	5.78538297457126e-05	0.000632032770938475
Dab1	ENSGALG00000010857	0.910353521807946	5.78724523308965	5.80867397178574e-05	0.000634172267449333
SLITRK3	ENSGALG00000017374	-0.935867452624852	4.65719703245534	5.81423574643295e-05	0.000634374650191167
HMHA1	ENSGALG00000002559	-1.37376992842191	1.97710693506166	5.85572829020239e-05	0.000638494579915758
ENSGALG00000004676	ENSGALG00000004676	0.629831142746991	5.29178205608593	5.90308773875534e-05	0.00064298695467967
ATP6V0A1	ENSGALG00000003256	0.514168815740745	7.90101205148467	5.90444532266636e-05	0.00064298695467967
SPRY1	ENSGALG00000011833	-0.686693280183907	4.90475025049291	5.92124309280527e-05	0.000644406023102498
ARSI	ENSGALG00000005616	-1.52181033947517	2.40425252766718	5.96284537338327e-05	0.000648521033997718
NUP210	ENSGALG00000005078	-0.79917640600323	3.96467760469757	5.97587594313069e-05	0.000649525321696823
ENSGALG00000024292	ENSGALG00000024292	2.05857189394472	0.996351441839858	5.9878662044894e-05	0.000650415333500982
EPHA4	ENSGALG00000005256	1.28217528774148	5.09583431829129	6.00263234903568e-05	0.000651605547127554
TSPAN2	ENSGALG00000002554	-1.89122860917563	-0.918821323249317	6.03181713164562e-05	0.000654358449512957
NDNF	ENSGALG00000011962	-1.76829202197993	1.23550574716332	6.12181505827351e-05	0.000663700963351985
CEP85L	ENSGALG00000014892	0.688436843051345	6.47372247178145	6.20392439973181e-05	0.000672176938762583
IRF10	ENSGALG00000006448	-1.60891047500726	1.01527886879107	6.31836367959509e-05	0.000684142821712107
FAM198A	ENSGALG00000011521	1.88317090311912	1.62037450262134	6.33825930398925e-05	0.000685862999194485
ARHGAP26	ENSGALG00000007380	0.665420251407554	4.59728359180109	6.36996730291446e-05	0.00068885841098774
ENSGALG00000026897	ENSGALG00000026897	2.94281796317982	0.313959823242284	6.37502129013798e-05	0.000688969451874167
RYK	ENSGALG00000006488	-0.544459766348747	5.64296881793959	6.46267403854335e-05	0.000698001435930554
VEGFC	ENSGALG00000010847	-1.33800894404246	1.55375000534677	6.57398518319103e-05	0.000709575637312505
ENSGALG00000027352	ENSGALG00000027352	-0.79948310226786	4.520008870094	6.58800086149628e-05	0.000710640092928615
MTTP	ENSGALG00000012271	-6.37812074332907	-3.25138296234408	6.66214731657236e-05	0.000718185357857088
HK3	ENSGALG00000027287	0.891202432881316	3.56903148502232	6.70575824438525e-05	0.000722431436051278
ADAM11	ENSGALG00000027622	1.01553947455099	5.04803465534333	6.76350032681758e-05	0.000728193603468818
FANCL	ENSGALG00000007879	-0.752323194183749	4.15035579956812	6.81590717287247e-05	0.000733374464864794
ENSGALG00000020895	ENSGALG00000020895	-2.87577706700246	-2.22732308484615	6.87058519268762e-05	0.00073879303253614
C1orf168	ENSGALG00000010841	2.83847204080744	0.0540605664441214	6.9518720063446e-05	0.000747064235455675
MAP3K19	ENSGALG00000028457	1.40816563729207	0.992493681915493	7.04266076537076e-05	0.000756345513960847
FCGBP	ENSGALG00000014150	-1.50275542154359	1.40036608507511	7.06080923661591e-05	0.000757818848306304
ENSGALG00000026540	ENSGALG00000026540	-0.766777128172653	4.19558037289519	7.07953789072686e-05	0.000759352565733888
ENSGALG00000005204	ENSGALG00000005204	-2.17596493817522	-1.89115100807554	7.09490077459218e-05	0.000760523574258916
ENSGALG00000010218	ENSGALG00000010218	1.21257534787273	2.10227172689412	7.22021087379831e-05	0.000773471306380348
STARD4	ENSGALG00000000241	-0.786313391474686	5.71166796553316	7.25191082062195e-05	0.000776381040795997
CCDC148	ENSGALG00000012555	1.43427492535619	0.728244787204129	7.41653776884628e-05	0.000793509244211521
ANO1	ENSGALG00000007617	-1.23333601068658	2.28391691086868	7.48088647208145e-05	0.000799893786027309
ENSGALG00000001317	ENSGALG00000001317	0.500324216450965	7.76575993853755	7.48593052356115e-05	0.000799933163004897
SLC7A2	ENSGALG00000013627	-1.77579019132985	0.0286826211325299	7.52600389634135e-05	0.000803713324960098
CHN2	ENSGALG00000011164	1.51914033139288	2.25057002883102	7.54480456393017e-05	0.000805218443416826
NF2	ENSGALG00000008073	0.604083160741786	7.28941631561231	7.57525993674296e-05	0.00080796475684413
ASNS	ENSGALG00000009748	-0.632505316273776	6.67676889837233	7.66035189505509e-05	0.000816531465548926
ACTG1	ENSGALG00000028749	0.472543729951818	12.7306609039318	7.67400769106071e-05	0.000817477730875882
RASGEF1A	ENSGALG00000002525	1.31620296868913	3.2197481533941	7.68154853803421e-05	0.000817771825691906
TMEM9	ENSGALG00000000226	-0.778803352660347	3.46465685771656	7.71181404793437e-05	0.00082048330057252
WDR1	ENSGALG00000014957	-0.654650380099284	5.9002492047924	7.73865568335529e-05	0.000822827355070493
MYO1C	ENSGALG00000002709	-0.932300901019136	3.17784545376034	7.79283124878624e-05	0.000828073024871025
INSIG1	ENSGALG00000017394	-0.777875074929913	4.90930617196956	7.88827767805712e-05	0.000837694938027319
C11orf88	ENSGALG00000024430	6.70344494492373	-2.44673620114175	7.91747174993044e-05	0.000840273614750682
MRPL44	ENSGALG00000003067	0.631618601637552	6.50458613834178	7.94714842201456e-05	0.00084263108937473
SLC5A8	ENSGALG00000011633	4.75700105524851	-1.95740330663918	7.94953576251352e-05	0.00084263108937473
EPN3	ENSGALG00000023279	-1.46659740223884	2.9099312595624	7.95703701993362e-05	0.000842903958743185
EEF1D	ENSGALG00000016131	0.617932260256946	8.94701304877785	8.00255865736391e-05	0.000847201568751125
LXR	ENSGALG00000008202	0.632517782263229	6.09887962617859	8.20052562968464e-05	0.000867622711642825
ACOT7	ENSGALG00000000652	0.658731974026715	6.32171211689089	8.33570239987768e-05	0.000881379460179897
RBPMS2	ENSGALG00000002355	0.954981543311115	3.48566627128554	8.37436723470753e-05	0.00088492078228151
SP-A	ENSGALG00000002503	2.59163671304041	-1.06295340484114	8.39754821808242e-05	0.00088682256120342
FAM114A1	ENSGALG00000013583	-1.40592753024697	0.921053950612897	8.47258473519768e-05	0.000894194815852942
OPN4-1	ENSGALG00000010408	-1.58968224767538	0.324074627480081	8.58755602236144e-05	0.000905770088967691
IQCD	ENSGALG00000007763	0.866513365831657	3.13851888013612	8.62721149512445e-05	0.000909392077995003
KSR1	ENSGALG00000005685	-1.01698532210236	2.58027117095402	8.67203380297467e-05	0.000913553905796125
RUNX1	ENSGALG00000016022	3.40389241092591	4.14989061575066	8.70724371083027e-05	0.00091642018569079
TIPARP	ENSGALG00000010256	0.71482787411904	4.32066109871171	8.70995570454305e-05	0.00091642018569079
CAMK2G	ENSGALG00000005088	-0.624924261538873	6.26448099990291	8.75343808461434e-05	0.00092042912570118
PLS1	ENSGALG00000002647	2.12794835422989	0.639046123234317	8.79951906128081e-05	0.000924706216832875
PTBP2	ENSGALG00000005552	0.591532850209511	6.05485744891526	8.84345666056755e-05	0.00092875295610184
KCNC1	ENSGALG00000006220	0.84404458633704	4.31590201793832	8.88735240045184e-05	0.000932790336606933
ENSGALG00000021694	ENSGALG00000021694	0.515872448596335	7.70242982865646	8.90115520681416e-05	0.00093366623714394
ENSGALG00000027695	ENSGALG00000027695	0.723209574067941	9.09207732164895	8.9525616725046e-05	0.000938482996894661
TMEM196	ENSGALG00000010865	2.67849837367396	-1.08069958821856	8.98274916638811e-05	0.000941070867964285
CAV2	ENSGALG00000009396	-1.91413045382508	-0.802731843546361	9.01337697887704e-05	0.000943701672916943
KLHL29	ENSGALG00000016495	0.594045156799428	6.171147566533	9.01962109303925e-05	0.000943777845013551
YOD1	ENSGALG00000023958	-0.557568515440985	6.74968279890038	9.03333660588512e-05	0.000944635224043293
LIX1	ENSGALG00000015290	-4.26642868148856	-3.07262661556181	9.0781422323974e-05	0.000948740728844561
POU6F2	ENSGALG00000012303	3.0829866187393	1.43129146050437	9.1015846160738e-05	0.00095060994878993
ENSGALG00000027617	ENSGALG00000027617	-0.896930570794326	2.61969972005896	9.23521079514404e-05	0.000963977951698134
FES	ENSGALG00000008340	-2.54576358169258	-0.715317180381298	9.40833740279974e-05	0.000981450221262793
S100A13	ENSGALG00000013478	1.79052267883024	0.211524920520495	9.44328894372703e-05	0.000984495961299707
MAP7D1	ENSGALG00000021634	0.550754400974231	7.12426043919077	9.4537779825034e-05	0.000984989243146579
ZNF518A	ENSGALG00000006966	-0.856243387882315	3.13015687435949	9.52250010934606e-05	0.000991545537861792
TOR1AIP2	ENSGALG00000004017	-1.0620979604882	1.74354539817836	9.56875816418839e-05	0.00099575617197649
B4GALNT3	ENSGALG00000012988	-1.26897364240347	1.76250990217828	9.5964455824969e-05	0.000998030340579677
ARNTL2	ENSGALG00000014096	-0.742537064856793	4.5529477756147	9.64120095817244e-05	0.00100207573506934
ZIC3	ENSGALG00000006497	2.72715291255222	2.35904886394653	9.65971317252563e-05	0.00100339024259604
TECR	ENSGALG00000005776	-0.898443106195674	2.78282590387449	9.70651379934571e-05	0.00100763979416994
RSRC1	ENSGALG00000009669	0.657082839897221	5.80610771513658	9.73714750804571e-05	0.00101020691065886
SLC22A23	ENSGALG00000012816	-0.751455335071749	5.75300887206581	9.77555710864003e-05	0.00101357715766432
PCDH18	ENSGALG00000009732	0.805104279698862	6.77012162623347	9.79570380188826e-05	0.00101505088214842
DFFB	ENSGALG00000000976	0.932837633065308	2.00774089016371	9.93763698937003e-05	0.00102913494923815
PIM1	ENSGALG00000000742	-0.736732266594387	5.10246782124002	9.9459360232065e-05	0.0010293712854508
C11ORF75	ENSGALG00000026639	-1.08361275486156	1.92407904874499	9.95280791500133e-05	0.00102945972073665
SCN1A	ENSGALG00000010943	-1.31703651651582	3.70657864369578	9.9813879573789e-05	0.00103179205543709
ENGASE	ENSGALG00000011816	0.809623625621863	4.1307094971255	0.000100257540045299	0.00103575241249696
PIK3CB	ENSGALG00000005505	1.00001083275919	2.69369315264525	0.000100925262019194	0.00104202135342449
SEPN1	ENSGALG00000001003	-0.722065429407228	4.30630153018367	0.00010110352120645	0.00104323223208681
GPR180	ENSGALG00000016897	0.756684655847479	4.62970848564776	0.000101782703766952	0.00104960729116637
DRC1	ENSGALG00000016591	1.59625486730447	0.696392259670216	0.000102444893446462	0.00105579954041089
COL6A2	ENSGALG00000006126	-1.01055610722982	4.1998478153797	0.000103249209314835	0.00106344820768103
ENSGALG00000028015	ENSGALG00000028015	-0.902937323038465	4.12690640197963	0.000104754086362852	0.00107829898284939
ENSGALG00000010880	ENSGALG00000010880	-1.37525865896065	1.49599113210571	0.000107602899038871	0.00110695754465244
DTX4	ENSGALG00000010835	0.55453165503292	6.26657734770469	0.000108315463630365	0.00111361836044969
HS6ST3	ENSGALG00000025906	-2.04278482573411	1.05417776008483	0.000111860813384793	0.00114937825548771
PAPPA	ENSGALG00000007079	0.77656410489022	5.54617755450025	0.000112144498385048	0.00115160148761789
SLC17A5	ENSGALG00000015916	0.743256248710586	3.90271979431457	0.000112376904839532	0.0011532957936381
CAMK1G	ENSGALG00000001319	-1.53582061030789	3.22210020824649	0.00011248310461986	0.00115369361740802
ENSGALG00000009702	ENSGALG00000009702	-1.39605864050512	0.820787517151342	0.000112828209041246	0.00115653984438445
RCC2	ENSGALG00000000468	0.466658853614242	9.18921951190381	0.000113506084727782	0.00116279167516341
SLC25A22	ENSGALG00000014295	-0.865270590289791	4.05663933715166	0.000114429498579504	0.00117154988731188
LRRC46	ENSGALG00000022214	0.97925703825266	2.51994827935921	0.000115396096638713	0.00118073948642052
MICALL2	ENSGALG00000004070	-1.28465416528703	1.44786698340364	0.000116079934762099	0.00118702270153715
INTS9	ENSGALG00000016631	-0.576937250107067	5.73007772901902	0.000116148936308931	0.00118702270153715
TMEM243	ENSGALG00000006633	0.923394429913116	2.73794213142668	0.000116716088107625	0.00119141932677461
IFT46	ENSGALG00000007438	0.751843998750081	4.46405094671174	0.000116718423642404	0.00119141932677461
ENSGALG00000003142	ENSGALG00000003142	-6.02049782444341	-3.60704760451001	0.000117040265661068	0.00119399216751911
NCOA3	ENSGALG00000004570	-0.9342503363453	4.48797724818996	0.000117863006415087	0.00120166884013665
TNKS1BP1	ENSGALG00000027524	0.542322644329579	8.57153748629019	0.000119269330024785	0.00121528272666112
GREB1L	ENSGALG00000014935	0.747318924915433	7.57075182279836	0.000119463358705486	0.00121653520281753
PAWR	ENSGALG00000010320	-1.34153113325018	0.641438338614631	0.000121183378389485	0.00123331661956414
GLI2	ENSGALG00000014639	-1.7749582582538	1.1174397010683	0.000121700574611512	0.00123784389444337
NOX4	ENSGALG00000017235	-1.39776703870745	1.17141292722012	0.000122543880839019	0.00124568075662147
ALDH6	ENSGALG00000007129	-2.10413675272529	-1.35904931490272	0.000123193994648837	0.00125154564159875
CLDN14	ENSGALG00000016043	3.45808654399981	-2.35913770734632	0.000123323059815288	0.00125211329811273
INPP4A	ENSGALG00000016752	-1.00957723289591	3.66678657305733	0.000124706585427399	0.00126540940895133
FDFT1	ENSGALG00000016665	-0.69700432309347	7.65801462131573	0.000125746350000692	0.00127520364896967
NTRK3	ENSGALG00000006793	0.63303042670194	7.60878063043345	0.000126233570056469	0.00127884322657616
XK	ENSGALG00000016262	-1.02129180770739	2.8465335472653	0.000126254746883747	0.00127884322657616
APC2	ENSGALG00000027821	-1.5331262943922	4.81559786034085	0.000126704383601042	0.0012826382216844
GALR	ENSGALG00000026011	1.16364327193048	2.93216565721398	0.000126877998452167	0.00128363619013582
CACNA1C	ENSGALG00000013022	-1.62158928496157	5.98865481467279	0.000128841847229228	0.00130273423309553
FMNL1	ENSGALG00000000694	1.06941007697521	2.01865046584296	0.000129458562312275	0.00130819674190101
DDHD1	ENSGALG00000012426	-0.664236381657941	4.4408709512656	0.000129721485342378	0.00131007979411889
SNX9	ENSGALG00000013710	-0.689287686772558	4.44848555675125	0.000130088155162917	0.00131300776314288
MFGE8	ENSGALG00000006702	-1.10140753970218	1.81465769871938	0.000131124808331733	0.00132263202749799
LRTM2	ENSGALG00000026214	1.29960695434502	2.85599597170814	0.000131221927765221	0.00132263202749799
ENSGALG00000028371	ENSGALG00000028371	1.98933991345273	2.49541753336505	0.000131273625361911	0.00132263202749799
RSU1	ENSGALG00000008720	-0.6126742285686	5.06482999311045	0.000131682265800294	0.00132596833626335
RABL2B	ENSGALG00000009770	0.748456550123728	3.34333014846972	0.000131849678504729	0.00132687311756406
LZTFL1	ENSGALG00000011810	0.846207319098161	3.80591507614702	0.00013223827788051	0.00133000144502043
MYOF	ENSGALG00000006705	-1.28748756721217	1.08707009653512	0.000132544561207022	0.0013322986798647
cRhoB	ENSGALG00000016485	0.75108369907862	8.53610646902757	0.000134977159738803	0.00135595375737607
MYC	ENSGALG00000016308	-0.777113500440415	5.10836108695758	0.000135245548063292	0.00135785260344296
ENSGALG00000027239	ENSGALG00000027239	0.760974297638089	4.28402809284104	0.000135544271846962	0.00136005360865562
TAT	ENSGALG00000000893	-2.90953736428852	-2.88816116111563	0.000137606844979348	0.00137994015469325
EMID1	ENSGALG00000025776	-1.30651147069328	1.18332137827993	0.000137863429079214	0.00138170330678804
VASN	ENSGALG00000007807	-0.8175307080511	4.40896256588038	0.000138129035054379	0.00138332308962786
ENSGALG00000019198	ENSGALG00000019198	-1.57019308605665	0.60061809770012	0.000138186764097148	0.00138332308962786
PLXDC2	ENSGALG00000007956	-1.23172283344801	0.905063492599861	0.0001401191558853	0.00140184708706767
ANO4	ENSGALG00000011614	3.14997212073537	0.091149398734423	0.000141369827462564	0.00141353302643456
ATP2B4	ENSGALG00000003601	0.611874560945623	8.85061410235148	0.000142265201568488	0.00142165482969258
LCA5	ENSGALG00000015878	0.783842754381737	2.93155457315582	0.00014478395565468	0.00144598010119105
cdk6	ENSGALG00000009476	-1.40542254837861	1.24467606927263	0.000146529684466672	0.00146256116794389
OPCML	ENSGALG00000001442	-1.05783872605234	5.21243074254141	0.000147266910910699	0.00146906257251326
WNT2B	ENSGALG00000001532	1.57859585599367	-0.419809341582468	0.000147530156484268	0.00147083095404013
ARHGAP8	ENSGALG00000019261	-4.18933934176196	-3.22424123096097	0.000147803405646023	0.001472696950374
DPP6	ENSGALG00000006314	0.941165963565721	5.94947562633708	0.000147990339607601	0.00147370123981772
ENSGALG00000007110	ENSGALG00000007110	-2.17443535559287	-1.68235669311819	0.000152357313302144	0.00151630536124088
ENSGALG00000004798	ENSGALG00000004798	0.510765253905265	8.97844930365279	0.000155606786592445	0.00154774471222299
ERN2	ENSGALG00000027592	0.875839159384659	3.81081174026148	0.000155901438142265	0.00154977443564083
CASP3	ENSGALG00000010638	0.638660929259774	7.85235756554231	0.000156965813588064	0.00155877021822978
LSAMP	ENSGALG00000015087	-0.692353129729785	7.36065461461159	0.000156988606851175	0.00155877021822978
LRRTM3	ENSGALG00000002864	2.75023659530821	0.549974519991648	0.000157469364826688	0.00156263682915022
KDELR3	ENSGALG00000012251	-0.834441808955424	3.58859910406813	0.000157862886757655	0.00156563377776809
TGIF1	ENSGALG00000014795	-0.601841060096104	5.13471427872164	0.000158538586668796	0.00157142418350508
ENSGALG00000006239	ENSGALG00000006239	3.03270699241546	-1.31578542737107	0.000159098572443098	0.00157592673101567
SOX6	ENSGALG00000006074	1.45889424865247	1.3777512280405	0.00015917707453794	0.00157592673101567
PMP22	ENSGALG00000026262	-1.28726869037306	2.14414472935097	0.000160687091909998	0.00158995648837261
ILF2	ENSGALG00000011570	0.573324381834046	8.91851874833143	0.000161040443768662	0.00159253174103715
ZNF341	ENSGALG00000002968	0.672108048602081	4.88747882510664	0.00016287125151775	0.00160970616462488
SH2B2	ENSGALG00000001828	-0.9143724213873	4.34496988288912	0.000163567278392094	0.00161565184684292
HHATL	ENSGALG00000005297	1.15467092939936	2.44180224706467	0.00016513618074073	0.00163020760537358
HSD17B2	ENSGALG00000005467	-4.189339341762	-3.20383835632463	0.000165486133459219	0.00163272016794713
CNGA4	ENSGALG00000022704	1.09021039568541	1.98987426472169	0.000166485841838139	0.00164163676205584
LMO2	ENSGALG00000028582	0.670329513440178	4.61523164231295	0.000167560040417127	0.00165127717249782
tvb	ENSGALG00000000452	-1.136952276123	1.05040452050284	0.000169162158577623	0.00166610605005525
STK31	ENSGALG00000010980	2.4958076105721	0.647533853144982	0.000175698080657534	0.00172948375367611
GJD2	ENSGALG00000009845	1.77883629293373	1.43621361938312	0.000177750333250384	0.00174867895413892
DCBLD2	ENSGALG00000015258	-0.871293056663372	5.29529569947198	0.000178542603292715	0.00175546371099527
AK1	ENSGALG00000029150	0.643108801531323	6.45765969882817	0.000179014436845836	0.0017590918929113
KIAA1644	ENSGALG00000028130	0.972298716502716	3.36139349271784	0.000179657810410521	0.00176440058582273
MCF2L	ENSGALG00000016834	-0.782916162260678	4.51054205394837	0.000183125766128685	0.0017974271984679
TMEM138	ENSGALG00000025756	0.748974150101155	4.48018217743357	0.000183961958732191	0.00180459930618711
SOBP	ENSGALG00000015310	0.557213068862802	7.21501725517906	0.000184790650837639	0.00181168965875663
WDR31	ENSGALG00000008859	-0.803432488322414	4.26495049778074	0.000185376052050314	0.00181622224680415
NT5DC2	ENSGALG00000001567	-0.57503370993931	6.28810047862761	0.000185465294901032	0.00181622224680415
ENSGALG00000027873	ENSGALG00000027873	-1.79736984335438	0.304471982569747	0.000185692812912673	0.00181740997901031
DCTN1	ENSGALG00000026129	0.524216465203139	10.0430260771374	0.000186079220388938	0.00182015054454772
TNIK	ENSGALG00000009298	0.517914289010885	7.69135655208975	0.000188139066873015	0.0018392475177506
CBLN1	ENSGALG00000003894	-1.33793564874522	0.930061183866686	0.000189869803537776	0.00185510713816349
CH25H	ENSGALG00000006352	-2.73644858697441	-1.75265897549132	0.00019057805076531	0.0018609642080439
CCNA1	ENSGALG00000017052	-2.23969869552549	-1.57263457495724	0.0001910277331131	0.00186429119115739
CHST14	ENSGALG00000026531	-0.492286587071671	6.10477532868308	0.000192853620950968	0.00188103748416714
WWC1	ENSGALG00000001826	-0.720131447969603	4.92363353390293	0.000193476234712325	0.00188603499912162
ENSGALG00000005114	ENSGALG00000005114	-1.23138146265886	0.741456078065244	0.000193964898588917	0.00188972180242551
OSBPL11	ENSGALG00000012059	0.599302597169213	6.10549035361567	0.000195222070621082	0.00190088741274073
FAM193A	ENSGALG00000015667	0.594110919220416	7.09218580695034	0.000196165851659563	0.00190899055187247
WDR35	ENSGALG00000016477	0.847057556697323	3.13995880393562	0.00019764168774807	0.00192225923478907
ST8SIA6	ENSGALG00000008671	-1.91021569704369	-0.972608728709762	0.000199769356263617	0.00194095384577451
DLK1	ENSGALG00000011244	1.53488336630405	2.91827077595261	0.000199790724947914	0.00194095384577451
ENSGALG00000022622	ENSGALG00000022622	-3.0329067719662	-1.51336622409824	0.000201467786950073	0.00195613558407596
CYP51A1	ENSGALG00000009365	-0.713765481496831	6.47910656782148	0.000202143595382168	0.00196158402143967
KCNQ4	ENSGALG00000003200	-2.47472429358175	-1.82660644736887	0.000203398227223581	0.00197263994973981
ENSGALG00000006171	ENSGALG00000006171	-1.50236511495517	-0.196305821851884	0.000205080863020296	0.00198783195725281
PCDHA11	ENSGALG00000026094	0.726873972332571	4.93388800450512	0.000205451369952887	0.00199029560427746
SCAPER	ENSGALG00000002883	0.628568100800028	6.39124697991527	0.000206001067834421	0.00199449138002902
ENSGALG00000000446	ENSGALG00000000446	0.882326890163644	2.35484000771692	0.000206714334834312	0.00200026518119085
TMEM198	ENSGALG00000018803	0.503080390407943	6.358841019254	0.00020714596778247	0.00200330877152204
PCMTD1	ENSGALG00000015250	0.810596679823891	4.23578822714717	0.00020854526838126	0.00201570194998113
ACSF2	ENSGALG00000019768	-0.624967981981487	5.55449055801041	0.000208967308706514	0.00201864072125976
RBM38	ENSGALG00000026081	0.852390901597118	7.84096404292235	0.000210420238960714	0.00203113617179041
SV2C	ENSGALG00000014967	1.46105041945595	0.40063227112503	0.000210498271719921	0.00203113617179041
SS	ENSGALG00000007361	2.43161863968958	0.67403106736279	0.000213747656273484	0.00206132745407372
TESC	ENSGALG00000008206	-0.910679317080122	1.37805386024335	0.00021570621566254	0.00207904334510126
NAT8L	ENSGALG00000015696	0.869333248428502	4.08203406081663	0.000216395382791697	0.00208306140007797
NRXN1	ENSGALG00000009107	-0.788968654793271	6.06338012217958	0.000216421487447684	0.00208306140007797
DSCAM	ENSGALG00000016138	1.25518365847935	2.95867990969266	0.000216488377913177	0.00208306140007797
RIMBP2	ENSGALG00000002579	-1.32675079553341	5.69602677154093	0.000216819322745847	0.0020850730598853
ENSGALG00000023126	ENSGALG00000023126	-2.44767720344307	-2.05005484099273	0.000217434713869225	0.00208981633981725
PRKCA	ENSGALG00000003943	-1.34792090849818	0.514401333033057	0.000218635922400503	0.00210018156116104
ENSGALG00000014825	ENSGALG00000014825	0.674860564110482	6.79108735132613	0.000218824691583556	0.00210081527699859
MPND	ENSGALG00000027354	-1.28675232090759	1.64236855065769	0.000220660959236396	0.00211725613607194
ENSGALG00000026125	ENSGALG00000026125	-1.8166529508669	-1.69207174681765	0.00022378049113562	0.00214598466499338
LSS	ENSGALG00000006198	-0.666764756068585	5.64661864701343	0.000224401370859804	0.00215073313875043
FAM118B	ENSGALG00000001070	0.665613392994308	4.26940404384821	0.000225726418318927	0.0021616220420698
TDRD7	ENSGALG00000012350	0.696711032124119	4.89818740978504	0.000225790191090644	0.0021616220420698
LY75	ENSGALG00000011153	-1.35809846792873	1.90157956058383	0.000227416441364088	0.00217597342217943
ENSGALG00000001951	ENSGALG00000001951	-1.72372312465215	0.124853604636301	0.000227770305834537	0.00217814108005437
ABCG2	ENSGALG00000005792	-1.41533400526268	0.239016655664246	0.000229481637534734	0.00219328036589063
SOX18	ENSGALG00000026582	-1.29837524638445	1.14268037883851	0.000229930542141083	0.00219634378277479
Smad7a	ENSGALG00000018639	-1.01025584761524	2.26565880956537	0.000231310917122295	0.00220829641190191
BTBD10	ENSGALG00000005369	0.755444213867285	4.57010739010236	0.000232433559213743	0.0022177765371047
FMN1	ENSGALG00000009723	1.18262419772207	3.209024794122	0.000233086691431919	0.00222276873858264
SEPT7	ENSGALG00000012138	-0.49060752774356	6.99530626822598	0.000234523571551214	0.00223503400071959
NR2E3	ENSGALG00000002093	1.63546064092733	0.44049312336729	0.000234634151583609	0.00223503400071959
FRMD4A	ENSGALG00000006656	-0.625540008505982	7.22016883477922	0.000234996839331953	0.00223724314262162
GOLPH3L	ENSGALG00000014640	-1.72542199477915	-0.556131389751188	0.000235631476094577	0.00224203742659957
CAPN6	ENSGALG00000008006	1.84375599308907	0.997019917505217	0.000236584363946909	0.00224985286181419
RELT	ENSGALG00000019033	0.662828745804877	5.91836088242674	0.000237937804437851	0.00226146664351264
MICAL1	ENSGALG00000019751	-1.34597089011959	3.0372347536128	0.000239252220651585	0.00227269683004293
CD99	ENSGALG00000024488	-0.956835383357013	2.36483620864047	0.000244374483837137	0.00232006585432061
GAS8	ENSGALG00000000540	0.571635191691561	4.38186240864792	0.000245977532363413	0.0023339898079164
MAPK8	ENSGALG00000006109	-0.726983038502887	5.59112235127759	0.000247551343223265	0.00234762105313947
ENSGALG00000027646	ENSGALG00000027646	-1.07193537968256	2.17984604290768	0.000248688308731996	0.00235709672342769
TPN	ENSGALG00000008022	-0.824073998561365	2.88931244315019	0.000253884761688911	0.00240501688979728
SFRP2	ENSGALG00000009241	-0.626670037585522	5.7697475825987	0.000255450962994279	0.0024185141532408
ENSGALG00000023025	ENSGALG00000023025	0.725192998845304	4.61566883184612	0.000256159281603159	0.00242387886596617
LRRC8B	ENSGALG00000006167	-0.78253868174058	4.8451790684217	0.000256406404379149	0.00242487604539441
TMEM121	ENSGALG00000002756	0.672124989433076	6.33348002670023	0.000257086308403953	0.00242996274263802
PPP1R12B	ENSGALG00000000336	-0.60606890465846	5.63850238253895	0.000258563174027941	0.00244257249103811
LATS2	ENSGALG00000017130	-1.1157600177185	2.71993750650272	0.00025875116722857	0.00244299943098586
ART7B	ENSGALG00000027166	-3.05236048943661	-2.88764949565802	0.000261261194786603	0.00246533729752301
CELSR1	ENSGALG00000013399	0.661191538791791	4.48512883402255	0.000261815536437202	0.0024688562636665
PARVA	ENSGALG00000005438	-1.04901009676254	0.946832957172749	0.000261922733139741	0.0024688562636665
ENSGALG00000021244	ENSGALG00000021244	-3.02780115354137	-2.36734271182062	0.000263084033446183	0.00247843702874301
ADAMTS12	ENSGALG00000003295	-1.02811159901546	4.317025382402	0.00026484675505649	0.00249366994249115
ENSGALG00000010336	ENSGALG00000010336	1.96538479077913	-0.443917721437694	0.000266041498821792	0.00250354123313708
CCDC27	ENSGALG00000000982	0.689349854655938	4.91498314401768	0.000266679701652948	0.002508167309444
ACTN1	ENSGALG00000009474	-0.522062872353375	5.54898267929223	0.000267729023096079	0.00251599977849489
TLL2	ENSGALG00000005519	-1.25217358644447	0.984622970745269	0.000267806616591021	0.00251599977849489
TCHP	ENSGALG00000026191	0.828440308604996	3.36394966719494	0.000268586499986426	0.00252194173532808
SLC17A9	ENSGALG00000028225	-1.301379694433	-0.12632342897638	0.000269457551591825	0.00252765424360911
ADCY5	ENSGALG00000011699	-0.699714109799016	4.69359436213487	0.000269490375283085	0.00252765424360911
LGR4	ENSGALG00000012191	-0.59199404305856	6.18265490438685	0.000269946609658863	0.00253054608111991
SMS	ENSGALG00000016379	-0.621737749964536	5.63646828604736	0.000270271288447414	0.0025322021920911
LYPD1	ENSGALG00000012176	-2.48451833116344	-1.64377758440262	0.000270849977053202	0.00253623503416868
TNNI2	ENSGALG00000006591	1.49014794860542	1.30649873117492	0.00027103883348817	0.00253661507840023
DUSP26	ENSGALG00000001633	-1.08280237857575	1.7962702391385	0.000272270801490589	0.00254675170688956
GDA	ENSGALG00000015141	-1.57312304221235	0.935889607542091	0.000272513253586307	0.00254762663516642
ENSGALG00000011687	ENSGALG00000011687	-2.05174455085599	0.422525485118089	0.000274932792727354	0.00256884228180206
CD109	ENSGALG00000015910	-1.89824282506787	-1.41566331070126	0.000275636531221831	0.00257401188654098
PRELP	ENSGALG00000003551	0.991431376679084	5.59211428152687	0.000275888758368555	0.00257496174477318
HMOX1	ENSGALG00000012550	-1.02354614613474	2.54186641340094	0.000276799372341459	0.00258205216031499
ZNF385C	ENSGALG00000003403	0.949487737672829	2.53608685781269	0.000282237449767379	0.00263134511750426
TTC39B	ENSGALG00000005416	-1.35758787847053	1.25833128891457	0.000282422269820769	0.00263163409155431
ENSGALG00000001346	ENSGALG00000001346	1.64323056829864	0.811105364078146	0.000282650060251117	0.00263232293455423
DLX1	ENSGALG00000018439	-1.54651728082282	0.362298614236645	0.000283777330487051	0.00264138333513192
ENSGALG00000012319	ENSGALG00000012319	-0.751551511841723	3.66031740139324	0.000284279288305614	0.00264461667446027
PKP1	ENSGALG00000000299	-1.84533444753192	-1.04067416226265	0.000284626676166676	0.00264640933470625
FAM198B	ENSGALG00000009414	-3.41161731493472	-2.6048749224281	0.000286994887266604	0.00266697910448509
NEGR1	ENSGALG00000011350	-1.33639359831016	1.61637535096023	0.000288080584382649	0.00267561489555829
FAM167A	ENSGALG00000016653	-1.43247689712165	-0.0660799090721279	0.000291745289683144	0.00270818145192579
DUSP5	ENSGALG00000008581	-1.61526504055927	1.5856707441378	0.000292578063795094	0.00271443899967813
PTGES	ENSGALG00000027357	-1.92754290044562	0.0876263534001831	0.000292793367133305	0.00271482920858284
NRBP2	ENSGALG00000000076	0.649986284023007	4.76413526363238	0.00029293749819055	0.00271482920858284
LGALS3	ENSGALG00000012173	-1.40819643225172	1.18185082258098	0.000294181911096364	0.00272488583380433
SPRED2	ENSGALG00000008778	-0.655319834977225	5.31204808169296	0.000295598982283288	0.00273652997234983
ETFA	ENSGALG00000002925	0.550885793424253	8.2086503116621	0.000296299871415284	0.0027415349919809
PXDNL	ENSGALG00000005887	-2.10178386337749	0.209841576967342	0.000297954085485632	0.00275535053756118
PLK1S1	ENSGALG00000008386	0.663236000339149	4.27457964024218	0.000299070299804358	0.00276417865426956
REV3L	ENSGALG00000015033	-0.705869945929459	6.10583597109652	0.000299493594275938	0.00276659633416455
TFEB	ENSGALG00000003404	0.684073742693021	4.97227332748951	0.000299962840388	0.00276943565750562
PTGER2	ENSGALG00000012396	-1.7773973754447	-1.09510053780063	0.000301597116836956	0.00278302237046744
CD99L2	ENSGALG00000009075	-0.836727290571382	3.3348031634852	0.000303296430028057	0.00279719424523989
CO6	ENSGALG00000002118	-3.3015144808926	-2.60791702962959	0.000303868927022491	0.0028000807791534
ENSGALG00000002946	ENSGALG00000002946	-1.19998939989967	0.86951251687048	0.000303936755137238	0.0028000807791534
ENSGALG00000009912	ENSGALG00000009912	1.56921218111595	0.0887833414251163	0.000306952706364106	0.00282634386462708
EFNA5	ENSGALG00000000280	0.648278158448318	4.83892237302163	0.000307393384916025	0.00282825674540055
BLNK	ENSGALG00000006973	-3.2431427984366	-2.71825866912123	0.000307491088756431	0.00282825674540055
EYA4	ENSGALG00000013987	0.849373983957055	6.31705278636655	0.000308982636357933	0.00284044865277351
RSPH4A	ENSGALG00000013281	1.6473642578748	-0.600908182611224	0.0003134731005588	0.00288018142017184
DMD	ENSGALG00000016281	0.739870950339617	4.38487110354828	0.00031387212800919	0.00288027841621291
ENSGALG00000014190	ENSGALG00000014190	-0.754708704326066	5.84346413753486	0.000313896004555159	0.00288027841621291
CLEC17A	ENSGALG00000026510	0.951604795597997	3.23681838259436	0.000313988733121176	0.00288027841621291
CPNE9	ENSGALG00000027739	2.18398047430018	0.747799911370739	0.000314849032662889	0.00288662232089856
THBS1	ENSGALG00000009626	-1.29823499576275	2.28886655145615	0.000318122620726894	0.00291446914588188
MASP1	ENSGALG00000007419	2.16935182785448	0.266227428286677	0.00031822704959711	0.00291446914588188
SLC35D3	ENSGALG00000028522	-1.5519498094486	-0.723128026422465	0.00031925520309339	0.00292091440716738
DBNDD2	ENSGALG00000003921	-0.809915626338862	3.07822294508885	0.000319272266857786	0.00292091440716738
YAP1	ENSGALG00000017188	-0.827223000180975	3.7385308281027	0.000321620170490031	0.00294082195443263
ELP2	ENSGALG00000013203	0.616849857516835	4.48144209616316	0.000322730451334882	0.00294939773581045
IQSEC3	ENSGALG00000012975	0.800653883281967	6.50229488344755	0.000326240802003399	0.00297955885114829
ENSGALG00000020975	ENSGALG00000020975	1.77996557073297	-0.392093292145464	0.000326379079205745	0.00297955885114829
C8orf4	ENSGALG00000024083	-0.90121027556609	1.73148578099051	0.000328021012627371	0.00299295119148217
F2RL1	ENSGALG00000014984	-2.67373922801454	-2.14915891093059	0.000328980600724538	0.003000106672279
ANKRD11	ENSGALG00000006222	0.614496037040787	10.2394713374383	0.000330889815494936	0.00301590994325379
ENSGALG00000004511	ENSGALG00000004511	1.28618448824758	0.766961367943268	0.00033383060578345	0.00304109371871313
CYP26C1	ENSGALG00000023751	1.33056307159746	1.63245191385868	0.000334387819672769	0.00304454859976675
DENND2A	ENSGALG00000012857	-0.558313200817328	5.27804959498007	0.000338600139575113	0.00308126127013353
SGPL1	ENSGALG00000004553	0.451442875785101	8.18486822703957	0.0003398698433609	0.00309032609992385
CACNA2D3	ENSGALG00000005400	0.81945423404612	3.41262825534578	0.000339957547349584	0.00309032609992385
NLGN4	ENSGALG00000016628	-1.44913586728143	2.83222814284766	0.000341079048909503	0.00309887433284322
ALS2	ENSGALG00000008415	-0.733908593274837	5.6369025238186	0.000342152359615953	0.00310697588551472
NKAIN3	ENSGALG00000027377	0.651796496349732	5.08853992281878	0.000343652924080933	0.00311894653855523
OBSL1	ENSGALG00000011242	0.574135646734834	6.3661529930758	0.000344272635939777	0.00312291423947916
ITPR3	ENSGALG00000003149	-0.970302420507449	3.15629991700423	0.000346172509783038	0.00313848399436578
CACNA1H	ENSGALG00000005215	0.520187448110652	6.81248642164556	0.000347894616390062	0.00315242642860232
Pomc	ENSGALG00000016600	1.59068692381496	1.42952872659535	0.000350050833215526	0.00317028568271637
FKBP6	ENSGALG00000000837	1.53060706838678	-0.309128327774844	0.000350483630912876	0.00317252590352248
DPCD	ENSGALG00000007731	0.718010451905679	4.4829270656793	0.000351486168778852	0.00317991823134246
PROX1	ENSGALG00000009791	0.674623670484588	5.04234537876121	0.000353690211619522	0.00319694041755901
ATG10	ENSGALG00000027714	-0.801383413201089	2.25747791150525	0.000353741419829273	0.00319694041755901
PRSS57	ENSGALG00000001842	0.953637812553621	1.65370917294581	0.000355788954124252	0.00321374732162497
CTSZ	ENSGALG00000007462	-0.89143420183436	2.98173958715097	0.000359939385365305	0.00324952137458028
CCM2L	ENSGALG00000006479	1.27011874854467	2.54939164202308	0.000362099057786213	0.00326729466276716
ENSGALG00000021636	ENSGALG00000021636	-0.784360141307186	3.82649746281539	0.000362630784179289	0.00327036766248776
SLC9A7	ENSGALG00000016734	-0.756239443833946	3.78109944916009	0.000363656959324245	0.00327661043919684
ENSGALG00000015183	ENSGALG00000015183	-1.29799095483549	-0.230370484000662	0.000363706057051368	0.00327661043919684
PAPSS2	ENSGALG00000003689	0.556695364461782	5.5245020237045	0.000366066426976971	0.00329462731314554
PARP3	ENSGALG00000004517	-0.800258537954102	2.52099993937722	0.000366091099034935	0.00329462731314554
ADAM19	ENSGALG00000003744	0.544507050598431	5.95656831306255	0.000370439154015006	0.00333200475651352
FAM64A	ENSGALG00000006048	-0.69839341340195	3.56466270338148	0.000370771379067862	0.00333274730896264
ENSGALG00000013057	ENSGALG00000013057	-0.937902198928178	3.79054082293426	0.000370911320801079	0.00333274730896264
ENSGALG00000023934	ENSGALG00000023934	3.05351405688698	-2.20780312679072	0.000371614778246509	0.0033373152893655
AANAT	ENSGALG00000001955	1.54365019885137	1.17810583155122	0.000379454437083456	0.00340593206171237
KCND2	ENSGALG00000009066	-1.9866334587934	0.987579136140848	0.00037982691760539	0.00340748762789356
GATM	ENSGALG00000023435	-1.09915920146412	1.72500301379473	0.000380937459430826	0.00341565935846047
MBOAT1	ENSGALG00000012681	-1.09121772065367	1.67570243494518	0.000381757042019139	0.00342121502088184
RBP4	ENSGALG00000006629	1.83964648946372	-1.04756821287757	0.000382239544037139	0.0034237456122447
BCAS3	ENSGALG00000005295	0.523913483204401	5.74687363409889	0.000383195956809302	0.00343051618476899
PDGFRL	ENSGALG00000013617	-1.11348230441938	1.44594785994073	0.000385872770513368	0.00345267330436334
SLC16A3	ENSGALG00000002728	0.763727270962366	6.30086462225694	0.000388836907462943	0.0034773767971124
MDGA1	ENSGALG00000010145	-0.800171083416271	6.94657365261846	0.000389891806019926	0.00348498903729827
IDNK	ENSGALG00000012583	-0.755915838329434	2.53016363112068	0.000392561912651894	0.00350702308180083
IGF2	ENSGALG00000006555	-1.5266809961768	2.85068365158469	0.000395784826065299	0.00353397014839517
PRKCH	ENSGALG00000011889	-2.09401591252908	-2.00049932452515	0.000400700493902915	0.003575995852734
CAMKK1	ENSGALG00000001617	-1.37991074331032	-0.0983299330997069	0.000402233090400551	0.00358780172605455
TIMP3	ENSGALG00000012568	-1.42703753820148	0.791863385733407	0.000404008664228893	0.00359999403990501
ENSGALG00000004646	ENSGALG00000004646	-0.820920336544577	2.87129646836129	0.000404020841513772	0.00359999403990501
NIM1	ENSGALG00000014861	-1.50305031885003	-0.417408941768618	0.000404752711005594	0.0036046378864569
ATP1B1	ENSGALG00000015233	-0.764982596171109	5.58924631767425	0.000405505033458461	0.00360945895546689
ENSGALG00000001604	ENSGALG00000001604	-0.570642260007782	6.25260186383689	0.000409741036599217	0.00364526763085772
AOX1	ENSGALG00000008185	-1.27756572067983	0.91054980983024	0.000409961867586072	0.00364533660637345
ENSGALG00000002771	ENSGALG00000002771	-1.35727748228915	1.12823651194841	0.000410478685140663	0.00364803602357739
TBC1D32	ENSGALG00000014876	0.694864344122064	3.70530176990973	0.000411036307607431	0.00365109509374244
SLITRK5	ENSGALG00000026361	-0.991869961161181	2.12691600386716	0.000412325512627957	0.00366064601455064
ENSGALG00000000918	ENSGALG00000000918	1.20459011104556	0.971738145747188	0.000414054947031832	0.00367409337853764
CDKL5	ENSGALG00000016529	-1.10286004541554	2.75360086763055	0.000414657810555742	0.00367753541886347
IL2RB	ENSGALG00000012472	-1.33265805966995	0.110465331383135	0.000415398494565045	0.00368219556736724
NR0B1	ENSGALG00000016287	1.80763676875352	-0.586785030194626	0.000417048654481693	0.00369490853489011
LRRC32	ENSGALG00000000818	-3.07985388117048	-2.55870829906489	0.000417458978119037	0.00369662950189466
CACNG3	ENSGALG00000026103	1.23225166394075	1.48847243284879	0.000418633270620773	0.00370511018819461
ENSGALG00000016810	ENSGALG00000016810	0.79422333121264	7.54486699705408	0.000421011669578254	0.00372423352799626
RGS19	ENSGALG00000021079	0.967230499678282	2.27327164349945	0.000422363276144527	0.00373425887766438
THSD4	ENSGALG00000004087	-1.021300374142	1.77100822284613	0.000427970010132331	0.00378187548209913
SLC5A3	ENSGALG00000029120	-1.02473546759569	2.76217538493703	0.00042918613552975	0.00379066412320235
ATP12A	ENSGALG00000006469	-3.27548228892753	-3.11676146614577	0.000432053769929225	0.00381402265012857
GOLM1	ENSGALG00000012601	-1.0782980981216	2.22922583990054	0.000434434162086586	0.00383305809436685
EGFR	ENSGALG00000012363	-1.09718338368622	3.20450158354469	0.000436521648090384	0.00384949090491252
NAV2	ENSGALG00000003999	0.624730433473345	9.18674358682173	0.000438833666465477	0.00386788581447263
PAMR1	ENSGALG00000007886	1.20443962764288	3.03714797856721	0.000443269552362923	0.00390497193708799
RAB3C	ENSGALG00000014726	-1.05434938370467	1.27316416105992	0.000443890861039691	0.00390843275896399
PDE4DIP	ENSGALG00000011777	0.645520302307986	10.4757341008358	0.000447475217508417	0.00393796606025412
FAM65A	ENSGALG00000001809	0.514269189458234	8.01055804769766	0.000455134139542417	0.00400330841094688
SPATA20	ENSGALG00000006857	0.61599992416862	6.15169527393781	0.000456874144777046	0.00401623939832625
LHX9	ENSGALG00000002223	1.71362787168785	1.39588954194111	0.000457073773003344	0.00401623939832625
ENSGALG00000025779	ENSGALG00000025779	0.797041441919738	3.12645982712567	0.000457810306031798	0.00401898368486547
FAM117A	ENSGALG00000009943	0.697158559705777	4.36732593280495	0.000457855927157049	0.00401898368486547
ZC3HAV1	ENSGALG00000013911	-1.29159100676678	0.155472685962942	0.00045972671893169	0.00403333574742736
ENSGALG00000007538	ENSGALG00000007538	2.63246611490274	-0.989563498302452	0.000460710589566877	0.00403989583101493
ZNF488	ENSGALG00000005975	2.4972152013393	-1.23717410786183	0.000464053301810314	0.00406712289312031
ELF1	ENSGALG00000016947	-0.717850718681632	2.66180929469932	0.000465525092665164	0.00407793306979807
ERC2	ENSGALG00000005419	-0.979838282089803	3.05322954241418	0.000469477033923049	0.00411044682515636
HHLA2	ENSGALG00000022871	-1.08547795876037	2.7811703266143	0.000470615756647502	0.00411830913796699
SMOC1	ENSGALG00000009415	-1.15734802077552	3.41695669574848	0.000471443101592932	0.00412343997037417
RGCC	ENSGALG00000016954	-1.52764882450521	0.399556846975772	0.000472378035191256	0.00412950609404803
PDE1A	ENSGALG00000008885	-1.63076389260058	0.0809234105161251	0.000475330254642542	0.00415319203086037
CTSC	ENSGALG00000017239	-0.670366005312162	5.88600418206915	0.000476141070017145	0.0041581528462753
TRHR	ENSGALG00000016101	3.66239215178276	-1.78235421648709	0.000479189997235766	0.00418251390544861
ENSGALG00000023801	ENSGALG00000023801	4.49588275121146	-2.23773512730832	0.00047949455955552	0.00418251390544861
TMEM47	ENSGALG00000027198	-0.770930537568307	3.4300358357903	0.000479664033346398	0.00418251390544861
EFCAB11	ENSGALG00000020402	-1.47334113747105	-0.974598195833224	0.000480492435960981	0.00418631821813804
ARID2	ENSGALG00000009665	0.546642247797107	6.81657736286206	0.000480589722961369	0.00418631821813804
TRPS1	ENSGALG00000016123	-1.25860807297855	1.80979769077391	0.000484276417248212	0.00421628546884601
MIA3	ENSGALG00000009434	-0.620868818477505	6.57846751208238	0.00048613023716303	0.00422901586050425
VSTM5	ENSGALG00000017217	-2.13023476622016	-1.13666317193861	0.000486416024702278	0.00422901586050425
MOCOS	ENSGALG00000013149	-1.40717963253337	-0.537314794907143	0.000486570448599459	0.00422901586050425
Sulf1	ENSGALG00000011264	1.38118753357845	3.18014911690205	0.000486727392408982	0.00422901586050425
CDCP2	ENSGALG00000010752	0.860624910424916	4.13197775454392	0.000487176687071719	0.00423077094539237
ENSGALG00000023729	ENSGALG00000023729	3.01080359721379	-2.11028802847115	0.00048909131815655	0.00424524316135071
MED18	ENSGALG00000028149	0.580947536678771	4.80390650822666	0.000489522200052973	0.00424682849822833
SUSD1	ENSGALG00000015677	-1.20145707196055	1.43034273783725	0.000493864623363041	0.00428232943562844
ENPP1	ENSGALG00000002896	-1.58765364699799	0.117855504481428	0.000494129179580946	0.00428245288970153
SLC25A21	ENSGALG00000010117	-1.54236181653593	-0.939505100361226	0.000496260070165246	0.00429874292677825
CCDC92	ENSGALG00000003146	-0.789734246008876	3.4504670005012	0.000497772255090786	0.00430965978749654
CLN6	ENSGALG00000007981	0.598410883281181	5.15023269649097	0.000498098025132548	0.00431029894484959
7.	ENSGALG00000010357	-1.07875541369029	1.43851988820514	0.000500682423109244	0.00433047264638673
MAMLD1	ENSGALG00000009098	0.506691744184117	5.81683615205927	0.000505840083646017	0.00437287122335324
SKIL	ENSGALG00000009356	-0.811799078269048	3.7565692649938	0.000507312211221263	0.00438338247958251
GRIA4	ENSGALG00000017178	-1.08112368740999	2.54079311832365	0.00051021391541231	0.00440622900801303
USH1C	ENSGALG00000006192	-1.43820726099449	2.20055904953667	0.000514049194468008	0.00443711080674
ENSGALG00000021395	ENSGALG00000021395	1.0962489675676	0.741190753369113	0.00051627310319592	0.00445405963160655
KRT222	ENSGALG00000003859	-1.4548053917812	-0.464086705107786	0.000518771701677389	0.00447336001627862
DNAAF1	ENSGALG00000003258	0.873529086620625	1.70413419856729	0.00051915146613154	0.00447437948744503
DDX25	ENSGALG00000000463	0.604756291269743	4.89536604960572	0.000519590611216763	0.0044759094545299
C15orf61	ENSGALG00000028141	0.895972166945097	3.29211582655079	0.000522545944256156	0.00449910217128048
ATL1	ENSGALG00000012339	-0.611501737719404	5.22521906862625	0.000524127116708257	0.00450822386330247
PRSS56	ENSGALG00000004463	2.24634243947753	-0.888527918421451	0.000524433642312483	0.00450822386330247
BTBD3	ENSGALG00000009028	-0.946559467901441	3.20315072984431	0.000524476627600444	0.00450822386330247
HTR7	ENSGALG00000026998	-1.6370186461161	-0.184987073435875	0.000524741361385972	0.00450822386330247
ARL4C	ENSGALG00000021021	0.652628173660065	4.89119294279347	0.000524922956260142	0.00450822386330247
GBGT1	ENSGALG00000003340	-0.811692289598641	3.14526772429913	0.000530679629460952	0.00455208808089044
CELF2	ENSGALG00000006713	1.32462928511998	2.36573406502225	0.000530815554161039	0.00455208808089044
MMP16	ENSGALG00000015896	-0.814766140312119	5.1248309596535	0.000530828601904163	0.00455208808089044
BLVRA	ENSGALG00000012352	-1.48556974884282	-0.201676527959399	0.000531238084897455	0.0045533172126381
DLEC1	ENSGALG00000005826	-1.57306271452026	0.632239215431175	0.000533975773250927	0.00457449050013864
DLG1	ENSGALG00000006908	-0.679447138460325	3.99567949246259	0.000535446259142318	0.00458479209279619
ENSGALG00000011860	ENSGALG00000011860	2.08823758027514	0.736698984813609	0.000538169480328397	0.00460580463704764
[truncated: 15,109 more rows]
