# Supplementary material for: Identification of molecular signatures specific for distinct cranial sensory ganglia in the developing chick
Source: Neural Dev. 2016 Jan 27;11:3. doi: 10.1186/s13064-016-0057-y (PMC4730756; doi:10.1186/s13064-016-0057-y)
Supplement: Additional file 6: — Differential expression analysis results for all pairwise comparisons between ganglia using both DESeq (i) and EdgeR (ii). Data are available as compiled .xlsx spreadsheets (A) or individual .csv files (B). (ZIP 24942 kb) [file 13064_2016_57_MOESM6_ESM.zip › Patthey Supp File 3Bii edger results P_vs_others.csv]

gene_name	ensembl_id	logFC	logCPM	PValue	FDR
ARID3C	ENSGALG00000005839	2.60994924823994	4.41556393775185	1.66522886511129e-13	2.84887354243239e-09
HAND1	ENSGALG00000026787	3.96104581970305	1.08249153838247	3.57312166716036e-10	3.05644827408897e-06
ENSGALG00000010113	ENSGALG00000010113	4.73239496391179	-0.298537799152102	8.88998944794869e-09	5.06966464918354e-05
Pax-9	ENSGALG00000010114	3.65799803687349	1.78344955508649	1.19695478361851e-08	5.11937560953638e-05
BARX1	ENSGALG00000005131	4.16707789848628	0.803315318883863	2.4397915466631e-07	0.000834799075606246
ENSGALG00000003644	ENSGALG00000003644	1.85685930814138	4.16192177867362	8.65851251596679e-07	0.00223608134126999
GABBR2	ENSGALG00000013200	-3.96249192309318	5.43415945243779	9.35708168233951e-07	0.00223608134126999
FGF7	ENSGALG00000028158	3.22351304782363	-0.0968598027057385	1.04563074176759e-06	0.00223608134126999
PTN	ENSGALG00000028048	-4.35254623867414	5.5209534251379	1.46831785644963e-06	0.00266190166207742
ENSGALG00000004322	ENSGALG00000004322	-4.00814292685751	6.24621991721026	1.55593971362954e-06	0.00266190166207742
GDNF	ENSGALG00000003716	3.11640374400862	1.78650066300026	1.92126752829242e-06	0.00298809498854789
GRM8	ENSGALG00000019382	-4.14195221527437	3.06831146249183	2.45256454859315e-06	0.00313427587448292
TBXA2R	ENSGALG00000027241	-3.45155740161194	5.89642033207627	2.63345555500926e-06	0.00313427587448292
GRM3	ENSGALG00000006576	-4.26781344710401	4.5956633224033	3.05583668214141e-06	0.00313427587448292
MYO15A	ENSGALG00000004972	-2.64981004197532	4.16750454300896	3.09501436713254e-06	0.00313427587448292
FEZF1	ENSGALG00000008941	3.12469978743151	-0.252232011427422	3.22088192597141e-06	0.00313427587448292
LDB3	ENSGALG00000001977	-3.81779555137557	4.28154605762231	3.28669068863391e-06	0.00313427587448292
CDH4	ENSGALG00000005102	-1.46384396682644	6.18927530625858	3.29769498133578e-06	0.00313427587448292
MUC16	ENSGALG00000001414	3.44639829524288	-1.8581802468694	3.64256171427662e-06	0.00327983925304444
ENSGALG00000026585	ENSGALG00000026585	-3.35787517223957	2.38276199775215	4.09348785546804e-06	0.00350156951156736
CNR1	ENSGALG00000015789	-2.2068797594125	7.20320490344624	4.72161903504712e-06	0.00384654564055172
SOX10	ENSGALG00000012290	-2.09818082373454	5.6107494637887	5.45671624968019e-06	0.00424334098179676
FAM19A1	ENSGALG00000027934	-2.59659280733073	3.17318570102928	6.35548939335331e-06	0.00470270389343477
KCND3	ENSGALG00000001512	-1.49169550724518	5.03996743727702	6.74977614766314e-06	0.00470270389343477
KCNQ2	ENSGALG00000005822	-2.01774470841326	5.22552828129448	7.01348553168726e-06	0.00470270389343477
AKR1D1	ENSGALG00000012834	3.14919483941403	0.331785793978444	7.25980381476917e-06	0.00470270389343477
GRM1	ENSGALG00000012297	1.70081305236091	3.24318746511491	7.42184972660386e-06	0.00470270389343477
GAL3ST1	ENSGALG00000007781	-2.1740419522972	4.31901615742699	8.46098502206674e-06	0.00516966184848278
EYA2	ENSGALG00000004508	1.06217981518327	7.55557842861399	9.60399779356022e-06	0.00566569635352511
PLK2	ENSGALG00000014725	1.4485748740162	3.82726285718208	1.09880668993996e-05	0.00626612828383095
NTNG2	ENSGALG00000003677	-1.70797427967255	5.62206625292535	1.59735584537009e-05	0.00871164818275214
ADGRV1	ENSGALG00000014657	-4.36792284079937	3.81847129672098	1.64982790379311e-05	0.00871164818275214
NRCAM	ENSGALG00000009514	-2.67059868087724	6.04258676712044	1.68924889258679e-05	0.00871164818275214
ENSGALG00000028196	ENSGALG00000028196	-5.63106493646544	4.6626687972957	1.73958645608433e-05	0.00871164818275214
VWA3A	ENSGALG00000006957	-3.19678581273478	3.27824917848189	1.78225208321443e-05	0.00871164818275214
KLHDC7A	ENSGALG00000000420	-2.58022305694098	5.92205068605228	2.01971724174523e-05	0.00959814515882706
KCNAB2	ENSGALG00000000912	-2.01459982157404	6.15809692969096	2.08228136896878e-05	0.00962801882711293
TMEM121	ENSGALG00000002756	-1.13537481931383	6.33353502027158	2.17269185352067e-05	0.0097816874289557
DLX5	ENSGALG00000009129	1.45518183589556	3.18060824273206	2.45135885500829e-05	0.010753294177303
RERG	ENSGALG00000028186	2.3157149076622	4.15832444514852	2.54620516503963e-05	0.0108901194908745
NTRK2	ENSGALG00000012594	-3.9578138025249	2.43314401264881	2.9186243432097e-05	0.0121428014551538
UNC5C	ENSGALG00000012219	-3.09426396442777	6.48971335261449	2.98104782041419e-05	0.0121428014551538
TP63	ENSGALG00000007324	1.34980979614222	3.46203815834642	3.11058591658072e-05	0.0123757915955495
MGP	ENSGALG00000011740	6.33866745942823	-4.28993968675729	3.42745057031931e-05	0.0133265509902324
FRMPD1	ENSGALG00000023036	-1.74356762633546	5.52282334456971	3.90820545439029e-05	0.0143682151222411
DFNB59	ENSGALG00000023439	-2.60207777773874	2.6733270060005	3.96063104687322e-05	0.0143682151222411
KCNK10	ENSGALG00000010598	1.07052644144732	5.98059570173939	3.97644955632947e-05	0.0143682151222411
CABP1	ENSGALG00000007116	-2.5723948046479	4.81147032268515	4.03129720521144e-05	0.0143682151222411
C9orf172	ENSGALG00000028823	-2.34658977031864	3.1379623805254	4.22303565842555e-05	0.0146950987857885
ENSGALG00000028619	ENSGALG00000028619	3.7055022274212	-3.53918187976667	4.29480324578808e-05	0.0146950987857885
CPXM2	ENSGALG00000009693	3.22919598914163	-2.26997435447777	4.69860033356117e-05	0.0156866426082647
Emx1	ENSGALG00000016095	2.50296441422734	1.43477640409995	4.8514119803417e-05	0.0156866426082647
ENSGALG00000023879	ENSGALG00000023879	1.72836453138345	2.17491657226528	4.92467770810767e-05	0.0156866426082647
NAV2	ENSGALG00000003999	-0.903140067841805	9.18674358682173	4.95136018731761e-05	0.0156866426082647
CNGA3	ENSGALG00000016749	2.1540870498926	2.82323420793397	5.05951822901013e-05	0.0157378614294373
ENSGALG00000016251	ENSGALG00000016251	-1.33354391510699	6.77343713345672	5.16386918600182e-05	0.0157756203632355
LDHA	ENSGALG00000006300	-1.31369971302227	5.23250836744729	5.58284309644293e-05	0.0160863739098056
CXCR4	ENSGALG00000012357	-2.38020035784358	5.75866938892517	5.65680306158325e-05	0.0160863739098056
OTX2	ENSGALG00000027720	-5.80979763129575	5.28396789909486	5.68132765397873e-05	0.0160863739098056
ENSGALG00000001371	ENSGALG00000001371	-2.58807532553266	2.60584148339352	5.6926423843329e-05	0.0160863739098056
CNRIP1	ENSGALG00000008757	0.802660810074444	6.62518539468542	5.73573070199991e-05	0.0160863739098056
OPRL1	ENSGALG00000027965	-4.59570759662451	3.39575629616277	5.90295427280386e-05	0.0162883454353433
RBBP8	ENSGALG00000014982	1.09286727890049	5.66332628519211	6.55411533388279e-05	0.0177980643066773
ENSGALG00000003670	ENSGALG00000003670	1.40390209130639	3.95353772651383	7.01485652605819e-05	0.0187515883512193
SHISA2	ENSGALG00000026714	1.41326522211242	3.60065530702626	7.31948059705504e-05	0.0191448456236537
MTUS2	ENSGALG00000017086	-1.72910988007477	4.85973052097987	7.38578332453323e-05	0.0191448456236537
GRIK3	ENSGALG00000002098	-1.93015251564781	5.2357736641065	7.57166265164109e-05	0.0193337320364591
CHRNA4	ENSGALG00000005801	-3.38693243076738	4.92953876657867	7.72596472630888e-05	0.0194256473416609
AFAP1L2	ENSGALG00000008999	-1.55758373319155	4.28248833206689	7.83475372091772e-05	0.0194256473416609
SLC6A14	ENSGALG00000005957	-2.98304121034063	2.32384772194096	8.08517754849174e-05	0.019505567586013
ATRNL1	ENSGALG00000009152	-1.25290489442997	5.22721943521471	8.13229506818402e-05	0.019505567586013
SIK1	ENSGALG00000016200	-0.872751694337711	7.40647665271523	8.44193619057785e-05	0.019505567586013
COL8A2	ENSGALG00000002298	1.90288366841851	3.5848535664952	8.51268579154784e-05	0.019505567586013
TRIM24	ENSGALG00000012823	1.01461124955775	4.70822119982311	8.57069481072381e-05	0.019505567586013
ATP6V1G3	ENSGALG00000002207	3.03019424890253	2.20986226437773	8.62778389403386e-05	0.019505567586013
SEMA3A	ENSGALG00000006560	-2.44956448831643	4.13041785886252	8.665087307324e-05	0.019505567586013
BRINP2	ENSGALG00000004448	1.1502663276256	6.58595004115676	8.97524811740071e-05	0.0198283797585875
SNCB	ENSGALG00000021542	-1.61937445599981	5.19695322751366	9.04029472276028e-05	0.0198283797585875
TMEM200C	ENSGALG00000026870	-1.24988451332079	5.68992921400542	9.38729148998817e-05	0.0202212544779441
CRTAC1	ENSGALG00000017378	-1.75248645961373	5.56705505676936	9.45581224126451e-05	0.0202212544779441
CPZ	ENSGALG00000015597	-2.7334199516756	5.30380862362129	9.71830045889738e-05	0.0205260104013354
IL15	ENSGALG00000009870	5.92955964257474	-4.67912673690734	9.99433930924494e-05	0.0207043451616258
ADAMTS1	ENSGALG00000015792	-1.19270894947341	5.28119736945327	0.000100447781646887	0.0207043451616258
CCDC132	ENSGALG00000009500	1.12406563109926	5.49682705530597	0.00010313911859911	0.0210060004880188
GPM6A	ENSGALG00000020199	-2.73440857755573	7.26517308076497	0.000107599260684463	0.0216565664916446
IGSF21	ENSGALG00000000426	-2.36421822188962	6.82746361218846	0.000114004305040754	0.0226789029143863
DCT	ENSGALG00000016899	-5.00465604929788	0.702114269828573	0.00011936487821513	0.0234723486954533
FLT4	ENSGALG00000005802	-1.91442234075414	2.09431203031774	0.000125927775122725	0.0242668048085697
SEPP1	ENSGALG00000014857	2.02041930471252	0.975735291227778	0.000126241853399737	0.0242668048085697
OTOF	ENSGALG00000016577	-1.21815034171225	5.57977865966357	0.000132299095994124	0.0248437404659329
HMX1	ENSGALG00000015600	-2.01420509077376	5.21620709490112	0.000133566213203302	0.0248437404659329
GGMOXr1	ENSGALG00000001191	1.25082149902036	4.20897000922342	0.000133599726611283	0.0248437404659329
KCNV1	ENSGALG00000016109	-2.75586480308291	2.50418334934771	0.000136136412316824	0.0249999968766079
ATP8B1	ENSGALG00000003253	-2.36688995347279	3.7954545052924	0.000137362620201142	0.0249999968766079
NKX2-5	ENSGALG00000002886	2.85153690851569	-0.0191550737227299	0.000146469082223432	0.0263767690387207
PGF	ENSGALG00000026557	2.19540116864583	3.63667031660486	0.000149076851665635	0.0265428822234917
GALNT3	ENSGALG00000010960	1.61343753468771	1.79964540652945	0.000150494480691998	0.0265428822234917
ENSGALG00000027626	ENSGALG00000027626	2.73841656373598	-1.01743095071665	0.000153944963241628	0.0268743921544671
ASIC4	ENSGALG00000011250	-1.53689725350965	3.47801265445459	0.000159563604422527	0.0274922358060575
GRIK2	ENSGALG00000015434	2.3274118883456	2.02027678388554	0.000162193869848557	0.0274922358060575
Mx	ENSGALG00000016142	3.33352544298735	-3.43140771637099	0.000162305109680372	0.0274922358060575
NTRK1	ENSGALG00000019019	-2.28521019513114	6.80804992832	0.000170163605513456	0.0285407741482765
CDH8	ENSGALG00000005319	2.67239494292679	0.0238731469909224	0.000179120451217257	0.0295866588405612
SNCG1	ENSGALG00000002015	-2.56633459872574	6.00791203557328	0.000181434951317206	0.0295866588405612
SCG2	ENSGALG00000005176	1.88632180588961	6.77571525391098	0.000181587513342233	0.0295866588405612
NAV3	ENSGALG00000010311	-1.05682978727123	5.88430808812408	0.00018500938432605	0.0298598164816043
CECR1	ENSGALG00000013031	-1.59552701720539	4.1053638929854	0.000202613877596324	0.032185111590219
FAR-1	ENSGALG00000008263	-2.47037266503006	5.90620138557083	0.000204779413348541	0.032185111590219
SLC12A2	ENSGALG00000014690	-1.49585774290105	6.67125041427798	0.00020506062446422	0.032185111590219
LMX1A	ENSGALG00000003424	-2.44656855905897	5.22453860519605	0.000215007625278519	0.0334395495751355
LRRK1	ENSGALG00000007141	-2.51417110472832	5.08466622783443	0.000219298944551447	0.0337996967872626
PITX1	ENSGALG00000006365	-5.50464253615425	2.01389922840308	0.00022485846022655	0.0339649271939866
TENM1	ENSGALG00000008442	-1.80855950596114	4.94519091147906	0.000225886626236693	0.0339649271939866
TTC8	ENSGALG00000010663	1.10572062319455	4.66701922908396	0.000226326964000144	0.0339649271939866
GPC3	ENSGALG00000006087	-1.91666212328253	7.40596116066923	0.000230850961204064	0.0343425934285141
BAIAP2L2	ENSGALG00000012285	-3.69972521897419	1.76283843182402	0.000240057880298708	0.0354043984150888
KCNH5	ENSGALG00000011858	-1.80619408477942	4.17291579920093	0.000242184921987169	0.0354128174816793
UNC5A	ENSGALG00000018998	-1.78328718484709	6.61264467197689	0.000250476660122067	0.036314870350579
TMEM61	ENSGALG00000010801	-2.01940200283014	3.55176829806195	0.000267107869021682	0.0383332718254138
LTBP1	ENSGALG00000010448	1.70774151664419	5.36835469870241	0.000268879624681416	0.0383332718254138
ENSGALG00000008449	ENSGALG00000008449	1.73574034514257	2.76365505446802	0.000272333778351651	0.0385048452895871
ISLR2	ENSGALG00000029151	-4.14639565956622	9.42538918308466	0.000287306036261967	0.0401756209918803
ENSGALG00000023609	ENSGALG00000023609	-2.31140234306216	4.15023934684714	0.000289828438350853	0.0401756209918803
DLX4	ENSGALG00000026503	-1.60611707258438	2.5533407773285	0.000293286469988067	0.0401756209918803
SV2C	ENSGALG00000014967	-2.22526976327294	0.402678235278674	0.000293544109421617	0.0401756209918803
SLC2A10	ENSGALG00000004498	1.46676524531963	2.0541158040986	0.000297638738917054	0.0404127265507377
MAFA	ENSGALG00000026264	-3.68348431789881	3.995365217952	0.000316044347188797	0.042489876323716
ENSGALG00000027323	ENSGALG00000027323	2.33919525275534	-1.89556422226762	0.000317904148318661	0.042489876323716
KIF13B	ENSGALG00000016639	-0.997474267061947	7.27480074465142	0.000324161445269152	0.0427088391186772
Id1	ENSGALG00000006210	1.55478279850503	3.07337291641551	0.000324535251661681	0.0427088391186772
GRIN3A	ENSGALG00000015551	2.16250945539803	3.53458685414998	0.000351831859593101	0.0459476294192272
ENSGALG00000016001	ENSGALG00000016001	-1.24874592235172	5.3706074962047	0.000356494786280598	0.0462038848764278
ENSGALG00000005728	ENSGALG00000005728	1.65203297738344	0.0407270667265824	0.000370614435044394	0.0474703526821257
MDGA2	ENSGALG00000012228	-1.59319310515699	5.30571468389806	0.000371815949228714	0.0474703526821257
MMP2	ENSGALG00000003580	1.62781009716403	5.60852922841739	0.000389319949960865	0.0493369311402257
HNF1B	ENSGALG00000005504	2.77485138969566	-2.77931066247969	0.000396368946312063	0.0498608818640204
PLEK	ENSGALG00000008756	1.48932644606864	1.17662773756295	0.000400192088571919	0.0499740928190961
C1QTNF4	ENSGALG00000008080	-2.33622026849336	4.0451673296035	0.000404367267214703	0.0499740928190961
irx2	ENSGALG00000013193	-2.71721809250266	5.37142005194679	0.000408862208706631	0.0499740928190961
ESPN	ENSGALG00000000645	-2.28282549201826	4.85852124220369	0.000410614354312667	0.0499740928190961
ENSGALG00000022707	ENSGALG00000022707	4.34099781031592	-4.27249307498232	0.000411874391366176	0.0499740928190961
FBXL16	ENSGALG00000002443	-1.28220547018964	6.66720013995779	0.000415186043188707	0.0500211466681155
TM4SF4	ENSGALG00000010427	-4.25608485206159	1.27346242759886	0.000419400695885165	0.0501755741622615
ASAP1	ENSGALG00000016302	-1.09346542806892	6.53336177714039	0.000427693822268281	0.0508124021622621
UTS2D	ENSGALG00000007222	1.15578448788086	2.58350497477605	0.000433689459995966	0.0511693743559379
SLC24A2	ENSGALG00000015080	1.84216401153518	2.05590247921944	0.000441483403403655	0.0517321785303406
TLX1	ENSGALG00000007831	-4.82188576108094	6.43421569985767	0.000454445235907173	0.0528887693598633
AGTR2	ENSGALG00000005936	-2.182040865608	2.29622716208038	0.000462813926447706	0.05325146969948
ENSGALG00000028332	ENSGALG00000028332	-1.71606508208713	3.87389741956924	0.000468381930326847	0.05325146969948
KCNB1	ENSGALG00000004758	-1.14646409427382	5.2902194128301	0.000469407054350134	0.05325146969948
MBL2	ENSGALG00000002507	-3.19496135692791	1.04238663767428	0.000472686785945061	0.05325146969948
ZNF385B	ENSGALG00000009012	-2.3740674108568	4.6495113297448	0.000473125052275015	0.05325146969948
KIAA1644	ENSGALG00000028130	-1.30565311243748	3.36190022252881	0.000485039428403971	0.0542356505956545
ENSGALG00000015735	ENSGALG00000015735	-2.88050308606654	3.08682093319013	0.000493361621601854	0.0543862492487851
SLC16A10	ENSGALG00000015040	1.62078039031965	3.10379798430505	0.000495044379472087	0.0543862492487851
HIP1	ENSGALG00000000930	-1.41920826226431	9.92032513304102	0.000495923245429651	0.0543862492487851
SULF2	ENSGALG00000004593	1.25932799380946	4.26474186519094	0.000515114215986912	0.0558382240987377
CHRNA10	ENSGALG00000022702	-1.45397725530172	6.20954279975571	0.000518693109708587	0.0558382240987377
CACNA2D4	ENSGALG00000013007	-3.54232823764123	2.70683010184783	0.000518954736479968	0.0558382240987377
INHBA	ENSGALG00000012327	2.43119057977588	1.1358699313299	0.000525360736105133	0.0561741967080413
ENSGALG00000023608	ENSGALG00000023608	-2.46434822962332	2.82526383266815	0.000537828198584415	0.0566783589420224
PTPRT	ENSGALG00000003488	-2.27018779365182	3.83439528319856	0.000539307599465034	0.0566783589420224
ENSGALG00000011252	ENSGALG00000011252	-1.42223711857797	6.96001575832454	0.000540014759618287	0.0566783589420224
ADCYAP1	ENSGALG00000014858	-1.90887264458703	4.25556712838103	0.000548969985272177	0.0570379870697386
ENSGALG00000026817	ENSGALG00000026817	-3.22863700419304	0.885228325395398	0.000550109180880692	0.0570379870697386
C20orf194	ENSGALG00000016026	-1.20578997308195	8.02322085466784	0.000578296585874349	0.0589273167047982
BEND4	ENSGALG00000014242	1.24882562651145	4.38894756184406	0.000580940856299629	0.0589273167047982
ADGRB3	ENSGALG00000016176	-1.59541550582073	3.34185860766307	0.000581429726433343	0.0589273167047982
CYP26B1	ENSGALG00000016102	2.272162229186	2.06964685661512	0.000582108751643144	0.0589273167047982
GDA	ENSGALG00000015141	1.78926769642388	0.935914110646222	0.000589107988999309	0.0592659151543751
TCERG1L	ENSGALG00000010470	-0.89642196906281	5.84832732892222	0.000592382013759536	0.0592659151543751
MAST2	ENSGALG00000010313	-0.800487057842586	9.49850972299213	0.000602979944272293	0.0599754702709907
GFRA4	ENSGALG00000016035	-3.06704833238489	8.23832271389315	0.000610845444168536	0.0604066119007821
PKD1L3	ENSGALG00000005435	4.34099781031592	-4.18070418595478	0.000627128096558267	0.0616603877926369
LRIG3	ENSGALG00000009755	1.10844570710873	4.3311061400023	0.000634407518742346	0.0620196790322518
DNAH9	ENSGALG00000001111	-1.41770067527792	5.45931108303047	0.000643827090382139	0.0625829196719184
ADCY8	ENSGALG00000016298	-2.02564188308934	2.58252931686288	0.000662466878253152	0.0631650120078357
KCNA2	ENSGALG00000000442	-1.2861320383162	4.30881164320225	0.000663710734229886	0.0631650120078357
ENSGALG00000028657	ENSGALG00000028657	1.48580143188793	2.24208782567119	0.000664935489593422	0.0631650120078357
AMER3	ENSGALG00000026075	-1.3414731020011	3.25859617311543	0.000667307489157888	0.0631650120078357
KIF16B	ENSGALG00000008725	-0.939677953942906	5.80612056528239	0.000669573017035125	0.0631650120078357
CNTN1	ENSGALG00000009523	-1.30714399526731	4.82691821833639	0.000674047169927908	0.0631650120078357
tac1	ENSGALG00000009737	-3.29843678458911	3.72169696527704	0.000675660345886949	0.0631650120078357
ENSGALG00000001150	ENSGALG00000001150	-1.75429674283223	4.98434093883105	0.00068915663512086	0.0640232729908068
TRPM1	ENSGALG00000003849	-3.51368291119547	0.883260928964021	0.000692325549643398	0.0640232729908068
CACNA1D	ENSGALG00000005332	-1.22737369289441	4.55404850268092	0.000697388688477998	0.064144761733772
ApoD	ENSGALG00000006995	2.23624948502348	-1.18282861020744	0.000703491942429211	0.0643601077597804
CHRNB4	ENSGALG00000003005	-3.69943846828697	5.48859589777632	0.000708094306958015	0.0644365819331793
RPP25	ENSGALG00000023859	-1.98528921837104	1.5847677700057	0.000715513531465391	0.0647672248482006
PODXL2	ENSGALG00000006009	-2.6841421073591	4.51449148850899	0.000722433309360971	0.0650494160870921
col14A1	ENSGALG00000016411	1.93827569881188	2.4635253831493	0.00073182166604581	0.0655497647262394
ENSGALG00000011166	ENSGALG00000011166	-4.58226524370756	3.0930563226229	0.000757131298826384	0.0674635534391759
TMEM132B	ENSGALG00000002742	-1.68239351944115	3.88392425703311	0.00078753690793185	0.0698092301600937
POU4F3	ENSGALG00000026243	-3.17943995956546	9.93997809389917	0.000803062549169523	0.0708185262432588
SLC38A3	ENSGALG00000028871	-2.33447441399664	1.58733215191077	0.000816988152115983	0.0716770938789756
ADPRHL1	ENSGALG00000016826	-2.84463082217713	4.30633247037176	0.000844913756664503	0.0737489007602873
GREB1L	ENSGALG00000014935	-0.895974590594074	7.5708353994489	0.000866270454696524	0.0752292128880615
NDNF	ENSGALG00000011962	1.71373904698889	1.23506029472228	0.000876861992283002	0.0753883310331495
LINGO3	ENSGALG00000000806	1.00181652694732	4.97771827898358	0.000876915938484729	0.0753883310331495
MMP27	ENSGALG00000019060	4.53109861090116	-4.17634999069503	0.000886211347991347	0.0757820179036485
KLHL36	ENSGALG00000005651	-1.68467707091291	6.94690262918654	0.000893039490896689	0.0757820179036485
PAX3	ENSGALG00000005246	-5.41613497857044	7.2664515382281	0.000894997497767596	0.0757820179036485
GATA5	ENSGALG00000005352	1.81589728385579	-0.499243353817674	0.000899213796729053	0.0757820179036485
STK32C	ENSGALG00000020615	-1.63878574534851	3.65162072552546	0.000913589296945226	0.0765234635563192
CRHR1	ENSGALG00000000371	1.10506848938611	5.41235900253962	0.000916957565410652	0.0765234635563192
CCDC180	ENSGALG00000003320	-2.03995951946529	0.161174102322515	0.000924773692265393	0.0768011083848366
FKBP1B	ENSGALG00000016500	-2.45989897549196	2.99870248888331	0.000937854031548295	0.0775111438247741
TAL2	ENSGALG00000023114	2.1500810795468	-1.41974028087385	0.000951506823138233	0.0782614362031196
COLQ	ENSGALG00000011202	2.08250097236639	-0.0332324638669483	0.000992043996433137	0.0808662384564845
EPCAM	ENSGALG00000008969	0.944540908287686	5.47191338659389	0.000992629768287453	0.0808662384564845
SKOR1	ENSGALG00000001867	-2.43572504227424	2.83896303710704	0.0010079367138349	0.0817240819918841
ENSGALG00000020517	ENSGALG00000020517	1.10863089243907	1.01732225843653	0.00103521340295602	0.0834531336725438
FGF13	ENSGALG00000006508	-0.873218901141987	4.95549610999014	0.00103901785552092	0.0834531336725438
SLC16A8	ENSGALG00000012288	-2.6884453598765	0.682731945881751	0.00104752172728602	0.0837429986467723
ENSGALG00000027183	ENSGALG00000027183	-2.41378486015112	1.42492469246393	0.00105378815955769	0.0837936057261607
MCF2	ENSGALG00000006562	-1.60698992939507	4.01386566213394	0.0010579505983663	0.0837936057261607
BPIFB4	ENSGALG00000006679	-2.7725782544509	2.68369302518443	0.0010768832943447	0.084900089399305
C11orf24	ENSGALG00000020488	1.09477513404236	3.31778882425505	0.00108400826000308	0.0850697858354707
ENSGALG00000026721	ENSGALG00000026721	-1.46871301148923	5.34778267026109	0.0010980999321127	0.0857821627332604
ENSGALG00000019030	ENSGALG00000019030	3.06083956009303	-3.97438659703917	0.00111557980193059	0.0867515420519478
ENSGALG00000006325	ENSGALG00000006325	2.2406516682064	2.95658188830983	0.00113306612082011	0.0877126479411332
PHF24	ENSGALG00000001900	-2.11784264108161	5.52669839535905	0.00116755731233847	0.0890681373794867
MSI2	ENSGALG00000005567	-1.05765025570772	5.80686186670521	0.00117122177512671	0.0890681373794867
RGMB	ENSGALG00000015284	-1.30687367114598	4.24563613596745	0.00117360919612866	0.0890681373794867
RAB32	ENSGALG00000012300	1.41039636698894	1.61660033078061	0.00117693110412451	0.0890681373794867
TMEM74	ENSGALG00000016100	-1.05639153987723	5.21120011364654	0.00118137825450369	0.0890681373794867
LINGO1	ENSGALG00000002708	0.71643800505302	6.72991421075597	0.00118181360680053	0.0890681373794867
PLEKHB1	ENSGALG00000017321	-1.29994389281613	6.27588490682989	0.0011982235165412	0.0899088066709949
RASGRF2	ENSGALG00000015598	1.51644795428601	0.588527634993254	0.00120425378346456	0.0899666975000513
FCHSD2	ENSGALG00000017329	-1.28333089084038	7.63810583819728	0.00121420295440852	0.0903155832348739
CD3E	ENSGALG00000007416	1.59160505223364	1.64687833783489	0.00122978061240933	0.0907089849466841
FAM150B	ENSGALG00000016364	1.59585539975718	-1.08097025215553	0.00123009612506609	0.0907089849466841
MKP3	ENSGALG00000011207	1.05278847227996	5.11498388348884	0.00124401006404106	0.0913413054747404
CLDN1	ENSGALG00000026862	1.76545862908754	3.12876402660146	0.00128056031087485	0.0930821994775492
KIRREL3	ENSGALG00000001129	-1.72939499630285	6.18700735916496	0.00128747013324744	0.0930821994775492
ARHGAP18	ENSGALG00000014013	1.02412592369092	5.63956421230285	0.00128776964873641	0.0930821994775492
SCARNA7	ENSGALG00000025666	-0.880497460355587	5.94401171905042	0.00128948335727023	0.0930821994775492
PRUNE2	ENSGALG00000015167	-2.32614102602896	2.29662023324325	0.00129870810027552	0.0933541940315696
HGF/SF	ENSGALG00000008461	2.50602499347486	2.94073690196422	0.00131562606899628	0.0941746058091564
NHSL1	ENSGALG00000026981	-0.89032982317644	7.91303644168877	0.00132171285426591	0.0942160979615884
ANKS6	ENSGALG00000013196	-1.28202328083882	4.12699026674578	0.00134804789123591	0.0956946195986058
CSF3R	ENSGALG00000002112	-2.97503860234542	-0.654983525904973	0.00136401070055073	0.0964276655579417
PLEK2	ENSGALG00000009562	1.79641004296004	0.15879711253216	0.00142546316079798	0.100357299403012
CTNNA3	ENSGALG00000002845	-2.81721499267513	1.84466652896841	0.00147098633156671	0.103137844919849
SORCS3	ENSGALG00000008434	-1.67246645480737	5.27084599058273	0.00148730457019376	0.103570602199606
LRRC55	ENSGALG00000029130	-1.15420259283624	4.39072438592384	0.00149376040000862	0.103570602199606
NUBPL	ENSGALG00000009983	-1.37272419286549	5.72659968042813	0.00149779139399309	0.103570602199606
KALRN	ENSGALG00000011744	-0.831284240369602	7.54265833843824	0.00151194614531157	0.103570602199606
S100A16	ENSGALG00000028924	1.84423588234156	-1.09847928291315	0.00151334844749154	0.103570602199606
HIPK2	ENSGALG00000012792	-0.783887457014979	8.57021590677117	0.00152147567611655	0.103570602199606
ACAP3	ENSGALG00000001770	-0.558182644979172	8.041376336644	0.00152196552418262	0.103570602199606
AMY2A	ENSGALG00000001880	1.63436997870656	2.17183515981947	0.00153141988354589	0.103570602199606
LOX	ENSGALG00000028063	1.80325204499487	3.58774216766965	0.00153164381321606	0.103570602199606
LDB2	ENSGALG00000014485	1.27978103860296	3.4177070470819	0.00155178829395021	0.104519661940552
HIVEP2	ENSGALG00000013795	-0.787526208534047	5.67357921636484	0.00158933056751831	0.106068778610137
CRABP2	ENSGALG00000029140	0.806975724972616	7.85414282542733	0.00159498055369851	0.106068778610137
GPR78	ENSGALG00000015595	-4.82272611879071	-0.355375770046614	0.00160776568886326	0.106068778610137
CORO2B	ENSGALG00000008043	-0.726399586844406	6.96544802361043	0.00161014674628672	0.106068778610137
GPR126	ENSGALG00000013803	-1.97029992642792	2.42530036830056	0.00161072002745272	0.106068778610137
UTS2R	ENSGALG00000001626	3.92139839318424	-4.00877103571108	0.00161198751687138	0.106068778610137
ITSN2	ENSGALG00000016504	-0.990517632286988	5.2615656391763	0.00163098666939701	0.106907739233885
MT1	ENSGALG00000014616	1.6366682580647	-1.61181442882491	0.00164916124162345	0.107412750229469
CBLN2	ENSGALG00000028682	-2.83249276250782	1.14158034662716	0.0016512481476707	0.107412750229469
HELZ2	ENSGALG00000006138	-1.00629297431384	5.07133716589992	0.00167504536619348	0.108548015624387
EVPL	ENSGALG00000002108	1.32736876757429	3.93867711181316	0.00172112550813142	0.111019057099252
CD101	ENSGALG00000015467	-1.15569495325564	3.6032640970685	0.00172615555227969	0.111019057099252
GRIA4	ENSGALG00000017178	1.32166958610226	2.53936100446923	0.00173971021577939	0.111471769181849
MRPS25	ENSGALG00000008506	0.79104950577699	6.7828353846385	0.0017679036593757	0.112534719946342
SCAPER	ENSGALG00000002883	-0.725927826303927	6.3911865329141	0.00176945520607704	0.112534719946342
OSCP1	ENSGALG00000002123	-1.27316126176732	3.1846847551349	0.00180795140120058	0.114004711905403
ENSGALG00000015183	ENSGALG00000015183	1.37797860914306	-0.23552447801511	0.0018079865841595	0.114004711905403
OSTN	ENSGALG00000007226	2.26334724704964	-2.57409974231063	0.00181685299440201	0.114004711905403
PLEKHD1	ENSGALG00000009431	-1.32014978023688	4.23255462878987	0.00181922412615005	0.114004711905403
CFAP52	ENSGALG00000001261	-2.59140843391714	1.04978334734344	0.00184706986990585	0.11532726764361
PPFIBP1	ENSGALG00000014106	0.923837361726903	6.40530169980245	0.00186005775021477	0.115715883602452
Sox9	ENSGALG00000004386	0.700329253181036	7.0507487003758	0.00187287356535399	0.116091017956797
IRX1	ENSGALG00000013194	-3.15447560819742	7.8284321694791	0.00189592429490482	0.11685906859401
HS3ST4	ENSGALG00000006290	-3.70270065605192	1.32021340711111	0.00190617222122053	0.11685906859401
GPR26	ENSGALG00000009684	3.41888337295267	-3.84129184939378	0.00190887918452124	0.11685906859401
LMBR1	ENSGALG00000006400	1.33440811202292	4.34544005150534	0.00191281478846951	0.11685906859401
RASL10B	ENSGALG00000002086	1.7967389636029	1.94423834951424	0.00191941771539144	0.11685906859401
RSPO3	ENSGALG00000014829	1.5326764883078	3.92595252616565	0.00199025899320106	0.120742378920864
EDNRB	ENSGALG00000016912	-1.40490364951869	4.65532698827062	0.00201816912096453	0.122002958733078
PDZD7	ENSGALG00000020726	-1.35411573027507	4.02888453535271	0.00202969753726527	0.12226783615329
FMNL1	ENSGALG00000000694	-1.46659569682714	2.02854619140855	0.00205524282503889	0.12287815801504
TRIM29	ENSGALG00000006722	-1.65096597000312	1.89710550054369	0.00206190239661416	0.12287815801504
ENSGALG00000001398	ENSGALG00000001398	-1.29367330414144	6.11800453297264	0.00206853677605344	0.12287815801504
ENSGALG00000020486	ENSGALG00000020486	2.06263978410816	-1.14983138611691	0.00206857133354923	0.12287815801504
SFRP2	ENSGALG00000009241	0.719000082038456	5.76948615408086	0.00207594486979953	0.12287815801504
MYO3A	ENSGALG00000007647	-1.47411312635087	3.87425488947845	0.00209552238390644	0.12287815801504
ENSGALG00000000807	ENSGALG00000000807	5.35638388826321	-5.33965213445599	0.00209831831154668	0.12287815801504
AP1S3	ENSGALG00000005171	1.18897004390286	2.06091763226505	0.00210135268817484	0.12287815801504
RNF157	ENSGALG00000002008	-0.918985023206127	5.63406134357196	0.00210447160968007	0.12287815801504
TRPC7	ENSGALG00000006297	-1.86730751830887	3.91101059237332	0.0021188862619744	0.123299000577749
GAD2	ENSGALG00000007588	-3.38020581919407	5.65972401784136	0.00213667436886979	0.123912627466523
TMEM47	ENSGALG00000027198	0.951430051187701	3.4307387484894	0.00219094500465219	0.126630699795911
TEKT2	ENSGALG00000002319	-1.84365544985795	1.69318224005385	0.00222303060439725	0.128052550774506
DLST	ENSGALG00000010286	0.854764455520673	6.54925657833118	0.00224742886007922	0.129023533349783
SNAP91	ENSGALG00000015846	-1.33367497627202	5.71841782553432	0.00228517751303367	0.130751895963144
CNTN6	ENSGALG00000007927	-2.20301856032495	1.79813782069375	0.002297727133982	0.131031719360547
TMPRSS5	ENSGALG00000007340	-4.63735223943	-0.158688190509993	0.00230545210291601	0.131035463709924
AASS	ENSGALG00000008953	1.03001235280443	5.60870732795721	0.00231749984502637	0.13128406406858
ENSGALG00000003693	ENSGALG00000003693	-0.832348451006629	8.15202606471098	0.00233505115459216	0.131841766180735
TNIK	ENSGALG00000009298	-0.560021253063662	7.69136410634572	0.00236003178356304	0.132477841187178
RHOBTB1	ENSGALG00000003073	-1.68157392725004	4.94435448017082	0.00236180392577094	0.132477841187178
DLX1	ENSGALG00000018439	1.54599320255591	0.360733721670808	0.00239544707881799	0.132603105439135
GALNT16	ENSGALG00000009452	-0.987556892151251	6.84473656776674	0.00239926191880582	0.132603105439135
EML1	ENSGALG00000011191	-1.57209103410015	4.76336515692479	0.00240509835384892	0.132603105439135
SGPP2	ENSGALG00000005245	-1.9923350296023	2.94674875559281	0.00240970247022784	0.132603105439135
SPOCK2	ENSGALG00000027450	-1.12541674900793	7.31335704927535	0.00241464596173754	0.132603105439135
CCDC33	ENSGALG00000028855	-2.10375886347306	1.31484114263718	0.00241513561500099	0.132603105439135
PROSER2	ENSGALG00000006700	1.65804934159267	3.37894734066505	0.00241829371621523	0.132603105439135
MMD	ENSGALG00000003078	-1.5320479515574	7.78796261229349	0.00244351084110265	0.133557774663208
TFAP2D	ENSGALG00000019842	-8.91767094829987	0.0313731239087441	0.0024617558666097	0.134126494796047
CADM1	ENSGALG00000014582	-1.08886413928791	10.3364445385895	0.00248332532561832	0.134872157684693
ENSGALG00000011860	ENSGALG00000011860	-2.70082502529981	0.738482716419774	0.00249717933116285	0.13519539239726
DYNC2H1	ENSGALG00000017180	-0.972094662890294	5.02545712394599	0.00254623342983103	0.137416282389745
PAMR1	ENSGALG00000007886	-1.40741951109307	3.03826699331459	0.00259727831733232	0.139730306455727
SOX2	ENSGALG00000008848	-2.11395902058857	2.30953079876375	0.0026215312401553	0.140232986240009
IHH	ENSGALG00000011347	3.04690658851822	-3.44186047614827	0.0026264944722998	0.140232986240009
SLIT3	ENSGALG00000001916	1.41087934376749	5.03244145056104	0.00263121280003758	0.140232986240009
MECOM	ENSGALG00000009437	2.05953697691626	6.37097836079618	0.00270760689769873	0.143856331695124
GALNT14	ENSGALG00000009078	-2.25200186302795	2.80001769474707	0.00273156411162489	0.144066096776601
RPS6KL1	ENSGALG00000010294	1.11685534337859	6.20096438854006	0.00273913629847894	0.144066096776601
LTK	ENSGALG00000008615	-1.66015335023348	2.32980104908117	0.00274298190639873	0.144066096776601
ENSGALG00000024478	ENSGALG00000024478	3.86368264869887	-4.58653180444679	0.00274523892618494	0.144066096776601
GLIPR1L	ENSGALG00000010224	2.08854418126523	-1.65288757268447	0.00276662770615939	0.14474454677974
ENSGALG00000013057	ENSGALG00000013057	1.08401899067502	3.78934350586283	0.00278364930769481	0.145191074256228
FAM163B	ENSGALG00000026179	1.00229920862492	3.74750288476019	0.00280999570326181	0.146119776569614
CCDC170	ENSGALG00000012971	1.84029772151273	-1.22320931980277	0.00284537545381131	0.147511161405466
TAT	ENSGALG00000000893	1.96005033113509	-2.85907339141097	0.00286719331560163	0.148193182003966
PCDH9	ENSGALG00000016908	-1.98930937632842	4.56634829091705	0.00289393496278638	0.148855216639865
RUNX3	ENSGALG00000026821	1.91561874519818	4.96757502528172	0.00289740397130435	0.148855216639865
ENSGALG00000023936	ENSGALG00000023936	-2.07231956818537	2.71369071714214	0.00292110284192502	0.149623435388183
ENSGALG00000027344	ENSGALG00000027344	-2.12719758643642	-0.199009452067454	0.00293256679922496	0.149762247167584
ENSGALG00000023638	ENSGALG00000023638	-1.91836643951174	3.85633431894667	0.00299968739798331	0.152520603405828
CHMP2B	ENSGALG00000015496	0.646593135218195	5.20804403748927	0.00300440982860441	0.152520603405828
MRAS	ENSGALG00000011592	1.40126848020879	4.04629004805916	0.00301867767799862	0.152791531701776
CHRNA3	ENSGALG00000003014	-2.17892555407664	4.95767003593742	0.00304357296874301	0.15326034433479
PPP1R1C	ENSGALG00000008896	-1.0492488702293	5.42639054660798	0.00305352070319983	0.15326034433479
TRIM47	ENSGALG00000028301	1.39425378597086	3.20266375581851	0.00305839138345892	0.15326034433479
GFRA2	ENSGALG00000001795	-1.10083982373475	7.96728263228364	0.00306377354234849	0.15326034433479
EFCAB11	ENSGALG00000020402	1.43366783684479	-0.974226569141515	0.00308717541602771	0.153980749321872
NANOS1	ENSGALG00000027980	1.16168202122755	4.35099664828363	0.00312558811099105	0.155181203378281
YPEL1	ENSGALG00000028801	0.974820202662272	3.88350383780975	0.00312938480041542	0.155181203378281
ENSGALG00000016827	ENSGALG00000016827	-3.41209923786138	0.0995565530309974	0.00318094718689173	0.157282209460531
KLHL2	ENSGALG00000009554	0.831871201661956	4.96951894309144	0.00322870930853369	0.158448596585845
ENSGALG00000019003	ENSGALG00000019003	-0.868261423080771	2.81651332797421	0.00323413149353006	0.158448596585845
FAM171B	ENSGALG00000002646	-0.965660834501763	5.55508192729716	0.00323772373613816	0.158448596585845
ATP12A	ENSGALG00000006469	2.70793913841917	-3.10276077048922	0.00324522167253161	0.158448596585845
LFNG	ENSGALG00000004284	-1.35944157561731	5.6718493004109	0.00325084506673086	0.158448596585845
NPTX1	ENSGALG00000017418	-1.44891568546249	3.81290712682665	0.00326852630235472	0.15847996537548
LIM3	ENSGALG00000003928	2.9371243356153	-2.28274279585261	0.00327001565218286	0.15847996537548
HS3ST5	ENSGALG00000026594	-1.19477171440509	6.36534513078666	0.00341333346851222	0.164958499941546
KCNC1	ENSGALG00000006220	-0.895501059874725	4.31442682186159	0.00343592594524787	0.165525630636265
GHR	ENSGALG00000014855	1.81313719949458	2.21085933784053	0.00344441924868543	0.165525630636265
TPST2	ENSGALG00000005626	-1.35050531544379	3.62942126172625	0.00346066511631136	0.165751575052703
ENSGALG00000027239	ENSGALG00000027239	-0.89477052699373	4.28547165134893	0.0034684980049607	0.165751575052703
SLC12A5	ENSGALG00000006930	-1.41004764512598	3.76042259359007	0.00350494170555373	0.166588623217587
IGSF3	ENSGALG00000015469	-0.542639684013197	7.2390808410903	0.00350548891502988	0.166588623217587
COL4A2	ENSGALG00000016843	1.42776961363318	3.49231979464702	0.00356353624799007	0.168878055763474
RGS22	ENSGALG00000027443	2.54416903489485	-2.62255423382069	0.00357482441182275	0.168945016678076
MYO3B	ENSGALG00000009602	1.68341279000344	-1.05267023017536	0.00360111115125244	0.169718483679413
RGMA	ENSGALG00000027639	-1.54069518849436	6.93981599316513	0.00365779231193252	0.17172594941406
NEK6	ENSGALG00000001118	0.899167780177601	6.61102173184007	0.00366907088036314	0.17172594941406
PRKG1	ENSGALG00000003805	-0.644424723674191	9.81175203823785	0.00367381911886521	0.17172594941406
EPB41L3	ENSGALG00000014770	-0.716680976540498	6.72218703150421	0.00369713467263682	0.172061669147326
KIF19	ENSGALG00000004502	-1.50695792714662	6.1622130105132	0.00370111610043348	0.172061669147326
OCSTAMP	ENSGALG00000004340	1.33151319346452	0.755169527469287	0.00372919562625063	0.172897232449582
MPHOSPH9	ENSGALG00000003419	-1.18399051401402	4.19588160393065	0.00381133397834758	0.176041085645626
M2.	ENSGALG00000004721	-1.3596463168642	2.61751622622268	0.00381758491784704	0.176041085645626
FGF10	ENSGALG00000014872	-2.70590534329322	2.00188324674016	0.0039003588638009	0.17937456839222
NOG	ENSGALG00000003114	2.58350265126618	-3.65758583824624	0.00394682690439539	0.181024972333502
ENSGALG00000006608	ENSGALG00000006608	0.780477981835528	3.6375099743519	0.00403807037952738	0.184714727414317
IL11Ra	ENSGALG00000005848	-1.31023439507455	4.8752372757071	0.00404953617664644	0.184745239760179
SNAI1	ENSGALG00000008018	1.61863733282309	3.76500885902768	0.00407092123398731	0.185226916146422
ENSGALG00000005107	ENSGALG00000005107	-0.872080836655308	8.57589641612962	0.00411701721352858	0.186827401827711
DLL4	ENSGALG00000008514	1.55191264815617	0.640032348186514	0.00413528848728519	0.18716009375787
ENSGALG00000015519	ENSGALG00000015519	-0.608762660854275	6.47293745712378	0.00416861302234185	0.188170531889774
ENSGALG00000025921	ENSGALG00000025921	-2.0972845489093	-0.371200737990641	0.00418285205932952	0.188223456369146
LAMA2	ENSGALG00000014014	-1.06701515020905	5.57124345235398	0.00419178962337179	0.188223456369146
FCRL2	ENSGALG00000010507	-0.967361512237878	5.03476142988685	0.00421586390603841	0.188414074493693
SLIT2	ENSGALG00000014419	1.17753234734797	6.0248887834384	0.00421806117202973	0.188414074493693
MGLL	ENSGALG00000005990	0.993556492698635	4.17783350432391	0.00424534762063466	0.188723761800985
BEGAIN	ENSGALG00000011236	-1.85025846248559	5.46063488462937	0.00424705683267356	0.188723761800985
PPP1R16B	ENSGALG00000003568	-1.09756526096113	4.10202843740839	0.0042792672380934	0.189662445360886
KIAA1456	ENSGALG00000026794	1.51088498410845	-1.27428091733998	0.00434309265771591	0.191993873871328
TMEM215	ENSGALG00000015754	2.33838668744194	-3.55483774461451	0.00436552570437994	0.192488179769412
PTPRZ1	ENSGALG00000008961	1.33767545199624	4.48699303250363	0.00440257983755407	0.193566076156458
ENSGALG00000002367	ENSGALG00000002367	-1.21635458259447	4.00743377546075	0.00442802445038664	0.193566076156458
ENSGALG00000026110	ENSGALG00000026110	-0.868914306375908	6.41229080063269	0.00443465960997905	0.193566076156458
FAM81A	ENSGALG00000004103	-2.40261737668897	0.394441847585899	0.00443522924090084	0.193566076156458
SLC1A3	ENSGALG00000003582	-2.33499599033714	1.66066680122018	0.0044708207271154	0.194622903306591
Pax-6	ENSGALG00000012123	-3.28505441496876	1.43458513679191	0.00449984600050812	0.195389252225109
PCSK2	ENSGALG00000008734	-0.965925696924562	6.22048644921118	0.00451916860986721	0.195595641836031
SMIM12	ENSGALG00000002526	-1.30063376791978	7.9300946398977	0.00452942278488246	0.195595641836031
ADAMTS9	ENSGALG00000007392	1.73703059800134	6.31079546234292	0.00453889816512184	0.195595641836031
ADGRD2	ENSGALG00000001094	1.75712136695125	-1.42759795641421	0.00457059433026079	0.196466652769099
PIK3C2B	ENSGALG00000000623	-0.814021022537136	8.90176241624148	0.00461595199304579	0.197919064403577
CPED1	ENSGALG00000009002	2.23538597606624	0.253108705091106	0.00463196074753897	0.197987863943158
HAS2	ENSGALG00000016394	1.26946227478867	2.69152298047243	0.00464070221190124	0.197987863943158
SIGMAR1	ENSGALG00000028996	0.590052130768006	6.48331347164965	0.00469127146353005	0.199647443278786
CFAP70	ENSGALG00000002551	-1.39551994188323	0.935711537582487	0.00470517061664326	0.199742081661372
DLX3	ENSGALG00000027677	1.34867917559606	1.03924046844708	0.00473492802977721	0.200209779184138
NR2F1	ENSGALG00000027907	1.02956862173134	6.74974501302958	0.00473959320607762	0.200209779184138
ENSGALG00000013155	ENSGALG00000013155	0.894979164280369	6.10317088722703	0.00477234378910075	0.20109669345797
NFIB	ENSGALG00000005441	0.973190638208642	3.80014992766814	0.00478663466075842	0.201203306575565
Fgf9	ENSGALG00000025748	-2.89688926294546	4.65093306527607	0.00481036150051892	0.201660118846159
ESRP1	ENSGALG00000015968	-2.34834553253292	1.7991192696556	0.00482107719242922	0.201660118846159
FAM20A	ENSGALG00000004183	1.17821428433744	4.80343792579226	0.00488598952583732	0.20387685075128
OSR2	ENSGALG00000016016	1.70326982535832	1.59940825985333	0.00491831440302032	0.204416727893216
MEGF10	ENSGALG00000014699	-1.6402336620476	2.06052905970162	0.0049228251047466	0.204416727893216
COL16A1	ENSGALG00000026836	1.23294172564671	3.88728630879514	0.00505374005467055	0.209344757518895
SLC25A21	ENSGALG00000010117	1.48469287247693	-0.944924982836423	0.00510416879956862	0.209865601397753
FANCA	ENSGALG00000000516	-0.898827760122205	4.10597091565821	0.00510586312191562	0.209865601397753
ENSGALG00000027154	ENSGALG00000027154	1.07408499040361	6.16591028664185	0.00511046609520827	0.209865601397753
FGFR3	ENSGALG00000015708	-1.93271638246316	6.86311001210223	0.00512366268297598	0.209865601397753
PCDHA11	ENSGALG00000026094	-0.726853961005819	4.93462145040464	0.00512996410810502	0.209865601397753
KCNAB1	ENSGALG00000010269	1.10126155419679	3.36621703228749	0.00514831028561644	0.209865601397753
BTBD17	ENSGALG00000023359	-1.13254825519091	6.04396666035565	0.00515218334037036	0.209865601397753
SPATS2L	ENSGALG00000008152	0.73944343370705	4.50025307690712	0.00517249843738094	0.210192644338986
PTGFRN	ENSGALG00000015464	-0.90016171712848	7.71392492774113	0.00521059671533286	0.210938211899722
MSX2	ENSGALG00000026180	0.991711878662947	2.06332700481677	0.00521550523927884	0.210938211899722
PNOC	ENSGALG00000016620	1.27861981040028	-1.37824981667507	0.0052549967470535	0.212034161199508
ENSGALG00000028602	ENSGALG00000028602	-1.12158506345465	7.00817631803567	0.00533066430742981	0.213984559623071
COL4A1	ENSGALG00000016841	1.56478897929157	3.88136232165218	0.00534802401903008	0.213984559623071
SLC16A12	ENSGALG00000006421	2.93712433561551	-3.0658140394328	0.00535008960926101	0.213984559623071
CIB2	ENSGALG00000026674	0.936959104326943	3.98465042877913	0.00536248256878078	0.213984559623071
KLHL29	ENSGALG00000016495	-0.596723083226891	6.17100215030202	0.00536587421547215	0.213984559623071
BANK1	ENSGALG00000012292	-2.58145692546034	1.7617964056937	0.00542711256813494	0.215842089982684
VPS54	ENSGALG00000008847	-0.806453974509057	5.20783247538005	0.00543768650821468	0.215842089982684
FRMD3	ENSGALG00000012577	0.783106488207693	7.48643995579562	0.00548208946762301	0.217100894935404
DMD	ENSGALG00000016281	-0.859803387150459	4.38672449850924	0.00556844186465791	0.219651307468199
ENSGALG00000026768	ENSGALG00000026768	1.68118731457798	0.519015624522725	0.00557216901105907	0.219651307468199
PHLDA2	ENSGALG00000006447	0.6778619203104	4.94601916622137	0.00559377635826008	0.219996151579571
SLC39A11	ENSGALG00000004413	-1.27138574995299	7.08749660284235	0.00562916889147254	0.220880324301175
CREB5	ENSGALG00000011137	-1.17740202246605	3.1597890590312	0.00565609924042257	0.221429166602172
ENSGALG00000001136	ENSGALG00000001136	-3.1160390327554	-0.719204454180101	0.00571331755159242	0.22315853121608
GABRA1	ENSGALG00000001698	1.16778144529884	1.18198186738472	0.00573774938568911	0.223213915109191
C11ORF75	ENSGALG00000026639	1.01424980081764	1.92577550453259	0.0057528513532389	0.223213915109191
ENSGALG00000025723	ENSGALG00000025723	1.55711754920409	-0.164980941062913	0.00576171672618363	0.223213915109191
CELSR1	ENSGALG00000013399	-0.737264748654088	4.48783849339932	0.00576981495763514	0.223213915109191
ZMYM6NB	ENSGALG00000002517	-1.4870195387272	3.0257996344777	0.0058064994928381	0.223213915109191
CYP11A1	ENSGALG00000001417	-1.51556478451177	1.79067290202964	0.0058081988735475	0.223213915109191
TSPAN4	ENSGALG00000006837	-0.867442233969738	5.41568490066317	0.0058131900566039	0.223213915109191
NFKBIA	ENSGALG00000027864	0.923798087530356	3.12057250005102	0.00581911422367893	0.223213915109191
FST	ENSGALG00000014908	-2.66582986682723	1.93706379802239	0.00583554311225686	0.223343336833312
SLC13A3	ENSGALG00000004445	1.08654057524562	3.2973246363778	0.00597677269146857	0.228238007155456
EPB42	ENSGALG00000021230	-2.1635502208363	-1.2237010581528	0.00602126406279152	0.229424912218791
ACKR2	ENSGALG00000005305	2.71593449963808	-2.82861735958048	0.0060491244789205	0.229785375348283
ENSGALG00000026939	ENSGALG00000026939	-1.46843956495283	5.31260154509124	0.00607756927536078	0.229785375348283
HTR1E	ENSGALG00000015826	-2.1932716109219	0.444809241656285	0.00608133858047705	0.229785375348283
ENSGALG00000005967	ENSGALG00000005967	-1.7333866981298	4.55850967477877	0.00608763109012585	0.229785375348283
C10orf71	ENSGALG00000027353	-1.42570299555001	1.65364415093804	0.00609788171663085	0.229785375348283
KLF15	ENSGALG00000006245	-2.58827049015241	2.15433656486038	0.00614394627564803	0.230555307986439
GNG11	ENSGALG00000009517	1.34345311795445	1.85085287931996	0.0061452665677938	0.230555307986439
KIAA0408	ENSGALG00000014827	-0.666575125746345	8.10576922636323	0.0061890099659816	0.231688364328257
RUNX2	ENSGALG00000026484	1.10956060110212	2.00521923291372	0.00624133033104595	0.232945712174511
Fgf19	ENSGALG00000028376	-2.52826654054072	5.80047232372244	0.00625288287502609	0.232945712174511
ATP1B4	ENSGALG00000008593	1.05544305384514	-0.267655634896534	0.00626450005017059	0.232945712174511
KHDRBS2	ENSGALG00000016276	0.956980255856142	3.68877906277676	0.00627706180222407	0.232945712174511
VNN1	ENSGALG00000013993	1.96814634488353	-2.53652408652881	0.00632843930978944	0.234344025350385
NRXN3	ENSGALG00000027255	1.36517572096265	1.20926645055871	0.00644493725145527	0.238142519433902
MAP3K19	ENSGALG00000028457	-1.43958392541981	0.989097106620466	0.00647736527151463	0.23820365712014
RUFY4	ENSGALG00000025739	1.59331823435531	-0.728561814212778	0.0064906121695665	0.23820365712014
ENSGALG00000001483	ENSGALG00000001483	0.969907531449277	4.04465110146187	0.00650573654478274	0.23820365712014
ARHGAP6	ENSGALG00000016602	-1.10074902030377	3.41657323157234	0.00651269313433555	0.23820365712014
EN2	ENSGALG00000023430	-7.89814368859597	-0.435518639451935	0.00651620946529257	0.23820365712014
SLC17A9	ENSGALG00000028225	1.24388559849493	-0.132026547701555	0.00654916286912377	0.238897821673709
SCTR	ENSGALG00000012106	3.06083956009303	-4.1357730842817	0.00660477606431997	0.240031499415659
AVT2R	ENSGALG00000000788	-2.86432256040866	-0.243908650551383	0.00660830232784519	0.240031499415659
ZNF503	ENSGALG00000004994	1.03305376850589	4.80935505615284	0.00665159115024618	0.240799702127436
FOXN2	ENSGALG00000008942	0.897390444742999	4.5884965723504	0.00667802032381425	0.240799702127436
RAPGEF3	ENSGALG00000006348	-1.19871321620475	6.32343636891312	0.00669319952041119	0.240799702127436
TSPAN13	ENSGALG00000027240	0.678705716453597	6.18119280431881	0.00669393592502991	0.240799702127436
SLCO1C1	ENSGALG00000013154	5.67125149722593	-5.11251979405797	0.00669982804609887	0.240799702127436
GJD2	ENSGALG00000009845	-2.08009473157862	1.44225846538598	0.00675943121531041	0.242432597969665
SCN10A	ENSGALG00000006072	-2.59103123933443	1.08782585326644	0.00677885006821059	0.242620432985244
SLC1A2	ENSGALG00000007871	-1.29479217357799	6.14177243395482	0.00681946107594212	0.24269070602435
TTLL4	ENSGALG00000027991	-1.11641178617446	5.82170582742155	0.00684106198912012	0.24269070602435
GPX3	ENSGALG00000004521	0.780441872660037	5.4534990967232	0.00684176669253317	0.24269070602435
PAPLN	ENSGALG00000009315	-1.49897612845635	3.56600780655466	0.00684294060686416	0.24269070602435
PCDH10	ENSGALG00000009719	-1.36754217742111	6.17309127701459	0.00685174251869072	0.24269070602435
RHBDF2	ENSGALG00000001943	-0.859543248713913	4.77637261360511	0.00691082535848854	0.244277686431863
COL9A1	ENSGALG00000015970	-1.37870916811552	1.64478845958694	0.00695936789842862	0.244984656146352
PHACTR1	ENSGALG00000012732	-0.771386989695578	4.64997744517161	0.00695946591577783	0.244984656146352
SDR42E2	ENSGALG00000006964	-2.3208025516789	2.50794762557931	0.00703647415501222	0.24702377597665
FGFBP2	ENSGALG00000014501	2.75144566354067	-3.66043386841357	0.0070462709069795	0.24702377597665
MICALL1	ENSGALG00000012265	-0.667166617898956	7.29016893475138	0.00707405511800347	0.24749066453743
NPPB	ENSGALG00000004574	3.06083956009303	-4.06683620630945	0.00710281353763038	0.247989661228123
MEOX2	ENSGALG00000010794	1.75482824168434	1.89382884619722	0.00714000519746901	0.248780466228717
C1QTNF1	ENSGALG00000027067	0.957914498018254	5.36631128954602	0.00716523391351798	0.249152076813955
ENSGALG00000019175	ENSGALG00000019175	1.95173487476037	-3.25011611500139	0.00719263740524439	0.249597648537365
ETV4	ENSGALG00000001188	0.951776643531295	5.76075453475104	0.00723868549084154	0.25063180970864
GUCA1A	ENSGALG00000001431	1.85129606567509	-2.4239976271688	0.0072667216989155	0.25063180970864
ADAMTS15	ENSGALG00000001407	0.998069354108849	5.95561358468949	0.00727083644907315	0.25063180970864
GABRR2	ENSGALG00000015776	-2.63488854441876	0.010196941901249	0.00728614604693373	0.25063180970864
PAPPA	ENSGALG00000007079	-0.798392351562242	5.54784213289354	0.00731144011583996	0.25063180970864
TWIST1	ENSGALG00000026059	1.91022580483728	2.11369452140773	0.00732065521629342	0.25063180970864
ENSGALG00000028863	ENSGALG00000028863	-1.06298440972493	3.37540512613108	0.007332734330826	0.25063180970864
SCNN1G	ENSGALG00000006270	-1.49438818602154	5.22814629302738	0.00733963857049502	0.25063180970864
FILIP1L	ENSGALG00000015271	1.15262695749903	2.24060420451611	0.00740192479175951	0.252255237723948
MYH1B	ENSGALG00000028134	1.81645603235112	-2.27767519281985	0.00745269436523516	0.253480507356746
AGXT	ENSGALG00000020943	1.85129606567509	-2.63600731231986	0.00755757838320143	0.256537799563115
ENSGALG00000006693	ENSGALG00000006693	-2.97650567062912	0.305174463956043	0.00757607989790804	0.256656583947348
TRAF-5	ENSGALG00000009864	-1.18281795769058	3.17851391972366	0.00759445559235682	0.256770644810357
CDC42EP3	ENSGALG00000010551	-1.87365566841459	0.638593929736092	0.00763156312877425	0.257323486880317
PGC	ENSGALG00000028489	-1.46807278932867	1.5733130978951	0.00764088913579619	0.257323486880317
ATP1B1	ENSGALG00000015233	0.809966249512769	5.58855135759891	0.00775225196064856	0.259659114827458
C1orf116	ENSGALG00000001091	1.48596819010156	0.283446124667389	0.00775497759675573	0.259659114827458
SORCS1	ENSGALG00000008465	-0.990609548821644	5.24421859910741	0.00775577552471541	0.259659114827458
Six2	ENSGALG00000023303	1.39730350328672	5.54896477654513	0.0078055339614456	0.260814599633616
ENSGALG00000007614	ENSGALG00000007614	-2.86743950745006	-0.630669456198172	0.00790192363361206	0.263097409231365
RIPPLY2	ENSGALG00000015845	-7.98614024388854	-0.696920617975571	0.00791356755314536	0.263097409231365
NTRK3	ENSGALG00000006793	-0.605748268820444	7.60881826704231	0.00793045053322739	0.263097409231365
IGSF9B	ENSGALG00000001450	0.923074988274511	6.39568006081722	0.00793536726463553	0.263097409231365
IFT172	ENSGALG00000016509	-0.809016624766654	5.41644283342447	0.00801577198192409	0.265249181947306
PRDM14	ENSGALG00000022809	-4.9389182313273	0.546263522431681	0.00805421561077047	0.266006796658419
HEATR5A	ENSGALG00000009972	-0.751152749498395	6.10962927784994	0.00809771445743166	0.266928128974453
PACSIN3	ENSGALG00000008231	-1.01005065055685	4.79763454509259	0.00813979621019986	0.267414382875387
ENSGALG00000020995	ENSGALG00000020995	-1.28255148255064	4.68895092037428	0.00814372769920953	0.267414382875387
GPAM	ENSGALG00000008795	-1.04236965938449	4.5990357297525	0.00818909406205441	0.268388929528021
TPBGL	ENSGALG00000022693	-1.45386711963631	4.33820123460036	0.00825347684311216	0.269981800825933
FBXL20	ENSGALG00000001682	-0.691019774978451	4.30569278226372	0.00828520481631306	0.270022815265739
MLLT4	ENSGALG00000011329	0.741178586947211	7.02892119696769	0.00828629752247563	0.270022815265739
ZNF385D	ENSGALG00000011283	1.18386843218	3.66653525539622	0.00838503668631347	0.272071423179653
LIX1	ENSGALG00000015290	1.9562983223143	-3.05700341044753	0.00838840144763917	0.272071423179653
EPB41	ENSGALG00000001329	-0.626372285663881	8.39801394282074	0.00840973635644088	0.272071423179653
CCDC148	ENSGALG00000012555	-1.60546724875827	0.740600887703056	0.00841277664613261	0.272071423179653
RAI14	ENSGALG00000003353	-0.856644119178354	4.87783961345598	0.00845002796744782	0.272760525409618
ENSGALG00000012061	ENSGALG00000012061	1.32997571755996	-0.27657164013734	0.00846957977391901	0.272876781115266
SLC35D3	ENSGALG00000028522	1.24838148643964	-0.706822270558986	0.00851909399194378	0.273956127846192
FGD5	ENSGALG00000008546	1.08785349680047	3.33999133855975	0.00853913701992266	0.274085471176054
FAM69C	ENSGALG00000013703	0.665368648824191	2.83955247223913	0.00861450819925582	0.274734053396624
B3GLCT	ENSGALG00000017076	-0.930175109599368	5.08236541457095	0.00861888111848178	0.274734053396624
FAM189A1	ENSGALG00000003944	0.92932244296488	3.66049654625904	0.00862319386971632	0.274734053396624
GPR37L1	ENSGALG00000000607	-1.19563608347424	1.12514041087242	0.00862877520881029	0.274734053396624
MYO1D	ENSGALG00000000674	-0.832489523752546	4.87357227759305	0.00865827308776408	0.274734053396624
ENSGALG00000017013	ENSGALG00000017013	-1.20336890197896	1.62985970358992	0.00868220201874781	0.274734053396624
USH1G	ENSGALG00000007775	-3.20806429873028	0.117362122963762	0.00868285218290973	0.274734053396624
ZNF469	ENSGALG00000026534	-1.43094189862878	4.86106062082122	0.00868781405702442	0.274734053396624
WDR54	ENSGALG00000026435	-0.951229815886012	4.07403718056986	0.00873330147679399	0.274798939026571
ANPEP	ENSGALG00000027501	1.50276610729776	3.24830330421197	0.00874993794124602	0.274798939026571
FGF3	ENSGALG00000026853	-2.29335106268272	3.58078204062085	0.00875274973938798	0.274798939026571
DUSP10	ENSGALG00000009450	-0.980849324444525	5.91230759757237	0.00875411630637603	0.274798939026571
LPAR2	ENSGALG00000013417	0.816072437846146	3.67268539296518	0.00878269144721724	0.275190998679474
SNORA5	ENSGALG00000025361	3.54881503973615	-4.99269174392517	0.00880836398862888	0.275250371913608
ENSGALG00000019672	ENSGALG00000019672	-1.58728091050244	1.06130218465489	0.0088167643096012	0.275250371913608
GATM	ENSGALG00000023435	0.99400506215377	1.72662471599113	0.0088419461473133	0.275533724386586
PPAP2C	ENSGALG00000026834	0.88719289354731	2.65504866802995	0.00896541184338682	0.278197029504267
TNFRSF13C	ENSGALG00000019322	-3.51923385839933	-1.67476830522383	0.00897438128005889	0.278197029504267
ENSGALG00000019351	ENSGALG00000019351	4.95303761810914	-5.67358911949624	0.00899245717301028	0.278197029504267
U6	ENSGALG00000021949	4.95303761810914	-5.67358911949624	0.00899245717301028	0.278197029504267
CCDC69	ENSGALG00000004354	1.47168447283325	-1.53962746740133	0.009052328553753	0.279236675065059
ENSGALG00000016810	ENSGALG00000016810	-0.829061668463559	7.544819463662	0.00905870672557328	0.279236675065059
C10orf11	ENSGALG00000004990	1.2559917666642	1.45306161354048	0.00907996042073233	0.279388422442246
KLF3	ENSGALG00000000177	1.59980177296521	1.83925270631492	0.00924261608506958	0.282109179265593
GCNT1	ENSGALG00000015166	1.81336977558491	-1.88695778688152	0.00924583571637658	0.282109179265593
GLRA3	ENSGALG00000010781	-3.91290215899148	-0.625117140840341	0.00924732435553938	0.282109179265593
CASZ1	ENSGALG00000002888	-0.647706958873403	5.98175776242368	0.00927772165320596	0.282109179265593
MYO16	ENSGALG00000016837	1.19115969163974	4.75381185801268	0.0092811053063722	0.282109179265593
MAPKAPK2	ENSGALG00000000883	0.368696259472059	7.61270257941141	0.00928764208164111	0.282109179265593
SAMD11	ENSGALG00000002228	-1.12002335393687	7.28817068479716	0.00929676059570084	0.282109179265593
ENSGALG00000011530	ENSGALG00000011530	-0.920009083898834	6.21717388360352	0.00930715871406407	0.282109179265593
SEMA5A	ENSGALG00000013051	1.6947311395348	2.81088211189715	0.00931679251140168	0.282109179265593
EYA4	ENSGALG00000013987	-0.860583759417833	6.3171688015354	0.00946271243270518	0.286021350351096
NR2F2	ENSGALG00000007000	0.832077405995684	8.40186345662893	0.00948405123957505	0.286160755920018
CACNA1H	ENSGALG00000005215	-0.539410306450118	6.81296821833354	0.00950086763881019	0.28616345698022
Id3	ENSGALG00000027300	1.10496816558528	4.52274681059928	0.00953880143744908	0.286644893790675
AJAP1	ENSGALG00000027265	-1.98766203620845	3.49164103253175	0.00957509064882761	0.286644893790675
ENSGALG00000014825	ENSGALG00000014825	-0.644228870804948	6.79115357115393	0.00958239401492401	0.286644893790675
MRC2	ENSGALG00000000461	1.08036442516948	5.29770943184245	0.00958408228721599	0.286644893790675
ADAM23	ENSGALG00000008582	-0.683618659377973	4.42914499227505	0.009614080171416	0.286644893790675
TMEM72	ENSGALG00000026808	-1.92523619951176	-0.962229508439547	0.00962308798797884	0.286644893790675
MOK	ENSGALG00000011366	-1.17503793382379	0.418823554897092	0.00963754736864292	0.286644893790675
PLEKHG7	ENSGALG00000011277	2.84183254382479	-4.10955950569473	0.00966806981679209	0.286644893790675
PLCH1	ENSGALG00000010312	-0.705967030369134	5.11413282962625	0.00967772520627156	0.286644893790675
WDR86	ENSGALG00000019690	-0.846886405727361	5.21933283128164	0.00971377551477124	0.286644893790675
GRM4	ENSGALG00000002840	-1.10457941414788	5.4894237447771	0.00971704909133545	0.286644893790675
ALOX5	ENSGALG00000005857	1.36820524855509	-1.17189882902086	0.00971791199430626	0.286644893790675
NPR2	ENSGALG00000027630	-1.04032203755229	10.5873187141261	0.0097448727454953	0.286945409517958
FAM160A1	ENSGALG00000010090	1.57708670346633	-0.791674608336964	0.00976934571123205	0.287171763621577
ZNRF2	ENSGALG00000027855	-1.70234122719809	1.17537128569833	0.00984136390667031	0.288338980591121
COL11A1	ENSGALG00000005180	0.96201691759532	4.17822764131779	0.00985010315412001	0.288338980591121
CKMT1A	ENSGALG00000008352	1.24125216262839	2.88910830571541	0.00986456399238288	0.288338980591121
NPL	ENSGALG00000004614	1.55689487886162	-0.558234552828158	0.00987646964147749	0.288338980591121
ADAM11	ENSGALG00000027622	-1.03441017488412	5.04969796637596	0.00991721813205308	0.28903537956246
IRK1	ENSGALG00000004376	1.35278059060857	1.54145546902942	0.00998328190725624	0.290465964063503
MAP2	ENSGALG00000002789	-0.362948693421	8.26654094167328	0.0100462208766204	0.291502675997764
MAST3	ENSGALG00000003499	-0.867337787714818	6.45428734190635	0.0100529915150036	0.291502675997764
ENSGALG00000023934	ENSGALG00000023934	-6.54719074531042	-2.20353510348474	0.0101190405228226	0.292037690054071
ONECUT2	ENSGALG00000027116	-0.922030391863608	4.44582663776682	0.0101211426617611	0.292037690054071
SFMBT2	ENSGALG00000009279	-1.28218328273044	2.18393526474	0.0101538320558049	0.292037690054071
SFXN3	ENSGALG00000023621	-1.04424289139539	5.69566463519357	0.0101855082085603	0.292037690054071
RBBP8NL	ENSGALG00000005348	1.58796610940057	-2.01470059862994	0.0101930607846855	0.292037690054071
ENSGALG00000005599	ENSGALG00000005599	0.611746999254736	5.18829627542286	0.0101939773936712	0.292037690054071
KCNH7	ENSGALG00000011082	-0.751713078305837	7.41259367447627	0.0102016836693725	0.292037690054071
FAM214B	ENSGALG00000002069	-1.2389512832594	3.53989246992742	0.0102080043635922	0.292037690054071
PTPRD	ENSGALG00000015058	-0.768126216851025	4.86039195977706	0.0103177286975861	0.294055712372104
ENSGALG00000020976	ENSGALG00000020976	1.63020520072755	-1.52057933996734	0.010328546419677	0.294055712372104
RBFOX2	ENSGALG00000012540	-0.436038207869479	8.01794430071298	0.0103578203308814	0.294055712372104
PGA	ENSGALG00000024059	-4.52779706725751	-0.566487402631459	0.0103611216667125	0.294055712372104
SPRY3	ENSGALG00000007448	-1.40184067710671	1.5794841721834	0.0103768953732379	0.294055712372104
DAB2	ENSGALG00000003803	1.42811310473237	0.755991635922133	0.0103816723329876	0.294055712372104
ENSGALG00000009292	ENSGALG00000009292	-1.06301641552128	2.78307490826709	0.0104293450776698	0.294474799301705
SP-A	ENSGALG00000002503	-3.2238306747358	-1.06264498748236	0.010430893639048	0.294474799301705
IDNK	ENSGALG00000012583	0.726819725552273	2.52774804247569	0.0104652630084593	0.294958351810085
MAN1A1	ENSGALG00000014878	-1.19324351143007	4.7978975726738	0.010524542911316	0.296135532284805
MYL9	ENSGALG00000028567	0.979444516644497	3.41195195936776	0.0105416494716768	0.296135532284805
SHC2	ENSGALG00000001289	-0.754636226717518	8.88873445320451	0.0105801019255749	0.296654736528204
ENSGALG00000005469	ENSGALG00000005469	2.75144566354067	-3.63403226471053	0.0106058351650742	0.296654736528204
FBP1	ENSGALG00000012613	1.1916308940734	-0.53796867133483	0.0106250356718211	0.296654736528204
ENSGALG00000027687	ENSGALG00000027687	-2.12369418631013	-1.08557727896009	0.0106333467402517	0.296654736528204
CLDN8	ENSGALG00000015841	2.26442335998199	-3.30611825944151	0.0106540632777085	0.296654736528204
MEGF6	ENSGALG00000001040	1.08193896744726	0.690508726632026	0.0106715063924617	0.296654736528204
PTBP2	ENSGALG00000005552	-0.623791691627027	6.05550648988446	0.0106822635450305	0.296654736528204
NAPEPLD	ENSGALG00000008285	-1.46434610340244	4.3789554396763	0.0106996715050939	0.296654736528204
ADGRG2	ENSGALG00000016511	-1.70839846141721	2.01950711643699	0.0107271263554779	0.296654736528204
CTSC	ENSGALG00000017239	0.692229832425925	5.88572083825653	0.0107335329618283	0.296654736528204
FASLG	ENSGALG00000003076	-1.85823270416605	-1.38937221591667	0.010758534462876	0.296866141275616
TOX2	ENSGALG00000003106	-1.52193078755306	5.493427765196	0.0108110638897494	0.29710401382533
KLHL14	ENSGALG00000015186	1.41807979849638	-0.49789314278733	0.0108153368301007	0.29710401382533
ENSGALG00000019806	ENSGALG00000019806	2.6396321628286	-3.11287000615119	0.0108336207964628	0.29710401382533
LAMP5	ENSGALG00000008918	1.00522330377784	0.600572022532838	0.0108366205650576	0.29710401382533
SALL3	ENSGALG00000012657	-1.36985370412879	3.2824375656276	0.0109166210146646	0.298359903202131
ENSGALG00000009227	ENSGALG00000009227	0.820087490896169	1.24479080669648	0.0109173076575014	0.298359903202131
HIGD1A	ENSGALG00000019702	0.637746130179639	5.89529823341452	0.0109528906844251	0.298854950285717
TSPO2	ENSGALG00000003212	0.804266674171763	1.84308248515772	0.0110075710844852	0.299499530432018
COPS5	ENSGALG00000014512	0.504465574821548	6.01938637102178	0.011011527042421	0.299499530432018
ARHGEF10L	ENSGALG00000000449	-0.62201340546294	7.22039748813255	0.0110408415287431	0.299820185513868
FOXP1	ENSGALG00000007769	0.607597339892766	5.48154471323411	0.0110660406572242	0.300028246535326
ER81	ENSGALG00000010780	0.625794091401981	5.60417628150604	0.0110869228355749	0.30011879093515
NHSL2	ENSGALG00000028506	0.972094643508569	4.28638927712103	0.0111071478821785	0.300191289049462
FUT10	ENSGALG00000015399	1.03428290377176	2.37506120221172	0.0111613833921989	0.300215677382259
CFAP61	ENSGALG00000008416	-1.12567544118531	3.28613651453452	0.0111666439491873	0.300215677382259
LZTS1	ENSGALG00000001727	-0.924679591374099	6.87677911899956	0.0111796489800713	0.300215677382259
CACNA2D2	ENSGALG00000029021	-0.921656922129181	6.66949909448454	0.0111828829301377	0.300215677382259
TPM4	ENSGALG00000002563	0.551245090011723	5.64458253903862	0.011228298433556	0.300215677382259
C8B	ENSGALG00000010853	-1.78708577664099	3.07668754719147	0.0112485039978979	0.300215677382259
C15orf27	ENSGALG00000002945	-0.726528812574966	6.80644665933667	0.0112500451031942	0.300215677382259
STARD10	ENSGALG00000002577	-1.01067447089295	7.8545068712726	0.0112772099459988	0.300215677382259
ARL2BP	ENSGALG00000025933	-0.856362483043633	5.3898889660048	0.0112963641155456	0.300215677382259
CLMP	ENSGALG00000006507	1.18182703015085	4.26458528890907	0.0113137458968589	0.300215677382259
USH1C	ENSGALG00000006192	1.33579335597691	2.19884720068968	0.0113302272900846	0.300215677382259
TTC34	ENSGALG00000001081	-3.73177881934755	-1.34802935841696	0.0113367284468214	0.300215677382259
TTC28	ENSGALG00000005676	-0.483985067221835	6.82795850676185	0.0113693391038967	0.300215677382259
ST8SIA1	ENSGALG00000013211	-0.814989817781415	5.44730518034317	0.0114004141110111	0.300215677382259
KREMEN1	ENSGALG00000005808	1.07239947130276	3.59384389810251	0.0114139126488806	0.300215677382259
ENSGALG00000004127	ENSGALG00000004127	1.23397716650315	-0.116617176490597	0.0114211382580079	0.300215677382259
FAM19A4	ENSGALG00000028292	-1.14278639052973	6.27192606741502	0.011441306935527	0.300215677382259
ELOVL7	ENSGALG00000014730	1.5195710537285	-0.528084296405198	0.011454665265811	0.300215677382259
SH3BP5	ENSGALG00000011550	0.861452939188773	3.40305082727431	0.0114614517891071	0.300215677382259
RNF144A	ENSGALG00000028709	-0.877670062596508	6.33773986717648	0.0114720675629348	0.300215677382259
REPS2	ENSGALG00000016545	1.10634643720779	3.39992037623053	0.0115054882204487	0.300215677382259
NDRG1	ENSGALG00000016216	-1.06239571950649	2.88159614067691	0.0115107614940279	0.300215677382259
NCX1	ENSGALG00000008544	-0.741856898302869	5.13756935923026	0.0115116602970985	0.300215677382259
CCL19	ENSGALG00000028256	-2.75116400726576	-0.791592066462389	0.0115927713748451	0.300878681515856
AMPD3	ENSGALG00000005662	1.85285677545815	0.929925803515683	0.0115942372060385	0.300878681515856
SP5	ENSGALG00000027511	-2.54885201178286	0.468897071124748	0.0115981746871618	0.300878681515856
TCTN2	ENSGALG00000023683	-0.67563549422243	4.81317669071913	0.0116074310147571	0.300878681515856
PREP2	ENSGALG00000000316	-0.88046839186546	3.41663285559532	0.0116956769749401	0.302532070786634
MDFIC	ENSGALG00000026838	0.896430710821163	2.76614151486058	0.0117065835200346	0.302532070786634
ZOV3	ENSGALG00000014877	1.00209924388315	3.90803402637186	0.011941856747225	0.307846141518216
FSTL3	ENSGALG00000024328	-1.48731341991622	1.06180800836006	0.0119587618087506	0.307846141518216
ENSGALG00000000526	ENSGALG00000000526	-1.82338606563246	0.490123315739192	0.0119661961719437	0.307846141518216
AMOTL2	ENSGALG00000006483	-0.717073952703914	6.3412059061116	0.0119948918863748	0.308121036624776
TMEM244	ENSGALG00000023015	2.77117180974487	-4.65619573859945	0.0121032826099235	0.309916342947961
EDNRA	ENSGALG00000010013	-1.10792378577053	6.08153828465167	0.0121205466695151	0.309916342947961
CYTL1	ENSGALG00000015015	1.84720576624991	2.45399096312298	0.0121253870542553	0.309916342947961
FOXK1	ENSGALG00000004460	-0.752299320840168	4.48856841872347	0.0121471645549321	0.309916342947961
ENSGALG00000025766	ENSGALG00000025766	-1.74795886251846	0.20498950327107	0.0121553580849943	0.309916342947961
SLC25A4	ENSGALG00000010614	0.63246640918637	4.34455587858094	0.0122308505253387	0.311377069624248
ENSGALG00000015542	ENSGALG00000015542	0.796412335902349	6.32280023408539	0.0122747330334932	0.31202991491382
RASL11A	ENSGALG00000017099	-1.91306637863301	4.23735439272733	0.0123153457341393	0.31238388746386
FSH	ENSGALG00000012140	-2.48108869320764	0.0750188897089923	0.0123344327462414	0.31238388746386
OPN4-1	ENSGALG00000010408	1.37926044354137	0.315859638066542	0.0123612986031026	0.31238388746386
STK24	ENSGALG00000016885	0.762198783230599	4.33740952032777	0.0123621062484784	0.31238388746386
GCNT3	ENSGALG00000021404	-1.78316447083751	-0.523759512772163	0.0123899307693007	0.31238388746386
KCNQ1	ENSGALG00000006472	1.09224260340472	-0.305396156342364	0.0123982148461515	0.31238388746386
PAM	ENSGALG00000015256	0.765697797218155	4.8786812787102	0.012485790783362	0.314127806943761
ATP10A	ENSGALG00000016746	1.19125272298986	1.62289439278519	0.0125313496504718	0.314624475700744
FAM162A	ENSGALG00000007378	0.655098927543317	3.71147476883757	0.0125501992479599	0.314624475700744
KLHL1	ENSGALG00000016907	1.81582927798749	1.43805235011529	0.0125607035833299	0.314624475700744
LASP1	ENSGALG00000001648	0.66558899266899	5.60066862848506	0.0126433667412271	0.316232044165078
FARP1	ENSGALG00000016886	0.681447218092393	5.64722113063959	0.0126671555466332	0.316364521301899
CCKBR	ENSGALG00000027913	-1.30894539580834	2.22261263504013	0.0127247505141467	0.317003447575885
MUSK	ENSGALG00000015728	-2.42358598539532	0.707211929646383	0.0127341314603528	0.317003447575885
MYO9A	ENSGALG00000002078	-0.900854787969205	9.54691860998393	0.0127553943238789	0.317003447575885
ENSGALG00000017395	ENSGALG00000017395	-0.928606714088918	5.46154723776742	0.0127802242380262	0.317003447575885
BAG3	ENSGALG00000009433	0.549470738045734	5.83733576384793	0.012785385715885	0.317003447575885
FAM19A2	ENSGALG00000019361	1.68531971389665	0.537250904415979	0.0128433507100073	0.317979803106809
LHX8	ENSGALG00000011369	1.75818511476189	0.842188301959682	0.0129687573925751	0.319803197593446
ELK3	ENSGALG00000011435	0.633823288360338	5.15688675580258	0.0130055079132457	0.319803197593446
HEY1	ENSGALG00000027364	-0.689531622199428	5.99600135253081	0.0130095935969873	0.319803197593446
ENSGALG00000008928	ENSGALG00000008928	2.10215041406237	-3.1486328797219	0.0130206919537251	0.319803197593446
ADRA1A	ENSGALG00000000469	2.40060740503679	-0.93153788757182	0.0130319956372989	0.319803197593446
RHOU	ENSGALG00000025738	-0.856114539247858	5.61363520213193	0.0130345848424899	0.319803197593446
ARHGEF9	ENSGALG00000007608	-1.05628997755178	2.93802063296958	0.0130478508253581	0.319803197593446
KLHL3	ENSGALG00000006226	-0.783169033254032	3.80552089073856	0.0131002695627628	0.320628629012513
MYO1F	ENSGALG00000001571	1.2920209297309	0.719978618933853	0.0131413348018634	0.320869530038806
LDLRAD3	ENSGALG00000007895	-0.608957152078751	4.35235787440844	0.0131476233666824	0.320869530038806
cRhoB	ENSGALG00000016485	-0.771181077317703	8.53612918569287	0.0131997130461709	0.321681895717795
ERCC6	ENSGALG00000006254	-0.831261464653401	6.04921245303382	0.0132487309331121	0.322206644140228
NOS1	ENSGALG00000008177	-2.17879306631459	3.70598091326259	0.0132589126417302	0.322206644140228
ENSGALG00000024051	ENSGALG00000024051	-0.529943953058462	5.38328232550333	0.0133394955879732	0.323705092934817
ENSGALG00000028055	ENSGALG00000028055	-1.95242606932093	2.4297023716822	0.0133814380744463	0.324262949826668
TLR1LA	ENSGALG00000017485	1.47952250924771	-1.48909146897513	0.0134086153520305	0.324461939805571
ZDHHC4	ENSGALG00000005905	1.08489412124979	0.110135714180443	0.0134795473447218	0.325717649680086
CRYBB1	ENSGALG00000005630	-1.63123557904077	-0.191926882295112	0.0135420379708479	0.326456615857745
PROM1	ENSGALG00000014496	0.878994895411212	2.65125553340351	0.013548293035948	0.326456615857745
GREM1	ENSGALG00000009724	-2.43326762089588	0.636521579741123	0.0136659982544651	0.328777619687644
ENSGALG00000028685	ENSGALG00000028685	2.2343574800081	-0.2153417570028	0.0136991822237715	0.328777619687644
ENSGALG00000020700	ENSGALG00000020700	-0.837751713937939	5.74164341576336	0.0137109159360708	0.328777619687644
OLIG3	ENSGALG00000027381	0.684476598418425	4.88547090646767	0.0137626535478989	0.328777619687644
SERINC2	ENSGALG00000021685	0.599543626277815	4.31068082939548	0.0137744315028125	0.328777619687644
MAB21L2	ENSGALG00000010071	1.413802169348	6.46287675368204	0.0137904063894892	0.328777619687644
CD5	ENSGALG00000005192	-1.83429219629017	1.45064833006871	0.0137961511486986	0.328777619687644
CYB561	ENSGALG00000024031	1.2481317632986	0.918321036106087	0.0138106273927146	0.328777619687644
MBOAT1	ENSGALG00000012681	1.01626968204969	1.6728350745669	0.0138238524479658	0.328777619687644
ENSGALG00000019824	ENSGALG00000019824	1.55689487886158	-0.572663772343469	0.0138367948430619	0.328777619687644
C20orf27	ENSGALG00000027725	-0.658891443244772	6.97670501233639	0.0139421893839526	0.330822435479418
PLCXD3	ENSGALG00000014845	-1.2923897747273	2.59736370366256	0.0139653507479479	0.330857745774938
heme	ENSGALG00000005069	1.26635249820102	1.04733326758718	0.0139970502548038	0.330857745774938
Gnot1	ENSGALG00000016090	1.12320285742201	-0.391821458036733	0.0140016955775693	0.330857745774938
IP6K3	ENSGALG00000026536	1.2658601247933	-1.63840869988184	0.0140939263531463	0.332577782137416
NDRG3	ENSGALG00000001492	0.589767489641339	6.17067172379277	0.0141142474857516	0.33259854819041
SCN3A	ENSGALG00000011040	-2.89377756231197	4.82920670865702	0.0142093479168922	0.334378987843454
FAM46D	ENSGALG00000007157	-2.16509703547321	-0.916779084701675	0.0143016879520714	0.335636953719236
DBNDD1	ENSGALG00000000528	-0.767839814556619	5.21461505147706	0.0143290531190695	0.335636953719236
PSD3	ENSGALG00000015428	-0.672902534599313	6.34947942583656	0.0143432476060176	0.335636953719236
akr	ENSGALG00000013072	1.37824474058572	-0.605360936957824	0.014355903952464	0.335636953719236
HEXA	ENSGALG00000001937	-0.657837732297544	4.44106393194255	0.0143608984172598	0.335636953719236
7.	ENSGALG00000000168	-1.93675379810915	3.96501695660688	0.0144273814889387	0.336691740861301
PQLC2L	ENSGALG00000020626	-1.21407734818302	7.03819005717725	0.0144453903315522	0.336691740861301
SLC26A4	ENSGALG00000007998	0.994021380977379	-0.756877186861195	0.0144795169920482	0.33702799551015
STOM	ENSGALG00000001434	1.220170416471	4.88071778046323	0.0145213406916835	0.33735919381172
RAB37	ENSGALG00000027789	1.5201561047871	1.89610508594406	0.0145331848164156	0.33735919381172
ZHX2	ENSGALG00000016390	-0.725113766231819	4.39597278888988	0.0145683008508046	0.337430131270352
CRYAB	ENSGALG00000007945	-1.95907262665882	1.9116408209584	0.0145756878073878	0.337430131270352
TMEM204	ENSGALG00000029047	1.40522170124325	4.4517995101752	0.0148355254452546	0.342535387284477
CASR	ENSGALG00000014407	1.65812585561483	1.28517550118072	0.0148362591756954	0.342535387284477
SH3BP2	ENSGALG00000015665	1.22308304056837	1.91209673274672	0.0148721247348407	0.342900687282554
CALD1	ENSGALG00000013071	1.06853226864565	5.84706701598418	0.0149565179718129	0.344382381509792
MEF2C	ENSGALG00000014645	-1.33502620997387	1.52705607091201	0.0149986208287164	0.344436797286388
WNT5B	ENSGALG00000012998	1.45733155413343	2.46647423571621	0.0149991474151484	0.344436797286388
HOMER2	ENSGALG00000006008	0.94813549606777	3.38707010000761	0.0150543622775745	0.344622069524619
ANKH	ENSGALG00000012964	1.01902214929338	4.03337912056829	0.0150612962432555	0.344622069524619
NXNL1	ENSGALG00000013305	1.37684561867042	0.219917432290829	0.0150751749782303	0.344622069524619
MTHFR	ENSGALG00000004612	0.771013839795253	4.95482852548711	0.0150877910962088	0.344622069524619
RIL	ENSGALG00000027627	0.742256621090568	6.2624092084204	0.0151313534413696	0.345156259566601
AMER2	ENSGALG00000027868	-0.851121459657493	6.69803315172597	0.0152019545840889	0.345949710183622
ENSGALG00000003465	ENSGALG00000003465	1.33977367440871	2.07620411070452	0.0152084636751336	0.345949710183622
TRMT10A	ENSGALG00000012264	0.639408588311045	3.4291966804856	0.0152268021842569	0.345949710183622
XPNPEP2	ENSGALG00000025935	1.70253987238032	-2.73836148630612	0.015301793772009	0.347192424206272
SLC16A3	ENSGALG00000002728	-0.726224391787712	6.30015741038951	0.0153722310314119	0.347932857025979
SEPT12	ENSGALG00000023660	0.864973843459394	3.3030853939793	0.015375101701639	0.347932857025979
MGAT5	ENSGALG00000012187	1.06682739580818	4.33916030455658	0.0154382062453564	0.348290122328144
EFR3B	ENSGALG00000016605	-0.728860263006903	5.80818520191648	0.0154444828137517	0.348290122328144
STEAP3	ENSGALG00000012117	1.38791791708236	-0.0794036863377736	0.0154519641598703	0.348290122328144
GATA2	ENSGALG00000005909	1.66121677265236	2.74131049191506	0.0157243815253363	0.353964104125598
ITGA8	ENSGALG00000008747	1.68382072845015	3.48587630541723	0.0157779365634071	0.354702941822298
GALNTL6	ENSGALG00000010732	1.24836416296262	2.38078803508715	0.0159276261688844	0.357249887209934
HTR2B	ENSGALG00000007681	1.39040317369699	1.63531010075147	0.0159488469146715	0.357249887209934
CERS1	ENSGALG00000003160	-1.01742712909921	3.06465247849165	0.0159538761882388	0.357249887209934
VIPR1	ENSGALG00000005259	1.25929975044602	0.450684545287293	0.0159756661850265	0.357270192278997
SPATA17	ENSGALG00000009616	-1.22188939061802	2.08880770528131	0.0161081362682901	0.359762395924162
LIPG	ENSGALG00000002712	0.972256129160385	6.09313931725471	0.0163476737689224	0.364445003434625
TMEM196	ENSGALG00000010865	-2.35559901088583	-1.02767770858241	0.0164016647420749	0.364445003434625
ENSGALG00000006053	ENSGALG00000006053	1.69431842072938	-1.47304343134048	0.0164085136768444	0.364445003434625
GAB3	ENSGALG00000008408	-0.550842019812171	5.61845736132331	0.0164215333924185	0.364445003434625
QSOX1	ENSGALG00000003933	0.724521510296583	5.82553104637577	0.01642431012673	0.364445003434625
P37NB	ENSGALG00000008298	1.33502910376892	2.57122191286792	0.0164616819829574	0.364801107985019
CCDC173	ENSGALG00000009824	-1.28548047158418	2.00998880534209	0.0165313664801493	0.365199652688766
SPARC	ENSGALG00000004184	0.86588990618877	6.71712501640646	0.0165393658658326	0.365199652688766
CKB	ENSGALG00000011511	-1.30617412084186	7.79438254413306	0.0165437065018584	0.365199652688766
GRB14	ENSGALG00000020703	-1.89398212685259	0.341222264585506	0.0165681213163179	0.365267293143772
SEZ6	ENSGALG00000026431	-0.61389730644458	7.97813183309619	0.0165996857377	0.365492179666116
SOX18	ENSGALG00000026582	1.00323868585806	1.15099340506508	0.016688211706853	0.36696905640211
FBLN2	ENSGALG00000005120	1.46537073431164	3.47827461421188	0.0167150848248901	0.36708815299643
MYO18B	ENSGALG00000005538	-1.33182146125867	6.02144980502349	0.0167482897859654	0.367345822638841
CEP57L1	ENSGALG00000015283	1.74202157773531	-1.93520790710452	0.0168711386231211	0.369566503923631
SEMA4G	ENSGALG00000026957	-0.910515525882572	4.6431598272861	0.016932047536781	0.370426431277813
NEUROD2	ENSGALG00000028276	-1.61055464296787	2.72376321093882	0.0169546018435529	0.370446140918905
CHTOP	ENSGALG00000026102	-1.2706854748447	10.1650853369721	0.0169887961358824	0.37071980139372
UXS1	ENSGALG00000016801	-0.688985037866581	5.04490529413968	0.0170397437749581	0.371356976353103
ENSGALG00000026506	ENSGALG00000026506	-1.04857559190202	0.224001279748138	0.0170614088972141	0.371356976353103
CFAP47	ENSGALG00000016268	-1.64169752415838	-0.167564099355927	0.017245791701323	0.374893271189624
BRINP3	ENSGALG00000004857	-1.36526134106665	3.38170526105203	0.017299261565733	0.375578384348426
TTBK2	ENSGALG00000009176	-0.49649516941454	5.27645669195309	0.0173404473106424	0.375995402522776
SCN2A	ENSGALG00000011009	-1.56222470145309	3.6873597641844	0.0174372576879231	0.377615955094922
ENSGALG00000014852	ENSGALG00000014852	0.522369441453936	6.13165851433877	0.0174712093228539	0.377872881283671
EMID1	ENSGALG00000025776	1.06493769576919	1.18699119863018	0.0174956096323938	0.377882435147923
C1orf168	ENSGALG00000010841	-2.66666896726346	0.0717548030758405	0.0175158271611119	0.377882435147923
ENSGALG00000021025	ENSGALG00000021025	1.74745963392173	-2.69316713369487	0.017561471815708	0.378146933143859
ENSGALG00000021321	ENSGALG00000021321	-6.62234826745563	-2.08873847333963	0.017594248599285	0.378146933143859
cTR	ENSGALG00000011294	1.04950476103492	0.179670603475983	0.0176085496010118	0.378146933143859
ADAMTS7	ENSGALG00000008164	-1.05927221123082	3.60340758655692	0.0176165013862319	0.378146933143859
CTXN1	ENSGALG00000000337	1.78646690714243	3.96638155430009	0.017690076410348	0.378936455238263
PRDM16	ENSGALG00000001063	1.03311180694434	5.53930498092198	0.0176975817006881	0.378936455238263
LMCD1	ENSGALG00000008349	1.31639466318728	0.494115977904318	0.0177836010420051	0.380302308283278
ABHD6	ENSGALG00000005696	0.646178643220272	4.27313904988003	0.017827560139963	0.380766415573641
KRT8	ENSGALG00000012169	0.827571276719301	4.3935207175421	0.0178522068387286	0.380817399746845
UNC119B	ENSGALG00000026722	-0.641471996355645	7.50936909773991	0.0179309712767736	0.38202124109968
JAG2	ENSGALG00000011696	-0.674768613170646	7.59752052019461	0.0179579052070655	0.382119206819002
FAM135B	ENSGALG00000016197	-2.7989448662663	-1.41478588394662	0.0180073203986109	0.382507344875288
ENSGALG00000024064	ENSGALG00000024064	1.02027400025828	0.197535951557842	0.0180208627524832	0.382507344875288
BCL11A	ENSGALG00000007866	0.881276831548479	6.02042945643669	0.0180551754813004	0.382760770922041
ENSGALG00000027693	ENSGALG00000027693	-1.33673054913618	-0.0737047036442364	0.0181094969693224	0.383047880986937
SULT4A1	ENSGALG00000014189	0.965755077683449	6.53755547411464	0.0181868346181564	0.383047880986937
ENSGALG00000027002	ENSGALG00000027002	-2.04620540460524	2.85092837019937	0.018195213820707	0.383047880986937
KCNB2	ENSGALG00000022800	-1.04393644268063	4.08294630948101	0.0182397058405041	0.383047880986937
SCNN1B	ENSGALG00000006202	-1.23502902391126	5.78889001128319	0.0182704242766062	0.383047880986937
ERG	ENSGALG00000016058	1.71442721758906	1.68046696032136	0.0182734532076612	0.383047880986937
ENSGALG00000023019	ENSGALG00000023019	2.46985575939019	-4.0945520532026	0.018289443927946	0.383047880986937
KERA	ENSGALG00000011270	2.10801564033987	1.01062608824561	0.0183061659070947	0.383047880986937
ENSGALG00000026869	ENSGALG00000026869	-3.39993472514358	-1.84521351069594	0.0183177992962384	0.383047880986937
EP3	ENSGALG00000023142	0.961206530856607	2.21646841712924	0.0183265259932615	0.383047880986937
GNG13	ENSGALG00000005293	-1.1924510233004	6.69085260971996	0.018326621546242	0.383047880986937
VWA2	ENSGALG00000008980	-2.01325313363472	-0.802637490652933	0.0183373985578853	0.383047880986937
P2RX5	ENSGALG00000004613	-0.986912068388685	3.80168783313045	0.0183926880429438	0.383734276876441
Metazoa_SRP	ENSGALG00000027248	1.12820264203091	-1.35768910992266	0.0184537720826637	0.384276766572948
IL1RAP	ENSGALG00000007253	1.57572570990596	0.589848675927656	0.0184636136382373	0.384276766572948
MOCOS	ENSGALG00000013149	1.15386181014763	-0.533788074481963	0.018537163984706	0.384908984715543
SPTLC3	ENSGALG00000009037	1.48294646684876	0.655286216666685	0.0185414503510846	0.384908984715543
ENSGALG00000024289	ENSGALG00000024289	2.09250163748053	-3.05894429874511	0.0185614865788124	0.384908984715543
DNASE1L3	ENSGALG00000005688	1.3709841559453	-0.399563797211282	0.0186366378222796	0.385999515573316
PDE11A	ENSGALG00000009215	-1.0088540800273	1.07946743877696	0.0187980824947417	0.388802442865608
ANGPTL1	ENSGALG00000004290	1.56603048828382	3.21948721449532	0.0188174200779006	0.388802442865608
TXNRD1	ENSGALG00000012714	0.735098558139514	4.82038803805656	0.0188595962654292	0.388881649125256
IGFBP4	ENSGALG00000028931	1.14934368492395	2.78193715410287	0.0188667154999978	0.388881649125256
CA3	ENSGALG00000027638	1.72649738718204	-0.323440991846245	0.018908553801588	0.389275016170357
SHROOM2	ENSGALG00000016614	-0.473855180202197	6.52217609045653	0.0189544387265479	0.389502255688472
TBC1D32	ENSGALG00000014876	-0.648972535334359	3.70695039848113	0.0189865684025744	0.389502255688472
CDH3	ENSGALG00000026291	0.723835421341704	5.82991134944435	0.0190272066473233	0.389502255688472
NETO1	ENSGALG00000013729	-1.63660126673629	1.39950217051181	0.0190620105405137	0.389502255688472
TRMT10B	ENSGALG00000029118	-0.686083323566439	6.18139934336721	0.0190885151919449	0.389502255688472
NFATC1	ENSGALG00000012654	1.26424271054734	-1.00648965891358	0.0191132692300944	0.389502255688472
ENSGALG00000015461	ENSGALG00000015461	2.40062667514843	-3.25780458515621	0.0191132996647474	0.389502255688472
ENSGALG00000000446	ENSGALG00000000446	-0.859804708298335	2.35599812565298	0.0191164454856683	0.389502255688472
PRRX1	ENSGALG00000003324	1.6190677747281	5.17929728159911	0.0191244970059806	0.389502255688472
FGFR1	ENSGALG00000003311	0.694474771230506	6.45526756077986	0.0191863374903416	0.390297100814227
NTSR1	ENSGALG00000005524	-2.51319795872271	0.553151233033736	0.0192824452777469	0.391786310940254
ARID2	ENSGALG00000009665	-0.514256134607124	6.81673644070103	0.0193335846774218	0.392113553934631
EPAS1	ENSGALG00000010005	-1.38824821330474	0.0449505228678932	0.0193875646433711	0.392113553934631
PTPRE	ENSGALG00000009823	1.27685772894733	1.30826730693121	0.0194022833100992	0.392113553934631
MBP	ENSGALG00000013640	-1.41652251595416	-0.39437618988704	0.0194598811214284	0.392113553934631
FGFR4	ENSGALG00000028543	-0.862494229798857	5.73099614216367	0.0194726945216771	0.392113553934631
KMT2C	ENSGALG00000006264	-0.516694817335643	9.1481531959084	0.0194732049168763	0.392113553934631
NR0B1	ENSGALG00000016287	-1.94712875721809	-0.595846355027002	0.0194745121179639	0.392113553934631
NXN	ENSGALG00000004793	-0.713026786296419	5.81231822321416	0.0194819102668013	0.392113553934631
LPAR1	ENSGALG00000015729	1.34394018622186	3.51884489299985	0.0195594986043945	0.392680510738236
KCNQ4	ENSGALG00000003200	1.68838344854064	-1.83677377148664	0.0195803187110569	0.392680510738236
SPATA4	ENSGALG00000010822	1.50548846439217	-3.10666122965541	0.0195833571837447	0.392680510738236
GALNT12	ENSGALG00000013197	-1.34907335429942	0.999170736497639	0.0196205918907285	0.392680510738236
AGMO	ENSGALG00000010792	2.4698557593904	-4.10542632503837	0.0196248443231934	0.392680510738236
FOS	ENSGALG00000028037	0.895560458932764	3.99095509571078	0.0197394044340784	0.394378701731463
SNORD97	ENSGALG00000025672	-0.96266746089275	2.80403929700447	0.0197558187622085	0.394378701731463
ENSGALG00000002518	ENSGALG00000002518	-1.79003284596994	2.11497652261782	0.0198140228690363	0.395079607509876
PPAPDC3	ENSGALG00000018700	1.34800272732664	-1.46082172009113	0.0199737422566934	0.397800678146113
ENSGALG00000005204	ENSGALG00000005204	1.34861278355017	-1.88064006105396	0.0200068497068943	0.397996726494823
TXN	ENSGALG00000015704	0.4448203282809	7.26692455980904	0.0200677120477588	0.398554252879804
CSTB	ENSGALG00000014410	0.587860794759612	3.74972681939776	0.0200814686685989	0.398554252879804
KLF5	ENSGALG00000016927	-1.02200763855124	3.2847466759229	0.0201884218670164	0.39969431384227
SYNPO	ENSGALG00000027330	1.2874779901469	3.01177064514104	0.0201958332992955	0.39969431384227
LIMA1	ENSGALG00000006169	0.84952791831529	4.12279922581846	0.0202090005537505	0.39969431384227
GSTA	ENSGALG00000016328	0.645259531286252	3.86922718471053	0.0202382613644464	0.399810826123497
HK3	ENSGALG00000027287	-0.843104650380619	3.57433053445519	0.0203135298948622	0.400384392818265
ENSGALG00000002208	ENSGALG00000002208	3.34434756405639	-4.49022889980567	0.0203141017632835	0.400384392818265
FAM47E-STBD1	ENSGALG00000027872	0.833112680793215	2.0429474786097	0.0204007592937507	0.401344214965319
ENSGALG00000018386	ENSGALG00000018386	-0.756517616445894	14.9439145798181	0.020418460536699	0.401344214965319
ENSGALG00000009387	ENSGALG00000009387	-0.8170163115771	5.33420913692623	0.0204681063482969	0.401344214965319
SLC9A3R1	ENSGALG00000007650	0.479147562791999	5.75232785628415	0.0204778899123237	0.401344214965319
HECTD4	ENSGALG00000014531	-0.437208910195924	7.80629432169187	0.0204824783598417	0.401344214965319
ENSGALG00000028377	ENSGALG00000028377	-1.83433579197189	2.45262834029823	0.0205035564577793	0.401344214965319
LRRIQ4	ENSGALG00000009397	-1.9224875906663	-0.788279906767514	0.0205840576338127	0.401423602691514
ENSGALG00000001346	ENSGALG00000001346	-1.40089864281147	0.809827107412581	0.0206005295399677	0.401423602691514
KIAA0319	ENSGALG00000012660	0.998273792831755	3.36419762457003	0.0206216763341527	0.401423602691514
CELSR2	ENSGALG00000028616	-0.593570597124824	7.98080083472932	0.0206221356861057	0.401423602691514
PRRX2	ENSGALG00000028236	1.4158939824531	5.45766423321131	0.0206752883785269	0.401423602691514
SEZ6L	ENSGALG00000005577	-0.768103507730532	6.60190238253378	0.0206809105063174	0.401423602691514
TMSB10	ENSGALG00000018624	-1.28048660273385	0.283710241270039	0.0206856204300912	0.401423602691514
PRKX	ENSGALG00000016629	0.593977587155927	4.91739547886877	0.0207064180943492	0.401423602691514
PLCD4	ENSGALG00000026687	-1.05687748168282	5.77246526779807	0.020718788939479	0.401423602691514
LRRN2	ENSGALG00000000639	-0.844914790603859	7.20288345352136	0.0207531399918467	0.401547450703911
KLHL5	ENSGALG00000018686	-0.579221734860683	4.84852377847806	0.0207861810580208	0.401547450703911
GJD4	ENSGALG00000007065	-2.52798312088426	-1.82560249293199	0.0208342714707469	0.401547450703911
SMAD3	ENSGALG00000007870	-0.67738390248953	5.91317712542537	0.0208421149969418	0.401547450703911
BSPRY	ENSGALG00000008861	0.939864527870818	1.47880787374076	0.0208425377732682	0.401547450703911
ENSGALG00000004725	ENSGALG00000004725	0.460282912834017	6.71151093560543	0.0209153268470056	0.401883542050289
HCLS1	ENSGALG00000009778	-1.08873334365594	4.3226555247034	0.0209228982559716	0.401883542050289
SAMSN1	ENSGALG00000015679	-6.34014579405473	-2.42400502443107	0.0209355289852984	0.401883542050289
LGI2	ENSGALG00000028945	0.746579451431381	5.19296293969246	0.0209645304140061	0.401883542050289
PACSIN2	ENSGALG00000014159	0.660564928513398	4.23609484743386	0.0209774376344931	0.401883542050289
TPM1	ENSGALG00000003521	0.941658380089156	5.59159539764833	0.02106675189373	0.403143167111782
CA2	ENSGALG00000015862	0.880951560152697	1.96065640652929	0.0211115691605864	0.403549413630516
PTPRF	ENSGALG00000010053	-0.609143483865786	8.82402640027694	0.0212076804116243	0.404934147859451
RASGEF1A	ENSGALG00000002525	-1.12952472413809	3.21942391943682	0.0213220867521411	0.406267043675458
NR2E3	ENSGALG00000002093	-1.61950903016721	0.46485387348121	0.0213249827694974	0.406267043675458
FRMPD4	ENSGALG00000016594	-0.563849410489734	6.94021098929697	0.0213664097964471	0.406487182112668
ENSGALG00000026125	ENSGALG00000026125	1.26586012479346	-1.68766217622826	0.0213840579788053	0.406487182112668
FGF18	ENSGALG00000002203	1.11867082022868	3.20728333172136	0.0214634244980219	0.40754302587365
CBLN1	ENSGALG00000003894	1.09185847832798	0.922135722936858	0.0215126109697913	0.407653111004088
MAMLD1	ENSGALG00000009098	-0.525557711719001	5.81707376835125	0.0215168786086446	0.407653111004088
FABP7	ENSGALG00000014866	-0.98534507836915	5.96920663079852	0.0216080526028389	0.40863182373489
NRSN2	ENSGALG00000027477	-2.25862391618487	-0.994925549625538	0.0216163081879866	0.40863182373489
EBF2	ENSGALG00000000242	-0.668322218168298	6.98356309096904	0.0218002602895839	0.411654363172407
ENSGALG00000026460	ENSGALG00000026460	-0.63124698069443	7.00171458430232	0.0219005436211672	0.413092062040715
TSPO	ENSGALG00000014166	0.779532712604465	1.95723958782277	0.0220359581380713	0.414684053200013
LYN	ENSGALG00000018967	1.16725198204094	1.23844819237979	0.0220645227074461	0.414684053200013
DGKZ	ENSGALG00000008380	0.695321100385469	7.05056509205755	0.0220680888782214	0.414684053200013
CRYBA4	ENSGALG00000005634	-1.3708915621325	0.934975933091899	0.0220819015937112	0.414684053200013
ENSGALG00000024400	ENSGALG00000024400	-0.809693883503358	3.07059401410832	0.0221411599752562	0.415340970237591
AGRN	ENSGALG00000002041	-0.431813780597058	10.0134028593407	0.022165535670317	0.415342808595601
ENSGALG00000021636	ENSGALG00000021636	0.630134439381112	3.82865645390755	0.0222643035610836	0.416320022540037
BBOX1	ENSGALG00000013297	1.05532092960019	2.34581072072614	0.0222663561271998	0.416320022540037
VAMP1	ENSGALG00000022955	-0.980515186934553	1.03335380937295	0.0223206256828547	0.4168791093693
CCDC102A	ENSGALG00000013563	0.949326782958179	3.46705715624538	0.022458569691417	0.418998048288726
GIPC2	ENSGALG00000008902	1.44144845522402	0.534926541547581	0.0225017327239008	0.419121547531087
THBS1	ENSGALG00000009626	1.06532718359404	2.2861420240993	0.0225164708361499	0.419121547531087
SPEF2	ENSGALG00000023552	1.1223397777563	-1.37845162750167	0.022557290434206	0.419121547531087
FIBIN	ENSGALG00000023904	1.59610213960031	2.83498873215237	0.022563183614457	0.419121547531087
ENSGALG00000024292	ENSGALG00000024292	-2.2413148893865	1.01524895847552	0.0226705570042083	0.420482709375073
PICK1	ENSGALG00000019313	-0.537119217720782	5.68116968396723	0.0226856172991111	0.420482709375073
OAF	ENSGALG00000006715	-0.82568674916786	5.92382005460933	0.0227529445630617	0.421274216000931
CYR61	ENSGALG00000008661	1.31108488526993	2.97236291099513	0.0228169837189929	0.422003197258951
TOM1L1	ENSGALG00000003011	1.51891177228544	2.36285054399828	0.0228748081849354	0.422615786639174
Dab1	ENSGALG00000010857	-0.810429020817773	5.78804423734881	0.0229614650833566	0.423759163587987
DTX4	ENSGALG00000010835	-0.540390556149938	6.26686739235304	0.023074655971418	0.425222657139016
SH2B2	ENSGALG00000001828	0.681590466772874	4.34471295988206	0.0230911214631976	0.425222657139016
INPP5D	ENSGALG00000001589	1.64359151356983	-0.734406785478221	0.0231623312441077	0.425222657139016
EOMES	ENSGALG00000027247	5.35638388826321	-5.4516708340271	0.0231650407092333	0.425222657139016
SCEL	ENSGALG00000027514	5.35638388826321	-5.4516708340271	0.0231650407092333	0.425222657139016
TNN	ENSGALG00000004538	-1.50314376689653	-0.376416892700862	0.0232084918682981	0.425340895794264
DSG2	ENSGALG00000015142	1.4182252320084	1.57732489819103	0.0232212062585833	0.425340895794264
ENSGALG00000004751	ENSGALG00000004751	-2.09777381571841	2.49796550237419	0.0232521684227663	0.425452510563301
TMEM116	ENSGALG00000004760	0.740369202050864	0.234429013681102	0.0232954876284542	0.425707176125385
ENSGALG00000024401	ENSGALG00000024401	-0.935822826699076	2.6028293600664	0.0233158536374495	0.425707176125385
NTNG1	ENSGALG00000001896	1.14398863387329	4.87560537869955	0.0233755431796431	0.426341996500356
ALDH6	ENSGALG00000007129	1.2765674424151	-1.35686574473725	0.0234067152849386	0.426448441416016
SYCP3	ENSGALG00000012766	0.941107413228761	-1.02524687501344	0.0234834940127546	0.426448441416016
TMEM178B	ENSGALG00000028444	-0.454808637595836	4.86571985704739	0.0234835335137504	0.426448441416016
KIAA1324	ENSGALG00000026986	0.656239868819651	6.55972096526938	0.0235276138935173	0.426448441416016
ENSGALG00000028258	ENSGALG00000028258	-1.19965919954205	3.19378192394292	0.0235424511007357	0.426448441416016
RAG2	ENSGALG00000007940	1.63793977073761	-3.15920010973989	0.0235469253346118	0.426448441416016
GAS7	ENSGALG00000000368	0.976897667213567	3.27056809710709	0.0235558672631597	0.426448441416016
OLFM4	ENSGALG00000016943	1.07209441270447	-1.55344625193241	0.0236671102685133	0.427708522954257
HECW2	ENSGALG00000007944	-0.582739172946184	6.54353335532835	0.0236754717814871	0.427708522954257
GDI2	ENSGALG00000008169	0.459213870771012	9.59939025963922	0.0237227472077123	0.428110505516394
PRSS56	ENSGALG00000004463	-2.62468913026356	-0.860425105882386	0.0237557687698783	0.428254680837806
CUTA	ENSGALG00000001620	1.43944969919668	-1.38967242692376	0.0238256141400019	0.428825756852593
SCN5A	ENSGALG00000006112	1.07046868888662	6.5722049432816	0.0238516783525036	0.428825756852593
NFIC	ENSGALG00000028903	0.767079703526917	3.9564564959693	0.0238630448783263	0.428825756852593
ENSGALG00000011172	ENSGALG00000011172	-0.560070928196587	8.96270996235132	0.0238954303301871	0.428825756852593
DRD3	ENSGALG00000015117	-1.24294106464322	2.67861607079899	0.0239127760134074	0.428825756852593
PODXL	ENSGALG00000006409	0.484768742620603	5.49352942562214	0.0240528022511466	0.430885173730487
MDGA1	ENSGALG00000010145	0.763800775627339	6.94633066343719	0.0241791658058137	0.432695783060524
RHOJ	ENSGALG00000011855	1.59701876961533	-1.28797027205621	0.0242771357840968	0.433995025072442
PRDM12	ENSGALG00000003895	-2.72458823202114	7.01129259605197	0.0243413202742008	0.434688212161824
SNED1	ENSGALG00000006039	0.502381653990253	6.79268698105198	0.0244294110725274	0.435362369721234
SPP1	ENSGALG00000010926	2.17083560096792	-2.81743242502822	0.0244299669705626	0.435362369721234
ENSGALG00000003603	ENSGALG00000003603	5.35638388826321	-5.54997028899032	0.0245453561834359	0.436879568871346
RFTN1	ENSGALG00000011241	0.76350771677195	1.22161079061726	0.0245661763651061	0.436879568871346
ENSGALG00000010242	ENSGALG00000010242	-0.842444318893665	3.26487290842058	0.0247049523552661	0.438103588058043
WNT7A	ENSGALG00000005123	3.86368264869887	-4.85054657215302	0.0247351022198855	0.438103588058043
ENSGALG00000006018	ENSGALG00000006018	2.36782553959079	-5.03693555626987	0.0247351022198855	0.438103588058043
ARHGAP21	ENSGALG00000007721	-0.405469540088415	7.46012221969462	0.0247375617848555	0.438103588058043
PVRL1	ENSGALG00000006742	-0.490074864488683	7.49990972488011	0.0247630447540407	0.438103588058043
ZNF217	ENSGALG00000007799	-0.624101003476322	5.66874070018164	0.0250614300284535	0.442924529883039
IGSF11	ENSGALG00000015084	-0.879081019767839	2.41674578926452	0.0251177969979675	0.443191784019724
COL4A4	ENSGALG00000004946	1.96585507426293	-2.76735901489901	0.0251283627834424	0.443191784019724
GLP2R	ENSGALG00000027187	1.08653364294457	-0.887117200011489	0.0252268074262331	0.444469847011324
ANGPTL4	ENSGALG00000000619	-0.735587527657883	6.59471137090954	0.0252818039857573	0.444980558218452
KLHL33	ENSGALG00000027742	0.668104847868766	0.760225127991179	0.0253542881116945	0.445797698884757
ATP6V1G1	ENSGALG00000007190	0.364032557304926	6.88919665829363	0.02544957142713	0.44684202144224
BACE2	ENSGALG00000016139	0.813435999328703	2.18805592585921	0.0254659206748997	0.44684202144224
HAPLN3	ENSGALG00000021135	1.19561444722944	0.513640422734152	0.0256193808308403	0.448610621839455
RIPK4	ENSGALG00000016145	1.46226015714862	-1.56160876021052	0.0256338960581149	0.448610621839455
COL5A2	ENSGALG00000002509	0.965254177913221	6.5031041410307	0.025758987280393	0.448610621839455
ENSGALG00000004630	ENSGALG00000004630	0.855854714303004	1.4388051793939	0.0258084485709529	0.448610621839455
C16orf89	ENSGALG00000002075	1.75596400782026	-3.50694752777686	0.0258670098003859	0.448610621839455
CMC1	ENSGALG00000025811	0.506337270893823	3.71192834690094	0.0258693530161754	0.448610621839455
ABCC3	ENSGALG00000007522	-0.728161365566354	4.91024757778207	0.0259069204960767	0.448610621839455
SLITRK3	ENSGALG00000017374	0.663212995073493	4.6573126567484	0.0259175608750022	0.448610621839455
CD86	ENSGALG00000014362	4.95303761810913	-5.77827528414677	0.0259201357112652	0.448610621839455
ENSGALG00000016969	ENSGALG00000016969	4.95303761810913	-5.77827528414677	0.0259201357112652	0.448610621839455
uc_338	ENSGALG00000027718	4.95303761810913	-5.77827528414677	0.0259201357112652	0.448610621839455
ENG	ENSGALG00000005060	0.795156377648414	2.26375211406086	0.0259551183326105	0.448610621839455
TMEM106C	ENSGALG00000013588	-0.751655322331127	3.79216808019452	0.0259588496891684	0.448610621839455
RCSD1	ENSGALG00000015440	-1.48494525108171	2.85320407241307	0.0260098746115378	0.448610621839455
PDK4	ENSGALG00000009700	-0.903335671539867	3.28119363838249	0.0260539943838637	0.448610621839455
WDR27	ENSGALG00000011195	-1.94375630722214	-1.08665206132725	0.0260645593706378	0.448610621839455
TSPAN2	ENSGALG00000002554	1.17373186598772	-0.920669743411816	0.0260791940682139	0.448610621839455
APOA1	ENSGALG00000007114	-1.56429187401151	2.04124223725277	0.0260806732428312	0.448610621839455
RIBC2	ENSGALG00000014232	3.54881503973615	-5.08660883409335	0.0261019201675538	0.448610621839455
RNLS	ENSGALG00000003612	0.849915149521152	0.760946846417305	0.0261085228464032	0.448610621839455
GPRC5B	ENSGALG00000002028	-1.18394240892086	2.00223241791615	0.0261173824732346	0.448610621839455
ADGRA2	ENSGALG00000003118	0.957004341524284	3.89514955192603	0.0262074558028371	0.448867574067068
ELMOD1	ENSGALG00000017169	1.02825179703461	1.19543223473618	0.0262078535187129	0.448867574067068
LHX1	ENSGALG00000005409	-1.98828794872421	2.6289033233927	0.0262310391135849	0.448867574067068
MARCKSL1	ENSGALG00000021616	-0.749051021670505	10.0299967428305	0.0262464000158816	0.448867574067068
UBE2E1	ENSGALG00000011286	0.368978822226883	6.9009510440383	0.0262635282698817	0.448867574067068
DACH1	ENSGALG00000016933	0.627202069105516	6.88233185533755	0.0263213170649032	0.449345754561436
ENSGALG00000026925	ENSGALG00000026925	1.75689429628165	-1.96533121963624	0.0263654962787942	0.449345754561436
PACS2	ENSGALG00000002894	-0.488470331510251	6.16796834757041	0.0263703026408511	0.449345754561436
MRPS6	ENSGALG00000027579	0.534160549809194	4.26461183930744	0.0264269926066177	0.44948558308608
ENSGALG00000013110	ENSGALG00000013110	-1.65355930619863	-0.407763182031963	0.026432962055772	0.44948558308608
DOCK8	ENSGALG00000010156	1.13818539336964	-0.255787221866676	0.0264573288618005	0.44948558308608
MID1	ENSGALG00000016603	-0.855267907542671	3.62581169529336	0.026519250033918	0.449526699842667
IL10	ENSGALG00000000892	4.39117712971228	-6.32727811188331	0.0265648523229446	0.449526699842667
ENSGALG00000023791	ENSGALG00000023791	4.39117712971228	-6.32727811188331	0.0265648523229446	0.449526699842667
ENSGALG00000026655	ENSGALG00000026655	4.39117712971228	-6.32727811188331	0.0265648523229446	0.449526699842667
WIPF1	ENSGALG00000009321	0.841863324504981	3.52016198709063	0.0266866341418457	0.451141241994759
VAX1	ENSGALG00000009261	-6.1999677587609	-2.55318621296518	0.0267744373604204	0.452178750604218
TMEM156	ENSGALG00000024490	-6.34014579405479	-2.21406526196878	0.0268079559504744	0.452298333728516
FGF12	ENSGALG00000007219	-0.893588068114186	7.09582613685244	0.0268979939856175	0.453038638453395
TRIM7.2	ENSGALG00000011997	0.407216564308418	7.22307527379139	0.026919499099746	0.453038638453395
DIEXF	ENSGALG00000009887	0.484659757623238	5.01863257340382	0.0269416555829581	0.453038638453395
ILVBL	ENSGALG00000027150	-0.873742583351795	5.64999531682247	0.026957758589289	0.453038638453395
HEG1	ENSGALG00000011813	-0.751038296777612	6.08939780452952	0.0270440212559178	0.454042311723496
ENSGALG00000026756	ENSGALG00000026756	0.616778459118627	1.82140673927177	0.0270897489734588	0.454142194934997
CEP162	ENSGALG00000015836	-0.590494634556168	4.88303497862495	0.0271030617856343	0.454142194934997
TMEM240	ENSGALG00000021666	1.29463680752071	0.909551355596105	0.0271693555886488	0.454807568894916
PRSS57	ENSGALG00000001842	-0.854336932213872	1.66620719195991	0.0272150191322784	0.455126634716539
ADTRP	ENSGALG00000026606	-1.29781869780333	-0.768472620939459	0.0273588649057374	0.456851185940991
ENSGALG00000006584	ENSGALG00000006584	0.959217705212166	2.86160003694838	0.0273715493096513	0.456851185940991
LAMB1	ENSGALG00000007905	0.881379847576331	6.6636375449643	0.0274968092521605	0.458092984577627
SCN11A	ENSGALG00000027702	3.08603941870759	-4.53331526509843	0.027499502873581	0.458092984577627
GALNT5	ENSGALG00000012544	1.10769393269261	1.00722907549529	0.0275540689789872	0.458555459233963
POU6F2	ENSGALG00000012303	-2.71420759551939	1.42912675486855	0.0275866949853683	0.458578871208452
SOCS2	ENSGALG00000011295	1.48561874208367	2.77645331008641	0.0276090856526015	0.458578871208452
FKBP10	ENSGALG00000025764	0.586591991295456	5.02559777785676	0.0276813919248572	0.459333902085798
DNAJB13	ENSGALG00000017317	-1.32699662266664	0.208844117483416	0.0277317159059421	0.459723057867109
FOLH1	ENSGALG00000017234	1.33097149429767	-0.622109726923343	0.0277759035776812	0.45982089033964
GJA9	ENSGALG00000028175	0.949675829472717	1.24659136111281	0.0277913724930552	0.45982089033964
CXCL12	ENSGALG00000028136	0.937159288030224	5.11316518971827	0.0278504798542876	0.46035363221947
ENSGALG00000021244	ENSGALG00000021244	1.69512641628849	-2.31416816043919	0.0279615436568637	0.461743329036317
IL13RA1	ENSGALG00000006032	1.29662155976051	-0.0205809351733734	0.0280449651416422	0.462674314024314
TMEM132E	ENSGALG00000002312	-0.715768207923022	10.7108237335762	0.0281367702288564	0.463741681190054
IDO2	ENSGALG00000024085	1.20373875119631	-1.677135480344	0.0281989342691082	0.464318929235711
TGFB2	ENSGALG00000009612	1.05036538935543	6.09572352402992	0.028254015176544	0.464778549654148
ENSGALG00000005007	ENSGALG00000005007	-3.70686115141013	-1.64550275491225	0.0282827074216083	0.464803610536863
COL9A2	ENSGALG00000027526	-0.963359281468769	4.7112729163872	0.0283157623876247	0.464814912152445
TLL2	ENSGALG00000005519	1.13689553437267	0.972859667446379	0.0283610651785983	0.464814912152445
CDC42EP1	ENSGALG00000026968	0.844378245339902	2.25047809781668	0.0284076417025968	0.464814912152445
MDK	ENSGALG00000008367	-0.64937097095005	10.6393063718313	0.0284113341523613	0.464814912152445
ENSGALG00000026897	ENSGALG00000026897	-2.97714576363495	0.306571833899072	0.0284192423492785	0.464814912152445
IRX4	ENSGALG00000022896	1.50420920719576	-1.14832940341904	0.0284679923603158	0.465167538968752
IRX2	ENSGALG00000003588	-1.52625493238743	0.928599769671318	0.0287907357043868	0.469274405970468
FSTL5	ENSGALG00000009489	-1.57964592582016	4.23360286880095	0.028799404515767	0.469274405970468
ENSGALG00000023393	ENSGALG00000023393	-1.70012037263528	2.24552702720685	0.0288016206610353	0.469274405970468
KCNK17	ENSGALG00000010068	3.54881503973615	-5.04219836481828	0.0288984282562599	0.470403720844999
GALK1	ENSGALG00000002311	-1.7884779081256	-1.22633716346214	0.0289669460531549	0.471070829921458
PHF21B	ENSGALG00000014218	-0.868701238321393	4.30025885835219	0.0290349315719992	0.47162957346868
LEPREL1	ENSGALG00000007303	1.17424042939369	3.02440653563248	0.0290655614427939	0.47162957346868
ENSGALG00000027624	ENSGALG00000027624	-3.57537702714879	-1.73324023000357	0.0290840074824326	0.47162957346868
FABP3	ENSGALG00000000620	0.717990100237459	4.71517632953702	0.0291688644874055	0.472557702320581
IRF1	ENSGALG00000006785	1.7837918624859	-3.35577137276652	0.0292324139464631	0.473139203212952
AFAP1L1	ENSGALG00000002704	0.703365861629621	4.67873561690956	0.0293785047539704	0.474719717894798
EGR1	ENSGALG00000007669	0.808081128576259	4.783186018649	0.0293903080658839	0.474719717894798
chunk-1	ENSGALG00000013008	-1.66304874658202	1.9349060016202	0.0294133096193878	0.474719717894798
ENSGALG00000027081	ENSGALG00000027081	0.877976771298789	-0.992198192048465	0.0295079247811831	0.475797904954269
RXRA	ENSGALG00000002626	-0.549299801776286	5.68708644103701	0.029576918242296	0.476088519803144
FHL5	ENSGALG00000015573	1.68758758570418	1.59353761119668	0.029581604895414	0.476088519803144
ENSGALG00000008936	ENSGALG00000008936	1.53883297724167	-0.316523786765521	0.0297035681969284	0.477216371533341
7SK	ENSGALG00000017926	-0.676859948612788	8.56627770246753	0.0297074722751349	0.477216371533341
FAS	ENSGALG00000006351	1.72862583927183	-0.00863477801975403	0.0298098569781126	0.478406189346942
ENSGALG00000023265	ENSGALG00000023265	1.67097072523965	-3.71321197309991	0.0298374680870463	0.478406189346942
IGF2	ENSGALG00000006555	1.09030862694243	2.85361228537394	0.0299550991882699	0.478411887412213
cldn5	ENSGALG00000001621	1.71336040627478	-2.41741053445967	0.0299627113526561	0.478411887412213
phox2b	ENSGALG00000014250	1.75969353481185	5.6681179874293	0.0299887075582047	0.478411887412213
RBPMS2	ENSGALG00000002355	-0.838469825015002	3.48572579147359	0.0300158904546224	0.478411887412213
CBX2	ENSGALG00000023338	-0.484187227022116	7.27567266659461	0.0300250746815382	0.478411887412213
SOCS3	ENSGALG00000027786	-1.66692805416296	-0.958844614966526	0.0300381792332539	0.478411887412213
ANXA5	ENSGALG00000011885	0.660499496757431	4.07094211287141	0.0300764123264994	0.478411887412213
CSRP3	ENSGALG00000004044	-1.32911423288382	-0.640400041261726	0.030082635383865	0.478411887412213
NPHP4	ENSGALG00000000966	-0.676382943408049	5.78244603880474	0.0301329359071548	0.478411887412213
Drg11	ENSGALG00000026017	-1.76449903758377	7.23385319762624	0.0301685587591835	0.478411887412213
TGFBR2	ENSGALG00000011442	1.29843730363737	2.20742381868074	0.0301846944694636	0.478411887412213
COTL1	ENSGALG00000017644	-1.24895315987526	7.197264560679	0.0302157389277788	0.478411887412213
NIN	ENSGALG00000012361	-0.738350826724871	8.35158848142284	0.030221319297	0.478411887412213
PAWR	ENSGALG00000010320	0.966662904900122	0.632680381032581	0.0302390082622159	0.478411887412213
PRR16	ENSGALG00000002183	1.24271055194237	-0.699502116168448	0.0302572867769473	0.478411887412213
PRIMA1	ENSGALG00000020392	-0.789835985826245	0.230807918159643	0.0304519926600531	0.481045882205161
SNAI2	ENSGALG00000015241	0.565115273996072	3.98623412528373	0.0305441890612519	0.481441103948238
PROX2	ENSGALG00000023113	1.90751779386973	7.02706781901808	0.0305552141261549	0.481441103948238
ACTG2	ENSGALG00000006343	1.11961123575843	1.75212634399283	0.0305751055023346	0.481441103948238
ENSGALG00000023930	ENSGALG00000023930	-5.93103191659811	-2.6648954591443	0.0305895768056894	0.481441103948238
ENSGALG00000026811	ENSGALG00000026811	-0.565669641608392	5.92208452311027	0.030709293639854	0.482452086332052
chAnk2	ENSGALG00000012044	-0.329031936251272	8.93612137855698	0.0307102128837739	0.482452086332052
ENSGALG00000028239	ENSGALG00000028239	-6.04468907029871	-2.71984641672746	0.0307675164437209	0.482908872769888
ENSGALG00000026090	ENSGALG00000026090	-1.28755777300921	1.43644909743641	0.0308867466299899	0.483951198929297
LRP1	ENSGALG00000027308	-0.691946447251455	7.5361945587513	0.0308905020593168	0.483951198929297
CCDC42B	ENSGALG00000028830	-0.930045030978477	2.53811251943522	0.0312120453835282	0.488541328839341
NALCN	ENSGALG00000016868	-0.75854915354072	3.82317098526233	0.0312994083047649	0.488974751361545
B3GAT2	ENSGALG00000015952	-0.866400948516228	4.38911455109472	0.0313325232693961	0.488974751361545
Fe	ENSGALG00000025796	0.454857904916861	4.72154460018447	0.0313369034138501	0.488974751361545
KANK4	ENSGALG00000010953	0.723822511065757	4.18623362704365	0.0313540625580789	0.488974751361545
ENSGALG00000018733	ENSGALG00000018733	-1.93801730283886	-0.74868665248478	0.0313877104015289	0.489053688114169
CABLES1	ENSGALG00000014998	-0.731379851977248	4.58092405246303	0.031422310435795	0.489098083102737
ESRRG	ENSGALG00000009645	-1.57168273173355	6.38975001620869	0.031458243184866	0.489098083102737
HDAC9	ENSGALG00000010854	0.810372288370611	1.96709402176958	0.0314989360864892	0.489098083102737
ZMAT4	ENSGALG00000003470	1.27561019057269	3.02096116889373	0.0315162088072139	0.489098083102737
ENSGALG00000007022	ENSGALG00000007022	-0.988210419004027	-0.0155211760489692	0.0315335039550105	0.489098083102737
KCTD12	ENSGALG00000009628	-1.35977887516541	2.26705969851324	0.0316009797529121	0.489700689866685
PARD3	ENSGALG00000007125	-0.443206125652407	5.69369383268485	0.03163587554972	0.489797790863901
VAV2	ENSGALG00000002699	-0.518662007288868	8.1183398728004	0.0318104716456567	0.491710892071212
ENSGALG00000001552	ENSGALG00000001552	-6.15004238996897	-2.62166974547241	0.0318169252702146	0.491710892071212
RNaseP_nuc	ENSGALG00000025650	-0.599421546091084	4.80475185144445	0.0319280243225776	0.49216714074078
ZBBX	ENSGALG00000028207	0.957445195563111	-0.562271246299734	0.0319399072483147	0.49216714074078
SNRK	ENSGALG00000011517	-0.925106300363072	6.7565485654695	0.0319743026787606	0.49216714074078
ENSGALG00000003412	ENSGALG00000003412	-0.556367837021123	9.66301259524344	0.0320357589431558	0.49216714074078
CCDC113	ENSGALG00000000886	-0.915366046457497	1.57578798610841	0.0320360904962194	0.49216714074078
DFFB	ENSGALG00000000976	-0.812913747939115	2.00714264846919	0.0321141813018046	0.49216714074078
DDT	ENSGALG00000006350	0.537456422113056	5.35259333071322	0.0321204883725171	0.49216714074078
PPFIA2	ENSGALG00000010958	-0.477571309471124	4.37864499712213	0.0321373717413299	0.49216714074078
KIRREL	ENSGALG00000006259	0.905526076038555	6.61132387454402	0.0321626422318536	0.49216714074078
EEPD1	ENSGALG00000012116	-0.786403555126993	3.43689774925969	0.0321710540590234	0.49216714074078
PTPRU	ENSGALG00000001443	0.812034583209137	7.75439777366508	0.0322128853832691	0.49216714074078
TRAK1	ENSGALG00000011938	-0.440783414681012	5.87406794649294	0.0322371635199203	0.49216714074078
PAPPA2	ENSGALG00000004487	-0.477100848107444	8.31003235536658	0.0322430464914525	0.49216714074078
S100A4	ENSGALG00000026613	1.94606480840602	-3.37252066560238	0.0322665867246685	0.49216714074078
SGPL1	ENSGALG00000004553	-0.379926438376207	8.18508016910474	0.0322892149820127	0.49216714074078
CORIN	ENSGALG00000014144	-0.866524573522595	3.29009744148154	0.0323067394816399	0.49216714074078
TMEM9	ENSGALG00000000226	0.596265823761545	3.46351551598467	0.0323978741522467	0.49311639768384
PLEKHH2	ENSGALG00000009947	0.780715356643901	2.84768353095664	0.032507838220222	0.49435030779694
NAB1	ENSGALG00000002248	0.819666250242045	4.88394840919794	0.0325561571723972	0.494645414658412
ENSGALG00000001206	ENSGALG00000001206	-1.27878316771469	0.000545531481266137	0.0326780818353885	0.496057341650245
SEPT8	ENSGALG00000006903	0.590837774068935	4.14753512790285	0.0327884516936279	0.497291517353356
ENSGALG00000015523	ENSGALG00000015523	-1.04277074911216	2.9537952732478	0.0328510942621038	0.497766524081913
Tbx22	ENSGALG00000004093	-1.94375630722214	-0.907720206201632	0.0328779619015994	0.497766524081913
SPNS2	ENSGALG00000001387	-1.53650068594323	0.568017071014908	0.0329155537044674	0.497895042242289
ENSGALG00000018384	ENSGALG00000018384	-0.759245480304924	15.9410634098831	0.033123185723816	0.500593163748273
U2	ENSGALG00000028107	-0.870012961270265	0.269506047393687	0.0332233284322363	0.501483902400074
CNTF	ENSGALG00000026207	-0.991695946075632	3.23206800398925	0.03324074966809	0.501483902400074
ENSGALG00000023801	ENSGALG00000023801	-6.50809083763365	-2.24133006338094	0.0332906979702396	0.501794943502079
FBXL13	ENSGALG00000008295	-1.99562667689571	-1.71585948266523	0.0333293302241544	0.501935018903902
HSPB3	ENSGALG00000014912	1.49545446331886	-2.31664897436415	0.0335110322968913	0.503290726267566
ENSGALG00000024397	ENSGALG00000024397	-2.37067083093235	-1.78801304993896	0.0335160226963355	0.503290726267566
RBP1	ENSGALG00000027820	-1.63012060989915	0.110524874211358	0.033524381261975	0.503290726267566
DBX1	ENSGALG00000003965	-1.66850367261686	0.360864156051633	0.033537025248131	0.503290726267566
ENSGALG00000028895	ENSGALG00000028895	0.794501953373253	2.99886431434435	0.0335877734069323	0.503610541144433
KIT	ENSGALG00000013925	1.0473801975467	1.21530843727325	0.033647265039395	0.504060779591918
CYP1B1	ENSGALG00000025822	1.17291284575245	2.08007689429243	0.033882434467252	0.507139710293742
GRK6	ENSGALG00000014054	0.656201630335076	4.14438757736241	0.0339399021838514	0.507271254815795
ENSGALG00000021225	ENSGALG00000021225	0.570574811974692	2.60100131258894	0.0340265635888668	0.507271254815795
SERPINE2	ENSGALG00000005135	0.593031553157038	4.27866535972965	0.0340369982859859	0.507271254815795
ENSGALG00000004798	ENSGALG00000004798	-0.43783268439171	8.97854052822835	0.0340413271043706	0.507271254815795
ENSGALG00000028848	ENSGALG00000028848	-1.29449322855853	-0.114619841522079	0.0340604397463949	0.507271254815795
ENSGALG00000013600	ENSGALG00000013600	-2.10053608993699	-0.972126744701393	0.034093181919296	0.507271254815795
ENSGALG00000021696	ENSGALG00000021696	-1.23472120035548	-0.0575302778915585	0.0340987808649851	0.507271254815795
ATF3	ENSGALG00000025887	0.905130086531217	1.30480489217851	0.0342433005116708	0.508683266537709
SLCO3A1	ENSGALG00000006871	-1.03293603264463	6.52332776791167	0.0342531636106758	0.508683266537709
KY	ENSGALG00000006624	0.863531535977429	0.127852092782702	0.0343348293419437	0.509149427164356
CDH10	ENSGALG00000012927	-1.26375361673572	1.05792770119153	0.0343440752249045	0.509149427164356
KCTD4	ENSGALG00000016975	-2.37067083093235	-1.96409472243214	0.0344099693642182	0.509455512438152
SYNDIG1	ENSGALG00000028234	0.656105007537191	2.74782069971676	0.0344424021531392	0.509455512438152
HAUS1	ENSGALG00000001761	0.563084893610586	3.70197320747988	0.0344540582120027	0.509455512438152
TIPARP	ENSGALG00000010256	-0.581352139228596	4.32251375448099	0.0345831570719559	0.510922842130416
ENSGALG00000008629	ENSGALG00000008629	1.50837987956972	-2.59856694231241	0.0346340536094439	0.511233295211705
CA10	ENSGALG00000002993	-0.716000365972463	4.25845866778085	0.0346958190365904	0.511703510412058
ENSGALG00000005691	ENSGALG00000005691	-1.87380771896687	-1.75269357491483	0.0348825902315879	0.513681044520295
SNTA1	ENSGALG00000026824	-1.24576879703543	7.20081543215254	0.0349526656548036	0.513681044520295
PCF11	ENSGALG00000017249	-0.510328167390474	7.52201888553227	0.0349791122435196	0.513681044520295
CAPN6	ENSGALG00000008006	-1.47953977974058	0.993554360395153	0.0349915990259335	0.513681044520295
ENSGALG00000028371	ENSGALG00000028371	-1.63429160372253	2.50359051934389	0.0350095992459333	0.513681044520295
SEC16B	ENSGALG00000004424	-1.04510461575012	1.18445629400271	0.0350100594991036	0.513681044520295
Dach2	ENSGALG00000006886	-0.648494137278903	4.71124505544234	0.0350691528054614	0.513901017990876
DBX2	ENSGALG00000009604	0.831087917108161	1.41682095586844	0.0350851291216591	0.513901017990876
KCNG3	ENSGALG00000009919	1.56986514425356	-1.88728687988529	0.0352156806983346	0.515371997764849
AIFM3	ENSGALG00000007720	-0.862892763624148	3.00637517267402	0.0352563140917782	0.515525659386446
SRGN	ENSGALG00000004167	1.07209441270447	-1.70678542357344	0.0354409165918473	0.517356365508505
AANAT	ENSGALG00000001955	-1.49345560102334	1.18494055272149	0.03544199557961	0.517356365508505
LDB1	ENSGALG00000007641	-0.496271178084407	7.70644852692675	0.0354899861349391	0.517615245350842
MOV10L1	ENSGALG00000008570	1.53695699155213	-3.61766637380466	0.0355612276233644	0.518212506116284
SFN	ENSGALG00000028115	0.915288346840038	1.62853255697262	0.0356431055075421	0.518963616189813
EFCC1	ENSGALG00000005024	1.09514425187293	1.58077198772675	0.0356789470677034	0.519043729961113
CASS4	ENSGALG00000007744	-0.628243016765287	6.23220376429675	0.0357560465474583	0.51972340215286
KAZALD1	ENSGALG00000007837	-1.27074259775985	5.75290262543013	0.0358277266222388	0.520323214816011
EFEMP1	ENSGALG00000007908	1.32704812370089	1.59121494291406	0.0359357038103542	0.521168256679772
TESC	ENSGALG00000008206	0.630133487226414	1.38064218165337	0.0359468402432856	0.521168256679772
JMJD1C	ENSGALG00000002942	-0.385780146828598	7.44134251176113	0.0361224657240557	0.523271078414179
ARHGDIG	ENSGALG00000025911	-0.529480574209962	4.67149149223898	0.0364537369176674	0.527623122832025
CHST14	ENSGALG00000026531	0.38096690451217	6.10370711932753	0.0366789680819767	0.530434307647048
ENSGALG00000006803	ENSGALG00000006803	-1.29781869780333	-0.859998467237497	0.0367421453996595	0.530790325373884
DHFR	ENSGALG00000026757	0.532189921123046	4.2065454116616	0.0367656380388153	0.530790325373884
PEPD	ENSGALG00000004899	0.497963821694174	6.06820692427053	0.0368171857992917	0.531086352996865
DIXDC1	ENSGALG00000007929	-0.507186534420174	6.56325522107838	0.0369004626737111	0.531839187381508
ENSGALG00000001035	ENSGALG00000001035	-1.11185750236658	0.650469414746677	0.0370149367744486	0.532928232071141
HID1	ENSGALG00000007808	-0.484767329271907	4.45233490266033	0.0370383252240231	0.532928232071141
SRGAP3	ENSGALG00000008378	-0.445255584576448	8.11409292928775	0.0370768839807296	0.533034732052371
PRICKLE2	ENSGALG00000007332	0.704124139605906	4.49177194273571	0.0371481790382543	0.533611290500801
CCNG1	ENSGALG00000001718	0.408691795493258	5.62282508239906	0.0372044459882615	0.533971192925485
IGSF9	ENSGALG00000022603	-0.55652158120505	7.55148235516175	0.0372686783708273	0.534124031959994
CTTNBP2NL	ENSGALG00000026182	-0.609426597767819	7.15342725276734	0.0373932749437321	0.534124031959994
TCTE1	ENSGALG00000010165	0.723012661855175	2.1749217497781	0.0373962158834115	0.534124031959994
ENSGALG00000001951	ENSGALG00000001951	1.43860491003694	0.0984649239497178	0.0374095507515324	0.534124031959994
IQCJ-SCHIP1	ENSGALG00000009579	-0.531386504550666	7.21367778172391	0.0374282432728178	0.534124031959994
DCDC2B	ENSGALG00000003239	-0.943137657527166	1.01270376985272	0.0374534733178065	0.534124031959994
ENSGALG00000028007	ENSGALG00000028007	-1.78346482850084	-1.49585556641031	0.0374814255775874	0.534124031959994
PAN2	ENSGALG00000002779	-0.501436358694856	6.09029151227453	0.0374863675549457	0.534124031959994
HES5	ENSGALG00000001141	-1.74547497164441	2.90216858122274	0.0375169103928633	0.534124031959994
ABCA7	ENSGALG00000002453	-0.659583571714788	6.15127910838243	0.0375273022221132	0.534124031959994
MPZ	ENSGALG00000027252	-1.63963403371436	-0.895561169719467	0.0376212110871718	0.534669207205147
ERO1L	ENSGALG00000012404	0.901516494843832	2.05309910197534	0.0376281111453704	0.534669207205147
GRIN2A	ENSGALG00000007278	-1.03577341604277	2.22114573460365	0.0377087341733825	0.535208978998473
ENSGALG00000007645	ENSGALG00000007645	-0.745315758625127	4.32458545283682	0.0377286666280195	0.535208978998473
ENSGALG00000028551	ENSGALG00000028551	0.787145921809464	2.85157963884641	0.0377897971252698	0.535632020894048
PCSK5	ENSGALG00000015164	1.45982199618988	0.954068961072073	0.0379199132064432	0.536707008126367
KNG1	ENSGALG00000008678	1.95173487476026	-3.19003223777067	0.0379353591282068	0.536707008126367
PIK3C2G	ENSGALG00000013117	0.957048754860127	1.68615235788011	0.03800471308721	0.536707008126367
CCDC108	ENSGALG00000011352	1.71982297573049	-3.6832003961307	0.0380048863357046	0.536707008126367
LY6E	ENSGALG00000016152	0.591205898536071	4.58837782792932	0.0380246901643893	0.536707008126367
FGFR2	ENSGALG00000009495	0.770307049610338	4.5803272563237	0.0380538695848307	0.536707008126367
CSMD1	ENSGALG00000016341	1.22146481612646	4.07009872134694	0.0381927259744877	0.538221710025977
SPIRE2	ENSGALG00000000521	-0.480974028121352	7.9757596033053	0.0382279945900202	0.538275334523511
VASN	ENSGALG00000007807	0.566988504268947	4.41159000382005	0.0383769584727652	0.539928458513213
PKDCC	ENSGALG00000017393	-1.13941879942307	5.10361084610613	0.038466855090789	0.54074852661727
FMO3	ENSGALG00000003316	1.78887561762468	-1.90160649394829	0.0385687948445537	0.541717188271427
TGIF1	ENSGALG00000014795	0.473761578412767	5.13393132565023	0.0385990912148041	0.541717188271427
CORO2A	ENSGALG00000001933	-0.543914513137806	3.95255544814092	0.0387148226563914	0.542311532629988
GPR151	ENSGALG00000001866	1.23041539778587	-0.559771434816314	0.0387290439798551	0.542311532629988
ZFYVE1	ENSGALG00000009338	-0.353358986711203	6.56968785119667	0.0387521682432021	0.542311532629988
KLHDC8A	ENSGALG00000000684	-0.935128596321279	4.22595530174043	0.0387826740652824	0.542311532629988
SEMA3G	ENSGALG00000004476	-0.759777878158884	5.11689808115922	0.0387999366342708	0.542311532629988
GLIS3	ENSGALG00000010180	-1.64953781869938	-1.549736405736	0.038857239840145	0.54266910953894
AGFG1	ENSGALG00000003052	-0.538569122604794	6.27866796478449	0.0389372450202139	0.543342893805725
ENSGALG00000002610	ENSGALG00000002610	1.15787350816151	0.472911016561973	0.0389946455043167	0.543498812572536
NOXO1	ENSGALG00000005572	0.585069573644999	3.71906066959169	0.0390119559176452	0.543498812572536
KLHL13	ENSGALG00000005982	-0.402611896351224	5.93936196626687	0.0391636974744887	0.54516886606473
SSC4D	ENSGALG00000001917	-0.828589041322735	5.18797647598399	0.0392082952586066	0.545345947385563
GnRH-I	ENSGALG00000000277	-2.40040686402192	-1.33842478832842	0.0394041403136253	0.546641019187669
FAM65A	ENSGALG00000001809	-0.483613406432951	8.01101815456152	0.0394378971925038	0.546641019187669
SMAD1	ENSGALG00000009977	-0.406394422005656	7.75492429317518	0.0394419337112608	0.546641019187669
METTL24	ENSGALG00000015060	1.06835220551347	0.622068777521816	0.0394543222282575	0.546641019187669
DPP6	ENSGALG00000006314	-0.720930373131263	5.95019456067407	0.039461167798502	0.546641019187669
EVA1A	ENSGALG00000026941	0.86672139767317	1.65987073789493	0.0395379870775802	0.547262041200034
CDCP1	ENSGALG00000011882	1.32287774692198	-0.361155532914159	0.0398697916337816	0.549800954462615
ENSGALG00000016249	ENSGALG00000016249	0.413027984896968	5.54232730038965	0.0398853164174674	0.549800954462615
SH2D4B	ENSGALG00000002370	-1.06256113486518	1.37478739023464	0.0399036431757551	0.549800954462615
ARHGAP26	ENSGALG00000007380	-0.502559228528544	4.59772998125229	0.0399142371314253	0.549800954462615
SHE	ENSGALG00000026842	1.35747871018171	1.56736717230107	0.0399250145755325	0.549800954462615
MED4	ENSGALG00000016995	-0.545384436144572	5.80592820454812	0.0399443584723735	0.549800954462615
ENSGALG00000026896	ENSGALG00000026896	2.29687380485835	-3.49879673777488	0.0399463751693378	0.549800954462615
ENSGALG00000020895	ENSGALG00000020895	1.22458575107537	-2.18228487431364	0.0400950563016624	0.551055225271162
Y_RNA	ENSGALG00000017804	1.89668000507886	-4.3904632963086	0.0401019263188331	0.551055225271162
DYNC1LI1	ENSGALG00000011491	0.445933699163619	6.50236783644886	0.0401598738856462	0.551408605486063
ELP2	ENSGALG00000013203	-0.521608890006259	4.48025267827976	0.0402454404258048	0.551890742222216
PTPN14	ENSGALG00000009784	0.762904724721507	4.5180480620066	0.0402595070314079	0.551890742222216
HSPA8	ENSGALG00000006512	0.323325730664178	10.4812892939021	0.0403882089294769	0.553211752094068
TNFAIP8	ENSGALG00000027761	0.668595683858085	1.948436894962	0.0405773936705371	0.555358440732439
FIGF	ENSGALG00000016558	1.1015567111293	1.09250015403869	0.0408137177324068	0.558146349293378
ENSGALG00000002046	ENSGALG00000002046	0.628786429344502	0.516326490349299	0.0408463700150955	0.558146723816497
CCDC13	ENSGALG00000005303	-0.866410740024471	1.42632926182915	0.0409051649640682	0.55850404006806
PDGFRA	ENSGALG00000013929	0.690192274001882	5.64735403186005	0.0409751690795145	0.558508276372792
ENSGALG00000021525	ENSGALG00000021525	-1.33437666663978	2.68618274006258	0.0409939466246061	0.558508276372792
ENSGALG00000024078	ENSGALG00000024078	-2.55748716529282	-1.77923697649016	0.0410304313650806	0.558508276372792
GOLPH3L	ENSGALG00000014640	1.19654782777655	-0.541093412000575	0.0410360593523848	0.558508276372792
TFAP2B	ENSGALG00000016680	-1.06256327512007	5.99863185374637	0.0411683260936076	0.559863054697487
ENSGALG00000027836	ENSGALG00000027836	-0.508309198430211	6.50572649936933	0.0413780514091542	0.562268231539166
KCNG1	ENSGALG00000007980	1.50546646854124	-0.32134407588002	0.0414167476670371	0.562347396101325
SERHL2	ENSGALG00000011867	0.803575360342835	2.38741086873217	0.041578205396036	0.564091941249314
METRN	ENSGALG00000027342	-0.919578082619392	7.11439550933905	0.0416204662263927	0.564217857528626
ENSGALG00000006958	ENSGALG00000006958	0.825920961848262	3.71405977640951	0.041794217121322	0.566124676572904
CHRNA1	ENSGALG00000009301	1.35031979788189	0.958765157043831	0.0418963750335109	0.566839552063206
C11orf88	ENSGALG00000024430	-6.19996775876044	-2.41445674528779	0.0419132589057725	0.566839552063206
RUNX1	ENSGALG00000016022	-2.66925119949419	4.14955892705728	0.0419971864708557	0.567525960618799
MUC13	ENSGALG00000011806	1.40163725773727	-1.78219922906534	0.0420630944042445	0.567591202572551
MAP1A	ENSGALG00000008425	-0.659269862042341	9.72366720020336	0.042068368299158	0.567591202572551
P4HA2	ENSGALG00000006677	0.601338271113589	3.91811544838063	0.0421222032369509	0.567869702898152
EMP1	ENSGALG00000011803	1.92566192448371	-1.92682790784958	0.0423554488937467	0.5686719426366
ESRRB	ENSGALG00000010365	-1.00566451178225	1.89266939534438	0.0423654316707246	0.5686719426366
HECTD2	ENSGALG00000001789	-0.766116645892399	1.55528955959533	0.0424084126656626	0.5686719426366
SLCO2A1	ENSGALG00000006471	0.825092166486183	-0.624560336912982	0.042432492277755	0.5686719426366
RAB11FIP4	ENSGALG00000003227	-0.422779659385002	4.45106812135494	0.0424713174912015	0.5686719426366
OTX1	ENSGALG00000028817	-1.47387540442811	-0.0082509518882825	0.0424990973832708	0.5686719426366
LHFP	ENSGALG00000017036	0.819066698758288	2.51794910208193	0.0425216683821426	0.5686719426366
XPO1	ENSGALG00000020103	1.22458575107571	-2.16482792496382	0.04253766807774	0.5686719426366
ITIH5	ENSGALG00000006891	-1.3777495457525	0.866883902390264	0.042538851738566	0.5686719426366
GAS2L2	ENSGALG00000020906	-1.80884465109499	0.886426303343742	0.0426126857294204	0.5686719426366
FZD7	ENSGALG00000023536	0.662674397272713	5.91108011542117	0.0426174347759939	0.5686719426366
FAM101A	ENSGALG00000003137	1.09047963856308	1.1859744146521	0.0426222099023547	0.5686719426366
BICD1	ENSGALG00000012934	-0.470490512335091	4.74983724590886	0.0426435973945209	0.5686719426366
LMO2	ENSGALG00000028582	-0.615480883169262	4.61930162830666	0.0426839501288793	0.5686719426366
ENSGALG00000015374	ENSGALG00000015374	1.46151483038169	-3.75887149416715	0.0426897020604275	0.5686719426366
SEPT7	ENSGALG00000012138	0.421164704611297	6.99448069503242	0.0427135519223773	0.5686719426366
CPT1A	ENSGALG00000007077	0.654837117585761	4.86384779546988	0.0427877602086182	0.569216953070794
MYT1L	ENSGALG00000016384	-0.429922695518311	6.30789183636747	0.0428343634074654	0.569394164083075
FZD8	ENSGALG00000028487	0.842996259808703	1.17100274844221	0.0429475246503003	0.570455164376815
TMEM26	ENSGALG00000025862	0.89237252650655	2.68123157341833	0.0430950968421805	0.571971231013207
PFKFB3	ENSGALG00000006324	-0.406306628031527	7.94186843783558	0.0432819248765451	0.574005558750336
S100A11	ENSGALG00000009163	0.782198595720699	3.04888089550533	0.0434712524912571	0.576069858729997
PRKCH	ENSGALG00000011889	1.45396610322051	-2.01358691107686	0.0435439432397288	0.576586517759505
TPH2	ENSGALG00000010198	1.22684874789003	2.59262625116775	0.043594880528081	0.576777189669771
C1orf101	ENSGALG00000010691	-1.509529972201	-1.2459627565033	0.04364883472786	0.576777189669771
EPHX1	ENSGALG00000009291	0.781931187706926	2.53910838662332	0.0436594844880964	0.576777189669771
PPM1J	ENSGALG00000001605	-1.02764612545241	1.25375559362533	0.0437119258497526	0.577024403887012
TNFRSF11B	ENSGALG00000016114	0.997592084544345	1.38668839448836	0.0437587141037426	0.577196669920454
PDPN	ENSGALG00000026854	-1.11268954395674	1.65297578196853	0.0438185042422184	0.577273079591738
ENSGALG00000005613	ENSGALG00000005613	0.73334152328477	-0.104722603924097	0.0438319926578015	0.577273079591738
C17H9ORF7	ENSGALG00000026576	0.630258848602171	6.14312223810018	0.0439544980232674	0.578441193986199
ENSGALG00000027172	ENSGALG00000027172	-2.02138067748048	-0.43254259295893	0.0440036481687575	0.578466998996535
NODAL	ENSGALG00000003209	-1.7572389191085	-0.836281982126848	0.0440240842116839	0.578466998996535
CACNA1E	ENSGALG00000003833	-0.711209363375398	9.03930626551912	0.0441020938335232	0.578986090583082
ROS1	ENSGALG00000014913	1.93882999199858	-3.60270051333761	0.0441312755506394	0.578986090583082
ENSGALG00000026043	ENSGALG00000026043	-1.3718332294063	-1.85348964446776	0.044165141214544	0.578986387661623
FAM110C	ENSGALG00000016361	-1.52340898463301	0.621399366044401	0.0442776585178166	0.579605275349646
CFTII	ENSGALG00000009046	1.13317107672316	-2.40513585156587	0.0442801084219071	0.579605275349646
GABRB3	ENSGALG00000016745	-1.22594478653274	2.23782884760418	0.0443146268568932	0.579613636290313
TESK1	ENSGALG00000027658	-0.488890808615254	5.1716749657864	0.0445253934752927	0.581579914336298
RAPSN	ENSGALG00000008100	-0.879081019767842	2.44545270158807	0.0445329487830577	0.581579914336298
UGCG	ENSGALG00000015682	-0.386058239664913	5.46029557009123	0.0446281418199035	0.582378528035781
ENSGALG00000025794	ENSGALG00000025794	-1.91054419756977	9.49818697451311	0.0447163720774939	0.582783306623153
ENDOU	ENSGALG00000006353	-1.4915617839814	2.0948755746817	0.0447272902499532	0.582783306623153
FANCL	ENSGALG00000007879	0.565586654005491	4.14687415096989	0.044763143041808	0.582806583835047
PIRT	ENSGALG00000029014	-0.534262022201366	3.82400058446249	0.0448234491412063	0.583147960386127
EFNB2	ENSGALG00000029175	0.983936165895792	5.65896886931069	0.045041125002873	0.584959747547358
MYOCD	ENSGALG00000001021	-1.75318752257416	0.577057757671264	0.0450477185744739	0.584959747547358
NPC2	ENSGALG00000010237	0.621059231288907	4.85781306573521	0.045164319074074	0.584959747547358
AGPAT4	ENSGALG00000011571	-0.854399238850991	2.14578800501401	0.0451679667456936	0.584959747547358
MIB2	ENSGALG00000001473	0.610006022464358	5.4811430725899	0.0451717467296564	0.584959747547358
GABRA5	ENSGALG00000016744	0.861825332078957	-1.64854665166952	0.0451777737607343	0.584959747547358
ENSGALG00000027185	ENSGALG00000027185	-1.07264345003897	1.1237476326776	0.0452020567136783	0.584959747547358
TLCD2	ENSGALG00000021592	0.739845337654054	1.45590662608087	0.0452452541741745	0.585076196834299
ENSGALG00000023464	ENSGALG00000023464	0.59196836906576	4.82076580265904	0.0453258140836518	0.585319355552744
HBAD	ENSGALG00000007463	-3.3035047840136	-1.84947119066764	0.0453324845748998	0.585319355552744
SHISA5	ENSGALG00000004661	0.476102366386949	6.99888988136118	0.0454511417710445	0.586090328042934
SS2R	ENSGALG00000004418	-0.463671751610458	8.1208601465188	0.0454607122581818	0.586090328042934
FAM120A	ENSGALG00000005177	0.361672802585252	7.34634684573617	0.0455098836345369	0.586282446701549
MCTP1	ENSGALG00000014668	2.11400782068002	-3.48439247436698	0.0456217225038955	0.586664903082625
ENSGALG00000028704	ENSGALG00000028704	-0.945727133558762	0.161595270653476	0.0456575417893255	0.586664903082625
ENSGALG00000001330	ENSGALG00000001330	0.344544815263348	5.83694707920603	0.0456836653623129	0.586664903082625
ECEL1	ENSGALG00000007875	-0.63738018333014	5.48513689249083	0.0457072769384359	0.586664903082625
SULT1E1	ENSGALG00000011812	1.33219925503626	-0.647676627367571	0.0457172495312623	0.586664903082625
WRNIP1	ENSGALG00000012856	0.375874910150727	3.12361806783824	0.045772146352309	0.586664903082625
ARSI	ENSGALG00000005616	0.951065945507485	2.39922767708341	0.0457796145437985	0.586664903082625
USP44	ENSGALG00000011400	0.468136045017578	4.03192741147907	0.04590714547492	0.587851075708531
CNTNAP5	ENSGALG00000011577	0.846939327628539	3.67427752747591	0.0459408983061904	0.587851075708531
C6orf163	ENSGALG00000028653	0.725717471296428	-1.15332615177551	0.0460781270916419	0.588716221573569
RET	ENSGALG00000002555	1.17785801267592	6.96890083739585	0.0460957864710825	0.588716221573569
RHOH	ENSGALG00000014277	-2.26733087629075	-2.09568037067457	0.0461117452015772	0.588716221573569
B3GNT9	ENSGALG00000021345	0.942547545415542	1.95209711678539	0.0461995616199024	0.589397539294027
PPARGC1B	ENSGALG00000001246	-0.551842851235256	5.15615096732851	0.0463225213888641	0.589788553212298
TRIM9	ENSGALG00000012367	-0.645354767579014	7.19724751901004	0.0463608159708103	0.589788553212298
TFEB	ENSGALG00000003404	-0.598380367108643	4.97447918712876	0.046371844161492	0.589788553212298
ENSGALG00000003050	ENSGALG00000003050	1.2986874147587	-1.8929710046224	0.0463826174802009	0.589788553212298
LCT	ENSGALG00000012260	-0.760909804844431	2.04344705477913	0.0464025831554683	0.589788553212298
ACSF2	ENSGALG00000019768	0.422650245486786	5.55493301747855	0.0466960838393586	0.592653562378099
VWA3B	ENSGALG00000016750	1.12534696895689	0.18883618374742	0.0466972762500396	0.592653562378099
FAM122A	ENSGALG00000006127	0.356002570335107	5.96628620381867	0.046834142960776	0.593949976110419
CA8	ENSGALG00000015454	1.25424866724012	-0.110221213232794	0.0468804079367368	0.59408146860399
ENSGALG00000011942	ENSGALG00000011942	0.635934888003698	1.03860524381775	0.0469330693449815	0.59408146860399
RSPH3	ENSGALG00000013750	-1.18384835189575	0.906631360121691	0.0469486874884612	0.59408146860399
SDC1	ENSGALG00000016480	0.600632233413114	4.46917969403579	0.0470393191651574	0.594788375667045
HYDIN	ENSGALG00000002407	-1.22135012311549	3.06314413307706	0.0470766141872475	0.594814392258955
CAV2	ENSGALG00000009396	1.33762745317484	-0.809454877660817	0.0471290237200739	0.594814392258955
HS3ST6	ENSGALG00000005413	0.914672748696895	1.42611034136996	0.0471456813130198	0.594814392258955
ENSGALG00000001345	ENSGALG00000001345	-0.850023961111599	3.15184010512928	0.0472620921252638	0.595843678761247
ENSGALG00000025982	ENSGALG00000025982	-1.56745074711465	-1.40068969820472	0.0475196777124373	0.598649960459778
ABCB1LB	ENSGALG00000008912	-1.62119314676714	-1.69328315760373	0.0475576205151884	0.598687102114675
PLAT	ENSGALG00000003709	-1.03112852643806	4.40375612515427	0.0476316650205109	0.598899739326729
EVI5L	ENSGALG00000014444	-0.327026965495904	6.59755043208458	0.0476576105217727	0.598899739326729
LMO3	ENSGALG00000019280	1.26529802587669	-1.42335911870496	0.0476795326726096	0.598899739326729
ENSGALG00000012072	ENSGALG00000012072	0.871440184232112	-0.494706910923483	0.047715377574513	0.598910256452508
SYNE3	ENSGALG00000011076	-0.657728891951595	3.13409326895883	0.0477689802549205	0.599069608152251
RAP1GAP	ENSGALG00000014701	-0.850905626253754	2.83491345081372	0.0477981070334243	0.599069608152251
RTN4RL2	ENSGALG00000023441	-0.688994329223736	5.38637665327748	0.048033972079078	0.599796448635229
RAC2	ENSGALG00000012456	1.39660163898759	-2.27217714393961	0.0480583654690849	0.599796448635229
NELL1	ENSGALG00000003777	0.726556140073415	4.31469484742861	0.048059249366387	0.599796448635229
OTUD1	ENSGALG00000026426	-0.459250757953267	4.43050534743454	0.0480764590835873	0.599796448635229
LRRTM3	ENSGALG00000002864	-2.19327161092209	0.546541096657356	0.0481118444146669	0.599796448635229
DAPK3	ENSGALG00000027936	0.748545550265809	5.96296977906566	0.0481203345831545	0.599796448635229
MPPED2	ENSGALG00000012136	-0.73059806733895	3.50847504617652	0.0481203981151101	0.599796448635229
BCAS3	ENSGALG00000005295	-0.489305952658915	5.74827626501354	0.0481365749343097	0.599796448635229
ENSGALG00000010169	ENSGALG00000010169	0.676426962697624	5.61784450841245	0.04818022729795	0.599903441494417
DDAH1	ENSGALG00000008663	-0.692809239937234	1.44668292497253	0.0483576807031146	0.601675055613735
NCALD	ENSGALG00000013363	-1.11756499096704	1.54157580774218	0.0485010509456233	0.603020333995438
COMT	ENSGALG00000002024	0.623790388877372	3.39367196944376	0.0486307822639286	0.603692764407903
MMP28	ENSGALG00000002081	-1.01475651215071	4.38091924577954	0.0486322165872843	0.603692764407903
UST	ENSGALG00000012345	1.5214276975351	0.697345300555495	0.0486760147367925	0.603692764407903
FAM3C	ENSGALG00000008975	0.632873635267344	4.74256916226298	0.0486962833109017	0.603692764407903
KLHL31	ENSGALG00000016309	1.14176948149291	-1.59063689797632	0.0487748136758418	0.603710514476342
SIPA1L1	ENSGALG00000009381	-0.503901082932131	6.88770171951859	0.0487872831063792	0.603710514476342
C3H6ORF154	ENSGALG00000010382	-0.803162361432283	2.94234566486711	0.0488035797007705	0.603710514476342
RASL11B	ENSGALG00000013948	0.947416262734597	1.61884067257814	0.0488593793122032	0.603964061613564
NKAIN4	ENSGALG00000005774	-0.913155291633782	3.85713538262357	0.0489587330618089	0.604755238427023
TMTC1	ENSGALG00000012956	1.07452122941735	5.21047416453545	0.0490334480858974	0.605024601778801
PMP22	ENSGALG00000026262	0.796385701660006	2.14525447842695	0.0490512697373858	0.605024601778801
SH3PXD2B	ENSGALG00000002831	0.628510255808043	5.22054729427041	0.0491653939875738	0.605995360475081
SPTBN2	ENSGALG00000027361	-0.540332620308076	4.92728828846258	0.0492429211133884	0.606170750529304
PRKD1	ENSGALG00000009900	0.560569707259473	3.49623841450977	0.0492600288542116	0.606170750529304
ENSGALG00000017269	ENSGALG00000017269	-0.843614133456917	1.14384772629343	0.0492859196858933	0.606170750529304
ENSGALG00000027667	ENSGALG00000027667	-5.8076490627756	-2.77779281370064	0.0493887132697074	0.606841185624758
ERICH3	ENSGALG00000011356	0.673263189022158	2.0640687300106	0.0494149244253759	0.606841185624758
PPP1R3B	ENSGALG00000027275	0.775314089399308	1.27224318989027	0.0494974247541049	0.606841185624758
VWA1	ENSGALG00000001527	-1.49648592496635	2.82207273022695	0.049520669630503	0.606841185624758
U5	ENSGALG00000028351	-1.90373929261026	-2.33741758414369	0.0495535122518412	0.606841185624758
STK31	ENSGALG00000010980	-1.99549934856184	0.641110541654518	0.0495617817235824	0.606841185624758
ST3GAL6	ENSGALG00000015252	0.850350124441681	3.15016563579159	0.0496020345531001	0.606841185624758
TTYH2	ENSGALG00000026940	-0.437382147215719	9.2793862861195	0.0496284413547322	0.606841185624758
ASB13	ENSGALG00000008401	0.579431704581122	1.14040906350428	0.0496707874071771	0.606841185624758
ZC3H12B	ENSGALG00000004715	-0.510236092167613	4.05077038941442	0.0496951426853101	0.606841185624758
ENSGALG00000015075	ENSGALG00000015075	-0.389723667762964	5.29960715467796	0.0497317805263719	0.606855421715528
TBC1D1	ENSGALG00000013521	0.615843382355445	4.02574756957149	0.0498457837902427	0.607240748273512
CFAP45	ENSGALG00000014229	-1.08912310659979	1.57867203064768	0.0498825717750479	0.607240748273512
TET1	ENSGALG00000004073	-0.433075389104829	7.09287815400815	0.0498909550963681	0.607240748273512
UCH-L1	ENSGALG00000014261	0.593690665211247	8.18597142878695	0.0499053362212157	0.607240748273512
INTS9	ENSGALG00000016631	0.427691776682708	5.7291565462307	0.0501091752257096	0.609287682843951
RYK	ENSGALG00000006488	0.412653318866433	5.64168326520717	0.0503462273248041	0.611449023715127
CLSTN2	ENSGALG00000005310	-0.743415663047132	4.24485927995299	0.0503584097740597	0.611449023715127
HCN1	ENSGALG00000014875	1.49323232650641	4.55302568892286	0.0505023518589604	0.612761869222053
C1QTNF7	ENSGALG00000014515	-6.24822306138929	-2.55259615724665	0.0505465039668856	0.612862926906789
BPIFB6	ENSGALG00000006674	-0.838233417695402	3.53606878726944	0.0505824879868352	0.612864875693185
SS5R	ENSGALG00000005258	-1.17539724925345	0.265911520871795	0.0507558237357559	0.614102269320243
DMGDH	ENSGALG00000004491	0.937880149003073	2.64791371160646	0.0507581481341182	0.614102269320243
ENSGALG00000028238	ENSGALG00000028238	0.613699830508283	5.4315274874437	0.0507923024952153	0.614102269320243
PPFIBP2	ENSGALG00000005294	1.2200107068865	1.65376635670491	0.0509709425975135	0.615134363102265
NECAB3	ENSGALG00000003065	-0.7101170608422	4.25465716180806	0.0510038503749035	0.615134363102265
MPZL2	ENSGALG00000007412	1.26549202554886	1.19376119312383	0.051016948550898	0.615134363102265
COL23A1	ENSGALG00000006708	1.23154923277838	1.50747021077378	0.0510214906033501	0.615134363102265
ELN	ENSGALG00000001071	1.07661154847164	4.61314764386709	0.0512223822508249	0.61712148982191
ENPP1	ENSGALG00000002896	1.23859193288134	0.114494704720868	0.0512602587069969	0.61714321320148
GRHPR	ENSGALG00000005423	0.633320082412574	2.35708943028661	0.0512975806097431	0.617158234227486
CHST15	ENSGALG00000009704	0.985955330833071	2.76920231368272	0.0514199677079007	0.618195929407425
RIN3	ENSGALG00000010806	0.899597909750997	0.968431500409136	0.0514785446286424	0.618465548810965
CMTM7	ENSGALG00000011488	0.806427112352985	1.21625344455534	0.0516031161843188	0.61952709591672
WSCD2	ENSGALG00000004849	-1.23760167900574	4.34268800857566	0.051710744400358	0.620327291425703
COLEC12	ENSGALG00000014910	0.762651983015392	4.15014264222297	0.0517451109279818	0.620327291425703
SNCA	ENSGALG00000010379	0.953813521021697	1.4697646384212	0.0519364238445304	0.620327291425703
ENSGALG00000006389	ENSGALG00000006389	-3.00955847792803	-2.24674230675015	0.051936740572232	0.620327291425703
CECR2	ENSGALG00000013034	-0.4440890113548	8.24943098117763	0.051940981594848	0.620327291425703
ENSGALG00000015324	ENSGALG00000015324	-2.23117113774335	-1.9354670690175	0.0519453705702459	0.620327291425703
ENSGALG00000014793	ENSGALG00000014793	1.42048866678525	0.436408896168887	0.0519510843398905	0.620327291425703
STRIP2	ENSGALG00000026181	-0.575713505237704	3.23777319348262	0.0519598438515918	0.620327291425703
SLC18A2	ENSGALG00000009289	0.93024526021842	2.06449864432933	0.0520148496934744	0.620550940415593
C7orf25	ENSGALG00000012333	0.654140532288081	2.63483881144089	0.0521033794340194	0.621173947984114
ALX1	ENSGALG00000027213	-2.03631315461754	2.35850154917355	0.0522076728741939	0.621618879122772
CFI	ENSGALG00000012126	-0.909747817828038	0.0343422060795717	0.0522133697275791	0.621618879122772
ENSGALG00000028938	ENSGALG00000028938	0.921289745081607	-0.958055655059497	0.0522970483182462	0.622182129783418
PDZRN4	ENSGALG00000009530	1.82234312709133	6.98385622923551	0.0523731977866813	0.622359915159674
HSBP1L1	ENSGALG00000024483	0.771143837424768	0.405819431350604	0.0523847485287544	0.622359915159674
C3H2ORF43	ENSGALG00000016487	0.436026798313245	5.53800172795972	0.052439982731573	0.622583778328765
Alx-4	ENSGALG00000025875	-0.885528145252379	4.39011123909059	0.0525660253598522	0.622942373625996
ENSGALG00000028402	ENSGALG00000028402	1.43506960281671	4.46685690538225	0.052597626202752	0.622942373625996
ETV5	ENSGALG00000005768	0.410785060623367	6.68303315293985	0.0525981978551928	0.622942373625996
PHF19	ENSGALG00000001595	0.742855351800477	2.00957940650632	0.052615836444328	0.622942373625996
ENSGALG00000007055	ENSGALG00000007055	0.67430931141557	-0.316489402768434	0.0527003510774878	0.623237809633051
PIAS1	ENSGALG00000007970	-0.509752133739373	5.3930263661583	0.0527223746253009	0.623237809633051
GXYLT1	ENSGALG00000009532	0.615749732951096	3.62910591108333	0.0527685527285116	0.623237809633051
GSE1	ENSGALG00000014284	-0.633253713629104	9.26500562712124	0.0527865084263672	0.623237809633051
FCHSD1	ENSGALG00000002622	-0.565761878871778	4.94652418859455	0.0528512717128219	0.623572107905488
RPLP1	ENSGALG00000016172	0.29053610184548	9.57190741348922	0.0530116842148338	0.624682440187202
ENSGALG00000006239	ENSGALG00000006239	-2.46511263374062	-1.32138280622515	0.0530184067776372	0.624682440187202
GOLIM4	ENSGALG00000009464	-0.505625063591869	5.37796727318496	0.0531471276096575	0.625768106776339
OPTC	ENSGALG00000003554	-1.09284244414962	5.65696948294138	0.0534302181245388	0.628488334924572
IQSEC3	ENSGALG00000012975	-0.610677239943692	6.50209660053721	0.0534516324126287	0.628488334924572
ATP6V0D2	ENSGALG00000015868	-6.3840001943331	-2.44961190400295	0.0535992893579638	0.629791649956074
C8orf4	ENSGALG00000024083	0.716399085000924	1.72154162432721	0.0538716672620899	0.632133529289331
ENSGALG00000004511	ENSGALG00000004511	-1.1513115061577	0.777540044002003	0.0538724974107929	0.632133529289331
SLC41A3	ENSGALG00000006235	0.562875321307058	3.63634945443127	0.053953472636249	0.632649766868367
ENSGALG00000027219	ENSGALG00000027219	3.08603941870694	-4.6566209709301	0.0540130669462288	0.632914759805536
ESD	ENSGALG00000016991	0.345167851879877	5.02087793586095	0.0541370251800769	0.633933077878682
CALCA	ENSGALG00000006054	-1.50623484288233	0.10197645405663	0.0541997316401014	0.634233248220831
WDR35	ENSGALG00000016477	-0.743284587120125	3.14088396204553	0.0542494229579891	0.634380812006342
TTPA	ENSGALG00000015504	0.70090411334753	0.8829417351871	0.0543344561851583	0.634670685094146
CTSZ	ENSGALG00000007462	0.705229002049695	2.97618926716737	0.0543484073920343	0.634670685094146
BPIFB3	ENSGALG00000020982	-1.33059018572307	0.980933967034909	0.0545974584514036	0.636910513050111
FANCG	ENSGALG00000002009	-0.716812547556507	3.97917901357659	0.0546146669771167	0.636910513050111
ERN2	ENSGALG00000027592	-0.697857404975904	3.81695888740007	0.0547223225946132	0.637731263588994
VAV1	ENSGALG00000025942	-5.60020615597686	-2.94930994411135	0.0547605904769453	0.637742805908496
DLK2	ENSGALG00000010386	-1.14049114499027	-0.460376376076293	0.0549063371666764	0.639005181120748
KCNK1	ENSGALG00000011005	0.908591365405366	2.76169126625741	0.054947885179023	0.639053990239786
MAML2	ENSGALG00000017199	-0.513902173136748	4.59970553663952	0.0549873992130065	0.63907909357073
ENSGALG00000023852	ENSGALG00000023852	-3.08884756867939	-2.22186199585819	0.0550447997993362	0.639311904254612
GEM	ENSGALG00000015954	1.3174696492868	-2.40279691715454	0.0551069264695693	0.639599252402572
SPHKAP	ENSGALG00000002974	-1.99925300506117	-0.335176125545468	0.0551808963679598	0.639955242215772
KIF26A	ENSGALG00000011581	0.941265609537029	5.04670932071532	0.0552426308695004	0.639955242215772
KCNK3	ENSGALG00000025971	0.47851253386255	5.71202545179505	0.0552498183746022	0.639955242215772
EGFL7	ENSGALG00000002420	0.592539440696035	2.65816725941694	0.0554048757112796	0.64125374300067
PKP2	ENSGALG00000012913	1.10461826006325	0.109727680319275	0.0554907275667255	0.64125374300067
PLK1S1	ENSGALG00000008386	-0.574908665323342	4.28007261305992	0.0554941517178233	0.64125374300067
HDDC2	ENSGALG00000014841	0.341325299538042	4.79321107727731	0.0556142353233116	0.64125374300067
ENSGALG00000026199	ENSGALG00000026199	-1.0059025779665	3.14315867375146	0.0556753558908238	0.64125374300067
ENSGALG00000027010	ENSGALG00000027010	1.71982297573049	-3.41087734447619	0.0556780895420383	0.64125374300067
ASAH1	ENSGALG00000026364	0.593194823245557	4.08219091006316	0.0556943738348445	0.64125374300067
ENSGALG00000003691	ENSGALG00000003691	-0.42276674843927	6.74394417176979	0.0556981596358248	0.64125374300067
ENSGALG00000021171	ENSGALG00000021171	-1.03805885081299	2.01923432943953	0.0556992671322771	0.64125374300067
TMC1	ENSGALG00000015145	-0.785857944826591	2.3964984425165	0.055781839992395	0.641373252155725
CEMIP	ENSGALG00000006413	-1.27525105648822	0.364993665919742	0.055784627028742	0.641373252155725
AKAP12	ENSGALG00000023073	0.53683406992827	8.86877728783225	0.0561758946383683	0.645022379267555
MARK1	ENSGALG00000009483	-0.285392420895806	7.8401147316077	0.0561774225572046	0.645022379267555
F10	ENSGALG00000026677	1.45396610322051	-2.11186563507629	0.0562617857603968	0.645395370110863
TPM3	ENSGALG00000013537	0.32353813410026	6.65704919502377	0.0562853572717681	0.645395370110863
PLOD1	ENSGALG00000004531	0.605518515441647	4.92116255140302	0.0564125061702214	0.646370795582292
DNAAF1	ENSGALG00000003258	-0.763803328827482	1.70849256555	0.0564459883446308	0.646370795582292
TMEM55A	ENSGALG00000028264	-0.639314022513645	6.8499196508239	0.0564917500486239	0.646462113599905
TMEM243	ENSGALG00000006633	-0.852946945987966	2.74749345502689	0.056621670515868	0.647515734749646
PRTG	ENSGALG00000004361	-0.505022200406725	6.60372633284481	0.0567206016505077	0.648213796283825
RBM24	ENSGALG00000012712	-0.808749161124387	4.83850997477209	0.0567961697430862	0.648237119481349
OSBPL6	ENSGALG00000009172	0.577271697652334	5.68279704375414	0.0568696799630571	0.648237119481349
ENSGALG00000007855	ENSGALG00000007855	1.2140730009674	-1.18181689048539	0.056873012063705	0.648237119481349
SLC2A9	ENSGALG00000014971	0.754561197701019	1.84709963710778	0.0569101461031566	0.648237119481349
KCNIP2	ENSGALG00000007666	-1.08740506960529	3.65772094283977	0.056912096882218	0.648237119481349
ENSGALG00000002386	ENSGALG00000002386	-0.63595494091283	8.11976088907111	0.0570937493310049	0.649499845735936
SHOX2	ENSGALG00000020627	-1.28976202566214	7.0152710177716	0.0570988875372251	0.649499845735936
CD3D	ENSGALG00000007418	0.76279676789149	-1.07006073892781	0.0571610919353532	0.649775389255829
PTH3R	ENSGALG00000019797	1.01135977830056	-0.326170482575514	0.0572413749222671	0.65025593769598
CIB3	ENSGALG00000003978	-1.80881034253549	-1.86117809366659	0.0573510513182889	0.650655209491393
ANO1	ENSGALG00000007617	0.81346206792821	2.28004330090114	0.0573525868548644	0.650655209491393
ENSGALG00000007596	ENSGALG00000007596	-1.14854427724212	1.95532846102591	0.0574090639829293	0.650864325129195
GPHB5	ENSGALG00000028839	0.623270452432651	-0.0761139423485441	0.0574806175496006	0.651143136429246
C6orf132	ENSGALG00000028570	1.33461885643332	0.0586819656228117	0.0575195621367195	0.651143136429246
RPS6KA2	ENSGALG00000011473	-1.26759617424644	1.22638357489745	0.0575478385714882	0.651143136429246
CDC37L1	ENSGALG00000014448	0.418097330746544	4.21618794274079	0.0576128277401202	0.651354632551157
SPHK1	ENSGALG00000023541	-0.941364904427059	6.84191783942921	0.0576426767408494	0.651354632551157
STK36	ENSGALG00000011371	-0.715611692736197	3.96840775176325	0.0579240872594018	0.654102498240162
ENSGALG00000021686	ENSGALG00000021686	0.841730202212602	1.67221581677734	0.0580451015581073	0.655036673783706
PIM3	ENSGALG00000023576	0.649267116069637	7.5963166680001	0.0581456562299725	0.655320687284252
LOXL2	ENSGALG00000000402	0.72231644000217	4.13414246307925	0.0581468788460074	0.655320687284252
RSPH1	ENSGALG00000016175	1.31880899347488	-1.57716631294844	0.0582306922772565	0.655661972782103
TRHDE	ENSGALG00000010200	1.18312983393392	1.64455087788324	0.0582626719088529	0.655661972782103
Pomc	ENSGALG00000016600	-1.27250194333073	1.43270122898018	0.0582921358780441	0.655661972782103
FAM189A2	ENSGALG00000015110	0.763868523291004	3.50444113459303	0.0584222612308852	0.65669385357292
ENSGALG00000021693	ENSGALG00000021693	0.760208149908288	-0.13354900100676	0.058573596532201	0.657717931368203
ENSGALG00000023463	ENSGALG00000023463	0.761953529058491	3.81663272556639	0.0585902576224656	0.657717931368203
ENSGALG00000028410	ENSGALG00000028410	1.225157515987	1.57643188093295	0.0589104310223466	0.660878461593643
LRRC3B	ENSGALG00000011314	1.34130463046818	0.734714719433586	0.0589962562687475	0.660898742220587
GPR156	ENSGALG00000014973	-0.995030146552456	1.91173651718977	0.0590022756214081	0.660898742220587
ARID5A	ENSGALG00000027335	0.866339537563551	-0.894258445553931	0.059048487297428	0.660898742220587
PTGFR	ENSGALG00000008901	1.40214499185719	0.983513537387155	0.0590802376740102	0.660898742220587
CAMK2D	ENSGALG00000012036	0.498659112348143	5.60021017555017	0.0591053937103986	0.660898742220587
BMP3	ENSGALG00000010898	1.22043771736114	1.13295272173227	0.0592120343654212	0.66115242798798
NRP2	ENSGALG00000008621	0.774064822190454	8.61749342673545	0.0592478251921092	0.66115242798798
ENSGALG00000024315	ENSGALG00000024315	-2.64254307406735	-1.63611541818679	0.059269205529924	0.66115242798798
CITED2	ENSGALG00000013818	0.640793470844575	3.3803225408987	0.0592826645156395	0.66115242798798
ENSGALG00000029165	ENSGALG00000029165	-0.60844342680129	4.65126634860362	0.05936850067436	0.661678377548502
MADH2	ENSGALG00000014697	-0.53794389190198	6.68338118003719	0.0595611586487811	0.66299310163584
MND1	ENSGALG00000009212	0.586676980483782	2.93751294518648	0.0595639699096496	0.66299310163584
ENSGALG00000013270	ENSGALG00000013270	-2.92565701770207	-2.23144081906773	0.0596453895564104	0.663140416163684
SIPA1L2	ENSGALG00000011025	0.476025717705395	7.74575960069375	0.0596547288096744	0.663140416163684
KIAA1549L	ENSGALG00000012020	-0.321803313309195	5.16547295193232	0.0597299327259995	0.663430131144707
PRF1	ENSGALG00000021211	-1.13713312859724	-1.36661793826105	0.0597583488481408	0.663430131144707
ENSGALG00000010218	ENSGALG00000010218	-0.970141769345072	2.12166351441198	0.0598162414268085	0.663642190875382
XKR6	ENSGALG00000016646	-0.453536486805348	4.80285810600709	0.0599996078993357	0.665245166520956
STEAP2	ENSGALG00000009017	0.818906348541911	0.200945016606561	0.0601015345645435	0.665909345774575
PEAK1	ENSGALG00000002759	-0.570122403406218	5.55404130420184	0.0601373590847392	0.665909345774575
VEGFA	ENSGALG00000010290	0.56277518143078	2.32953659892742	0.0603384826173075	0.667704243607307
MPEG1	ENSGALG00000028536	-0.817992343807665	2.71519088174646	0.0604271573335555	0.66825326933579
MYF5	ENSGALG00000028091	-2.23117113774338	-1.85978967072837	0.0605453296791149	0.668669360749509
SDK2	ENSGALG00000004464	-0.605284961143678	8.38735715626153	0.0605486532060971	0.668669360749509
ENSGALG00000026975	ENSGALG00000026975	-1.18627152163301	0.0826747794604087	0.0605820381787316	0.668669360749509
SLC47A1	ENSGALG00000021541	-0.648215244875154	2.88188937413478	0.0607914263191811	0.670311634626118
PLS1	ENSGALG00000002647	-1.61265005268504	0.652035566820099	0.0608625404860317	0.670311634626118
AP1S2	ENSGALG00000016551	0.568409239576125	3.35695834680279	0.0608850501298963	0.670311634626118
ATP6V0E1	ENSGALG00000027578	0.992773959751918	-1.26894689654957	0.0609190786097567	0.670311634626118
UNC5B	ENSGALG00000004569	-1.11800313954938	7.76467111838399	0.0609501594802805	0.670311634626118
TNNT2	ENSGALG00000000302	0.500231815828422	3.31170576901076	0.0609888560248607	0.670311634626118
ENSGALG00000015805	ENSGALG00000015805	0.30690630341001	6.29217510149579	0.061005097914009	0.670311634626118
KCNU1	ENSGALG00000001560	2.26865678951327	-4.5572522106463	0.0611182275155564	0.6708835747424
TEKT1	ENSGALG00000006064	0.766539706413731	0.509039646082132	0.0611355794378888	0.6708835747424
ENSGALG00000013268	ENSGALG00000013268	-0.966725552020785	0.244226650655366	0.0612554731338715	0.671768355368124
MAB21L1	ENSGALG00000017059	0.946248525628742	5.00009023001719	0.0614058217404106	0.672914545201971
LRTM2	ENSGALG00000026214	-1.04122047437061	2.86210638113823	0.0614743639380718	0.672914545201971
GDF10	ENSGALG00000005985	-6.42656076081467	-2.39649196691881	0.0614779889028922	0.672914545201971
AREG	ENSGALG00000010866	1.02168669977743	-1.25213094460533	0.0615919646467186	0.673731030163723
HECW1	ENSGALG00000012346	-0.533752387592813	4.74012736177128	0.0617192761562767	0.674567317695623
ITGB4	ENSGALG00000002389	-0.543800397966074	4.79504410862555	0.061747277268608	0.674567317695623
RIMBP2	ENSGALG00000002579	0.953011347406253	5.69585311265745	0.0618381899892711	0.675129390131749
SAXO2	ENSGALG00000006119	-0.745861185402139	0.447691229332673	0.0619298908443497	0.675699344748173
PLEKHF2	ENSGALG00000015988	-0.819227523891936	4.09110740745133	0.0619982786705582	0.676014373165016
TAS1R3	ENSGALG00000001638	-0.789041511389677	0.17294801872713	0.0620885871805264	0.67656786591366
ENSGALG00000002252	ENSGALG00000002252	-1.41777902008804	1.31842817993646	0.0621386135418342	0.676681986297708
OSBPL11	ENSGALG00000012059	-0.478111516948362	6.10562171848784	0.0622332293590476	0.677260299328354
DBH	ENSGALG00000002926	0.895411199479703	1.1903199172677	0.0622708937832301	0.677260299328354
TMPRSS2	ENSGALG00000016144	-1.97483061804425	-1.33139673334017	0.0624890353631305	0.679201027314127
ENSGALG00000009044	ENSGALG00000009044	0.444362171119706	5.99285560531349	0.0627937344887959	0.680985179793652
NEURL1B	ENSGALG00000002846	-0.755093882133935	1.99589519772486	0.0628168256970534	0.680985179793652
LVRN	ENSGALG00000002318	-5.8076490627756	-2.89983973215528	0.0628319250965085	0.680985179793652
FBXO43	ENSGALG00000016032	-5.74176087723744	-2.95870481198899	0.0628319250965085	0.680985179793652
ENSGALG00000026782	ENSGALG00000026782	-0.862566708717977	3.14715643603068	0.062927905465959	0.680985179793652
ASNS	ENSGALG00000009748	0.425700200287716	6.67633855658701	0.0629814279267827	0.680985179793652
THEMIS2	ENSGALG00000000731	0.823936847544152	-1.0478050105066	0.0629960764806319	0.680985179793652
FAM161B	ENSGALG00000010196	-0.612180293743071	3.53363682615291	0.0630616052549291	0.680985179793652
DTNBP1	ENSGALG00000012703	-0.483516609731133	4.01162882984214	0.0630619670110071	0.680985179793652
TRAF4	ENSGALG00000003987	-0.861373975787259	7.81706980621034	0.0630824430475516	0.680985179793652
DUSP1	ENSGALG00000003706	0.584613244623051	3.59714619694235	0.0630910398628091	0.680985179793652
TTC12	ENSGALG00000007833	-0.908580012178951	2.97839059773745	0.0631349702321327	0.681029678897431
NCOA2	ENSGALG00000015607	-0.318584663455939	5.57891504495649	0.0634019071333863	0.683478152008804
ENSGALG00000025837	ENSGALG00000025837	-1.01294147627547	0.581551938201274	0.063446775098997	0.683531126192469
EFHD1	ENSGALG00000001428	0.698337538534513	2.12001828693329	0.0635222024184186	0.683913051588613
NR5A2	ENSGALG00000002182	-1.28048660273385	0.41184350221765	0.0636225302561716	0.684562419888418
HCRT	ENSGALG00000011485	0.954087564869392	1.98696251361696	0.0637010396857435	0.684595444890831
HAP1	ENSGALG00000023847	0.996002927991238	3.38351234702535	0.0637056317667877	0.684595444890831
ATP2B2	ENSGALG00000004829	-0.45743047397463	5.03308261690154	0.0639585277918714	0.686881665702032
CNDP1	ENSGALG00000013697	2.14828588685669	-3.66897529344852	0.0641375882783526	0.688372559765405
TAPP2	ENSGALG00000003349	0.776680837025461	1.76229669246445	0.064178076351637	0.688375254058813
ATHL1	ENSGALG00000004234	0.54823184698492	2.61005441229939	0.0642253513252115	0.688450695784285
SIDT1	ENSGALG00000014812	1.05400319930656	-0.702878825554439	0.0645511500784017	0.691509753000185
MFAP5	ENSGALG00000027471	0.602451413105662	3.65346320683856	0.0648305391940472	0.693745832591154
BCL2	ENSGALG00000012885	0.833706472060978	4.70229329818357	0.0648521891624293	0.693745832591154
ENSGALG00000000220	ENSGALG00000000220	-0.300034984081162	7.33301528142831	0.0648815368334023	0.693745832591154
C1D	ENSGALG00000008765	0.33565383463498	4.55424986132611	0.064959048344351	0.693814476125647
MORN3	ENSGALG00000004247	-2.11691370792138	-2.20382564594856	0.0649690665626191	0.693814476125647
ENSGALG00000020985	ENSGALG00000020985	1.92927887058845	-3.83679057710207	0.0650731187578032	0.694041246767241
ACSS2	ENSGALG00000003362	-0.440691446845106	5.61503379405749	0.065115394619336	0.694041246767241
PCDH17	ENSGALG00000016941	0.991220585654485	7.91298306900848	0.06512733034803	0.694041246767241
MPZL3	ENSGALG00000021271	0.652116866353014	3.23172827717958	0.0651525743691951	0.694041246767241
FAM196B	ENSGALG00000027809	2.36782553959015	-4.96313286630171	0.0652869064161736	0.695039449264405
EIF4E1B	ENSGALG00000026037	-5.74176087723744	-2.97942500391396	0.0653875754768004	0.695554383667958
ANO6	ENSGALG00000009638	-1.16866032796964	0.72275857610858	0.0654165889245818	0.695554383667958
FOXP4	ENSGALG00000003375	-1.63738513176903	-1.39701268757732	0.0655586883912368	0.695794559309395
NMI	ENSGALG00000012480	0.663555611312761	3.40686140517347	0.0655632920997567	0.695794559309395
RTN1	ENSGALG00000012006	-0.431449967110687	8.01766050553382	0.0656011830335432	0.695794559309395
RASGRF1	ENSGALG00000008262	1.15197956116911	0.629000410779687	0.0656146882717099	0.695794559309395
ANTXR1	ENSGALG00000000098	1.0686593968497	-0.0615720560742425	0.0656425309051534	0.695794559309395
ENSGALG00000015076	ENSGALG00000015076	-1.2216856206833	-0.106820277019738	0.0659278348691078	0.698115299337518
RBP4	ENSGALG00000006629	-1.35157706195615	-1.02292762515427	0.0660170241134018	0.698115299337518
DFNB31	ENSGALG00000006310	0.498100241881295	3.72786871940022	0.0660185621855239	0.698115299337518
SCN8A	ENSGALG00000006060	-0.50372146699253	6.87579126310079	0.0660647249749199	0.698115299337518
CPLX1	ENSGALG00000015332	1.39314012479427	-1.00524569320657	0.0660782481454146	0.698115299337518
ZNF366	ENSGALG00000015008	1.55212433307829	-2.9324128803878	0.0661063119550374	0.698115299337518
CLIP2	ENSGALG00000001291	-0.276127105369366	7.09643096172388	0.0661567011016923	0.698115811094752
ENSGALG00000028920	ENSGALG00000028920	1.16157572502566	-2.03737830842723	0.0661879732052658	0.698115811094752
PLEKHA6	ENSGALG00000000587	-0.563183895147562	8.13268480494449	0.0664048736820797	0.699972014142341
TXLNB	ENSGALG00000013822	1.33639430036087	-2.939751987604	0.0665053319480603	0.700599272763187
CFTR	ENSGALG00000009324	-1.91374599085722	0.60228827509691	0.06661001212953	0.701132779549778
OSBP2	ENSGALG00000007758	-0.437087289372742	7.62930522934945	0.0666618624006009	0.701132779549778
ZIC2	ENSGALG00000026237	-1.44262036495661	1.60961076744808	0.06670790647833	0.701132779549778
E2F1	ENSGALG00000003045	-0.698581480143001	6.9919399982579	0.0667199067750198	0.701132779549778
ENSGALG00000027790	ENSGALG00000027790	0.884495930918522	0.343000580087445	0.0668175888396996	0.701728244241609
ENKUR	ENSGALG00000007680	-1.12977594926906	1.19180462994381	0.0668712305387721	0.701860743593444
ENSGALG00000017322	ENSGALG00000017322	-2.49786308029568	-1.70108389918982	0.0671470900359308	0.704323983037833
MAP3K8	ENSGALG00000007356	-1.72565099493739	-1.17016815846166	0.0671937884989827	0.704381944632718
UHRF1BP1	ENSGALG00000002762	-0.397618860861947	5.37915484898265	0.0672985150847563	0.705047762443362
C9orf89	ENSGALG00000026154	0.674026504397165	2.34917472342147	0.0675544118969465	0.707078025107375
HERC1	ENSGALG00000003381	-0.361670152090713	7.40375183192295	0.0675749690817487	0.707078025107375
TSHZ2	ENSGALG00000007809	-0.540926222908982	4.76534053605069	0.0676318976057886	0.7072411395109
PCBD1	ENSGALG00000027835	0.337167222355268	6.48250682789482	0.0677120060257896	0.707646303658649
ENSGALG00000001874	ENSGALG00000001874	1.06814693035606	-1.66727884396357	0.0678713460366911	0.708878503049885
LAMA5	ENSGALG00000005321	1.08019500420223	5.75162910801887	0.0680675944676614	0.709718794022281
ARF6	ENSGALG00000026944	0.29110982354386	7.55182873192444	0.0680747427446079	0.709718794022281
ZNF292	ENSGALG00000027593	-0.548700424492564	6.31838711760003	0.0680774400383517	0.709718794022281
LAMA3	ENSGALG00000015056	0.848840674170837	0.456310955438082	0.0681625421479665	0.709718794022281
ENSGALG00000027843	ENSGALG00000027843	0.52766840158897	1.86677433734296	0.0681755998378775	0.709718794022281
ENSGALG00000027412	ENSGALG00000027412	1.04114562440306	3.53813174209895	0.0682007071178764	0.709718794022281
FOSL2	ENSGALG00000010036	0.886864537794323	-0.951677607692387	0.06833652858659	0.710199244178585
SH3GL3	ENSGALG00000006045	0.673736903911889	2.67493003701646	0.0683461700665185	0.710199244178585
C16orf52	ENSGALG00000006933	1.13818539336964	-0.319422192105845	0.0683714142601198	0.710199244178585
XKR7	ENSGALG00000006467	-0.480396716844649	6.76657864865063	0.0684482865386424	0.710566314382946
DYX1C1	ENSGALG00000004387	-0.601137429290231	3.68450600694329	0.0685390643934606	0.711077206575697
ATP2C2	ENSGALG00000005576	-1.08671417047932	0.950943522531576	0.0688024328802417	0.711733901086045
WNT5A	ENSGALG00000005410	0.735172130097937	4.40788356765696	0.0688393475745907	0.711733901086045
TRMT13	ENSGALG00000005290	0.451410112509974	3.62097248110858	0.0689228913829132	0.711733901086045
BTBD6	ENSGALG00000011710	-0.509484077528538	6.47494882354466	0.0689658912237021	0.711733901086045
GRIN3B	ENSGALG00000026241	-0.735111854087056	8.66466683714696	0.0690099481326506	0.711733901086045
DDB2	ENSGALG00000008218	-0.52322749207992	4.92217018566913	0.069014647381507	0.711733901086045
PDE4DIP	ENSGALG00000011777	-0.49820434858835	10.4757937702102	0.0690451682830548	0.711733901086045
ENSGALG00000021180	ENSGALG00000021180	0.779580893474875	2.55747683347442	0.0690903543895976	0.711733901086045
ELOVL2	ENSGALG00000012748	-0.415157954502098	5.49570710759217	0.0691595420307818	0.711733901086045
ENSGALG00000008755	ENSGALG00000008755	0.382093837828994	4.63521870703602	0.0691796610983666	0.711733901086045
CNGA4	ENSGALG00000022704	-0.877781962212105	2.00634482522793	0.0691964218789009	0.711733901086045
ENSGALG00000028737	ENSGALG00000028737	0.62477223533584	4.37022833918359	0.0692021490391647	0.711733901086045
OTOG	ENSGALG00000006208	1.034494990327	2.69172241042813	0.069281437011903	0.711733901086045
SFT2D2	ENSGALG00000019228	0.680946955497911	3.41278342419227	0.0693221322017923	0.711733901086045
PSIP1	ENSGALG00000015105	0.273230033978433	6.82593713621311	0.0693278675815441	0.711733901086045
RGS16	ENSGALG00000027550	0.937001484142172	1.00150725552848	0.0693492307139264	0.711733901086045
MYO6	ENSGALG00000015898	-0.786734940845591	6.59258602702475	0.0693758567513904	0.711733901086045
TPPP	ENSGALG00000012515	0.735885608914736	0.14920030018705	0.069408106806192	0.711733901086045
NEFL	ENSGALG00000000314	0.673444534911991	10.854299449967	0.06941128116865	0.711733901086045
NAAA	ENSGALG00000011529	0.76081358112085	0.828925252556977	0.0694344096862643	0.711733901086045
CALML4	ENSGALG00000007979	-0.643293922834734	5.6734548205578	0.0694935528983765	0.711913594602051
PTPRS	ENSGALG00000004048	-0.329249206623185	9.18960852981143	0.0696337743631642	0.7129231668492
ABLIM2	ENSGALG00000015559	0.825454859848197	0.716036580904313	0.0697893342273726	0.71408847485759
TRIM27.1	ENSGALG00000000117	1.16186605761826	-0.568428883746267	0.0700458190004267	0.716151670702994
CAMK2A	ENSGALG00000005621	-0.973578326665125	3.0553928229787	0.0700870165412512	0.716151670702994
GSTA3	ENSGALG00000016325	0.876306906063512	-1.59074753118267	0.070116556489801	0.716151670702994
ENSGALG00000022202	ENSGALG00000022202	1.48680983966296	-2.81635484802506	0.0703309455174792	0.717590396784131
TSHZ3	ENSGALG00000004528	1.04983980912298	3.59519285323577	0.0703413078914535	0.717590396784131
RIT2	ENSGALG00000026924	1.63793977073761	-3.20184404338744	0.0703968675741564	0.717729207663092
CLVS1	ENSGALG00000015476	0.964374163093258	3.64645211877452	0.0704543475750192	0.717887420079469
NOC4L	ENSGALG00000002272	-0.941107864663037	8.35413068332177	0.0705334984540707	0.71816419869961
MADD	ENSGALG00000008181	-0.314605931685445	7.14424124316966	0.0705654675014055	0.71816419869961
RD3L	ENSGALG00000027643	0.892619743970011	0.508361338195036	0.0706717752564321	0.718645703884431
ST14	ENSGALG00000001331	0.519405856933432	3.31654017512471	0.0706967921228371	0.718645703884431
ENSGALG00000016599	ENSGALG00000016599	1.27864884620323	-3.51752914930793	0.0708082377133677	0.719022380476419
UNC13A	ENSGALG00000026462	-0.500946673887317	8.34738602615716	0.070817904553587	0.719022380476419
ENSGALG00000001885	ENSGALG00000001885	2.77117180974509	-4.90957167706801	0.0709941188480789	0.720383977018348
ENSGALG00000025914	ENSGALG00000025914	0.933907614357805	-2.04955080832767	0.0711590728269234	0.721177874629793
LHX4	ENSGALG00000001735	1.09533097509784	3.52463112847215	0.071170040789593	0.721177874629793
ADAM33	ENSGALG00000016038	0.833142048381065	3.18306097248812	0.0712376988093691	0.721177874629793
ENSGALG00000026592	ENSGALG00000026592	-0.551660006751372	11.0141418102823	0.0712778924217811	0.721177874629793
GBE1	ENSGALG00000015506	0.423996346697589	4.66218294915439	0.0713026914072575	0.721177874629793
GPR180	ENSGALG00000016897	-0.572983595900971	4.62936783081873	0.0713252843040454	0.721177874629793
DNAI1	ENSGALG00000005831	-0.635860518859123	0.780192197882676	0.0713921698627862	0.721348794201473
SHOX	ENSGALG00000016698	1.48953435715258	5.60453839700242	0.0714265172654486	0.721348794201473
FOXC2	ENSGALG00000022940	1.18960266109125	1.99283616813622	0.0715373418342757	0.722041795929669
ELAVL2	ENSGALG00000015799	0.384168209938346	8.01727448906624	0.0715810129677092	0.722056585997388
ADAM22	ENSGALG00000008976	-0.427578716642457	4.73951618015258	0.0716341092916159	0.722166376995265
KLHL17	ENSGALG00000002199	-0.661844740543662	4.65776646271892	0.0719582757894863	0.725007174444365
TNNT3	ENSGALG00000006572	-1.3718925910857	6.66128598656641	0.0720753605165115	0.725127128812142
HTR5A	ENSGALG00000006362	2.17439483441269	-4.00845824078956	0.0721218527072094	0.725127128812142
uc_338	ENSGALG00000027289	2.36782553959078	-5.13912809255123	0.0721291704352506	0.725127128812142
PODN	ENSGALG00000021869	-0.672313162101596	1.16243142649947	0.0721647168294708	0.725127128812142
EPHA5	ENSGALG00000011680	0.706900800172846	5.61409655613353	0.0721821078072877	0.725127128812142
ENSGALG00000028272	ENSGALG00000028272	-5.67271895842783	-3.05397096607021	0.0724256589408376	0.727146815234654
AK5	ENSGALG00000009005	1.19932574197409	-0.426835529328475	0.0727033728830151	0.729245290472985
PPP2R2B	ENSGALG00000007565	0.73075603388043	5.05055059279693	0.0727258855266421	0.729245290472985
GPR88	ENSGALG00000005252	1.75596400782027	-3.50928050637295	0.0727625503178271	0.729245290472985
MAPK8	ENSGALG00000006109	0.567746383309989	5.58939507099311	0.0728088693561855	0.729282281584088
SEC24D	ENSGALG00000011998	0.793287480387331	1.72653106084456	0.0730982993184915	0.73109110613852
SNCAIP	ENSGALG00000005330	0.593043705565151	5.32456209141723	0.0731066295562795	0.73109110613852
ENSGALG00000009552	ENSGALG00000009552	0.708392003532133	-0.196631356114448	0.0731214782513887	0.73109110613852
PLXNC1	ENSGALG00000011309	1.06782225457384	5.63258343914894	0.0731603912619328	0.73109110613852
ENSGALG00000023986	ENSGALG00000023986	-5.74176087723744	-3.06359060247911	0.0732396474596021	0.731455860326253
RSPO2	ENSGALG00000026873	0.575782213558153	3.24397752674254	0.0733097277096595	0.731457643345442
GSC	ENSGALG00000010974	1.54599282512961	0.587478985425843	0.0733253365874113	0.731457643345442
SNX22	ENSGALG00000002206	-1.07539656901024	1.12987158405555	0.0734197759167137	0.731525540904345
COL1A2	ENSGALG00000009641	0.910673760993695	7.49125060888314	0.073453245869691	0.731525540904345
ENSGALG00000001550	ENSGALG00000001550	-1.01215698990316	-0.958219074973998	0.0734604208132841	0.731525540904345
EDN1	ENSGALG00000012735	1.91608668906388	-4.08616067460588	0.0736046903847356	0.732535801688224
7.	ENSGALG00000010337	0.75752754488903	2.66114203209656	0.073698676302976	0.733044740808903
BMF	ENSGALG00000014537	0.760851187510453	2.07684979837354	0.0739062387842335	0.734682122673252
B3GNT5	ENSGALG00000008758	-0.61741380504149	2.35738070001029	0.0739924227382948	0.735100956565382
PRCP	ENSGALG00000017247	-0.619387645143698	3.49492805816255	0.0740697136712572	0.735100956565382
ENSGALG00000027131	ENSGALG00000027131	0.672508884889442	3.44158877939466	0.0741197709136407	0.735100956565382
CALML3	ENSGALG00000008424	1.40271045370129	-1.79669065231883	0.0741202449190603	0.735100956565382
FHL3	ENSGALG00000001516	0.307016869158418	5.89925260826904	0.0741637861473049	0.735106635810018
SERPINI1	ENSGALG00000009470	-0.684149981475816	4.4045629907975	0.0744753369858818	0.736857026388891
ENSGALG00000020609	ENSGALG00000020609	3.1454687695821	-5.41679849080612	0.0745449129041504	0.736857026388891
TASP1	ENSGALG00000009057	-0.517664304840529	3.31594196629339	0.0745550726414602	0.736857026388891
ZNF395	ENSGALG00000016619	-0.590654485144768	5.81400804063677	0.0746406085802472	0.736857026388891
NAV1	ENSGALG00000000362	-0.312340094660709	8.69498361371041	0.0746612908102779	0.736857026388891
FUT11	ENSGALG00000005169	0.491396332433718	3.11280176991443	0.074672297192887	0.736857026388891
TENM3	ENSGALG00000010706	-0.489650554439258	6.50585795266271	0.0746796054970098	0.736857026388891
BBS12	ENSGALG00000011837	-0.678296413783513	1.67688612806522	0.0746849476127155	0.736857026388891
ENSGALG00000001317	ENSGALG00000001317	-0.326480274474798	7.7656325895329	0.0748695404979405	0.73783023517932
ENSGALG00000022316	ENSGALG00000022316	-0.976302930246108	2.05982141821572	0.0748698438316168	0.73783023517932
Tpo	ENSGALG00000025876	-1.16671928649782	0.0666926990431663	0.074939651028253	0.738093005061227
ARL4A	ENSGALG00000027757	-0.810691122900725	5.61545424364086	0.0750782200563231	0.73864667217003
PLCD1	ENSGALG00000005805	-0.5600477848845	6.44943341719486	0.0751304095395148	0.73864667217003
Metazoa_SRP	ENSGALG00000026144	-0.764884861308818	2.00773913808973	0.0751864315132898	0.73864667217003
ENSGALG00000019267	ENSGALG00000019267	0.888433271764028	-0.488964460098655	0.0752227265777932	0.73864667217003
SATB2	ENSGALG00000008135	0.900766942953775	4.5702846023428	0.0752374158979125	0.73864667217003
BLVRA	ENSGALG00000012352	0.995630003612904	-0.19840335548594	0.0752549187276339	0.73864667217003
PROX1	ENSGALG00000009791	-0.45490455427012	5.04181329867917	0.0754285664011512	0.739529946871899
FOXO6	ENSGALG00000026153	-0.399594665950578	5.24358208329331	0.0754313629466603	0.739529946871899
FHOD3	ENSGALG00000013124	1.02003537279076	4.95886935822081	0.0756969259336437	0.741708481599529
EN1	ENSGALG00000025740	-2.90686946764877	2.07092677872013	0.0757972261458781	0.741962528961025
ENSGALG00000025779	ENSGALG00000025779	-0.646837206339164	3.13163848734161	0.0758095920402077	0.741962528961025
FLI1	ENSGALG00000001161	1.53314493886393	1.53531987708615	0.0758849287826256	0.742275221048118
RNase_MRP	ENSGALG00000025557	-1.31481583806542	-0.501438059586213	0.0760543089570311	0.743237888648154
GK5	ENSGALG00000002729	0.618555325457406	3.28901401641323	0.0760702328163969	0.743237888648154
CFAP69	ENSGALG00000009026	-0.862585138942308	2.62519000353191	0.0761865597531513	0.743941694383122
WNT2B	ENSGALG00000001532	-1.05915264476363	-0.430530980479291	0.076265422751885	0.743941694383122
TMA16	ENSGALG00000009501	0.287229189393531	3.80917156109316	0.0762794280735148	0.743941694383122
SFRP1	ENSGALG00000003473	0.699709726545861	5.09201097964088	0.0763162072505482	0.743941694383122
LZTFL1	ENSGALG00000011810	-0.680788149304262	3.80553486256166	0.0763666691658868	0.744009667477217
MVB12B	ENSGALG00000000950	0.356047599526056	7.33956416336106	0.0765053817312001	0.744222529311219
ADMP	ENSGALG00000028044	-0.786822650285904	3.17909682174459	0.0765259953187546	0.744222529311219
DISC1	ENSGALG00000027999	0.513242740069011	4.22349153462303	0.0765551090864773	0.744222529311219
C2CD2	ENSGALG00000016148	0.581529300315986	4.72428593174872	0.0765630281149611	0.744222529311219
GAS8	ENSGALG00000000540	-0.423895757086198	4.38372558591369	0.0766060249074735	0.744222529311219
ENSGALG00000027800	ENSGALG00000027800	0.925194877510604	-1.3492726761648	0.0767425411920773	0.745125649667456
ATP6V0A1	ENSGALG00000003256	-0.352938972201947	7.90139568108914	0.0768112399244083	0.745341140084175
SATB1	ENSGALG00000011254	-0.348925342123782	5.78495921941529	0.0768616926488076	0.745341140084175
ENSGALG00000026388	ENSGALG00000026388	0.943832583226292	1.07581263458208	0.0769449969434491	0.745341140084175
KAT6B	ENSGALG00000005035	-0.439792666662626	5.78387943405888	0.0770342887759016	0.745341140084175
DNAL1	ENSGALG00000028568	-0.74734878656357	3.29416362866358	0.0770363221201696	0.745341140084175
FAM193A	ENSGALG00000015667	-0.434312888455724	7.09247636863857	0.0770751670672658	0.745341140084175
C4BPA	ENSGALG00000001175	-0.398889034115837	6.09528016653385	0.0770896612376769	0.745341140084175
CEP135	ENSGALG00000013776	0.595253215665777	2.53230218205773	0.077113269695405	0.745341140084175
ENSGALG00000001138	ENSGALG00000001138	0.746423872829641	3.58109862433247	0.0772350401992987	0.745752974351732
HCN2	ENSGALG00000001342	-0.506567151572902	5.8242109994483	0.0772430600041658	0.745752974351732
CPN2	ENSGALG00000028352	1.38418132080409	-3.03747869571511	0.0773963820188915	0.746658018825883
MYOZ3	ENSGALG00000004560	1.04701671643782	-2.23418468431509	0.0774240896304137	0.746658018825883
CDH18	ENSGALG00000012942	0.60927352720025	2.38190803849333	0.0775079510622309	0.74681174717261
ZDHHC8	ENSGALG00000002124	-0.44575647857312	4.86683566137586	0.0775273359234601	0.74681174717261
KIF3C	ENSGALG00000026973	-0.340030215684628	6.73148599754962	0.0775910192022684	0.747004590046375
Pax5	ENSGALG00000016431	1.80596505119393	-5.36482199586552	0.0776373364397207	0.747019926324232
LAMB3	ENSGALG00000001343	1.75596400782023	-3.60297494403522	0.0776799420698392	0.747019926324232
MEGF11	ENSGALG00000007631	-0.653729663614589	1.87020638181419	0.0777610250813186	0.747379560163595
GBGT1	ENSGALG00000003340	0.579548297570853	3.14178163656961	0.0778606333201153	0.747584009004269
ENSGALG00000025896	ENSGALG00000025896	-1.14473921781527	-0.869201492148585	0.0778696927779756	0.747584009004269
RBBP6	ENSGALG00000026178	0.479907743726106	3.25640114791146	0.0779777993994113	0.748202014652344
ENSGALG00000017301	ENSGALG00000017301	-0.689462183968431	7.19147027386266	0.0780957750899221	0.748913968743491
PDGFRL	ENSGALG00000013617	0.896975061476771	1.43398750266444	0.0783643654584808	0.751068663453047
ENSGALG00000001604	ENSGALG00000001604	0.411194372540605	6.25256505835305	0.078486483391451	0.751136092073176
GIMAP8	ENSGALG00000008915	0.480155747989737	2.24298148816308	0.0785125358940447	0.751136092073176
ENSGALG00000000824	ENSGALG00000000824	3.14546876958207	-5.36016233453888	0.0785810955611269	0.751136092073176
ENSGALG00000001078	ENSGALG00000001078	3.14546876958207	-5.36016233453888	0.0785810955611269	0.751136092073176
RBP7	ENSGALG00000002637	-5.67271895842783	-3.09479796270508	0.078590928501928	0.751136092073176
CGNL1	ENSGALG00000004294	0.765680979763465	2.20219643597165	0.0786757081047365	0.751526529456076
MSC	ENSGALG00000019470	-0.712570276966379	4.21453100301297	0.0787262725658906	0.751589883402487
ABR	ENSGALG00000004364	-0.367468724911916	8.32350311084386	0.0788193910639764	0.752059198172062
ZNF638	ENSGALG00000000160	-0.440129035519056	5.87150253685048	0.0789120909288799	0.752523997553666
RBBP7	ENSGALG00000016546	0.474701820208195	3.43177895945946	0.0789925089002482	0.752871221317797
F	ENSGALG00000007973	-0.714646312824086	8.81085701905858	0.0790754610399469	0.753242197923948
GATAD1	ENSGALG00000009399	0.31496480330023	4.06183192132097	0.0791864087629504	0.753701893284567
AR	ENSGALG00000004596	1.20743373112696	0.586476298830247	0.0792118309636223	0.753701893284567
CCDC157	ENSGALG00000007907	-0.831644558192976	1.62599506439665	0.0793600185301612	0.754374810566318
SOX13	ENSGALG00000000583	-0.604819727388	4.95296393272428	0.0794354486410047	0.754374810566318
ZNF341	ENSGALG00000002968	-0.543778214551151	4.89057169192405	0.0794523013733548	0.754374810566318
HPGD	ENSGALG00000010769	0.531261380006534	-0.805863977692249	0.0794589319990943	0.754374810566318
PDE1B	ENSGALG00000029124	-0.713758624699665	6.33694100080717	0.0796315866932968	0.755594667303895
COL5A1	ENSGALG00000002546	-0.595365503199032	6.61744077054817	0.0798301838174503	0.757059193319811
CLPB	ENSGALG00000025846	0.392253488951225	4.26935807594662	0.0798943381175962	0.757113667106776
IFNGR2	ENSGALG00000015972	0.405513606917677	4.38824641168596	0.0799364329310259	0.757113667106776
FK27	ENSGALG00000026481	0.888012358481935	-1.33391963703072	0.0799686928023114	0.757113667106776
ENSGALG00000028629	ENSGALG00000028629	2.58360828118522	-5.74016892303593	0.0800514405618697	0.757232705255173
UNC5D	ENSGALG00000001608	-0.512142692978273	5.76454044166374	0.0800697897946345	0.757232705255173
BAG5	ENSGALG00000011525	-0.389161817215872	4.84717705403166	0.0801502528823694	0.757351221437047
ENSGALG00000020779	ENSGALG00000020779	0.721963717295537	0.408729500429411	0.0801708593653549	0.757351221437047
Rbfox3	ENSGALG00000029123	-0.511711344653681	5.77894541032415	0.0802775452728974	0.757940532300623
CELF5	ENSGALG00000026716	-1.05575637214174	4.92707675039685	0.0805127719530808	0.75949782117504
SNX29	ENSGALG00000002924	-0.50061538792809	2.11831466033537	0.0805312747025674	0.75949782117504
TCF20	ENSGALG00000011878	-0.25238693178685	7.17926727591518	0.0805883815763354	0.759617648489226
TRHR	ENSGALG00000016101	-2.66981604702523	-1.80937457876188	0.080714968371878	0.760391893670753
ENSGALG00000026622	ENSGALG00000026622	-1.03650420727381	2.84738175148197	0.0808382521380443	0.761134186889192
FAM198A	ENSGALG00000011521	-1.26233482426476	1.61460370223026	0.0810108356873366	0.762339591275553
C2H3ORF39	ENSGALG00000011518	-0.460989018712062	5.83460042510415	0.0811122199196206	0.762874028798719
TPMT	ENSGALG00000012687	0.366370345880388	4.13104077903703	0.0812314902729294	0.763355432206754
TBL1XR1	ENSGALG00000013837	-0.292503649604855	7.60125373556846	0.0812526444966389	0.763355432206754
RASAL2	ENSGALG00000004323	-0.437055194828213	5.52905912151824	0.0814970012897499	0.76493624893172
KHDRBS3	ENSGALG00000016203	-0.638686377181393	5.1199421628877	0.0815852780358795	0.76493624893172
CA7	ENSGALG00000005178	2.21154761404158	-4.19028132733946	0.0816588266223265	0.76493624893172
INTS6	ENSGALG00000017018	-0.377441531622821	5.91716137266127	0.0817029697756273	0.76493624893172
NMNAT2	ENSGALG00000004642	-0.514424998541571	6.73169449125551	0.0817057742289174	0.76493624893172
WDR59	ENSGALG00000002798	-0.465273940166191	5.51054303073255	0.0817074260861353	0.76493624893172
MGAT4B	ENSGALG00000005924	-0.416622859902404	6.640666821298	0.0817366877549433	0.76493624893172
ENSGALG00000009504	ENSGALG00000009504	0.320489238539692	4.51731942555441	0.0817786064587395	0.76493624893172
ENSGALG00000021026	ENSGALG00000021026	-2.06176636358654	-1.26325127704582	0.0820782787517337	0.766810393482674
CRIP2	ENSGALG00000026471	-0.669395950149017	4.31816870577829	0.0821511132248485	0.766810393482674
KCNF1	ENSGALG00000016448	0.738987390508346	-0.310085001860395	0.082170592837905	0.766810393482674
BARX2B	ENSGALG00000001197	-0.734030897327287	2.95856287109894	0.082189743100981	0.766810393482674
SERPINF1	ENSGALG00000003015	0.9108526302087	1.91776448859261	0.0822030781884045	0.766810393482674
SLC25A22	ENSGALG00000014295	0.621427119200263	4.05164952609469	0.0823743224583234	0.767989051017437
LPCAT2	ENSGALG00000003574	0.693617584738809	3.61597690082659	0.0825940249196978	0.768682549193838
MAOA	ENSGALG00000016224	-0.94293548786333	2.34599814850562	0.0826156803582465	0.768682549193838
ENSGALG00000028317	ENSGALG00000028317	-0.884332739364954	3.17664570495339	0.0826225677138777	0.768682549193838
HTT	ENSGALG00000015635	-0.397223374822056	6.83009274554617	0.0826565137817523	0.768682549193838
CBFA2T2	ENSGALG00000003096	-0.627699630295038	7.45413214591033	0.082673362784467	0.768682549193838
TGFBR3	ENSGALG00000006038	1.05201096113559	2.99335751346762	0.082828239606381	0.769597825424431
TJAP1	ENSGALG00000010385	-0.655674141983886	4.39909008172057	0.0828972510695796	0.769597825424431
AGBL2	ENSGALG00000024097	-0.562155144714593	4.16110384961193	0.0829154380371414	0.769597825424431
ZSWIM8	ENSGALG00000005134	-0.400667364425908	5.76901538187581	0.0829722537603713	0.769597825424431
LRRIQ1	ENSGALG00000011002	-1.3048178771302	0.922989486778707	0.0830767915776416	0.769597825424431
ENSGALG00000020349	ENSGALG00000020349	-1.49686369863554	0.633747950612459	0.083089160598649	0.769597825424431
ENSGALG00000016471	ENSGALG00000016471	1.30109927948928	1.05291509344212	0.0831725634616994	0.769597825424431
JAM3	ENSGALG00000001472	0.305877784336219	7.0952842791226	0.0831836451023564	0.769597825424431
MPC2	ENSGALG00000015437	0.330954940219037	4.89077260652699	0.0831920171130747	0.769597825424431
PRPSAP1	ENSGALG00000021539	-0.462761940920408	6.25639989639139	0.0832348025324096	0.769597825424431
EPHA10	ENSGALG00000001912	-1.95287763006036	1.87662706861695	0.0832666340227158	0.769597825424431
SNTB1	ENSGALG00000016399	0.753636582008633	3.20601391248745	0.0833877068174306	0.770300695589959
ENSGALG00000016213	ENSGALG00000016213	1.27864884620323	-3.6245724354155	0.0834823492315296	0.770573033823886
ADRA2A	ENSGALG00000023521	0.619354731724414	5.6537294801118	0.0835072717272319	0.770573033823886
GALNT9	ENSGALG00000002242	-1.12112764391241	5.69194808512155	0.0836267532540903	0.771259565860365
ENSGALG00000028681	ENSGALG00000028681	-1.21704893744945	-0.396018069469236	0.0839271962599815	0.773613401732631
ENSGALG00000027961	ENSGALG00000027961	-0.682542103649504	2.41780042169123	0.084024559582825	0.774093788553026
RYR3	ENSGALG00000009705	-0.658950651531697	1.17906207525898	0.0842726209007672	0.77566192485109
NDUFV3	ENSGALG00000022813	0.446310980289261	3.28689019125507	0.0842854523204452	0.77566192485109
GRAP2	ENSGALG00000012056	-3.24211604700592	-1.04996449162919	0.0843503007401882	0.775815032327513
cldn3	ENSGALG00000022557	1.17543098265608	0.879297261340312	0.0844298751842973	0.775815032327513
ENSGALG00000027844	ENSGALG00000027844	-0.987472788052813	-0.0349007954371877	0.0844381336330272	0.775815032327513
RTN4RL1	ENSGALG00000021589	0.981854729823884	3.77351689925484	0.0845149468396111	0.776103977741314
MAPK8IP3	ENSGALG00000001772	-0.233199931301427	7.93963877230657	0.0846335107904212	0.776775806117235
HOXC12	ENSGALG00000026393	0.861629632447946	-1.3506956910367	0.0847358851825945	0.777182577710314
ZBTB47	ENSGALG00000005287	0.382668829858026	5.80465269368126	0.0847869678756864	0.777182577710314
NINJ1	ENSGALG00000026891	-0.535504942913675	3.23799885950197	0.0848141146004885	0.777182577710314
COL9A3	ENSGALG00000005628	-0.732183093917856	3.9542882461361	0.0849171335990104	0.777710022276162
BDH1	ENSGALG00000006947	0.406350930083078	6.83564483019286	0.0850074274128584	0.778120421711707
PRKAG3	ENSGALG00000011360	0.397950936939981	1.22163494330224	0.0851274348521013	0.778746639354159
ENSGALG00000001166	ENSGALG00000001166	0.338428413519821	5.99728496174794	0.0851668787837054	0.778746639354159
COL15A1	ENSGALG00000012616	-1.39972288575824	-0.981255450739315	0.0852138768975038	0.778760152757743
PDE4D	ENSGALG00000014727	-0.705996326020597	2.69099803329141	0.0854487659795873	0.780489849641634
SPC25	ENSGALG00000010900	0.354523886607974	5.3126291564874	0.0856258488691991	0.780950255305067
ENSGALG00000012204	ENSGALG00000012204	-1.2487281771819	-0.266204004944942	0.0856620371598854	0.780950255305067
OMG	ENSGALG00000005594	-1.20140066254959	0.792905774856708	0.0857398027592816	0.780950255305067
ENSGALG00000011528	ENSGALG00000011528	-0.463431162244315	8.136724886155	0.085744978178807	0.780950255305067
ONECUT3	ENSGALG00000028081	-0.846793077960216	6.6355319088849	0.0857755359331938	0.780950255305067
ENSGALG00000014003	ENSGALG00000014003	-0.650197059269091	4.14481425925895	0.0858174150092274	0.780950255305067
SYNDIG1L	ENSGALG00000010233	0.800727856236114	2.25998714235522	0.0858396975686051	0.780950255305067
CPE	ENSGALG00000027788	0.562801256662702	4.87213379491433	0.0858643576238503	0.780950255305067
DCLK2	ENSGALG00000010040	-0.724172932104502	7.12675206943081	0.0859151556882802	0.780997068817799
FTH1	ENSGALG00000007220	0.252975637229197	9.04979871621687	0.0860836321183134	0.781089711146308
H2AFZ	ENSGALG00000014023	0.307572088429495	7.2324750959335	0.0861282620519027	0.781089711146308
KBTBD11	ENSGALG00000022887	0.624238403606708	2.7721088498715	0.0862215875295436	0.781089711146308
BDH2	ENSGALG00000012338	0.484179162672128	2.90960420988157	0.0862313339814337	0.781089711146308
NCOA1	ENSGALG00000016617	-0.305431528669972	8.1654741576408	0.0862656942692765	0.781089711146308
ZNF410	ENSGALG00000010193	0.506755812370752	2.84952116910007	0.0863172604820682	0.781089711146308
CD109	ENSGALG00000015910	1.05584423871382	-1.43944688628872	0.0863272483539556	0.781089711146308
VIP	ENSGALG00000013604	-3.12691569291803	-2.08374597157677	0.0863583670189302	0.781089711146308
TADA2A	ENSGALG00000005452	0.414078561838089	4.18813778328549	0.0863610423804981	0.781089711146308
COL21A1	ENSGALG00000016292	1.22458575107571	-2.35568673465528	0.0863819110058929	0.781089711146308
BAZ2B	ENSGALG00000012579	-0.274486746818114	8.40320746551731	0.0864887286621147	0.781171864603024
EFCAB10	ENSGALG00000027028	-0.915851419886686	1.75472640392281	0.0864985805475823	0.781171864603024
MYCBP2	ENSGALG00000016915	-0.263617773767041	7.49281836851239	0.0865598829960007	0.781171864603024
LCA5	ENSGALG00000015878	-0.525812784861919	2.93700324395582	0.0865736412957292	0.781171864603024
ENSGALG00000029064	ENSGALG00000029064	1.1131869540945	1.06840841231844	0.0866679948085182	0.781224137016534
ADAMTSL2	ENSGALG00000002955	0.760681683643633	3.66523693529563	0.0866707629212873	0.781224137016534
MYOM2	ENSGALG00000016342	1.56762325692127	-2.05283008850248	0.086736059823982	0.781401006565921
ENSGALG00000020557	ENSGALG00000020557	-0.536887440879497	3.0911050169855	0.0870095033023554	0.783451885524577
ENSGALG00000028525	ENSGALG00000028525	1.19787280994707	-4.35834718209409	0.0870615819873896	0.783508440105345
STAMBPL1	ENSGALG00000006331	0.550907098413533	1.56289900513313	0.0871740899871966	0.783829591505914
ENSGALG00000000104	ENSGALG00000000104	0.580058817458605	-1.14814670498926	0.0872634390136843	0.783829591505914
MCFD2	ENSGALG00000010017	0.38829875102132	3.79943243526168	0.0873163460270006	0.783829591505914
TBCEL	ENSGALG00000018819	-0.624351036185058	2.86796830891768	0.0873190681620557	0.783829591505914
TMEM97	ENSGALG00000005702	0.395880127499178	3.77496391020192	0.0873263503279327	0.783829591505914
TLE4	ENSGALG00000015184	0.674649866670256	6.94171672592413	0.0875111389574622	0.78507633208404
DSCAML1	ENSGALG00000007314	-0.315828002313822	5.33500926294352	0.0876272490981722	0.785705963087804
LXR	ENSGALG00000008202	-0.405385891910776	6.09998136951406	0.0878952086612842	0.787695772539157
CRTAM	ENSGALG00000006527	1.19787280994706	-4.35897820477738	0.0880080838299562	0.788294396943922
PADI3	ENSGALG00000000479	-1.08959711641442	-0.482742718372668	0.0880653275788427	0.788394361182021
DNMBP	ENSGALG00000007304	-0.528376088383484	4.88920867617933	0.0882047099334558	0.789229172354374
DOT1L	ENSGALG00000000843	-0.333177653004815	7.10889997904722	0.0883524926995824	0.790138235809961
CTC1	ENSGALG00000014822	-0.536197641139476	3.34128727106662	0.0884211674448514	0.790339254256279
PCDH12	ENSGALG00000002544	0.609713035079336	1.29952284878888	0.0886336389884039	0.791824697552801
tvb	ENSGALG00000000452	0.559646104194041	1.05444472228341	0.088686334368979	0.791881945920925
KDM4A	ENSGALG00000010074	-0.325150877938545	7.12235471866767	0.0890148513868272	0.794400666419322
POUV	ENSGALG00000026574	0.861186583334401	0.352065539192867	0.089154481313935	0.79484791818363
ATL1	ENSGALG00000012339	0.415881877918548	5.22497478257511	0.089185058512777	0.79484791818363
BCAP29	ENSGALG00000008009	0.346132421353722	5.50917554519269	0.0893269204150602	0.79484791818363
TAF1D	ENSGALG00000017220	-0.409625993298272	6.3020441310008	0.0893593542942834	0.79484791818363
EFCAB6	ENSGALG00000014188	-5.93103191659785	-2.82414800599811	0.0893695582998352	0.79484791818363
Ex-FABP	ENSGALG00000024011	-2.23117113774335	-1.90059739212775	0.0894673286351094	0.79484791818363
SOUL	ENSGALG00000012464	-0.729807693362765	2.61756258109325	0.0895015370088518	0.79484791818363
CCDC30	ENSGALG00000004878	-0.775911566998488	3.05540631672717	0.0895039628453819	0.79484791818363
THBD	ENSGALG00000008361	-0.67426415440347	4.63133275488923	0.0898839434387069	0.79484791818363
SLC5A3	ENSGALG00000029120	0.794079829149856	2.7576923830619	0.0898985044359467	0.79484791818363
ZC3H3	ENSGALG00000028847	-0.399794600882829	5.90470644877116	0.0899050069157452	0.79484791818363
ENSGALG00000016484	ENSGALG00000016484	1.19787280994709	-4.31630543265717	0.0899428015594701	0.79484791818363
ACP2	ENSGALG00000008211	-0.471017658873667	5.39556840871795	0.089974823403885	0.79484791818363
ENSGALG00000027778	ENSGALG00000027778	0.697955312273208	0.888014314647982	0.0900116190599705	0.79484791818363
ENSGALG00000020458	ENSGALG00000020458	0.945623024248732	2.51952484188065	0.0901393742100734	0.79484791818363
RB1CC1	ENSGALG00000015259	-0.295232877963568	6.32275149119435	0.0901957106571508	0.79484791818363
IL12B	ENSGALG00000001409	-3.20016482937219	-2.01271356375539	0.0902349345787288	0.79484791818363
ENSGALG00000005482	ENSGALG00000005482	-0.944084908296424	-0.490714577894134	0.0902697564831901	0.79484791818363
ADARB2	ENSGALG00000006797	-0.853168847440504	0.349011058797853	0.0902829049898919	0.79484791818363
ZFC3H1	ENSGALG00000010177	-0.421027345922671	6.67099080221655	0.0903175086297395	0.79484791818363
CDCA7L	ENSGALG00000010908	0.394096502392702	5.96467818987415	0.0904879810557903	0.79484791818363
KCTD5	ENSGALG00000006423	0.575875656354729	3.31417501001835	0.0905084016624184	0.79484791818363
KTN1	ENSGALG00000012137	0.478680206548632	7.16621829137342	0.0905948716291262	0.79484791818363
INSRR	ENSGALG00000013253	-0.660399412414033	6.19396233023298	0.0905976466343278	0.79484791818363
AS3MT	ENSGALG00000008133	0.564119285597833	1.80656110745919	0.0906139308010058	0.79484791818363
ENSGALG00000023243	ENSGALG00000023243	-0.51377358287763	4.6859192873611	0.0906598494164941	0.79484791818363
Sulf1	ENSGALG00000011264	-0.965606786557731	3.18049177335628	0.0906707506838569	0.79484791818363
H2A-VIII	ENSGALG00000027425	-0.975953831385149	-0.0885381367469069	0.0906943512996124	0.79484791818363
HTR1D	ENSGALG00000000820	0.876306906063509	-1.5623526506289	0.090753510680487	0.79484791818363
SEMA3D	ENSGALG00000006563	1.13828840021382	2.37842110172766	0.0909452527288892	0.79484791818363
ENSGALG00000021405	ENSGALG00000021405	-0.98644726664128	2.13253183850925	0.0909515654645476	0.79484791818363
SRGAP1	ENSGALG00000009825	-0.225402395853237	7.31563464853904	0.0909608691459491	0.79484791818363
ASB5	ENSGALG00000010837	0.334358721461905	2.44030072814448	0.0909793169401726	0.79484791818363
SLC4A5	ENSGALG00000013515	0.995239537776563	-0.397261140260992	0.0910580755160107	0.79484791818363
RXRG	ENSGALG00000003406	0.370122461385131	4.75324476379237	0.0911162806743708	0.79484791818363
RNF122	ENSGALG00000001640	0.507761128577448	2.18962151197244	0.0911326821694931	0.79484791818363
WSCD1	ENSGALG00000005886	0.602237035905355	5.35028486157917	0.0911546910782991	0.79484791818363
TMOD1	ENSGALG00000002125	-0.563593801485488	3.97481607073453	0.091160747729218	0.79484791818363
HOXA2	ENSGALG00000011053	0.962096228058437	5.77937940369932	0.0911735101567151	0.79484791818363
MCIDAS	ENSGALG00000028754	4.95303761810913	-5.88502401177677	0.0911860946205268	0.79484791818363
SLC23A1	ENSGALG00000002513	-1.09410057612914	0.144499237263141	0.0912289760928598	0.79484791818363
PRMT8	ENSGALG00000013272	-0.40783321581447	6.42868051237954	0.0912490269373993	0.79484791818363
Nox2	ENSGALG00000016261	1.05584423871378	-1.32489748824617	0.0912886120047551	0.79484791818363
BLB1	ENSGALG00000000141	0.820592620132945	1.34226318512047	0.091339308198823	0.79484791818363
ENSGALG00000021375	ENSGALG00000021375	0.851812948581318	1.45640373691262	0.0913589300059603	0.79484791818363
PBK	ENSGALG00000016582	0.585639161984148	3.43828007569822	0.0914359131328942	0.79484791818363
MYD88	ENSGALG00000005947	0.41646240445095	2.82524666185575	0.0914371932446134	0.79484791818363
CCDC27	ENSGALG00000000982	-0.533714553291672	4.91662091370282	0.0914618168489097	0.79484791818363
ENSGALG00000023347	ENSGALG00000023347	1.17834462673805	2.66335080347347	0.091480201796626	0.79484791818363
TRABD2A	ENSGALG00000026395	-1.12209431632097	0.759306551844642	0.0915621474072132	0.79484791818363
FBN3	ENSGALG00000000327	1.01614555392804	6.41534705407735	0.091646876419401	0.79484791818363
PSMB7	ENSGALG00000001103	0.269311269406572	7.29435147922253	0.0916537788160741	0.79484791818363
PLA2G10	ENSGALG00000021314	-0.647455777133355	0.405099424699874	0.0916794152582557	0.79484791818363
SH2D3C	ENSGALG00000005036	-0.339523239414981	7.83276561709932	0.091704680119481	0.79484791818363
TEAD4	ENSGALG00000014342	0.442775375497185	4.15146865849437	0.0917304679894967	0.79484791818363
B4GALT4	ENSGALG00000015069	0.366494771292839	4.11351612011355	0.0917829614012464	0.79484791818363
SPRY1	ENSGALG00000011833	0.443898819873489	4.9015708900289	0.0920522568467292	0.79484791818363
ENSGALG00000025917	ENSGALG00000025917	-1.05623236990594	-0.00855362497899699	0.092077848589988	0.79484791818363
PTPN5	ENSGALG00000006368	0.852982003366779	1.70344554369437	0.0921158542249357	0.79484791818363
MGAT4C	ENSGALG00000000225	0.755046977926076	2.72620684335826	0.0921212262510738	0.79484791818363
LHFPL2	ENSGALG00000004437	0.873442999158199	1.11342975465218	0.0921539689916916	0.79484791818363
SLCO1A2	ENSGALG00000013164	4.39117712971228	-6.44449247314251	0.0921626496315221	0.79484791818363
LPAR5	ENSGALG00000014455	4.39117712971228	-6.44449247314251	0.0921626496315221	0.79484791818363
NANOG	ENSGALG00000027772	4.39117712971228	-6.44449247314251	0.0921626496315221	0.79484791818363
ENSGALG00000027911	ENSGALG00000027911	4.39117712971228	-6.44449247314251	0.0921626496315221	0.79484791818363
CCDC175	ENSGALG00000028666	-5.4432360999372	-3.2762210589294	0.0921848750707126	0.79484791818363
PPP3R1	ENSGALG00000023648	0.342703445996481	7.30494290857986	0.0922165970826621	0.79484791818363
ENSGALG00000025870	ENSGALG00000025870	-0.526537869643022	3.86484895584095	0.0922287487846061	0.79484791818363
PPM1G	ENSGALG00000016513	0.325400372806153	6.76383907511997	0.092348479527088	0.79484791818363
ENSGALG00000006176	ENSGALG00000006176	0.675088865405183	0.3483040897048	0.0923611295763122	0.79484791818363
TARBP1	ENSGALG00000011000	0.301854473123074	5.27908596983724	0.092390546418664	0.79484791818363
CDKN2C	ENSGALG00000010537	1.16845128808643	-3.02817287717756	0.0924101303055436	0.79484791818363
SCG5	ENSGALG00000009725	0.833452578589354	3.03687552933569	0.0925092259696714	0.795300421049818
VSIG4	ENSGALG00000020326	4.39117712971259	-6.42472241035491	0.092672242756759	0.796301722291629
GAL	ENSGALG00000007047	1.02234296359107	3.40699781944256	0.0927323785749099	0.796355805916977
EFNA5	ENSGALG00000000280	-0.475063758477513	4.83912156608518	0.0928086242828105	0.796355805916977
LAMC2	ENSGALG00000004627	1.26899138899833	0.774188777740992	0.0928181831306086	0.796355805916977
RAB7B	ENSGALG00000000769	-1.00520569290898	0.641032675429698	0.0929388146143768	0.796807755925631
ZDHHC23	ENSGALG00000015123	0.682724708840119	3.00713676707681	0.0930924122891074	0.796807755925631
CNDP2	ENSGALG00000019514	0.278050263477661	5.84967607323624	0.0931206076110426	0.796807755925631
LPL	ENSGALG00000015425	0.608266512043262	2.34542349146007	0.093151808645329	0.796807755925631
MKX	ENSGALG00000007426	4.95303761810913	-5.94079932519359	0.0931968856445632	0.796807755925631
[truncated: 15,109 more rows]
