# Supplementary material for: Identification of molecular signatures specific for distinct cranial sensory ganglia in the developing chick
Source: Neural Dev. 2016 Jan 27;11:3. doi: 10.1186/s13064-016-0057-y (PMC4730756; doi:10.1186/s13064-016-0057-y)
Supplement: Additional file 6: — Differential expression analysis results for all pairwise comparisons between ganglia using both DESeq (i) and EdgeR (ii). Data are available as compiled .xlsx spreadsheets (A) or individual .csv files (B). (ZIP 24942 kb) [file 13064_2016_57_MOESM6_ESM.zip › Patthey Supp File 3Bii edger results Tmm_vs_others.csv]

gene_name	ensembl_id	logFC	logCPM	PValue	FDR
GATA3	ENSGALG00000006726	-3.2391239009196	4.11044709841759	4.2568817309138e-15	7.28267326524732e-11
TFAP2D	ENSGALG00000019842	4.74243528183117	0.0453734219537632	8.38654852921339e-11	7.17385361188914e-07
SNRK	ENSGALG00000011517	1.61841720039021	6.75729307393743	1.78919917463906e-10	1.02032064932417e-06
FAM198A	ENSGALG00000011521	2.28696878811341	1.6249159272799	2.63184605093946e-10	1.12564055598681e-06
ENSGALG00000026897	ENSGALG00000026897	3.24902081703058	0.323315606295376	5.88180298457323e-10	2.01251770920158e-06
CERKL	ENSGALG00000008910	1.20752461222727	6.23643951225616	7.76220030272953e-09	2.02622937323711e-05
ZNF469	ENSGALG00000026534	2.19511670336493	4.86042713217576	8.29062755007001e-09	2.02622937323711e-05
VWA1	ENSGALG00000001527	2.6479282304531	2.82257434764548	1.22887730026023e-08	2.6279541066065e-05
STK31	ENSGALG00000010980	3.02872321307959	0.655148913719523	2.49200965285374e-08	4.46662161908266e-05
PPAPDC1A	ENSGALG00000029020	-3.72901400743981	3.3008323847291	2.61083798169433e-08	4.46662161908266e-05
Id3	ENSGALG00000027300	-3.04778068000338	4.52283749070661	2.90076759829706e-08	4.51148473378783e-05
HCN4	ENSGALG00000001764	-4.56934997756247	3.5667133491654	3.62720316064727e-08	5.17118263936279e-05
KIF21B	ENSGALG00000000628	-1.73670422894861	5.57939155119637	5.71060304089093e-08	7.17223944105807e-05
ENSGALG00000007710	ENSGALG00000007710	2.25176174295437	2.48536093478338	5.8692630450557e-08	7.17223944105807e-05
MYO7A	ENSGALG00000000733	-5.14881251096086	2.56880336886862	6.54966687200166e-08	7.47011338974696e-05
MCF2	ENSGALG00000006562	1.77303050032814	4.01518843517514	1.09173293586509e-07	0.000116733544167374
GPR85	ENSGALG00000009439	1.40963627748646	4.61587232005085	1.51727424588819e-07	0.000148173580267479
HMX1	ENSGALG00000015600	1.85040896855432	5.21645256600163	1.5589925443153e-07	0.000148173580267479
PPAP2B	ENSGALG00000010818	-1.426795902762	6.3866994280463	1.66607366859444e-07	0.000150016780643756
Asip	ENSGALG00000021455	2.19831606891861	1.93653059725543	2.93073637986536e-07	0.000250695189933683
HEG1	ENSGALG00000011813	1.1929269547844	6.08970868792525	3.1917870210467e-07	0.000255922393564846
OPRD1	ENSGALG00000026379	-2.58781109114762	5.32657418644488	3.29102914334031e-07	0.000255922393564846
ENSGALG00000027172	ENSGALG00000027172	2.70831913907704	-0.408776643228902	3.56611791182997e-07	0.000265257153198205
NPNT	ENSGALG00000010566	1.37661887801342	4.31905562151729	4.25350794691532e-07	0.000303204224815947
ENSGALG00000001138	ENSGALG00000001138	-3.66719814968034	3.58170848065289	5.31904377105067e-07	0.000363992803340539
GABRB3	ENSGALG00000016745	2.13114341282413	2.24213577891936	6.96422627294338e-07	0.000458246088759674
FAM163B	ENSGALG00000026179	-1.99079261697342	3.74498265995918	7.86138311496825e-07	0.000498120527151396
ADGRG2	ENSGALG00000016511	2.33993632085574	2.02204244413631	8.70885374262806e-07	0.000532110963674575
EFEMP1	ENSGALG00000007908	-3.70555848413143	1.59480020914642	9.71076792040786e-07	0.00057286833649082
HTR1E	ENSGALG00000015826	2.37597230570716	0.454203769309789	1.27875030578681e-06	0.000729228674380027
RGS4	ENSGALG00000002564	-3.68214860362609	4.1243384407212	1.38885884772924e-06	0.000766470876353284
7.	ENSGALG00000000168	2.65788836101218	3.96383327680339	1.52801802752512e-06	0.000816916637965616
YIPF7	ENSGALG00000014221	3.4497074266867	-2.65273673309112	1.66725767423794e-06	0.000840270773196823
CALD1	ENSGALG00000013071	-3.00187008588734	5.84707861131416	1.6699325630519e-06	0.000840270773196823
KLHL40	ENSGALG00000005292	1.28367139049585	5.78541418935991	1.72578136680652e-06	0.000843561932095027
phox2b	ENSGALG00000014250	-7.30859560769865	5.6682225285826	1.8797374481229e-06	0.000893293007291292
CAPN6	ENSGALG00000008006	2.33721755243405	0.998576047526701	1.97250106907829e-06	0.000912041845670037
GATA2	ENSGALG00000005909	-5.3588541198389	2.74173911267221	2.25616451642657e-06	0.00101574901439541
Six2	ENSGALG00000023303	-3.85522804768756	5.54920882624365	2.36648856357876e-06	0.00103809964988988
NAPEPLD	ENSGALG00000008285	1.79227892864949	4.37988440766373	2.65662160339939e-06	0.00113623705977392
PNLIP	ENSGALG00000009231	2.80415159762379	-0.918195919312492	2.7432282230338e-06	0.0011387082867084
RET	ENSGALG00000002555	-3.24698506988571	6.9690751623021	2.7955195254707e-06	0.0011387082867084
GABRE	ENSGALG00000020292	2.02824261865699	2.78951253190152	2.90241657333244e-06	0.00115475680782724
SHOX	ENSGALG00000016698	-7.47836393299748	5.6046548358888	3.0161047824252e-06	0.0011607467526291
Sulf1	ENSGALG00000011264	1.98621259863561	3.18007432668544	3.05316833459841e-06	0.0011607467526291
ETS1	ENSGALG00000001143	-3.39703710959368	4.88299316517088	3.27725176923907e-06	0.00121885267974222
NLGN4	ENSGALG00000016628	-2.81864398284313	2.83256949790544	3.43672512361375e-06	0.0012509679449954
EPN3	ENSGALG00000023279	-2.37398563579361	2.90984569259024	3.95423364521863e-06	0.00140935477505001
IQSEC3	ENSGALG00000012975	1.03352360505034	6.50229488344755	4.08735505843371e-06	0.00142574646284975
SOHO-1	ENSGALG00000015599	1.34541614202238	6.84709231140878	4.1668998797339e-06	0.00142574646284975
CHN2	ENSGALG00000011164	1.86636168914349	2.25036548073638	4.29432383067248e-06	0.00144053513912049
LHX4	ENSGALG00000001735	-4.98609048984205	3.52495087036678	6.00595325350768e-06	0.00197595862040403
TBX2	ENSGALG00000023577	-1.99443820947669	5.65190487139884	6.17576098517561e-06	0.00199348903649782
SLC1A2	ENSGALG00000007871	1.71235132658951	6.14205416140714	6.71759317245812e-06	0.00212823303693358
PCDH10	ENSGALG00000009719	1.73171517530743	6.17313876102775	6.84266901122181e-06	0.0021284432989815
LGALS3	ENSGALG00000012173	-2.95467778370439	1.18182099586561	7.18011409386717e-06	0.0021854499032354
RSPO3	ENSGALG00000014829	-3.37943619591747	3.92615887827932	7.33864643440107e-06	0.0021854499032354
IL11Ra	ENSGALG00000005848	1.72330346705309	4.8749218701023	7.41353444179522e-06	0.0021854499032354
EDNRA	ENSGALG00000010013	1.55289450940844	6.08146194600913	7.58746324321633e-06	0.0021854499032354
FIBIN	ENSGALG00000023904	-5.53807588824629	2.83639677124887	7.6646594689107e-06	0.0021854499032354
Id1	ENSGALG00000006210	-2.90415193209628	3.07315251201565	8.2504275694684e-06	0.00231390680095845
ENSGALG00000014003	ENSGALG00000014003	1.21967874987865	4.14750046418916	8.4079383673931e-06	0.00232004854176389
NOTCH1	ENSGALG00000002375	-1.45754368656769	5.83003068741869	9.44805126768351e-06	0.00256567081091317
HOXA2	ENSGALG00000011053	-3.41351898327194	5.7794067561957	9.65445071038629e-06	0.00258075535552014
DAPK3	ENSGALG00000027936	-2.27878428793197	5.96309889879174	1.01885394109435e-05	0.00268162357296034
HOMER3	ENSGALG00000003074	0.827414607186956	6.92883375220332	1.03913431355994e-05	0.00268851892552756
SCML4	ENSGALG00000015309	-6.73003036154871	4.92919279946788	1.05290371761952e-05	0.00268851892552756
TENM2	ENSGALG00000001768	-3.06889056363229	5.98538565556324	1.31827415430489e-05	0.00328253186098034
ENSGALG00000006644	ENSGALG00000006644	-2.08444566874901	2.68015862091993	1.32391102646507e-05	0.00328253186098034
CHL1	ENSGALG00000007911	-6.35035972138198	4.86188557946089	1.40948424854429e-05	0.00344477950344223
ENSGALG00000028402	ENSGALG00000028402	-6.0138263865522	4.46714775100218	1.62047799726453e-05	0.00388268780617583
MYO18B	ENSGALG00000005538	1.8322230317572	6.02118691142378	1.63405144987526e-05	0.00388268780617583
ACE	ENSGALG00000000498	1.37767160498533	2.37009182966406	1.72304770280781e-05	0.00403806850679946
PSD3	ENSGALG00000015428	1.01404366081545	6.34963610391592	1.88353702653894e-05	0.00435453397973353
ENSGALG00000026351	ENSGALG00000026351	-1.43197166734853	4.57923890185461	1.96596463313889e-05	0.00448449639249868
TMEM119	ENSGALG00000004893	-6.66943282797391	0.942676138869058	2.05758847274082e-05	0.00458531962063099
GLRA3	ENSGALG00000010781	2.88736994595969	-0.611637002160962	2.06376906002213e-05	0.00458531962063099
HYDIN	ENSGALG00000002407	1.9714873411464	3.06200893980765	2.10117517778696e-05	0.00460857755661273
ENSGALG00000020458	ENSGALG00000020458	-3.94485437417343	2.52041157812738	2.19476170238469e-05	0.0047529092663794
ENSGALG00000025939	ENSGALG00000025939	-3.94263088991545	4.18111956871442	2.33145257933991e-05	0.00498581134091839
CACNA2D4	ENSGALG00000013007	2.67235664245766	2.70665432809441	2.61740952555502e-05	0.00552822742755497
ZNF503	ENSGALG00000004994	-2.18337943791395	4.8096985180843	2.66476302631648e-05	0.00555960559197833
MTHFR	ENSGALG00000004612	-1.63131322520882	4.9553084331947	2.71000789341276e-05	0.00558588133018139
NPM3	ENSGALG00000007704	-1.1872719449668	5.28234189878001	2.76142688170799e-05	0.00562410608241195
HSPB8	ENSGALG00000007383	-2.11510715423602	5.52952789017252	2.89118971734249e-05	0.00576924483793522
ADAMTS7	ENSGALG00000008164	1.52586485076867	3.60288208112771	2.90013476772521e-05	0.00576924483793522
SLIT2	ENSGALG00000014419	-2.03373734881377	6.02509763078092	3.01120760017742e-05	0.00590482333731875
SH2B2	ENSGALG00000001828	-1.6692749019022	4.34489675849367	3.05883897825755e-05	0.00590482333731875
SLCO4A1	ENSGALG00000005460	1.34646397356794	7.17406883437236	3.0718335107632e-05	0.00590482333731875
DLGAP2	ENSGALG00000016352	-5.62009252464871	3.61110080253722	3.2262464369021e-05	0.00613273600472456
TMCC3	ENSGALG00000011320	1.78350686904657	1.21152723503923	3.30183459097644e-05	0.00620744903103571
GSTT1	ENSGALG00000006344	-4.60512019585542	1.29617926347841	3.40347823282843e-05	0.00632898973991617
DACT2	ENSGALG00000011288	1.36836489551663	4.76572506240856	3.47825800491231e-05	0.0063984987040903
ADAMTSL2	ENSGALG00000002955	-2.56162080045617	3.66479167644109	3.660408802774e-05	0.00666194402104868
OLFML3	ENSGALG00000001956	-3.1531295883009	3.90224504412762	3.70113170980826e-05	0.00666515382014733
ENSGALG00000027624	ENSGALG00000027624	2.59006312017868	-1.72462813293446	3.75009108356234e-05	0.00668297481849839
APC2	ENSGALG00000027821	-1.93521958754903	4.81567179854378	3.92849058446572e-05	0.00692872339371541
LIFR	ENSGALG00000003733	1.13588473366378	4.75416432932034	4.07955814412621e-05	0.00699660765544141
ENSGALG00000006325	ENSGALG00000006325	-5.24997120403184	2.95688341536355	4.07982951998557e-05	0.00699660765544141
FABP3	ENSGALG00000000620	-1.54668349565185	4.71460195252543	4.09964278083807e-05	0.00699660765544141
LGI2	ENSGALG00000028945	-1.69872287858821	5.19318472209768	4.16363265732913e-05	0.00699660765544141
PTGFR	ENSGALG00000008901	-6.70511748613593	0.987353893363625	4.17146353083367e-05	0.00699660765544141
WSCD1	ENSGALG00000005886	-1.85969981984575	5.35056353011754	4.38415677117109e-05	0.00723313928364291
CELF2	ENSGALG00000006713	1.60222401377437	2.36477913071037	4.39704515722973e-05	0.00723313928364291
CCDC102A	ENSGALG00000013563	-2.36058109557675	3.46696024185103	4.83133993989376e-05	0.00773916437702696
RTN4RL1	ENSGALG00000021589	-3.50228336987651	3.77396764328537	4.83836827931033e-05	0.00773916437702696
ADAMTSL1	ENSGALG00000020554	1.34514718806895	5.94860968686701	4.84037051871571e-05	0.00773916437702696
ITGA8	ENSGALG00000008747	-4.31016201949033	3.48661756572672	5.002878920473e-05	0.00792493079365297
RGMB	ENSGALG00000015284	1.32897201197265	4.24604233732597	5.48240130623781e-05	0.00860485518780885
AASS	ENSGALG00000008953	-1.2760605860056	5.60813013773534	5.5366066471233e-05	0.00861093331990777
LAMA5	ENSGALG00000005321	-3.64532490664579	5.75185414293797	6.16642108944096e-05	0.00950406594577981
RCSD1	ENSGALG00000015440	2.17944018734042	2.85168891954089	6.52127505040094e-05	0.00995838637314472
RUNX1T1	ENSGALG00000015926	-0.870298385280182	8.481387862474	6.57761082631139e-05	0.00995838637314472
FAT3	ENSGALG00000017229	-2.60781398716289	4.91859106188488	6.67938543118196e-05	0.0100237654347948
ENSGALG00000006239	ENSGALG00000006239	2.88502111136153	-1.31524397944194	6.75382340460612e-05	0.0100473400700871
TMEM240	ENSGALG00000021666	-3.19264175170326	0.908895107933079	6.98938998882194e-05	0.0102401450566935
DUSP10	ENSGALG00000009450	1.16857959764379	5.91221055152923	7.00313871658368e-05	0.0102401450566935
FAM189A2	ENSGALG00000015110	-1.95351154861576	3.50460434984664	7.07684928452512e-05	0.010260231996581
ENSGALG00000023347	ENSGALG00000023347	-3.93579161773607	2.66509229311378	7.44678245632015e-05	0.0106561832742072
IGDCC4	ENSGALG00000007410	0.766862454154351	7.26342702056271	7.49698625869495e-05	0.0106561832742072
HCN1	ENSGALG00000014875	-5.12424084654961	4.55330662854796	7.53681421661841e-05	0.0106561832742072
MAP7D2	ENSGALG00000016415	-1.58774359206243	5.36878488518762	7.859037392691e-05	0.011020689484767
ENSGALG00000007596	ENSGALG00000007596	1.54562221267115	1.95579485199847	8.21814851938422e-05	0.011387006281589
HOXB2	ENSGALG00000025774	-5.71273149600754	4.50205640932331	8.309770105473e-05	0.011387006281589
NHSL2	ENSGALG00000028506	-2.05600931510802	4.28633233562903	8.31994263034036e-05	0.011387006281589
CLVS1	ENSGALG00000015476	-3.61655880342007	3.64682860957759	8.47298428397504e-05	0.0115044297722417
ENSGALG00000028238	ENSGALG00000028238	-1.40748114939408	5.43163343862061	9.19440984498509e-05	0.0123172294126657
LEPREL1	ENSGALG00000007303	-3.14754887312498	3.02542226602137	9.21560302093296e-05	0.0123172294126657
HOXB1	ENSGALG00000013454	-5.83947677957905	3.59487007501471	9.50372498856107e-05	0.0125887606110115
PRRX1	ENSGALG00000003324	-5.08721311414137	5.17942757654887	9.56592751596622e-05	0.0125887606110115
PDZRN4	ENSGALG00000009530	-7.04247649738921	6.98387870847813	0.000101888805476072	0.0133062113288903
DMTN	ENSGALG00000028589	-1.26070613698784	4.98984638851998	0.000104059196715979	0.0134312905765542
PTPRD	ENSGALG00000015058	1.10949562560949	4.86047871246778	0.000104416743434751	0.0134312905765542
SYBU	ENSGALG00000016108	-2.37650903417499	6.20363603589544	0.000105265492189292	0.0134394182117493
COL6A3	ENSGALG00000003923	-4.18310318159199	3.03088347252805	0.000106605503359631	0.0135096811220486
MMD	ENSGALG00000003078	1.58150188187382	7.78797856809394	0.000108107881069408	0.0135299205656075
RGS2	ENSGALG00000002540	-1.21150266059611	4.35873955963975	0.00010852265027796	0.0135299205656075
ENSGALG00000023936	ENSGALG00000023936	2.50872090582087	2.71290012939618	0.000109137774026995	0.0135299205656075
CTXN1	ENSGALG00000000337	-5.24668785679869	3.96665658353874	0.000113336238695441	0.0137825760667489
CTNNA3	ENSGALG00000002845	2.34817568295904	1.84530845463449	0.000113759119767182	0.0137825760667489
MXRA5	ENSGALG00000016635	-5.02784171508732	3.76025045468382	0.000113839016323301	0.0137825760667489
ZNF385D	ENSGALG00000011283	-2.46820319061292	3.66693514044958	0.00011439828159214	0.0137825760667489
GRIN3A	ENSGALG00000015551	-3.99341909578713	3.53468537500654	0.000116530761805036	0.0139413165941297
SLC38A6	ENSGALG00000011893	0.876079505111934	6.61544680158389	0.000122358966463323	0.0145369249878787
IGFBP4	ENSGALG00000028931	-2.43971369726115	2.78221044872118	0.000124194698422852	0.0146532613835734
DRP2	ENSGALG00000005031	-1.21130285637261	4.36249143094527	0.000126856748925915	0.0148517595270702
HHATL	ENSGALG00000005297	1.3888040055574	2.44112513210428	0.000128033865032269	0.0148517595270702
SEMA6D	ENSGALG00000004844	-2.25644730165691	7.96576650670314	0.000128481436170586	0.0148517595270702
laminin	ENSGALG00000014615	1.00094663681395	5.73483691077915	0.000129746876777072	0.0148973796503499
C1QTNF7	ENSGALG00000014515	2.82690320944753	-2.54042879940517	0.000131344343779069	0.0149802602224821
CRHR1	ENSGALG00000000371	-1.75204724551889	5.41244001701197	0.000132607531527057	0.0150241698633437
DOK5	ENSGALG00000007786	-1.48575957408639	3.38185207434096	0.000142276603929085	0.0160136061843341
Pax-7	ENSGALG00000003782	-2.09256366550822	2.98321258764074	0.000146469083107184	0.0163176527441716
DNM1	ENSGALG00000004852	-1.46204554170515	5.15955955921568	0.000146885581166847	0.0163176527441716
DIXDC1	ENSGALG00000007929	0.818855057581259	6.56337124310712	0.000153581137115998	0.0169513941534226
ERCC6	ENSGALG00000006254	1.18973547672234	6.04898675585284	0.000157279177884988	0.0172482831747203
GluR1/A	ENSGALG00000004083	-2.77317679168263	3.7608734028737	0.000162659707991902	0.0177247279256399
ERG	ENSGALG00000016058	-5.83265311734894	1.6816180163655	0.000165679912052124	0.0179395692113148
DACT1	ENSGALG00000012023	0.818729086260045	7.71251988095278	0.00016700997360056	0.0179698530085433
METRNL	ENSGALG00000028354	-2.98281972440611	3.6142739598956	0.000171295273583963	0.0183157471279652
ALDH1A2	ENSGALG00000004270	-4.71193739891744	3.38679719456754	0.000174011796182563	0.0184906447769645
CYP26A1	ENSGALG00000006729	-4.62929209062893	-0.799334007011739	0.000179625931981965	0.0189693854589349
FOXC2	ENSGALG00000022940	-3.57054876266229	1.99299056431208	0.00018261622404928	0.0191668611106446
ACSBG2	ENSGALG00000001749	-2.06740447006798	6.36862417886035	0.000183901272061272	0.0191840424538064
PTPRZ1	ENSGALG00000008961	-2.07079637740732	4.48745265013434	0.000185976145854097	0.0192829085046782
AMIGO2	ENSGALG00000009739	-4.34214482140532	5.16345117117852	0.000188110322420481	0.0193866951564433
HEATR5A	ENSGALG00000009972	0.903371838471687	6.10965070775138	0.000191028803675562	0.0194039482495597
RAI2	ENSGALG00000016538	-1.23480517659615	5.45058973384951	0.000191377524838488	0.0194039482495597
KRT8	ENSGALG00000012169	-1.46179264876363	4.39264675383047	0.000191680339851273	0.0194039482495597
HOXB5	ENSGALG00000027903	-8.52537219300769	5.72441531541827	0.00019531039405845	0.0195898358895838
PLAT	ENSGALG00000003709	1.87215095643247	4.40311745336873	0.000195806753397172	0.0195898358895838
ENSGALG00000026388	ENSGALG00000026388	-2.44976605208768	1.07529350178291	0.000206756172024464	0.0204569125917256
SNCAIP	ENSGALG00000005330	-1.07822831702843	5.32503910541801	0.000206864968340457	0.0204569125917256
HAP1	ENSGALG00000023847	-3.25870095527781	3.38412952735633	0.000209294962623345	0.0205782656354034
HGF/SF	ENSGALG00000008461	-5.45138710725778	2.94091875405033	0.000211852655057895	0.0207014491939014
PRDM6	ENSGALG00000005351	-2.89532178515494	0.248121013622194	0.000212967913147455	0.0207014491939014
ASPHD2	ENSGALG00000023396	1.19134320475291	5.453216083391	0.000218214631721193	0.0210916153643286
KCNJ11	ENSGALG00000020505	-2.21994274210465	2.56344490272819	0.000226203183927794	0.02174092174515
RSPO1	ENSGALG00000001946	-2.40202489650355	1.3832447452827	0.000240066905213755	0.0228797910083128
GBE1	ENSGALG00000015506	-1.04343760397814	4.66139147931322	0.000240727284398895	0.0228797910083128
STMN2	ENSGALG00000015736	-1.61301103610284	8.63462430959044	0.000246350155463288	0.0231609882537403
VWA2	ENSGALG00000008980	1.92559607372089	-0.792297615562046	0.000246393492061067	0.0231609882537403
CDH20	ENSGALG00000012906	-4.87759267725692	2.59042161479677	0.000250718688575356	0.0234387722630994
GPR126	ENSGALG00000013803	1.6303515099665	2.42540006235386	0.000253993676877615	0.0236113590204099
ETV5	ENSGALG00000005768	-1.06617544942473	6.6830177744246	0.000255325077085331	0.0236113590204099
LDB2	ENSGALG00000014485	-2.21802090891725	3.41794774848685	0.000258158126311041	0.0236250255350016
HOXD3	ENSGALG00000023420	-4.51477498216589	4.82756738784008	0.000258559119467974	0.0236250255350016
GALNT5	ENSGALG00000012544	-2.5325804712003	1.00714131210761	0.000260402913424039	0.0236250255350016
TMEM132B	ENSGALG00000002742	1.66666130297395	3.88398628033438	0.000260996599609264	0.0236250255350016
FGF18	ENSGALG00000002203	-2.91268100862323	3.20755962089539	0.000264798970606502	0.0237304988693695
SLC5A7	ENSGALG00000016804	-6.30615093354686	0.543917216092449	0.000264936011459526	0.0237304988693695
SETD7	ENSGALG00000009800	0.745056752157094	7.93509585514812	0.000272429394509765	0.0242745941732972
LTBP1	ENSGALG00000010448	-2.63903860282311	5.36839229274155	0.000282320635332495	0.0249654581149414
EFNB2	ENSGALG00000029175	-2.72650499461274	5.65920642973111	0.000283101407195384	0.0249654581149414
AKAP12	ENSGALG00000023073	-1.04960780172974	8.86879292392285	0.000290111281692147	0.025367172295456
ENSGALG00000019672	ENSGALG00000019672	1.79119523527267	1.06393530596769	0.000290622268524045	0.025367172295456
MAB21L1	ENSGALG00000017059	-3.09906668164876	5.00034497005024	0.000308079775062181	0.0264088638254898
ZNF536	ENSGALG00000004510	-2.11874964030944	5.10873454673826	0.000308411657742346	0.0264088638254898
PKDCC	ENSGALG00000017393	1.42025639870028	5.10352362555141	0.000310222305911015	0.0264088638254898
CLINT1	ENSGALG00000003702	0.774230556223582	6.56642976503993	0.000312328606290251	0.0264088638254898
HIC1	ENSGALG00000026718	-5.06570226410306	4.35937973426286	0.000313182936339187	0.0264088638254898
LCP1	ENSGALG00000016986	-2.34446263575931	3.55091439776788	0.000313850471518933	0.0264088638254898
BMPER	ENSGALG00000012184	-1.55026449463702	3.19492517809247	0.000315704859216109	0.0264088638254898
GLIPR2	ENSGALG00000028821	-1.73070687285941	4.28689845196315	0.000315751315980124	0.0264088638254898
RBFOX1	ENSGALG00000007366	-1.68401123322758	4.44602560126865	0.000316449443782172	0.0264088638254898
SATB2	ENSGALG00000008135	-2.60639171920082	4.5707770928482	0.00032403928358326	0.0269109905997204
SNAI1	ENSGALG00000008018	-3.64738486862488	3.76515820687316	0.000327280729752406	0.0269730368768723
TGFB2	ENSGALG00000009612	-2.48982997473085	6.09586164264619	0.000327939658077475	0.0269730368768723
INPP5J	ENSGALG00000023266	-1.39967707507585	3.61603216639867	0.000330377171586874	0.0270435055096088
NXNL1	ENSGALG00000013305	-3.00473580538688	0.224398802937018	0.000340245951420634	0.0276744840509963
HHIPL1	ENSGALG00000011148	-2.0111380502659	0.999039863950451	0.000341320793474411	0.0276744840509963
CYR61	ENSGALG00000008661	-3.96910915505006	2.97293780593397	0.000343778284864206	0.0277422589502681
IYD	ENSGALG00000012392	-2.22734521014423	0.764235366372654	0.000352175652332243	0.0280415211337966
COL5A1	ENSGALG00000002546	1.07209089197561	6.61733579463954	0.00035223608155201	0.0280415211337966
OSR1	ENSGALG00000016473	-6.49486608087576	3.21969305510185	0.000352403965616452	0.0280415211337966
FAM69B	ENSGALG00000002437	0.939423576026034	4.25091169836789	0.0003572441266063	0.0281810617812805
DRAXIN	ENSGALG00000004631	-1.47388029955223	4.21887463899764	0.000357452092970415	0.0281810617812805
HTT	ENSGALG00000015635	0.80752138107309	6.83009816868604	0.000362341772105992	0.028435518519217
PROX2	ENSGALG00000023113	-6.45813750645056	7.02707888771309	0.000364827884518449	0.0284998878919709
TSHZ3	ENSGALG00000004528	-3.297480805973	3.59603905293519	0.00037129581544827	0.0287771304452424
ADCYAP1R1	ENSGALG00000005223	-4.76878757698916	2.08706880943635	0.000371741046785047	0.0287771304452424
PSTPIP2	ENSGALG00000001745	1.77955192372975	2.0590582572801	0.000376845663062817	0.0290408810976517
ENSGALG00000015542	ENSGALG00000015542	-1.40124558579188	6.32295639036538	0.000384374977045035	0.0293790935539473
EPB41	ENSGALG00000001329	0.786717509967491	8.39802547668472	0.000385562003477111	0.0293790935539473
STMN3	ENSGALG00000006130	-0.945012790202638	8.26771451077292	0.000386386254947284	0.0293790935539473
ARHGEF33	ENSGALG00000013221	2.10661410074857	-2.02836428760421	0.000396932652541899	0.0300474505295876
TCF21	ENSGALG00000029024	-10.5432640724401	1.50915823736029	0.000400726019686319	0.0302009724440244
ATXN1	ENSGALG00000012709	0.954079148156735	5.9118332913748	0.000403413439604884	0.0302701628278963
PRDM16	ENSGALG00000001063	-2.35404624964673	5.5394505834647	0.000408830265283621	0.0305426558011886
ELN	ENSGALG00000001071	-3.44666989450624	4.6133617655349	0.000414887946108665	0.0308604477479436
PAPLN	ENSGALG00000009315	1.99203939519892	3.56549040984184	0.000420990636891316	0.0311788217140114
hairy1	ENSGALG00000002055	-1.80247402081836	4.05559502101448	0.000432600151525384	0.031900531863346
ETV4	ENSGALG00000001188	-1.76453051600178	5.76089181573435	0.000436402641906779	0.0320428171576875
PDLIM7	ENSGALG00000026159	-1.1686854955883	5.58513865801828	0.00043996339985154	0.0320668948265145
ATCAY	ENSGALG00000001812	-1.13391449976803	6.39100288983376	0.000442477172988751	0.0320668948265145
FBN1	ENSGALG00000004960	-1.61710512731633	4.12652599721343	0.000444227929106126	0.0320668948265145
ANG-1	ENSGALG00000016083	-3.52117799333182	1.77128985020726	0.00044454028354107	0.0320668948265145
LRRC3B	ENSGALG00000011314	-5.52365359230774	0.736517055601933	0.000446102464853312	0.0320668948265145
FHL5	ENSGALG00000015573	-5.72858280638852	1.59373154553955	0.000449270524674663	0.0321326652920245
CKMT1A	ENSGALG00000008352	-2.54228109274201	2.88930429146436	0.000450773887659918	0.0321326652920245
KERA	ENSGALG00000011270	-5.84991242458249	1.01221666521217	0.000454409422032971	0.0321882724093518
MECOM	ENSGALG00000009437	-4.41117624755713	6.37100060329931	0.000456395644161917	0.0321882724093518
SATB1	ENSGALG00000011254	0.86784100184175	5.78523753361362	0.000459485986616094	0.0321882724093518
CYP26B1	ENSGALG00000016102	-3.74172651921696	2.06948728678639	0.000460031703075522	0.0321882724093518
MXRA8	ENSGALG00000001561	1.24112507130264	2.36124407863523	0.000460961347924432	0.0321882724093518
BBOX1	ENSGALG00000013297	-2.01963156961275	2.34753505818504	0.000464622145393449	0.0323120148918338
HTR7	ENSGALG00000026998	-2.9820345070918	-0.188534146293517	0.000468884625987208	0.0324764298841666
USH1C	ENSGALG00000006192	-2.67498413049753	2.20002803827911	0.000473119442521017	0.0326376105751998
ENSGALG00000003465	ENSGALG00000003465	-3.07144003495986	2.07765669628066	0.000483060800362764	0.033087048162283
ABLIM3	ENSGALG00000002790	-2.28876270090264	1.4794685523546	0.000483502574267639	0.033087048162283
ENSGALG00000000779	ENSGALG00000000779	1.54757703293767	0.982580651651363	0.000493724388306417	0.0336519395822557
OSBPL6	ENSGALG00000009172	-1.23911677727231	5.68306894826287	0.000497991483577643	0.0337314801229117
TGFBR2	ENSGALG00000011442	-3.33813663934015	2.2083856990984	0.000498834724754306	0.0337314801229117
SLC7A14	ENSGALG00000009349	0.802915830859875	5.54154732886149	0.000503908320919199	0.033877044792757
FAM26E	ENSGALG00000014961	1.17871727189762	3.59366836834317	0.000504947768421384	0.033877044792757
SLITRK3	ENSGALG00000017374	-1.26894583864466	4.65726855342787	0.000507042778934025	0.0338847182109504
HOXB4	ENSGALG00000000284	-5.93335471003708	4.15602682765454	0.000510933284948347	0.0339105329233954
PCDH17	ENSGALG00000016941	-2.53393469299044	7.91303541005435	0.000511393353649521	0.0339105329233954
ENSGALG00000003345	ENSGALG00000003345	-1.10223045313345	7.22796291658879	0.000519282698121568	0.0343007274110571
ARPP21	ENSGALG00000012046	-0.936643937052233	6.53031046233696	0.000525449347494599	0.0345745670651446
PIM1	ENSGALG00000000742	-1.05280962715776	5.10230468120394	0.000527660364015373	0.0345870249332376
ENSGALG00000011287	ENSGALG00000011287	1.95901061545113	-1.16791592355191	0.000533350569619482	0.034826570782634
ENSGALG00000009041	ENSGALG00000009041	-8.28491477310218	-0.638449408671597	0.000538128942685957	0.0350049808040736
TLE4	ENSGALG00000015184	-1.61928369877055	6.94189836588565	0.000540645820112431	0.0350354874639526
ARHGAP23	ENSGALG00000025795	-1.12179248009621	5.02461442242434	0.000542891887066395	0.0350482807695543
FBLN5	ENSGALG00000010747	-5.16168754419593	-0.659903012105228	0.00055454596787922	0.0355119584204744
NDNF	ENSGALG00000011962	-2.7396835692265	1.23519076137494	0.000555415856619659	0.0355119584204744
SLIT3	ENSGALG00000001916	-2.45312217876775	5.03253027693929	0.000556301429546828	0.0355119584204744
scyc1	ENSGALG00000015235	3.14679694551796	-3.22446354144342	0.000559888572285864	0.0356080806493181
FGF8	ENSGALG00000007706	-3.8037083468247	2.26915162364944	0.00056424270228464	0.0357116930866513
ncx3	ENSGALG00000009400	-1.99814269013098	4.30956811648277	0.000565692589810761	0.0357116930866513
PDGFRB	ENSGALG00000021313	-1.62614227401817	3.94667080179372	0.000570895571946025	0.0358265030256887
AKAP13	ENSGALG00000006840	0.658866705908291	5.89390310569736	0.000571699516367373	0.0358265030256887
SMAD9	ENSGALG00000017050	-2.59950454458972	0.363175144018364	0.000574867895063316	0.0358935764552672
FAM171B	ENSGALG00000002646	1.06308814018813	5.55524832723243	0.000578564693119708	0.0359930355268799
DCX	ENSGALG00000007993	0.705205689122721	6.21205112660355	0.000580790643569152	0.0360006026455835
GPX3	ENSGALG00000004521	-1.29706106140235	5.45340271393844	0.000589624560114817	0.0364162345647808
LRFN5	ENSGALG00000012505	-2.81742829731414	3.16918150341312	0.000593289749729735	0.0365107951020731
SLC22A16	ENSGALG00000015055	-5.24493249738065	0.413997469187714	0.000601465502470938	0.0368812609902251
NANOS1	ENSGALG00000027980	-1.87984044878965	4.35098949528759	0.000604606184841978	0.0369414378938449
EYA4	ENSGALG00000013987	1.03422336122089	6.3171293490021	0.000610411140887857	0.0371633943000337
HCRT	ENSGALG00000011485	-1.79321704271962	1.97900753751929	0.000615286369622961	0.0373273730904596
FAM84A	ENSGALG00000016459	-2.20099058264903	1.51809186757765	0.000623073330549052	0.0376662139188452
FLRT3	ENSGALG00000008716	-2.4061609287057	4.84693136473944	0.000628456336329189	0.0378578556405626
CLMP	ENSGALG00000006507	-2.61000674341148	4.26492646581521	0.000634188141825447	0.0380690902819289
COL6A1	ENSGALG00000005974	-3.72339638515476	3.02868912218438	0.000643201826932346	0.0384751638292258
TNNT3	ENSGALG00000006572	2.1522755190017	6.66112015221791	0.000647703584211729	0.0386094526783772
PTK2B	ENSGALG00000016564	-1.33318993940653	4.35074305282678	0.000653714482358655	0.0388324561256662
SOCS2	ENSGALG00000011295	-4.24893257476725	2.77702758652013	0.000664001338780594	0.0391214999451754
EMILIN3	ENSGALG00000025916	0.879172103458292	8.35510572315227	0.000664862939643543	0.0391214999451754
ACP2	ENSGALG00000008211	0.880457651177139	5.39551139904759	0.000667131899808246	0.0391214999451754
CACNA1C	ENSGALG00000013022	-1.8182682433602	5.98875908165197	0.000667727261163853	0.0391214999451754
ATP6V1G3	ENSGALG00000002207	-5.89077042303677	2.20979535401626	0.000671974893452181	0.039171019705049
GAL	ENSGALG00000007047	-4.35582733457984	3.40738474221104	0.000673151729792167	0.039171019705049
MSX1	ENSGALG00000015013	-1.60876293443096	3.59912621163783	0.000684016199408388	0.0395360693697265
ITGB3	ENSGALG00000000379	-2.54152609609043	2.81628108755895	0.000684047026738312	0.0395360693697265
FAM101A	ENSGALG00000003137	-2.88087187300592	1.18880172265633	0.000690061847741215	0.0397494211823458
OSBPL11	ENSGALG00000012059	0.766550806774082	6.10557207308598	0.000713901909897393	0.0409846774312906
SRPX2	ENSGALG00000006796	-2.78367560113049	1.62076412119176	0.000722580964984846	0.0413441978226112
COL12A1	ENSGALG00000015908	-3.46189661885708	4.01934158348694	0.000738995268336706	0.0421424368356812
TMOD1	ENSGALG00000002125	0.897264255161793	3.97694854597768	0.000748982852466529	0.0425321994153491
LHX6	ENSGALG00000001347	-6.25237344811363	1.46929031315173	0.000750802210862487	0.0425321994153491
HUNK	ENSGALG00000015879	-1.69654102746024	4.94856773925495	0.000754134439497826	0.0425799735674218
MRVI1	ENSGALG00000005632	-2.75369038706982	1.99641332268001	0.000760773698069352	0.0428135408768765
TWIST1	ENSGALG00000026059	-4.94166907352615	2.11416473595766	0.000765210869560772	0.0428173139332418
SCARF2	ENSGALG00000020956	-0.989902666834965	6.30183127295245	0.000768290577653095	0.0428173139332418
HOXA3	ENSGALG00000027925	-8.70488096217944	-0.342510432659282	0.000768349040069279	0.0428173139332418
HTR2C	ENSGALG00000005853	-3.10467290020178	1.61376505093853	0.000775085470709063	0.0430524747821125
SLC10A4	ENSGALG00000014108	-1.57284017363627	3.20799648266486	0.000783422791294502	0.0432429939893254
ABCC8	ENSGALG00000006172	-2.7338390801527	1.79266540253117	0.000783570735135075	0.0432429939893254
TSC22D3	ENSGALG00000027069	-1.13663987127375	5.20687879734603	0.00078808491993179	0.0432822707962697
KIRREL	ENSGALG00000006259	-2.08106219942651	6.61139251677241	0.000789342324552031	0.0432822707962697
TPM1	ENSGALG00000003521	-2.0813581053185	5.59183753167514	0.000802543070379279	0.0438655170864176
CCDC85A	ENSGALG00000007889	-1.8884266146288	2.41854096097703	0.000812875982152694	0.0442162744529055
TMEM204	ENSGALG00000029047	-2.45807383963735	4.45183002004058	0.000814268629077898	0.0442162744529055
RUNX3	ENSGALG00000026821	-3.81623980409554	4.96759804374334	0.000816713977502814	0.0442162744529055
ENSGALG00000006449	ENSGALG00000006449	0.772375627248947	7.0246240332488	0.000830537589544947	0.0448228299114668
PIK3R5	ENSGALG00000021573	-1.73071538000882	1.91763168378105	0.000836292271499882	0.0449176722373942
FGFRL1	ENSGALG00000015725	-2.74814645924711	2.21374790486931	0.000837546027807385	0.0449176722373942
VSTM2L	ENSGALG00000006792	-1.76051902284471	2.47685966210117	0.000840349622107157	0.0449271916719039
DNER	ENSGALG00000002958	-2.24367001556513	2.76187175440903	0.000847801790496523	0.0450613123701398
GDNF	ENSGALG00000003716	-4.45282824398855	1.78639249411274	0.000848126173906069	0.0450613123701398
ANKRD50	ENSGALG00000011831	0.69186156617106	6.81397374592628	0.000853364820464058	0.045199273524765
GDF8	ENSGALG00000023961	1.87842331902936	-0.146678335527584	0.000903778238739147	0.0477217225566337
ALDOC	ENSGALG00000026077	-0.718709655869032	9.30304353675774	0.000906586881761305	0.0477227334559151
DYNC2H1	ENSGALG00000017180	0.98920318122859	5.025372407157	0.000911366447055982	0.0478271692522507
ABL	ENSGALG00000003875	0.569097845286653	9.16540771857723	0.00092006899834683	0.0481362092468427
TMTC1	ENSGALG00000012956	-2.41036608495085	5.21077937291119	0.000942428673945002	0.0491557004690582
HOXB6	ENSGALG00000028726	-7.78994800998458	1.95420999471533	0.000951484576124678	0.0494752955565307
cdermo-1	ENSGALG00000004274	-6.0363966733062	1.72735890165499	0.000954339930655549	0.0494752955565307
GLI2	ENSGALG00000011630	-2.36053976828984	4.50468610239574	0.000977432862398249	0.0505194000299373
FAM19A1	ENSGALG00000027934	1.76985563458874	3.17387188311311	0.000981673720169422	0.0505389231461244
CSDC2	ENSGALG00000000049	-0.763759897610802	6.86659457415799	0.000983718810361201	0.0505389231461244
SYNE1	ENSGALG00000013505	-2.59752823361245	4.02849966324476	0.000993657758029626	0.0508966973783558
SLC13A3	ENSGALG00000004445	-1.85417782554152	3.29719845241083	0.00099944680230636	0.0510404056533051
SULT4A1	ENSGALG00000014189	-1.91067900636396	6.53762409607869	0.00102348567621839	0.0521124790141196
HTR3A	ENSGALG00000007004	-4.66951822939461	1.87272679352487	0.00102710420033471	0.0521415390484459
PDE3A	ENSGALG00000013143	-4.94824315410858	2.6776313929498	0.00103846685290061	0.0525623991698926
TTC29	ENSGALG00000010009	1.56734410101097	-0.08523687126495	0.00104664011587541	0.0527485094846574
ZNF804B	ENSGALG00000009004	1.10223641283109	2.80348904465594	0.00105102675641344	0.0527485094846574
RBPMS	ENSGALG00000010291	-0.831437573795513	5.84238020914884	0.00105226893999672	0.0527485094846574
ADAM33	ENSGALG00000016038	-2.79963551339963	3.18374101533112	0.0010557056761413	0.0527485094846574
DACH1	ENSGALG00000016933	-0.944200592965434	6.88218099352856	0.0010575601328757	0.0527485094846574
Alx-4	ENSGALG00000025875	1.20803920893816	4.38981061514314	0.00107659348740055	0.0535417482047925
PRRX2	ENSGALG00000028236	-3.80210312571942	5.45772939597203	0.00109657697203596	0.0543775038770758
MYBPH	ENSGALG00000000164	1.25510393225894	2.09439568344594	0.00110012389833751	0.0543957215397636
CTTNBP2NL	ENSGALG00000026182	0.782190128759425	7.15341916551605	0.00111404718023308	0.0549254154450362
ENSGALG00000027114	ENSGALG00000027114	-1.91267364140475	2.78792196582602	0.00112281188708147	0.0551984648396256
ENSGALG00000028815	ENSGALG00000028815	-2.41331036889093	1.53069462183829	0.00113599114252852	0.0556863509065272
NKX2-5	ENSGALG00000002886	-4.08072692838079	-0.0172036535911276	0.00114122366233814	0.0557830126150882
TNR	ENSGALG00000004526	1.06573776826407	5.42738937130735	0.00115392722625565	0.0562432677686085
VWA5B2	ENSGALG00000028294	-1.01134036695061	6.1464890591945	0.00115908449924226	0.0562994341188793
ADAMTS10	ENSGALG00000001544	-2.04135302457731	2.59734392771416	0.00116166122538955	0.0562994341188793
EF1A	ENSGALG00000005843	-1.16630988955974	6.7295799950173	0.00117342419978421	0.0565661743086842
ENSGALG00000029027	ENSGALG00000029027	-1.55206710772097	3.22553794389896	0.0011771239394628	0.0565661743086842
DOK4	ENSGALG00000001160	-0.931785503011609	5.66311138993773	0.00118002217346423	0.0565661743086842
COL18A1	ENSGALG00000004338	-1.14125915705224	6.52775208455824	0.00118118686366528	0.0565661743086842
Pomc	ENSGALG00000016600	1.62845180419515	1.43122159672115	0.00118602632953307	0.0565661743086842
DNMT3B	ENSGALG00000006634	-0.662640227658159	7.44727867369837	0.00118700354084742	0.0565661743086842
UBE2O	ENSGALG00000001971	0.750296278771316	8.27219546565663	0.00120058554457743	0.0570544930461964
HKDC1	ENSGALG00000021039	1.72809265832414	-0.759672144104672	0.00121682433525844	0.0576660130958486
SVIP	ENSGALG00000003648	-1.0395154051152	5.82893610224721	0.00122163460309463	0.0577340463805053
HAS2	ENSGALG00000016394	-2.3028692369073	2.69215365898579	0.0012358166630769	0.0582433924846269
KANK4	ENSGALG00000010953	-1.75086652355813	4.18672131347353	0.00124558110226697	0.0585408659975034
RASGRF1	ENSGALG00000008262	-2.16673727277933	0.629797351122336	0.00124897218196684	0.0585408659975034
ENSGALG00000006958	ENSGALG00000006958	-2.13988322334773	3.71446596025128	0.00127200936870447	0.0594577493983502
HLX	ENSGALG00000027554	2.35633572837125	0.423116059690377	0.0012826008665405	0.0596423326300146
MAPT	ENSGALG00000000625	-0.829591575837644	7.43459921966048	0.00128293069954673	0.0596423326300146
JAG1	ENSGALG00000009020	-1.3101260843997	5.08953136163432	0.00128785456377077	0.0596715210701091
7.	ENSGALG00000017242	-3.24652056044929	4.4924753920456	0.00129053441640989	0.0596715210701091
EPHA4	ENSGALG00000005256	-1.53588631546947	5.09600968403733	0.00129526928073914	0.0597290211721975
FHOD3	ENSGALG00000013124	-2.51262627307911	4.95925437034274	0.00132128057081499	0.0607646989395239
MYO1D	ENSGALG00000000674	0.930440187054993	4.87343786187234	0.00136265489891232	0.0623740672566827
ENSGALG00000026763	ENSGALG00000026763	-3.02906459396566	4.06310334244602	0.00136356681985032	0.0623740672566827
PPP2R2B	ENSGALG00000007565	-1.66963870567068	5.0511107154063	0.00139723716301773	0.0635819158185878
ZNF774	ENSGALG00000026486	-2.89325528267816	2.17353639866276	0.00139740474326567	0.0635819158185878
DUSP5	ENSGALG00000008581	-2.36784705126216	1.58731078977534	0.00143020214570672	0.0648043031891704
RAP1GAP2	ENSGALG00000005868	-1.14067132312831	5.63901291993536	0.0014318463061437	0.0648043031891704
ENSGALG00000006671	ENSGALG00000006671	-0.720415731899335	8.05301481932196	0.00144334779362219	0.0651524909057741
PRELP	ENSGALG00000003551	1.0354972932306	5.59214454852973	0.00146830787736777	0.0661047662263365
LDHA	ENSGALG00000006300	0.921047481387437	5.23208029691755	0.00147731249957528	0.0663355964376219
HIVEP3	ENSGALG00000027365	-1.74758937798834	5.89735610931707	0.00148687695576373	0.0665902904691252
HPS3	ENSGALG00000010437	0.831072025833582	3.80023781529754	0.00149194521463911	0.066642816532757
AMY2A	ENSGALG00000001880	-2.37707914414246	2.17148469735789	0.00150396651954384	0.0668480600702969
PLXNC1	ENSGALG00000011309	-2.65637280496206	5.63284062646174	0.00150816579745624	0.0668480600702969
NACAD	ENSGALG00000005603	-0.720931991121724	7.3241567654501	0.00151205988922829	0.0668480600702969
TRIM27.1	ENSGALG00000000117	-2.49045776873569	-0.57226419583388	0.00151216970114595	0.0668480600702969
SLC12A2	ENSGALG00000014690	1.28538727365784	6.67121960413146	0.00152645902132141	0.0673058271566152
GOLIM4	ENSGALG00000009464	0.79831061036263	5.37833537224716	0.00153535405465683	0.0675240030001776
PDE9A	ENSGALG00000016186	1.32655316754038	2.32300509018454	0.00154634302249688	0.0678329139201964
SIX4	ENSGALG00000017389	0.694056158155135	5.16638911379696	0.00155889979451312	0.0682088431829424
EGR4	ENSGALG00000016086	-1.91512345704024	1.47633730962427	0.00156322705331685	0.0682236949697567
SLC24A2	ENSGALG00000015080	-2.55595329936575	2.05590247921944	0.00157689451957297	0.0685561050002063
S1PR3	ENSGALG00000010683	-4.16612990313368	1.22535395443399	0.00157885815817637	0.0685561050002063
TCAIM	ENSGALG00000011498	0.949985463116376	3.82676719722822	0.00158660250649035	0.0687179637494605
KCTD17	ENSGALG00000012486	-1.80966945603012	2.53104303013516	0.00161691429432703	0.0698539640084518
ENSGALG00000003670	ENSGALG00000003670	-1.44509206904331	3.95364101130537	0.00162574136961746	0.0700583963511725
ADAMTS18	ENSGALG00000005347	-2.88599370604079	1.31660280637157	0.00164597121127096	0.0707519484483006
PPP1R17	ENSGALG00000012226	1.29648306361095	9.10364766354676	0.00170435337735443	0.0728709348950149
FGFR2	ENSGALG00000009495	-1.37976755962267	4.58041246740736	0.00170533174955595	0.0728709348950149
HSPB1	ENSGALG00000001926	-1.76863395346487	3.982218794192	0.00170804564489718	0.0728709348950149
RUNDC3A	ENSGALG00000026518	-1.0539794991613	4.105350916486	0.00171683643322919	0.0730637753723508
GSC	ENSGALG00000010974	-9.44955209807812	0.589735915872621	0.00172725122414663	0.0732170969534098
ATP2A3	ENSGALG00000001564	0.888334572588726	4.56680267047969	0.00172899854858414	0.0732170969534098
ANGPTL1	ENSGALG00000004290	-4.02273968836378	3.21982621868675	0.00175051378585456	0.0739451601195057
UCH-L1	ENSGALG00000014261	-1.20946226622807	8.18600539065664	0.00176571496865716	0.0742806062288822
GPR50	ENSGALG00000009067	1.46758810415443	0.0962598421243301	0.00177103405275838	0.0742806062288822
TOR4A	ENSGALG00000008623	-1.46312388848505	2.41683792315116	0.00177228348945766	0.0742806062288822
NTSR1	ENSGALG00000005524	2.16175937236908	0.550393388087017	0.00178082208624773	0.0742806062288822
GDPD4	ENSGALG00000000690	-1.95481861482778	2.5925794697133	0.00178150710525386	0.0742806062288822
ENSGALG00000009912	ENSGALG00000009912	1.62127127505787	0.0857267784501696	0.00179078518366727	0.0742806062288822
RPS6KL1	ENSGALG00000010294	-1.65686711060309	6.20097334122013	0.00179161687811005	0.0742806062288822
ENSGALG00000010722	ENSGALG00000010722	-2.95517069888559	3.70838129449137	0.00179318975757122	0.0742806062288822
NTNG1	ENSGALG00000001896	-2.22117678951044	4.87582836647061	0.0018053998856688	0.0745094569981357
QSOX1	ENSGALG00000003933	-1.12767298359288	5.825534141547	0.00180742486872962	0.0745094569981357
NEFL	ENSGALG00000000314	-1.43212798472125	10.8542996299288	0.00181852072484765	0.0746583348591228
KLHL4	ENSGALG00000006877	-3.97548904860129	0.652964466283872	0.00181976418261949	0.0746583348591228
FAS	ENSGALG00000006351	-4.77846516868414	-0.0052323677951582	0.00183435628521198	0.0750769553287238
ENSGALG00000027154	ENSGALG00000027154	-1.38014316352097	6.16578313644906	0.00185382206345277	0.0755943918692314
ENO2	ENSGALG00000014528	-1.05640955488387	4.2157870994364	0.00185583613426918	0.0755943918692314
ENSGALG00000027412	ENSGALG00000027412	-1.92507348208196	3.53777401619203	0.001877654502973	0.0762127457030262
HPDL	ENSGALG00000023348	-1.71921123353364	0.816595540627846	0.0018799262734789	0.0762127457030262
GLI2	ENSGALG00000014639	-2.32548929953772	1.1164537199163	0.00189677708510565	0.0767140954420508
LHFP	ENSGALG00000017036	-1.77323504282493	2.51898920365904	0.00190357586272145	0.0768074902345251
ADAM12	ENSGALG00000012740	-2.4125851097855	4.08266060261889	0.00193776028109841	0.078002830327133
DNAH9	ENSGALG00000001111	1.33456240349148	5.4593540753168	0.00194264483974704	0.0780158871323763
PDZRN3	ENSGALG00000007819	-3.10271843632701	4.9949143760813	0.00196881928544645	0.0788818743218215
NYAP2	ENSGALG00000004966	0.713423683469158	5.49079885249463	0.00199224716368774	0.0795349164401357
MTSS1	ENSGALG00000016333	-1.45201509753689	3.185154568746	0.00199481469058332	0.0795349164401357
ENSGALG00000015198	ENSGALG00000015198	0.752620223437737	4.00818500113509	0.0019999382940416	0.0795349164401357
ENSGALG00000006756	ENSGALG00000006756	-1.63820199682009	1.56822346349009	0.00200371457713926	0.0795349164401357
ENSGALG00000012847	ENSGALG00000012847	1.08769026023439	3.67816978701595	0.00202333313332679	0.0801277389929507
IRX2	ENSGALG00000003588	1.6358884757284	0.928782774180333	0.00203609765397717	0.080324466312231
MAP7	ENSGALG00000013900	-1.52831050704219	1.48081212753491	0.0020376910439273	0.080324466312231
ENSGALG00000004703	ENSGALG00000004703	-1.94016391468038	-0.342548266505277	0.00206935272733934	0.0813850263432675
HTATIP2	ENSGALG00000002581	-0.962831512779785	4.82557822922654	0.00207854222957081	0.0815589460171961
OSBPL8	ENSGALG00000010246	0.800404074065644	9.42422888474794	0.00208697011937556	0.0816654228089828
PCDH1	ENSGALG00000002553	-1.8535231030211	6.97869086387453	0.00209080285190171	0.0816654228089828
ADRA1D	ENSGALG00000015974	-3.03442185375376	-0.708853887572505	0.00210172628277363	0.0819050871200257
ENSGALG00000003050	ENSGALG00000003050	-6.963831294022	-1.89006064093838	0.00211371070575702	0.0821849153502069
ANPEP	ENSGALG00000027501	-3.21174600506627	3.24852749402994	0.00212555758385227	0.0824421263236677
ADD2	ENSGALG00000026948	-0.762491155467436	7.29354351285436	0.00212996375000357	0.0824421263236677
ENSGALG00000006851	ENSGALG00000006851	-2.81368284488328	1.59360458818572	0.00214950402479769	0.0828728671862801
SERPINI1	ENSGALG00000009470	1.01830030286978	4.40475518156089	0.00215078051383612	0.0828728671862801
EGFLAM	ENSGALG00000003726	1.10917553761644	7.40877693111177	0.00216138459142478	0.0830943091912249
ahrr	ENSGALG00000013402	1.63764247961238	0.0696250863627497	0.00219068018219764	0.0840317411592763
NYX	ENSGALG00000016228	-3.85544771306996	0.975837117435083	0.00224734078293761	0.0859156574390655
Blimp-1	ENSGALG00000015388	1.16687676311154	1.92469947248906	0.00224983718334705	0.0859156574390655
ALMS1	ENSGALG00000027774	0.593227410140497	6.33249592015711	0.00226422472991768	0.086272509308311
SIDT1	ENSGALG00000014812	-3.00704010178166	-0.700950709476178	0.0023130231143613	0.0879359987566516
MYL9	ENSGALG00000028567	-1.83985972841375	3.41213510637942	0.00232162242478077	0.088067220494788
SLITRK6	ENSGALG00000016904	-6.17090720572802	0.284934931539468	0.002333293505926	0.0883051530514567
ARL2BP	ENSGALG00000025933	0.847312752707445	5.38980576332238	0.00234108415240508	0.0883051530514567
HOXB3	ENSGALG00000013455	-5.26060756095698	7.45563740435607	0.00234337967531923	0.0883051530514567
C20orf194	ENSGALG00000016026	1.10495075539661	8.02322922763965	0.00235560215745167	0.0885706411201827
CSPG5	ENSGALG00000028443	-0.909019456372501	4.31487764988146	0.00236913953047349	0.0887011681092097
MMP28	ENSGALG00000002081	1.46016927070604	4.38035476578355	0.00236944317429909	0.0887011681092097
CTGF	ENSGALG00000002909	-2.34687008815415	2.89082663839472	0.00238229376082049	0.0889846064010702
ENSGALG00000010146	ENSGALG00000010146	2.40869464818201	-2.98877806656929	0.00238859323577146	0.0889846064010702
SLITRK1	ENSGALG00000016905	-2.13456826699661	0.331205952858004	0.00239261859624107	0.0889846064010702
CBFA2T2	ENSGALG00000003096	1.09051397745615	7.45403350564526	0.00240872194164061	0.089321730035856
ENSGALG00000027669	ENSGALG00000027669	0.901597031247857	2.91519444715481	0.00241212527920069	0.089321730035856
FGF7	ENSGALG00000028158	-5.20664211127986	-0.084883312892597	0.0024176241622454	0.0893319960425363
LMX1A	ENSGALG00000003424	1.92853059792567	5.22472351864757	0.0024448077278329	0.090141746999494
ENSGALG00000028895	ENSGALG00000028895	-1.44590914116285	2.99723571056695	0.00247670258542413	0.0911213501751311
LUM	ENSGALG00000011271	-3.21716478091878	2.56764653571588	0.00250193470196316	0.091852143521858
PDLIM1	ENSGALG00000005422	-1.01625410352246	5.09381488290109	0.00252593151341538	0.0925345531723988
ZFHX3	ENSGALG00000000713	-1.8572082902557	8.02663206321401	0.00253484379271499	0.092662623089248
TACC1	ENSGALG00000024103	-1.61376744664512	3.05049783019876	0.00258824145426234	0.0941738962703259
Pax-9	ENSGALG00000010114	-4.22483936161636	1.78351382178386	0.00259137088711957	0.0941738962703259
MAP1LC3C	ENSGALG00000010741	-3.10121410564429	-0.932446171152639	0.00259269962259314	0.0941738962703259
CERCAM	ENSGALG00000004986	-0.726840230885208	5.56114607584224	0.00262759976760789	0.0952393576784656
IRK1	ENSGALG00000004376	-2.44376341391106	1.54331355294121	0.00267641418158365	0.096560024360878
PTER	ENSGALG00000008728	-3.05129171003931	3.73112385229134	0.00267767343995391	0.096560024360878
AFAP1L1	ENSGALG00000002704	-1.29995899937319	4.67840928359882	0.00268585368395375	0.096560024360878
DIRAS1	ENSGALG00000026955	-0.830997164837097	5.39122204277605	0.00268661278909153	0.096560024360878
SNPH	ENSGALG00000029134	-1.24515043448074	2.94348524789743	0.00272208570890026	0.0976298580877686
ANKRD24	ENSGALG00000001235	-0.894002704694897	4.95617666678143	0.00272867235002996	0.0976378450548976
RGS17	ENSGALG00000026034	-0.846281474003759	4.21446814326591	0.00273372269004536	0.0976378450548976
GAREM	ENSGALG00000015181	0.89978198964336	2.71703974241495	0.00274744515237019	0.097821836663955
FBLN2	ENSGALG00000005120	-2.77026782946449	3.47877322149117	0.00275102721434378	0.097821836663955
ADAMTS9	ENSGALG00000007392	-3.14758347517631	6.31081875833447	0.00275602789759331	0.097821836663955
PACSIN3	ENSGALG00000008231	1.02967965260455	4.7976611129148	0.00276615367684803	0.0978772052601096
SIAH3	ENSGALG00000026849	-2.13332873730114	4.31535198085062	0.00276903012309405	0.0978772052601096
C10orf54	ENSGALG00000004673	0.881142361533929	4.37465104349136	0.00279638647973835	0.0984887655183846
REEP6	ENSGALG00000015189	-2.38669762351658	-0.907913523757442	0.00279784545487111	0.0984887655183846
TIFA	ENSGALG00000012076	2.19861042992038	-2.79602246373794	0.00283477035956673	0.0995836782576338
DND1	ENSGALG00000005898	1.65107619172193	-0.0553359078717015	0.00286198228175915	0.100333591959704
chunk-1	ENSGALG00000013008	1.82146501677316	1.93280236669198	0.00288674025288799	0.100994585370977
GTF2H4	ENSGALG00000008616	-1.64968799024221	6.3637584332409	0.00293843936075073	0.102566590938947
FGFR3	ENSGALG00000015708	1.94255737338207	6.86311001210223	0.00294366355804436	0.102566590938947
COL23A1	ENSGALG00000006708	-3.25598953572149	1.50942217127773	0.00295206591160734	0.102576736507057
LBH	ENSGALG00000009052	-1.15459516951303	4.65763394752231	0.00295594640507243	0.102576736507057
HS6ST1	ENSGALG00000002155	0.619318111320602	6.19704999227459	0.00296662813015618	0.102739016296988
ENSGALG00000012531	ENSGALG00000012531	-5.50950384016056	0.708826223815264	0.00297372460909364	0.102775793956913
ABLIM2	ENSGALG00000015559	-1.83752153532779	0.715974652621869	0.0029797050387321	0.102775793956913
FOSL2	ENSGALG00000010036	-3.0130880956366	-0.963733637755224	0.00300531823284942	0.103450672691324
KLRG2	ENSGALG00000029035	-1.59404471427753	0.212036306912579	0.00305599310335142	0.10493186713736
ANKRD22	ENSGALG00000028250	-3.55091436797182	-2.0187631884158	0.0030656866762471	0.10493186713736
CNN2	ENSGALG00000027777	-1.79316069935074	2.28945974873997	0.00306674851348376	0.10493186713736
ENSGALG00000020459	ENSGALG00000020459	-3.08516512947504	0.775315374389397	0.00309932715830442	0.10583490823208
RGS5	ENSGALG00000026572	-2.7331601585214	-1.38202340445389	0.00311880367741303	0.106287835285223
MPHOSPH9	ENSGALG00000003419	1.08605959511317	4.19586461039894	0.00313927819299611	0.106701060120652
DOC2B	ENSGALG00000004917	-1.95656928011914	2.79871186568603	0.00314340275314523	0.106701060120652
CRHR2	ENSGALG00000005657	-2.48967751366232	1.61111720303121	0.00315459437542032	0.106868912029091
RIL	ENSGALG00000027627	-1.08776613491833	6.26244556006205	0.00317591388326075	0.107378527104397
TBX20	ENSGALG00000012151	-7.97324677616019	-0.820992210757858	0.00321686743874662	0.108493849528747
FBLN1	ENSGALG00000014233	-2.80765136492526	3.46704627516788	0.00322158496379492	0.108493849528747
NELL1	ENSGALG00000003777	-1.35632944099842	4.31512261422134	0.00323413718523951	0.108702591286989
FADS6	ENSGALG00000007770	-1.79631775257367	0.407933629365488	0.00324423283956637	0.108828108665297
CHST15	ENSGALG00000009704	-2.09250917067146	2.76998221524459	0.00328280435205039	0.109906490909742
ADGRB1	ENSGALG00000016160	-1.38976644429665	5.66838592661609	0.00329563106949253	0.110120422532965
GAS2L2	ENSGALG00000020906	2.15759295271031	0.88114432614971	0.0033027853555602	0.110144350609988
MDGA2	ENSGALG00000012228	1.4155365262842	5.30575294023762	0.00332819615780704	0.110654370993309
ENSGALG00000018634	ENSGALG00000018634	-1.10456540118682	3.01600407928353	0.00333101479200105	0.110654370993309
SFRP2	ENSGALG00000009241	-0.889528569057762	5.76948615408086	0.00335000412806175	0.111069516711009
fn1	ENSGALG00000003578	-3.05143445749411	6.7940571060517	0.00336826642869567	0.111458998185929
ENSGALG00000027646	ENSGALG00000027646	-1.36373033200656	2.17947378344907	0.00337899854222696	0.111598276178415
ATP6V0D2	ENSGALG00000015868	2.61479047202641	-2.44098317164465	0.00341115110734454	0.112343456465774
HOTAIRM1_2	ENSGALG00000026247	-3.15167046906628	-1.51368047077944	0.0034226453351805	0.112343456465774
ABCC9	ENSGALG00000013244	1.91221438570898	-1.83084839821478	0.00342521799090712	0.112343456465774
TOM1L1	ENSGALG00000003011	-2.8747226131062	2.36330675672702	0.00342856451212848	0.112343456465774
KRAS	ENSGALG00000014033	0.782707034120459	4.36954149381036	0.00343439488728081	0.112343456465774
KANK1	ENSGALG00000010158	0.709919707823388	6.37868386500476	0.00344578756997353	0.11249866045837
GABRR2	ENSGALG00000015776	2.38044091271401	0.00555188828077392	0.0034522911351791	0.11249866045837
STOM	ENSGALG00000001434	-2.44549950155992	4.88083522048199	0.00350793955450339	0.114094733647232
DDT	ENSGALG00000006350	-0.808280551168793	5.35265575383297	0.00352740172159989	0.114510035394935
TNMD	ENSGALG00000006821	-7.33732486761546	-1.54328545358482	0.00353866459378829	0.11458892545633
C15orf27	ENSGALG00000002945	0.710097562810229	6.80640667516507	0.00354335402819328	0.11458892545633
GRM1	ENSGALG00000012297	-1.74661890351018	3.24325918608709	0.00354992579447362	0.11458892545633
ENSGALG00000000193	ENSGALG00000000193	-1.13989885407862	3.99976836663248	0.00357263787375633	0.115104875224526
NR2F1	ENSGALG00000027907	-1.28404365719251	6.74971516864658	0.00358063782399532	0.115145774234797
ADRA1A	ENSGALG00000000469	-4.56169000044461	-0.936010248386996	0.00364494808735389	0.116993943486774
ENSGALG00000010880	ENSGALG00000010880	-1.76589508093271	1.49575702632046	0.00365324936717374	0.117040805568555
MEOX2	ENSGALG00000010794	-3.22754512222675	1.89418118704695	0.00366371446413354	0.117156686079246
CYTL1	ENSGALG00000015015	-4.07774448466655	2.45434382185696	0.00375485969182978	0.119661427320355
REPS2	ENSGALG00000016545	-1.66369122892239	3.40010206777317	0.00375603147480891	0.119661427320355
FCGBP	ENSGALG00000014150	-2.21210985490349	1.39419649353302	0.00377648693395434	0.120089476702771
MADH2	ENSGALG00000014697	0.850512887287287	6.68326612740746	0.00378876785064504	0.120170014523523
DPP6	ENSGALG00000006314	1.20296282916836	5.95000659627964	0.00379870114455918	0.120170014523523
PRR33	ENSGALG00000023572	1.24599964607378	2.68305530988586	0.00380017902008856	0.120170014523523
AGPAT2	ENSGALG00000023517	1.04390816133152	2.59795915884009	0.00381021991359933	0.120170014523523
RASL10B	ENSGALG00000002086	-2.81351045203075	1.94430716918873	0.00381752491756495	0.120170014523523
TGFBR3	ENSGALG00000006038	-2.43697867445529	2.99437731504112	0.00382116482936618	0.120170014523523
ENSGALG00000014825	ENSGALG00000014825	0.690662340356542	6.79114347942188	0.00387971326159876	0.121787402714553
SNX19	ENSGALG00000001425	0.765937681824112	4.60763987956686	0.00389899563620269	0.121998130152502
SDC4	ENSGALG00000003932	1.14106687565898	2.01465354903453	0.00390068840270159	0.121998130152502
SYT17	ENSGALG00000006845	-1.91826600163462	1.32191532031152	0.00392938305186866	0.122559067581442
LCORL	ENSGALG00000014421	0.809888519395957	3.45277213486042	0.00393295113994692	0.122559067581442
CFD	ENSGALG00000027497	-1.54424823048487	1.71195388745036	0.00395621588967274	0.122871532254516
MSI2	ENSGALG00000005567	0.959943681470822	5.80691955606896	0.00395734242881918	0.122871532254516
AFF3	ENSGALG00000016767	-2.42503717221584	3.56088365188145	0.0039660660705382	0.122919308577478
WNT5B	ENSGALG00000012998	-2.78710462587744	2.46701319704816	0.00398009507098833	0.12313104244931
SEPT4	ENSGALG00000028193	-2.76107535717529	-0.589231481850707	0.00400792595150193	0.123768225953601
BATF3	ENSGALG00000009816	-3.58853281049335	-0.964617123698146	0.00408462534075439	0.125732731030279
FOXO6	ENSGALG00000026153	0.724015490177294	5.24340242533449	0.00410027195424946	0.125732731030279
GREB1L	ENSGALG00000014935	0.815984431379709	7.5708751988495	0.00410077501955551	0.125732731030279
PQLC2L	ENSGALG00000020626	1.20583766531416	7.03817592603573	0.00410621554450251	0.125732731030279
PIK3R6	ENSGALG00000001227	-1.31832953196464	3.02922906691279	0.00411889931397279	0.125732731030279
PLEKHF2	ENSGALG00000015988	0.967869644289035	4.09138749449756	0.00412228135393063	0.125732731030279
PAMR1	ENSGALG00000007886	1.46077630738139	3.03826699331459	0.00412298702992673	0.125732731030279
JSC	ENSGALG00000006346	1.58971766372523	7.82629156491729	0.00413643879099439	0.125824629156466
TPM4	ENSGALG00000002563	-0.886859198409606	5.64459349736658	0.00414435856603624	0.125824629156466
LASP1	ENSGALG00000001648	-1.12813920763785	5.60077589499103	0.00414806469746591	0.125824629156466
MATN1	ENSGALG00000000548	1.64932391540019	-0.675891178727529	0.00417219516936599	0.126175885945873
ENSGALG00000011528	ENSGALG00000011528	0.757327144394064	8.13678351202459	0.00417439510435843	0.126175885945873
ENSGALG00000009506	ENSGALG00000009506	0.962669258952287	2.02119333455056	0.00420489096937106	0.126873500359789
MRC2	ENSGALG00000000461	-1.89498052373479	5.29779223097379	0.00422149222594459	0.127150156692712
PSD2	ENSGALG00000000899	-0.768383121454625	5.48094000813115	0.00423926379862569	0.127461028237062
STEAP3	ENSGALG00000012117	-2.8102826101503	-0.0801722448959784	0.00430582302562981	0.128809234543874
MYO16	ENSGALG00000016837	-1.50489711885902	4.75391156321474	0.00430599452411396	0.128809234543874
ENSGALG00000014190	ENSGALG00000014190	-0.893228850423986	5.8432228155252	0.00430669173246994	0.128809234543874
KCNA1	ENSGALG00000017280	-2.89040766872851	1.24854987818147	0.00432236873647307	0.128962829159211
PAX2	ENSGALG00000005689	-1.9411724218495	1.3568903729853	0.00432690343332868	0.128962829159211
PHLDA2	ENSGALG00000006447	-1.08266239510041	4.94603432667276	0.00441178349570236	0.131263986164306
SPON1	ENSGALG00000012027	-2.71745794920776	5.84132464771698	0.00443417221848191	0.131701073461439
SYT4	ENSGALG00000008893	-0.757201091693233	7.45928321864343	0.00448330210605287	0.132419447022268
ENSGALG00000027178	ENSGALG00000027178	1.31654414829768	0.65095586420149	0.00449149388897434	0.132419447022268
CALB1	ENSGALG00000015914	-2.15403993338013	1.15948548400302	0.00449411744791591	0.132419447022268
NRSN1	ENSGALG00000012670	-2.34509236954487	1.89449133110947	0.00449549430764117	0.132419447022268
GRHPR	ENSGALG00000005423	-1.36540744545535	2.35686452496609	0.00449705978021616	0.132419447022268
RAI14	ENSGALG00000003353	0.885821688769458	4.87802399694572	0.00453103652331894	0.133161833298682
ARID2	ENSGALG00000009665	0.643087546582222	6.8167067921634	0.00454018341436401	0.133161833298682
RGS7BP	ENSGALG00000027389	0.674105980984099	5.75075334252411	0.00454562255356736	0.133161833298682
NOS1	ENSGALG00000008177	2.08692762420899	3.70582414741593	0.00455397491308298	0.133178466347049
INHBA	ENSGALG00000012327	-4.48923386946085	1.13590389378462	0.00456992037384612	0.133416719719726
NMI	ENSGALG00000012480	-1.35744327890276	3.4074148527913	0.00461738128710066	0.134572673014852
ZFC3H1	ENSGALG00000010177	0.559564751783848	6.67095642912029	0.00465937513935009	0.135565629054424
PTPRF	ENSGALG00000010053	0.743565551818488	8.82402920865662	0.00466848533253374	0.135600079913391
GRIK2	ENSGALG00000015434	-2.88827937464631	2.01958226034055	0.0047443872661897	0.137374768325929
FAM129B	ENSGALG00000023872	-1.60086943119895	2.44953793371589	0.00474564461542108	0.137374768325929
CCSER2	ENSGALG00000001870	0.582110270522779	6.22248123342212	0.00476012202753543	0.137561093998439
NEUROD4	ENSGALG00000024396	0.999668769961302	8.45553773188676	0.00478544025316323	0.13805954780964
SEMA5B	ENSGALG00000011686	-1.23486317636052	5.8277472385921	0.00480046881118513	0.138259967039992
OSR2	ENSGALG00000016016	-2.72664819327475	1.59931667430881	0.00480927713828838	0.138280862658551
ADAM23	ENSGALG00000008582	0.729649309966442	4.42924745758881	0.0048347674361478	0.138755250609202
GCHFR	ENSGALG00000028400	-1.37760918883659	2.13651653755941	0.00484199699635804	0.138755250609202
PGA	ENSGALG00000024059	2.7706055452573	-0.571909479770817	0.00487262762458336	0.139329484167084
EPHA7	ENSGALG00000015593	-1.07651203657144	3.32306810144327	0.00488171443945829	0.139329484167084
DNAJB2	ENSGALG00000027506	-0.692792137549376	5.33708874220217	0.004886467763634	0.139329484167084
CMIP	ENSGALG00000012012	-0.637475812213118	7.73722689387889	0.00491015243338511	0.13977185995067
GALR	ENSGALG00000026011	1.09986017400912	2.93474767841048	0.00494116488386731	0.140421011350834
ENSGALG00000016471	ENSGALG00000016471	-3.58757480018085	1.05590306220427	0.00495770143637981	0.140657307087207
NEUROD1	ENSGALG00000008908	0.660003109430333	8.19535361650453	0.00498018293869283	0.141061208137677
BMP5	ENSGALG00000016293	-2.27403559199825	1.08387465473801	0.00501359219444939	0.141772785558083
KIAA1211	ENSGALG00000013771	-0.930219572723655	5.31515686183873	0.00503337666486672	0.142097372908482
HCN2	ENSGALG00000001342	0.897516001130946	5.82398698393333	0.00506524874920634	0.142594098408821
TAPP2	ENSGALG00000003349	-1.68770424766085	1.76375464591446	0.0050676415614077	0.142594098408821
ENSGALG00000022295	ENSGALG00000022295	-1.42189502408224	1.69448730542781	0.00509268839442244	0.142644831201371
CDH3	ENSGALG00000026291	-1.07822046877627	5.82990195138208	0.00509333437586126	0.142644831201371
TPH2	ENSGALG00000010198	-2.55379628908607	2.59346898399376	0.00509445825719183	0.142644831201371
OSF-2	ENSGALG00000017046	-3.00890638470515	2.58645469011258	0.00512472718544063	0.143257896549867
RDH10	ENSGALG00000026505	-1.29666948744925	2.87862039306472	0.0051510084648529	0.143757671805389
TNFAIP2	ENSGALG00000011446	-3.09951628322051	1.02358169577676	0.00517464711236669	0.144182186968028
ILVBL	ENSGALG00000027150	1.24648794961671	5.64978861816549	0.0052094696536066	0.144752159966238
SSC4D	ENSGALG00000001917	1.21997006506507	5.18778074403467	0.00521357533368696	0.144752159966238
CHRNA4	ENSGALG00000005801	1.8172211398886	4.92945969479389	0.00523616365282346	0.144752159966238
PDCL2	ENSGALG00000013783	-3.47944303693893	-1.92213065701052	0.0052362957719829	0.144752159966238
FEZF1	ENSGALG00000008941	-4.41337435260093	-0.249271981275213	0.00523740864034962	0.144752159966238
NLGN3	ENSGALG00000005553	-0.827941551816156	5.6662728935367	0.0052773859646559	0.145621804973118
ENSGALG00000025773	ENSGALG00000025773	-1.21779063045998	2.55186952646959	0.00531553396511373	0.146257215275016
DCLK2	ENSGALG00000010040	1.18443737742421	7.12665358689038	0.00531751156774958	0.146257215275016
NECAB3	ENSGALG00000003065	0.91468457602377	4.25430240579438	0.00532935758510129	0.14634775211222
C10orf71	ENSGALG00000027353	1.36911106255791	1.65339029913673	0.00534990806811068	0.146676646200701
FBN3	ENSGALG00000000327	-2.61219981357223	6.41544105435291	0.00536875652848989	0.146957898703048
CRIM1	ENSGALG00000010597	-2.69276513056545	2.4382049418484	0.00540413258893866	0.147689936631889
SH3BP2	ENSGALG00000015665	-1.84987330649163	1.91194997978666	0.00541865617155948	0.14785066951043
CSF1	ENSGALG00000028217	-1.34773267963029	1.93101470293647	0.00544893160295368	0.148275193382892
PRKG1	ENSGALG00000003805	0.700198810109219	9.81175174053307	0.00545276332186381	0.148275193382892
VSX2	ENSGALG00000010213	-2.99479800185931	-1.07371486239724	0.00546021579560567	0.148275193382892
RGS8	ENSGALG00000026263	-2.23104728280686	2.99084548470583	0.00549099552332254	0.148874724901746
PMP22	ENSGALG00000026262	-1.59368884206432	2.14499010347024	0.00555531058391276	0.150148577318166
ENSGALG00000007248	ENSGALG00000007248	0.911083444997681	2.84219066897766	0.00555553246682248	0.150148577318166
CFAP47	ENSGALG00000016268	1.67015290805962	-0.169382122115263	0.00556759121256519	0.150237145843163
HELZ2	ENSGALG00000006138	0.848329499574585	5.07141480069168	0.00563141871245562	0.151311479797294
COL16A1	ENSGALG00000026836	-2.09071633310874	3.88732128114727	0.00563229698626555	0.151311479797294
COL20A1	ENSGALG00000005797	1.3464336118566	1.0184906391047	0.00563507951394996	0.151311479797294
ABCG4	ENSGALG00000006795	-0.709851792439927	5.80397350691758	0.00564278256433679	0.151311479797294
B3GLCT	ENSGALG00000017076	1.0776306209109	5.08236541457095	0.00570428675600157	0.152624502168465
RERG	ENSGALG00000028186	-2.64826364924872	4.1581928939534	0.00570959091581819	0.152624502168465
HOXD4	ENSGALG00000023419	-4.31287962531604	3.22498676174292	0.00572916873417943	0.152722192543442
RNF208	ENSGALG00000008911	-0.969536206217706	3.13590236326164	0.00573109934608894	0.152722192543442
MLH1	ENSGALG00000012060	0.680068925712384	5.43075922630022	0.00576889337922038	0.153121385407471
HOXA1	ENSGALG00000028095	-2.38095061409247	1.48505630416696	0.00577200047221685	0.153121385407471
SHROOM2	ENSGALG00000016614	0.547141647359382	6.52234088760606	0.00577813130308028	0.153121385407471
ENSGALG00000027403	ENSGALG00000027403	1.72373196968163	-2.44777957061046	0.00578188069752317	0.153121385407471
RFX3	ENSGALG00000010179	0.799274808749627	3.54708755610264	0.005896253849744	0.155892882776529
DDB2	ENSGALG00000008218	0.679654412219211	4.92218285922982	0.00590475730881406	0.155892882776529
CYB561	ENSGALG00000024031	-1.99694188641238	0.918083023639621	0.00591701896678036	0.155975902132016
GLTSCR1L	ENSGALG00000009911	0.735222863089884	3.94484573706485	0.0059510125192901	0.15654935072119
WNT2B	ENSGALG00000001532	1.36392833573732	-0.427139215508526	0.00595932466108117	0.15654935072119
FLI1	ENSGALG00000001161	-4.49095721498337	1.53698984932687	0.00596622496318775	0.15654935072119
ENSGALG00000023025	ENSGALG00000023025	0.716589484389307	4.61498267516587	0.00597651370666881	0.156579167677933
NIN	ENSGALG00000012361	0.957288035792676	8.35157270633839	0.00598647372149937	0.156600294231516
HPX	ENSGALG00000022586	-3.32491210922986	-2.0424375629481	0.00602053014610016	0.15678132503953
FRMPD1	ENSGALG00000023036	1.19388844575271	5.52325703624164	0.0060315189340781	0.15678132503953
HSD17B7	ENSGALG00000002681	-0.743227748882973	5.75223882912345	0.00603416909239802	0.15678132503953
DNAH8	ENSGALG00000010116	1.70500248385538	-2.05452201213777	0.00603941637527183	0.15678132503953
KLHL3	ENSGALG00000006226	0.843234009884632	3.8056083228946	0.00606110164596952	0.15678132503953
STK17A	ENSGALG00000012351	-1.86199336841665	-0.292718467996219	0.00606486832981006	0.15678132503953
SLC22A7	ENSGALG00000001661	-1.1092495309193	4.0683117511066	0.0060665614375295	0.15678132503953
PERM1	ENSGALG00000026875	-7.33732486761546	-1.37301723816958	0.00606670780781907	0.15678132503953
ASS1	ENSGALG00000023689	1.22006089138382	5.94368588256924	0.00610393389453735	0.157505431474728
CHRD	ENSGALG00000026983	-0.871527695861874	3.61048912761121	0.00613000948468543	0.1579400636506
HCLS1	ENSGALG00000009778	1.27883333736041	4.32241448629538	0.00616206365252682	0.158513970498257
SLC44A1	ENSGALG00000015439	0.844616838574584	3.2892691592863	0.00617147498505426	0.158513970498257
GAP43	ENSGALG00000015089	-0.732743705144066	9.27543385785964	0.00619262716707358	0.158513970498257
MAP3K15	ENSGALG00000016426	2.1404972858218	-2.36551070387714	0.00619572783235775	0.158513970498257
TOX	ENSGALG00000015448	-1.40944863890271	5.01188638157111	0.00620473570092968	0.158513970498257
TOX2	ENSGALG00000003106	1.67711055807487	5.49336328689216	0.00621150961875516	0.158513970498257
ENSGALG00000004518	ENSGALG00000004518	0.851063413204043	5.69127393850609	0.00622342311649076	0.158513970498257
SEPT12	ENSGALG00000023660	-1.47515748663485	3.30323754291779	0.00622640800647818	0.158513970498257
ITGA6	ENSGALG00000009362	0.769775875944916	5.21450948268364	0.00624124589439328	0.158655623716612
PLXNA2	ENSGALG00000001264	-1.93028484388943	7.74901090441834	0.00629814881461566	0.159482555220656
ZFPM2	ENSGALG00000016078	0.82364401111489	3.45050349254019	0.00630392211241499	0.159482555220656
TRIM7.1	ENSGALG00000000107	-1.99603973265554	2.6784808368814	0.0063097190650746	0.159482555220656
AMIGO3	ENSGALG00000028339	0.798584297755024	7.96796051133476	0.0063110644075511	0.159482555220656
COLEC12	ENSGALG00000014910	-1.27622589926647	4.15084241959632	0.0063217294846669	0.159516442512804
EPT1	ENSGALG00000016560	0.537799598375088	8.40901635209302	0.00633189329508734	0.159537600136015
RHOU	ENSGALG00000025738	1.00714633542164	5.6136551307049	0.00639111131254847	0.160792841669234
HMOX1	ENSGALG00000012550	-1.27819382277054	2.53888923433011	0.00646290485180425	0.162360317481156
SLC45A3	ENSGALG00000000703	1.05609281979034	4.1916220563266	0.00650503711426345	0.163179142156626
DRD5	ENSGALG00000014975	1.25340667193414	2.26661840270916	0.00653300694540453	0.163640824043896
ENSGALG00000008936	ENSGALG00000008936	-2.93483561506216	-0.320362170220144	0.0065659752915027	0.164111609080962
C1QL1	ENSGALG00000028031	-1.22971991209105	2.18601929175562	0.00657098738721413	0.164111609080962
FAAH	ENSGALG00000010433	-1.30314366635676	3.08191671486105	0.00659327198505268	0.164428129912947
ENSGALG00000028333	ENSGALG00000028333	1.36628070758136	1.18176305385337	0.00663087134499655	0.165125104760118
PTX3	ENSGALG00000028284	-3.64622533129559	0.786195004125103	0.00665726994730559	0.16546281450508
LAMC2	ENSGALG00000004627	-3.23261067510267	0.778001859449084	0.00666377596411035	0.16546281450508
ENSGALG00000011449	ENSGALG00000011449	1.17027250563191	-0.106740813173731	0.00668240215379778	0.165684834850975
GLIPR1L	ENSGALG00000010224	-7.16263101121039	-1.65273101323961	0.00670658961325667	0.165872478597704
TTLL4	ENSGALG00000027991	1.14341075776395	5.82170582742155	0.00671371906734663	0.165872478597704
MAB21L2	ENSGALG00000010071	-2.62170200351714	6.46289019720377	0.00672655458320657	0.165872478597704
PAM	ENSGALG00000015256	-1.13426503049966	4.87877814317	0.00674077741785308	0.165872478597704
CNST	ENSGALG00000010649	0.935214008596889	2.79104777369	0.00674540700508114	0.165872478597704
WWC2	ENSGALG00000010668	0.670707911333063	4.36798392514424	0.00675357060597087	0.165872478597704
ENSGALG00000019824	ENSGALG00000019824	-2.33719496958868	-0.571475752556286	0.00675783946589899	0.165872478597704
DCT	ENSGALG00000016899	2.3573976156526	0.702792340772812	0.00684117763303657	0.167677459808008
ENSGALG00000001629	ENSGALG00000001629	-2.03007902196565	-0.226748153370529	0.00686377595027083	0.16799067089733
ENSGALG00000011006	ENSGALG00000011006	5.09629388068854	-5.38643321081155	0.00687554951170521	0.168038430066075
SCD	ENSGALG00000005739	-1.12846142167484	4.44594778709241	0.00689504259920713	0.168274449054544
ENSGALG00000001166	ENSGALG00000001166	-0.658101197622345	5.99714030176443	0.0069074428428054	0.168336940391332
GPAM	ENSGALG00000008795	1.02324138511707	4.5990357297525	0.00692927209885959	0.168591068927559
MICALL2	ENSGALG00000004070	-1.58104409458616	1.44634162284531	0.00694457723151507	0.168591068927559
SPARC	ENSGALG00000004184	-1.25260879407418	6.7171233581898	0.00694743415910269	0.168591068927559
RUNX1	ENSGALG00000016022	-3.71245787540501	4.14963455759916	0.00696330291292172	0.168736807697259
OCSTAMP	ENSGALG00000004340	-2.07630142295828	0.755068849439824	0.00698631565540676	0.169055004572417
NT5DC2	ENSGALG00000001567	-0.652662130054884	6.28799056603394	0.00701778971433491	0.169435106688763
CEND1	ENSGALG00000005159	-1.33462658367376	2.12379037796892	0.00702293291436942	0.169435106688763
TMBIM1	ENSGALG00000011436	-0.742882095381546	4.71875332722506	0.00703345429954026	0.169435106688763
MGAT4C	ENSGALG00000000225	-1.56784469351996	2.72601724213495	0.00704163904931672	0.169435106688763
ENSGALG00000000149	ENSGALG00000000149	5.0962938806885	-5.4052071066199	0.00705879534897422	0.169609369143611
HS3ST1	ENSGALG00000014934	1.68145612050275	-1.0980492361911	0.00712491704132103	0.170958037507602
MICAL1	ENSGALG00000019751	-1.36981615919448	3.03968847299588	0.00714488045503794	0.171111852187339
SCN1A	ENSGALG00000010943	-1.54569185616484	3.70553256881968	0.00715133120843743	0.171111852187339
ATP10D	ENSGALG00000014192	0.800531531426163	3.53592767229993	0.00719110178637436	0.17171254091677
CHST1	ENSGALG00000008440	-1.07492437721202	3.52959690793512	0.00719650992736288	0.17171254091677
TP53BP1	ENSGALG00000008521	0.499573184309743	6.65709886304054	0.00720836965429751	0.171755972208526
SPOCK1	ENSGALG00000006258	0.564001489635753	7.64774482937993	0.00722730361092717	0.171760832830479
TBX3	ENSGALG00000008250	-0.711738186224172	9.07000153532485	0.00722865324046908	0.171760832830479
CNGB3	ENSGALG00000015886	-4.66194119588652	-1.04975264094975	0.00727086855961548	0.172524298637866
CTK-1	ENSGALG00000003579	0.525327507121313	6.46336710319692	0.00729008644822748	0.172740718776005
TTC21B	ENSGALG00000010956	0.671935786361743	4.11187695519817	0.00730197805616072	0.172783181998337
VPAC2	ENSGALG00000006575	1.64721037327227	-1.15460888181661	0.00731837985181105	0.172932102907159
DBX2	ENSGALG00000009604	-1.87097744635702	1.41823264169177	0.00738402499424815	0.174242620140134
GALNTL6	ENSGALG00000010732	-1.88789148602023	2.38146781609818	0.00740276792565142	0.174444288804469
ENSGALG00000027217	ENSGALG00000027217	-1.4167648151715	1.88279058962443	0.00741350924852764	0.174457106222573
KLHL1	ENSGALG00000016907	-3.37328628856586	1.43876896080146	0.00745638050463009	0.175224941858807
ENSGALG00000015203	ENSGALG00000015203	-1.12155232982645	3.83857783833521	0.00747515055997919	0.175425069657235
PIK3CB	ENSGALG00000005505	1.04423573079834	2.69716148629188	0.00749837369461504	0.175460331467309
RARB	ENSGALG00000011298	-2.02294286071273	2.33833994196793	0.00751917667682096	0.175460331467309
KCNK12	ENSGALG00000008960	-1.4701441927887	2.20002335124004	0.00752368945718641	0.175460331467309
RAPGEF3	ENSGALG00000006348	1.12387971099186	6.32343636891312	0.00753227730631742	0.175460331467309
RASSF3	ENSGALG00000009842	0.594595896796848	7.00221602017878	0.00754740775719662	0.175460331467309
GABRG2	ENSGALG00000001706	-2.22077292664931	1.87447631359005	0.00754768459183403	0.175460331467309
SHH	ENSGALG00000006379	-1.41092656152916	0.879935432021781	0.00754844540331654	0.175460331467309
ABCA7	ENSGALG00000002453	-0.88540428984557	6.15120734048856	0.00763484275930131	0.177114981900252
SCARA5	ENSGALG00000016580	-1.30824626881802	2.76893630148842	0.00764033531928839	0.177114981900252
DKK3	ENSGALG00000005551	0.822882222942651	6.1972692379895	0.007651070859953	0.177123843399291
FGD5	ENSGALG00000008546	-1.66710117969874	3.34016032330826	0.00770374595695422	0.177951440913821
MTUS1	ENSGALG00000013615	-0.980342021743576	2.51595412819358	0.00770762320067461	0.177951440913821
RAB37	ENSGALG00000027789	-2.92797564845166	1.89643072899431	0.00775224380795076	0.178740413836148
LOXL2	ENSGALG00000000402	-1.39251993277478	4.1342520098578	0.00779809749962968	0.179555655482725
PIAS1	ENSGALG00000007970	0.683385982372708	5.39318923993088	0.00783887886642713	0.179775159087673
DLX1	ENSGALG00000018439	-2.1078663239381	0.360733721670808	0.007855258395596	0.179775159087673
KIT	ENSGALG00000013925	-2.18659313464071	1.21685757477941	0.00785540321622161	0.179775159087673
DZIP1L	ENSGALG00000006597	1.05473295201778	2.67031280102151	0.00785810389696417	0.179775159087673
PDGF-A	ENSGALG00000003642	-2.73236936368805	2.04765772477199	0.0078601717908335	0.179775159087673
ENSGALG00000028913	ENSGALG00000028913	0.967507062468892	4.28720879204737	0.00790651589631145	0.180593690192385
BCL11A	ENSGALG00000007866	-1.54306868655495	6.0204639543239	0.00791799838247026	0.180614821769735
EFR3B	ENSGALG00000016605	0.978185626602611	5.80818520191648	0.00800931236416001	0.182454481925499
SH3PXD2B	ENSGALG00000002831	-1.02329501003144	5.22059157936977	0.00802768725060023	0.182629884951155
CEP170B	ENSGALG00000011639	0.523447648516198	6.94150584329147	0.00809761174014929	0.183603712122692
P4HA3	ENSGALG00000017311	-1.18710980637997	2.62708489701469	0.00810610361418581	0.183603712122692
ENSGALG00000014793	ENSGALG00000014793	-2.96714458013991	0.440112196930925	0.00810813390310702	0.183603712122692
C9orf91	ENSGALG00000007186	-3.23940162577457	-0.362151546818003	0.00812309793870312	0.183603712122692
ASAP1	ENSGALG00000016302	0.925641160968285	6.53349336122496	0.00812415303231692	0.183603712122692
PLEKHA5	ENSGALG00000013134	-1.04805306948693	7.36561637087996	0.00819992546259759	0.18507166862021
LOX	ENSGALG00000028063	-2.39363885517491	3.58767708553683	0.00821236630195798	0.185108251243606
CSMD3	ENSGALG00000016111	-2.82416612258311	1.22841313019301	0.00826292539317483	0.186002799508467
RNF19B	ENSGALG00000003577	-0.777020045539177	5.0228473346719	0.00827660850007827	0.186065989775741
ZNF292	ENSGALG00000027593	0.638166055754879	6.31853681064922	0.00829902998469512	0.186325203383418
EGFL6	ENSGALG00000016584	-1.93395862400107	0.729773474660154	0.00831786853888983	0.186503401000429
CELF1	ENSGALG00000008097	0.553432693641604	5.6067378468027	0.00836650112173161	0.187209207264345
TAAR1	ENSGALG00000013994	3.54792627138143	-4.81193114296757	0.00838435358243025	0.187209207264345
FGFR1	ENSGALG00000003311	-1.13390910183148	6.455290371597	0.00838452823130563	0.187209207264345
EPCAM	ENSGALG00000008969	-1.02276554588634	5.47188340435812	0.00839311795486046	0.187209207264345
ENSGALG00000005728	ENSGALG00000005728	-1.96761425322024	0.0458081994240059	0.00847214398954824	0.18844406531564
ELFN2	ENSGALG00000012446	-1.7433464495655	1.50880523908795	0.00847289516811219	0.18844406531564
ZMYND11	ENSGALG00000006599	0.545476319680527	6.78705585275496	0.00848152503466466	0.18844406531564
EGR1	ENSGALG00000007669	-1.57646991363881	4.78321282512564	0.00850824753100838	0.188792605396227
IL1RAPL1	ENSGALG00000016288	-2.56348420631425	-0.901727183132525	0.00853452838829597	0.18913045552716
CPQ	ENSGALG00000022789	-1.54916931452103	4.01480348078499	0.00856431555445273	0.189545032995572
HMHA1	ENSGALG00000002559	-1.47128518457842	1.97351972835008	0.00861639006459529	0.190300913447437
MCF2L2	ENSGALG00000008744	0.734010876126719	4.66351406643276	0.0086207159178024	0.190300913447437
ARHGAP24	ENSGALG00000011124	1.25272209265948	2.8105099621615	0.00864780849070082	0.190652973787255
ENSGALG00000026611	ENSGALG00000026611	-1.07629762078318	2.7081352309371	0.0086746702596315	0.190922038041849
GM2A	ENSGALG00000027534	-0.819455172453852	3.98579256001532	0.00868233256935695	0.190922038041849
EBF1	ENSGALG00000003699	0.483177980817066	7.32906850112563	0.00870432584242002	0.19115995701171
GRAMD3	ENSGALG00000008237	-1.55247361716965	2.0577423222559	0.00872222321656024	0.191307429216555
ENSGALG00000011172	ENSGALG00000011172	0.659015778974434	8.96269857366246	0.00873575864256195	0.191358974208643
RGCC	ENSGALG00000016954	-2.28850502108941	0.394955413253585	0.00876941166431156	0.191642393625541
ZHX1	ENSGALG00000016378	0.596558215251596	4.58731861496056	0.00877110090067796	0.191642393625541
PREX2	ENSGALG00000015564	-2.19520904130043	1.51793970733141	0.00880634558972812	0.192167041261567
CSMD1	ENSGALG00000016341	-2.03798322970653	4.07025986211951	0.00885688658379432	0.193023714236374
CNTFR	ENSGALG00000028140	0.877480622702477	6.06281029966273	0.00887595062420361	0.193193083052004
CHRDL1	ENSGALG00000008072	-3.07373515898622	-0.192563915681693	0.00897726689474525	0.195150040705593
SCGN	ENSGALG00000013598	-0.791004543656467	4.88624724887385	0.0090094604621085	0.195580780702027
NEFM	ENSGALG00000000317	-0.708745579019452	13.0638716046821	0.00903127062791647	0.195580780702027
COLQ	ENSGALG00000011202	-2.78251617943045	-0.0317540930741138	0.00903137811284786	0.195580780702027
SYNPO	ENSGALG00000027330	-2.66498434796314	3.01198461347089	0.00908081162564544	0.196164639023549
PTGS1	ENSGALG00000001314	-3.07745227879614	1.97374269275802	0.00908127157509065	0.196164639023549
FNDC1	ENSGALG00000011663	-3.18659172625668	1.90167242125586	0.00912426971566135	0.196787585172605
PRICKLE1	ENSGALG00000009556	-2.18420635259317	2.17771286619798	0.00913311565507647	0.196787585172605
ENSGALG00000000194	ENSGALG00000000194	-1.27120987225301	1.26198674149439	0.00916346085336998	0.197159687523593
CA2	ENSGALG00000015862	-1.59261456167654	1.96131554246013	0.00917343414009703	0.197159687523593
SNCA	ENSGALG00000010379	-1.93205240386066	1.47032335677227	0.00921007259085144	0.197618562763228
ENSGALG00000006584	ENSGALG00000006584	-2.03804018145357	2.86180117675296	0.00922517639763843	0.197618562763228
TNFRSF21	ENSGALG00000016719	-0.645897501446289	7.31197637183265	0.0092294383708101	0.197618562763228
SERPINF1	ENSGALG00000003015	-2.51020479989376	1.91907166230893	0.0092693624667523	0.198214931103698
PGF	ENSGALG00000026557	-2.63639655476999	3.63668034213468	0.00928046293044554	0.198214931103698
PLOD1	ENSGALG00000004531	-1.21169407232335	4.92141167802724	0.00932855692410993	0.198937989922985
TAGLN	ENSGALG00000011902	-2.69101418232372	1.11400918339651	0.00933757341057734	0.198937989922985
ENSGALG00000027694	ENSGALG00000027694	-4.19149540933424	1.02659020726165	0.0093650765011416	0.19927578206658
NRXN1	ENSGALG00000009107	-0.951462854420313	6.06242910206255	0.00942815559253818	0.200368802331855
NKAIN4	ENSGALG00000005774	1.11998138944787	3.85735565542425	0.00945916606990894	0.200612600597361
ASH1L	ENSGALG00000014638	0.392075065635121	7.81899556075062	0.00946307976865038	0.200612600597361
MYOM2	ENSGALG00000016342	-3.55091436797247	-2.05286306358032	0.00958712875735221	0.202201422383005
DPYSL3	ENSGALG00000007582	-0.479278146293206	9.10543080302064	0.00961046662298172	0.202201422383005
ENSGALG00000017031	ENSGALG00000017031	-4.23273526299123	-1.48666864703305	0.00961516195270214	0.202201422383005
CHST8	ENSGALG00000004903	-1.10830240237754	3.61397976218207	0.00961721974418387	0.202201422383005
LOXL1	ENSGALG00000028247	-0.849301356839052	4.13155320014092	0.0096172723195335	0.202201422383005
TSPAN4	ENSGALG00000006837	0.896806967555137	5.41568490066317	0.0096186572999641	0.202201422383005
DLK1	ENSGALG00000011244	1.15298364210018	2.915626143284	0.00962981050700341	0.202201422383005
STRA6	ENSGALG00000001449	-1.38918877580146	2.45224865366244	0.00963257886615321	0.202201422383005
TENM1	ENSGALG00000008442	1.09460023938684	4.9451037414195	0.00965686377443571	0.202375558317843
MAGI2	ENSGALG00000008353	-1.16005672000044	3.82573328262169	0.00966453303400032	0.202375558317843
ENSGALG00000011926	ENSGALG00000011926	-6.99396414807919	-1.91267767505946	0.00968559287576336	0.202499151254588
C7	ENSGALG00000014835	-4.61268621534988	-1.05266951456339	0.00971149055737434	0.202499151254588
ZNF516	ENSGALG00000013660	0.469332039523816	6.1098092018698	0.0097170614921004	0.202499151254588
ENSGALG00000025982	ENSGALG00000025982	1.68849256854308	-1.40166792283963	0.00971857667945713	0.202499151254588
EHD4	ENSGALG00000008950	-1.46852395836751	0.766457480624034	0.00972961785897072	0.202499151254588
COL4A1	ENSGALG00000016841	-2.24867142827238	3.88136232165218	0.00976437570359823	0.202602519333679
BTBD11	ENSGALG00000012635	-0.96742434786321	3.75568792621816	0.00976687594492336	0.202602519333679
ENSGALG00000029064	ENSGALG00000029064	-2.53468361700575	1.07021920305949	0.0097701121376131	0.202602519333679
ENSGALG00000005421	ENSGALG00000005421	-1.98416450606866	2.80700318776369	0.00990285654670289	0.204871882130381
GPR55	ENSGALG00000005544	3.54792627138144	-4.80672626382416	0.00991514530567389	0.204871882130381
PARM1	ENSGALG00000010268	-1.87381708683977	1.87475171701822	0.00991547336941523	0.204871882130381
PADI3	ENSGALG00000000479	1.5571065386329	-0.48293046930157	0.00993925558636317	0.205115542305792
IL18	ENSGALG00000007874	1.51086368074832	-0.0546448055597846	0.00995747577945718	0.205243970644522
S100A11	ENSGALG00000009163	-1.42345500947439	3.04878375209049	0.00997219910861966	0.205300099097792
PROSER2	ENSGALG00000006700	-2.31540036927996	3.37886308072275	0.00998779399243991	0.205374013969546
TDRD7	ENSGALG00000012350	0.70888854437928	4.90004121658298	0.010006107651657	0.20550358908109
PLCD4	ENSGALG00000026687	1.24894166035672	5.77237614067737	0.0100971141169893	0.207061692880934
ISM1	ENSGALG00000009042	-2.99214773478702	-0.490948432290841	0.0101061791884253	0.207061692880934
GTSF1	ENSGALG00000001109	1.12749580564848	1.77700081106634	0.0101190487916923	0.207077376469224
LYN	ENSGALG00000018967	-2.00779669379868	1.23899507465049	0.010214432535177	0.208779584004549
ENSGALG00000021812	ENSGALG00000021812	-2.13888199659781	1.1072758604151	0.0102434343535064	0.209069296108454
ENSGALG00000021399	ENSGALG00000021399	-2.48625964894756	2.08873382814544	0.010253047663958	0.209069296108454
RASL12	ENSGALG00000007349	-1.73040676867999	0.52686492941183	0.0103207571511746	0.209968784131137
MKP3	ENSGALG00000011207	-1.33242445978488	5.11488354034607	0.01032170607051	0.209968784131137
MGLL	ENSGALG00000005990	-1.18876425421553	4.17783350432391	0.0104725312149687	0.212783924021003
avenaII	ENSGALG00000009303	0.40992406483842	7.84501639293222	0.0105183199868018	0.213146540490282
BMP3	ENSGALG00000010898	-2.60670760564303	1.13566719564769	0.0105258356426619	0.213146540490282
SVEP1	ENSGALG00000015721	-2.99769618104892	3.65240564313451	0.0105277546594744	0.213146540490282
FHL2	ENSGALG00000016797	-1.58972419356041	0.0395517490280816	0.0106681548647574	0.215733798376204
CTDSPL	ENSGALG00000005710	0.626320007506948	5.1499289851871	0.0107107678789141	0.216251199238916
CCDC69	ENSGALG00000004354	-2.88561799738126	-1.54420136455848	0.0107396835138432	0.216251199238916
ENSGALG00000006171	ENSGALG00000006171	-1.83625892546569	-0.196801147114282	0.0107430274345669	0.216251199238916
MLF1	ENSGALG00000009654	0.88694726157293	3.51026421396843	0.0107443020430839	0.216251199238916
LSM14B	ENSGALG00000005125	0.528670181614922	6.4701322192972	0.0107742864441097	0.216599873661374
MCF2L	ENSGALG00000016834	-0.854263392202312	4.50939121054397	0.010814858943809	0.217160336632258
UBE2E1	ENSGALG00000011286	-0.568746746890371	6.9009510440383	0.0109039891581433	0.218693372236244
ENSGALG00000008040	ENSGALG00000008040	1.06502324793978	1.5017028747785	0.0109246148176748	0.218850480445878
RP1L1	ENSGALG00000028138	-2.47885505681213	-1.18745750500252	0.0110086837200175	0.220276679628139
LMO7	ENSGALG00000016920	-2.06776061777551	2.11214221150771	0.0110325890299289	0.220497118135541
SLC25A47	ENSGALG00000011225	-1.88811877870998	-0.61917837377603	0.0110807276280319	0.221200803104283
TMEM108	ENSGALG00000011709	-0.988367493249816	4.62127356832537	0.011138613663752	0.222097205780267
KIAA1324	ENSGALG00000026986	-0.820163011983646	6.55963913302587	0.0111526813147475	0.222118826464145
CAPN1	ENSGALG00000010186	-0.635738011917445	6.25405669522218	0.0112061579752377	0.222646626936224
ZNF423	ENSGALG00000003891	0.428401706818948	7.72307349653732	0.0112199423577063	0.222646626936224
LAMA2	ENSGALG00000014014	0.904216307768607	5.57127307418022	0.0112235518901707	0.222646626936224
NAV3	ENSGALG00000010311	0.777365081280207	5.88426749280721	0.0112312391305799	0.222646626936224
GCK	ENSGALG00000027313	-0.697220614246362	4.76934598675493	0.0112854159352266	0.223309731146713
RSPO4	ENSGALG00000023640	-1.49466473262714	1.15095396487182	0.0112922593475521	0.223309731146713
BLVRA	ENSGALG00000012352	-1.73242492251569	-0.199282052552618	0.0113038477421705	0.223309731146713
PLCE1	ENSGALG00000028043	-1.80869758283007	2.32542425633066	0.0113792124499062	0.224367583434644
SMOC1	ENSGALG00000009415	-1.50944886827559	3.41563225730392	0.0113836253461113	0.224367583434644
ENSGALG00000002431	ENSGALG00000002431	-2.2578057669168	-0.439114348510541	0.0114348543435925	0.224938214046873
titin	ENSGALG00000009089	1.42733139594195	-0.748925895348136	0.0114388734054699	0.224938214046873
HPCA	ENSGALG00000003573	-1.92437662288749	0.987340698779171	0.0114683422560142	0.225258782222608
CPED1	ENSGALG00000009002	-3.37871267199892	0.253909091059784	0.011484303343169	0.225313602746485
GABRG3	ENSGALG00000019144	-7.87951158108746	-1.16760863415741	0.0115034327228048	0.225404110313438
KIF21A	ENSGALG00000007098	-0.967578823909731	7.07220213122916	0.0115152672675909	0.225404110313438
PLEK2	ENSGALG00000009562	-2.46429492562449	0.158616860887282	0.0115319088565136	0.225471881962554
ENSGALG00000028332	ENSGALG00000028332	1.34096790804833	3.87486909278371	0.0115801864208268	0.226157339369297
LIPA	ENSGALG00000006378	-0.970631877135307	4.45659600154262	0.0116566553521266	0.226872767452822
FOS	ENSGALG00000028037	-1.4710054451641	3.99093339428608	0.011665689385317	0.226872767452822
ADGRG1	ENSGALG00000001085	-0.623101564754373	5.43462193088542	0.0116680072645564	0.226872767452822
MPND	ENSGALG00000027354	-1.58106315130809	1.63864450313726	0.0116770037028797	0.226872767452822
PRDM12	ENSGALG00000003895	2.37678864139468	7.01129259605197	0.0116860229113292	0.226872767452822
ENSGALG00000005969	ENSGALG00000005969	0.787109468723386	4.00401354480452	0.0116963865380751	0.226872767452822
CORTBP2	ENSGALG00000009134	0.685206853800931	4.45613716977432	0.0117156855813129	0.22698974963205
WNT11	ENSGALG00000000839	-2.92194407707309	1.52342891046629	0.0117325986020337	0.2270602905923
LFNG	ENSGALG00000004284	1.13471338249079	5.67187961638997	0.0117506546619469	0.227152768312529
ENSGALG00000010113	ENSGALG00000010113	-8.36779695237646	-0.297084602869473	0.0117740495362374	0.22734812580807
FUBP3	ENSGALG00000003941	0.624121050712401	6.98309508011244	0.0118503144309825	0.228562772587654
ANGPTL3	ENSGALG00000010978	1.02953833326904	1.04530675777112	0.0119470117944612	0.230168330832931
CNP	ENSGALG00000003457	-0.810330570410725	4.1491894750771	0.0119771599289209	0.230489597372305
ENSGALG00000028317	ENSGALG00000028317	1.0810318657223	3.17576388711878	0.0120084938760119	0.230687933028911
MYO9A	ENSGALG00000002078	1.02249316441531	9.5469270206561	0.0120144346696726	0.230687933028911
C11H19ORF12	ENSGALG00000004480	-0.6363687267614	5.44452304247149	0.0120551032329106	0.23120931178098
OLFM1	ENSGALG00000002515	0.625317537267826	8.42377830590402	0.0120703502834338	0.231242500166836
ENSGALG00000029061	ENSGALG00000029061	-1.32444752992336	2.09319948969034	0.0121756023537101	0.232997992245272
ENSGALG00000021636	ENSGALG00000021636	-0.854317255922353	3.82846938152225	0.0122094149196759	0.233383989324932
ENSGALG00000022622	ENSGALG00000022622	-7.49313172769925	-1.53307004006569	0.0122501220992279	0.233900768832133
PDE6H	ENSGALG00000025735	1.61241681674	3.72630106935239	0.0122712328586458	0.234042644086636
NKAIN1	ENSGALG00000000604	-0.739133749630633	5.43270165542227	0.0123469804368626	0.235225101685796
KCNC4	ENSGALG00000000400	-0.656047646125513	6.72962587972671	0.012376369756959	0.235381401678428
FAM101B	ENSGALG00000004900	-1.20855947965929	4.48917140510497	0.0123827017483391	0.235381401678428
ENSGALG00000009516	ENSGALG00000009516	0.475634508547952	8.73686284557832	0.0124063666950079	0.235569502128963
COL15A1	ENSGALG00000012616	1.4313872241077	-0.974133571695191	0.0124526242757696	0.23618013551311
COL22A1	ENSGALG00000016195	-2.46697415084807	1.10249741068794	0.0124661364489325	0.23618013551311
ENSGALG00000016441	ENSGALG00000016441	-2.09026043906923	-0.419994951720794	0.0124877651326647	0.236328192355782
KEL	ENSGALG00000014736	1.49473822807887	-2.24938678729055	0.0125085939282439	0.236460801021433
ELF3	ENSGALG00000000616	-2.73316015852141	-1.27808984873407	0.01254652911167	0.236916136912197
PTCHD1	ENSGALG00000016358	-1.82699396276176	5.68688189675353	0.0125948447411289	0.23745693662286
PPARGC1A	ENSGALG00000014398	-1.6369218988671	0.333583791309822	0.0126036882508935	0.23745693662286
C1QTNF5	ENSGALG00000006758	-3.80441607180452	-0.43962724537691	0.0126278887750511	0.23745693662286
TRAK1	ENSGALG00000011938	0.539558612294966	5.87406794649294	0.0126306881182372	0.23745693662286
AJAP1	ENSGALG00000027265	1.56662531161094	3.49171606798247	0.0126681309421	0.23789943376229
MVD	ENSGALG00000007267	-0.694684013950319	6.56011421678322	0.0127018296814923	0.238270726086591
FRMD4A	ENSGALG00000006656	-0.791420759418966	7.21974187969869	0.0127482044155202	0.238824187407528
TRPC7	ENSGALG00000006297	1.41800733161656	3.91100511362847	0.012759253407206	0.238824187407528
BAG3	ENSGALG00000009433	-0.762796181496829	5.83729955858241	0.0127938631467548	0.239121461700745
ENSGALG00000026970	ENSGALG00000026970	-1.1055382382761	2.9087601060863	0.0128142443803893	0.239121461700745
ENSGALG00000006723	ENSGALG00000006723	-0.843392680491938	6.83732334870295	0.0128170668914884	0.239121461700745
TTLL2	ENSGALG00000011344	-2.89199998446343	-0.774506502086502	0.0128665391239364	0.239760892264815
POU6F2	ENSGALG00000012303	-3.14511732047612	1.42954620358915	0.012879369884929	0.239760892264815
ACVR2A	ENSGALG00000012444	0.515735085177909	5.58986362810408	0.012923951870667	0.240329313699316
CD101	ENSGALG00000015467	0.838224789421016	3.60318549939061	0.012940511181446	0.240375966658174
SULT1E1	ENSGALG00000011812	-3.4623413695456	-0.644341417490382	0.0130427972819064	0.241371301991901
EPHA10	ENSGALG00000001912	-2.65397939768348	1.87710780743698	0.0130551600799246	0.241371301991901
AGO1	ENSGALG00000002249	0.475709747870977	6.98415204827756	0.0130705027243	0.241371301991901
CBLN1	ENSGALG00000003894	-1.60260395162581	0.923451331734428	0.0130864452779972	0.241371301991901
SCN3A	ENSGALG00000011040	-3.21817558606104	4.82920670865702	0.0130893929217618	0.241371301991901
ACTG2	ENSGALG00000006343	-2.22015629169411	1.75257357663686	0.0130924023408145	0.241371301991901
CTBP1	ENSGALG00000015718	0.673921219921325	8.33445292308775	0.0130928552869116	0.241371301991901
TCF7L1	ENSGALG00000026476	-0.793867304277911	4.66648257222037	0.0131637299819305	0.242068723387045
KIAA0513	ENSGALG00000025938	-0.733456308903724	4.33523512120405	0.0131862610398701	0.242068723387045
ENSGALG00000011579	ENSGALG00000011579	3.01880230183209	-4.33894403309276	0.0131895441346585	0.242068723387045
cldn3	ENSGALG00000022557	-2.84517032073947	0.881695367587048	0.0131955344091355	0.242068723387045
ENSGALG00000016001	ENSGALG00000016001	0.843303906776797	5.37051463766574	0.0132115137244688	0.242068723387045
ENSGALG00000026502	ENSGALG00000026502	-0.721500383990026	4.99049521103	0.0132155826305529	0.242068723387045
DPF3	ENSGALG00000009352	-2.1083704551242	1.62553539130868	0.0133952342402909	0.24509697046299
SHE	ENSGALG00000026842	-2.54971658238298	1.56780896938583	0.0134281256666551	0.245436296907196
ARHGAP25	ENSGALG00000000132	1.45496359171621	-2.42066575684871	0.0134943321162259	0.246383173793376
ATM	ENSGALG00000017159	0.57246321566667	4.86722446186836	0.0135516480991482	0.247165880256106
SNX1	ENSGALG00000002189	0.526572037629226	5.84951388066056	0.0135925187839777	0.247459982257537
FAM53A	ENSGALG00000015713	0.592571209817788	4.95957234856367	0.0135967023218427	0.247459982257537
Dab1	ENSGALG00000010857	0.981854960088511	5.78797242475916	0.0136806107786885	0.248509596487739
ENKD1	ENSGALG00000001204	-0.869202766627321	3.76358795152832	0.0136834252917612	0.248509596487739
PRICKLE2	ENSGALG00000007332	-0.889282555878298	4.49168964777775	0.0137790064940805	0.249980109332692
CNR1	ENSGALG00000015789	1.26257283045769	7.20321113914712	0.0138224553189771	0.250395866340518
GATM	ENSGALG00000023435	-1.27089301053041	1.72651672138505	0.0138311955629991	0.250395866340518
SNTA1	ENSGALG00000026824	1.38777627259584	7.20074420910025	0.013888613540545	0.251169556502794
AS3MT	ENSGALG00000008133	-1.27580389418501	1.80650014668582	0.0139926705019889	0.252397082663733
MMEL1	ENSGALG00000001115	2.06591081792232	-2.78755733943989	0.0139996129314388	0.252397082663733
DCXR	ENSGALG00000002849	-0.642046380472451	4.40814260062489	0.0140007500261797	0.252397082663733
RAPGEF1	ENSGALG00000003712	0.742066406145867	6.89189550463014	0.0140216528652957	0.252507828652082
IGF2	ENSGALG00000006555	-1.39509220274376	2.85307341426271	0.0140852700309651	0.253386750462409
CHRNA2	ENSGALG00000016565	-0.650592553528567	4.84697851313771	0.0141298529763894	0.253921769663939
SLCO3A1	ENSGALG00000006871	1.30622698302603	6.52331226471348	0.0142508539601735	0.255827502151781
GMIP	ENSGALG00000026345	-0.921924667483614	4.14772356254899	0.0142849679464467	0.256171102335231
SLC2A10	ENSGALG00000004498	-1.72379780398244	2.05413803640949	0.0143129379582761	0.256260900936128
ENSGALG00000001317	ENSGALG00000001317	0.451538950034502	7.76565296678635	0.0143199334401998	0.256260900936128
FABP5	ENSGALG00000015764	-0.629745088044449	5.14218910771884	0.0143533585106341	0.256526270186378
SIK1	ENSGALG00000016200	0.650432868352245	7.40651581564538	0.0143647513934154	0.256526270186378
TRIM35	ENSGALG00000016595	0.752951646329032	4.61448794539068	0.014381312120888	0.256554210390147
ITIH5	ENSGALG00000006891	1.65342986527838	0.866496374066626	0.0144194403647462	0.25692263233315
BCHE	ENSGALG00000009478	0.825027546553662	3.21939075155008	0.0144319996301237	0.25692263233315
ENSGALG00000011687	ENSGALG00000011687	-2.14256826070811	0.422271334946251	0.0144974118677283	0.257818838080141
FBLIM1	ENSGALG00000003636	-0.872674478031428	3.90242334492871	0.0145381800940988	0.258275373883532
CDH1	ENSGALG00000000608	-1.68485832183894	1.44553284099682	0.0145571422415962	0.258343972478453
ZNF217	ENSGALG00000007799	0.709546365069811	5.66874070018164	0.0145959426118089	0.258764130780131
ROR2	ENSGALG00000015208	0.597560631047196	6.55525401039222	0.014661784638444	0.259662330843168
SERINC2	ENSGALG00000021685	-0.75576936065765	4.31068082939548	0.0147218047396246	0.260455672684072
HCCS	ENSGALG00000005571	0.507486934143525	6.3348688777897	0.0147523538487233	0.260554088300851
COLGALT2	ENSGALG00000004775	-0.763599201979089	4.26700810927541	0.0147578274236336	0.260554088300851
SDC3	ENSGALG00000000569	-0.92196486476536	7.14676304919581	0.0147824423136675	0.260647920062298
HAND1	ENSGALG00000026787	-3.5628038416289	1.08459046412826	0.0148067088859033	0.260647920062298
ZBTB16	ENSGALG00000007011	-0.566419732464644	6.71290260717794	0.0148088483925972	0.260647920062298
TFDP2	ENSGALG00000025759	0.490538510989546	7.22819701443371	0.0148377180783577	0.260796653889966
NID2	ENSGALG00000012394	0.501609480618261	7.28531249396451	0.0148477870521877	0.260796653889966
GRB7	ENSGALG00000028806	-3.26752896447093	-0.213139514572463	0.0148898166609711	0.26126664967784
FZD7	ENSGALG00000023536	-1.16321628269033	5.91119010633478	0.0149685209011494	0.262378540550065
SFRP1	ENSGALG00000003473	-1.51932111881366	5.09221501095083	0.0150960728091465	0.264078754859308
PTCH2	ENSGALG00000010133	-0.783538632566945	5.46190264923803	0.0150963889555999	0.264078754859308
ENSGALG00000016827	ENSGALG00000016827	1.58699328940504	0.0990635792216438	0.0151362662785278	0.264505866693619
FMNL2	ENSGALG00000012525	0.47784179480885	6.27344722671723	0.0152136205963637	0.265347941166721
FADS1	ENSGALG00000007127	-0.745091773531448	6.16201228542205	0.0152300743469772	0.265347941166721
JAG2	ENSGALG00000011696	0.792983042305751	7.59752052019461	0.0152309842311036	0.265347941166721
CHRM3	ENSGALG00000010778	-1.7562795656256	-0.431799744675445	0.0152610853190512	0.265588469730419
CARD10	ENSGALG00000012436	-1.73064982042727	-0.677267760497577	0.015275839035231	0.265588469730419
MPZL2	ENSGALG00000007412	-2.13669146228279	1.19613753021138	0.0153445397324674	0.266081886670212
CD44	ENSGALG00000007849	1.11660457989702	1.40046902650665	0.015348542116225	0.266081886670212
GnRH-I	ENSGALG00000000277	2.06896389636841	-1.33840251368661	0.0153516536657543	0.266081886670212
ENSGALG00000002610	ENSGALG00000002610	-2.56098821374637	0.474088987755182	0.0153770891194358	0.266081886670212
SPICE1	ENSGALG00000014816	0.690065064775727	3.54191190869803	0.0153819842130489	0.266081886670212
KCNE3	ENSGALG00000022696	-1.3237731639909	-0.270545993589866	0.0154589015155145	0.266897845195014
ENSGALG00000026587	ENSGALG00000026587	-1.33522576907909	0.734089771802112	0.0154638964504694	0.266897845195014
TBX18	ENSGALG00000015834	-2.05268403320808	-0.16825302758519	0.0154759564200055	0.266897845195014
PTRF	ENSGALG00000003261	1.26822410049521	0.787940070118736	0.0155130995394971	0.26726898985067
GABRP	ENSGALG00000002152	-1.99630089582858	-0.0698422654465175	0.0155688495119886	0.267959635262678
VIPR1	ENSGALG00000005259	-1.5093822021687	0.450939444511374	0.0156473918149726	0.269040783085981
HBG1	ENSGALG00000017345	-1.98490236367814	3.37334961037381	0.0157089986344738	0.269828864094957
C2CD2	ENSGALG00000016148	-1.0135583366472	4.72461421358077	0.0157301940154226	0.269921924990822
ENSGALG00000023879	ENSGALG00000023879	-1.91490984869164	2.17577357378036	0.0158175685113238	0.271149260612953
ENSGALG00000024401	ENSGALG00000024401	0.82882119341237	2.60286506854187	0.0158994971170799	0.272280877556559
FCHSD2	ENSGALG00000017329	0.930159966305099	7.63810528153361	0.0159556644718609	0.272969507784597
ARID3C	ENSGALG00000005839	-1.71284613010012	4.4186167492191	0.0160158640829693	0.273725677054385
ADGRG5	ENSGALG00000001149	-3.15182107367188	-2.40447726588626	0.0160893992732153	0.274487377049436
ENSGALG00000026359	ENSGALG00000026359	-1.50605182921514	-0.308730090684428	0.0160925204103685	0.274487377049436
JAKMIP3	ENSGALG00000010486	-2.01078242745276	1.79636195626297	0.0161588883912109	0.275081164014012
ABHD6	ENSGALG00000005696	-0.860228044502569	4.27313904988003	0.0161621078966106	0.275081164014012
BRINP2	ENSGALG00000004448	-1.07733815100113	6.58594706332973	0.0161761258155217	0.275081164014012
ENSGALG00000006053	ENSGALG00000006053	-2.75505956047359	-1.47017665923986	0.0162008860479316	0.275081164014012
DRD3	ENSGALG00000015117	1.29933375301413	2.67817158660171	0.0162077281579451	0.275081164014012
CCNT2	ENSGALG00000012207	0.690166426922265	5.17526235453459	0.0162672642023322	0.275675068432363
ENSGALG00000007867	ENSGALG00000007867	-1.57296776760038	0.336948002474664	0.0162803672855952	0.275675068432363
CD34	ENSGALG00000001177	-2.77663150471659	-1.22514607945396	0.016291062320851	0.275675068432363
ARHGAP18	ENSGALG00000014013	-1.10843340461436	5.6394350844631	0.0163495983806914	0.276392222427735
ATP2B4	ENSGALG00000003601	0.526525842538385	8.85062156290245	0.0164445576905895	0.277723092764664
ACSL3	ENSGALG00000005206	0.558977802097541	5.80576157463197	0.0165955071159907	0.279857596172109
FAM212B	ENSGALG00000001480	1.15386220081565	3.07763071203747	0.0166088192847238	0.279857596172109
EN1	ENSGALG00000025740	2.87906397401188	2.06984680723512	0.0166258440431739	0.279857596172109
RAPGEF5	ENSGALG00000010910	-0.630993838208227	6.86460703385444	0.0166459795147977	0.279857596172109
CD3E	ENSGALG00000007416	-2.05564646524471	1.64704571481407	0.0166527374855744	0.279857596172109
DAB2	ENSGALG00000003803	-2.42280123838193	0.756063489446408	0.0167445781081058	0.280924852257815
STARD5	ENSGALG00000021193	-1.30268494971299	2.68326989468546	0.0167490851825445	0.280924852257815
IRX6	ENSGALG00000023738	1.144070270988	2.00531419337317	0.0168604438469178	0.282472648681415
EMID1	ENSGALG00000025776	-1.43311372242146	1.18683044668996	0.0168878299251078	0.282472648681415
ZP4	ENSGALG00000005462	1.8298785711354	-1.94244825037141	0.0168909001403488	0.282472648681415
CITED4	ENSGALG00000000678	0.821418595299632	7.73981990723044	0.0169274763801057	0.282807876866063
KCNJ8	ENSGALG00000026373	1.02728495302747	1.34294773372396	0.0169947345762871	0.283654555249873
C17H9ORF7	ENSGALG00000026576	-0.843916689352689	6.1432373725562	0.017018935725688	0.283781630014689
IL1RAP	ENSGALG00000007253	-2.81715728717551	0.592203344329653	0.0171076792560113	0.284983618998872
HECW2	ENSGALG00000007944	0.735627945176526	6.54353335532835	0.0171645986168918	0.285653650912242
TMPRSS7	ENSGALG00000015389	-2.58448657272098	0.440423972691154	0.0172362144733777	0.286303510772981
ENSGALG00000003841	ENSGALG00000003841	-1.37672094402359	0.956090940083615	0.0172371180790373	0.286303510772981
RPS6KA6	ENSGALG00000007097	0.63009103218847	3.40746341302141	0.0172641546127835	0.286474449190592
H-RAS	ENSGALG00000006885	-0.482882176820049	8.92258366234732	0.0172914810139205	0.286649861614488
SOCS1	ENSGALG00000007158	-1.64220271954437	-0.461138269867238	0.0173239158526268	0.286909537663833
DLEC1	ENSGALG00000005826	-1.60851601460737	0.63407232412388	0.0173805217970237	0.287568633368937
PAG1	ENSGALG00000015758	0.635157528147487	3.69851530846866	0.0174732432923458	0.288823426324107
CLIC2	ENSGALG00000004730	-2.64374954870953	0.559046144927703	0.0175080451878338	0.289119340804498
FAK	ENSGALG00000016171	0.573161868130559	9.4158218148847	0.0175259505806609	0.289135933012485
CRYBA4	ENSGALG00000005634	1.39917031023612	0.934228723976342	0.0175706622861199	0.289348965353789
FREM2	ENSGALG00000017041	-1.47406786983528	2.1748524590462	0.0175726896774951	0.289348965353789
COL10A1	ENSGALG00000014965	1.30212876791614	-0.663432935449845	0.0175940802771541	0.289422620559185
FIBCD1	ENSGALG00000003866	1.53464444339831	3.18883775259772	0.0176245066286978	0.289644629590549
XKR7	ENSGALG00000006467	0.626539198527634	6.7665143415055	0.0176895794308833	0.290424038103971
ALK	ENSGALG00000009034	-1.76836693073126	1.90013808310552	0.0177058844834254	0.290424038103971
SNX2	ENSGALG00000005337	0.571801822456015	4.98872662085113	0.0177382219890504	0.290675767996814
RNF144A	ENSGALG00000028709	0.829565408745319	6.33773060176771	0.0179606427011892	0.294038923762626
HDHD1	ENSGALG00000027095	-0.682638119665527	4.17799719757739	0.0179839203492265	0.294138536648725
SIGMAR1	ENSGALG00000028996	-0.60154469909606	6.48347787965674	0.0180035585974989	0.29417849139065
RUFY4	ENSGALG00000025739	-2.32116417662319	-0.729018115178451	0.0180312673747074	0.294350116647418
GAS6	ENSGALG00000016820	-1.63861980232094	1.63960814509922	0.0180569752974271	0.294488783020385
KCNJ6	ENSGALG00000016054	-1.87655785724492	0.567659151503751	0.0181268723278621	0.295347173128632
NFIC	ENSGALG00000028903	-1.16091823727067	3.95639089570321	0.0181634107551511	0.29566092407148
LXR	ENSGALG00000008202	0.635860795723377	6.09986404597362	0.0182091211703681	0.29612323667553
PDE5A	ENSGALG00000011982	0.573916423901909	5.40525136443948	0.0182402777172097	0.296348215751209
FAM43A	ENSGALG00000007053	-0.872519284870521	3.53695792330828	0.0182629500516758	0.296400105579278
LIMA1	ENSGALG00000006169	-1.31773530997373	4.12294999858032	0.018278122012283	0.296400105579278
KIAA1462	ENSGALG00000007346	-1.47602571391254	2.20328774245154	0.0183254890677558	0.296591900147082
VPS54	ENSGALG00000008847	0.722009065242235	5.20779859038477	0.0183354159511348	0.296591900147082
SCIN	ENSGALG00000010770	-1.02224916445791	1.48336804296413	0.0183560283127053	0.296591900147082
SCRIB	ENSGALG00000000075	0.428234874200596	5.80580866384641	0.0183721655728255	0.296591900147082
RBFOX2	ENSGALG00000012540	0.429866354324038	8.01793514160615	0.0183766316434362	0.296591900147082
FKBP10	ENSGALG00000025764	-0.835418920788191	5.02562497647834	0.0184039573454685	0.296752971033248
C15orf40	ENSGALG00000026607	-0.584151473293055	5.3912781550946	0.0184547699281102	0.297023920503287
ENSGALG00000016269	ENSGALG00000016269	1.37129775709758	-1.83272467532874	0.0184554844221998	0.297023920503287
BCL9L	ENSGALG00000007685	-0.703035010920697	6.47548318231061	0.0185449762606352	0.298183697243371
MEP1B	ENSGALG00000015169	1.23590086567949	-0.834387872346777	0.018570948118368	0.298320920571869
FAM20A	ENSGALG00000004183	-1.6142111179015	4.80342905995667	0.0186419340606183	0.298615441648301
c-met	ENSGALG00000009390	-2.87990284978215	-1.29320106759731	0.0186455343751044	0.298615441648301
ENSGALG00000021244	ENSGALG00000021244	-6.3693914588728	-2.32455917039523	0.0186664485027176	0.298615441648301
ENSGALG00000003911	ENSGALG00000003911	-2.88561799738126	-1.79764788727762	0.0186725606598019	0.298615441648301
MYL4	ENSGALG00000000585	-0.528284898541599	7.0489939804485	0.0186797702882164	0.298615441648301
HRASLS	ENSGALG00000007193	-0.876866083464131	3.00479911431485	0.0187084568349084	0.298615441648301
ENSGALG00000016249	ENSGALG00000016249	-0.669984821483596	5.54227407274152	0.0187114655977893	0.298615441648301
CNTNAP5	ENSGALG00000011577	-1.57588092324773	3.67471294186144	0.0188096310401432	0.299780631302721
TBC1D4	ENSGALG00000016925	-0.757573090421445	4.00821821988953	0.0188195229143747	0.299780631302721
C2orf40	ENSGALG00000016800	-1.4367187431919	2.10745995089316	0.0188538186206459	0.300047561825125
WNT5A	ENSGALG00000005410	-1.62345715538594	4.40802371712449	0.0189325667568768	0.301020773305435
TPPP3	ENSGALG00000002103	-0.660343824111853	6.48827075299018	0.0190149972250989	0.302050670870002
EBF2	ENSGALG00000000242	0.754795172185498	6.98356309096904	0.0190883131485466	0.302934008669141
OTX2	ENSGALG00000027720	2.76849704604447	5.28412405722442	0.0191832771116183	0.303750857983906
PDPN	ENSGALG00000026854	0.948810731261904	1.65336450676588	0.0191918896467658	0.303750857983906
ADAMTS19	ENSGALG00000000151	-2.08774499547225	2.66440955687144	0.0191930487187633	0.303750857983906
ENSGALG00000009387	ENSGALG00000009387	1.02634871554914	5.33420913692623	0.0192407105915082	0.30422373086832
SPHK1	ENSGALG00000023541	1.02257907560613	6.84186939624869	0.0192775697417228	0.304525081386328
MARCH11	ENSGALG00000018578	-2.99799145189804	-1.60621079076195	0.0193345254465323	0.305143045515936
MSX2	ENSGALG00000026180	-1.12474446396929	2.06358884404425	0.0193764858462522	0.30552342844026
NEDD1	ENSGALG00000011479	0.599122744375863	5.30119009373351	0.019411959343524	0.305781868431897
CEP104	ENSGALG00000000978	0.616999760281855	3.83448343980978	0.0194286235086201	0.305781868431897
Dach2	ENSGALG00000006886	0.676094199185279	4.71140726143589	0.0195599743158326	0.307383225065018
CADPS	ENSGALG00000007268	-1.43338343448953	6.50390806701876	0.0195663041907765	0.307383225065018
XRCC2	ENSGALG00000026865	0.593641717930741	3.71176158382658	0.0195974063342613	0.307589383088571
IFNB	ENSGALG00000005759	1.14279674397718	-0.41853526278874	0.0197949513451622	0.310277311946402
ANTXR2	ENSGALG00000010892	0.596992843995323	5.35587140957029	0.0198049348050895	0.310277311946402
ENSGALG00000025825	ENSGALG00000025825	-2.11476326577511	1.39937047191692	0.0198410755272842	0.310559121793941
SIPA1L1	ENSGALG00000009381	0.601017248185495	6.88771783571961	0.0198892231620918	0.31102818085655
APOPT1	ENSGALG00000011526	0.812323892638172	2.35917189956498	0.0199769459274932	0.312114694911008
RASSF9	ENSGALG00000027633	1.59677189119527	-1.57756419244856	0.0200196310522164	0.312496211716531
LAMA4	ENSGALG00000015001	-0.63600940443051	7.15066311711267	0.0200872470497581	0.313229461217723
ADGRA2	ENSGALG00000003118	-1.85523184757877	3.89520138202386	0.0201032235455378	0.313229461217723
ENSGALG00000020486	ENSGALG00000020486	-3.47661032929839	-1.14944973384916	0.0201268365581266	0.313312028968543
SPATS2L	ENSGALG00000008152	-0.922542926809889	4.50023170369822	0.0201876617280142	0.313846472246728
SIAT7E	ENSGALG00000009021	-2.32711440295651	2.85615931270038	0.0202004272580632	0.313846472246728
RAB36	ENSGALG00000006710	-1.68812806487844	-0.178558390312698	0.0202162036717264	0.313846472246728
NEDD9	ENSGALG00000012747	-2.43342801886806	2.48371646714641	0.0202490337073054	0.313917287962429
THY1	ENSGALG00000006751	-0.90041849160288	4.17647905551315	0.0202574635206057	0.313917287962429
EFHD1	ENSGALG00000001428	-1.30139466431678	2.12067316538894	0.0203185528798028	0.314579006939064
LGR5	ENSGALG00000010163	-1.1766162933304	2.2872157883613	0.0203573719591677	0.314895044735481
SOCS5	ENSGALG00000010016	0.640274053316951	3.4479471598732	0.020396709544195	0.3152185247354
FKBP51	ENSGALG00000000947	-0.571805516684978	5.84300640977786	0.0204393210324533	0.315591971320587
PCDHA11	ENSGALG00000026094	0.63637191466192	4.9347285101881	0.020477188870908	0.315638265879316
TUBB6	ENSGALG00000027684	-0.860740041700541	3.68179170675992	0.0204964965826929	0.315638265879316
KCND2	ENSGALG00000009066	-1.79916228549861	0.990169608924513	0.0205009202552992	0.315638265879316
CKI	ENSGALG00000002022	-0.994899875687508	3.78089163361003	0.0205161182872223	0.315638265879316
EGFR	ENSGALG00000012363	-1.08298879526644	3.20131759353902	0.0205383161755155	0.315695878823647
HDAC1	ENSGALG00000003297	0.561566527426589	7.15326320864305	0.0205707528759964	0.315910628548067
CTSC	ENSGALG00000017239	-0.719433502188138	5.88572083825653	0.0206015934564646	0.316100503007352
ENSGALG00000008856	ENSGALG00000008856	-1.61519256643253	2.95622861386716	0.0206618657054612	0.316741217284078
TNFSF11	ENSGALG00000026163	-2.3344705326468	-1.0207689270038	0.0207952230490585	0.318500157496233
ENG	ENSGALG00000005060	-1.53057410180404	2.26373708800581	0.0208512801532219	0.319073077693489
HECTD4	ENSGALG00000014531	0.409763387650306	7.80629432169187	0.0210049303174013	0.321137040098393
ARHGEF16	ENSGALG00000001058	-0.730195667259342	4.65647627229621	0.0210794055831092	0.321987920281993
BDNF	ENSGALG00000012163	-1.21694864809221	-0.032205958490479	0.0211248474869454	0.322394193404694
SAMD12	ENSGALG00000016115	0.949217000690889	1.32725468114114	0.0211968132750908	0.323204172469032
ZMYM6NB	ENSGALG00000002517	1.3103741505479	3.02625945483952	0.0213110727190667	0.324430450440885
ENSGALG00000020561	ENSGALG00000020561	-1.48071348253971	2.95918642843452	0.0213151640341101	0.324430450440885
ELOVL7	ENSGALG00000014730	-2.44739702084198	-0.526208278057696	0.0213763398708618	0.32507237556507
IRF10	ENSGALG00000006448	-1.58165260678148	1.01535848539583	0.021490571204624	0.326342559535813
GDPD5	ENSGALG00000017331	0.412144397256925	8.01612094058872	0.0215043113214468	0.326342559535813
C1ORF95	ENSGALG00000009219	-3.51562124477579	-2.12425668134525	0.0215170918375261	0.326342559535813
ADAMTS1	ENSGALG00000015792	0.745450493671639	5.28148439804487	0.021549887169744	0.326550460318849
GRID2IP	ENSGALG00000005917	-1.91499050153116	-0.538392247517312	0.0215693216788436	0.326555712638633
ENSGALG00000027704	ENSGALG00000027704	0.516734383311553	4.09020380126051	0.0216020671326252	0.326762302833733
SYDE2	ENSGALG00000008680	0.64122936332136	4.71862913722282	0.0216499963845698	0.327198001896838
SOX6	ENSGALG00000006074	1.19305111665019	1.38085130016087	0.0218532674701117	0.329867918551547
KIAA0226	ENSGALG00000007557	-0.547055738383477	6.09353109915332	0.0218652220971156	0.329867918551547
DENND2C	ENSGALG00000002038	-0.979365570352748	2.0308900912045	0.0218926493419733	0.329923139855126
PROK1	ENSGALG00000027548	-1.63467306762568	-0.220340759675806	0.021907451886569	0.329923139855126
NELL2	ENSGALG00000009601	0.881219145746697	8.54380177828944	0.0219742855749788	0.330638590691942
XRN1	ENSGALG00000002706	0.481035542954797	5.00646428479724	0.0220548604224172	0.33119880723603
TOPAZ1	ENSGALG00000028090	1.28404818780371	0.160634257577148	0.022061831753816	0.33119880723603
TMEM255B	ENSGALG00000016821	-1.61981267790598	-0.448750372593984	0.022069595525431	0.33119880723603
PDK4	ENSGALG00000009700	0.870842169036967	3.28119363838249	0.0221346760082963	0.331884344566112
TRIM47	ENSGALG00000028301	-1.73795133701157	3.20246801254801	0.0222017684918533	0.332598822555715
DKK2	ENSGALG00000028041	-2.69850661122837	2.37775166483557	0.0223235660612665	0.334130855797154
ENSGALG00000018702	ENSGALG00000018702	-1.86199336841665	-0.26777540996931	0.022468104194291	0.336000285450988
FBXL12	ENSGALG00000026114	4.69524608771847	-5.85411194540642	0.0225401910038702	0.336542344213116
KALRN	ENSGALG00000011744	0.683652330553999	7.54272714656301	0.0225597397072301	0.336542344213116
KIAA0922	ENSGALG00000009230	-0.592751143639138	5.82831396464909	0.0225709134785303	0.336542344213116
ENSGALG00000004113	ENSGALG00000004113	-1.7778012010974	0.100239476088091	0.0225900269361231	0.336542344213116
ADAMTS3	ENSGALG00000011623	-1.33925844200931	4.22824236239997	0.0226027094634598	0.336542344213116
C15orf39	ENSGALG00000027805	0.938697570736124	1.37414604992851	0.0227638567061298	0.338598289312661
GPR35	ENSGALG00000020986	3.54792627138175	-4.86633739000851	0.0227803735678555	0.338598289312661
GSTZ1	ENSGALG00000010432	-0.817953062434809	2.47225775991281	0.0228557608583722	0.339423920802979
AK8	ENSGALG00000013404	1.40110317578571	-0.649357617179797	0.0229070855869715	0.339891084320822
TMC3	ENSGALG00000006376	-1.56984058477307	1.38196650421191	0.023042911315137	0.341610161853868
FAM195A	ENSGALG00000000040	-0.820601564671686	3.1003877063306	0.0230873977235459	0.341727173222533
IL16	ENSGALG00000006388	-2.64207877989699	-1.45187718192464	0.023096275955623	0.341727173222533
EMILIN2	ENSGALG00000014815	-2.58803711252936	0.842137964748635	0.0231107282802473	0.341727173222533
SV2B	ENSGALG00000006859	0.427373412908086	7.42005606273822	0.0231430006215581	0.341908855469444
MMP2	ENSGALG00000003580	-1.76387179273093	5.60842882071516	0.023180755079417	0.341909197509091
ENSGALG00000023463	ENSGALG00000023463	-0.964144131138918	3.81621797176523	0.0231829944535039	0.341909197509091
DUSP26	ENSGALG00000001633	-1.40663824097785	1.79131293924813	0.0232330086002015	0.342079631885733
GPR39	ENSGALG00000012171	-1.35144569879474	2.91245543503712	0.0232345412819279	0.342079631885733
FMN1	ENSGALG00000009723	1.12415139938923	3.20984949515556	0.0232746190949493	0.342375050280647
ENSGALG00000014900	ENSGALG00000014900	4.69524608771847	-5.83568054256817	0.0233276783320667	0.342860756791235
OPN4-1	ENSGALG00000010408	-1.63970792838909	0.315859638066542	0.0234151425629113	0.343813863221296
LAMC3	ENSGALG00000003852	1.59283708891962	3.54062994995787	0.0234754231185602	0.343813863221296
SLC25A48	ENSGALG00000006341	0.883238268488319	1.9046804229335	0.0234825224801697	0.343813863221296
ENSGALG00000012518	ENSGALG00000012518	4.69524608771848	-5.81786084959638	0.0234930094754322	0.343813863221296
FRK	ENSGALG00000014979	4.69524608771848	-5.81786084959638	0.0234930094754322	0.343813863221296
RD3	ENSGALG00000009861	1.21784626766282	0.259731409775449	0.0236516565049813	0.345646616040098
KIF13B	ENSGALG00000016639	0.638731605813002	7.2748083052135	0.0236726570994713	0.345646616040098
GBX2	ENSGALG00000013342	-1.18708047638326	1.19753991732683	0.0236876422687724	0.345646616040098
CD5	ENSGALG00000005192	1.47881049413175	1.4512268709473	0.02369905778671	0.345646616040098
ENSGALG00000020976	ENSGALG00000020976	-3.05105763949487	-1.52174309327065	0.0237670903684752	0.346295457901084
EFCC1	ENSGALG00000005024	-1.35387338163851	1.5816048219068	0.0238139280715233	0.346295457901084
ARPC1B	ENSGALG00000022490	-1.04377324831648	2.32066762517309	0.0238178060563363	0.346295457901084
OLFML2A	ENSGALG00000001048	-0.698356300109277	4.69900567822442	0.0238310393652865	0.346295457901084
HRH1	ENSGALG00000004930	-3.94506062600924	-1.88222160194891	0.0238447538816622	0.346295457901084
IGFBP2	ENSGALG00000011469	-1.69860149684755	3.56371636214084	0.0238778872226033	0.346479767160085
PROX1	ENSGALG00000009791	0.581365322020853	5.0418645991471	0.0239038378536238	0.346479767160085
GATA5	ENSGALG00000005352	-2.06916253135051	-0.498904432023521	0.0239182023039549	0.346479767160085
MORN5	ENSGALG00000001352	-2.434390048332	0.0330578680948988	0.0239826825776408	0.347119909930863
CCDC170	ENSGALG00000012971	-2.9384938941654	-1.22320931980277	0.0240265573433852	0.347400068558516
TMEM26	ENSGALG00000025862	-1.58348710981696	2.68147435491172	0.024042651459743	0.347400068558516
SEPP1	ENSGALG00000014857	-2.00064610380412	0.975639316380034	0.0240792408442845	0.347635149674278
LRRC4	ENSGALG00000029160	-1.13472182026328	4.39737361647935	0.0241101569965918	0.347787998227397
PVRL1	ENSGALG00000006742	0.505401854290015	7.49990972488011	0.0241774709576208	0.348465183776728
GRM4	ENSGALG00000002840	0.82106032618655	5.48939416476481	0.0242419074549247	0.348698411988147
FHOD1	ENSGALG00000002198	-1.25608709414996	0.905679085082767	0.0242504153097247	0.348698411988147
ADAMTS20	ENSGALG00000009572	-1.59944617129277	2.89337872258077	0.0242547995245438	0.348698411988147
OTP	ENSGALG00000026744	-1.6093981313515	0.131408649883599	0.0243227956821325	0.349382358127559
E2F1	ENSGALG00000003045	0.925673805399083	6.99189855885697	0.0243753437979267	0.349843441019236
PER2	ENSGALG00000005521	0.412905513000512	5.78072628571691	0.0244167217593431	0.350143567358627
EP3	ENSGALG00000023142	-1.50690983207059	2.21653508997158	0.0244403131327758	0.350188339259236
UNC13C	ENSGALG00000004527	-0.857729221807556	2.3092027032801	0.0244635808463872	0.350228402610872
ZBTB47	ENSGALG00000005287	-0.55826772466659	5.80438248871891	0.024586404477815	0.351530238802953
GXYLT1	ENSGALG00000009532	-1.09371408640499	3.62944567072765	0.0245982721368199	0.351530238802953
SDK1	ENSGALG00000004420	0.417668476156999	7.7317574019257	0.0246161577090214	0.351530238802953
ARSI	ENSGALG00000005616	-1.76367064305858	2.39993198989667	0.0246487006170337	0.351572445523461
MUC16	ENSGALG00000001414	-6.80293506601028	-1.81600896871517	0.024660213621005	0.351572445523461
NCX1	ENSGALG00000008544	0.776334479947937	5.13756935923026	0.0247567385968159	0.352654691019423
FAM19A2	ENSGALG00000019361	-2.5257467459227	0.538690048951139	0.0247923261605415	0.352867816933897
EVI2A	ENSGALG00000005588	0.930730913939732	1.2879517325969	0.0248655939213754	0.353616442898496
GAD2	ENSGALG00000007588	2.31718097783878	5.65979914994707	0.0249353808377881	0.35431436492764
ZMAT4	ENSGALG00000003470	-2.07687652029849	3.02113800324263	0.0250406812416272	0.355515331686106
SELM	ENSGALG00000025972	-0.604831421893885	4.88530245333267	0.0251076329546237	0.356170302311528
SUSD6	ENSGALG00000009428	0.469815232620338	6.99581790213241	0.0251713890425073	0.356778892907386
RMST_9	ENSGALG00000026453	3.23445758222402	-5.06015965192015	0.025267353494125	0.357842618855538
SCN8A	ENSGALG00000006060	0.517368591275579	6.87572563976759	0.0253043807521382	0.358070592148536
ATP2C1	ENSGALG00000011580	0.524770987698859	5.80653996090852	0.0253867586716913	0.358566364959265
OPRM1	ENSGALG00000013616	-2.83947700118573	-1.36096274130383	0.0253927161888078	0.358566364959265
ENSGALG00000029002	ENSGALG00000029002	2.1715036189813	-3.61910989807028	0.0254022933323959	0.358566364959265
PCSK5	ENSGALG00000015164	-2.73184255870776	0.955837599996642	0.0255442396388052	0.360272754938731
GAS2L3	ENSGALG00000028373	0.767683594989583	4.71195716189468	0.0256469955115733	0.361085170061065
FAM162A	ENSGALG00000007378	-0.849900249644171	3.71147476883757	0.0256673500255533	0.361085170061065
PHACTR1	ENSGALG00000012732	0.743485066510836	4.65016534792459	0.0256994796921046	0.361085170061065
RHCG	ENSGALG00000006635	5.09629388068849	-5.4425376657552	0.0257130221992462	0.361085170061065
AKR1D1	ENSGALG00000012834	-3.28800756568654	0.332060284594636	0.0257212199156486	0.361085170061065
PITHD1	ENSGALG00000003986	-0.600871040328131	4.24930716902292	0.0257284792088168	0.361085170061065
DAPP1	ENSGALG00000000056	-1.41078674747811	3.28564344725932	0.0257701308419479	0.361373277413151
ENSGALG00000022892	ENSGALG00000022892	-1.06043828893682	1.00662517175247	0.0257956241090497	0.361434510448503
FAM208A	ENSGALG00000005459	0.468467511769373	5.32440688729142	0.0258209176636318	0.361492847290845
FAM167A	ENSGALG00000016653	-1.68667992846911	-0.0724643055531916	0.0258607171001957	0.36175400502874
ENSGALG00000008453	ENSGALG00000008453	4.69524608771847	-5.78726963095369	0.0259201357112652	0.362288955676737
KCNJ5	ENSGALG00000001181	-2.09826194822362	1.4615188221098	0.0259656601239756	0.362628990531407
GOLPH3L	ENSGALG00000014640	-1.88811877870998	-0.543279820523874	0.0260114695160966	0.362972447374698
ENSGALG00000011530	ENSGALG00000011530	0.81782749645971	6.21716042875782	0.0260487591897865	0.363196554375605
ANKH	ENSGALG00000012964	-1.30847245497397	4.03337912056829	0.0261009781849723	0.363628285658393
VWF	ENSGALG00000017272	1.13437570244933	-0.527735573240977	0.0261782186713061	0.364183019072783
C10orf11	ENSGALG00000004990	-1.98458956467435	1.45331374262992	0.0261833711397898	0.364183019072783
NAT8L	ENSGALG00000015696	0.818744246449848	4.08530613727293	0.0262486380205976	0.364794231727363
PERP	ENSGALG00000027536	-2.0751150196539	-0.407832930002814	0.0262987834062602	0.365194469573295
GLDC	ENSGALG00000015053	0.526822488746086	5.68459850265453	0.0263748702474785	0.365801600943017
PHLDB2	ENSGALG00000015377	-0.636860928911302	6.68544856829822	0.026401230625829	0.365801600943017
7.	ENSGALG00000017327	-2.02008195223279	0.451938779017674	0.026406650524002	0.365801600943017
TRAF3IP2	ENSGALG00000015026	-1.14123972510159	2.35670659261471	0.0265334380673372	0.3668616036424
MXRA7	ENSGALG00000001805	0.712387346711567	4.18742932460096	0.0265372895313533	0.3668616036424
NAB1	ENSGALG00000002248	-1.22597453973807	4.88402705204618	0.0265680033910622	0.3668616036424
UNC119B	ENSGALG00000026722	0.633775155591086	7.50939041346353	0.0265689459266387	0.3668616036424
ENSGALG00000015523	ENSGALG00000015523	1.02539276179899	2.95349003681315	0.0267340707359246	0.368843937217901
MT4	ENSGALG00000028451	-0.849292492066912	2.35317811234155	0.0267818861239501	0.369205888645076
ZBTB44	ENSGALG00000001341	0.572889547383216	3.92387351443038	0.0268405499657625	0.369569230034555
SPTLC3	ENSGALG00000009037	-2.22193941292314	0.655466338632913	0.0268514468630437	0.369569230034555
SUCLG2	ENSGALG00000007652	0.532108334713457	5.72021144944611	0.026942988723773	0.370531070005071
LHX8	ENSGALG00000011369	-3.26412142086227	0.842702258896088	0.0269736310478754	0.370654522061889
GK5	ENSGALG00000002729	-0.809196269753063	3.28820842851546	0.0270452478782006	0.371340369743384
ENSGALG00000020995	ENSGALG00000020995	0.97637781934723	4.68900540529739	0.0270957799958375	0.371664757510168
ENSGALG00000004119	ENSGALG00000004119	1.42878868753689	-2.08185025002331	0.0271123227363041	0.371664757510168
Hoxb-7	ENSGALG00000029090	-4.91314534924135	-0.729512940649893	0.0271568636638126	0.371977280672943
ENSGALG00000016934	ENSGALG00000016934	0.751814596878513	3.21835761718035	0.0272328127151321	0.372218753346228
VWA3A	ENSGALG00000006957	1.30869027576241	3.27764995020392	0.0272381518335672	0.372218753346228
NBR1	ENSGALG00000002765	0.498271902286503	5.76741074552286	0.0272760165675177	0.372218753346228
IFT81	ENSGALG00000003854	0.596167025284867	4.00258574586574	0.0272792545692432	0.372218753346228
NTN1	ENSGALG00000023626	-1.86762180829173	-0.51199216452464	0.027283277805481	0.372218753346228
EPHB1	ENSGALG00000006609	-0.724326777705753	6.61500636909038	0.0273235620150114	0.372471313906625
HERC1	ENSGALG00000003381	0.391695241182142	7.40380996721445	0.0273481181966339	0.372509240531858
ALDH6	ENSGALG00000007129	-2.68833812768801	-1.35698387693624	0.0273936603372804	0.372832729554648
MBTD1	ENSGALG00000002954	0.500272569892644	4.51892829005169	0.027461415845385	0.373230829480644
FBXO2	ENSGALG00000004657	-1.03817371900377	3.20588939735112	0.0274665428054788	0.373230829480644
CRB1	ENSGALG00000002287	1.10256010939458	1.3195652612697	0.0275353414659616	0.373716869588767
KLF2	ENSGALG00000003939	-2.52597962156909	-0.282294169679043	0.0275620455584688	0.373716869588767
ZMYND8	ENSGALG00000004542	0.377451832898205	6.68773833306248	0.0275730085074154	0.373716869588767
SS5R	ENSGALG00000005258	1.58052814887142	0.264443586603686	0.0275896894020699	0.373716869588767
SERPINH1	ENSGALG00000011214	0.536817072281293	6.73383175150006	0.027662278914209	0.374403692772379
SS2R	ENSGALG00000004418	0.62776925570324	8.1208601465188	0.0276993165581393	0.374608622669286
ANKRD13B	ENSGALG00000026000	-0.576706786957827	6.57015003354213	0.0277795629861436	0.374887663049337
ENSGALG00000005007	ENSGALG00000005007	1.64307358239333	-1.64636799795823	0.0278102434924914	0.374887663049337
ENSGALG00000005578	ENSGALG00000005578	1.19813346826414	-1.84264787678267	0.0278177864426984	0.374887663049337
B3GNT9	ENSGALG00000021345	-1.44154949951263	1.95264343395589	0.0278319306862082	0.374887663049337
ENSGALG00000019291	ENSGALG00000019291	1.72373196968219	-2.56817805537393	0.0278346314993377	0.374887663049337
DPYSL5	ENSGALG00000028200	-0.479161955997784	8.42971367035301	0.0278514273869363	0.374887663049337
ENSGALG00000001813	ENSGALG00000001813	-1.58246073021825	-0.40086481192568	0.0279891630658491	0.376445441612064
C14orf1	ENSGALG00000027282	-0.631951289617095	5.81235913561175	0.0280450787953483	0.376901184627509
ENSGALG00000025723	ENSGALG00000025723	-2.16864068493894	-0.164980941062913	0.0280879318856832	0.377180799607745
SLC2A12	ENSGALG00000013980	-2.76762556441294	0.896995898732888	0.0281294230684489	0.377441701847078
DUSP1	ENSGALG00000003706	-0.936145260495086	3.59717735433192	0.0281742085931646	0.377702659325193
ACTN2	ENSGALG00000014463	-1.1529344840099	1.88570620509816	0.028193026417949	0.377702659325193
USP2	ENSGALG00000006755	-0.649225150651578	4.14778893765647	0.0282454113419763	0.378055899798058
SLITRK5	ENSGALG00000026361	-1.24887441543085	2.1217045649672	0.0282635898902102	0.378055899798058
ENSGALG00000010169	ENSGALG00000010169	0.459168642493987	5.61784450841245	0.0283181692057036	0.378082162342228
MOCS1	ENSGALG00000010051	0.628286531614875	2.97011047238588	0.0283465532262911	0.378082162342228
PRUNE2	ENSGALG00000015167	1.52912109089265	2.29705301963243	0.0283490808029565	0.378082162342228
TPI1	ENSGALG00000014526	-0.517461525945896	7.72549738047399	0.0283539522027752	0.378082162342228
ENSGALG00000005778	ENSGALG00000005778	0.63184343970368	4.40651692674166	0.0284387161674583	0.378917099838689
ENSGALG00000026046	ENSGALG00000026046	-2.40462000472748	-2.06968296457312	0.0284697110129691	0.379034876272277
CPNE4	ENSGALG00000011613	-1.69548063869105	2.42706354690018	0.028501963519981	0.379058996206301
ENSGALG00000023818	ENSGALG00000023818	-0.732751436607899	3.44962101314488	0.0285191455959833	0.379058996206301
LAMB2	ENSGALG00000006802	-0.794921459848337	3.50556756297668	0.0285379931677412	0.379058996206301
LMCD1	ENSGALG00000008349	-1.97206361705343	0.494905946431867	0.0285821465966105	0.379350941795821
KCNG1	ENSGALG00000007980	-2.66577646834445	-0.317561456329471	0.0287247151689831	0.380947617915475
SMAD3	ENSGALG00000007870	0.532091542074225	5.91317712542537	0.0287992724934482	0.3816405529186
F2RL2	ENSGALG00000023379	-2.89932265435708	-0.515760743187798	0.0288585893535082	0.382130608869828
ENSGALG00000003644	ENSGALG00000003644	-1.57302827090437	4.16174170956484	0.028914402078672	0.382342956002599
CD180	ENSGALG00000023411	-6.22441850824031	-2.54334368399409	0.0289409605156636	0.382342956002599
PHF6	ENSGALG00000006094	0.531230801256088	4.84457062042378	0.0289416722015061	0.382342956002599
SLC10A7	ENSGALG00000010006	0.560404097476138	4.37924862084898	0.0289691163627825	0.382410218159323
C19orf44	ENSGALG00000021883	0.889789045465479	2.14668537827851	0.0290343651468892	0.382976036185798
SPR	ENSGALG00000000067	-0.642781237736457	4.5142966107927	0.0290647119279473	0.383065411095131
UNC5C	ENSGALG00000012219	1.37250725161825	6.48959558969249	0.0290859229023016	0.383065411095131
ENSGALG00000011139	ENSGALG00000011139	-0.860692630388437	3.33906238768646	0.0291171370947664	0.383181524167126
CYP51A1	ENSGALG00000009365	-0.631548066156013	6.47897976893941	0.0291806573776254	0.383722280104854
ENSGALG00000000187	ENSGALG00000000187	1.08062945215633	2.41655454162603	0.0292309230874521	0.384088043149102
CUZD1	ENSGALG00000023421	-1.90801924897191	-1.13611328062827	0.0292964187434706	0.384653209411585
ENSGALG00000026817	ENSGALG00000026817	1.30906610763241	0.88416891614076	0.0293837289063853	0.384981873331588
KCNB1	ENSGALG00000004758	0.910415063730005	5.29064277292939	0.0293881193673319	0.384981873331588
GPC3	ENSGALG00000006087	1.31085858308264	7.40599191877108	0.0293889599351797	0.384981873331588
PCMTD1	ENSGALG00000015250	0.711554921695176	4.23655347890398	0.029582267968341	0.387217628463946
TFAP2B	ENSGALG00000016680	1.12270847482218	5.99856939028894	0.029733281595899	0.388896774879694
FST	ENSGALG00000014908	1.81323636999679	1.9383325910496	0.0297804298384455	0.388951109903518
FILIP1	ENSGALG00000015903	-1.43598019617896	2.77502526369229	0.0298063916834169	0.388951109903518
ZP1	ENSGALG00000013922	-1.20076489598449	1.85517166877133	0.0298275524444608	0.388951109903518
NDRG4	ENSGALG00000000874	-0.760727539982731	3.91637250329349	0.0298283759757667	0.388951109903518
CDH13	ENSGALG00000005483	2.24992746406913	-3.79396384572786	0.0298713605054272	0.389110824153742
COL8A2	ENSGALG00000002298	-1.89012426067041	3.58453549524481	0.0298861131013571	0.389110824153742
PTPN14	ENSGALG00000009784	0.600914516317589	4.51816774844425	0.0299217518730396	0.389278578740655
RASSF5	ENSGALG00000000834	1.13879136499224	0.174282581637229	0.0299582724265555	0.389457541545222
BBS12	ENSGALG00000011837	0.828167953620043	1.67785915197751	0.0300196102607164	0.389620498984409
ANKRD13D	ENSGALG00000026282	-0.628481387149569	5.20026292103736	0.030072500384781	0.389620498984409
SLC35F3	ENSGALG00000011003	-1.16688716608471	1.18431498369048	0.0301178611195988	0.389620498984409
COL9A1	ENSGALG00000015970	1.14359655992434	1.64489522575548	0.0301276706953896	0.389620498984409
PIK3C2G	ENSGALG00000013117	-1.18130176922141	1.68674997986396	0.0301458227964753	0.389620498984409
ENSGALG00000001854	ENSGALG00000001854	0.662191262216042	7.69196362600961	0.0301650307828285	0.389620498984409
CACNG4	ENSGALG00000026091	-2.42461053163817	-0.423044332003966	0.0302012614294549	0.389620498984409
LRTM2	ENSGALG00000026214	1.09122146939291	2.86175763404664	0.0302123929651446	0.389620498984409
NPAT	ENSGALG00000017162	0.484868925748013	4.70940953241864	0.0302316637091657	0.389620498984409
ENSGALG00000027267	ENSGALG00000027267	-1.00260222759386	1.1752995925446	0.0302525095423547	0.389620498984409
FOXG1	ENSGALG00000009853	-1.60624651769688	6.04380743612585	0.0302673936369277	0.389620498984409
GRK6	ENSGALG00000014054	-0.911610322523432	4.14442377252046	0.0302874527700769	0.389620498984409
GNG10	ENSGALG00000015683	-0.535848858988871	4.91419141807152	0.0302892294180501	0.389620498984409
ENSGALG00000000549	ENSGALG00000000549	-1.07920680184028	1.13771076127648	0.0302896459930596	0.389620498984409
PCBD1	ENSGALG00000027835	-0.713014268055887	6.48249979155293	0.0303652043024647	0.390298959584198
CACNA1D	ENSGALG00000005332	0.839784130521978	4.55459315035202	0.0304960265127507	0.391686202387492
CEP57	ENSGALG00000017201	0.619592348420918	3.16114718123162	0.0305735594289214	0.392387437891963
CHDZ	ENSGALG00000027895	0.585990815964513	3.94598816356009	0.0306334693296505	0.392691480965699
TLR4	ENSGALG00000007001	1.03862658667964	2.20432184745961	0.0306431568324298	0.392691480965699
SFRP5	ENSGALG00000007515	1.26179916678975	3.42911123913648	0.0306772393821636	0.392833990531479
RAPSN	ENSGALG00000008100	1.10588450424874	2.44510429394267	0.0307221711904684	0.392920427553423
CNGA3	ENSGALG00000016749	-2.03255978870574	2.82275408966555	0.0307299235484265	0.392920427553423
SDPR	ENSGALG00000028174	0.692578660614322	4.80168469935352	0.0307591411811405	0.393000289265834
HMCN1	ENSGALG00000005141	-1.56693902142585	5.071759555555	0.0308957352156202	0.393555049357539
SLC16A9	ENSGALG00000003172	0.652809126487365	4.49972443162761	0.0309154580413094	0.393555049357539
OTX1	ENSGALG00000028817	1.50536534141579	-0.0107263139213234	0.0309272249354884	0.393555049357539
MN1	ENSGALG00000026119	-1.20900362029773	5.30458932068019	0.0309464584339956	0.393555049357539
TNFRSF25	ENSGALG00000026499	0.929220102930393	1.33556776703005	0.0309472424477459	0.393555049357539
KCNAB1	ENSGALG00000010269	-1.09975787133402	3.36608859065322	0.0309691753722573	0.393555049357539
CAMK1	ENSGALG00000006678	-0.654310034554382	3.87110090836497	0.0309852040082967	0.393555049357539
MBD5	ENSGALG00000012449	0.391862472014286	7.03988643963263	0.0309865940778936	0.393555049357539
PCDH8	ENSGALG00000016944	-0.614178458031471	5.52794029632201	0.0311956994692153	0.395648344799845
ENSGALG00000002336	ENSGALG00000002336	0.368535110744241	7.01421994268873	0.0312132184280987	0.395648344799845
HOMER2	ENSGALG00000006008	-1.28479782598331	3.38707010000761	0.0312234187541684	0.395648344799845
LAMP3	ENSGALG00000008759	0.905942356450557	2.65936301386936	0.0312439159355033	0.395648344799845
COL3A1	ENSGALG00000002552	-2.09198087924593	1.33490095587036	0.0312860357590736	0.395705296832605
DGKZ	ENSGALG00000008380	-0.88924273538379	7.05056509205755	0.0312946730543906	0.395705296832605
RELN	ENSGALG00000008193	-2.0547346226061	3.76406807733388	0.0313305969035918	0.395866951127511
ENSGALG00000027621	ENSGALG00000027621	-3.5156212447759	-2.04638998783585	0.0314372432342813	0.396921296865008
KCNH5	ENSGALG00000011858	1.17671161396577	4.1736300555046	0.0315462772183323	0.398004211394711
B3GNT5	ENSGALG00000008758	0.650822447352278	2.35809663143494	0.0315988527331032	0.398055684816419
KIAA1456	ENSGALG00000026794	-2.28729033471813	-1.27393917580764	0.0316185731405776	0.398055684816419
MAOB	ENSGALG00000016223	-0.887503263175448	5.1828010329732	0.031620158736586	0.398055684816419
ENSGALG00000028657	ENSGALG00000028657	-1.60884933694965	2.24204061763321	0.0318190185789575	0.400264536653533
RNF165	ENSGALG00000001766	0.729329538991743	5.01850476300286	0.0318863314990214	0.400681569160961
HEYL	ENSGALG00000021593	-1.54157276127797	1.25743853407082	0.0318990119942266	0.400681569160961
TXN	ENSGALG00000015704	-0.52539285851478	7.26697595431696	0.0319800144524918	0.401404319334725
CP	ENSGALG00000010434	0.657716355718547	3.64539583780517	0.0320520184159099	0.401796474008557
GPATCH4	ENSGALG00000029153	-0.471717514827696	7.23416333520631	0.0320582293091934	0.401796474008557
FRMPD4	ENSGALG00000016594	0.653306863222084	6.94025830248168	0.0321584148249021	0.402468052059207
GPR137B	ENSGALG00000010843	0.636858379260289	4.08083629112953	0.0321721450650055	0.402468052059207
DBNDD2	ENSGALG00000003921	-0.829458803226502	3.08209016137217	0.0321823880767474	0.402468052059207
PTPRU	ENSGALG00000001443	-1.36371905294548	7.75440111620423	0.0322246937503413	0.402664395048195
MFAP5	ENSGALG00000027471	-0.990753088385676	3.65373518552705	0.0322511355664169	0.402664395048195
RGS14	ENSGALG00000003113	-0.574979229195817	5.46629887125437	0.032268698013273	0.402664395048195
HS3ST5	ENSGALG00000026594	1.03721627272232	6.36541561199926	0.0323220921884001	0.403036700553316
SEMA3D	ENSGALG00000006563	-1.5809008381253	2.37916961785608	0.0324006862363224	0.403722461857978
CAPN5	ENSGALG00000000750	-0.563273909304872	5.23906594988317	0.032427597000115	0.403763704132436
VPS13D	ENSGALG00000004291	0.3959573421953	5.86574940924703	0.032542346556526	0.40489779264658
SH3BP5	ENSGALG00000011550	-0.952304306022224	3.40305082727431	0.0327601684598276	0.407311745647333
FAP	ENSGALG00000011099	-3.17659606837846	-0.237304955415457	0.0328683243780783	0.408117921736526
Edn3	ENSGALG00000028310	-1.01270990766597	1.20301905613665	0.0328820862080283	0.408117921736526
GNG11	ENSGALG00000009517	-1.68377610554522	1.85082430385145	0.032896575524589	0.408117921736526
TAL2	ENSGALG00000023114	-2.77663150471655	-1.42446597955929	0.0330023358943339	0.408844089970965
ZFYVE16	ENSGALG00000015576	0.409630804612927	5.1305573153726	0.0330170186942641	0.408844089970965
HAPLN1	ENSGALG00000015627	-1.2109624382411	1.78784978251007	0.0330453339789907	0.408844089970965
KDM4A	ENSGALG00000010074	0.402662700287438	7.12235471866767	0.0330507000485062	0.408844089970965
ENOX1	ENSGALG00000016967	0.549325582721076	7.13486656100694	0.0332165028875307	0.41059821632939
ENSGALG00000028221	ENSGALG00000028221	-0.962250349504268	3.77762231196681	0.03329239186804	0.411239162511501
ENSGALG00000027237	ENSGALG00000027237	-0.577982297394347	4.31415491410788	0.0333573992224675	0.411484572087203
EPB41L2	ENSGALG00000014004	0.617050047034942	4.65252272639017	0.033366241960074	0.411484572087203
ACSS3	ENSGALG00000010940	-1.6754000527269	0.121631632839825	0.033384415832186	0.411484572087203
BOC	ENSGALG00000015152	0.419885341152241	6.68141455308834	0.0334269443978807	0.411497659266257
FAM83H	ENSGALG00000013875	-1.03459206164326	3.42931689895935	0.0334335834919392	0.411497659266257
ENSGALG00000027431	ENSGALG00000027431	-0.926538214041886	0.466088601351413	0.0334592261073428	0.411517210815543
B3GNT2	ENSGALG00000008930	0.610469564676134	4.49055026035841	0.03357291592468	0.412548611813442
PTGFRN	ENSGALG00000015464	0.739516395940228	7.71391193493567	0.0335913149553498	0.412548611813442
CRYBB1	ENSGALG00000005630	1.09999644505654	-0.19168833641564	0.0336556398457842	0.413042099341232
ATRNL1	ENSGALG00000009152	0.855966532445352	5.22764127644337	0.0337701286834917	0.414150079940628
ALDH8A1	ENSGALG00000013969	1.77808550373258	-3.40762893608614	0.0338310667023974	0.41460020712365
CCND2	ENSGALG00000017283	0.700612596221185	2.95457158717972	0.0338866021219854	0.414983528348552
CAMK2A	ENSGALG00000005621	-1.13566762970561	3.05502169103777	0.0339198428455089	0.415093470243896
PLCXD2	ENSGALG00000015375	-1.38966515425792	0.13663070927691	0.0339471779826429	0.415131037117266
SLC12A9	ENSGALG00000027283	0.645971792588046	6.13727022278399	0.0340472071299273	0.41598361251968
ENSGALG00000010935	ENSGALG00000010935	1.42665715745729	-2.64236233858673	0.0340655273053584	0.41598361251968
ENSGALG00000019233	ENSGALG00000019233	-1.17502127273312	1.37118408674896	0.0341184190064303	0.416332319801719
BARX1	ENSGALG00000005131	-4.30348220626651	0.803281067886384	0.0341606313150481	0.416550306869453
CDK18	ENSGALG00000000692	-1.02172354104425	1.89548185866769	0.0342243825780626	0.416683535634728
TMOD3	ENSGALG00000004710	0.612572660811033	4.14498372747289	0.0342350659023323	0.416683535634728
ZNF770	ENSGALG00000009817	0.701759092508275	2.25044749028991	0.0342446253859263	0.416683535634728
LRRN2	ENSGALG00000000639	0.855637670243568	7.20288345352136	0.0343427567358137	0.417580584389695
ENSGALG00000011273	ENSGALG00000011273	2.24604870698028	-2.78212853267519	0.0344356627938411	0.418184950193685
ENSGALG00000016593	ENSGALG00000016593	1.23210664964179	-1.44545020738933	0.0344424317909511	0.418184950193685
LPAR1	ENSGALG00000015729	-2.07072103553254	3.51892603055357	0.0344657925983806	0.418184950193685
ENSGALG00000005862	ENSGALG00000005862	-1.62223470804529	-0.0638722644896994	0.0345395231510464	0.418584091417208
CRABP2	ENSGALG00000029140	-0.744645447774573	7.85418099505972	0.0345476231634965	0.418584091417208
GLIS3	ENSGALG00000010180	-2.41332437582319	-1.55467521136709	0.0346381918623669	0.419284042486491
FZD2	ENSGALG00000008433	0.518839071122316	6.09453323462615	0.0346544094035479	0.419284042486491
S6	ENSGALG00000008456	-0.831854930500206	7.69537675267405	0.034684594618908	0.419352681795249
RIN3	ENSGALG00000010806	-1.35583634909245	0.968150511337502	0.0347427844663771	0.419759573905918
ZNF518B	ENSGALG00000014954	0.504217807021636	4.53242162041942	0.0348711496480844	0.421013146209899
FMO3	ENSGALG00000003316	-2.69871939485887	-1.90320303092907	0.0349806469653511	0.421767015568423
C8orf22	ENSGALG00000024487	-2.73159934671585	-1.65268477811505	0.0349946338238844	0.421767015568423
IL10R1	ENSGALG00000024075	-1.12836343218285	0.0850857081773165	0.0350117101598161	0.421767015568423
THBS2	ENSGALG00000011200	-1.42023918655139	1.28154401941655	0.0350522762665014	0.421767015568423
CIT	ENSGALG00000007354	0.603273903839623	4.65325956726755	0.0350715728406587	0.421767015568423
C1QTNF1	ENSGALG00000027067	-0.882163583326911	5.36635519154937	0.0350953252157305	0.421767015568423
LAMTOR2	ENSGALG00000018760	-0.524046730482261	5.62591968262843	0.0351061626238856	0.421767015568423
COL4A2	ENSGALG00000016843	-1.69519678639701	3.49191114051094	0.0352874883673799	0.423510237354496
C11orf24	ENSGALG00000020488	-1.09071303665242	3.31749360582243	0.0353007714792794	0.423510237354496
MTMR11	ENSGALG00000013350	-1.13733564025493	2.33384198984497	0.0353499943117393	0.42380357581306
ENSGALG00000004784	ENSGALG00000004784	0.884664201938648	0.189760113467506	0.0354700101604598	0.424944631530215
USP43	ENSGALG00000017417	-0.659903439820497	4.02123717607656	0.0355855195874926	0.426030139330178
GIF	ENSGALG00000026246	-1.52070891770086	-1.15735225284479	0.0357314013161378	0.427430451060812
SH2D4A	ENSGALG00000010122	0.944032377123602	0.877484267765668	0.0357524535578689	0.427430451060812
SCG2	ENSGALG00000005176	-1.94399867581726	6.77565359338511	0.0358235530103321	0.427795710988374
APCDD1	ENSGALG00000000894	-1.70426087894079	1.49716090513877	0.0358330169421522	0.427795710988374
TNNI2	ENSGALG00000006591	1.40180836964326	1.31402681375251	0.0359126268936282	0.428447155436674
LYVE1	ENSGALG00000005643	-3.33401510273177	-1.30323670873046	0.0359783407430356	0.428824144211658
ENSGALG00000023475	ENSGALG00000023475	0.480084242869357	3.50440181732562	0.0359943576740671	0.428824144211658
MERTK	ENSGALG00000008257	-1.93213160653952	1.37766996468815	0.036082586932981	0.429279584094828
ANKS4B	ENSGALG00000002442	-0.900108573525206	2.455809602896	0.0360827707463387	0.429279584094828
PLK2	ENSGALG00000014725	-1.12424439106064	3.82718265458295	0.0361163284151165	0.429380226911614
ENSGALG00000026545	ENSGALG00000026545	-0.48039174871187	6.73171314378354	0.0363559068988035	0.43151700880156
KIAA0408	ENSGALG00000014827	0.580915103948723	8.10582885509134	0.0363597312692618	0.43151700880156
C1orf53	ENSGALG00000002224	1.54045859816731	-2.53441525955481	0.0363856390449833	0.43151700880156
CNNM2	ENSGALG00000008160	0.549036953719041	3.71165005971602	0.0363969513502836	0.43151700880156
TSPAN13	ENSGALG00000027240	-0.706385304853185	6.18113377980137	0.0365539950026098	0.433078771817623
TLR1LB	ENSGALG00000027093	-2.11772525991652	-0.915095335625031	0.0366173149544387	0.43334296397171
CEP85	ENSGALG00000021697	0.548206480306961	3.85263734016358	0.0366404704933854	0.43334296397171
ZBTB20	ENSGALG00000015094	0.695076625712289	6.28807785798355	0.0366522836606888	0.43334296397171
AEBP1	ENSGALG00000026047	-1.2118544741264	3.38236058954305	0.0366849148315434	0.433429228548374
LMO4	ENSGALG00000006252	-0.989376518088546	5.53925890428015	0.0368190418333403	0.434404791753897
ASIC4	ENSGALG00000011250	1.02839793254643	3.47901316108341	0.0368561977045231	0.434404791753897
ANXA5	ENSGALG00000011885	-0.828514517561184	4.07094211287141	0.036858968158223	0.434404791753897
FSTL5	ENSGALG00000009489	1.2874168469991	4.23361764969442	0.0368938384381953	0.434404791753897
EYA1	ENSGALG00000015622	-0.837957717339291	7.57683264390331	0.0369003341385777	0.434404791753897
DLST	ENSGALG00000010286	-0.80284965835528	6.54915099245763	0.0369273430427135	0.434404791753897
MFGE8	ENSGALG00000006702	-1.25622679185259	1.80922322421122	0.0369457104445861	0.434404791753897
IGSF3	ENSGALG00000015469	0.428899818031821	7.23892289020855	0.0369922094905127	0.434404791753897
ENSGALG00000022629	ENSGALG00000022629	0.597433350936328	4.25019420221951	0.0369960124845352	0.434404791753897
ENSGALG00000010336	ENSGALG00000010336	1.38770204075965	-0.433312850487263	0.0370366484178028	0.434583663327689
SGK3	ENSGALG00000015525	-0.902564037744624	2.35999826130021	0.0370651673282372	0.434620207437616
cRhoB	ENSGALG00000016485	0.680464248533669	8.53613223222831	0.0370998486962454	0.434728911983128
PDGFD	ENSGALG00000017179	-3.00708260683379	0.433542466480559	0.0371651905987814	0.43519649607389
NPC2	ENSGALG00000010237	-0.745368773642205	4.85777822241744	0.0372287450983763	0.435642524721629
AHCY	ENSGALG00000002030	0.492983869306844	7.26604352294238	0.0373215827967763	0.436408291240896
ARHGEF28	ENSGALG00000014923	0.492191966778881	6.09488515146372	0.037346456718299	0.436408291240896
MSANTD1	ENSGALG00000015628	0.880685413112973	2.60350860552908	0.0373707123373809	0.436408291240896
SFN	ENSGALG00000028115	-1.2586846811864	1.62858985017077	0.0374068057264493	0.436531809255181
NUP210L	ENSGALG00000013529	-0.601633545925554	5.73033545774021	0.0375701408881653	0.437425837112506
RBM24	ENSGALG00000012712	0.822434688184828	4.83846946772952	0.0375709658913452	0.437425837112506
TEAD1	ENSGALG00000005415	0.523813232064651	4.50579983161768	0.0375742820346165	0.437425837112506
DAPK2	ENSGALG00000003336	0.904010586125458	0.961681978430048	0.0376115108516322	0.437425837112506
SCAF11	ENSGALG00000028849	0.403659139905391	6.51646669594076	0.0376284387717755	0.437425837112506
CALM1	ENSGALG00000026445	-0.433349295328574	9.95355758723659	0.0376368267611415	0.437425837112506
MAPK12	ENSGALG00000019384	0.860039364513831	1.5645925267738	0.0377538016969676	0.438487467367089
HIGD1A	ENSGALG00000019702	-0.792443817037428	5.89523813893884	0.0379177435964013	0.440092779814948
FRS2	ENSGALG00000009966	0.587005695663702	3.15517802638799	0.0380269416179619	0.441060960813622
TMEM178B	ENSGALG00000028444	0.467161416239503	4.86571985704739	0.0382139040348203	0.442820993657055
STK32A	ENSGALG00000007573	-1.92890689439561	1.44850778925001	0.0382304540350403	0.442820993657055
WFIKKN1	ENSGALG00000000044	-1.5488421695651	0.505959995452016	0.038338062560271	0.443766965007521
ENSGALG00000028377	ENSGALG00000028377	1.16354128853988	2.45285793337549	0.0383910810274525	0.444080198930127
ENSGALG00000012061	ENSGALG00000012061	-1.47139208472651	-0.275462679842815	0.0384808915163194	0.444818305446751
FGF16	ENSGALG00000007806	-3.10224096263955	-1.58981099807486	0.0385711833356479	0.44556097535872
ENSGALG00000028364	ENSGALG00000028364	1.42665715745737	-2.54376708207302	0.0386018196352577	0.445613988070167
TRIM7.2	ENSGALG00000011997	-0.499338925221296	7.22309502077431	0.0387007220562059	0.445936241635912
STAG3	ENSGALG00000016716	0.536965366753057	4.49018156349477	0.0387101467259992	0.445936241635912
PTH	ENSGALG00000005358	2.13870838989753	-4.14093211921982	0.0387263136497738	0.445936241635912
TPST2	ENSGALG00000005626	0.867271915095761	3.62929054792107	0.0387472551851042	0.445936241635912
RAI1	ENSGALG00000004888	-0.514589069446227	7.00283741468526	0.0387600649586509	0.445936241635912
PLEKHN1	ENSGALG00000002121	-6.3226672951735	-2.49647707143751	0.0388141374337934	0.446258241409501
TRAF4	ENSGALG00000003987	1.04384897896968	7.81705123871748	0.0388695132826567	0.446594783908456
ENSGALG00000004646	ENSGALG00000004646	-0.867950369635444	2.86690435819846	0.0390494522026091	0.448361092806871
TUBAT	ENSGALG00000013045	-1.52070891770095	-1.27589200714869	0.039123389541469	0.448908751358452
IP6K1	ENSGALG00000002510	0.518148871345568	8.3606353641338	0.0391916707885229	0.449030274345796
CHST13	ENSGALG00000006204	0.728516625582029	5.34268195070561	0.0391929143941007	0.449030274345796
VILL	ENSGALG00000005763	0.645282078921843	4.81066432119411	0.0392127209418178	0.449030274345796
ZNF800	ENSGALG00000028694	0.639245245129111	3.67562343023517	0.0392986879732106	0.449507093760118
LHFPL2	ENSGALG00000004437	-1.75053738774608	1.1151511329467	0.0393069097653224	0.449507093760118
GPR6	ENSGALG00000015068	-2.78766790510353	-2.74680824233954	0.0393619137460316	0.449708462749766
CORIN	ENSGALG00000014144	0.875280452775031	3.29009744148154	0.0393770912555033	0.449708462749766
BCL6	ENSGALG00000007357	0.686681247227842	2.66458316424664	0.0394398757531553	0.450125012931942
PARP3	ENSGALG00000004517	-0.966326745159149	2.51930272702159	0.0394758160270683	0.450234840394056
SDSL	ENSGALG00000008317	-0.842959618258161	2.6094097152397	0.0395324893569868	0.450580831391959
TFAP2E	ENSGALG00000002393	-1.39362667556662	3.19675724501373	0.0396170350112327	0.451243831539394
CCNG2	ENSGALG00000010347	0.524487650648097	7.27069193730666	0.0396480000644704	0.451296064606094
ENSGALG00000020485	ENSGALG00000020485	-1.38280293045084	-0.712002540764758	0.0397197932512792	0.45156846781881
SPTBN5	ENSGALG00000008940	-1.94479622659164	-0.982585075752075	0.0397247220053372	0.45156846781881
KLF15	ENSGALG00000006245	1.1984097180971	2.15346289817962	0.0397571921079843	0.45163747847503
WBSCR27	ENSGALG00000026762	-0.596031073663561	4.76114678741802	0.0398936679263128	0.452887107420941
FREM1	ENSGALG00000005426	0.686432496397035	5.11359742781385	0.0399295858752267	0.452994267343089
KIRREL3	ENSGALG00000001129	1.01675485482691	6.18702640926021	0.0399970678738468	0.453354068440727
FAM193A	ENSGALG00000015667	0.507172319548519	7.09247636863857	0.0400142999383621	0.453354068440727
HERC2	ENSGALG00000016739	0.321870483812757	8.36152610553978	0.0401392563884214	0.454247739500311
HAS3	ENSGALG00000000630	-1.38743873883647	-0.0854288932876667	0.0401569705553926	0.454247739500311
DMRTB1	ENSGALG00000029023	-1.55616550378055	-0.123577674740443	0.0401728331695097	0.454247739500311
ENSGALG00000028371	ENSGALG00000028371	-1.44487139620037	2.50359051934389	0.0402419138571308	0.454728310612809
U6	ENSGALG00000017910	-1.77915755935224	-1.07820003855377	0.0403068210422255	0.455161118409501
BARD1	ENSGALG00000003484	0.618413352749986	3.05580503798682	0.0403838938011884	0.455730643239268
PLEKHG1	ENSGALG00000012395	0.773119729731462	6.13719495450979	0.0404773444588239	0.456479480321416
IGSF6	ENSGALG00000007059	1.23102711935479	-1.64814368477787	0.0405133797254608	0.456479480321416
RPRD1A	ENSGALG00000013129	0.432445976870358	4.75040253220937	0.0405396078329273	0.456479480321416
CNKSR3	ENSGALG00000027159	-2.08572406327076	0.430651055080554	0.0405569797807197	0.456479480321416
GDI2	ENSGALG00000008169	-0.51320828433602	9.59939025963922	0.0406420271717024	0.45713596374325
AQP9	ENSGALG00000004261	-3.94506062600896	-1.92996030295962	0.0408376277934576	0.458760839394391
PARD3	ENSGALG00000007125	0.468534464705737	5.69369383268485	0.0408401191487992	0.458760839394391
OTOG	ENSGALG00000006208	-1.65360053453397	2.69235795174646	0.0409238320563177	0.459367930932868
PITPNM3	ENSGALG00000006034	-1.17267285087019	3.22112169163256	0.0409478661838101	0.459367930932868
INSIG1	ENSGALG00000017394	-0.723150178042012	4.90694484011319	0.040983574683129	0.459467231768657
IL2RB	ENSGALG00000012472	-1.42616447938542	0.104552044474781	0.0410274043557448	0.459657389468292
CSF1R	ENSGALG00000005725	-1.50163614675983	-0.856694969764723	0.041125706466016	0.460180354184157
FAM26F	ENSGALG00000014962	1.04523364783094	-0.115129186838547	0.0411278794451471	0.460180354184157
MIF	ENSGALG00000006326	-0.3687659546691	8.02362506576661	0.0411981748636835	0.460665604946338
PACS2	ENSGALG00000002894	0.437888062815971	6.16796834757041	0.0413216481471068	0.461564483949345
PTPRN2	ENSGALG00000006498	-0.820751333747006	5.27861927774592	0.0413325221773671	0.461564483949345
GGT5	ENSGALG00000006501	-2.36949781579959	-0.904922953037536	0.0414051538531172	0.462073954415609
GSTA3	ENSGALG00000016324	-6.86946183641918	-2.17587892190072	0.0415106440945815	0.462492565957566
LDLRAD3	ENSGALG00000007895	0.554634937234887	4.35212381068366	0.0415291871835573	0.462492565957566
C8A	ENSGALG00000010850	2.51265988554299	-4.30493711718698	0.041543085594414	0.462492565957566
MPP6	ENSGALG00000010988	0.585505487925861	4.31728545116876	0.0415507992679903	0.462492565957566
ENSGALG00000026959	ENSGALG00000026959	-2.72724356965695	-2.85364468133031	0.0416384286994673	0.46283907536553
SPON2	ENSGALG00000027109	1.54437241279327	-1.58588689650164	0.0416488636312029	0.46283907536553
STAG2	ENSGALG00000008482	0.398726397791468	6.01235633028267	0.0416813525222705	0.46283907536553
CNTNAP1	ENSGALG00000003123	-1.07098097223803	2.76339345914958	0.0417346575380235	0.46283907536553
PCDH7	ENSGALG00000014349	-1.18740471028025	3.00926461962738	0.0417645156417344	0.46283907536553
CAMK2G	ENSGALG00000005088	-0.566344099730755	6.26368791902093	0.0417679202391653	0.46283907536553
STIM1	ENSGALG00000017351	0.832626179919778	6.01886422712664	0.0417974019369139	0.46283907536553
ENSGALG00000028602	ENSGALG00000028602	0.725860702148462	7.00809981326524	0.0417983616693795	0.46283907536553
ST14	ENSGALG00000001331	-1.01298968382843	3.31647771522094	0.0418876101893825	0.463527318965042
BICD1	ENSGALG00000012934	0.548444854689606	4.74983724590886	0.0419150079572413	0.463530676233022
ENSGALG00000028114	ENSGALG00000028114	-0.487780736064628	6.4124109507151	0.0420177257884183	0.464366442369678
SUSD4	ENSGALG00000009388	0.860443209770258	2.73472555586921	0.0421256239462378	0.465258343752251
TLCD2	ENSGALG00000021592	-1.19455586869893	1.45626636257034	0.0422418785528794	0.466241327924297
KMT2C	ENSGALG00000006264	0.431066915697353	9.14815365198939	0.0423549197067695	0.467084440061978
EVA1A	ENSGALG00000026941	-1.20135924624608	1.65970161092129	0.0423728694748767	0.467084440061978
ENSGALG00000026112	ENSGALG00000026112	0.575861288895154	3.45413027013541	0.042453250145635	0.467669158719591
MAML1	ENSGALG00000005929	0.358671207449739	6.17827950575289	0.0425221805757294	0.468127069040913
CHDH	ENSGALG00000005363	0.861937178163296	1.880025656164	0.0425737952661684	0.468290201222561
COQ4	ENSGALG00000004927	-0.515457398867703	5.0291511363624	0.0425917438100483	0.468290201222561
CCL19	ENSGALG00000028256	2.04992780316694	-0.792944359539213	0.0426633222310342	0.468609641302318
RNFT1	ENSGALG00000005205	0.55526082427276	4.63577716788074	0.0426755799128484	0.468609641302318
C4BPA	ENSGALG00000001175	0.448100341705187	6.09528016653385	0.0427529577577481	0.469158179165846
EHHADH	ENSGALG00000006680	-0.868904195266549	2.47331077353965	0.0428126126805935	0.469511652397176
ENSGALG00000025896	ENSGALG00000025896	-1.48379834446432	-0.871559384259432	0.0428514451178117	0.469592506142829
MAPKAPK3	ENSGALG00000002283	-0.661907340597422	4.24349328644121	0.042897187937505	0.469592506142829
DISC1	ENSGALG00000027999	-0.869602666272011	4.22375138738187	0.0429023314882653	0.469592506142829
SH2B3	ENSGALG00000004610	-1.05881345425413	1.80858327212072	0.0430178679343273	0.470260675333106
MRPS27	ENSGALG00000015002	-0.572844691326078	4.6977676809215	0.0430183514669343	0.470260675333106
CDC42EP1	ENSGALG00000026968	-1.04278095980777	2.25063911183768	0.043084054308978	0.470678161633458
PTPN21	ENSGALG00000010616	0.433377611871266	3.7563714759433	0.0431266827232075	0.470843195934036
MGAT5B	ENSGALG00000001740	-0.421898095246726	7.74264466799451	0.0433229668663582	0.472684513488301
PPFIBP2	ENSGALG00000005294	-2.04409555998755	1.65436165721793	0.0433928222808699	0.472686462541071
ENSGALG00000005511	ENSGALG00000005511	-1.92160509113456	0.161489329205822	0.0434037825908195	0.472686462541071
CDH22	ENSGALG00000007211	0.865962134532889	5.25257750048424	0.043431535390218	0.472686462541071
ZNRF2	ENSGALG00000027855	1.34090986561265	1.17556861255647	0.0434571897093129	0.472686462541071
CDHR4	ENSGALG00000025992	0.642328591704234	5.02097939449414	0.0435205902183707	0.472686462541071
SYTL4	ENSGALG00000006786	-1.05071500299023	2.83159497172507	0.0435302195609765	0.472686462541071
PPAP2C	ENSGALG00000026834	-0.931675249986064	2.65510410991693	0.0435506426327473	0.472686462541071
FDFT1	ENSGALG00000016665	-0.597750527983965	7.657829017648	0.0435910832934647	0.472686462541071
LONRF3	ENSGALG00000008860	0.608153129284378	3.98632822062162	0.04360580442772	0.472686462541071
SPINK5	ENSGALG00000027387	-6.00523829030446	-2.78229666493391	0.0436265008628413	0.472686462541071
SLC44A3	ENSGALG00000005610	-1.5570111239321	-0.482884528350204	0.0436270706308366	0.472686462541071
KIAA0586	ENSGALG00000012025	0.487804589222015	4.88680125172987	0.0437162452815231	0.473352863466011
THBS1	ENSGALG00000009626	-1.22013865924752	2.28629947163524	0.0437714848974002	0.473651210388819
DNASE1L3	ENSGALG00000005688	-1.87998249757667	-0.399512492040291	0.044044638777352	0.476305739698444
CCDC90B	ENSGALG00000017251	0.650893716476488	3.55913563184392	0.0440793252759334	0.476321744369481
Six3os1_5	ENSGALG00000028950	2.51265988554299	-4.25815701683202	0.044101802845526	0.476321744369481
MAMLD1	ENSGALG00000009098	0.44745555390352	5.81707376835125	0.0441628294367689	0.476679928078387
S100A10	ENSGALG00000028774	-0.881979245001931	1.89217034303978	0.0442681520402793	0.477515476106619
MYCL	ENSGALG00000024047	0.555280280484096	6.55110133882802	0.0443372297656621	0.477709919702993
ENSGALG00000009120	ENSGALG00000009120	0.832000203379097	2.96552845646958	0.0443420243446547	0.477709919702993
P2RX3	ENSGALG00000007501	-0.545469472611611	4.34716634584779	0.0443988582375638	0.478021187368308
TM9SF4	ENSGALG00000006568	0.428940669643518	5.87726521906694	0.0445143684530798	0.478958442136378
HPSE2	ENSGALG00000007508	0.968454753149056	3.46115707524693	0.0445891741853277	0.478958442136378
MGEA5	ENSGALG00000007697	0.359504839599037	7.29949637039763	0.0445921317715904	0.478958442136378
ROR1	ENSGALG00000011019	-1.02177533951509	4.33596281515411	0.0446102187227131	0.478958442136378
ALX1	ENSGALG00000027213	1.73086231245827	2.35850154917355	0.0446258917912899	0.478958442136378
TMEM59L	ENSGALG00000021620	0.678938131322169	1.86823518396665	0.0446804992264614	0.479070707240102
CRYAB	ENSGALG00000007945	1.55582817140429	1.91205009285176	0.044694662940244	0.479070707240102
NUBPL	ENSGALG00000009983	1.04099669414721	5.72675566845431	0.0447203600340451	0.479070707240102
ENSGALG00000001150	ENSGALG00000001150	1.16418375408633	4.98450506727032	0.0447673287362195	0.479273754705409
KIF27	ENSGALG00000012588	0.504223219406446	3.79249914637061	0.0448140181031442	0.479473559542584
MTAP	ENSGALG00000008174	-0.729073208850418	2.87198714773194	0.0448858570485516	0.479942026491638
WBSCR17	ENSGALG00000001130	-0.646199957414259	4.18172020866039	0.0449388687935418	0.480208724122369
DEPDC7	ENSGALG00000011681	-1.1141415193886	0.697541162814595	0.0449904897421949	0.480355332988575
GRIK1	ENSGALG00000015835	-0.908009837790747	4.52772450464892	0.0450087443757708	0.480355332988575
ITPRIP	ENSGALG00000025780	0.639847204605596	2.26141847498122	0.0450654365982833	0.480660529503385
B3GALT2	ENSGALG00000002477	-1.28388831920207	1.91001857498607	0.045161716283297	0.481324947525884
MLANA	ENSGALG00000019756	2.51265988554298	-4.27908480037119	0.0451839996333043	0.481324947525884
SLC6A1	ENSGALG00000004921	-2.18518228680537	-1.18492957716496	0.0453349899635534	0.482632861416597
TMEM245	ENSGALG00000013138	0.506533493884552	3.68238468178788	0.0453875043572629	0.482891433174163
LRRC16A	ENSGALG00000013605	-0.561159315780883	5.26655953347603	0.0455027658685635	0.48381685424449
NMUR1	ENSGALG00000007714	0.576888454710454	3.55938597927303	0.045540170163027	0.483913808167122
LYSMD4	ENSGALG00000007092	0.583111201067241	3.29511342117157	0.0456464710058827	0.484324040083827
KRT222	ENSGALG00000003859	-1.61981267790598	-0.474672585231159	0.045685604643935	0.484324040083827
TMEM67	ENSGALG00000015940	0.827372365534701	1.08965425136666	0.0456869528796496	0.484324040083827
ENSGALG00000007472	ENSGALG00000007472	-3.29054375653698	-1.60135690664481	0.0457365496989979	0.484324040083827
ENSGALG00000015519	ENSGALG00000015519	0.564089346100435	6.47298299339854	0.0457427857347649	0.484324040083827
TP53RK	ENSGALG00000004469	-0.555153230946771	3.90391302001192	0.0457486350698775	0.484324040083827
GPR158	ENSGALG00000007667	0.369058462512481	6.86095952914765	0.0458091442715291	0.484664712552455
GNAZ	ENSGALG00000006719	-0.899775680773592	4.16104393404762	0.045848107268312	0.484777144095353
ETNK2	ENSGALG00000000557	-1.08537538040007	0.94898378931024	0.0458875279933824	0.484787639520764
ANKK1	ENSGALG00000007815	-1.2678771050946	0.627720081540463	0.0459057736745171	0.484787639520764
CCDC132	ENSGALG00000009500	-0.895680373280009	5.49658936401343	0.0459453409837904	0.48490616505286
ZNF236	ENSGALG00000013657	0.452052028617844	4.53698695460746	0.0459848355315132	0.485023776987132
FAM107B	ENSGALG00000028708	-0.860533190850983	5.95653412489299	0.0460683306576087	0.485605052920746
ENSGALG00000004798	ENSGALG00000004798	0.397890590204365	8.97854052822835	0.0461231824096068	0.485883869866719
PRPF39	ENSGALG00000012468	0.430795071806521	5.47997430635555	0.0462331656233764	0.486672382823985
ENSGALG00000014932	ENSGALG00000014932	3.23713298726299	-4.25570429828035	0.0463018701602628	0.486672382823985
PTPRE	ENSGALG00000009823	-1.79366978374645	1.30861633856792	0.0463069240012164	0.486672382823985
ZCCHC24	ENSGALG00000026864	-1.33517814016815	1.3807596279246	0.0463118213255464	0.486672382823985
SETX	ENSGALG00000003661	0.329603859944352	6.30421133527668	0.0463914865322268	0.487210283359936
UNC13B	ENSGALG00000002165	0.559969483681277	4.176146749307	0.0464855270656961	0.487898403091981
SLC41A3	ENSGALG00000006235	-0.747961525682791	3.63645450243488	0.0465668544691809	0.488375554717684
LYAR	ENSGALG00000015000	-0.318348067224884	6.69530411006567	0.0465973142192774	0.488375554717684
NR4A3	ENSGALG00000013568	-1.10424650862667	1.56721222222214	0.046616628527822	0.488375554717684
RASL11B	ENSGALG00000013948	-1.69788840205129	1.6196093972236	0.0467575888357337	0.489552527418441
ENSGALG00000013600	ENSGALG00000013600	1.33451502402054	-0.972773168633021	0.0468789915540561	0.490523417435347
TET1	ENSGALG00000004073	0.40758230276061	7.09287815400815	0.0469225762043465	0.490679360454743
chTC10	ENSGALG00000010010	0.726639688954983	3.11871520423509	0.0469890598697721	0.491074426543715
CCDC177	ENSGALG00000026215	0.374746798597818	7.71258442604117	0.0470190306395667	0.491081338812059
CELF4	ENSGALG00000002413	-0.7599837154435	3.72895096831447	0.047047130834286	0.491081338812059
TMEM37	ENSGALG00000012111	-1.53444683837832	-0.786107180586992	0.0472301373251399	0.492690969121032
GPR162	ENSGALG00000022926	-0.426102223667624	5.89425295349325	0.0474051480114746	0.494215278598603
MYL12A	ENSGALG00000014854	-0.381999636099801	6.93168862521799	0.047482079950611	0.494715848839862
LPAR2	ENSGALG00000013417	-0.918560038245862	3.67255947914446	0.0475602510433935	0.495228712629565
ENSGALG00000021144	ENSGALG00000021144	1.2151980469919	-1.67310817688972	0.0476917645564399	0.496296051114096
ENSGALG00000012950	ENSGALG00000012950	1.81436703720869	-3.74158166640045	0.0478089017661342	0.497212578367796
NFATC1	ENSGALG00000012654	-1.80458371561802	-1.00667576196187	0.0478747819577903	0.497595242851687
ENSGALG00000004475	ENSGALG00000004475	-5.81579827958232	-2.86434643761314	0.0479589400508263	0.497853314552981
cFuc-TIX	ENSGALG00000015583	-3.10509690997258	-2.5765936925966	0.0479589400508263	0.497853314552981
KCNIP4	ENSGALG00000014405	-0.698798994485983	4.30623884781619	0.0479869134731041	0.497853314552981
CBX4	ENSGALG00000007063	-0.727237872213461	3.15623067183868	0.0481038092823661	0.498763617698618
C11orf88	ENSGALG00000024430	1.92471566892138	-2.41121215390171	0.0482310298269287	0.499779805135734
CRISPLD1	ENSGALG00000015661	-2.11025578294272	0.960339401864786	0.0482918638000149	0.50010726748829
DOK7	ENSGALG00000015615	-3.05680870841918	-2.61694388022806	0.0483652193032291	0.500195000533876
VAV2	ENSGALG00000002699	0.568050102491634	8.1183398728004	0.0483736860605006	0.500195000533876
PLCH2	ENSGALG00000001207	0.73313498165259	3.50224017331932	0.0483927997643123	0.500195000533876
KIAA2018	ENSGALG00000014808	0.392265415770117	5.33090943284329	0.0484172855321545	0.500195000533876
Drg11	ENSGALG00000026017	1.67845375252512	7.23383978892378	0.0484765407069076	0.500423005549006
REG4	ENSGALG00000002931	-1.92656990989615	-1.88172272270465	0.0485264709884951	0.500423005549006
SYNPO2	ENSGALG00000011994	-2.66584191117034	0.0574790207560048	0.0485376071094591	0.500423005549006
ENSGALG00000006608	ENSGALG00000006608	-0.743960121634907	3.6377496675667	0.0485563589672288	0.500423005549006
HNF4G	ENSGALG00000015670	-2.10768897829192	-1.73743208057037	0.048723985797129	0.50167130988543
RGL1	ENSGALG00000004728	-0.94042759315898	4.05452843571762	0.0487361302916521	0.50167130988543
ENSGALG00000026811	ENSGALG00000026811	0.58367759450874	5.92208452311027	0.0487855208779637	0.501877745748769
MPPED1	ENSGALG00000014186	-0.715759412831557	3.90240758682891	0.0488715298546839	0.502460416318468
SHTN1	ENSGALG00000009258	-0.644612414576272	4.73919621026985	0.0489797228266067	0.503234409205654
DDO	ENSGALG00000015057	-1.53262635284923	-0.528428514979933	0.0490056421403214	0.503234409205654
ENDOU	ENSGALG00000006353	1.42334736641991	2.09444491107238	0.0491388955039506	0.503960646849132
SLC9A7	ENSGALG00000016734	-0.656579367924724	3.78132006013951	0.0491416827159116	0.503960646849132
GIPC2	ENSGALG00000008902	-2.19460235311649	0.535574075234419	0.0492100283189252	0.503960646849132
FAM46A	ENSGALG00000015865	-1.16506338035015	2.52534761314431	0.0492160686242547	0.503960646849132
GPHB5	ENSGALG00000028839	1.35882199863573	-0.077171041568381	0.0492236521443126	0.503960646849132
RSPH3	ENSGALG00000013750	0.896160381976077	0.906631360121691	0.0492813125727027	0.50398822927601
RGS16	ENSGALG00000027550	-1.70233375219459	1.00202761988518	0.0493002216749405	0.50398822927601
RICTOR	ENSGALG00000003775	0.430648255893995	3.99942369424599	0.0493147238606523	0.50398822927601
ENSGALG00000026479	ENSGALG00000026479	1.26509585285331	-1.82242522371822	0.049465619980235	0.504928928787419
ANKRD1	ENSGALG00000006491	-1.25846712490281	0.866658541781543	0.0494657987285314	0.504928928787419
LSS	ENSGALG00000006198	-0.603796201921498	5.64601303389155	0.0495318183057336	0.505301340235235
BRAF	ENSGALG00000012865	0.500603150600636	3.35143037462942	0.0496072003327388	0.505588322603952
NLGN1	ENSGALG00000009131	-1.05616580362024	2.7628539825051	0.04961905504162	0.505588322603952
TPM3	ENSGALG00000013537	-0.490478123356	6.65704919502377	0.049757966934932	0.506519290997993
G2E3	ENSGALG00000009907	0.503717691398613	4.23486005864432	0.0497696357357743	0.506519290997993
COMT	ENSGALG00000002024	-0.75925068483583	3.39360811059429	0.0498564645095812	0.507101304892934
PEPD	ENSGALG00000004899	-0.558151762949257	6.06820692427053	0.0499248294989843	0.507494939434714
ENSGALG00000018372	ENSGALG00000018372	-0.520000485188364	6.02066520143365	0.0499847771552715	0.507735994895413
NAALAD2	ENSGALG00000019054	-1.99793509577255	-0.392321488834287	0.0500078998947143	0.507735994895413
HMGCLL1	ENSGALG00000016294	-2.12310971630727	-0.126814654760566	0.0500943053464425	0.508311610834483
CEP295	ENSGALG00000022715	0.81505589857204	0.0915265839532378	0.050164006427777	0.508453209861972
ACVRL1	ENSGALG00000018934	0.905643297158223	1.60222309684012	0.0501677003885322	0.508453209861972
KBTBD12	ENSGALG00000005972	1.0394108712861	-1.72354323618982	0.0504432721414447	0.51094345754638
CHRND	ENSGALG00000007899	2.7614351831493	-4.53634594414587	0.0505180022798834	0.511397623079435
FANCG	ENSGALG00000002009	0.741096334452957	3.97901207943194	0.0506094216190299	0.512020097609913
ARHGAP26	ENSGALG00000007380	0.518901102193117	4.59772998125229	0.0507331791142224	0.512968811043805
ENSGALG00000003611	ENSGALG00000003611	-1.28438135708308	-0.529680488851651	0.05076919712052	0.513029784015273
PLXNA1	ENSGALG00000006097	0.329305473438905	8.79585682421638	0.0509062611277902	0.514111166100493
KCND3	ENSGALG00000001512	0.82428064312652	5.04056468345894	0.0509605280220576	0.514355583127647
YWHAG	ENSGALG00000017358	0.60481918727164	8.1718820390938	0.0510395958575241	0.514849885572242
SEPHS1	ENSGALG00000014575	0.445311400134151	5.50942992917477	0.0511894096529063	0.516056818115452
SUGP2	ENSGALG00000003047	0.365225286646387	6.20685012377311	0.0512598422173838	0.516462532776797
SEZ6	ENSGALG00000026431	0.630303772508267	7.9781665604726	0.0513669104581591	0.516953998606517
ENSGALG00000010272	ENSGALG00000010272	-0.921233838897142	0.804905055278634	0.0513955643128158	0.516953998606517
SORCS1	ENSGALG00000008465	1.05704164721722	5.24453125555575	0.0513992723655416	0.516953998606517
CENPV	ENSGALG00000004503	-1.04516412589008	0.630225880665299	0.0514458469296157	0.516957545629656
7.	ENSGALG00000016687	-6.27437909362012	-2.66589026728374	0.0514600596333473	0.516957545629656
ENSGALG00000007300	ENSGALG00000007300	-0.462685401326234	5.80397085206136	0.0515030261781186	0.517085546863411
GRIK4	ENSGALG00000006638	-0.592871838693413	4.58998371171363	0.0517046666582479	0.518652937076159
GRM5	ENSGALG00000017238	-6.3693914588728	-2.57814664841331	0.0517319030223357	0.518652937076159
DLGAP4	ENSGALG00000001046	-0.440986429165556	6.85294305156943	0.0517741052623222	0.518652937076159
ADAMTSL5	ENSGALG00000024298	-5.88174782012425	-2.9547977545432	0.0517804077932009	0.518652937076159
BPIFB3	ENSGALG00000020982	1.18466514971168	0.980189298827069	0.051848686598323	0.519032960985436
FTD	ENSGALG00000028696	0.615589783765528	2.81218080349853	0.0519477064499267	0.519720094704881
ENSGALG00000002128	ENSGALG00000002128	-1.21665629842166	-0.245137382557382	0.0520520981916872	0.520460137851189
NTNG2	ENSGALG00000003677	0.680854985992475	5.62173856607597	0.0521097160341437	0.520661843356437
TFPI	ENSGALG00000002594	-1.18031954155881	0.694251807145342	0.0521426342567525	0.520661843356437
TCF3	ENSGALG00000001093	0.283837594001749	8.24273673747256	0.052163572569145	0.520661843356437
P37NB	ENSGALG00000008298	-1.98016974463494	2.57122191286792	0.0522419432942799	0.520897948429487
VASN	ENSGALG00000007807	-0.680784711438624	4.41159000382005	0.0523032788950112	0.520897948429487
HBP1	ENSGALG00000008050	0.650243182468993	3.13246965487221	0.0523258665079765	0.520897948429487
TYRO3	ENSGALG00000008631	0.449099357802637	4.14943374323786	0.0523623498713045	0.520897948429487
PROCA1	ENSGALG00000027107	-1.31819802812838	-0.0860380053437762	0.052364349304028	0.520897948429487
ENSGALG00000006036	ENSGALG00000006036	-0.396145119713148	7.24986712091875	0.0524069280825281	0.520897948429487
C17orf105	ENSGALG00000001271	-1.78991885363753	-0.62512013580465	0.0524141123489523	0.520897948429487
CACNA2D2	ENSGALG00000029021	0.70959825412485	6.66958505021153	0.0524308082298092	0.520897948429487
UNC5D	ENSGALG00000001608	-0.7600989241231	5.76454044166374	0.0525087652920087	0.521169049050011
ENSGALG00000024018	ENSGALG00000024018	2.06695119212123	-2.32640561036603	0.0525918980177735	0.521169049050011
NHS	ENSGALG00000016543	-1.40165277167849	3.00674039831805	0.0526047669477791	0.521169049050011
PTDSS1	ENSGALG00000015998	-0.496676628768223	6.55844412283445	0.0526122845603893	0.521169049050011
LDB1	ENSGALG00000007641	0.504294393602583	7.70647975397447	0.0526526345189486	0.521169049050011
CDHR1	ENSGALG00000002314	-6.58269449395448	-2.35646566699111	0.0526675308852357	0.521169049050011
ENSGALG00000019602	ENSGALG00000019602	2.25529276686023	-4.47262348840598	0.0526713400635649	0.521169049050011
SESN1	ENSGALG00000015286	0.556803573200207	4.65855759802643	0.0527220138169721	0.521368908890612
SERHL2	ENSGALG00000011867	-0.972175468653729	2.38751943793322	0.0527598338100402	0.521441500186116
NRXN3	ENSGALG00000010518	1.23205655329841	1.08229547673073	0.0528516020572265	0.521758808717199
CA3	ENSGALG00000027638	-2.81137503354999	-0.322473628629203	0.0528529352061554	0.521758808717199
EML4	ENSGALG00000009915	0.437717268835674	5.83282056374688	0.0529348904231019	0.522266496746498
RASD1	ENSGALG00000004860	-0.762860821494593	3.2582878551681	0.0530285533775493	0.522745391259263
LRP12	ENSGALG00000016077	0.38833528861607	6.16860757691054	0.0530901507686242	0.522745391259263
PDGFB	ENSGALG00000012178	-2.53744610119511	-1.14942213179687	0.053105038315885	0.522745391259263
MLEC	ENSGALG00000007102	0.452705329715254	5.56382741716843	0.0531183165113047	0.522745391259263
CDCP2	ENSGALG00000010752	0.644344916075981	4.13480667534563	0.0531362073532767	0.522745391259263
PPARGC1B	ENSGALG00000001246	0.4195165024133	5.15615096732851	0.0533814865243112	0.524664466282756
CABP1	ENSGALG00000007116	1.38564007735872	4.81207053431019	0.053392613736163	0.524664466282756
PAX1	ENSGALG00000028576	-3.61901149936071	-1.9209536288146	0.0535158849644975	0.525573915024468
RNF157	ENSGALG00000002008	0.702769285875273	5.63435349708787	0.0536640812868748	0.525619692905444
TMTC2	ENSGALG00000010975	-0.580219485740362	4.50954381142932	0.0536909487804116	0.525619692905444
WIPF1	ENSGALG00000009321	-1.14955590248513	3.52016198709063	0.0536973552799822	0.525619692905444
UST	ENSGALG00000012345	-2.66146097773871	0.698655372025123	0.0537012082131139	0.525619692905444
TCF15	ENSGALG00000026276	-1.0852487318066	0.512075428063647	0.0537194921949258	0.525619692905444
ENSGALG00000029010	ENSGALG00000029010	-0.646365443751055	3.10118541131362	0.0537302098657316	0.525619692905444
WDR86	ENSGALG00000019690	0.634623361729197	5.2193998313251	0.0537356115788883	0.525619692905444
PLEKHS1	ENSGALG00000020679	-2.16059872119978	0.660273745081934	0.0539093798206065	0.527018097126249
ABHD11	ENSGALG00000001056	-0.727707020904075	2.23546046073886	0.0539487445145262	0.527101725388072
BAG2	ENSGALG00000026605	-0.71207840123472	3.55987124946951	0.0539828622005911	0.527134021990703
ENSGALG00000017503	ENSGALG00000017503	-1.87977038892335	-1.39684695079364	0.0542297931679521	0.528933826995821
SEPT8	ENSGALG00000006903	-0.83357840668308	4.14753512790285	0.0542379149053953	0.528933826995821
THBS4	ENSGALG00000014804	-1.66218685381917	2.95012870514827	0.0542781815692713	0.528933826995821
TSKU	ENSGALG00000000761	-1.57001868111835	0.54593785177226	0.0542908463996179	0.528933826995821
RUSC1	ENSGALG00000027928	-0.48057156187777	4.85773479693862	0.0543508573882924	0.529217113374449
USP12	ENSGALG00000017101	0.944142851063672	0.938550822033133	0.0545039587296363	0.530207797795578
ENSGALG00000023172	ENSGALG00000023172	-0.747347286819151	3.87081335503147	0.0545425633860638	0.530207797795578
METTL24	ENSGALG00000015060	-1.90577745761239	0.622164516449304	0.0545455765793907	0.530207797795578
NRGN	ENSGALG00000018942	-0.767701408213172	1.59538895876391	0.0545870349425687	0.530309479725988
HAPLN3	ENSGALG00000021135	-1.60851601460737	0.514119751916315	0.0546248708243238	0.5303758740423
LRRC32	ENSGALG00000000818	-3.15182107367248	-2.60985789169334	0.0547605904769453	0.531392048712184
VAV3	ENSGALG00000001915	-0.944657299079671	3.72905099080225	0.0548925132394326	0.5323702474491
OCM	ENSGALG00000003462	1.94182407770281	-4.61257628719634	0.0549401628804318	0.532530485302225
ENSGALG00000025870	ENSGALG00000025870	0.558718008114896	3.86521406814471	0.0550453743634004	0.533248167955297
KLHL32	ENSGALG00000015517	0.90480814792705	0.0731465635270729	0.0551248494724413	0.533715860087451
GLI3	ENSGALG00000012329	-1.02390871596863	6.10485913298668	0.0551973485120221	0.534115519425155
MAP3K13	ENSGALG00000006655	0.350935452146417	5.84286244127098	0.0552603465522576	0.534422842745067
CPNE8	ENSGALG00000007025	0.761097063537133	1.72938898310872	0.0555005873171502	0.536442964871077
SLC17A6	ENSGALG00000003692	-0.858585168728701	6.70258918670126	0.0557199076144555	0.53825871229142
ENSGALG00000000819	ENSGALG00000000819	-0.807324085117319	1.9723877418082	0.0558973400149442	0.539476930440033
ENSGALG00000029088	ENSGALG00000029088	-6.00523829030494	-2.8201721346991	0.0559090833335386	0.539476930440033
FAM169B	ENSGALG00000007016	-0.83977271660849	1.49673079807969	0.055965356738419	0.539715514701732
NEFH	ENSGALG00000008085	-0.830427037467747	3.38944981464685	0.0560114646208997	0.539855851681325
JUP	ENSGALG00000017414	-0.414031148687351	7.86589627252818	0.0561284371932415	0.540372026154687
EEPD1	ENSGALG00000012116	0.757601295235378	3.43689774925969	0.0561688235032981	0.540372026154687
ENSGALG00000020510	ENSGALG00000020510	-0.749060803992192	2.38421406401518	0.0561702836681414	0.540372026154687
KLHL36	ENSGALG00000005651	1.04876128777229	6.94694896910233	0.0561913627851993	0.540372026154687
TESC	ENSGALG00000008206	-0.912730009922491	1.38052498577884	0.0562504316687682	0.540636171342296
Nkx-6.2	ENSGALG00000010500	-1.17229304990167	-0.331110069708121	0.0563240191257663	0.541039482989113
ENSGALG00000026199	ENSGALG00000026199	0.869090712581893	3.14315867375146	0.0564071144105215	0.541407711965034
KCTD12	ENSGALG00000009628	1.01526506515543	2.26718532868188	0.0564287576157979	0.541407711965034
NUDT15	ENSGALG00000016994	0.663050722271995	5.84929874928391	0.0564572923863467	0.541407711965034
KCNC2	ENSGALG00000010204	-0.746433287076418	5.21378596144621	0.0565904287883106	0.542380423367181
CDKL1	ENSGALG00000012295	0.704042530830672	4.98197842910567	0.0567136526127959	0.543073799147155
ATP6AP1	ENSGALG00000008836	-0.616662395737215	3.77474333038449	0.0567266248252759	0.543073799147155
ATL1	ENSGALG00000012339	-0.561815059587184	5.22497478257511	0.0567580051949447	0.543073799147155
VWCE	ENSGALG00000028882	-0.557783602633656	4.28162327060616	0.0568447883191966	0.543600133350931
ENSGALG00000026760	ENSGALG00000026760	-0.326292377342373	8.39893167624427	0.0569110718490755	0.543619832363542
SLC9A3R1	ENSGALG00000007650	-0.485347773972271	5.75232785628415	0.0569454176232865	0.543619832363542
FANCI	ENSGALG00000006658	0.608238617773961	3.7078874180107	0.0569480272314584	0.543619832363542
PEAK1	ENSGALG00000002759	0.447017919554242	5.55404130420184	0.0569739513343367	0.543619832363542
PLN	ENSGALG00000027583	1.12257621196141	-1.02341374785514	0.0571317576580369	0.544821688970845
MGA	ENSGALG00000008653	0.375078746971132	6.62077697617826	0.0572896316617613	0.545686170223078
CORO7	ENSGALG00000007801	-0.456284395657417	5.67454799285005	0.0573119801824856	0.545686170223078
TRAF-5	ENSGALG00000009864	0.979067969549159	3.17895219753688	0.057330742249278	0.545686170223078
RNPC3	ENSGALG00000005162	0.458257132795621	4.38917149479093	0.0573499961457268	0.545686170223078
C1orf116	ENSGALG00000001091	-1.63692189886705	0.284012262343798	0.0574107621917681	0.545960711271134
CALN1	ENSGALG00000001122	-1.65147150831439	0.0683713165055179	0.0574651089561185	0.546173935567375
CLDN14	ENSGALG00000016043	1.54735453161418	-2.35055561760017	0.0575287541085842	0.54647525002202
CDC42EP4	ENSGALG00000023364	-0.404331064958942	6.80029048934186	0.0576525495672393	0.547347290785977
BEND4	ENSGALG00000014242	-1.14124075985226	4.38854161029912	0.0577478502551754	0.547947987889928
ENSGALG00000023094	ENSGALG00000023094	-2.84566289789773	-2.75699425412015	0.0578345689163416	0.548466632494885
ENSGALG00000001269	ENSGALG00000001269	2.76143518314929	-4.70132276743221	0.0578899909297363	0.54868806915564
USP6NL	ENSGALG00000006706	0.45806075908222	5.26235534046134	0.0579461640531433	0.548916375759234
SPAG17	ENSGALG00000014779	0.716406916866505	1.12756069577381	0.0580098926194464	0.549215961778356
ENSGALG00000004543	ENSGALG00000004543	-2.30611708763171	-0.76343779875496	0.058043749158261	0.549232555641333
DPYSL4	ENSGALG00000010490	0.420266549562528	7.66457181949766	0.0581227162859925	0.549380987290688
MARVELD3	ENSGALG00000012886	-2.05721306221654	-0.822131183590237	0.0581236606848343	0.549380987290688
ROBO3	ENSGALG00000021448	-1.0405774088843	3.77264590715709	0.0581864210287639	0.549599142441763
col14A1	ENSGALG00000016411	-1.87431745139773	2.46264763706199	0.0582109917058963	0.549599142441763
CHGB	ENSGALG00000009155	0.585604836588865	6.45019733576903	0.0582698171385376	0.549851092998401
STX19	ENSGALG00000015413	1.09855495479396	-1.33761945648263	0.0583738682201569	0.550529293004655
ENSGALG00000006176	ENSGALG00000006176	-1.1721627896691	0.344990561157054	0.0584960989861292	0.551378105484682
ENSGALG00000017322	ENSGALG00000017322	1.22964209440864	-1.70177845631954	0.0586856553952599	0.552749133751294
ENSGALG00000009678	ENSGALG00000009678	-0.536292423714162	5.41977771487077	0.0587061711495266	0.552749133751294
ENSGALG00000023464	ENSGALG00000023464	-0.796424015265632	4.82076580265904	0.0587431089242146	0.552792688380343
ENSGALG00000027793	ENSGALG00000027793	-0.739232746424541	8.01596541895244	0.0588433495166082	0.553431568735642
ZGRF1	ENSGALG00000012068	0.644161954982536	3.1744055040557	0.0589540114947266	0.553996316477734
DIDO1	ENSGALG00000005652	0.385567950376943	5.61845190639635	0.0589681606444911	0.553996316477734
ENSGALG00000014852	ENSGALG00000014852	-0.530550636986232	6.13165851433877	0.0590006172748221	0.553997014455355
ADAMTS8	ENSGALG00000001370	-1.21710594786926	2.41414266692033	0.0590958519103371	0.554586853802549
PTPRM	ENSGALG00000013902	-1.15686404359157	3.61927527345463	0.0591930264238535	0.555194241260573
FAM189A1	ENSGALG00000003944	-0.842507256985286	3.66028353370065	0.0592653801096597	0.555568286529347
KCNC1	ENSGALG00000006220	0.524827700024143	4.31395667413594	0.0593764387569465	0.556304553260591
ENSGALG00000025947	ENSGALG00000025947	-1.31462787619161	0.248645253479782	0.0595378186377544	0.557287595032218
SAYSD1	ENSGALG00000028573	-0.858279606346541	1.87533231126367	0.0595465117909103	0.557287595032218
KCNK2	ENSGALG00000009687	-0.540181746412469	4.81365242852167	0.0597359038687099	0.558474981273244
NID1	ENSGALG00000010982	-2.08210703076132	2.50937559938258	0.0597386728857866	0.558474981273244
MAP6	ENSGALG00000007441	-0.564790908919401	7.57681439047111	0.059796097698175	0.558706520710201
KIF15	ENSGALG00000011901	0.524351335161455	5.10263325577116	0.0598595434426642	0.558945799248451
ENSGALG00000009130	ENSGALG00000009130	0.424586725190546	5.32601969373796	0.0598931754716446	0.558945799248451
DAAM2	ENSGALG00000010055	-1.65586325768259	2.86274324888889	0.059919721523361	0.558945799248451
TLE1	ENSGALG00000012575	0.320710954866118	6.52723776035745	0.060067700171905	0.560020825362916
ZIC5	ENSGALG00000006810	-2.49367404147968	-1.25885046245205	0.060277841620538	0.561635355181598
RIPK4	ENSGALG00000016145	-1.80497619155184	-1.56225202231767	0.0603123746824963	0.561635355181598
ENSGALG00000016648	ENSGALG00000016648	1.27553786504972	-2.46838686008315	0.0603591906506862	0.561635355181598
VSTM5	ENSGALG00000017217	-2.71716347784635	-1.16174715850549	0.0603721895124479	0.561635355181598
ENSGALG00000011413	ENSGALG00000011413	-2.44060785388282	-1.51208433320371	0.0605252805063827	0.562634166295654
MYF5	ENSGALG00000028091	-2.55915093243662	-1.85978967072837	0.0605453296791149	0.562634166295654
ENSGALG00000020895	ENSGALG00000020895	-3.2835470721019	-2.18828118001712	0.0606664640678818	0.563065130485117
CLIC3	ENSGALG00000026027	-1.00231947154972	0.644656717333155	0.0606838179315524	0.563065130485117
FGF13	ENSGALG00000006508	0.617921763485562	4.95513832466194	0.0607164361543973	0.563065130485117
CHD2	ENSGALG00000006949	0.356138346028942	6.01905317985326	0.060723355491293	0.563065130485117
RUNX2	ENSGALG00000026484	-0.925636917158805	2.00594793606539	0.0608549496033583	0.563920588940389
ENSGALG00000026585	ENSGALG00000026585	-1.45056462841959	2.38214972536967	0.060881536577794	0.563920588940389
SDR42E2	ENSGALG00000006964	0.987949815142567	2.508031108466	0.0609453927769088	0.564024227507818
DISP3	ENSGALG00000004662	-0.657026350613872	6.55908912890571	0.0609586624188658	0.564024227507818
TPR	ENSGALG00000005105	0.391772945929039	6.02367067489004	0.0610351297171487	0.564173520021553
GJB1	ENSGALG00000005541	-1.0783429523126	0.653003635030308	0.0610844137514885	0.564173520021553
TSPAN12	ENSGALG00000009029	-0.660546760730873	3.23724525936783	0.0610994448287143	0.564173520021553
CCM2L	ENSGALG00000006479	0.932922459276617	2.55816397018674	0.0611109280386828	0.564173520021553
RNF180	ENSGALG00000014743	0.935907159732675	0.242649689733974	0.0611739465390157	0.564173520021553
ENSGALG00000026460	ENSGALG00000026460	0.639648712253289	7.00175196796173	0.0611887036515853	0.564173520021553
ENSGALG00000002852	ENSGALG00000002852	0.269991391623617	6.73715531078866	0.0612270249775288	0.564173520021553
GAPDH	ENSGALG00000014442	-0.361827475767382	10.5290861180094	0.0612890800322872	0.564173520021553
PPFIBP1	ENSGALG00000014106	-0.825314248479498	6.40516495587174	0.0613097103195524	0.564173520021553
C2CD2L	ENSGALG00000000271	0.458129656820464	4.05534935866865	0.0613598737819565	0.564173520021553
ENSGALG00000001211	ENSGALG00000001211	-1.55386323763049	-0.870276999844731	0.0613662395012955	0.564173520021553
ENSGALG00000012391	ENSGALG00000012391	-1.40333310208337	0.340708729477343	0.0613705237760177	0.564173520021553
PDS5A	ENSGALG00000014286	0.38107883175393	5.83304738923265	0.0614792858914232	0.564869829769317
ZBTB10	ENSGALG00000015747	0.338392397611475	6.43418132739416	0.0615706730476899	0.565405837090649
FH	ENSGALG00000013165	-0.366837959623586	6.5223415387157	0.0616308442024998	0.565654765352128
ENSGALG00000006152	ENSGALG00000006152	-0.614502408475872	3.85509121152984	0.0618009146750964	0.56691155402764
PAPPA2	ENSGALG00000004487	0.430175114887646	8.31002412269609	0.062064439952862	0.569023814959037
PTPRT	ENSGALG00000003488	1.40105662069705	3.83513461737386	0.0622310646939229	0.570037409646867
CORO2A	ENSGALG00000001933	0.508451870479937	3.95255544814092	0.0622895871072744	0.570037409646867
MARCH4	ENSGALG00000011478	-0.586072825930573	3.74961440167886	0.0623018299650198	0.570037409646867
cdk6	ENSGALG00000009476	-1.45609511666955	1.22892010777655	0.0623082742599744	0.570037409646867
SPEG	ENSGALG00000028386	-0.741424181019577	4.97608910359573	0.0625163793526863	0.571635605540223
MKI67	ENSGALG00000025996	0.499427471469089	6.54481046654	0.0626785819808491	0.572812596436093
SHCBP1	ENSGALG00000004444	0.670852509025914	3.74729869504171	0.0627969066405009	0.573587548748366
TARBP1	ENSGALG00000011000	-0.459231560569321	5.27908596983724	0.0628476910811176	0.573745090189839
IMPG2	ENSGALG00000015322	0.621938757458224	1.9215209047452	0.0628980894999153	0.573898941421094
UBTD1	ENSGALG00000029166	-0.509717192768005	4.15215427985908	0.0630045936817364	0.574292981595517
ENSGALG00000023934	ENSGALG00000023934	1.5589369516883	-2.20290583580043	0.0630797027445566	0.574292981595517
PLCD3	ENSGALG00000025771	-0.85867156638971	2.29131724941686	0.0630886046814231	0.574292981595517
HBXIP	ENSGALG00000000419	-0.391091072629016	5.05883889219013	0.0630960485181967	0.574292981595517
ENSGALG00000004653	ENSGALG00000004653	1.21693628569742	7.05193946530683	0.0631091188566502	0.574292981595517
CLDN4	ENSGALG00000027569	-5.81579827958227	-2.98494123034656	0.0632243321071313	0.574629453927801
STAB2	ENSGALG00000012751	-2.51949267367955	-1.54785141649212	0.0632401906258992	0.574629453927801
ENSGALG00000028418	ENSGALG00000028418	0.831798673304179	3.91369647708426	0.0632970238737628	0.574629453927801
MSS51	ENSGALG00000002597	-5.94481395485787	-2.82185136904387	0.0633502146071303	0.574629453927801
KIAA1324L	ENSGALG00000006606	0.522904278023577	7.07767464552209	0.0633705491377134	0.574629453927801
SHISA2	ENSGALG00000026714	-1.12412497539803	3.59972726145185	0.0634287655320324	0.574629453927801
ORMDL3	ENSGALG00000029142	0.376942615251184	6.10710676430928	0.0634360734485422	0.574629453927801
PPL	ENSGALG00000002201	-0.740307552893117	3.47094211110789	0.0634816276423676	0.574629453927801
PTH1R	ENSGALG00000005476	-1.67009400960492	1.24643786518312	0.0635089521213807	0.574629453927801
GRID2	ENSGALG00000010397	-1.35764750508217	0.697309296119962	0.0635151062488267	0.574629453927801
PCSK1	ENSGALG00000014681	-2.13504380989055	0.977097601673657	0.0635155656638691	0.574629453927801
RAB34	ENSGALG00000026315	-0.468755133486573	4.87354981747509	0.0635621989055573	0.574714573922487
KLHDC7A	ENSGALG00000000420	1.30071445964144	5.92253187435382	0.0636013114116353	0.574714573922487
KDELC2	ENSGALG00000017158	0.60611142931189	3.40991867532323	0.0636257542090946	0.574714573922487
ONECUT2	ENSGALG00000027116	0.649309672720069	4.44584527246747	0.0637629503129186	0.575649896545336
MBP	ENSGALG00000013640	0.992485207588954	-0.39417440264592	0.0639087519998126	0.576648084422251
ANLN	ENSGALG00000012104	0.478221308507406	5.27612117934293	0.0639655485004436	0.576648084422251
GnIH	ENSGALG00000011022	-6.58269449395447	-2.29924507359661	0.0639746355058121	0.576648084422251
C3H2ORF43	ENSGALG00000016487	-0.636759739774638	5.53800172795972	0.0640228123429484	0.576778448427152
SRGAP3	ENSGALG00000008378	0.472846165988833	8.11415196241236	0.0642058065636527	0.578122599311037
CIB2	ENSGALG00000026674	-1.01238227963044	3.98455705254184	0.0643009964065338	0.57861997814291
CDH4	ENSGALG00000005102	0.727102059351701	6.18972189451377	0.0643339844279004	0.57861997814291
ADAMTS17	ENSGALG00000007069	0.675368726930715	1.81974603801817	0.0643625098436963	0.57861997814291
AGPAT4	ENSGALG00000011571	0.846674594172321	2.14578800501401	0.0644221732242685	0.578852174118059
IFT122	ENSGALG00000008452	0.477547257590997	4.23394947497546	0.0644968117791039	0.579218612029874
SEMA5A	ENSGALG00000013051	-1.97565348295544	2.81060858039724	0.0645537771871251	0.57938577213546
AR	ENSGALG00000004596	-1.89575887202975	0.588281615418139	0.0645831580232828	0.57938577213546
IL13RA1	ENSGALG00000006032	-1.70296369579619	-0.0202270043297025	0.0646712342695462	0.579871842706182
RAP1GAP	ENSGALG00000014701	0.759463791180405	2.83491345081372	0.0647096718546928	0.579912554264057
SAT1	ENSGALG00000016348	-0.500774231793572	4.48194193460454	0.0648097436745576	0.580401557920345
SLC38A1	ENSGALG00000009698	0.363167642143966	5.17505778953692	0.0648995846753399	0.580401557920345
PPP1R3C	ENSGALG00000006670	-2.63062226346951	-1.9795679205671	0.0649024291288146	0.580401557920345
BTG2	ENSGALG00000026858	0.444552001960778	6.22175267480981	0.0649107370152506	0.580401557920345
ACCN2	ENSGALG00000006240	-0.65697704760534	6.45491508320883	0.0649338661362836	0.580401557920345
C3AR1	ENSGALG00000013218	-2.84566289789773	-2.74780077599666	0.0650333293939661	0.580987049228184
ARHGAP21	ENSGALG00000007721	0.318684658932965	7.46012221969462	0.0651016029955842	0.581293436350968
PTGES	ENSGALG00000027357	-1.65910642679259	0.0816357163182116	0.0652365068968591	0.582194136667431
NHLRC2	ENSGALG00000008946	0.460412290588858	3.61818605890069	0.0653795521610209	0.583166516355968
NMUR2	ENSGALG00000004101	-2.52204210304111	-2.09230987332127	0.0655592170472154	0.584394768070868
TSC1	ENSGALG00000003500	0.362685885651166	5.6430001674884	0.0655855713523537	0.584394768070868
SCARA3	ENSGALG00000026651	-0.979030666424074	2.65933693861733	0.0657036338294094	0.585141992479717
ENSGALG00000007740	ENSGALG00000007740	-0.86258962708846	2.50291087045151	0.0657542546282619	0.585288131207234
RPL35A	ENSGALG00000007611	-0.354981921359001	8.394632797292	0.0658436425924862	0.585372688377044
KIF26A	ENSGALG00000011581	-1.24830024908052	5.04673023453441	0.0658553837014551	0.585372688377044
ENSGALG00000012923	ENSGALG00000012923	-2.32823439936607	-1.7378799241373	0.0658933815674461	0.585372688377044
C16orf59	ENSGALG00000009204	-0.791891134994812	2.71349623432803	0.0659006194654072	0.585372688377044
SLC16A10	ENSGALG00000015040	-1.29781720863433	3.10255062164225	0.0660323716617254	0.585958752203784
SLC7A2	ENSGALG00000013627	-1.35744004572899	0.0450373546113427	0.0660350990325518	0.585958752203784
CLIC6	ENSGALG00000016020	-3.05105763949487	-1.86816999150006	0.0661012474159679	0.586180485963523
RYBP	ENSGALG00000027845	0.378555104941901	5.82473793649078	0.0661286145610006	0.586180485963523
ENSGALG00000023719	ENSGALG00000023719	-1.56484527423256	-1.23497257459927	0.0661698929612383	0.586242635308578
FTH1	ENSGALG00000007220	-0.356076535237448	9.0497971735539	0.0662427400084717	0.586385858466024
L3MBTL3	ENSGALG00000014009	0.641216015344077	3.10809101666614	0.0663116556200491	0.586385858466024
PKP1	ENSGALG00000000299	-2.09472335662944	-1.05946272627897	0.0663128316150052	0.586385858466024
OLFML1	ENSGALG00000027184	-6.00523829030489	-2.81538830481319	0.0663231608681176	0.586385858466024
DHDH	ENSGALG00000026224	-0.509887488440473	3.74677268211211	0.0664833739098259	0.58749874010811
ENPP7	ENSGALG00000013743	0.734819547496362	2.97625384426213	0.0665716382465921	0.587975006258491
ELOVL6	ENSGALG00000012131	-0.959361375705661	3.20510740030545	0.0666464178567287	0.588331742359605
E2F8	ENSGALG00000004023	0.569419750945601	3.96368096347288	0.0667183554486084	0.588581387753495
ITGB5	ENSGALG00000011778	-0.936213770695426	4.48288866000345	0.0668026864096693	0.588581387753495
PLBD1	ENSGALG00000011826	-1.48108001243132	0.309162040013272	0.0668122940800876	0.588581387753495
RGS22	ENSGALG00000027443	-6.3226672951735	-2.62359784597553	0.0668153245331354	0.588581387753495
CAPG	ENSGALG00000028024	-0.423824266440412	5.64692739351354	0.0668467171150948	0.588581387753495
ENTPD2	ENSGALG00000009058	-0.743382099532417	2.82442955532586	0.0669473198649463	0.589163965148921
PAPSS2	ENSGALG00000003689	0.485966245522854	5.52550959452457	0.0670141184123648	0.589448605552049
ENSGALG00000026637	ENSGALG00000026637	-1.28482215105752	-0.65562932738674	0.0671595504042156	0.590424248877348
FAM47E-STBD1	ENSGALG00000027872	-0.868731852131618	2.0429474786097	0.0672753486553232	0.591138502719707
COBL	ENSGALG00000013102	-1.4826753193652	0.114823753452301	0.0673160760956759	0.591192725793031
WNT7B	ENSGALG00000014235	-1.60746916833945	-0.454385152000804	0.067367692041874	0.591240453131183
DNAJC5	ENSGALG00000006046	0.355486441075421	5.33065450151422	0.0673995785386357	0.591240453131183
CFAP61	ENSGALG00000008416	0.800801672374477	3.28632414724289	0.0674251884532931	0.591240453131183
CETP	ENSGALG00000001234	-2.66417743492332	-2.90526261327967	0.0676325981821608	0.59275537382193
ZDHHC14	ENSGALG00000013695	-0.523542299919877	4.17000689566827	0.0677092618849366	0.592925346360065
DLG2	ENSGALG00000017254	0.381294350215226	7.8110011921834	0.0677213073876296	0.592925346360065
FERMT2	ENSGALG00000012425	-0.547590607302472	6.61131663834753	0.067979483671104	0.594881333322377
SLC3A1	ENSGALG00000009973	0.661455607481121	0.872840407063438	0.0680826452575032	0.595455116317168
TPN	ENSGALG00000008022	-0.80518080510402	2.88689598597527	0.0681188954634606	0.595455116317168
SLC39A11	ENSGALG00000004413	1.0840353574762	7.08758297669851	0.0681494691225751	0.595455116317168
CEP89	ENSGALG00000004756	0.610265423645823	3.13018730673186	0.0684098932112934	0.596622262213283
ASXL3	ENSGALG00000015196	0.313411686265337	6.00578824461389	0.0684365815217437	0.596622262213283
SALL3	ENSGALG00000012657	-1.29316748751548	3.28220781484214	0.0684608215886236	0.596622262213283
DOCK10	ENSGALG00000005030	-1.26733919012501	2.93895710286868	0.0684705071921707	0.596622262213283
ENSGALG00000012641	ENSGALG00000012641	-1.06137939157284	0.488808062430201	0.0685334915197722	0.596622262213283
CD82	ENSGALG00000008044	0.605253532733182	2.49768021703678	0.0685710582403811	0.596622262213283
S100A16	ENSGALG00000028924	-1.5000973096158	-1.09389501148076	0.0686107321611021	0.596622262213283
ENSGALG00000004632	ENSGALG00000004632	1.54735453161417	-2.33974703589942	0.0686234824872965	0.596622262213283
RASEF	ENSGALG00000012576	-0.833548847331444	2.61203308182273	0.0686294750941165	0.596622262213283
ADGRA1	ENSGALG00000007045	-2.24525536048261	-0.656413913347316	0.068631787002323	0.596622262213283
PLK3	ENSGALG00000010129	-0.429360289300314	4.33950080205342	0.0687643300346897	0.596892061242982
RBM12B	ENSGALG00000015930	0.382317508748397	6.13877732276507	0.0687803285492116	0.596892061242982
VRTN	ENSGALG00000010232	-1.27651209036965	2.23356023049415	0.0688322076829671	0.596892061242982
GCNT4	ENSGALG00000014944	-0.720580054894513	2.14019369029565	0.0688520970360277	0.596892061242982
DCN	ENSGALG00000011274	1.22312157098725	1.01249963705548	0.0688682081732971	0.596892061242982
TNIK	ENSGALG00000009298	0.421960516115871	7.69137086604046	0.0689651130109401	0.596892061242982
MEGF6	ENSGALG00000001040	-1.22747615998833	0.690457646853191	0.0689667341543468	0.596892061242982
ZSWIM5	ENSGALG00000010221	-0.467564227087714	6.70518667690653	0.0690076211738859	0.596892061242982
ENSGALG00000003693	ENSGALG00000003693	0.503619822184945	8.15209369234834	0.0690578063491224	0.596892061242982
QPCTL	ENSGALG00000017621	-0.422660342030339	5.68328752746334	0.0691026265472256	0.596892061242982
FAM83A	ENSGALG00000028280	-1.12332132616173	1.34960166787198	0.0691082825040202	0.596892061242982
GNRHR	ENSGALG00000020923	-2.59822789438134	-2.9638335462656	0.0691338315390622	0.596892061242982
LRRC3C	ENSGALG00000026789	0.532087405561396	5.61450088195309	0.0691344683767676	0.596892061242982
EPHX4	ENSGALG00000006019	-1.19804890618923	0.200041351623807	0.0691599475557064	0.596892061242982
KLHL14	ENSGALG00000015186	-1.52981337905383	-0.499238505174079	0.0692035865219758	0.596892061242982
EBF3	ENSGALG00000010461	0.310691871900561	6.65834097200344	0.0692210573711758	0.596892061242982
ADAM22	ENSGALG00000008976	0.426255822327627	4.73979004119807	0.0692787986255619	0.597089011025749
PFKM	ENSGALG00000027848	0.550680208113667	4.27476729499579	0.0694523010485671	0.598024401733891
EFNA5	ENSGALG00000000280	0.476909898180534	4.83910408628096	0.0694649255366922	0.598024401733891
DNAH3	ENSGALG00000002350	0.53844318009281	3.95560393581057	0.0695143225657664	0.598024401733891
CACNA1H	ENSGALG00000005215	0.463180545842852	6.81304717660066	0.0696111726407852	0.598024401733891
NRP2	ENSGALG00000008621	-1.04015221469008	8.61749342673545	0.0696252212933927	0.598024401733891
IGSF9B	ENSGALG00000001450	-1.01729125874485	6.39563172600721	0.0696473057305126	0.598024401733891
HBE	ENSGALG00000017347	-1.53121224639349	2.16562201421461	0.0696946513597106	0.598024401733891
FKBP8	ENSGALG00000003357	-0.465218094393613	5.62129772623741	0.0697263627458153	0.598024401733891
GREM1	ENSGALG00000009724	-1.80399660026075	0.637890643827743	0.0697375917003516	0.598024401733891
NGF	ENSGALG00000002556	-2.04054307834617	-1.29088414551197	0.069741676760696	0.598024401733891
PENK	ENSGALG00000015419	-0.856839676539807	4.65163887489764	0.0697863423774075	0.598024401733891
CD300A	ENSGALG00000007713	-0.862561645703477	1.32572981870695	0.0698067997581587	0.598024401733891
NCOA2	ENSGALG00000015607	0.321569040987318	5.57891504495649	0.0699135043259504	0.598638754758939
HBG2	ENSGALG00000028273	-5.74668898754221	-3.0486216640797	0.069963037712251	0.598763206193692
[truncated: 15,109 more rows]
