# Supplementary material for: Identification of molecular signatures specific for distinct cranial sensory ganglia in the developing chick
Source: Neural Dev. 2016 Jan 27;11:3. doi: 10.1186/s13064-016-0057-y (PMC4730756; doi:10.1186/s13064-016-0057-y)
Supplement: Additional file 6: — Differential expression analysis results for all pairwise comparisons between ganglia using both DESeq (i) and EdgeR (ii). Data are available as compiled .xlsx spreadsheets (A) or individual .csv files (B). (ZIP 24942 kb) [file 13064_2016_57_MOESM6_ESM.zip › Patthey Supp File 3Bii edger results Top_vs_others.csv]

gene_name	ensembl_id	logFC	logCPM	PValue	FDR
ENSGALG00000028371	ENSGALG00000028371	3.87350464585544	2.45066038645776	1.90760301422849e-19	2.61592299738696e-15
GREM1	ENSGALG00000009724	4.20013796165937	0.562085917658297	3.05812835794595e-19	2.61592299738696e-15
PAX3	ENSGALG00000005246	5.26064763085668	7.26588517251741	3.63547901529021e-17	2.07319249978616e-13
ENSGALG00000025794	ENSGALG00000025794	4.27105016402387	9.49787562553404	9.80049386717966e-17	4.19167122699274e-13
LOXL3	ENSGALG00000013254	2.04396586461197	4.49826122391614	5.15798684212452e-15	1.76485677790133e-11
GRIK1	ENSGALG00000015835	2.30651668002661	4.51809015151526	9.01150977476844e-15	2.56948182044564e-11
EPHA3	ENSGALG00000015403	2.37000431383564	5.19746150011875	8.16436018311499e-14	1.9953696287533e-10
PHF24	ENSGALG00000001900	2.76695694548224	5.52452610447739	1.0583693063368e-13	2.26332276160125e-10
C1orf168	ENSGALG00000010841	3.97480711668171	-0.010225699914733	2.4694647224425e-13	4.69417805239403e-10
ENSGALG00000002386	ENSGALG00000002386	1.44371177765633	8.11829331093434	5.96667857868607e-13	1.02077937124161e-09
FGFR4	ENSGALG00000028543	1.84525158853057	5.72701658052559	1.34794622967819e-12	2.09642400884858e-09
ENSGALG00000023609	ENSGALG00000023609	2.67872138835265	4.14502005509867	2.0751440730247e-12	2.86586848971008e-09
EN2	ENSGALG00000023430	4.88044941656262	-0.502545501371683	2.17771161832073e-12	2.86586848971008e-09
TMPRSS5	ENSGALG00000007340	3.91053859311544	-0.255944873794682	2.45498937052317e-12	2.99999701077931e-09
HS3ST2	ENSGALG00000023919	1.8208243790638	5.92598293164214	1.87591798381372e-11	2.0389492152194e-08
PAPPA	ENSGALG00000007079	1.57939095186489	5.54358232118061	1.90689662400692e-11	2.0389492152194e-08
ENSGALG00000023608	ENSGALG00000023608	2.85426562513889	2.81559630269987	3.57933658556623e-11	3.60207590034512e-08
PITX2	ENSGALG00000026881	3.19657921191698	0.748538637107747	6.20707408587799e-11	5.89947908117782e-08
GALNT14	ENSGALG00000009078	2.86894194364133	2.78679205793582	8.51839599307377e-11	7.67014308681611e-08
GNG13	ENSGALG00000005293	2.02246890206226	6.68959807467611	1.51803971408486e-10	1.29853117142819e-07
U2	ENSGALG00000027606	1.93030126052622	4.83128578357819	2.35919119155193e-10	1.92195442405097e-07
GJD2	ENSGALG00000009845	2.8772668888829	1.42489934889301	5.42494277959592e-10	4.21863277606032e-07
RASL11A	ENSGALG00000017099	2.79155350363075	4.23390371126524	1.19563037046829e-09	8.89341059911807e-07
AIFM3	ENSGALG00000007720	1.91547280739667	2.99112058237357	2.0223812788495e-09	1.44162078827322e-06
CHST1	ENSGALG00000008440	1.90058188987542	3.52143172027364	3.69524045684992e-09	2.52872694943154e-06
ATP2B2	ENSGALG00000004829	1.7159034508364	5.0295132405638	4.25642212054401e-09	2.80072575531796e-06
CKB	ENSGALG00000011511	2.17495292729894	7.79410051161365	1.34395493686354e-08	8.22208635176464e-06
GRIK3	ENSGALG00000002098	2.1126108594281	5.23441457560702	1.34567698064888e-08	8.22208635176464e-06
LMX1B	ENSGALG00000000936	2.38931235481196	1.95694714685485	1.39690691585846e-08	8.24078741948502e-06
THBD	ENSGALG00000008361	1.88117221479124	4.62813321193424	6.12404566740026e-08	3.49233910926279e-05
ERN2	ENSGALG00000027592	1.53184759672867	3.80886660960168	7.06285198960033e-08	3.89778296251879e-05
MDGA1	ENSGALG00000010145	-1.83265219765673	6.94681068202219	7.5024783564025e-08	4.01101249129169e-05
ADAM11	ENSGALG00000027622	1.59686359911464	5.0469837760073	1.11670566105706e-07	5.78927286344367e-05
P2RX5	ENSGALG00000004613	1.71378316626439	3.79667176499678	1.23242875245136e-07	6.20129149909937e-05
SKOR1	ENSGALG00000001867	2.52134631877337	2.83451669425074	1.46417160810216e-07	7.15687082040338e-05
ENSGALG00000017301	ENSGALG00000017301	1.43440598165202	7.19034687311263	1.86583317485771e-07	8.86685387651826e-05
PDE6G	ENSGALG00000004514	2.12261251996982	3.01192591183747	2.07615816354166e-07	9.59970644915427e-05
SORCS3	ENSGALG00000008434	2.07769941935127	5.26983404787138	2.26902701694768e-07	0.000100714279058881
OPTC	ENSGALG00000003554	2.05132012986092	5.65573838437223	2.29591821562799e-07	0.000100714279058881
ENSGALG00000025939	ENSGALG00000025939	-4.4620256810376	4.18153996709418	2.83957448292369e-07	0.000120027883189779
C8orf22	ENSGALG00000024487	3.35407636355952	-1.74031861056113	2.87651578839194e-07	0.000120027883189779
ECEL1	ENSGALG00000007875	1.43846860432606	5.48298005327221	3.01172369845191e-07	0.000122677545316941
B3GAT2	ENSGALG00000015952	1.66901087768874	4.38651274066661	3.15582223639574e-07	0.00012555769027967
DPP4	ENSGALG00000011110	2.39877383071352	2.20605426145839	4.18827504221159e-07	0.000160362340968934
CHRNA3	ENSGALG00000003014	2.53960743714745	4.95668961075235	4.21808822983517e-07	0.000160362340968934
ENSGALG00000018875	ENSGALG00000018875	3.7116862620824	-2.46627967792673	4.32130713270513e-07	0.000160715048752868
FLRT3	ENSGALG00000008716	-3.07949649430429	4.84784760099253	4.55020569472796e-07	0.000165627487288098
PLCD1	ENSGALG00000005805	1.0929613460106	6.44782162142122	4.7798721473402e-07	0.000170362609784784
ENSGALG00000028258	ENSGALG00000028258	1.84114744234875	3.18663443410587	5.08580701676344e-07	0.000177567319270998
RFK	ENSGALG00000000004	0.959476496144787	5.81025609096357	6.25451786656896e-07	0.000214004583322524
SCG2	ENSGALG00000005176	-3.67980904551223	6.77580133105499	7.50576960017773e-07	0.000251781777097727
CAMK1D	ENSGALG00000009866	-1.66251156566589	5.31385907666323	7.68929001763543e-07	0.000252977641580206
ADCY8	ENSGALG00000016298	2.41281281202891	2.57895336595663	7.97306102733847e-07	0.000257364392557937
TMEM55A	ENSGALG00000028264	1.2310518584212	6.84898259699921	8.22942184561829e-07	0.000260720275805255
SOX8	ENSGALG00000005263	1.99328662144168	5.19855711898424	9.01444892527414e-07	0.000280398531297436
FNDC1	ENSGALG00000011663	-10.7683374529964	1.90477953361693	1.01913501654599e-06	0.0003113457475548
CRABP-I	ENSGALG00000003193	1.27588681824426	9.96930445784227	1.03832018209093e-06	0.000311641783775644
ANGPTL4	ENSGALG00000000619	1.27418608729412	6.59373454632451	1.16489244883109e-06	0.000343603103700041
ENSGALG00000028402	ENSGALG00000028402	-7.05190127881251	4.46719138688548	1.24179371674334e-06	0.000360078083153307
CRTAC1	ENSGALG00000017378	1.72808396435335	5.56654247244597	1.38111502425992e-06	0.000393801930583978
OTOG	ENSGALG00000006208	-3.16624706198595	2.69681850525309	1.54523376674393e-06	0.000433374742318938
Six2	ENSGALG00000023303	-3.71031228188234	5.54920882624365	1.66019627898299e-06	0.000458107063561952
SNAI2	ENSGALG00000015241	-1.92947886060488	3.98901765261838	1.74759683973761e-06	0.000468413310826052
CDH11	ENSGALG00000005278	-1.37605576254842	7.23839954326061	1.77655611974936e-06	0.000468413310826052
MAP1B	ENSGALG00000014999	0.960919334943585	12.8971366250028	1.77968583140597e-06	0.000468413310826052
SCNN1G	ENSGALG00000006270	1.76892298798371	5.22666536653683	2.0724688854532e-06	0.000537209055944446
HSPB8	ENSGALG00000007383	1.93137611131021	5.52933345252429	2.12466581421827e-06	0.000542519145517107
ENSGALG00000007728	ENSGALG00000007728	1.37034218468374	4.36804776086234	2.21193563730326e-06	0.000556496983573297
tac1	ENSGALG00000009737	3.02183349259256	3.72074826339492	2.63847334170862e-06	0.000654188433767406
STOM	ENSGALG00000001434	-3.40228105049973	4.88120566828527	3.08106518480111e-06	0.000753012331165392
CLEC19A	ENSGALG00000020911	3.53173883969921	-2.63793751283333	3.2215437846367e-06	0.000775779861311222
SLC1A3	ENSGALG00000003582	2.57198532144202	1.65375226324868	3.2649140761286e-06	0.000775779861311222
CYGB	ENSGALG00000001892	1.47433573567081	3.9851496700175	3.37440816784877e-06	0.000790813355281599
INSRR	ENSGALG00000013253	1.336616154793	6.19249170090262	3.6530401536065e-06	0.000836751933824591
CACNA1I	ENSGALG00000012122	1.36195961711823	4.55293670837707	3.66824848239679e-06	0.000836751933824591
KCNIP4	ENSGALG00000014405	1.38873671130313	4.30356320681434	3.91037083231331e-06	0.000880245055252844
TMEM196	ENSGALG00000010865	2.8134916511168	-1.09014837180597	4.18987507603998e-06	0.000930914062349246
PLEKHA6	ENSGALG00000000587	0.967751650963821	8.13204646161084	4.42031582432325e-06	0.000969522604134899
ADRA2A	ENSGALG00000023521	-1.81012048109028	5.6550426109897	4.67493068090715e-06	0.0010123887859362
LTBP1	ENSGALG00000010448	-3.00351067598081	5.36860311965257	4.73869376699714e-06	0.00101336966207234
MANSC1	ENSGALG00000014147	-5.29495208517452	0.75059511313682	4.9506239376949e-06	0.00103215299145151
NID1	ENSGALG00000010982	-4.40520821411644	2.51334220225818	5.0303731455543e-06	0.00103215299145151
ZNF488	ENSGALG00000005975	2.83967966569647	-1.26396854909723	5.05966548418988e-06	0.00103215299145151
ENSGALG00000013057	ENSGALG00000013057	-2.07437680581539	3.79075929500798	5.06785429517925e-06	0.00103215299145151
CFAP52	ENSGALG00000001261	2.45196457106946	1.04066112055254	5.28594071199033e-06	0.00106390439647918
FOXG1	ENSGALG00000009853	-2.98643688708483	6.04410072360503	5.70561251319092e-06	0.0011350188241357
TOX3	ENSGALG00000003737	1.59822137516126	4.33893315919071	5.90347979990927e-06	0.00116088198180285
NBL1	ENSGALG00000004043	1.18772953451822	6.02023182454667	6.0501591383576e-06	0.00117620593794343
BTBD11	ENSGALG00000012635	1.4470770603587	3.75270959265396	6.37891468471578e-06	0.00122618508343952
ADAMTS12	ENSGALG00000003295	-1.94720810767356	4.317025382402	6.57285707015782e-06	0.00124942709729178
SCNN1B	ENSGALG00000006202	1.61578250736016	5.78792400265047	6.87237181083359e-06	0.00129200590043671
DSG2	ENSGALG00000015142	-3.70918516044879	1.58630736163997	7.19525448025936e-06	0.00133234314899979
PLCL2	ENSGALG00000011248	-2.48629795780354	2.58391465285549	7.24268838303602e-06	0.00133234314899979
PLEKHB1	ENSGALG00000017321	1.48319170046925	6.27548568711744	7.35195835688325e-06	0.00133805642095275
ETS1	ENSGALG00000001143	-3.2334658544627	4.88294073012286	8.28312051821786e-06	0.00149165921921759
SP5	ENSGALG00000027511	2.57163716264598	0.451907734747181	8.43748452429332e-06	0.00150363005460011
ENSGALG00000008856	ENSGALG00000008856	-2.93681259162789	2.95853628105843	8.84993071239496e-06	0.001560872315749
TMEM132D	ENSGALG00000002671	-2.90192530063662	4.19346651827872	9.30935382338958e-06	0.00162108489438207
RGS13	ENSGALG00000026810	5.29228402270267	-4.19316733888919	9.38083963898904e-06	0.00162108489438207
BRINP3	ENSGALG00000004857	1.9096361598371	3.37955208193647	1.01061360997786e-05	0.00172259978850396
CHRNA10	ENSGALG00000022702	1.5698342354626	6.20920181903922	1.0169662066805e-05	0.00172259978850396
KREMEN1	ENSGALG00000005808	-2.20357602419186	3.59621313761287	1.12498523960198e-05	0.00186928042216943
FAM110C	ENSGALG00000016361	2.53570288022183	0.612395747969984	1.1254143294567e-05	0.00186928042216943
SMOC2	ENSGALG00000011205	-4.5730087646195	2.25032206753621	1.1697285491073e-05	0.00192420346328151
CASR	ENSGALG00000014407	-3.91975691885449	1.2916672538397	1.1979720557985e-05	0.00194641237929217
CDH12	ENSGALG00000012941	-1.40191796126634	6.89034953014092	1.2163859808056e-05	0.00194641237929217
PPP1R3B	ENSGALG00000027275	-3.3907865483298	1.27656590399172	1.21736102749744e-05	0.00194641237929217
FOXN4	ENSGALG00000005062	-4.78491833701622	0.29582002520531	1.36978846555775e-05	0.00216984639525575
SPOCK2	ENSGALG00000027450	1.26758774097403	7.31307510893351	1.39134971468348e-05	0.002183780818239
C8B	ENSGALG00000010853	1.80582625570163	3.07179950114923	1.42332603576578e-05	0.00220383615683208
ENSGALG00000018372	ENSGALG00000018372	1.11891691993772	6.0187225056303	1.43531046582954e-05	0.00220383615683208
CPZ	ENSGALG00000015597	2.16675838118304	5.30368307230246	1.44277326142853e-05	0.00220383615683208
DD1	ENSGALG00000006519	-1.45097177074732	5.47518855336746	1.46490917911879e-05	0.00221784656958976
ENSGALG00000027217	ENSGALG00000027217	1.95204364536057	1.8754912817297	1.53152374834095e-05	0.00227007165494504
AMIGO2	ENSGALG00000009739	-4.86519257899317	5.1635434766616	1.53481484778488e-05	0.00227007165494504
HCN1	ENSGALG00000014875	-5.51969204853394	4.55333015057789	1.5392115499978e-05	0.00227007165494504
ENSGALG00000026622	ENSGALG00000026622	1.86001015389655	2.84262287321002	1.63669402820185e-05	0.00239321037901515
TPBGL	ENSGALG00000022693	1.79263656504258	4.33697295410244	1.8401414736566e-05	0.00265103456160901
ADGRB1	ENSGALG00000016160	-1.81483813549471	5.66877500245138	1.84400931044816e-05	0.00265103456160901
CNTF	ENSGALG00000026207	1.54507533847418	3.22640704015765	1.86430271172876e-05	0.00265787423268797
ARHGEF9	ENSGALG00000007608	1.65519039817153	2.93518148949455	1.90094374153996e-05	0.00267323367512848
GAL	ENSGALG00000007047	-5.91951244338407	3.40749716959088	1.91133967633825e-05	0.00267323367512848
AGBL2	ENSGALG00000024097	1.1856629275126	4.1561661572917	1.92195313327568e-05	0.00267323367512848
ENSGALG00000006106	ENSGALG00000006106	1.58586988985859	3.40327892957155	2.36800909174511e-05	0.00326708867270769
KLF5	ENSGALG00000016927	1.67994433380778	3.28260251909745	2.4922948325824e-05	0.00341105439966557
ZNF536	ENSGALG00000004510	-2.20556069656524	5.10902523603627	2.66517463336465e-05	0.00361871489107956
ENSGALG00000018929	ENSGALG00000018929	5.48351208178694	-4.18125320070775	2.81043560096635e-05	0.00378590017805766
GPR17	ENSGALG00000002007	-8.38323826078516	-0.162081173851166	2.87667921218048e-05	0.00384486155952998
SS	ENSGALG00000007361	2.59628102894933	0.67790381614001	2.91253413524065e-05	0.00386260728571294
FAR-1	ENSGALG00000008263	2.07117168199553	5.90612579321646	3.10662089258956e-05	0.00408831309464786
SIAT7E	ENSGALG00000009021	-3.50792261794843	2.8581967334591	3.20817383448858e-05	0.00418972808858249
GSN	ENSGALG00000001446	-1.09394374408582	6.6139038382655	3.25059358944731e-05	0.00421296629759581
MRC2	ENSGALG00000000461	-2.43914232315	5.29808867785431	3.5395917008033e-05	0.0045530326930333
TMEM51	ENSGALG00000013643	-2.24451644956219	1.81330569712379	3.59153236120734e-05	0.00458536833101009
TMEM200C	ENSGALG00000026870	1.28861217303372	5.68985225435709	3.65020386800822e-05	0.00462575464991738
LPAR1	ENSGALG00000015729	-3.59961076338543	3.51998142015976	3.73506599220378e-05	0.0046420711789808
ADCYAP1	ENSGALG00000014858	1.76952047031598	4.25485050546306	3.76063204763068e-05	0.0046420711789808
U6	ENSGALG00000017910	2.4048692160637	-1.13023123610651	3.76567787341269e-05	0.0046420711789808
DSCAML1	ENSGALG00000007314	0.990853321113935	5.33315624690046	3.77161499811978e-05	0.0046420711789808
DBX1	ENSGALG00000003965	2.39427071592161	0.342038093075729	3.92876714647187e-05	0.00480095345298862
7.	ENSGALG00000017242	-3.71325122637838	4.4927389793613	4.10627333485281e-05	0.00498227831295474
ENSGALG00000028620	ENSGALG00000028620	2.11688603964135	-0.836438462553215	4.20621508008972e-05	0.00506760053451936
KIF26B	ENSGALG00000010664	-2.7958175337241	3.36341736508762	4.24435526848256e-05	0.00507779230302095
CLMP	ENSGALG00000006507	-3.02505466369938	4.26519482232758	4.41856533625299e-05	0.00524950109532056
AOX1	ENSGALG00000008185	-3.41242014331776	0.908757530898293	4.50635479232985e-05	0.00531687708877097
FGF8	ENSGALG00000007706	-4.79203433442936	2.26943594403703	4.5684987167873e-05	0.00535327918128747
EFNB2	ENSGALG00000029175	-3.07693184440432	5.65926448963037	4.81666017218534e-05	0.00560567498134332
FAM196A	ENSGALG00000013934	-8.70430192840048	-0.0683415128266253	5.00470272253603e-05	0.00578516582278016
ENSGALG00000024292	ENSGALG00000024292	2.1758205088722	1.00310457100375	5.06331783048749e-05	0.00578737563785296
CBFA2T3	ENSGALG00000006234	1.02232921807751	7.13750900773125	5.07427136823675e-05	0.00578737563785296
RBPMS	ENSGALG00000010291	1.01531416371894	5.84178131691769	5.137594717443e-05	0.00579397368576948
PLA2R1	ENSGALG00000011149	-2.39550803326523	2.15092131976821	5.14779050875006e-05	0.00579397368576948
ENSGALG00000020593	ENSGALG00000020593	-3.56697620630794	0.144422044744853	5.58630985185644e-05	0.00624644372193202
ND3	ENSGALG00000018366	0.926200973065222	10.0216146018948	5.89057031932711e-05	0.00654388811837975
HTRA1	ENSGALG00000009546	-1.46354367641377	6.09589651433541	6.03190288588488e-05	0.00665766416591732
DOK4	ENSGALG00000001160	1.10070636710139	5.66259225332561	6.07487626502539e-05	0.00666211430397784
DPP7	ENSGALG00000009105	0.951600449731574	5.80329696552446	6.12123334320109e-05	0.00667019490671874
ROR1	ENSGALG00000011019	-1.74105646667848	4.33761931496436	6.3127414588728e-05	0.00683534056192379
CTGF	ENSGALG00000002909	-3.15564063481821	2.89181614854607	6.35686143831897e-05	0.00683982298658873
ENSGALG00000025766	ENSGALG00000025766	2.18257787674589	0.191365315563462	6.52753916183055e-05	0.00697957124878732
FKBP1B	ENSGALG00000016500	1.91231806288044	2.99759722130295	6.61047455366911e-05	0.00702434774311622
ARHGDIG	ENSGALG00000025911	1.15337441876826	4.66993777614535	7.01802713868564e-05	0.00739642689070696
ZNF385B	ENSGALG00000009012	2.03652961678762	4.64936130940601	7.04709833519543e-05	0.00739642689070696
FBLN1	ENSGALG00000014233	-3.44397709091909	3.46775651507269	7.33558897931254e-05	0.00762783230752944
LRRC19	ENSGALG00000026339	6.77189492532951	-4.39322121103219	7.38017896129459e-05	0.00762783230752944
CHL1	ENSGALG00000007911	-5.94417215704161	4.86177030425544	7.40133366290558e-05	0.00762783230752944
TSHZ3	ENSGALG00000004528	-3.71042333713138	3.5962211460325	7.51235172827673e-05	0.0076584992530727
PDE3A	ENSGALG00000013143	-6.28665500195089	2.6776313929498	7.52902326972799e-05	0.0076584992530727
FHOD3	ENSGALG00000013124	-2.74765341350832	4.95949172879806	7.5653868001478e-05	0.0076584992530727
APOA1	ENSGALG00000007114	1.78299438719026	2.03562043248633	7.98979625727942e-05	0.0080405549629139
LIMA1	ENSGALG00000006169	-1.88036216850929	4.12425733994382	8.11474100612536e-05	0.00810558264079164
ARL6IP4	ENSGALG00000003682	0.909078734333435	6.26082256754021	8.14917123109751e-05	0.00810558264079164
BMP2	ENSGALG00000008830	1.5893407587745	1.47224385787191	8.61701814751214e-05	0.00852138418888079
ESAM	ENSGALG00000000957	1.66468884161887	2.78122023633604	8.72217499660067e-05	0.00857580286447381
PIP5K1B	ENSGALG00000015107	1.14639511357997	3.23737612191712	9.64342130157237e-05	0.00942740866441715
ETFA	ENSGALG00000002925	0.728370793141318	8.2086503116621	9.78146773277626e-05	0.0095080312484282
FCRL2	ENSGALG00000010507	1.0895121024489	5.03377834775088	0.000103073737617984	0.00996262996140379
Slc9a3r2	ENSGALG00000005608	-1.2507332558961	4.92820983738247	0.000105180195183944	0.0101091167371175
ENSGALG00000020459	ENSGALG00000020459	-5.18216460471999	0.776619916313875	0.000106824557715265	0.0102098018625294
LZTS1	ENSGALG00000001727	1.16583305111894	6.87646736911873	0.000108975837123617	0.0103232428268263
ENSGALG00000004751	ENSGALG00000004751	2.12880650426036	2.49497088334185	0.000109218316089289	0.0103232428268263
FARSB	ENSGALG00000005236	0.994198447597123	5.65076166619241	0.000110237680178785	0.0103278100126538
SPRY3	ENSGALG00000007448	1.6458917395672	1.57392952826266	0.000110474002356538	0.0103278100126538
CTXN1	ENSGALG00000000337	-4.9637682611386	3.96660192483666	0.000111842708048177	0.010398940485262
ENSGALG00000020700	ENSGALG00000020700	1.26583759609933	5.74133745777463	0.000112517614454586	0.010405142422103
OSBP2	ENSGALG00000007758	0.739790731987209	7.62878975945748	0.000114771959792434	0.0105565520867148
FRMD1	ENSGALG00000011296	-1.36133467074639	5.57456973024135	0.000117888492219991	0.0107852209887679
ADMP	ENSGALG00000028044	1.27946507711685	3.17257312563468	0.000119182297021569	0.0108455890289628
IL1RAP	ENSGALG00000007253	-5.16327128378393	0.594798506706454	0.000120674187721202	0.0109232486959488
ENSGALG00000003644	ENSGALG00000003644	-2.47104840823114	4.16184094632266	0.000124440926237007	0.0112049229792775
GRIA4	ENSGALG00000017178	-2.30691717052903	2.54018700147001	0.000125918783608974	0.0112786311517399
ENSGALG00000001371	ENSGALG00000001371	1.94475333929708	2.60613640129816	0.000132063546827063	0.0117223118396937
EYA1	ENSGALG00000015622	-1.21756435974585	7.57702893769566	0.000132242587389577	0.0117223118396937
COL23A1	ENSGALG00000006708	-4.43275683554338	1.51009227571001	0.000137026309063761	0.0120837427601177
UST	ENSGALG00000012345	-9.56796437750576	0.701967980968495	0.000140663519769889	0.0123408794678116
FLNB	ENSGALG00000005678	-1.13393379970131	6.55735473565942	0.000146788691932087	0.0128125558243579
ENTPD1	ENSGALG00000007078	-2.47371941648216	0.729240593488061	0.000154654301495857	0.0133790896462519
KIF19	ENSGALG00000004502	1.53998035330694	6.16197130183941	0.00015597730968619	0.0133790896462519
KHDRBS2	ENSGALG00000016276	-1.42877682158439	3.69045035061841	0.000156480859672507	0.0133790896462519
DISP2	ENSGALG00000004744	-1.28743933453965	4.02058563302393	0.000157660134674928	0.0133790896462519
LRRC46	ENSGALG00000022214	1.3616524347869	2.52607355405766	0.000157778219733879	0.0133790896462519
SH2D3C	ENSGALG00000005036	0.743006841317161	7.83232766938711	0.000157971481677747	0.0133790896462519
OAF	ENSGALG00000006715	1.03586188602519	5.92326812020351	0.000160673481879381	0.0135408961970072
HOXB5	ENSGALG00000027903	-9.32765303706093	5.72439704732116	0.000162247416561617	0.0135748845188138
ENSGALG00000010883	ENSGALG00000010883	3.64602433181858	-3.24066014222415	0.000162663743649569	0.0135748845188138
ENSGALG00000026788	ENSGALG00000026788	0.970312232495915	6.29686770268239	0.000164861342105159	0.0136914943725003
TMCO4	ENSGALG00000004081	-2.98019750605768	0.126759564737317	0.000167341482748229	0.013830328922013
DAAM2	ENSGALG00000010055	-3.21957827867498	2.86444712731863	0.000168455700097328	0.0138554813330053
CTRC	ENSGALG00000013701	4.31284573930783	-4.07318574958746	0.000171494997313133	0.013917756514217
phox2b	ENSGALG00000014250	-5.96516202618368	5.66816824941508	0.000171534528729999	0.013917756514217
PPP1R16B	ENSGALG00000003568	1.31581853528339	4.10108805670928	0.000171653415039735	0.013917756514217
PLXNC1	ENSGALG00000011309	-3.03077642514647	5.63294410699187	0.000174438326671678	0.0140315422852772
SHOX	ENSGALG00000016698	-6.43473697505753	5.6046029939058	0.000174697130393035	0.0140315422852772
SORCS1	ENSGALG00000008465	1.06616192033529	5.24345524803685	0.000177757258395653	0.0142106129749198
ESPN	ENSGALG00000000645	1.85999906883691	4.85843859555881	0.000178730597323994	0.0142219677163669
FZD7	ENSGALG00000023536	-1.51584642481353	5.91154568689917	0.000187627055871306	0.0148607577400292
KCNV1	ENSGALG00000016109	2.01083548160932	2.50418334934771	0.000188768510944092	0.0148822658305601
cytb	ENSGALG00000018360	0.75662530294889	13.8720241731249	0.000193377128931603	0.0151756693658801
CYP1B1	ENSGALG00000025822	-2.3448451188003	2.08544021044092	0.000194744918037446	0.015213224008149
SGPP2	ENSGALG00000005245	1.89225886184836	2.94600717220176	0.000196784114480817	0.0153026483206264
TLL1	ENSGALG00000009567	1.0066995350024	3.70191022318921	0.000198113154559369	0.01533628890589
PROSER2	ENSGALG00000006700	-2.96299801880203	3.37940766440742	0.000203554253487973	0.0156269980594199
ENSGALG00000027695	ENSGALG00000027695	0.846771205843852	9.0921373955475	0.000203695380363026	0.0156269980594199
ARVCF	ENSGALG00000002040	-1.04634663950949	6.19980019252369	0.000204880040731155	0.0156369358743838
DMBT1	ENSGALG00000023424	-3.72624923848287	0.919178584323993	0.000205652944338108	0.0156369358743838
MGAT5	ENSGALG00000012187	-1.63819516312379	4.34065773885411	0.000212249767117759	0.0160671195391621
ENSGALG00000006989	ENSGALG00000006989	-3.56654008548014	0.673948438249629	0.000222373988014465	0.0167593576517686
CDH22	ENSGALG00000007211	1.11053825903433	5.25168060410712	0.000225971604733398	0.0169557991832411
NMNAT2	ENSGALG00000004642	0.99945565136578	6.73138136179699	0.000232427899413086	0.0173640895334457
PTPRZ1	ENSGALG00000008961	-2.04462091113573	4.48745265013434	0.000234757171256798	0.0174173153722451
SLC26A2	ENSGALG00000001239	-2.43567199989552	0.286049689249261	0.000235176516892016	0.0174173153722451
SYT9	ENSGALG00000005265	1.2595994412883	3.63023773750938	0.000240636908200821	0.0177448975237054
LRRC55	ENSGALG00000029130	1.20135039950879	4.39016799977055	0.000246021900988869	0.0180641316829081
ANKS6	ENSGALG00000013196	1.27650062468411	4.12643192128743	0.000250357150949951	0.0183038894805631
CALML4	ENSGALG00000007979	1.02675629298591	5.67248969663991	0.000253987623607384	0.0184902989986176
ASAP2	ENSGALG00000016419	-1.12493282299579	4.94274284189422	0.000255244177816994	0.0185030398054794
TENM4	ENSGALG00000017261	-1.29529323582226	6.90409106371131	0.000259038842112818	0.01866113129666
ARSI	ENSGALG00000005616	-2.64066407979417	2.40184453366691	0.000259880721020035	0.01866113129666
COL22A1	ENSGALG00000016195	-4.04421919312508	1.10495334718491	0.0002606973567864	0.01866113129666
PDZRN4	ENSGALG00000009530	-6.52908001190172	6.98387516072222	0.000266125040817311	0.0189580073547209
NEDD9	ENSGALG00000012747	-4.10404966899171	2.4851119562967	0.000267061010783711	0.0189580073547209
PROX2	ENSGALG00000023113	-6.64683278248898	7.02707888771309	0.000268240912786948	0.0189630807271037
LINGO3	ENSGALG00000000806	-1.49650320629482	4.97787969757446	0.00027048731396231	0.0190431973961613
SCN5A	ENSGALG00000006112	-2.49794826337689	6.57230504135573	0.000275195938259216	0.0192914977203998
CPNE9	ENSGALG00000027739	2.10797319830637	0.754799279217792	0.000276358616040328	0.0192914977203998
MLLT4	ENSGALG00000011329	-1.08094074740034	7.02911647659546	0.000277397032921344	0.0192914977203998
RASL11B	ENSGALG00000013948	-3.51765686360113	1.62228142977817	0.000278894676052085	0.019317125983397
PRR35	ENSGALG00000001994	2.26434737477856	0.951899125837198	0.000284332074051044	0.019564984280833
RAB37	ENSGALG00000027789	-3.78868717941389	1.89664341617259	0.000285869060565648	0.019564984280833
PTPRU	ENSGALG00000001443	-1.97080852195899	7.75443969748157	0.000286973073879544	0.019564984280833
VSX1	ENSGALG00000029057	1.63462414908522	1.13273037871087	0.000287728597310782	0.019564984280833
DOCK5	ENSGALG00000000311	-1.76727056632994	2.97718424274989	0.000289657818515308	0.019564984280833
DLGAP2	ENSGALG00000016352	-4.7259822185196	3.61085327338823	0.000290301727314655	0.019564984280833
SARDH	ENSGALG00000002855	0.923060081063902	5.06529818198398	0.000291554674781628	0.019564984280833
ATP6V1G3	ENSGALG00000002207	-10.7664757776423	2.21005619938207	0.000291622106126514	0.019564984280833
ESRP1	ENSGALG00000015968	1.98594534910999	1.79715927991189	0.000297830640204874	0.0199034632524414
SLC17A6	ENSGALG00000003692	-1.44510804321285	6.70274056551628	0.000299485862228218	0.0199216483921882
IRK1	ENSGALG00000004376	-2.59370030280686	1.54365430884157	0.000300431686064097	0.0199216483921882
ETNPPL	ENSGALG00000008992	1.89513491381816	0.141064084695614	0.000305499898484714	0.0201795068080173
GRIN2C	ENSGALG00000027415	1.16751961398153	2.69845397900907	0.000312847636524722	0.0205333319193403
ENSGALG00000024369	ENSGALG00000024369	1.36418102662052	1.24211418427132	0.00031325693423824	0.0205333319193403
ANXA6	ENSGALG00000004357	0.655514518871971	8.69006009881412	0.000317526433499554	0.0207337489477495
LRFN5	ENSGALG00000012505	-2.80942179722388	3.16934033162762	0.000319857671874051	0.020806559127077
HOXB2	ENSGALG00000025774	-6.20269691920525	4.50200383826999	0.000329731123091662	0.0213675759615612
ENSGALG00000009151	ENSGALG00000009151	1.72342000946423	1.68550046420165	0.000333381182653772	0.0215225859352481
CYR61	ENSGALG00000008661	-4.07043785363485	2.9728743844612	0.000334758287037284	0.0215302435136611
TBX3	ENSGALG00000008250	0.917290703968341	9.06992812745174	0.000343960952945072	0.0220392658538737
CHRNB4	ENSGALG00000003005	2.4656984837831	5.48859589777632	0.000348757702900932	0.0222632342583177
ENSGALG00000015735	ENSGALG00000015735	2.12823994103465	3.08682093319013	0.000352008236050893	0.0223235305797716
INHBA	ENSGALG00000012327	-9.69084046425664	1.13590389378462	0.000352311974312504	0.0223235305797716
TGFB3	ENSGALG00000010346	-1.15540718422125	4.46539444099785	0.000354161909343845	0.0223579407566587
ENSGALG00000003645	ENSGALG00000003645	-1.28058845125751	6.80668309744189	0.000359673916082077	0.0225428267780147
ENSGALG00000010242	ENSGALG00000010242	1.14686499825888	3.26145034424945	0.000359725959223638	0.0225428267780147
MKP3	ENSGALG00000011207	-1.65162787195513	5.11509698318626	0.000363350486859737	0.0226868617853883
Segment	ENSGALG00000001645	-2.23689387879212	5.93499163787743	0.000381954473395456	0.0237617350212708
PRRX1	ENSGALG00000003324	-4.39987739298631	5.1793890323027	0.000384903614402686	0.0238104109472452
ENSGALG00000028163	ENSGALG00000028163	0.863984549342405	6.95329571368264	0.000385520448467788	0.0238104109472452
SYNPO	ENSGALG00000027330	-3.20559306760217	3.01237761724232	0.000389516352937963	0.023970668223247
ISM1	ENSGALG00000009042	-8.22955456135477	-0.489011875116912	0.000392239451249639	0.0240517295053005
STK32C	ENSGALG00000020615	1.42966044881644	3.65137445135231	0.000396331487572443	0.0241942335311395
ENSGALG00000026872	ENSGALG00000026872	0.850061901518257	6.64934280439164	0.000397391841375392	0.0241942335311395
cat-1	ENSGALG00000017085	-1.1407363854613	4.16534607321257	0.000400380543843168	0.0242897529931522
PTPRE	ENSGALG00000009823	-2.65446063380764	1.31132831543378	0.000402703918177257	0.0243443767921432
MYF5	ENSGALG00000028091	2.76804546670729	-1.89144494683529	0.000404166629005375	0.0243467700317745
INADL	ENSGALG00000010934	-2.55014359125225	2.42372866718313	0.000406803539013669	0.0244196313875293
CNGA4	ENSGALG00000022704	1.4151587751471	1.99798172351736	0.000408464174871382	0.02443358427867
TRHDE	ENSGALG00000010200	-2.55703903322504	1.6483785257948	0.000414239842220089	0.0246927359606317
PDZRN3	ENSGALG00000007819	-3.7092345178405	4.99501595105816	0.000421820051439467	0.0249337184669365
SDC3	ENSGALG00000000569	-1.10643483790446	7.14700491576889	0.00042186624037521	0.0249337184669365
TMEM132C	ENSGALG00000002714	-1.43422751832553	5.03947090362503	0.000422654802163407	0.0249337184669365
ETV4	ENSGALG00000001188	-1.60066434202322	5.76089181573435	0.000428705531425168	0.0252037602461229
LASP1	ENSGALG00000001648	-1.34767978169777	5.6009024498064	0.00044521456038918	0.0260846941751305
COL7A1	ENSGALG00000005811	1.27190401727877	2.85437671286207	0.000450661941626175	0.0263137354858041
PREX1	ENSGALG00000004621	-1.39769963985143	4.93116677139236	0.000461875075124125	0.0268767305619848
SDSL	ENSGALG00000008317	1.52894355809309	2.60444822234381	0.0004673278075479	0.0271018445136592
MN1	ENSGALG00000026119	-1.6937043206876	5.30497598189022	0.000480391764924211	0.027765345656498
PTPRT	ENSGALG00000003488	1.94466720083734	3.83439528319856	0.000486880986467446	0.0280456562844615
IPO13	ENSGALG00000010087	0.699750610362212	6.93535869341383	0.000499895645472682	0.0286987070561968
ENSGALG00000025763	ENSGALG00000025763	6.51149845349572	-4.83105639838482	0.000502526973410344	0.0287532824786093
ENSGALG00000009407	ENSGALG00000009407	1.07684125071508	3.79170934344933	0.000509374863791901	0.0290348762292302
ENSGALG00000015554	ENSGALG00000015554	-3.53714344727352	0.0914113952896408	0.000511820056731364	0.0290348762292302
GluR1/A	ENSGALG00000004083	-2.40805257514968	3.76055283176772	0.000512539900703036	0.0290348762292302
FBXO39	ENSGALG00000023480	-1.41683581344562	3.1392610207806	0.000514239871271527	0.0290350353719911
MARCH1	ENSGALG00000009520	-2.17015602786114	1.37524623362196	0.000520958487338172	0.0293176243466495
LAMA5	ENSGALG00000005321	-3.53427031109053	5.75178470360191	0.000525737006830527	0.0294895367634644
SPNS3	ENSGALG00000001410	2.74336414408491	-2.62756015284789	0.000531885658615699	0.0296928142070709
RPS6KA2	ENSGALG00000011473	-2.92338560062431	1.23052901628024	0.000532832239979586	0.0296928142070709
SPON1	ENSGALG00000012027	-3.06772457292859	5.84138674039743	0.000537438498821332	0.029792173249584
ND4	ENSGALG00000018364	0.692036245743283	13.3694548231927	0.000538098055536676	0.029792173249584
CDKL5	ENSGALG00000016529	-1.5137341100971	2.75031317205706	0.000540080078606113	0.0298054515638496
CSRNP1	ENSGALG00000027905	-0.992329878478539	5.13250192989123	0.000542643177854169	0.0298506092820872
LHX6	ENSGALG00000001347	-10.1678917020767	1.46831153943311	0.000549453777236126	0.0301115013557629
ZNF518A	ENSGALG00000006966	-1.42414923101804	3.12596082924177	0.000551028783766395	0.0301115013557629
ZNF385C	ENSGALG00000003403	1.38417889137258	2.53891391923893	0.000552666087544397	0.0301115013557629
WIPF1	ENSGALG00000009321	-1.86441841782837	3.52122699873861	0.000555248499862854	0.0301166209428587
MSMP	ENSGALG00000028118	4.72457902367662	-3.99177096329661	0.000556280817041346	0.0301166209428587
MYH1C	ENSGALG00000027177	6.1935182377223	-5.14124684168523	0.000562715210854824	0.030280649388203
ATP6	ENSGALG00000018368	0.805188511157563	14.0870485505318	0.000562850508852498	0.030280649388203
OSBPL3	ENSGALG00000011007	-1.57006546202726	3.44161729405586	0.000566924663054456	0.0303741245219621
KCNC4	ENSGALG00000000400	0.872833330355714	6.72929979709375	0.000568138873452646	0.0303741245219621
ENSGALG00000026742	ENSGALG00000026742	0.958006056941791	14.9090726030008	0.00058067503104157	0.0309476275110878
MYO3A	ENSGALG00000007647	1.31393968137101	3.8737644946346	0.000582990583147161	0.0309745431567753
ENSGALG00000028493	ENSGALG00000028493	6.51149845349571	-5.02791406527023	0.000595202093802671	0.0314447528807944
ADAMTS2	ENSGALG00000006000	-4.22581657810125	-0.315212973114875	0.000596628903660039	0.0314447528807944
ASCC3	ENSGALG00000015465	-2.03082536867569	4.52075944841751	0.000597354727978618	0.0314447528807944
HUNK	ENSGALG00000015879	-1.78493035702518	4.94864951257458	0.000601184992425556	0.0315493032221362
LMO2	ENSGALG00000028582	0.920701900951804	4.61775632759586	0.000605802367396341	0.0316943941939346
DYX1C1	ENSGALG00000004387	0.979237009787941	3.68187253380047	0.000608617148908872	0.0317445798278445
HOXB6	ENSGALG00000028726	-10.7813023460065	1.95348635245273	0.000613969651244444	0.0319264218647111
ATP8B1	ENSGALG00000003253	1.68391424618773	3.79575641941452	0.000619979675733497	0.0321412493710566
TAGLN3	ENSGALG00000015379	0.791255963626829	10.3474307511967	0.000625284903319268	0.0323183508337947
HOXD4	ENSGALG00000023419	-5.87714156446261	3.22513012564803	0.000629465814422957	0.0324364492564697
NR3C2	ENSGALG00000010035	-1.99077985110328	3.05587763541322	0.000635312730152524	0.0326004011866167
NEGR1	ENSGALG00000011350	-2.48752058892198	1.61004639337356	0.000636458615637711	0.0326004011866167
DAPP1	ENSGALG00000000056	-2.11087654305643	3.28650386216483	0.000648387538921883	0.0329859408015178
ND2	ENSGALG00000018378	0.72078451817169	12.6923880101473	0.000648427521853871	0.0329859408015178
DKK2	ENSGALG00000028041	-3.60170749789143	2.37843700860503	0.000649769818220219	0.0329859408015178
VDR	ENSGALG00000026166	1.34685550438205	0.968416845803856	0.000653083108751071	0.0330560527352465
CLDN1	ENSGALG00000026862	-2.77337578849688	3.12897580904075	0.000657515473165349	0.0330941273750684
FNBP4	ENSGALG00000014598	0.664776805384203	8.69868455452096	0.000657704191461495	0.0330941273750684
SCN10A	ENSGALG00000006072	2.39460255413115	1.08637261273791	0.000691557902705251	0.0346123349238187
COL9A2	ENSGALG00000027526	1.10391291524535	4.71025489620323	0.000693756074109767	0.0346123349238187
COX6C	ENSGALG00000019445	0.745829327908443	8.09756092884791	0.000693946158456267	0.0346123349238187
ITGB4	ENSGALG00000002389	0.851404698174346	4.79316412315653	0.000703187891690791	0.034910655752653
ENSGALG00000025765	ENSGALG00000025765	3.37811957456559	-3.58782526316505	0.000704008430831499	0.034910655752653
C20orf27	ENSGALG00000027725	0.821383576376668	6.97647138427114	0.00072781914932177	0.0359870809439215
ABTB2	ENSGALG00000011609	-2.11966387480269	1.82451907705474	0.000738072068425563	0.0362929036636413
INPP4B	ENSGALG00000009880	-1.86798248465194	3.58929792098306	0.000738247046700209	0.0362929036636413
SLC29A4	ENSGALG00000010497	0.692144066060615	6.8682348525018	0.000742552379876609	0.0363999602146964
ATP8	ENSGALG00000021717	0.800995753243213	10.2745408940235	0.000750524749298258	0.0366856497456989
TRMT10B	ENSGALG00000029118	0.878358104816603	6.18094120074304	0.000761479484533973	0.0371150741350633
CRIM1	ENSGALG00000010597	-3.16920821308833	2.43876747576883	0.000774277495887944	0.037527598907843
IGSF9B	ENSGALG00000001450	-1.35712090202514	6.3957672714491	0.000775491237187286	0.037527598907843
PTGS1	ENSGALG00000001314	-3.93370219045585	1.97410943110698	0.000776523849273815	0.037527598907843
UXS1	ENSGALG00000016801	0.786504927080076	5.04407914178727	0.000780634396552477	0.037619981003436
ENSGALG00000002191	ENSGALG00000002191	0.858735119814945	6.87887078142955	0.000787225930604915	0.0378310708449126
BEND4	ENSGALG00000014242	-1.61724798821407	4.38904364135598	0.000791660827812356	0.0379293353003593
STIM1	ENSGALG00000017351	1.00399646706886	6.01838849803324	0.000793704818653767	0.0379293353003593
PLEK2	ENSGALG00000009562	-3.61774364587821	0.158981096288622	0.000800760514900106	0.0381599189106157
RHBDF2	ENSGALG00000001943	1.00494498508425	4.77587411761537	0.000806417690634279	0.0382810042194685
GPR139	ENSGALG00000027146	-1.95222896211217	1.41896041353685	0.000809172965151485	0.0382810042194685
PPP1R9A	ENSGALG00000009686	-2.71035226621574	-0.212032673609549	0.000810014234711691	0.0382810042194685
HMX3	ENSGALG00000023415	-3.99644252766687	2.18805251744085	0.000820601570352584	0.0386745224947438
ENSGALG00000027119	ENSGALG00000027119	2.56277546594067	-2.16552215810937	0.000839099381761322	0.0394376709427821
SOCS2	ENSGALG00000011295	-4.49835937105514	2.77689094586032	0.000859365344935616	0.0400941747886336
BTBD19	ENSGALG00000028978	1.49810543818376	1.44034183922752	0.000861926300598856	0.0400941747886336
ENSGALG00000026812	ENSGALG00000026812	0.855621523340741	5.81318672311323	0.000862278813645938	0.0400941747886336
ND5	ENSGALG00000018361	0.653059223754547	13.8843455740125	0.000863935211006693	0.0400941747886336
FAM46A	ENSGALG00000015865	-1.92688918252047	2.52694361361594	0.000864785509528045	0.0400941747886336
ENSGALG00000000307	ENSGALG00000000307	-1.78225761017443	2.38364575368188	0.000867483744147862	0.0401105726888693
CEP135	ENSGALG00000013776	-1.5086459828141	2.53554143011166	0.000870615466586022	0.0401468717044573
LRRC3B	ENSGALG00000011314	-9.44299485228153	0.73578691592534	0.000879354153550609	0.0404408356423221
ENSGALG00000026070	ENSGALG00000026070	0.912903816160643	5.68173574035662	0.000886095987665165	0.0405083592100777
FAM46C	ENSGALG00000014453	-3.85396720578826	-0.678347291629348	0.000887617502544086	0.0405083592100777
ANGPTL1	ENSGALG00000004290	-4.03441919384169	3.21977481247726	0.000887925806861067	0.0405083592100777
R3HDM4	ENSGALG00000001998	0.73171465815164	4.98043266361592	0.000902951741638248	0.0410344800598956
CABP1	ENSGALG00000007116	1.74000079409747	4.8117526437203	0.00090584607337621	0.0410344800598956
STK16	ENSGALG00000011326	0.785667512577067	5.37265435071551	0.000908542015949881	0.0410344800598956
NBEAL1	ENSGALG00000008786	-1.43607621598853	4.12046009305926	0.000909052369809471	0.0410344800598956
SULF2	ENSGALG00000004593	-1.67427236290273	4.26474186519094	0.00091558419299538	0.0412205641414867
FAM65A	ENSGALG00000001809	0.628275842111239	8.01071002686945	0.000918417188041901	0.041239583341262
P37NB	ENSGALG00000008298	-3.28922429375997	2.57188277728325	0.000922970313740164	0.0413355396006982
ENSGALG00000009387	ENSGALG00000009387	1.08930418696741	5.33382373852939	0.000926556537063993	0.0413878047939707
ARHGAP18	ENSGALG00000014013	-1.39545688733339	5.63963626134425	0.000935043461822015	0.0416581342313829
WEE1	ENSGALG00000005769	-1.31641152832721	3.31729176950737	0.000941257187811531	0.0417866291499894
HCN4	ENSGALG00000001764	-2.84047986135603	3.56468093024405	0.000942812652086504	0.0417866291499894
PHGDH	ENSGALG00000002988	0.691706489502104	8.34751203322622	0.000950505258171166	0.0419379717341744
kif5c	ENSGALG00000012462	-0.733873821533953	8.28886684767951	0.000951130058034817	0.0419379717341744
kcnma1	ENSGALG00000004980	1.03901243707049	5.03985482238692	0.000957854182344933	0.0420063206232194
KLHL1	ENSGALG00000016907	-4.45975190977825	1.43895717785052	0.000958361394814841	0.0420063206232194
GRIN3B	ENSGALG00000026241	0.979931898345327	8.6645258646456	0.000960046256937034	0.0420063206232194
LRRTM4	ENSGALG00000000476	-1.81189617270604	3.14955368964877	0.000972045668745002	0.0422486081882493
TENM2	ENSGALG00000001768	-2.45702582598716	5.98524217677747	0.000974321281158176	0.0422486081882493
RPP25	ENSGALG00000023859	1.65616254448011	1.5847677700057	0.000975436212130563	0.0422486081882493
ZNF385D	ENSGALG00000011283	-2.48433727195348	3.66677057585511	0.000975461785969048	0.0422486081882493
CNTNAP5	ENSGALG00000011577	-1.66566101037804	3.6753854388076	0.000979545120720654	0.042318328094164
CABP2	ENSGALG00000028523	0.841668234701804	5.42430973176335	0.000985387175240649	0.0423889477255953
SLC39A11	ENSGALG00000004413	1.26182842599877	7.08747640401067	0.000986135211292197	0.0423889477255953
MYO15A	ENSGALG00000004972	1.60530396089831	4.16860238475015	0.000996357331755339	0.0427210055931587
ENSGALG00000007320	ENSGALG00000007320	2.23075028335939	-1.92052049197007	0.00100354984261829	0.0429218267687842
FAM135B	ENSGALG00000016197	2.60151804516763	-1.42282507167105	0.00100702228819057	0.0429629359260956
ENSGALG00000002595	ENSGALG00000002595	0.726234414050373	7.67721722049628	0.00101072536872017	0.0430129621828607
FAT1	ENSGALG00000013579	-1.57915271835698	6.55064298659228	0.00101322327330447	0.0430129621828607
DLC1	ENSGALG00000013715	-0.76258048224127	6.53964549547361	0.00101997700431156	0.043122535453731
COL4A1	ENSGALG00000016841	-2.7580735910381	3.88173220309568	0.00102084561952075	0.043122535453731
NBEA	ENSGALG00000017062	-1.09408260611505	7.43896924221501	0.00103136215726349	0.0434594674543442
SLC25A30	ENSGALG00000016979	1.04606303737825	3.39700229759379	0.00104024911897879	0.0436395791583919
ENSGALG00000005861	ENSGALG00000005861	1.16371361550265	2.32954427886724	0.00104073815154453	0.0436395791583919
SNTB1	ENSGALG00000016399	-1.65274043377656	3.20782557552481	0.00104715366845597	0.043801234620892
SVEP1	ENSGALG00000015721	-3.70524238751392	3.65265348911345	0.00105172364319843	0.0438850928971676
ATP6AP1L	ENSGALG00000015618	1.37439787881674	1.64556685193831	0.00105802349294912	0.0438924703258551
RGL1	ENSGALG00000004728	-1.21411134288559	4.05567616884073	0.00106098558152225	0.0438924703258551
GRM2	ENSGALG00000003839	1.82582485435013	-0.0402573486664376	0.0010612589855301	0.0438924703258551
FXYD6	ENSGALG00000025937	0.831228889192412	6.21779594919991	0.00106216288957821	0.0438924703258551
C4orf47	ENSGALG00000013287	-7.65237986460685	-1.05288880466109	0.00107098543159138	0.0441042077985588
LRRC16B	ENSGALG00000027495	0.817021143101504	7.01615417196003	0.0010724427428221	0.0441042077985588
ENSGALG00000026721	ENSGALG00000026721	1.18011083500145	5.34778267026109	0.00107512509947588	0.0441084896926461
KANK3	ENSGALG00000000621	1.21839256804345	3.61965390522078	0.00107824316557907	0.044130583915614
METRN	ENSGALG00000027342	1.11371158533962	7.11415705594569	0.00108649850590577	0.0443027427336683
7.	ENSGALG00000012894	-3.44019652125785	1.75939832366554	0.00109358043594404	0.0443027427336683
ENSGALG00000026819	ENSGALG00000026819	1.25685076282516	2.14663448434875	0.00109387432924317	0.0443027427336683
HCK	ENSGALG00000006522	1.08020134909083	3.78335852500785	0.00109568252239581	0.0443027427336683
CRHR1	ENSGALG00000000371	-1.4678476316928	5.41235900253962	0.00109746895021936	0.0443027427336683
TOX2	ENSGALG00000003106	1.31012980421656	5.49322531707459	0.00109798707733665	0.0443027427336683
EPHB2	ENSGALG00000004741	-1.02594199056436	7.02257064360805	0.00110281043492196	0.0443926609897525
HOXB1	ENSGALG00000013454	-5.87194095487384	3.5946362548908	0.00110924905492781	0.0445470254265374
BCHE	ENSGALG00000009478	-1.92876754708304	3.2209691833468	0.00111801407444033	0.0447256855412738
PPM1E	ENSGALG00000005061	-0.943078309683895	4.56263276839614	0.00111892643276042	0.0447256855412738
HTR3A	ENSGALG00000007004	-4.91081178494612	1.8720781003453	0.00113047489613273	0.0450819685851721
USH1C	ENSGALG00000006192	-2.60137009104143	2.19970343628828	0.00114664376758585	0.0454424842687258
PTER	ENSGALG00000008728	-3.14687456170857	3.73121713117727	0.00114678067223851	0.0454424842687258
INPP4A	ENSGALG00000016752	-1.3714583158849	3.66291553201957	0.00114748382067393	0.0454424842687258
SLIT3	ENSGALG00000001916	-2.28538851371861	5.0324995371857	0.00115859825099151	0.0457766717735861
Cu	ENSGALG00000018370	0.677191271427655	13.5581606279518	0.00116975569829837	0.046111014945826
ENSGALG00000020479	ENSGALG00000020479	0.682471422597074	6.7480254849931	0.00117520002474228	0.0461845485510056
PTPRO	ENSGALG00000013085	-1.19426279354654	4.50966464478978	0.00117702029274249	0.0461845485510056
acl	ENSGALG00000003475	-0.751366564641103	7.6503668889205	0.00122132941453409	0.0478110322045941
COL8A2	ENSGALG00000002298	-2.63068558070851	3.58472452651446	0.00122406079644682	0.0478110322045941
SCML4	ENSGALG00000015309	-5.09722046740162	4.92901354866029	0.00123868110977993	0.0482718825196244
GRB7	ENSGALG00000028806	-8.49538889051003	-0.213139514572463	0.00124544301182205	0.0483379602691811
ENSGALG00000001138	ENSGALG00000001138	-2.57773451360848	3.58132614486218	0.0012468280946875	0.0483379602691811
CERS3	ENSGALG00000014624	-7.55220415615329	-1.0875318230613	0.00125054482124872	0.0483379602691811
GALNT16	ENSGALG00000009452	0.98814416382483	6.84468538032539	0.00125167853631326	0.0483379602691811
THSD7B	ENSGALG00000012362	-0.888522728509594	7.71231576140093	0.0012583840170181	0.0484874634305082
CCK1R	ENSGALG00000014363	2.17732681040497	-1.04406473312113	0.00126526535968889	0.0485635344583429
UBXN4	ENSGALG00000012259	0.625507371979165	7.16168304651955	0.00126603556046416	0.0485635344583429
CA10	ENSGALG00000002993	0.99726526122278	4.25776233915941	0.00127167192906153	0.0486706115489588
KIDINS220	ENSGALG00000016409	-0.976636109679636	6.76092636524119	0.00128372764366757	0.0490223493925554
SPIRE2	ENSGALG00000000521	0.699648115100465	7.97556566178637	0.0012926955143015	0.0491613038171749
TES	ENSGALG00000009398	-1.13253081112245	3.97824233396075	0.00129311355609824	0.0491613038171749
ENSGALG00000002367	ENSGALG00000002367	1.20736436496953	4.00694382461076	0.00129750833125186	0.0492020824769646
ANPEP	ENSGALG00000027501	-3.17563395495572	3.24852749402994	0.00129993811547744	0.0492020824769646
ENSGALG00000014171	ENSGALG00000014171	0.777664628702228	6.04682788943424	0.00130805540544802	0.049400026217229
ADGRA2	ENSGALG00000003118	-2.23045476792869	3.89548647663708	0.00131166009159504	0.0494270503238059
COL12A1	ENSGALG00000015908	-3.32692659493927	4.01920436837313	0.00132131154790991	0.0496813142014127
ADAM12	ENSGALG00000012740	-2.24621372224672	4.08273816288549	0.00133326238873873	0.0499490493140382
RGS3	ENSGALG00000008881	0.851849838781385	9.80871653590398	0.00133641970395999	0.0499490493140382
COL5A2	ENSGALG00000002509	-1.80868297290056	6.50325761827785	0.00133719105598723	0.0499490493140382
MICALL1	ENSGALG00000012265	0.799188518016765	7.29008672667322	0.00134237759545037	0.0499654703492608
VDAC1	ENSGALG00000006503	0.887480054542659	4.90344114980697	0.00134524398356897	0.0499654703492608
ENSGALG00000020458	ENSGALG00000020458	-3.23091158215395	2.5199401063058	0.00134788203834364	0.0499654703492608
FRMD4B	ENSGALG00000014627	-1.40508101407005	4.34813415705097	0.00134931302907169	0.0499654703492608
ENSGALG00000006693	ENSGALG00000006693	1.92056992890176	0.302214330543895	0.00136436580561213	0.050382312477285
C1QTNF4	ENSGALG00000008080	1.60450461948923	4.04535138482626	0.0013664597258277	0.050382312477285
DMD	ENSGALG00000016281	0.931399274457899	4.3862251227019	0.00137378454198717	0.0505434536436916
ENSGALG00000011899	ENSGALG00000011899	0.923016389206261	5.24127132963394	0.00137977666801394	0.0506549769021083
TRIM9	ENSGALG00000012367	0.806886054684881	7.19693888805595	0.0013859841343461	0.0507739112856384
ENSGALG00000026259	ENSGALG00000026259	0.819240419714922	6.46250282051697	0.00139332729931479	0.0509338534971741
SETBP1	ENSGALG00000001677	0.601885161794379	8.40366392729613	0.0014135341446644	0.0515616433331715
OTP	ENSGALG00000026744	1.82036998179232	0.12138451829205	0.00141652866299922	0.0515616433331715
ARHGDIB	ENSGALG00000011738	0.646528064784505	8.88374831999356	0.00142470201908883	0.0517490491349718
DPYD	ENSGALG00000005509	0.792846906981779	5.4125646180496	0.00143204580623831	0.0518449681400484
HJURP	ENSGALG00000015363	-1.47180667607188	2.48928874626507	0.00143340366671983	0.0518449681400484
TCF12	ENSGALG00000004304	-0.681134858491062	8.42359014968173	0.00143998183547638	0.0519730152770671
ITGB5	ENSGALG00000011778	-1.26171534756929	4.48381809308062	0.00144898095133197	0.0520184088921207
MAPK8IP1	ENSGALG00000008430	0.746519180105379	6.49455174612312	0.00145073392424115	0.0520184088921207
ST18	ENSGALG00000015254	-1.18379228305417	6.21629099820005	0.00145316970115632	0.0520184088921207
GABBR2	ENSGALG00000013200	2.04174599989979	5.43447606178569	0.00145512610106084	0.0520184088921207
COL4A2	ENSGALG00000016843	-1.97701369328581	3.49261739401057	0.00146420837185276	0.0520184088921207
GTF2H4	ENSGALG00000008616	-1.85679445238744	6.36378506610632	0.00146513971330317	0.0520184088921207
hsp70	ENSGALG00000011715	-0.920668559152871	5.69027634820598	0.0014654838081669	0.0520184088921207
SYT12	ENSGALG00000004306	1.33728626430036	2.26475684813615	0.00146846764161319	0.0520184088921207
ENSGALG00000014793	ENSGALG00000014793	-4.93169318571804	0.440561344892183	0.00146860483369735	0.0520184088921207
KCNK10	ENSGALG00000010598	-1.06760265521175	5.98039846482358	0.0014719308509577	0.0520284979301329
PRKD1	ENSGALG00000009900	-1.21377397297913	3.49784160440104	0.00149189904507993	0.0526255852850052
ND6	ENSGALG00000018357	0.653806018015019	13.0248739634933	0.00149534318387494	0.0526385415426596
CASKIN1	ENSGALG00000005844	0.678953965053036	6.99426620339394	0.00150044833824729	0.0527097950117756
ZFAND2B	ENSGALG00000028757	0.836223333591378	4.94876728374693	0.0015059674583928	0.0527952690126722
TNNC2	ENSGALG00000006835	1.54437859918056	0.466852060842275	0.00151213564668799	0.052903101520528
ENSGALG00000026441	ENSGALG00000026441	0.748890293528054	4.95142068613805	0.00151582703116204	0.0529240180594288
ENSGALG00000004630	ENSGALG00000004630	-1.67768130040632	1.43986765881397	0.00153012614711222	0.0533144564659794
SDK2	ENSGALG00000004464	0.843839654247801	8.38722540566496	0.00154695518847671	0.053672158745513
TPH2	ENSGALG00000010198	-2.70070266233523	2.59360314960057	0.00154769851872081	0.053672158745513
LHFPL2	ENSGALG00000004437	-2.82251623266488	1.11808722046484	0.00154980397593427	0.053672158745513
Dab1	ENSGALG00000010857	0.953684553779986	5.7878099948685	0.00155317492133969	0.0536802354631909
IRS1	ENSGALG00000004959	-0.988527047298694	4.52923924208839	0.00156699373686207	0.0540486468754763
FAM214B	ENSGALG00000002069	1.18439741241059	3.53860111527949	0.00157229471061292	0.054122370038563
PCDH17	ENSGALG00000016941	-2.24984532461622	7.91302572890972	0.00159495742916048	0.0547839711095395
NTN3	ENSGALG00000029072	0.974026783820972	7.26492029327659	0.00159791919474282	0.0547839711095395
Drg11	ENSGALG00000026017	1.90232747343863	7.23381065350118	0.00161370515219606	0.0552145354875402
SUV39H1	ENSGALG00000026729	0.746339184412311	5.88146601633053	0.00165261482419025	0.056376802604485
PLXNA2	ENSGALG00000001264	-2.19483320664653	7.74903002676335	0.00166145890464099	0.056376802604485
U2	ENSGALG00000028107	1.42680482806121	0.25822832637427	0.00166567822123002	0.056376802604485
SGPL1	ENSGALG00000004553	0.555606575099503	8.18495585662321	0.00166581794671756	0.056376802604485
ENSGALG00000006569	ENSGALG00000006569	-0.630507852667239	7.86581124418951	0.00166684995608328	0.056376802604485
SLC22A7	ENSGALG00000001661	1.39299672791938	4.06792779606715	0.00166744576326101	0.056376802604485
ARHGEF12	ENSGALG00000006663	-0.65873056860894	6.62121492270983	0.00167259366928786	0.0564393145841748
RNASET2	ENSGALG00000011426	-1.3819815481659	2.59740473131729	0.00167978794222355	0.0565704962904735
MERTK	ENSGALG00000008257	-2.55293920659123	1.37914293636565	0.00168760076573895	0.056721952652774
CLSTN2	ENSGALG00000005310	-1.56956540166681	4.24584663070422	0.00169304277702205	0.0567932859397905
GPRIN3	ENSGALG00000025851	-1.89236333728308	1.28361155325375	0.00169851781077498	0.0568654456100555
RUNX3	ENSGALG00000026821	-3.40710629858829	4.96758626090966	0.00170560427182838	0.0569793333736907
RNF150	ENSGALG00000009865	-0.853961905314092	4.77422892526842	0.00171068154943803	0.0569793333736907
ENSGALG00000027694	ENSGALG00000027694	-9.65506387141941	1.02644913067916	0.00171191123182587	0.0569793333736907
GLIPR2	ENSGALG00000028821	-1.44977127032417	4.28654986523206	0.00171666555539165	0.0570095174457732
TLE4	ENSGALG00000015184	-1.33153300296101	6.94186696128516	0.00171948275672311	0.0570095174457732
CELSR1	ENSGALG00000013399	0.837616509969255	4.48711786049631	0.00172706360689511	0.0571135529847424
RERG	ENSGALG00000028186	-3.20798357625122	4.15822797389124	0.00172929743079826	0.0571135529847424
GLI3	ENSGALG00000012329	-1.46454914513424	6.10507260474451	0.00176678569810298	0.0580622242303136
ENSGALG00000026735	ENSGALG00000026735	-4.11219307412306	-0.355528885089354	0.00176684759984355	0.0580622242303136
SCAMP5	ENSGALG00000014116	0.485188274670241	8.56401777786642	0.00176820311105877	0.0580622242303136
COL6A3	ENSGALG00000003923	-3.27668456523775	3.03020455571802	0.00179611863543684	0.0586833040302474
SLC16A10	ENSGALG00000015040	-1.85711092666755	3.1035689278123	0.00179743120644701	0.0586833040302474
CAST	ENSGALG00000014682	-1.25139167696149	2.78025569196342	0.00179936038442875	0.0586833040302474
NELL1	ENSGALG00000003777	-1.42030368410777	4.31528635774053	0.00180662567619667	0.0586833040302474
SYNE1	ENSGALG00000013505	-2.65430655145586	4.02842220219941	0.0018093826818891	0.0586833040302474
ENSGALG00000028955	ENSGALG00000028955	2.91434912010054	-3.68122717154305	0.0018099910192298	0.0586833040302474
NR2E3	ENSGALG00000002093	1.60269900744201	0.457748736136671	0.00181112839186174	0.0586833040302474
ADCYAP1R1	ENSGALG00000005223	-4.74981138780919	2.08597419984115	0.00182251162133015	0.0589405081620344
Tpo	ENSGALG00000016370	6.1935182377223	-5.36041532738396	0.00183616621507386	0.0592700596367614
KIF25	ENSGALG00000011299	-2.16984034723801	1.52761158213232	0.00184805352476812	0.0594512301223567
MYOCD	ENSGALG00000001021	1.79767606984861	0.569147973642025	0.00184958342768623	0.0594512301223567
IFITM10	ENSGALG00000020497	0.982644576280996	3.68124832869783	0.00185220397797616	0.0594512301223567
DISC1	ENSGALG00000027999	-0.987702112690066	4.2242224044799	0.00186224648309905	0.0595638640626779
F	ENSGALG00000007973	0.841100366882758	8.81073563371693	0.00186267636623408	0.0595638640626779
ENSGALG00000019164	ENSGALG00000019164	1.62760181155573	-0.471296311744426	0.00188274999364259	0.0600934456926073
LMBR1	ENSGALG00000006400	-1.38420467465452	4.34564487618035	0.00188702703237583	0.0601177997577014
KLF3	ENSGALG00000000177	-3.37695389504419	1.84043632896747	0.00189318693531459	0.060142461004903
FNDC7	ENSGALG00000001983	-1.97135591003179	0.550323358907304	0.00189483203657019	0.060142461004903
EYA2	ENSGALG00000004508	-1.01647149004848	7.55547815552863	0.00190547910481614	0.0603684009725824
HOXB3	ENSGALG00000013455	-6.02252572185125	7.45563740435607	0.00192527862827287	0.0608829330360301
SMIM12	ENSGALG00000002526	1.15827360260494	7.9300765255089	0.00193680236115101	0.0611343446394308
ABCE1	ENSGALG00000009961	-1.15979673701895	5.17415609013663	0.00194414374891642	0.061253059404166
C2H18ORF1	ENSGALG00000013886	1.01173498549576	4.00203359040824	0.00195515681223114	0.0614868065140631
NTRK1	ENSGALG00000019019	1.47669231815494	6.80814049145795	0.00198776963488039	0.0623977301165757
NUBPL	ENSGALG00000009983	1.14688910640365	5.72659968042813	0.00199149981298026	0.0624003274733814
TAPP2	ENSGALG00000003349	-1.93458123270134	1.76399399907941	0.00200534398006171	0.062719240970559
TRAF4	ENSGALG00000003987	1.08885355879694	7.81694004879699	0.00205564567871046	0.0640169526492101
ENSGALG00000004653	ENSGALG00000004653	1.40784820033983	7.05180039779939	0.00205705815416395	0.0640169526492101
PLK2	ENSGALG00000014725	-1.55105036022435	3.82721783081147	0.00205997700661699	0.0640169526492101
NPTX1	ENSGALG00000017418	1.22919391308693	3.81268736386206	0.00206180388763823	0.0640169526492101
HOXD3	ENSGALG00000023420	-4.15785838818432	4.82744269028474	0.00207194402091113	0.0642152505611371
MAB21L1	ENSGALG00000017059	-2.66936817672968	5.00026039457155	0.00208835793848392	0.0646069215399328
KCND3	ENSGALG00000001512	1.11157653614233	5.04038185392433	0.00209350684604531	0.0646493052746267
ENSGALG00000001629	ENSGALG00000001629	1.9984988252761	-0.23238656567513	0.00211141039481955	0.0650847009631944
ENSGALG00000015542	ENSGALG00000015542	-1.2540490525869	6.32288665747491	0.00213209968319704	0.0656042470865738
TMEM120A	ENSGALG00000001975	0.659316063032921	5.49376519560034	0.0021462525963991	0.0659211659231523
RGS6	ENSGALG00000009368	-3.16038944030079	-0.297166538722267	0.00217176528859057	0.066417482092867
TSPAN2	ENSGALG00000002554	-7.7308537996468	-0.920240158214276	0.00217484668500611	0.066417482092867
ENSGALG00000019077	ENSGALG00000019077	-0.980830787545093	3.69252639869539	0.00217659632081126	0.066417482092867
ENSGALG00000010218	ENSGALG00000010218	1.15202665427192	2.11601144027124	0.00217794058066977	0.066417482092867
FNDC5	ENSGALG00000003567	1.14844528822052	1.971486162941	0.00220092953547305	0.0669674986536432
KIF1B	ENSGALG00000002726	-0.773938683441979	5.97947432166679	0.00220380533913965	0.0669674986536432
FSTL1	ENSGALG00000014970	-1.39206483862611	5.22825032817646	0.00223087917154742	0.0676700015369384
JAG1	ENSGALG00000009020	-1.21642122499865	5.08953136163432	0.00225562291884143	0.068263059879407
STARD10	ENSGALG00000002577	1.05540763000923	7.85446352266016	0.00226138799362546	0.068263059879407
ELF2	ENSGALG00000009774	-0.995590398301186	4.16601610877678	0.0022678744847443	0.068263059879407
PPP1R1C	ENSGALG00000008896	1.0936181845718	5.42631568392099	0.0022692152144982	0.068263059879407
ELAVL2	ENSGALG00000015799	-0.773697048405624	8.01739238897791	0.00227063246252964	0.068263059879407
TF	ENSGALG00000006453	1.43638731876539	1.36760581879132	0.00227685064887597	0.068263059879407
NRP2	ENSGALG00000008621	-1.21331293675198	8.61755761375136	0.0022801347587308	0.068263059879407
PLCL1	ENSGALG00000008113	-2.45000489037333	3.35508468075795	0.00228235154611999	0.068263059879407
TPR	ENSGALG00000005105	-0.961536096092256	6.02427135260469	0.0022960785604656	0.068553773145629
SFRP1	ENSGALG00000003473	-1.52657140191358	5.0924493183514	0.00230034282760585	0.0685614374471792
PEX11G	ENSGALG00000003561	0.872349533346908	3.64214893016661	0.00231755565415048	0.0689543341412286
ADAMTS9	ENSGALG00000007392	-3.12793635870214	6.31081272361185	0.00234746507184868	0.0697229730020613
ZNF740	ENSGALG00000026752	0.586591096725041	7.83847435693193	0.00237848784766848	0.0705219585752379
SMPDL3A	ENSGALG00000014864	-2.50548367230287	0.881063373861854	0.00238590424561781	0.0705374644476012
USP24	ENSGALG00000010805	-0.818677002593745	5.3876577830117	0.00239070241874309	0.0705374644476012
COL11A1	ENSGALG00000005180	-1.40913975896857	4.17877789781552	0.00239138001985087	0.0705374644476012
TMEM106C	ENSGALG00000013588	0.933162418553879	3.79098692367985	0.00239977401238181	0.0706632251356764
MAP2K5	ENSGALG00000007930	0.617934286004613	6.12079777551441	0.00240973974288227	0.0708347551911167
ENSGALG00000023742	ENSGALG00000023742	-1.94156141416087	0.311413367871442	0.00242429014403526	0.0710288352707044
DRD4	ENSGALG00000005085	-7.36804185918484	-1.30341636305051	0.00242464576795016	0.0710288352707044
ENSGALG00000010722	ENSGALG00000010722	-2.81288763047825	3.70830726419976	0.00243777659160234	0.0712914221010819
CHSY1	ENSGALG00000026468	-0.881195791176117	4.86423778107658	0.00248556183013927	0.0725648324061819
SRSF11	ENSGALG00000011305	0.613058936380721	7.89326780729266	0.00249067243157581	0.0725901600671192
ZNF521	ENSGALG00000015112	-0.863489812586487	4.61314623635058	0.0025304202970403	0.0735483369128462
NPR3	ENSGALG00000017405	-1.46073081559778	2.95512702084134	0.00253214697461225	0.0735483369128462
GMEB2	ENSGALG00000027470	0.70228270875654	6.2814684572527	0.00254837719989677	0.0736988737005965
PRRC2C	ENSGALG00000003290	0.644512350637675	8.54532979513366	0.0025499804922123	0.0736988737005965
TNS3	ENSGALG00000012447	-1.14153218257948	4.27579804717824	0.00255274224898404	0.0736988737005965
TBKBP1	ENSGALG00000026866	0.864647680334497	3.46660129901079	0.00255456114709222	0.0736988737005965
TRPM1	ENSGALG00000003849	2.16610666932239	0.884467149603975	0.00257186413989219	0.0740731510189824
DDX25	ENSGALG00000000463	0.771376975132758	4.89784602807879	0.00257729431021117	0.074104791695954
ENSGALG00000028399	ENSGALG00000028399	4.49340210981098	-5.00223156396419	0.00258682586683623	0.0741811548988654
BPIFB6	ENSGALG00000006674	1.03199723133726	3.53424798478127	0.00258862225126389	0.0741811548988654
ITGA8	ENSGALG00000008747	-3.45559112420516	3.48615988777371	0.00260825876308412	0.0745307718480311
MXRA5	ENSGALG00000016635	-3.57134631005332	3.75989859074419	0.00260953544172145	0.0745307718480311
RAB32	ENSGALG00000012300	-2.02372421279715	1.61660033078061	0.00262373697910253	0.0747516488540778
MMP2	ENSGALG00000003580	-2.262624025685	5.608486914632	0.0026260077718787	0.0747516488540778
AFF1	ENSGALG00000011045	-0.622550165401355	5.7088332349916	0.00265269259606429	0.0753508906850647
ANGPTL2	ENSGALG00000000927	-1.32949224281702	2.87510286333352	0.00265989374947498	0.0753508906850647
COL16A1	ENSGALG00000026836	-2.06163741065378	3.8873574033428	0.00266657896613526	0.0753508906850647
WNT5B	ENSGALG00000012998	-2.88297599741458	2.46701319704816	0.00266778191887587	0.0753508906850647
NCKIPSD	ENSGALG00000005713	0.635593626325242	7.30116220893103	0.00266908111732226	0.0753508906850647
NRIP1	ENSGALG00000015681	-1.17031267829298	5.80493028595479	0.00268654216370959	0.0756753063061094
RASSF7	ENSGALG00000006873	1.02017503265602	3.80750765819826	0.00268941934966767	0.0756753063061094
PLEKHG1	ENSGALG00000012395	0.828914129176283	6.13693420493485	0.00270154278981108	0.0758321861978663
TGFBI	ENSGALG00000006319	-1.27484844562639	4.97204926430965	0.00270613200657265	0.0758321861978663
LCOR	ENSGALG00000023649	-0.897130839583206	3.7820817340119	0.00270829236420951	0.0758321861978663
ENSGALG00000028271	ENSGALG00000028271	1.44786579826366	1.81051036019561	0.00271402856977713	0.0758686287120052
chAnk3	ENSGALG00000003135	-0.787324213817082	5.84005183614347	0.00273401252894642	0.0762703819212913
RTN4R	ENSGALG00000007732	0.94357262955722	5.8896173630111	0.00273904154412532	0.0762703819212913
AP3B2	ENSGALG00000002136	0.535000963599602	7.74099836870557	0.00274906813582099	0.0762703819212913
ENSGALG00000023898	ENSGALG00000023898	-0.774424039500987	5.53028089601952	0.00275053060409258	0.0762703819212913
ENSGALG00000005389	ENSGALG00000005389	-2.89234558122687	-0.439625678509571	0.00275069123482796	0.0762703819212913
ENSGALG00000016471	ENSGALG00000016471	-4.56902466601668	1.05531593838808	0.00277534832231966	0.0768295454664155
RGR	ENSGALG00000002299	3.55770925227796	-4.2062177218364	0.00278355917449204	0.0768943180325607
PLK1S1	ENSGALG00000008386	0.740963671212838	4.27855559672241	0.00278821964717377	0.0768943180325607
OSR1	ENSGALG00000016473	-5.42319928408163	3.21938527657587	0.00279117205390579	0.0768943180325607
DLG3	ENSGALG00000005817	0.537105199478855	6.88249483102706	0.00281367138419987	0.077191510792649
KCNE3	ENSGALG00000022696	1.57919861463483	-0.279995458913276	0.002817195984678	0.077191510792649
EPB41L3	ENSGALG00000014770	0.685119562341375	6.72211742797929	0.00281970274080615	0.077191510792649
ENSGALG00000000819	ENSGALG00000000819	1.13335639948149	1.96683066340996	0.00282000784693743	0.077191510792649
ANKRD11	ENSGALG00000006222	0.57700757463989	10.2395231303062	0.00282727383249892	0.077223071200937
ENSGALG00000023866	ENSGALG00000023866	1.14075865990223	0.890789309264412	0.00283018854588424	0.077223071200937
ENSGALG00000026763	ENSGALG00000026763	-2.5382691791262	4.06301220079585	0.0028359293810826	0.077256496578919
PDGFRA	ENSGALG00000013929	-1.46061496016461	5.64763228826214	0.00284164269859428	0.0772890672298106
PCDH15	ENSGALG00000002744	-1.82537132655614	1.97377357274872	0.00285067750503398	0.0774117313589229
TGFB2	ENSGALG00000009612	-2.07991359620642	6.09580023472349	0.00285984528272714	0.0775376118809761
THSD7A	ENSGALG00000010718	-0.945087185218862	7.02397596230454	0.00288972996948607	0.0781058498856614
CAMK2D	ENSGALG00000012036	-1.04545469884117	5.60051842732142	0.00288993470760017	0.0781058498856614
MECOM	ENSGALG00000009437	-3.81769223421889	6.37098187669419	0.00290124367301747	0.0781880452596905
HAS2	ENSGALG00000016394	-1.9199902976751	2.69182784000875	0.00290211648000371	0.0781880452596905
cdermo-1	ENSGALG00000004274	-6.25659491654952	1.72664912117263	0.00292928339623756	0.0786310415154094
DBX2	ENSGALG00000009604	-1.66517532147915	1.41823264169177	0.00293148245843265	0.0786310415154094
DSCAM	ENSGALG00000016138	1.37528098486822	2.9628796835624	0.00293234770205934	0.0786310415154094
LDB3	ENSGALG00000001977	2.00248862055946	4.28223878897251	0.00295130794501591	0.0790156123995809
ENSGALG00000026365	ENSGALG00000026365	-2.1602651414053	-0.299444260720405	0.00296275761692267	0.0791695723249737
CENPE	ENSGALG00000013208	-1.13068349761034	5.52192753989325	0.00296949600472873	0.0791695723249737
PTCHD1	ENSGALG00000016358	-1.90871767821508	5.68696072484101	0.00297094139774568	0.0791695723249737
BCL2	ENSGALG00000012885	-1.22755686106747	4.70316705873712	0.00297744851592914	0.0792195788654987
ENSGALG00000027906	ENSGALG00000027906	0.672094347010794	5.89226543982751	0.00298782514074215	0.0792512303012646
AKAP6	ENSGALG00000009995	-0.99127950299233	6.07509514354808	0.00298790294273531	0.0792512303012646
ARHGAP17	ENSGALG00000005962	0.546468057546652	8.04443862621913	0.00299790895346434	0.0793935392815294
ENSGALG00000028474	ENSGALG00000028474	0.745016115528105	6.53244070767161	0.00301639562547177	0.0797596543440048
TMSB4X	ENSGALG00000026383	0.654407171582222	12.1930319392623	0.00302478529690634	0.0798580661411632
ENSGALG00000001035	ENSGALG00000001035	1.54445055417733	0.646176586943446	0.00303777820408642	0.0800044509289777
ENGASE	ENSGALG00000011816	0.851437755445422	4.13574964574492	0.00303968278605538	0.0800044509289777
PLLP	ENSGALG00000001391	2.2339630276302	-2.76077193077049	0.00306540947446282	0.0805576425331949
GLCCI1	ENSGALG00000010704	-0.766552620688287	7.6284561153887	0.00309486178521744	0.0812068948182515
PDE4DIP	ENSGALG00000011777	0.715132411358825	10.4757630028003	0.00311117254133987	0.081509861925333
ENSGALG00000027063	ENSGALG00000027063	0.698279435238348	6.05761344665268	0.00312636638478025	0.0816982108519836
ENSGALG00000003203	ENSGALG00000003203	0.798720446258097	7.74667646499434	0.00312791256184529	0.0816982108519836
C10orf11	ENSGALG00000004990	-2.37412513570071	1.45383802675865	0.00315560891139821	0.0822241460617119
ENSGALG00000009123	ENSGALG00000009123	1.18457786787144	3.37700318434508	0.00315766097513121	0.0822241460617119
VPS18	ENSGALG00000008496	-1.11163773151598	3.38059544588395	0.00316995394413014	0.0824188025473837
BARX1	ENSGALG00000005131	-9.1942902208056	0.803275326130871	0.00318702113985023	0.0826736966094374
SLC25A21	ENSGALG00000010117	-3.43280789290699	-0.944565845907589	0.00318942247850296	0.0826736966094374
KIAA1644	ENSGALG00000028130	1.17304879741723	3.36203146607872	0.00319740089669399	0.0827551203337986
PCSK5	ENSGALG00000015164	-3.1910730649768	0.955471300785976	0.00322633952390819	0.0829758603590178
LAMB1	ENSGALG00000007905	-1.40382153481957	6.6637742277584	0.00323103641405504	0.0829758603590178
F2	ENSGALG00000008332	-2.27680639813742	0.394729840738119	0.00323213245289049	0.0829758603590178
MMP17	ENSGALG00000002461	0.658182709820226	7.76123115152531	0.00323281953838788	0.0829758603590178
C2orf71	ENSGALG00000009007	-7.38755264501965	-1.30584356281279	0.00323928126056301	0.0829758603590178
AANAT	ENSGALG00000001955	1.66634855223794	1.18288381151707	0.00323972605612803	0.0829758603590178
TMC1	ENSGALG00000015145	1.15565443204305	2.39370803818091	0.00323988044890249	0.0829758603590178
ERG	ENSGALG00000016058	-4.51484887536657	1.68074741999691	0.00325612039679884	0.0832671266792745
FAM117B	ENSGALG00000008466	-1.1308003736791	3.7107361447398	0.00327264741483267	0.083564853690981
TIPARP	ENSGALG00000010256	0.884568690864227	4.32219650385725	0.00329383518278551	0.083980525047831
ADD3	ENSGALG00000008542	-1.0163095826305	5.37174447506985	0.00330182896581865	0.0839976812970687
SLC2A10	ENSGALG00000004498	-1.87397142061307	2.05412742307036	0.00330432777138925	0.0839976812970687
Pcdh19	ENSGALG00000006822	-1.35443095649251	4.43480922507885	0.00337084590550348	0.0855614714411773
HOXB4	ENSGALG00000000284	-5.75873960903965	4.15591740700544	0.00338108788731416	0.0856942986313639
TPCN2	ENSGALG00000007550	-1.3225143358448	1.19213951974699	0.00339463965006515	0.085910495759341
LRRC8B	ENSGALG00000006167	-1.0194154350058	4.84307994390197	0.00340961902723524	0.0861621304548603
PDE6C	ENSGALG00000006626	-2.47135139954765	0.0908053177199783	0.00342481115536051	0.0863839323756479
Rbfox3	ENSGALG00000029123	0.683039758519336	5.77837261368138	0.00342849486106295	0.0863839323756479
HDLBP	ENSGALG00000005823	-0.54318615895268	8.9888086014977	0.00343567891111409	0.0864376394284409
ENSGALG00000009863	ENSGALG00000009863	0.705692422819992	6.19094449198229	0.00346111262279943	0.0869496545533813
C3orf58	ENSGALG00000002347	-1.70048781608579	0.894648474852434	0.00347325652864733	0.0871228526022828
ENSGALG00000001734	ENSGALG00000001734	1.12787635735746	1.896336640813	0.00347856501460468	0.0871228526022828
FZD1	ENSGALG00000009064	-0.742331230855982	6.30555262427505	0.00348328449730895	0.0871228526022828
POU4F3	ENSGALG00000026243	1.93748219220286	9.93998506849297	0.00350441007954333	0.0875232812274851
SVIL	ENSGALG00000007331	-0.998295099087386	5.59733880087299	0.00351253732021948	0.0875983797001674
GAD67	ENSGALG00000009589	1.62963343069224	-1.70599507863737	0.0035186284396553	0.0876225550882428
ABCG5	ENSGALG00000009955	-7.40680308692471	-1.26811169975089	0.00352980936246219	0.0877732246700628
RELN	ENSGALG00000008193	-2.47312824274069	3.76447580776727	0.00357009833238256	0.0886246526651368
BMP3	ENSGALG00000010898	-2.69472214006142	1.13566719564769	0.00357441023725417	0.0886246526651368
GDNF	ENSGALG00000003716	-3.47956974708349	1.78629810013286	0.00359777668257712	0.0890572053664595
ENSGALG00000028379	ENSGALG00000028379	0.843138611668879	4.02481440035863	0.00360226713313011	0.0890572053664595
TTN	ENSGALG00000026366	-1.51952728830779	3.02026997460619	0.00361829819403318	0.0892036393296655
TFAP2B	ENSGALG00000016680	0.973788516234603	5.99843303725414	0.00361861852319312	0.0892036393296655
RBM46	ENSGALG00000009278	-7.15688277895544	-1.49159699815986	0.00362497763219793	0.0892318234987656
ND1	ENSGALG00000018382	0.591494220149056	13.9881370965881	0.0036346712474903	0.0892372828981121
SEMA7A	ENSGALG00000001412	0.577931707769175	6.6002209547678	0.00363563164484359	0.0892372828981121
ELMOD3	ENSGALG00000029074	0.667474972933359	5.20801292211249	0.00364145565662861	0.0892521824836708
HEY1	ENSGALG00000027364	0.732293798518542	5.99585924672877	0.00365556265589527	0.0893697204323448
PRDM16	ENSGALG00000001063	-1.98862189556497	5.53936261907683	0.0036566988720272	0.0893697204323448
ZFYVE27	ENSGALG00000007531	0.780336489512173	4.69667668720788	0.00367329655646885	0.0896473002682869
ADAMTS3	ENSGALG00000011623	-1.58422882244304	4.22876988281829	0.00368693485103853	0.0898519678512352
CPM	ENSGALG00000009945	-2.70688211689634	0.133957209941432	0.0037017162217544	0.0900552863388423
HS3ST4	ENSGALG00000006290	2.19927980734754	1.32102263806933	0.00370580556362783	0.0900552863388423
GRIK2	ENSGALG00000015434	-2.87500904787176	2.01941888683266	0.00371681364551825	0.0901760449151389
ANKS1B	ENSGALG00000011549	-1.38404741540064	2.90294759094946	0.00372131679390274	0.0901760449151389
EFR3B	ENSGALG00000016605	0.951930685745026	5.80812928064356	0.00373568924457951	0.0902848243198488
TPM1	ENSGALG00000003521	-1.53418625204945	5.59170858554775	0.00373669997732167	0.0902848243198488
TWIST1	ENSGALG00000026059	-4.28265331242322	2.11380595846623	0.00374281497630581	0.0902848243198488
EMCN	ENSGALG00000012278	1.22560581385081	0.443953440122493	0.0037469152014901	0.0902848243198488
GPR12	ENSGALG00000017102	-1.96393036292501	0.624312786712198	0.00375299668360375	0.090304173365813
ARHGAP27	ENSGALG00000025745	0.780470134829881	4.64095083127508	0.00378193052309321	0.0907531659188092
CPT1A	ENSGALG00000007077	-1.17768217252879	4.86444625856182	0.00378740928512003	0.0907531659188092
GSC	ENSGALG00000010974	-9.22172448981217	0.58830689136325	0.00378757075438565	0.0907531659188092
ENSGALG00000000918	ENSGALG00000000918	1.3343885547068	0.98551191559682	0.00380934781144741	0.0911473039975416
GNAZ	ENSGALG00000006719	-1.21760556021441	4.16186106689452	0.00382109043013208	0.0913005797188541
LAMC3	ENSGALG00000003852	1.42355794094203	3.53990928583754	0.0038376728915552	0.0914850416513559
TESK1	ENSGALG00000027658	0.734867707295058	5.17120082717949	0.00383950548899191	0.0914850416513559
ENSGALG00000004951	ENSGALG00000004951	-2.09101488025094	-0.762204372373377	0.00386795685993327	0.0920347788035304
ENSGALG00000028712	ENSGALG00000028712	0.929393733143867	3.86561087623967	0.00389062112277591	0.0924454807895144
ZPBP	ENSGALG00000013083	-2.51827817192455	-0.307771251479347	0.00390898371864834	0.0927529728968596
ENSGALG00000026460	ENSGALG00000026460	0.844830394954558	7.00162697873427	0.00394083075471824	0.0933791309580604
ENSGALG00000000048	ENSGALG00000000048	0.972059889944603	2.66848416699603	0.00394985277926646	0.0934634596786868
ENSGALG00000023497	ENSGALG00000023497	1.50515951940284	0.440827310339528	0.00400185390917521	0.0944485750841301
KCNQ1	ENSGALG00000006472	-2.40061178901071	-0.306214264444458	0.00400252612438592	0.0944485750841301
RGS1	ENSGALG00000002549	3.67089273718035	-3.91499589178481	0.00401615131880184	0.0946395547686802
TTLL11	ENSGALG00000001389	-1.16070464476141	3.44090799413989	0.00403256217475658	0.094895562153694
TENM3	ENSGALG00000010706	0.837285108131571	6.50565655195784	0.00404709969150319	0.095106842750325
DCLK3	ENSGALG00000012054	-1.10594096579947	3.36708651106972	0.0040545249165405	0.0951506341182098
DPP6	ENSGALG00000006314	0.890865291418484	5.95000659627964	0.00407111107000602	0.0954089975146067
FAM107B	ENSGALG00000028708	-0.992077157834797	5.95677146040956	0.00410302498609132	0.0960253781970593
KCNQ3	ENSGALG00000016246	1.15120167392454	2.54133247939712	0.00412651340591979	0.0964431575798848
LRIG3	ENSGALG00000009755	-1.46494616106839	4.33100556360176	0.00413975228301234	0.0966205757950548
ENSGALG00000022570	ENSGALG00000022570	0.607303983763233	9.35628053533672	0.00414628550115023	0.0966412157407059
Protein	ENSGALG00000003770	0.698457446954604	6.42679994286312	0.00417160761841055	0.0970991335180513
DYNC1H1	ENSGALG00000011330	-0.590344155727253	9.26997858530687	0.00418283869790453	0.0972282669072701
SLC30A9	ENSGALG00000014247	-1.06505444950444	3.59006229178277	0.00422607129445978	0.0980999019072156
PTPN13	ENSGALG00000011078	-0.95642804180333	4.62748625193567	0.00427870870447462	0.099137947470909
FOXP1	ENSGALG00000007769	-0.799456047636312	5.48177363563614	0.0042860349486113	0.099137947470909
LRBA	ENSGALG00000010061	-1.37722444593961	4.77523457193703	0.00428817401966756	0.099137947470909
ENSGALG00000022967	ENSGALG00000022967	1.43955844140396	0.233903555075602	0.00430086860922192	0.0992416877033325
SLC30A10	ENSGALG00000026727	-1.47790981786909	2.19260345984151	0.00430426305096287	0.0992416877033325
SEPT8	ENSGALG00000006903	-0.928260851127779	4.14813583607173	0.00432287362543888	0.0995366379327166
TRAF3IP1	ENSGALG00000004236	0.651577650285616	6.4208424725825	0.00434569047743462	0.099627603116435
KCNB2	ENSGALG00000022800	-1.53886416420505	4.08327755417021	0.00434960035121746	0.099627603116435
C8orf46	ENSGALG00000014100	1.81021714754879	-1.64321617044555	0.00435582611089713	0.099627603116435
PTGFR	ENSGALG00000008901	-3.48944819227336	0.984531081417819	0.00435935003603533	0.099627603116435
BPIFB3	ENSGALG00000006662	0.903823350355041	4.02005203413788	0.00435959002970881	0.099627603116435
ILVBL	ENSGALG00000027150	0.967170027038917	5.64978861816549	0.00436176494822363	0.099627603116435
ENSGALG00000027552	ENSGALG00000027552	3.10496543486161	-3.15765789267758	0.00437062721318356	0.0996969204841923
ENSGALG00000006565	ENSGALG00000006565	1.46941413201741	0.142061011843885	0.0043936111780471	0.0999724745179647
PLS1	ENSGALG00000002647	1.67983515676874	0.649303205082451	0.00439902328074923	0.0999724745179647
FAM19A2	ENSGALG00000019361	-2.54448555991965	0.538200446939602	0.00440023809399272	0.0999724745179647
SLC38A3	ENSGALG00000028871	1.5666189300366	1.58852405431194	0.00443086046077602	0.10053469597209
C11orf87	ENSGALG00000017155	-1.3938802079077	3.83547831921845	0.00446961026025993	0.101279592493413
PPFIBP1	ENSGALG00000014106	-1.06934826772948	6.40530169980245	0.00448731193400768	0.101546207099211
GJA1	ENSGALG00000014873	-1.58984908566894	4.08725416125331	0.00449685286648042	0.101627686710366
GHDC	ENSGALG00000003333	0.739245246074761	5.06220663737723	0.00451877188111145	0.101951228298998
FSTL3	ENSGALG00000024328	1.33168010076571	1.05974913275582	0.00452308757767942	0.101951228298998
EPHA4	ENSGALG00000005256	1.37948450220715	5.09606749417425	0.00452938230900724	0.101958779661179
LARGE	ENSGALG00000012559	-1.25734005390744	4.92643163223911	0.00457708261325424	0.102897147631476
NFIL3	ENSGALG00000015209	-1.00205776449806	2.22937783582482	0.00459392333376431	0.103112666673526
SLC35F4	ENSGALG00000012094	1.66519305064235	-0.694083016760647	0.00459872367733811	0.103112666673526
VTG2	ENSGALG00000001863	-1.46285794231858	1.29306442844872	0.00462702826035952	0.103611517641663
GLS	ENSGALG00000007552	-0.94438311153737	4.05569551070478	0.00463354961920214	0.103621917497138
MKI67	ENSGALG00000025996	-1.01529766673108	6.54510103318439	0.00465621826640587	0.103992927025681
ALDH6A1	ENSGALG00000010211	-1.19615649634147	2.28304577635918	0.00469343084206446	0.104687372680624
NRXN3	ENSGALG00000027255	-2.40210191497794	1.20984259411313	0.00470431906182506	0.104793607434509
CNOT1	ENSGALG00000002301	-0.650706548121615	6.9672805407736	0.00471372873216371	0.104866672496563
SPRED2	ENSGALG00000008778	-0.780291848622134	5.31050566258088	0.00473100915208918	0.1051144215246
BACE2	ENSGALG00000016139	-1.41365820190842	2.18968278172673	0.00476017287586062	0.105625210843351
ENSGALG00000028892	ENSGALG00000028892	1.12221188487622	1.33634477528461	0.00477983464326711	0.105924107612712
ND4L	ENSGALG00000021719	0.522246593045804	9.85888040117533	0.00483126530977174	0.106814159635241
SVCT2	ENSGALG00000000195	-1.16504172591237	2.70841097973097	0.0048389073437701	0.106814159635241
VCPIP1	ENSGALG00000015524	-0.829120097397195	4.07308716942163	0.00484911390523815	0.106814159635241
ENSGALG00000003465	ENSGALG00000003465	-2.50145449473838	2.076654034156	0.00485350711122615	0.106814159635241
ENSGALG00000025733	ENSGALG00000025733	0.816158753917927	3.86994926493647	0.00485381093215642	0.106814159635241
DOK5	ENSGALG00000007786	1.14837793553753	3.38374010848722	0.00485745944565219	0.106814159635241
DNAJC30	ENSGALG00000024101	-2.0346769753246	-0.787374953370984	0.00488798614596409	0.107347454409697
KCNB1	ENSGALG00000004758	0.866598123579519	5.29044792973685	0.00495031277680261	0.108576860237871
CKAP4	ENSGALG00000012659	-0.778790108491064	6.33667601302456	0.0049598986155703	0.108647817561046
RBBP8	ENSGALG00000014982	-1.01623338752511	5.66318692655908	0.00496812828715586	0.108688924215681
OSF-2	ENSGALG00000017046	-3.28135105319878	2.58633569958064	0.00497616994415961	0.108725817885929
BMPR1A	ENSGALG00000002003	-1.24294594454287	2.64813462219816	0.00499234484742396	0.108918946968157
COL24A1	ENSGALG00000006864	-1.44288764515263	4.56221614315543	0.00499774218903455	0.108918946968157
GABRA3	ENSGALG00000007269	-1.51392029791767	3.36813962852073	0.0050290515032801	0.109461848750784
TLN2	ENSGALG00000003628	-0.860912353983325	5.75060795991799	0.00505644177744189	0.109918177799842
SGMS1	ENSGALG00000003701	-0.901789230297304	3.75359716004849	0.00506464337868165	0.109956749901632
KLHL14	ENSGALG00000015186	-2.98365366169457	-0.495775146435207	0.00515026968690474	0.111567851222517
PLCD4	ENSGALG00000026687	1.0156281621758	5.77237614067737	0.00515604265926742	0.111567851222517
BCAS1	ENSGALG00000007796	1.32900063174503	1.05258386170593	0.00516829716521928	0.111567851222517
C1orf43	ENSGALG00000013547	0.656662252538308	4.76641191308105	0.00517223204189128	0.111567851222517
SEMA3G	ENSGALG00000004476	1.01464030873623	5.11655569406969	0.00518465724983682	0.111567851222517
F3	ENSGALG00000005619	-7.58637478831625	-1.13528899759668	0.00518831481518238	0.111567851222517
LHX8	ENSGALG00000011369	-3.67648755777627	0.842528490226789	0.00518992501259353	0.111567851222517
ER81	ENSGALG00000010780	-0.862418097693742	5.60430282375745	0.00519102230378321	0.111567851222517
TACR3	ENSGALG00000010596	-7.63615953841371	-1.10355726793109	0.00521663765854787	0.111977712750862
ITGB3	ENSGALG00000000379	-1.86164762082179	2.81548712280176	0.00522716652837346	0.112063113994252
HEBP1	ENSGALG00000011798	-1.10066586356249	3.73390667629689	0.00525102411531538	0.112397173365629
MDK	ENSGALG00000008367	0.71787906793419	10.639298735187	0.00525588839680286	0.112397173365629
H2A-VIII	ENSGALG00000027425	1.32529951127157	-0.095653501137944	0.00528218376403365	0.112818476697987
ENSGALG00000011252	ENSGALG00000011252	1.0163611850605	6.96014378874209	0.00529006989395101	0.112846029608122
GALNTL6	ENSGALG00000010732	-1.74295476182871	2.38146781609818	0.0052968970798236	0.112850952978359
NXPH2	ENSGALG00000029083	-1.84896409854842	0.983896855882053	0.00531357917270533	0.113065562794332
MAP7D1	ENSGALG00000021634	0.627406266643217	7.12492426619236	0.00537810317308481	0.114296383956689
DAB2IP	ENSGALG00000001419	-1.00641948669697	5.10917297534824	0.00538927758569074	0.114391762947887
ENSGALG00000028183	ENSGALG00000028183	1.10469770573857	1.00847931434568	0.0054090603874867	0.114506113134486
USP44	ENSGALG00000011400	-0.927890183367791	4.03249444968446	0.00541605877942307	0.114506113134486
RPL22L1	ENSGALG00000009312	0.632393317777857	7.54917523317094	0.00541713350186322	0.114506113134486
PLEKHS1	ENSGALG00000020679	-3.54148784711669	0.660951902708598	0.0054264021543775	0.114506113134486
DENND5B	ENSGALG00000012944	-0.904821763721455	5.95039049727578	0.00543325137364899	0.114506113134486
ENSGALG00000028384	ENSGALG00000028384	-2.74353929859361	-0.626681240193143	0.00543482370032751	0.114506113134486
SAMD3	ENSGALG00000014006	0.647402458393047	3.36518875667481	0.00546357336331678	0.114667258086292
SPINK2	ENSGALG00000011415	1.04528609442366	2.56677286461991	0.00546993079115282	0.114667258086292
SEMA5B	ENSGALG00000011686	-1.10145674208272	5.8277472385921	0.00547465477621729	0.114667258086292
BMPR-II	ENSGALG00000008459	-0.762698015338569	5.59791326379367	0.005475724919839	0.114667258086292
FBXL4	ENSGALG00000015490	-1.22147361211164	1.79505853455409	0.00547598491094811	0.114667258086292
AP1S2	ENSGALG00000016551	-1.14311245999629	3.35815007242068	0.00549387437292551	0.114901225882652
ELOVL7	ENSGALG00000014730	-2.95008668209605	-0.526843311567612	0.0055043523954356	0.114910637654044
PLRG1	ENSGALG00000009257	-0.608298443000514	6.60072135048897	0.0055077579422677	0.114910637654044
CADPS	ENSGALG00000007268	-1.49108877739194	6.50396034879877	0.00554362349572196	0.115398686182355
EPHX1	ENSGALG00000009291	-1.47584805038755	2.54074124241029	0.00555213603952452	0.115398686182355
ENSGALG00000008449	ENSGALG00000008449	-2.69819241448236	2.76370953294931	0.0055543913721535	0.115398686182355
C1orf35	ENSGALG00000026648	0.691890466058799	5.10344276227498	0.00555965610464064	0.115398686182355
MRAS	ENSGALG00000011592	-1.92640657753021	4.04629004805916	0.00556487702247151	0.115398686182355
rbf	ENSGALG00000015372	0.568894499176122	7.38738513961285	0.00559316158026512	0.115595175045343
OSBPL5	ENSGALG00000006401	0.708359996675105	4.917730344942	0.00559616991574478	0.115595175045343
MTHFD1L	ENSGALG00000012412	-1.21770547099726	3.33169776027824	0.00560212646644488	0.115595175045343
LBH	ENSGALG00000009052	-0.94950703306392	4.65763394752231	0.00561057937171187	0.115595175045343
ADAM33	ENSGALG00000016038	-2.34536455494387	3.18349483119561	0.00561273100166169	0.115595175045343
PTPN5	ENSGALG00000006368	-1.69864144652905	1.70637328321398	0.00561489305954409	0.115595175045343
FAM174B	ENSGALG00000006887	-0.808995077499119	5.16516338804369	0.00563469358083341	0.115863386755887
CRIP2	ENSGALG00000026471	0.951769006762173	4.31775588188533	0.00564584109272268	0.115953240593397
B4GALT6	ENSGALG00000015151	-0.763707157597975	4.67281848432352	0.00565613878436757	0.116025446430408
STT3B	ENSGALG00000011465	-0.810222646044952	6.3690016618179	0.00567230309735374	0.116217678310812
RPL21	ENSGALG00000027035	0.599682831523457	9.69971709248744	0.0056955948843084	0.116555307752091
CDHR5	ENSGALG00000005059	1.84252628591351	-1.82317869549461	0.00570835135265363	0.116676792044443
ENTHD2	ENSGALG00000006883	0.707454006409443	5.09662922763492	0.00572341073564691	0.116845001032753
DCTN1	ENSGALG00000026129	0.576367478647925	10.0431291713292	0.00573575123787175	0.116957368507163
SLC2A1	ENSGALG00000004889	-1.01122972867052	3.91246190845604	0.0057538613736894	0.117186976644141
NR5A2	ENSGALG00000002182	1.70388389741239	0.409070692634229	0.00576581090892342	0.117290717039075
TPPP	ENSGALG00000012515	-1.75028490311958	0.152508522667109	0.00579580480058361	0.117586005296703
HNF4G	ENSGALG00000015670	1.69088241308874	-1.74624203588741	0.00579722587560112	0.117586005296703
RNF157	ENSGALG00000002008	0.891329496421264	5.6341676288483	0.00580173300272932	0.117586005296703
ENDOU	ENSGALG00000006353	1.43946104619756	2.09307005963384	0.00581046498587756	0.117586005296703
ENSGALG00000003838	ENSGALG00000003838	0.65084288390395	5.67848446908616	0.00582182557183676	0.117586005296703
DDX46	ENSGALG00000006404	0.488858002332037	8.07526945162989	0.00583213155183251	0.117586005296703
ENSGALG00000000584	ENSGALG00000000584	0.816685352064396	3.92682088387593	0.00583813838468068	0.117586005296703
FYN	ENSGALG00000015022	-0.705851941774648	4.91334795059706	0.00584006015494614	0.117586005296703
RADIL	ENSGALG00000004504	1.16826755530398	1.91718662905747	0.00584218520588014	0.117586005296703
ENSGALG00000027978	ENSGALG00000027978	0.526806366257989	8.12776948428819	0.00585828205072156	0.117681133881857
ENSGALG00000028057	ENSGALG00000028057	0.806466331959021	4.58954357586344	0.00586066904765852	0.117681133881857
CASC5	ENSGALG00000004522	-1.15804975849042	4.33836517255725	0.00587307187820258	0.117791926954619
ACOT7	ENSGALG00000000652	0.744038511514488	6.32225452830938	0.00593567938349533	0.11890820010871
SCN3A	ENSGALG00000011040	-3.44355464954476	4.82924709737805	0.00595314719677378	0.119118645897551
ALK	ENSGALG00000009034	-1.94940744348871	1.9005726888701	0.00596045040904032	0.119125450464792
FRMD4A	ENSGALG00000006656	-0.628424542387329	7.21982487919397	0.006007464080694	0.11992496556886
RCAN1	ENSGALG00000016014	-1.45056750856842	1.57953685443027	0.0060362335243103	0.120358838151399
CCDC132	ENSGALG00000009500	-1.04910737817039	5.49667344710599	0.00604435863854588	0.120380544340213
DNAJC21	ENSGALG00000003387	-0.989943573640408	3.3663510228512	0.00606254279311316	0.120602304772767
GSE1	ENSGALG00000014284	0.713825013390385	9.26495662627748	0.00608109755635855	0.120753416113808
FLI1	ENSGALG00000001161	-5.13985827668381	1.53628997086179	0.00608425559329569	0.120753416113808
ENSGALG00000028815	ENSGALG00000028815	-2.36721452174464	1.52918647846161	0.00610552735390585	0.121033173839552
SLC25A28	ENSGALG00000007479	0.523885289171403	6.17774866483145	0.00611250071296309	0.121033173839552
CACNA2D3	ENSGALG00000005400	0.889545171356629	3.41616832543715	0.00613347799893122	0.121308140584642
KIFC3	ENSGALG00000001020	0.694999028269122	5.4205914819455	0.00614515777537718	0.121398798176851
COX3	ENSGALG00000018367	0.582502252777434	13.6268444238538	0.00616181658850979	0.121587495036016
ENSGALG00000012055	ENSGALG00000012055	-1.84933267721116	1.11981590897019	0.00617039504188513	0.121616495825542
MAOB	ENSGALG00000016223	-0.912725313018303	5.18321155435349	0.00620551182016794	0.122046720353247
NPR2	ENSGALG00000027630	0.944513893724847	10.5873187141261	0.00620649092280367	0.122046720353247
KCNMB4	ENSGALG00000010044	1.16792396024194	1.10495877475324	0.00623991309510467	0.122563069151608
SPEF2	ENSGALG00000023552	-7.20165956733794	-1.37965136962608	0.00625428356780224	0.122704453300414
LOXL4	ENSGALG00000013090	1.72653035018207	-0.635839143774255	0.00630504480825826	0.123432987582524
TBC1D8B	ENSGALG00000009040	-1.74523986926232	2.18130330521203	0.00630584703922878	0.123432987582524
HIC1	ENSGALG00000026718	-3.63921685125028	4.35922036557771	0.00634432144928444	0.124044172976409
HMGCLL1	ENSGALG00000016294	-3.41943175045842	-0.124268186811447	0.00635668263088834	0.124143979964883
GHR	ENSGALG00000014855	-2.27082421519549	2.21085933784053	0.00637953917946438	0.124448296787088
HOXA3	ENSGALG00000027925	-8.47729214641358	-0.348368333422837	0.00642798017969929	0.12525043839897
MLST8	ENSGALG00000005878	0.54759374728844	6.13251950565044	0.00645389930831967	0.125524033898932
ATM	ENSGALG00000017159	-1.00419580151269	4.86747953345052	0.00645669568804419	0.125524033898932
ACSS2	ENSGALG00000003362	0.666248885139291	5.61473332916247	0.00650806598375192	0.126291994570167
EPB41L4A	ENSGALG00000000234	-0.820869805275785	5.41388234919376	0.00651096207685802	0.126291994570167
SMG1	ENSGALG00000006829	-0.668705828214508	6.40607864215249	0.00654775617602464	0.126832547114132
ABHD12B	ENSGALG00000020342	1.0246333335611	2.90268742769663	0.00655365744966641	0.126832547114132
TOX	ENSGALG00000015448	-1.48884008263842	5.01188638157111	0.00658576401292627	0.127199032081318
DUSP26	ENSGALG00000001633	-1.50281293302751	1.79198517593034	0.00658746448585736	0.127199032081318
SLC2A12	ENSGALG00000013980	-3.54748186342176	0.896995898732888	0.00659893567076179	0.127276878754671
WDR54	ENSGALG00000026435	0.902647776634191	4.07371092135468	0.00665771756133108	0.12826602707123
DMGDH	ENSGALG00000004491	-1.75535024302667	2.64934976382029	0.00667357209410377	0.128293830747558
GIPC2	ENSGALG00000008902	-3.08155764130199	0.53624656824949	0.00668491194152428	0.128293830747558
ENSGALG00000027841	ENSGALG00000027841	1.22029939452687	1.45712887525373	0.00668660241702944	0.128293830747558
JPH1	ENSGALG00000015653	-1.36399789312834	1.56279881155559	0.0066891569456875	0.128293830747558
PRRX2	ENSGALG00000028236	-2.88850354516417	5.45770020551251	0.0067056251157734	0.128465660112712
SUN2	ENSGALG00000028230	0.503361858650968	7.18440134918688	0.00678110471945836	0.129766375324937
AP3S2	ENSGALG00000008291	0.685464462486498	5.77775849455061	0.00679192143916266	0.129828147465022
SMARCD2	ENSGALG00000000363	0.708579819892553	8.99509821858951	0.00680832594455753	0.129996473503895
UPP1	ENSGALG00000013073	-1.2120090880796	2.30016835259898	0.00683620054925416	0.130256246311341
ENSGALG00000000526	ENSGALG00000000526	1.33440045136063	0.490123315739192	0.00683715859174565	0.130256246311341
MKL2	ENSGALG00000003026	-0.791194176967544	4.02841703702593	0.00685104491155602	0.130375613289099
ENSGALG00000002946	ENSGALG00000002946	-1.63547974017006	0.855775228378858	0.00689355173882191	0.130849933257223
PPP2R2C	ENSGALG00000015531	-0.654709543712262	5.39344785930671	0.00690163034010416	0.130849933257223
KIFAP3	ENSGALG00000021047	-0.826501423416276	6.5361583869217	0.00690421181592606	0.130849933257223
CAV1	ENSGALG00000009393	3.23972903650454	-4.42280068231175	0.0069065635802708	0.130849933257223
RIF1	ENSGALG00000012484	-0.697000084700384	6.406436503187	0.00692951837646832	0.131139602195376
CACHD1	ENSGALG00000011024	-0.889832130288004	6.59038837476878	0.00697271479220318	0.131782928378739
RORB	ENSGALG00000015150	-3.3179150691709	-1.0472717136236	0.00697891823188789	0.131782928378739
CDH6	ENSGALG00000012917	-1.74569639788417	1.65210282068964	0.00701209094450676	0.13226334275482
SLC22A16	ENSGALG00000015055	-4.90918969986791	0.41028529195841	0.00702838658292081	0.132424711079966
FBN3	ENSGALG00000000327	-2.53144837248762	6.4154181546829	0.00704701796213467	0.132629684594279
LHX5	ENSGALG00000008303	1.45111139650122	1.08358498032295	0.00706274254475435	0.132702089541819
Rab27a	ENSGALG00000004435	-1.08179003639318	3.04828253023832	0.0070774020458292	0.132702089541819
PIK3C3	ENSGALG00000008887	-0.886918893130139	3.79699256446126	0.00708562910369679	0.132702089541819
ADGRB3	ENSGALG00000016176	1.13592492271797	3.34253514107411	0.00708977467587798	0.132702089541819
ABR	ENSGALG00000004364	0.529270033920928	8.32338112886781	0.00709393490312733	0.132702089541819
VRK3	ENSGALG00000020725	0.665073211886296	4.68943930003704	0.00709740542031592	0.132702089541819
TMTC1	ENSGALG00000012956	-1.75524806818622	5.21063893041793	0.00711015869282406	0.132795409297854
ACRBP	ENSGALG00000014456	6.1935182377223	-5.37862073453634	0.00715337666367481	0.133407621073844
ZNF503	ENSGALG00000004994	-1.47203948416205	4.80939083526408	0.00715853379388527	0.133407621073844
ENSGALG00000017558	ENSGALG00000017558	0.701215998435664	4.36475027995917	0.00718285318496817	0.133605783773079
ADAMTS19	ENSGALG00000000151	-2.17871790331156	2.66459426391457	0.00718478612761473	0.133605783773079
C3H2ORF43	ENSGALG00000016487	-0.797901478269275	5.53826817657902	0.00719389046902069	0.133629835118356
STK32A	ENSGALG00000007573	-2.24179152753472	1.4490073616507	0.00720681523208884	0.133724723417111
REV3L	ENSGALG00000015033	-0.842483561006742	6.10513452294697	0.00723154525014212	0.134038219002634
SPTLC2	ENSGALG00000010482	-0.835548396944278	3.99996725634223	0.00724799508012712	0.134197727089626
RUNX1	ENSGALG00000016022	-3.87509808603443	4.14963455759916	0.00727625639386716	0.134511720706807
SEC24D	ENSGALG00000011998	-1.44604157514175	1.72976016664179	0.00728067882712787	0.134511720706807
HSPA4L	ENSGALG00000010185	-0.698517917281464	6.01324659855782	0.00728880496632132	0.134516586152994
TUSC5	ENSGALG00000004331	1.05564912311328	3.11667526039052	0.00730418910605988	0.134655244856113
ASTN2	ENSGALG00000007038	0.552579572764993	8.46739713387713	0.00732380094684393	0.13487146027837
ENSGALG00000012204	ENSGALG00000012204	1.27913533107776	-0.274486321686558	0.00735208098343392	0.135246668241492
RNLS	ENSGALG00000003612	-1.3398007662158	0.761779079939069	0.00738497071151542	0.135705777586043
ENSGALG00000028213	ENSGALG00000028213	0.828295341089736	4.38698625465382	0.00739950498407226	0.135826964879301
KIF11	ENSGALG00000006790	-0.932219223090139	5.89455119703964	0.00741490611726764	0.135925386132035
TH1L	ENSGALG00000007477	-0.807396697267596	4.35736079337452	0.00742075699364746	0.135925386132035
KCNA2	ENSGALG00000000442	1.05217871320571	4.30900162604928	0.00743441049774619	0.13602983400582
PDGF-A	ENSGALG00000003642	-2.68617345841559	2.04745320169033	0.00745511606448791	0.136262954734251
NLGN1	ENSGALG00000009131	-1.34276525964658	2.76383771685629	0.00748040862459087	0.136579328441303
GEMIN5	ENSGALG00000003937	-0.756499660612453	5.09280849274792	0.00752989871203519	0.137336361583687
ENSGALG00000028575	ENSGALG00000028575	1.0250670954255	1.92350936805374	0.00754542812589421	0.137473039805962
ASPM	ENSGALG00000002338	-1.03264768752531	6.31277085419418	0.00755646928787167	0.137527741039264
PCDH9	ENSGALG00000016908	1.48383754330897	4.56650906327857	0.00757865820400486	0.137784999526159
ENSGALG00000027851	ENSGALG00000027851	0.611978255765506	5.50056499745825	0.00759981238331371	0.138022919589948
TMEM121	ENSGALG00000002756	0.776070496832982	6.33369588263715	0.00761188602499493	0.138085878897056
R3HCC1L	ENSGALG00000023684	0.614069989725044	5.27357239394509	0.00762787744000734	0.138085878897056
PACSIN2	ENSGALG00000014159	-0.913103856959383	4.23659337167325	0.0076293326888582	0.138085878897056
TBC1D9	ENSGALG00000009855	-0.682549315148017	5.99451331216058	0.00763556473209114	0.138085878897056
SKIL	ENSGALG00000009356	-0.889330284497586	3.75339663163941	0.00765995887158123	0.138380756467805
USH1G	ENSGALG00000007775	1.79968683492049	0.120694748572004	0.00768958722433413	0.138769470710874
KANK4	ENSGALG00000010953	-1.32066053782298	4.18651194981789	0.00773580847116584	0.138830224374653
ANO1	ENSGALG00000007617	-1.83013441733149	2.28095706975213	0.0077451289795393	0.138830224374653
IDH3B	ENSGALG00000028700	0.481351465175852	7.45775745864423	0.0077465399066203	0.138830224374653
SNAI1	ENSGALG00000008018	-2.69964900235239	3.76502873698166	0.0077490039962167	0.138830224374653
SLCO3A1	ENSGALG00000006871	1.22255567192806	6.52329603271647	0.00775164078037367	0.138830224374653
STAG1	ENSGALG00000001277	-0.865420175920561	3.91593174296001	0.00775529001635835	0.138830224374653
JAKMIP3	ENSGALG00000010486	-2.11477250231218	1.79636195626297	0.00775751354956725	0.138830224374653
ENSGALG00000026371	ENSGALG00000026371	-7.15688277895518	-1.55425614838795	0.00775787318810895	0.138830224374653
ApoD	ENSGALG00000006995	-7.51720450791996	-1.18484447988283	0.00777375130043092	0.138969004438633
PDGFB	ENSGALG00000012178	-7.48133461567776	-1.14834377397022	0.00779269275661157	0.139162200083623
GALNT18	ENSGALG00000005584	0.646974763697864	5.81622189885719	0.00780374138193592	0.139190800218028
ENSGALG00000023638	ENSGALG00000023638	1.42568801333584	3.85648441652579	0.0078105662970135	0.139190800218028
TNFIP6	ENSGALG00000012481	-3.78719678471166	0.851856492638674	0.00784237892013398	0.139560724682504
PLOD1	ENSGALG00000004531	-1.07851456201826	4.92154982499729	0.00784763953381864	0.139560724682504
GUCY1A2	ENSGALG00000017173	-1.22741219166467	2.64236076485244	0.00788622419434897	0.139991530388501
KCNH7	ENSGALG00000011082	0.640414677338669	7.41259367447627	0.00788822979275862	0.139991530388501
PRUNE2	ENSGALG00000015167	1.88515521482268	2.29688678281335	0.00793271688587766	0.140635150760202
WHSC1L1	ENSGALG00000003299	-0.525450965126181	7.10977186424682	0.00794582749681509	0.140721756537798
IL17RE	ENSGALG00000029177	1.16852077794996	2.25470678659836	0.00801267232645985	0.141758839877017
ALDH6	ENSGALG00000007129	-7.2235373699226	-1.35701974837557	0.00806015354092368	0.142238943086558
PNN	ENSGALG00000010167	0.47213104220457	8.28817196510532	0.0080672013513966	0.142238943086558
CLSTN3	ENSGALG00000014674	-0.65440127329936	6.33628313634778	0.00807108796475305	0.142238943086558
POLN	ENSGALG00000015692	-1.57721109551417	0.991835993710709	0.00807306603560018	0.142238943086558
MCTP2	ENSGALG00000006981	0.94408706291891	0.977763231782435	0.00814665486995486	0.143387830776942
NUAK1	ENSGALG00000012662	-0.846544219758164	4.12510720795886	0.00815907767470994	0.143458890913605
ENSGALG00000027309	ENSGALG00000027309	0.67026740074046	4.43089743830429	0.00819683749037934	0.143974841668799
LOX	ENSGALG00000028063	-2.23831945119801	3.58767708553683	0.00821236630195798	0.143979887094046
CCDC170	ENSGALG00000012971	-7.46305959062427	-1.22320931980277	0.00821676656716304	0.143979887094046
VAV2	ENSGALG00000002699	0.635072477393357	8.11826945441013	0.0082223725561657	0.143979887094046
KCNAB2	ENSGALG00000000912	1.24811021111996	6.15832837690384	0.00823271878659947	0.144013653375403
ENSGALG00000029064	ENSGALG00000029064	-2.97289232993885	1.06997561420156	0.00826209863277166	0.144379962624574
ENSGALG00000015400	ENSGALG00000015400	-1.86400780787441	-0.625483733239216	0.00827119778106457	0.144391481263727
TNNI2	ENSGALG00000006591	1.27536296596251	1.31355520904589	0.00830525322316514	0.144474222808597
SYCP3	ENSGALG00000012766	-2.30410731504624	-1.02652571226595	0.00830674763759299	0.144474222808597
MAST4	ENSGALG00000014784	-0.965048805322162	5.36070245170494	0.00831628501799894	0.144474222808597
HIP1	ENSGALG00000000930	1.02456645985118	9.92034000536852	0.008320538220627	0.144474222808597
KCNJ5	ENSGALG00000001181	-2.91196102521464	1.46175581253642	0.00833701035705801	0.144474222808597
IRF5	ENSGALG00000028368	0.874722564407156	2.12362429420561	0.00833764688737971	0.144474222808597
ENSGALG00000022008	ENSGALG00000022008	5.78503662429459	-5.68787950703849	0.00834349615004054	0.144474222808597
U5	ENSGALG00000025594	5.78503662429459	-5.68787950703849	0.00834349615004054	0.144474222808597
EVC2	ENSGALG00000015029	-0.787749201337892	4.22414470235589	0.00836809097207157	0.14464542915889
TSHZ1	ENSGALG00000013672	-1.4039494677163	5.45311876772102	0.00837029312995679	0.14464542915889
DOK1	ENSGALG00000026463	0.818112179640926	3.52533640907179	0.00841315060790967	0.145103425545105
SPRY1	ENSGALG00000011833	-0.735631258742966	4.90237956869234	0.00841884036604364	0.145103425545105
ENSGALG00000006958	ENSGALG00000006958	-1.48121669596151	3.71427915111105	0.008424338917808	0.145103425545105
PRSS35	ENSGALG00000015847	-2.15031167726653	-0.353544673942263	0.00843072276080395	0.145103425545105
ENSGALG00000026768	ENSGALG00000026768	-2.69382815620508	0.519015624522725	0.00845934222404851	0.145344351284772
GPATCH8	ENSGALG00000014388	0.582497771361051	8.55864595327962	0.00846171229130427	0.145344351284772
PIEZO2	ENSGALG00000013954	1.01406323653067	4.61806778225452	0.00847958219352457	0.145472235424041
MFGE8	ENSGALG00000006702	-1.57381118645983	1.80981098786438	0.00848616383874168	0.145472235424041
SLC1A6	ENSGALG00000000558	-2.88051477230059	-0.575400243134752	0.00852778755941123	0.146039428995403
COL4A5	ENSGALG00000008141	-0.915771085909545	4.60097889651628	0.00854842602648238	0.146217952425117
RASSF9	ENSGALG00000027633	-7.11067162042736	-1.57489792940465	0.00855976444728155	0.146217952425117
NMRAL1	ENSGALG00000007827	0.900354513755955	3.73698348766419	0.00856612775568414	0.146217952425117
ENSGALG00000006784	ENSGALG00000006784	0.615227760249253	4.56290992471529	0.0085761032544976	0.146217952425117
ZNF704	ENSGALG00000015755	-0.911097930027736	3.77593921479903	0.00858648548662319	0.146217952425117
SEMA5A	ENSGALG00000013051	-2.34243037871461	2.81102412277857	0.00858949276287364	0.146217952425117
MED4	ENSGALG00000016995	0.658155948975279	5.80576724855565	0.00865243818552115	0.147143054152978
CRISPLD1	ENSGALG00000015661	-2.95001883185103	0.961084996305476	0.00867879805845722	0.147322973068472
AQP3	ENSGALG00000002452	-7.58637478831626	-1.15961172932243	0.008684745505048	0.147322973068472
MMP28	ENSGALG00000002081	1.04947168459758	4.38050680071196	0.00868885198889924	0.147322973068472
SCLT1	ENSGALG00000010115	0.561838479734091	4.62481873741393	0.00873263402181729	0.147870128455555
GXYLT2	ENSGALG00000007804	-1.42261768711908	1.78914085012691	0.00873840892381143	0.147870128455555
ENSGALG00000016508	ENSGALG00000016508	0.780291040301298	3.47736339960947	0.008747704313757	0.147881151580785
TMEM100	ENSGALG00000026465	1.27009889569677	2.15918732183449	0.00880145247107143	0.148493064868423
PDE4C	ENSGALG00000028269	1.10156613009669	2.27055620571673	0.00880592651628519	0.148493064868423
HAUS8	ENSGALG00000003727	-1.16875739559787	1.98698652239236	0.00880994042795473	0.148493064868423
ADRBK1	ENSGALG00000018763	0.535053769777531	6.53826453859358	0.00886561706771007	0.149284425978724
ACTR3	ENSGALG00000012159	-0.639543319611191	7.21071429209664	0.00889958479329726	0.149709042914188
TMEM41B	ENSGALG00000005815	-0.770491150898618	4.62720798833346	0.00892433186489996	0.149928512556804
TIMMDC1	ENSGALG00000024480	0.448004786342028	6.66460342404225	0.00893015865649888	0.149928512556804
ENSGALG00000001150	ENSGALG00000001150	1.43848020338465	4.98444022925614	0.00894593366765175	0.150046110966849
BCR	ENSGALG00000006695	-0.590842705823605	6.40229507248911	0.00896455804231336	0.150211223298626
SH3RF3	ENSGALG00000005359	-1.11272018117229	4.0307316122122	0.00900394129267434	0.150723510406138
EML5	ENSGALG00000010639	-1.25070830448882	3.96439143242672	0.00902263540379947	0.150888803996287
C2CD2	ENSGALG00000016148	-1.04564455112717	4.72479925998344	0.00910014616667305	0.152036426386174
ENSGALG00000026090	ENSGALG00000026090	1.39961144465877	1.43526994281343	0.00914413186087611	0.152622251586213
OSBPL6	ENSGALG00000009172	-0.865694868022744	5.68292064024372	0.00917244935554931	0.15294567599877
ENSGALG00000007645	ENSGALG00000007645	0.810999900924247	4.32398451910605	0.00918254135222491	0.152964866069974
FOXN2	ENSGALG00000008942	-0.999759080183996	4.58865708935349	0.00919819405151687	0.153076560149174
fn1	ENSGALG00000003578	-2.54429693520309	6.79404210968538	0.00922021603315593	0.153293931870973
SLC26A4	ENSGALG00000007998	-2.51775660677308	-0.759635455911397	0.00924924090788548	0.153517551084951
GDAP1	ENSGALG00000015658	-1.58851261753798	1.60589139003663	0.00925442935628818	0.153517551084951
FOLH1	ENSGALG00000017234	-3.86570178485962	-0.618828369045126	0.00926058643439734	0.153517551084951
GUCY1B3	ENSGALG00000009361	-1.40778116273469	2.42461775194047	0.00930429990256121	0.153972788097937
LRRC75B	ENSGALG00000006588	0.553216680341986	8.26396470033752	0.00930604763229292	0.153972788097937
PCLO	ENSGALG00000008499	-0.903906039537682	6.19764570079964	0.00932638178913182	0.154160134926055
ENSGALG00000005511	ENSGALG00000005511	-2.14873569579615	0.161489329205822	0.00939438885675714	0.155074838274123
ANTXR1	ENSGALG00000000098	-2.83104597917472	-0.0597890539889796	0.00939984845044808	0.155074838274123
RGS8	ENSGALG00000026263	-2.2076295019208	2.99072428434064	0.00941009434572025	0.155094310276091
DLX5	ENSGALG00000009129	-1.74864582405595	3.18072614701784	0.00942341136602348	0.155164313426304
UNC13C	ENSGALG00000004527	0.879050657870608	2.30835813487419	0.00944069822070137	0.155299485730538
CR1L	ENSGALG00000023950	0.554396617950902	5.14886946477926	0.00945065014566948	0.155313854651406
SERPINF1	ENSGALG00000003015	-2.24232448924025	1.91867621418633	0.00947324507403642	0.155535774209803
GRIN2A	ENSGALG00000007278	1.09857942976548	2.2203639477469	0.00948579566855063	0.155592514187502
NOP9	ENSGALG00000028109	0.745247500485889	4.4762625501472	0.00949936780319029	0.155665885418563
ANKRD12	ENSGALG00000008399	0.534006745591443	7.13243817036572	0.00951982629837724	0.155851854844629
ST3GAL4	ENSGALG00000001100	0.560511174124639	6.35713925655009	0.00954687208594882	0.156135077981152
ZDHHC20	ENSGALG00000017126	-1.26540507949028	2.16848626251499	0.0095553791586548	0.156135077981152
ENSGALG00000023189	ENSGALG00000023189	-3.46402121410827	-1.00321783992915	0.0096081269065887	0.156847170914045
LCP1	ENSGALG00000016986	-1.75746940421887	3.55020514279951	0.00964708625359099	0.157222729883466
RASL10B	ENSGALG00000002086	-2.54596637196454	1.94410572210482	0.00964951288155481	0.157222729883466
VSTM5	ENSGALG00000017217	-7.65237986460677	-1.1603964836916	0.00966344451934167	0.157299913260606
MYO5A	ENSGALG00000004624	-0.665131175049632	5.88239565992289	0.00970345923517953	0.157801122239022
PEAR1	ENSGALG00000028622	0.834834006222848	4.04738331010811	0.00972397791245459	0.15798462879988
NDUFA1	ENSGALG00000008613	0.617633924558941	5.6051244251213	0.0097606363609725	0.15827118434228
PCSK1	ENSGALG00000014681	-3.29256904088167	0.978526891128416	0.00976377914213214	0.15827118434228
SLC4A10	ENSGALG00000011120	1.09738010547625	1.28328983618487	0.00976936933980876	0.15827118434228
ULK3	ENSGALG00000023857	0.560160004249496	5.66489291835552	0.00980591928320396	0.158713024689738
KLF11	ENSGALG00000016440	-0.837712878428512	3.18038848964755	0.00981936343233404	0.158714245202191
CACNG4	ENSGALG00000026091	-3.12071010953422	-0.423870011302945	0.00983659605109199	0.158714245202191
MAD2L1BP	ENSGALG00000027871	-1.06626332560311	3.43130147397069	0.00983933438629089	0.158714245202191
ENSGALG00000009485	ENSGALG00000009485	-2.0489690425024	-0.831749308275273	0.009843103469694	0.158714245202191
SPECC1L	ENSGALG00000006648	-0.796335598514454	5.75778440396396	0.0098674575567221	0.15895712229793
HIVEP3	ENSGALG00000027365	-1.39252869763444	5.89728653330539	0.00989176560026341	0.159198801401041
UTP23	ENSGALG00000016120	0.736514563430248	4.05805408115408	0.00990334178653269	0.159235311357144
FMN1	ENSGALG00000009723	1.24004135690291	3.20978494903857	0.00992289880571934	0.159399955650936
SS4R	ENSGALG00000008362	0.82021120316369	4.17464572425834	0.00997556849880898	0.160095709078447
ENSGALG00000028055	ENSGALG00000028055	1.38109982103989	2.4297023716822	0.0100219577234447	0.160626028951913
SSC4D	ENSGALG00000001917	0.99969597223721	5.18788139984693	0.010033508836298	0.160626028951913
NTN1	ENSGALG00000023626	1.31740939314338	-0.507486074365238	0.0100367795738599	0.160626028951913
ZMYND10	ENSGALG00000002114	0.699516977156026	3.64834041138069	0.0100591022772512	0.160832824074032
ABCG1	ENSGALG00000016164	-1.94788301004096	-0.0139130913730799	0.0100835059365053	0.16107247391385
SKAP1	ENSGALG00000027305	1.23623843077081	1.64245374402459	0.0100993988665826	0.161175854299902
FIBIN	ENSGALG00000023904	-2.9697505630171	2.83518890616871	0.0101180165004852	0.161322484893103
MCOLN3	ENSGALG00000008709	-2.24996239775051	-1.10711886293332	0.0101493718455688	0.161671744445056
ENSGALG00000006325	ENSGALG00000006325	-3.02802689084748	2.95649356874521	0.0102001505731411	0.16230577446193
hairy1	ENSGALG00000002055	-1.3871678952837	4.05557008116123	0.0102081490133877	0.16230577446193
SMOC1	ENSGALG00000009415	-1.67813457878031	3.41563225730392	0.0102324127188205	0.162306422671686
C8orf4	ENSGALG00000024083	-1.23457049447965	1.72356849422237	0.010233279695366	0.162306422671686
LMO4	ENSGALG00000006252	-1.2583477906295	5.5393288305709	0.0102366512779255	0.162306422671686
FBXL16	ENSGALG00000002443	0.981247045828322	6.6673372038566	0.0102609839074234	0.162541585822407
DGKE	ENSGALG00000003131	-0.726314944611245	4.75415709401003	0.0102851515556915	0.162773702881378
NTNG1	ENSGALG00000001896	-1.74718498494955	4.87573426722319	0.0103018685168879	0.16288758464595
PLCB2	ENSGALG00000004792	-1.66183551306827	0.914924431196618	0.0103174897415609	0.16298394690547
HOXA1	ENSGALG00000028095	-2.17834441183104	1.48442909436084	0.0103473813621996	0.16330535087132
CD3E	ENSGALG00000007416	-2.11271163620152	1.64704571481407	0.0103759624916375	0.1636054989004
UCKL1	ENSGALG00000006040	0.658405107097041	4.72267104674333	0.01039608900898	0.163771906782348
MYO6	ENSGALG00000015898	0.966094319727122	6.59245387749277	0.0104389223629338	0.164295385266855
NTF3	ENSGALG00000027299	-1.71341822261231	1.27733513843223	0.0104689334917945	0.164340461851578
PDK1	ENSGALG00000013235	-1.30386934625312	2.67151153949742	0.0104699006998781	0.164340461851578
CBR1	ENSGALG00000016027	-0.947863561595575	3.24186656174734	0.0104706045954068	0.164340461851578
EXTL3	ENSGALG00000016630	-0.59580310192866	6.02741897374943	0.0104997590790517	0.164404810409449
FMNL1	ENSGALG00000000694	1.02044862518107	2.02996761812152	0.010499887067545	0.164404810409449
LRRN3	ENSGALG00000009488	-1.3186466607206	1.55116366107561	0.0105156061959338	0.164404810409449
KLHL17	ENSGALG00000002199	0.664725499261074	4.65687153586907	0.0105223692744497	0.164404810409449
ZNF687	ENSGALG00000029036	1.18223643830438	-0.766858753713919	0.0105227535304154	0.164404810409449
HMCN1	ENSGALG00000005141	-1.67745955525323	5.07187279737566	0.0105353131643251	0.164447835687678
HSPA4	ENSGALG00000007273	-0.758280187714938	4.43124373280296	0.0105447320405297	0.164447835687678
ENSGALG00000011860	ENSGALG00000011860	1.86422310265353	0.739076127401917	0.010586020610779	0.164791578019651
PRKAA1	ENSGALG00000014832	-0.964420989661053	3.47448083500319	0.0105863050551589	0.164791578019651
TAGLN2	ENSGALG00000028472	0.508078946931834	8.04421892887099	0.0105956707868609	0.164791578019651
CDCP1	ENSGALG00000011882	-2.19940617866664	-0.357221257635492	0.0106138543559741	0.164924450792011
KLHL13	ENSGALG00000005982	0.5198706945356	5.93917050069314	0.0106291733376286	0.165012611125363
WIBG	ENSGALG00000028686	0.626211106544318	5.43012891915333	0.0106590561282943	0.165261252272629
PREB	ENSGALG00000028747	0.669687899953463	4.95866640273338	0.0106645091482922	0.165261252272629
SLC4A2	ENSGALG00000028756	0.593975677575028	5.25829532553431	0.010712467309662	0.165854199759002
ENSGALG00000018380	ENSGALG00000018380	1.68973725494324	-1.59961594536283	0.0107430567775441	0.166177409900746
RNF128	ENSGALG00000026919	-1.63021417761997	1.3674492572262	0.010793686268999	0.166786541086773
ENSGALG00000015701	ENSGALG00000015701	-0.961062681053865	4.28011165619362	0.0108027479880028	0.166786541086773
LATS2	ENSGALG00000017130	-1.66259106114385	2.71617896676456	0.0108116830760598	0.166786541086773
FGD6	ENSGALG00000011342	-1.00525792237327	4.40566185367896	0.0108471699821447	0.167183228877957
CKMT1A	ENSGALG00000008352	-2.02963904933345	2.88913355612322	0.0108577636098017	0.167195877440583
ENSGALG00000020779	ENSGALG00000020779	-1.34573590042088	0.410921767528697	0.0109254021672302	0.168086133342603
ALCAM	ENSGALG00000015348	-1.04208463683325	10.5166575467467	0.0109854418525194	0.168857986714198
RTN4RL2	ENSGALG00000023441	0.89450542779705	5.38625458567128	0.0110241868994918	0.169301426819125
KLB	ENSGALG00000014300	-1.31944096337288	0.704590412861842	0.0110369078856336	0.169344771396789
FASN	ENSGALG00000002747	-0.544373326937398	9.43324661129588	0.0110568499669081	0.169457377504501
ENSGALG00000005661	ENSGALG00000005661	-3.41694428187492	-1.04922705686252	0.0110795981192992	0.169457377504501
BTBD3	ENSGALG00000009028	-0.991153428431246	3.19708241808427	0.0110804563180738	0.169457377504501
MYO9A	ENSGALG00000002078	0.737495464972556	9.54691860998393	0.0110855783228733	0.169457377504501
KLHDC7A	ENSGALG00000000420	1.25917813495656	5.92244073909358	0.0110937726680524	0.169457377504501
MYO1A	ENSGALG00000004733	-2.46173241129898	0.291830733453565	0.0112000918482777	0.170928787993162
DOK2	ENSGALG00000026250	-1.65141398268256	0.536715636287478	0.0112224321960316	0.171065334833827
Sema3F	ENSGALG00000013370	0.558739986246292	6.57470662774767	0.0112290373520217	0.171065334833827
ACOT8	ENSGALG00000006842	0.656295752217482	4.95989019286727	0.0112881195224205	0.171812409955134
MYT1	ENSGALG00000005932	0.397606715166651	9.94595246835208	0.0113269141320459	0.172249641752036
CYTL1	ENSGALG00000015015	-3.66932746481951	2.45405901244538	0.0113576303584701	0.172560943748993
ENSGALG00000000720	ENSGALG00000000720	1.147735176609	2.01353464685061	0.0113701474676633	0.172560943748993
CCDC50	ENSGALG00000020813	-0.668286618910645	7.34700659886155	0.0113795035381933	0.172560943748993
SNTA1	ENSGALG00000026824	1.10992007391397	7.20078138809304	0.0113920371014339	0.172560943748993
CKAP5	ENSGALG00000008325	-0.646899702098089	6.81959421450433	0.01139781777159	0.172560943748993
ENSGALG00000026539	ENSGALG00000026539	0.599629336611467	5.15368790009528	0.011412688366623	0.17263330908593
ST6GAL2	ENSGALG00000016803	-1.24792717443088	2.59348470736482	0.0114304460707187	0.172749179662417
ENSGALG00000012531	ENSGALG00000012531	-4.20639623605599	0.70671366022498	0.0114504462572142	0.172778892498189
JAK1	ENSGALG00000011031	-0.919456435120918	4.52610212309057	0.0114526107138734	0.172778892498189
FGF18	ENSGALG00000002203	-1.99549747459521	3.20735764533692	0.0115124959123285	0.17350699622114
PTH1R	ENSGALG00000005476	-2.493848016591	1.24755615887128	0.0115211566347448	0.17350699622114
TRIM24	ENSGALG00000012823	-1.01058549266865	4.70800061982221	0.0115680552709048	0.174017025789227
NOS1	ENSGALG00000008177	1.67943141619252	3.70598091326259	0.0115840412095775	0.174017025789227
ZNF414	ENSGALG00000024378	0.607780818434136	6.03278950532891	0.0115855384833955	0.174017025789227
TNFRSF13C	ENSGALG00000019322	1.86170660997859	-1.67369058408395	0.0116030265374621	0.174126822809563
ST3GAL5	ENSGALG00000015749	-0.839888694336403	3.87316983830729	0.0116583599472378	0.174803875527909
TNFRSF19	ENSGALG00000017119	-1.09848667830089	3.33410002999168	0.0116983237203701	0.175133646326415
CNGB3	ENSGALG00000015886	-7.66841985018662	-1.05211038589789	0.0117008275515018	0.175133646326415
SRRM3	ENSGALG00000001932	0.641746533889295	6.44898114074788	0.0117626016795593	0.175854367934387
ENSGALG00000005362	ENSGALG00000005362	-6.85440499078298	-1.81951930586761	0.0117695377183115	0.175854367934387
HMGCS1	ENSGALG00000014862	-1.02582264143801	5.65552820454694	0.0117918777257701	0.176034418963764
BAZ1A	ENSGALG00000010030	0.463183734007727	7.09871204757631	0.011810090899879	0.176152602541526
HSPA12A	ENSGALG00000009248	-0.718120756181405	6.76048240491651	0.0118204797830322	0.176153979205675
FER1L5	ENSGALG00000000080	0.534381205245484	5.9011328899566	0.0118333518539629	0.176190363599929
ABCD3	ENSGALG00000005647	-0.690066398990992	4.86185011919235	0.0118466747280507	0.176190363599929
ENSGALG00000028695	ENSGALG00000028695	0.649541317999111	5.78507262413245	0.0118538174248023	0.176190363599929
AIPL1	ENSGALG00000005014	0.891696176065283	2.16106493969069	0.0119317235735302	0.177194380986072
GLI2	ENSGALG00000011630	-2.00209410492948	4.50447784178874	0.01194619371611	0.177255405112932
Tbx22	ENSGALG00000004093	1.6137045800431	-0.909039640109353	0.0119842528976701	0.177666029959567
KIF12	ENSGALG00000003571	2.87201082428839	-4.28344557146483	0.0120222799999594	0.17807546860546
ENSGALG00000028685	ENSGALG00000028685	-4.4987650718349	-0.214544786218545	0.012074346595317	0.178668603976655
CSF3R	ENSGALG00000002112	1.56347333649986	-0.649763868807783	0.0120832110592115	0.178668603976655
WDR73	ENSGALG00000026280	0.737263410266137	2.94828398535687	0.0120939810562737	0.178669492925981
DPH2	ENSGALG00000010089	0.759372279967703	3.69496215799421	0.0121041584230309	0.178669492925981
SNX25	ENSGALG00000010610	-1.155994949083	2.98715283077588	0.01213181639245	0.178923374863823
ENSGALG00000006851	ENSGALG00000006851	-2.49811005796092	1.59230580549362	0.0122131955781609	0.179916496429148
ATRNL1	ENSGALG00000009152	0.877420430316779	5.22751927918254	0.0122201875643365	0.179916496429148
REG4	ENSGALG00000002931	1.9323385736314	-1.8984467650879	0.0122528311204408	0.180241990377043
FAM86A	ENSGALG00000002044	0.655790025732834	4.664444775697	0.0123081961024827	0.180758280650683
TFRC	ENSGALG00000007485	-0.862486994181999	6.41505241041127	0.0123090599110384	0.180758280650683
TACC1	ENSGALG00000024103	-1.61522388680441	3.05017098763821	0.0123783998977974	0.181575625116511
CFAP221	ENSGALG00000012100	-7.17944488278832	-1.4519616286401	0.0123859454355254	0.181575625116511
SYNE2	ENSGALG00000011811	-0.848289089334642	7.41173457151787	0.0124322156015392	0.181950534528686
IGDCC3	ENSGALG00000007371	-0.606008229963707	7.34456913224456	0.0124344708897527	0.181950534528686
ENSGALG00000009792	ENSGALG00000009792	0.72891759563631	3.57612572504649	0.012443425613664	0.181950534528686
SPINK7	ENSGALG00000003512	-7.32821040420186	-1.57528269280246	0.0124554808603935	0.181971278018456
RBMS3	ENSGALG00000011439	-1.25379697844439	4.13785849120312	0.0124856262745146	0.182158793840737
DST	ENSGALG00000016289	-0.668082233022855	7.85732552538427	0.0124896110109413	0.182158793840737
SIVA1	ENSGALG00000011619	0.757251432748936	4.14256150719486	0.0125481436047512	0.182856593517958
LPL	ENSGALG00000015425	-1.09704585619923	2.34710276006478	0.0125691474091065	0.183006786276591
ILK	ENSGALG00000017335	0.503794802615221	7.4168696030655	0.0125899591619569	0.183110234845219
MTHFR	ENSGALG00000004612	-1.02495329070271	4.95489390042788	0.0125976587802679	0.183110234845219
IFT46	ENSGALG00000007438	0.73346285522895	4.46776350618488	0.0126605484155756	0.183712711648397
NF1	ENSGALG00000005660	-0.812193705033549	6.38982428855906	0.0126605849329822	0.183712711648397
ENSGALG00000028987	ENSGALG00000028987	0.606286328282666	5.07399690943016	0.0127327961959627	0.1843031136631
NDUFS2	ENSGALG00000027607	0.552002715419071	5.45240874887209	0.0127354872411376	0.1843031136631
SDF2	ENSGALG00000003772	0.531560632109365	5.34547258014408	0.0127427054011158	0.1843031136631
MSLN	ENSGALG00000005349	1.02098762500836	0.890566914579482	0.0127443642426612	0.1843031136631
Hoxb-7	ENSGALG00000029090	-7.91690658191082	-0.731952775022589	0.0127573882933737	0.184335640982295
ZNF185	ENSGALG00000007488	-7.03845511306512	-1.63266556444841	0.0127804700766072	0.184513318203035
TMIE	ENSGALG00000005443	0.91073118441552	1.20564362068723	0.0128641581517151	0.185564939004673
GAD2	ENSGALG00000007588	1.79640566475279	5.65978477039067	0.0129023016808188	0.185958363231211
ENSGALG00000027582	ENSGALG00000027582	0.595709557790698	6.01498203612705	0.0129307239514222	0.186173055294959
MRPL16	ENSGALG00000005182	0.568875533376432	5.22219728291391	0.0129389620496672	0.186173055294959
CCP110	ENSGALG00000006925	-0.716234609727858	4.78342707046159	0.0129605054829029	0.186207474031321
COL25A1	ENSGALG00000010521	-3.19463644769084	0.270759058057564	0.0129708774223423	0.186207474031321
KANSL1L	ENSGALG00000002866	-0.833612604131185	3.39902994148448	0.0129740068415557	0.186207474031321
CAPN5	ENSGALG00000000750	0.742445777481909	5.23897943346418	0.0129866099549863	0.186232123310901
SNORA65	ENSGALG00000025692	2.62948689564704	-3.18488502990134	0.0130061405284146	0.18635599008385
TARSL2	ENSGALG00000003985	-0.7678576865861	3.97883815756413	0.013035818679671	0.18653458311594
PLIN1	ENSGALG00000023395	0.918451499507129	1.01802255371093	0.0130518522310713	0.18653458311594
KNOP1	ENSGALG00000002042	0.498947914497703	7.13946617367316	0.0130542281397723	0.18653458311594
EXO1	ENSGALG00000010748	-1.03875839376189	3.48113942246923	0.01306221829395	0.18653458311594
ENSGALG00000001876	ENSGALG00000001876	0.619540996546489	5.99647242408492	0.0131189020052421	0.186921894999039
IL23R	ENSGALG00000011212	-2.63656207346202	-0.195687347972713	0.0131202010804149	0.186921894999039
TXNRD1	ENSGALG00000012714	-0.795188215474283	4.82063520533895	0.013122118067211	0.186921894999039
MAFA	ENSGALG00000026264	1.80764604527485	3.99575990866167	0.0131402222013656	0.187024061082331
S1PR3	ENSGALG00000010683	-3.51109581413939	1.22313283653923	0.0131678209930725	0.187058660204495
BAZ2B	ENSGALG00000012579	0.376276186957029	8.4031120750122	0.0131806276526902	0.187058660204495
ADAMTS15	ENSGALG00000001407	-1.39034906025999	5.95561358468949	0.0131829709946032	0.187058660204495
PCSK2	ENSGALG00000008734	0.898588843348698	6.22051248565966	0.0131934282128379	0.187058660204495
PHF14	ENSGALG00000010714	0.406778002965432	7.90193097656735	0.0132057977677874	0.187058660204495
LIN28B	ENSGALG00000026761	-0.589936583299859	7.31013958733074	0.0132082570450684	0.187058660204495
GPR142	ENSGALG00000022536	1.39312886580687	1.0979041557267	0.0132226144828749	0.187107103865198
RTN1	ENSGALG00000012006	0.584768255280379	8.01762105524247	0.0132606182847815	0.18748979968268
MCM4	ENSGALG00000012915	-0.644952858162152	5.49953056197433	0.0132781741869584	0.187571436723437
FCHSD1	ENSGALG00000002622	0.652299044783312	4.94586314048539	0.0132883201606737	0.187571436723437
ENSGALG00000020649	ENSGALG00000020649	2.2652169491351	-2.80966424196255	0.0132995664431019	0.187575418556131
NCX1	ENSGALG00000008544	0.733212315445143	5.13742317487387	0.0133513484821214	0.18815063412861
TSPAN13	ENSGALG00000027240	-0.737293444036463	6.18119280431881	0.0133765645911163	0.188197649043942
NEK9	ENSGALG00000010314	-0.618975191137068	5.44946092121046	0.0133766858333781	0.188197649043942
RBM25	ENSGALG00000009332	0.465185204375712	8.37521900169345	0.0134126383612099	0.188255141720206
WDR74	ENSGALG00000026895	0.611737147500153	4.80412852782263	0.0134154732155421	0.188255141720206
SPRYD3	ENSGALG00000026065	0.545053834559968	6.51988725829354	0.0134228013857849	0.188255141720206
ENSGALG00000028719	ENSGALG00000028719	0.530271324004753	4.76560813887757	0.0134352045070592	0.188255141720206
CAPZA1	ENSGALG00000001547	-0.938882142752695	4.64956754896852	0.0134357919125773	0.188255141720206
TRAPPC6B	ENSGALG00000010157	0.578150176219646	4.19911729878959	0.0134962378274997	0.188675532561426
STX3	ENSGALG00000020514	0.995165429013964	3.17778447262188	0.0134978541875914	0.188675532561426
ECE-1	ENSGALG00000026254	0.404579547550234	7.33167700751077	0.0135051978796847	0.188675532561426
LEPREL1	ENSGALG00000007303	-1.98366829087092	3.02462741753412	0.0135099092464196	0.188675532561426
CCDC94	ENSGALG00000025802	0.559414985421007	4.73604539963743	0.0135335626209157	0.188846190660893
ADGRV1	ENSGALG00000014657	1.81344736496627	3.8194693710506	0.0135442059820502	0.188846190660893
HGF/SF	ENSGALG00000008461	-3.52490795297368	2.94065301369521	0.0135670509215295	0.188919368011166
ZC3HAV1	ENSGALG00000013911	-1.78027269328261	0.144025331280203	0.0135715398226398	0.188919368011166
PLEKHA5	ENSGALG00000013134	-0.955699118989555	7.36559651759611	0.0135846014270427	0.188947448141339
RQCD1	ENSGALG00000011402	-0.85921081070591	3.92680600250778	0.013604300362955	0.189067725921555
ENSGALG00000001004	ENSGALG00000001004	-3.11656629087251	-1.21337168230387	0.0136444059006769	0.189362020784657
DENND2A	ENSGALG00000012857	-0.649438601642459	5.27702524111218	0.0136476134923709	0.189362020784657
MLLT3	ENSGALG00000015078	-1.12980818342232	2.69025199892681	0.0136698078925447	0.189412953578267
AFF2	ENSGALG00000009168	-0.951757604223428	4.05917837191324	0.0136792745552761	0.189412953578267
7.	ENSGALG00000010337	-1.20058410799731	2.66244520191781	0.013691894235027	0.189412953578267
FGF3	ENSGALG00000026853	-2.16801284913793	3.58078204062085	0.01369557070238	0.189412953578267
PODXL	ENSGALG00000006409	-0.649035384928224	5.49360033438927	0.0137345236362854	0.189798247471382
ENSGALG00000023930	ENSGALG00000023930	1.97462964020669	-2.66746525159707	0.0137724488559552	0.190168728835901
CWF19L2	ENSGALG00000017171	0.471216539926825	5.82335795629589	0.0138010490976798	0.190409958034763
THAP9	ENSGALG00000027155	0.51255363228749	5.90897008904331	0.0138287947010455	0.19063901671675
SEZ6L	ENSGALG00000005577	0.76488132286978	6.60190238253378	0.0138815578063603	0.191212311554921
EME2	ENSGALG00000002276	0.731181548948961	3.17248906398213	0.013944647745883	0.191926817084929
PTEN	ENSGALG00000003634	-0.646775931088636	5.84001653922329	0.0140131316001047	0.192714353227163
BACH2	ENSGALG00000015605	-0.610085692381831	5.81694621240753	0.0141863001987146	0.194904161918785
ENSGALG00000026419	ENSGALG00000026419	0.450988392136218	8.35747858509962	0.0141951476356562	0.194904161918785
ENSGALG00000006724	ENSGALG00000006724	-1.28024439759594	3.80436853079894	0.0142876838097267	0.19582979506486
GPATCH4	ENSGALG00000029153	0.533755236015286	7.23399083103715	0.0142932353503123	0.19582979506486
ENSGALG00000007472	ENSGALG00000007472	-7.24508835561414	-1.60705003344319	0.0142969028545716	0.19582979506486
ENKUR	ENSGALG00000007680	1.1904322695559	1.18986717585477	0.0143327462530411	0.196036573916101
FAM133B	ENSGALG00000009475	0.627866988555513	6.11593484763453	0.014334916645373	0.196036573916101
EFCAB11	ENSGALG00000020402	-2.40665757736974	-0.974086646614361	0.0143572628087374	0.196185345153258
DICER1	ENSGALG00000010999	-0.700438581480848	6.09458048725572	0.0144050528091893	0.196674560182234
Gbx-1	ENSGALG00000023647	-2.90540721064285	-1.40780594533387	0.0144160567260066	0.196674560182234
RNF41	ENSGALG00000018835	0.463845268436962	7.25337401929071	0.0144862480408486	0.197358080646727
MRPS5	ENSGALG00000008550	0.450408502946798	6.25227678983991	0.0144892301433417	0.197358080646727
MBOAT2	ENSGALG00000016412	-1.12815612494268	2.63628215649196	0.0145385044751907	0.197867872586965
GALNS	ENSGALG00000006282	0.647349007772627	4.78735051123969	0.0145540495858117	0.197867872586965
FAM172A	ENSGALG00000014661	0.45583228090498	6.59161128186847	0.0145613544299151	0.197867872586965
RPS28	ENSGALG00000024398	0.586539619928676	7.79575490233386	0.0145980062348016	0.198053581799216
SPATA2L	ENSGALG00000026175	0.657588696662119	6.03125776657115	0.0145981743423434	0.198053581799216
FIBCD1	ENSGALG00000003866	1.28059839929777	3.18883775259772	0.014612877807579	0.198095969518274
MARCKSL1	ENSGALG00000021616	0.713374133380601	10.0299891295053	0.0146768619801285	0.198805823243102
COL6A1	ENSGALG00000005974	-3.0352312094948	3.02816634952314	0.0146896294862924	0.198821345926812
TCN2	ENSGALG00000009536	0.656688618532351	4.48229513597812	0.0147554713914258	0.19950520964626
MYO7A	ENSGALG00000000733	-2.2044550946978	2.56408939503204	0.014772466469657	0.19950520964626
AMICA1	ENSGALG00000024072	2.65395264826657	-3.89648738430899	0.0147839750004609	0.19950520964626
GRIN3A	ENSGALG00000015551	-2.6856636973279	3.53447581020191	0.0147981586647415	0.19950520964626
ABCC8	ENSGALG00000006172	-2.07108700990276	1.79055914607309	0.0147984633528819	0.19950520964626
CA6	ENSGALG00000002390	1.61466710309187	-1.49292315418566	0.0148622110205578	0.200055671584835
ncx3	ENSGALG00000009400	-1.58121523440542	4.30931439159927	0.0148626817035495	0.200055671584835
DOCK8	ENSGALG00000010156	-2.5786320181408	-0.255121736532343	0.0149021061318682	0.200271195368422
TCF1	ENSGALG00000006480	-2.21858554966662	-0.221566460095379	0.0149021061318682	0.200271195368422
PGF	ENSGALG00000026557	-2.56089548906889	3.63668186711993	0.0149389365342204	0.200524172767684
SLC43A2	ENSGALG00000002783	-1.08957554718093	3.05881096015434	0.0149544417113635	0.200524172767684
ENSGALG00000010456	ENSGALG00000010456	1.27490338607755	-0.70275814751664	0.014956093316084	0.200524172767684
HCN2	ENSGALG00000001342	0.750880982774955	5.82406850517728	0.0149856761793557	0.200621231065209
PCBD1	ENSGALG00000027835	-0.756704355726865	6.48249191573644	0.0149867859072561	0.200621231065209
ENSGALG00000002005	ENSGALG00000002005	0.70047561973344	5.57967297576354	0.0150044323913023	0.200700413878342
RALGPS2	ENSGALG00000004273	-0.597308445862418	6.24347635200363	0.0150480853042488	0.201127065144601
PACRGL	ENSGALG00000014406	-1.1021784914271	1.00820213628197	0.0150606313655587	0.201137612335658
SURF4	ENSGALG00000028265	-0.966683044413513	4.16461694122149	0.0150802116331433	0.201143443943551
CCNI	ENSGALG00000011457	-0.564571096989394	7.07093772763246	0.0150919474876314	0.201143443943551
SHANK2	ENSGALG00000007719	-2.97206180161036	-1.40096644132556	0.0150990120402278	0.201143443943551
ENSGALG00000025772	ENSGALG00000025772	1.25994118203497	-0.140821768467999	0.015110034327995	0.201143443943551
DOPEY2	ENSGALG00000016036	-0.715895443832226	4.44201956113589	0.0151198543904259	0.201143443943551
SLC16A6	ENSGALG00000004162	-0.909353937679177	4.12487465145993	0.015159489894745	0.201514027287722
C18H17orf70	ENSGALG00000027370	0.459927915475825	6.76384402419498	0.0151889980556236	0.201517805171181
NEK5	ENSGALG00000017023	2.58345464571836	-3.37116273816046	0.0151947782171536	0.201517805171181
ENSGALG00000027131	ENSGALG00000027131	-0.961630575790032	3.4429575083854	0.0151951115659822	0.201517805171181
ADAMTS20	ENSGALG00000009572	-1.66658488751354	2.89356493736363	0.0152662397634091	0.202168276735841
ARHGAP31	ENSGALG00000015077	-1.37655203309935	2.61505978884886	0.0152677936370532	0.202168276735841
PDZD7	ENSGALG00000020726	0.986846064628417	4.0293030679618	0.015292762170331	0.202342285545261
ENSGALG00000026967	ENSGALG00000026967	1.39282887913361	-0.750392144333909	0.0153466431047874	0.202898276844438
AQP12	ENSGALG00000006436	1.0704327208504	0.907322931114328	0.0153835271197172	0.203228866381561
ENSGALG00000004252	ENSGALG00000004252	2.70624525567777	-3.68049942422499	0.0154123572621952	0.203452629661756
USP43	ENSGALG00000017417	0.786210071007835	4.02076690307624	0.0154418103653785	0.203684265019966
SLC39A10	ENSGALG00000007777	-0.999577719822069	3.5157949596471	0.0155330076277919	0.204729348610373
RSBN1L	ENSGALG00000008328	0.425154262571437	5.87350606383259	0.0155481280583286	0.204743041409625
SYT13	ENSGALG00000008055	1.52050995142298	-0.449066698280923	0.0155675105928197	0.204743041409625
ENSGALG00000026584	ENSGALG00000026584	-2.93872186128072	-0.584330847922106	0.015576426027801	0.204743041409625
TBXA2R	ENSGALG00000027241	1.50582763543592	5.89677438905936	0.0155819172267554	0.204743041409625
ELN	ENSGALG00000001071	-2.33133209211915	4.61322689663657	0.0156081585190395	0.204930449688203
SNAPIN	ENSGALG00000026796	0.589221869170481	5.41366960845621	0.0156677208247124	0.205554729961027
PHF21B	ENSGALG00000014218	0.680544613979627	4.29994650908366	0.01569300301854	0.205619019133848
MTUS2	ENSGALG00000017086	1.20804299413433	4.86002971668656	0.015701705181976	0.205619019133848
TRMT12	ENSGALG00000006773	0.644018822732734	3.93020172236526	0.0157086776951098	0.205619019133848
OSBPL7	ENSGALG00000028934	0.696356366259031	4.17534051688436	0.0157395807912636	0.205866015425794
TMEM79	ENSGALG00000025893	0.515336233509731	6.13639358046427	0.0158545741243032	0.207211653260947
CSPP1	ENSGALG00000015539	0.528026953827822	5.59616598292969	0.0158945163836508	0.207575104039311
TMCC3	ENSGALG00000011320	-1.74048363542569	1.20240462209424	0.0159259530566084	0.207788610248752
GMNC	ENSGALG00000026907	1.48963216910275	-0.0892262385187774	0.0159351564558313	0.207788610248752
ENSGALG00000020517	ENSGALG00000020517	-1.45184197568405	1.01825224775812	0.015951619444479	0.207844863256776
MLF1IP	ENSGALG00000020210	-1.33829210018333	1.33097363973679	0.0159814601611095	0.208075205811462
DLG2	ENSGALG00000017254	-0.577864913002885	7.81109032154009	0.0160365206353803	0.208545006946821
LRRC74B	ENSGALG00000028023	0.603468359730071	5.12529230228674	0.0160677170942435	0.208545006946821
XPO1	ENSGALG00000020103	-6.31695104450129	-2.17072122539992	0.016071822996539	0.208545006946821
ERO1L	ENSGALG00000012404	-1.23113352780806	2.05416073691623	0.0160727110673093	0.208545006946821
ENSGALG00000026637	ENSGALG00000026637	1.49250983963148	-0.660979310737575	0.0160899264600304	0.208545006946821
YAP1	ENSGALG00000017188	-0.852023110484223	3.7350433489158	0.0160906832575288	0.208545006946821
PIAS4	ENSGALG00000001836	0.427698588097446	6.75003999894717	0.0161241422365267	0.208820458275927
ASAH1	ENSGALG00000026364	-1.00401032412113	4.08263265612748	0.016156034456174	0.208955824302201
CDK5	ENSGALG00000028442	0.60964071403708	6.09044903366344	0.0161856174714417	0.208955824302201
DNAJC10	ENSGALG00000008862	-0.717084401953587	4.60397759086591	0.0161883637083405	0.208955824302201
TTLL4	ENSGALG00000027991	0.831494702600389	5.82178319511219	0.0161976799904357	0.208955824302201
ASTN1	ENSGALG00000004472	0.518666139193273	8.00782212992389	0.0162009008778609	0.208955824302201
TNNI1	ENSGALG00000000313	1.22094433813482	3.29762230227727	0.0162078781183669	0.208955824302201
LRFN2	ENSGALG00000010050	-0.999355328687476	3.43430892277435	0.0162312578297881	0.209012292783344
PNISR	ENSGALG00000015483	0.454244971842311	8.36806132609896	0.0162366926063283	0.209012292783344
CCDC109B	ENSGALG00000012196	0.799922015833256	3.50625438832748	0.0162603905329094	0.209159970854898
CCKBR	ENSGALG00000027913	1.01613945050067	2.22261263504013	0.0162737547827078	0.209174603172475
CYP11A1	ENSGALG00000001417	1.19772099765394	1.79165611920794	0.0163174182273341	0.20957837164657
CECR1	ENSGALG00000013031	0.922815321197145	4.10602787642766	0.0163784825904889	0.210204861333897
FBP1	ENSGALG00000012613	-1.81444476849867	-0.53796867133483	0.0163932734777032	0.210236973505657
ATP1B4	ENSGALG00000008593	-1.26922878616953	-0.267439022644384	0.0164417287367711	0.210700445864179
TTC8	ENSGALG00000010663	-0.956202464311789	4.66658486754875	0.0164735722211054	0.210950504160681
FAM219A	ENSGALG00000005821	-0.528984029001263	5.19189578494769	0.0165166324767156	0.211195642266198
ENSGALG00000028514	ENSGALG00000028514	0.464927329091954	5.9529403088651	0.0165174052695916	0.211195642266198
WDR60	ENSGALG00000006558	0.547049539128647	4.78520068561267	0.0165834789410423	0.211620514613951
CRACR2B	ENSGALG00000006868	-1.59865597648915	-0.0350681937058512	0.0165861044276817	0.211620514613951
B4GALT3	ENSGALG00000022891	-0.783647243974859	3.80046707896564	0.0165877431667821	0.211620514613951
ERBB4	ENSGALG00000003126	-1.60261461442297	2.22852708540872	0.0166054598287876	0.211688678651936
C2CD4C	ENSGALG00000001273	0.784154492646212	4.98516378368781	0.0166346747985643	0.211903214038599
TMEM26	ENSGALG00000025862	-1.95864060435776	2.68160181086717	0.0166605350146533	0.212074726957357
CAD	ENSGALG00000016524	-0.527752656176758	7.17439665861636	0.0167149796791999	0.212609570521749
SCAMP2	ENSGALG00000001689	0.46456529733715	5.91635670578964	0.0167668097475557	0.213110387192558
LIMD2	ENSGALG00000000529	0.485330379907391	7.40562119759635	0.0167893030159133	0.213237858943017
PITX1	ENSGALG00000006365	1.79885344611934	2.01626031579749	0.0168150822534428	0.213358748826401
GPR34	ENSGALG00000016227	-2.04896904250205	-0.854195066861877	0.0168237638629188	0.213358748826401
SIRT2	ENSGALG00000028784	0.556747583915788	6.57645440400329	0.0168602131746225	0.213484792577186
NRBP2	ENSGALG00000000076	0.64887453941176	4.76673377976989	0.0168625972812143	0.213484792577186
ENSGALG00000026046	ENSGALG00000026046	1.74599255043643	-2.06753996743448	0.0168711386231211	0.213484792577186
PRSS56	ENSGALG00000004463	1.71248249091581	-0.858869777863093	0.0168892323350944	0.213555792157277
TIA1	ENSGALG00000013879	0.401912371029062	8.22918608419571	0.0169205974844834	0.213794373533635
ILF2	ENSGALG00000011570	0.467993458795472	8.918747897754	0.0169933288266255	0.214376147412947
KIF21B	ENSGALG00000000628	0.74341454316135	5.58134646345626	0.0169965262248178	0.214376147412947
MMP16	ENSGALG00000015896	-0.775851732322313	5.12326229187326	0.0170094934005406	0.214376147412947
TCF15	ENSGALG00000026276	1.10923818618899	0.511206633628139	0.0170343110710596	0.214376147412947
PI15	ENSGALG00000015659	-6.93617432397216	-1.86036186078371	0.0170399999669796	0.214376147412947
HTR2B	ENSGALG00000007681	-2.08712789342391	1.63572923514911	0.0170418260744452	0.214376147412947
ITGB1BP2	ENSGALG00000005493	-2.88248664794753	-1.43583092435737	0.0171150162879304	0.21513864706386
MCMBP	ENSGALG00000009455	-0.689847798953682	4.63508727153292	0.0171296242035068	0.215164178321288
ENSGALG00000027555	ENSGALG00000027555	1.19225045205729	0.886274106297524	0.0171447629516245	0.21519633497901
PCDH7	ENSGALG00000014349	-1.41859314035664	3.00955112804332	0.0171746100310685	0.215412924055366
ZC2HC1C	ENSGALG00000010309	0.823920900905868	1.56972105066856	0.0171874452172204	0.215415980055829
TRIM47	ENSGALG00000028301	-1.42667980479291	3.20246801254801	0.0172005787125871	0.215422767653689
MITF	ENSGALG00000007679	-0.844866203584477	4.39286344089576	0.0172197417487761	0.215505005002239
SULT1E1	ENSGALG00000011812	-2.73041718856474	-0.646213281034676	0.0172952307088299	0.215944357845214
CPNE4	ENSGALG00000011613	-1.53409053004799	2.42706354690018	0.0172988231167413	0.215944357845214
ENSGALG00000017269	ENSGALG00000017269	1.28958230845382	1.14351435095013	0.0173161422930078	0.215944357845214
CA8	ENSGALG00000015454	-2.84749231903754	-0.105987675413941	0.0173176519840763	0.215944357845214
DNAH7	ENSGALG00000007841	-2.19246777707562	1.24302782886549	0.0173179599581268	0.215944357845214
ENSGALG00000029174	ENSGALG00000029174	0.665653463699973	8.88864810187955	0.0173371442485059	0.21602612075997
ADAMTSL3	ENSGALG00000006104	1.02009842350818	1.78423474104586	0.0173784457285087	0.2163831510359
CPA6	ENSGALG00000015558	-7.34826359096001	-1.28190765784019	0.0174040832615204	0.216403283903822
UPF3B	ENSGALG00000008618	0.471992486497466	8.06228164982934	0.0174053611556967	0.216403283903822
MEP1B	ENSGALG00000015169	-3.71816475532371	-0.829828634720945	0.0174504284296843	0.216720076705489
WNT8b	ENSGALG00000005733	1.54361919571521	-1.15519815833804	0.0174651640370469	0.216720076705489
SECISBP2L	ENSGALG00000004984	-0.739875858414359	5.04550588660344	0.0174770824165752	0.216720076705489
ENSGALG00000022964	ENSGALG00000022964	-6.39614289880719	-2.22030625152328	0.0174815119156871	0.216720076705489
TTK	ENSGALG00000015874	-1.00486511769792	3.7443272114375	0.0174989472653731	0.216779138172341
ENSGALG00000026155	ENSGALG00000026155	0.600498367848678	4.32477831140933	0.0175324071930524	0.217006179965695
SLC47A1	ENSGALG00000021541	0.722587296493207	2.8808329107383	0.017542643610741	0.217006179965695
ELL	ENSGALG00000003371	0.444575622756362	7.38497668390567	0.017581975263376	0.217266310002796
ENSGALG00000009224	ENSGALG00000009224	-0.884417152231983	3.15589355376835	0.017589071741517	0.217266310002796
ENSGALG00000012250	ENSGALG00000012250	-2.57863201814031	-0.296803093800776	0.0176570154685284	0.217948211136785
SNTB2	ENSGALG00000027482	0.664682712369438	3.97548759333662	0.0176840336235715	0.218124331097377
CSK	ENSGALG00000001318	0.418587302270486	7.98114311630867	0.0176976755057777	0.218135326046718
STRA8	ENSGALG00000011722	1.33230321713351	0.0417003645581114	0.0177113948387681	0.218147259108456
RABL2B	ENSGALG00000009770	0.665423079932049	3.35080499212581	0.017780921424516	0.218718885635056
NELFE	ENSGALG00000028300	0.605024107284474	5.58033030413824	0.0177833744399323	0.218718885635056
ENSGALG00000002518	ENSGALG00000002518	1.33173490189204	2.11497652261782	0.0178028664207362	0.218801320923819
FUT13	ENSGALG00000006141	-1.19539722656892	3.1726092573105	0.0178254837863005	0.218895566357087
ITGA9	ENSGALG00000012238	-1.51152901691319	3.30768035215116	0.0178361245909387	0.218895566357087
MPV17	ENSGALG00000026239	0.620386659138481	4.03814370279464	0.0179030012527229	0.219317456218423
RGCC	ENSGALG00000016954	-1.78960265509698	0.392703022599365	0.0179039479396111	0.219317456218423
PCP4	ENSGALG00000022819	1.74370390844362	-1.0820199840375	0.0179111174414678	0.219317456218423
FCGBP	ENSGALG00000014150	-1.60922068975256	1.39181466787702	0.0179217795062752	0.219317456218423
CCDC148	ENSGALG00000012555	1.29831419683359	0.74116685481435	0.0179427267995619	0.219345928198651
C11orf57	ENSGALG00000007882	0.554892690879789	5.843010746707	0.0179497486250942	0.219345928198651
ENSGALG00000010113	ENSGALG00000010113	-8.1403639957202	-0.2969722178263	0.0179860643310483	0.219482455804869
ENSGALG00000028383	ENSGALG00000028383	-0.966344130786281	2.3511078376459	0.0180202724477426	0.219482455804869
LPCAT1	ENSGALG00000013189	-0.923614781391191	3.48825243111998	0.0180339543647189	0.219482455804869
SNRNP48	ENSGALG00000013005	0.576689553076596	4.90755036127962	0.0180432623828728	0.219482455804869
ENSGALG00000026110	ENSGALG00000026110	0.642408162514644	6.41239335456763	0.0180704404827163	0.219482455804869
ITPA	ENSGALG00000003250	0.54676570116481	5.07774825579516	0.0180733952645145	0.219482455804869
ZNF106	ENSGALG00000009081	-0.607412943327898	5.2850129804094	0.0180922664961755	0.219482455804869
DNM1	ENSGALG00000004852	-0.875289491890937	5.15902234469487	0.0180928385039257	0.219482455804869
ENSGALG00000026309	ENSGALG00000026309	-1.12770832353405	2.16716351935938	0.0180992016471893	0.219482455804869
CRYM	ENSGALG00000002484	0.525429227972766	5.68311206916213	0.0181055869833983	0.219482455804869
KDELC1	ENSGALG00000016862	-0.752778558885418	4.03523917586799	0.0181123963788771	0.219482455804869
KIF16B	ENSGALG00000008725	0.621753631196696	5.80630729472423	0.0181148718492211	0.219482455804869
LRRC72	ENSGALG00000010803	-2.09477735542435	-1.3097813052562	0.0181517996581713	0.219765794811271
PKHD1	ENSGALG00000016679	-2.721055318481	0.601198321188182	0.0181639486709807	0.219765794811271
FADS6	ENSGALG00000007770	1.22167654695802	0.414920457690548	0.0182039137213404	0.220093679112856
HOMER2	ENSGALG00000006008	-1.11842860643874	3.38721443433765	0.0182336706260988	0.22029776629329
LIMD1	ENSGALG00000011848	-0.926967861074632	3.52067499498053	0.0182775673538306	0.220672281079275
ACSL4	ENSGALG00000008088	-0.90139559597795	4.39750176783267	0.0182919646659157	0.220690360722486
GPHB5	ENSGALG00000028839	-1.64970377242705	-0.077171041568381	0.018340599181525	0.221121191541599
ENSGALG00000005578	ENSGALG00000005578	-6.88217957987114	-1.8378614225125	0.0183596669533979	0.22119519875967
GABRG3	ENSGALG00000019144	-7.65237986460677	-1.17251048459064	0.0184258355454395	0.221836167847557
CRELD1	ENSGALG00000028605	0.458762178508878	7.5358468105007	0.0184680686189334	0.222188268588405
DCLK2	ENSGALG00000010040	0.84211039080391	7.12671655252376	0.0184927475112303	0.222328829530659
lasp-2	ENSGALG00000007943	1.06368031324327	1.67588574568156	0.018534957216401	0.222473802172764
ENSGALG00000006951	ENSGALG00000006951	-2.76208108766441	-1.55951297334829	0.0185433995069317	0.222473802172764
ENSGALG00000026578	ENSGALG00000026578	-2.95018399902561	-1.44105530981099	0.0185438182077602	0.222473802172764
CD244	ENSGALG00000027074	2.52441023786689	-3.57767156175113	0.0185782969113677	0.222731256874336
MBOAT1	ENSGALG00000012681	-1.66572671356577	1.67315135144524	0.0186955266115898	0.223771475564726
ENSGALG00000022622	ENSGALG00000022622	-7.26632214504217	-1.54280828544905	0.0186994089777487	0.223771475564726
ANKRD13C	ENSGALG00000011311	-0.625637931027901	6.04389211774204	0.0187043026687841	0.223771475564726
PTPRN	ENSGALG00000026093	0.497914370894776	6.59431933493398	0.0187300873847156	0.223909663340527
SCL	ENSGALG00000023296	3.11797854004654	-3.50836412888948	0.0187420293373647	0.223909663340527
PDE6H	ENSGALG00000025735	1.2531245956197	3.72637815633665	0.0187640804501119	0.224011736594955
ENSGALG00000027499	ENSGALG00000027499	0.943090214674122	0.938167999112039	0.0187813157381712	0.224011736594955
YOD1	ENSGALG00000023958	-0.516075323907222	6.74860931175127	0.0187898551562871	0.224011736594955
ELK3	ENSGALG00000011435	-0.778526729737713	5.15701363311231	0.0188705260869639	0.224816824718508
DMXL1	ENSGALG00000002227	-0.830762184588888	5.13647802828952	0.0189603895171265	0.22573023233055
ENSGALG00000027982	ENSGALG00000027982	1.17751374962319	0.1097607804524	0.0189856262157118	0.225873500207508
ASPH	ENSGALG00000015479	-0.823233407982643	3.98515492895313	0.0190321281381763	0.226158348918533
TIRAP	ENSGALG00000001077	0.548868450483688	5.34254430356653	0.0190483566729361	0.226158348918533
B4GALT5	ENSGALG00000008056	-0.9725275838505	3.33994315650643	0.0190492273083707	0.226158348918533
TBC1D24	ENSGALG00000009217	-0.773231856441675	4.0406824354203	0.0190992359495673	0.226526600907795
MSH6	ENSGALG00000008957	-0.58682328228495	5.630853961882	0.0191151765839824	0.226526600907795
GPR39	ENSGALG00000012171	-1.16938912313184	2.91245543503712	0.0191199679513009	0.226526600907795
DIRC2	ENSGALG00000011679	-0.860264595145708	3.43732970761957	0.0191627069079055	0.22687584067851
ENSGALG00000028418	ENSGALG00000028418	0.893271011163583	3.91304667240339	0.0191919426104047	0.227064836914802
AHI1	ENSGALG00000013951	0.684146897641027	4.03049581148743	0.0192547549244294	0.227650550965541
AP1S3	ENSGALG00000005171	-1.27089891264669	2.06065733650771	0.0192861513192798	0.227710975704928
ENSGALG00000013528	ENSGALG00000013528	-1.45608618104651	1.1468154113252	0.0192864860764812	0.227710975704928
MC1R	ENSGALG00000023459	0.933789364088187	2.06545548666286	0.0193309931816436	0.228040511364999
NAB1	ENSGALG00000002248	-1.10251999031463	4.88411026544834	0.0193410557628369	0.228040511364999
ENSGALG00000003332	ENSGALG00000003332	0.500329030587472	6.09926158194822	0.0193888781052853	0.228441811412497
JARID2	ENSGALG00000012702	0.348606554408082	7.81725054996829	0.0194017975205961	0.228441811412497
PITPNM3	ENSGALG00000006034	-1.24857761122927	3.22130345829242	0.0194578306799946	0.228943993998176
SMS	ENSGALG00000016379	-0.559835963232696	5.63474766264556	0.0194914328091481	0.229181740549076
ENSGALG00000005964	ENSGALG00000005964	1.08231545033254	1.80906073442993	0.0196214826394959	0.230315573505237
DUSP22	ENSGALG00000027397	-0.572711650991098	6.84797455787794	0.0196274418986447	0.230315573505237
EIF3A	ENSGALG00000009328	-0.436034878458871	8.60068597453448	0.0196282503022349	0.230315573505237
FAS	ENSGALG00000006351	-4.44502565303456	-0.0079573804989017	0.0196490030235906	0.23040105807237
MDM1	ENSGALG00000009905	-0.795793126182113	3.04287834714326	0.0196771433174308	0.230542302880605
TPST1	ENSGALG00000002598	-0.694352989056539	5.01689676053468	0.0196880000297267	0.230542302880605
TMEM156	ENSGALG00000024490	1.84581682816873	-2.20940087709773	0.0197165796270195	0.230661587012697
CYP7B1	ENSGALG00000015512	-1.61842177106083	0.152839735512618	0.019725152080873	0.230661587012697
BUB1	ENSGALG00000008233	-0.703155727902508	4.99013697817969	0.0197483210644192	0.230774779214539
NANOS1	ENSGALG00000027980	-1.37934904896439	4.35099879568675	0.0198219589150989	0.231477183016732
MIPOL1	ENSGALG00000010118	-1.46428077579211	1.00795985371357	0.0198445792999325	0.23154511490475
PHLDB1	ENSGALG00000024033	0.506706122651685	6.86884654233172	0.0198548447255826	0.23154511490475
LRTM2	ENSGALG00000026214	1.09567962133095	2.86139356736779	0.0198994415185081	0.231907115462286
OPNP	ENSGALG00000004924	2.65395264826684	-3.92322357950604	0.0199361729632496	0.232047447370565
NAT8L	ENSGALG00000015696	0.825409674828303	4.08530613727293	0.019938610453281	0.232047447370565
CARS	ENSGALG00000006427	0.422827206862822	6.80148540529984	0.0199586576687605	0.232115521818722
CMTR2	ENSGALG00000002356	-1.08204583706092	1.73211415286493	0.0199715950501028	0.232115521818722
TMEM141	ENSGALG00000009054	0.629872575635211	4.27385279443577	0.0199875585036248	0.232143347508495
GTF2A1L	ENSGALG00000026747	1.81737153934612	-1.98165472302836	0.0200068497068943	0.232209759013262
GNA13	ENSGALG00000028440	-0.494093143207807	6.03932284993228	0.0200925372324553	0.2330461877782
PTPRJ	ENSGALG00000006382	-1.06079112363618	2.89996417870725	0.0201236597441475	0.23311546115116
FSCN1	ENSGALG00000021128	0.602221012084832	9.58612039194673	0.020138450945725	0.23311546115116
SCN2A	ENSGALG00000011009	-1.96219747193751	3.6873597641844	0.0201393880980486	0.23311546115116
ASPR	ENSGALG00000013953	-6.98822093651587	-1.64630535773359	0.0201558202056129	0.233147918916583
ENSGALG00000027948	ENSGALG00000027948	0.857070391613186	1.03650085293971	0.0201869164833626	0.233222927080402
KRT80	ENSGALG00000010252	1.7826744682959	-1.88606291192031	0.0201895695000044	0.233222927080402
Sox9	ENSGALG00000004386	-0.950999730085883	7.05079914257087	0.0202469719292706	0.23351194253978
NRSN1	ENSGALG00000012670	-1.75874985981072	1.89292849138911	0.020249269103751	0.23351194253978
ENSGALG00000000816	ENSGALG00000000816	-0.622473481617327	5.41517782976876	0.0202647434869968	0.23351194253978
C17H9ORF114	ENSGALG00000004622	1.12170515020664	-0.336421173666423	0.0202691860341112	0.23351194253978
ANKRD42	ENSGALG00000017250	-2.76208108766441	-1.57506363438271	0.0202973809599177	0.233679403406644
ENSGALG00000007197	ENSGALG00000007197	0.792488214457087	3.28182518523861	0.0203152206044413	0.233727501076518
ENSGALG00000020486	ENSGALG00000020486	-7.42580004135412	-1.14907169455314	0.0203465344744858	0.233930451471441
TIMM50	ENSGALG00000029016	0.455093102256574	6.42822336313699	0.0203737437976399	0.233992183394306
KDM8	ENSGALG00000006301	0.723618870290528	3.36021371348446	0.0203792584321672	0.233992183394306
CORO6	ENSGALG00000028949	1.03504720308253	2.18277964394927	0.0204080530359616	0.234092826992698
TMEM242	ENSGALG00000013689	-1.3056833510122	1.27689281008187	0.0204284605854644	0.234092826992698
AMPD3	ENSGALG00000005662	-2.43702410276388	0.929365782661597	0.0204290735737724	0.234092826992698
IGSF21	ENSGALG00000000426	1.21021639698124	6.82760334449066	0.0204446152863125	0.234114108646743
B3GLCT	ENSGALG00000017076	0.711531385544923	5.08245547564556	0.0204672975540831	0.234191162748364
ELOVL2	ENSGALG00000012748	0.620114036232069	5.49561743977208	0.0204787222043227	0.234191162748364
MDFIC	ENSGALG00000026838	-1.49280222578264	2.76614151486058	0.0205308389618128	0.234506214128143
PPP2R2B	ENSGALG00000007565	-0.945514284681541	5.0508075689649	0.0205336865071287	0.234506214128143
DCTD	ENSGALG00000010674	-0.9967975664011	3.63356286745108	0.0207152202798079	0.236329786354928
CROCC	ENSGALG00000027085	0.645978439522704	7.03456264136367	0.0207236877014535	0.236329786354928
RBSN	ENSGALG00000008500	-0.658582797609119	5.94324622050148	0.0207348029763121	0.236329786354928
HPGDS	ENSGALG00000010402	-6.39614289880719	-2.31655755209968	0.0208063710782172	0.236844550514235
SLIT2	ENSGALG00000014419	-1.13176002777912	6.02486543045567	0.0208400012482116	0.236844550514235
SHISA2	ENSGALG00000026714	-0.986365298633577	3.59982623116815	0.0208408086038385	0.236844550514235
ZBTB16	ENSGALG00000007011	0.535453878793197	6.71290260717794	0.0208451435481409	0.236844550514235
HSPD1	ENSGALG00000008094	-0.478655866968905	8.30198299086739	0.0208631757771757	0.236844550514235
AIP	ENSGALG00000013188	0.515429437134127	5.30378705069916	0.0208752523158023	0.236844550514235
MBL2	ENSGALG00000002507	1.46762484421871	1.04789475586016	0.0208768752732912	0.236844550514235
MPHOSPH8	ENSGALG00000017145	0.413250247879923	7.04105525820133	0.0209188574673701	0.237038404950685
PAM	ENSGALG00000015256	-0.975975706137635	4.87872790938461	0.0209217063111396	0.237038404950685
ENSGALG00000019932	ENSGALG00000019932	-6.23315845805586	-2.38246886465395	0.0209355289852984	0.237038404950685
SGCA	ENSGALG00000028752	1.0328427863995	0.581754273622991	0.021063401064252	0.238308697405985
LAMB4	ENSGALG00000007917	-1.61579731021794	0.82178343770567	0.0210755821355656	0.238308697405985
TMEM101	ENSGALG00000025964	0.515813944183169	5.77987267382	0.0211219848347195	0.238675638409763
SYCP1	ENSGALG00000002511	1.90169575606421	-2.36293585369047	0.0212056605387996	0.23946299702824
WNT16	ENSGALG00000028069	-1.69992257194114	1.07758400745332	0.0212314365981438	0.239556929311639
COL4A6	ENSGALG00000008266	-0.782080805874774	5.9005935523484	0.0212423188292186	0.239556929311639
RGS10	ENSGALG00000009422	-6.54256940231775	-2.21985838830972	0.0212699892228419	0.239556929311639
MYOM1	ENSGALG00000014847	-6.39614289880724	-2.23587261292435	0.0212699892228419	0.239556929311639
ZMAT4	ENSGALG00000003470	-1.92677040783885	3.02113800324263	0.0213159194379736	0.239916282726876
VAMP1	ENSGALG00000022955	0.932704809095894	1.03335380937295	0.0213638632562461	0.240224717335691
CCNA1	ENSGALG00000017052	-7.01355665597674	-1.56747117482006	0.0213714063470261	0.240224717335691
ALX1	ENSGALG00000027213	1.68275249653701	2.35843966516803	0.0213932390831408	0.240250028631228
CEP164	ENSGALG00000007310	0.497937186396166	5.48760248888629	0.0214017444256484	0.240250028631228
ENSGALG00000007614	ENSGALG00000007614	1.55439809879117	-0.625148725690532	0.0214378512212009	0.240497546683479
CADM3	ENSGALG00000028795	0.509952715101244	9.29779480997246	0.0214740739579505	0.240746040152436
CCND2	ENSGALG00000017283	-0.948521479647462	2.95504278721907	0.0215005631372288	0.240885156615396
CDK20	ENSGALG00000025932	0.643283420095662	3.90951136008676	0.0216382267625423	0.242268837338726
FANCA	ENSGALG00000000516	0.64903216644383	4.10621680630222	0.021665986205521	0.242420988884273
ENSGALG00000027787	ENSGALG00000027787	-0.451681191999927	6.74709478550882	0.0217444599369449	0.243140013464871
C5	ENSGALG00000001565	-1.01827056384055	1.65457271608456	0.0217770514444219	0.243289066965497
SDC1	ENSGALG00000016480	-1.01539538521413	4.46948522994958	0.0217862316221149	0.243289066965497
ENSGALG00000026032	ENSGALG00000026032	-2.90540721064285	-1.47191977414874	0.0218122113925707	0.243417494063644
FGFR1	ENSGALG00000003311	-1.19431687647116	6.45527859691842	0.0218327672355668	0.243417494063644
ENSGALG00000027581	ENSGALG00000027581	0.516221357783889	5.93936516430684	0.0218490994193904	0.243417494063644
SS2R	ENSGALG00000004418	0.548691019618113	8.12083547775047	0.021854645246771	0.243417494063644
SLC17A5	ENSGALG00000015916	0.702346072843713	3.90381160031924	0.0218855532781139	0.243554742500626
COX1	ENSGALG00000018373	0.431361771251088	14.8295684218558	0.0218968046752654	0.243554742500626
SEPN1	ENSGALG00000001003	-0.690979257479577	4.30280642511871	0.0219183645346077	0.243554742500626
CLN6	ENSGALG00000007981	0.606631628276355	5.15242184229581	0.0219239129910547	0.243554742500626
SMPD2	ENSGALG00000000954	0.749767620625811	2.05493329757266	0.021973012542168	0.243941790117722
NYX	ENSGALG00000016228	-3.20270949879253	0.974067150002104	0.0219896473009182	0.243968149172574
KIT	ENSGALG00000013925	-1.43171529191019	1.21572143613415	0.0220357122775199	0.244252218026018
ZC3H12C	ENSGALG00000017154	-1.06857197462771	3.10048580029166	0.0220535264094535	0.244252218026018
HDC	ENSGALG00000023436	-6.7677211824169	-1.87656194685478	0.0220606446454566	0.244252218026018
SLITRK6	ENSGALG00000016904	-3.94188692685639	0.279165320526399	0.022072359660289	0.244252218026018
ENSGALG00000026403	ENSGALG00000026403	0.687555312526616	4.5020113483341	0.0221800382403885	0.24513375533762
ENSGALG00000027478	ENSGALG00000027478	0.63927798931329	4.97010828376785	0.0221852321840446	0.24513375533762
PRPF38B	ENSGALG00000001972	0.460737835408285	6.82420781626795	0.0221950074244782	0.24513375533762
ASXL3	ENSGALG00000015196	-0.568010576581571	6.00626852747929	0.0222736415089089	0.245784997458523
Gnot1	ENSGALG00000016090	-1.66296141526564	-0.391821458036733	0.0222827058135474	0.245784997458523
BCAS3	ENSGALG00000005295	0.560147470983195	5.74809144116045	0.0223512532861289	0.246382243053539
ZMYM6NB	ENSGALG00000002517	0.99832214723722	3.02625945483952	0.0223762929885067	0.246403789698906
IFNB	ENSGALG00000005759	-1.58211351167859	-0.418703907990076	0.022382013630588	0.246403789698906
ENSGALG00000019657	ENSGALG00000019657	1.65340783063636	-2.98615850905074	0.0224482172866811	0.24697369861128
NCOA3	ENSGALG00000004570	-0.901430004263055	4.48554647560886	0.022463425545884	0.246982187814257
CA3	ENSGALG00000027638	-4.0518392279068	-0.323121523584157	0.0225007923257937	0.247234139441027
ENSGALG00000027066	ENSGALG00000027066	-6.35709027450323	-2.24822991889598	0.0225529908616527	0.24764863136146
SIDT2	ENSGALG00000011896	0.491087856773029	5.34193831509311	0.0226179660612143	0.247955176783009
SLC39A5	ENSGALG00000025854	1.03168787252284	0.597831384345493	0.0226232637762012	0.247955176783009
UBE3C	ENSGALG00000006461	-0.702048045524825	3.88621641350566	0.0226268865697501	0.247955176783009
GLB1L	ENSGALG00000011328	0.667623098211342	4.05910119730119	0.0226437888505142	0.247955176783009
ARHGEF37	ENSGALG00000001255	0.762641639632161	1.87988420456296	0.0226533751059062	0.247955176783009
ENSGALG00000000017	ENSGALG00000000017	0.646875510414066	4.15612229808878	0.022735521557688	0.248566937435923
ENSGALG00000027183	ENSGALG00000027183	1.26603851747157	1.42840227402303	0.0227383245900876	0.248566937435923
TMEM245	ENSGALG00000013138	-0.940885556253163	3.6829225296568	0.0227658848958331	0.248665239347888
SATB2	ENSGALG00000008135	-1.51772908387231	4.57041509448599	0.0227763870737749	0.248665239347888
CCDC101	ENSGALG00000020590	0.448697869615115	6.32553811095794	0.0228481351854645	0.249222933937258
SLC4A1	ENSGALG00000027743	0.862471711621832	2.6015286314013	0.0228623272701967	0.249222933937258
DACT2	ENSGALG00000011288	-1.20108609938448	4.76463679768424	0.0228836215102073	0.249222933937258
ADCY9	ENSGALG00000007779	-0.520563200509033	5.99556010222256	0.0228857393742946	0.249222933937258
TGFBR3	ENSGALG00000006038	-2.02811505380867	2.99383848816241	0.0229362083428329	0.249488627775294
TCF21	ENSGALG00000029024	-5.09704852549171	1.50726699745378	0.022963182921839	0.249488627775294
ENSGALG00000025901	ENSGALG00000025901	-6.14419741928153	-2.53197777883984	0.0229766082178422	0.249488627775294
SMTN	ENSGALG00000011865	0.691321436375995	4.0993132811873	0.0229826063266038	0.249488627775294
UBASH3B	ENSGALG00000006567	-0.873036167295741	2.90296806126611	0.0229932893021705	0.249488627775294
HAPLN3	ENSGALG00000021135	-1.99954054433209	0.514610447931736	0.0230274260042638	0.249488627775294
WNT5A	ENSGALG00000005410	-1.57302030350812	4.40802371712449	0.0230367278318569	0.249488627775294
MICAL3	ENSGALG00000013042	-0.774379236587555	5.6762720983659	0.0230409526561062	0.249488627775294
FGB	ENSGALG00000009262	-2.19749136684319	-0.677923807060791	0.023052218933481	0.249488627775294
CLASP1	ENSGALG00000011645	-0.452092015553486	7.26517062973878	0.0230694607687152	0.249488627775294
TTC12	ENSGALG00000007833	0.869220791152142	2.97760483011186	0.0230705523229199	0.249488627775294
TM6SF1	ENSGALG00000006027	-1.39683021757109	0.244389619946805	0.0230915463909578	0.24951618384981
ENSGALG00000027500	ENSGALG00000027500	0.466522647651248	6.50477977907831	0.0231059912741381	0.24951618384981
COL1A2	ENSGALG00000009641	-1.71910769470384	7.49127403768147	0.0231290143279876	0.24951618384981
DLGAP5	ENSGALG00000012165	-0.918194249082752	4.68260349803626	0.0231381945304757	0.24951618384981
ENSGALG00000027228	ENSGALG00000027228	5.21309719287372	-6.37748071461953	0.0231650407092333	0.24951618384981
BCAP31	ENSGALG00000027912	0.507986706995848	5.08287964861007	0.0231713785751761	0.24951618384981
SEC23IP	ENSGALG00000009466	-0.774684120335752	3.83912231872096	0.0231985932765991	0.24951618384981
ENSGALG00000028278	ENSGALG00000028278	1.6092119479083	-2.12516847291023	0.0232021616273096	0.24951618384981
TTC34	ENSGALG00000001081	1.80545991109547	-1.33692252497643	0.0232043633683101	0.24951618384981
ENSGALG00000026054	ENSGALG00000026054	0.682982561791247	3.66579761587111	0.0232277783139285	0.249611074996664
ABHD14A	ENSGALG00000028550	0.64059589225945	3.73704308631792	0.0232424427670293	0.249611871223062
CCDC71	ENSGALG00000006787	-0.578147734982972	5.35665477741114	0.023287152424617	0.249935134052915
RAD21L1	ENSGALG00000006186	1.11346576899018	2.26629663037937	0.0233211921407643	0.250056341419171
PFN3	ENSGALG00000009457	5.21309719287372	-6.37628959906187	0.0233276783320667	0.250056341419171
RNF207	ENSGALG00000000710	0.446018762157715	6.77728430544992	0.0233879216344771	0.250545124184492
SEMA4D	ENSGALG00000010697	-0.804562484169428	3.26364866356424	0.0234143625516948	0.250671410847557
ENSGALG00000027617	ENSGALG00000027617	-0.94314644637409	2.61481187929551	0.0234809214082868	0.250697855934774
ENSGALG00000026036	ENSGALG00000026036	5.21309719287372	-6.34963763058095	0.0234930094754322	0.250697855934774
CCL19	ENSGALG00000028256	1.54382064847649	-0.785073826575929	0.0235028942302886	0.250697855934774
CD180	ENSGALG00000023411	1.90169575606413	-2.53867572046501	0.0235049199856778	0.250697855934774
MYH9	ENSGALG00000012533	-0.441684909006081	7.42796630559944	0.0235181721170015	0.250697855934774
CNNM2	ENSGALG00000008160	-0.83729702351481	3.71205283945961	0.0235192646651002	0.250697855934774
TBX19	ENSGALG00000015244	-6.09757147645597	-2.53701839533854	0.0235194095613346	0.250697855934774
KIRREL	ENSGALG00000006259	-1.54852090590822	6.61133900437224	0.023548704648455	0.250816481610719
NPY	ENSGALG00000010983	1.24370733069475	-0.382424496274544	0.0235601828055784	0.250816481610719
U1	ENSGALG00000017933	2.91434912010049	-3.78161257200183	0.0235745208341148	0.250816481610719
LDB2	ENSGALG00000014485	-1.43771175475811	3.41754876806758	0.0236238713500208	0.251185326946026
SDCBP2	ENSGALG00000028347	1.72325817381587	-1.43379701413586	0.0236821949915977	0.251642191102979
ENSGALG00000006345	ENSGALG00000006345	-0.732768800691034	4.40325853688948	0.0236962572987433	0.251642191102979
cldn3	ENSGALG00000022557	-2.26179288669039	0.88015480244501	0.0237754693059078	0.252326754891731
OSBPL10	ENSGALG00000011474	-0.718624698154788	4.03637660930093	0.0238941189105949	0.253428757794456
FAM13C	ENSGALG00000001825	-6.47121305065875	-2.19236852937616	0.0240095998687711	0.254495808274434
PFDN4	ENSGALG00000007792	0.533225607719418	5.74642539780147	0.0240352426997251	0.25460986508167
LAMC1	ENSGALG00000004620	-0.626549009508143	6.39530873972804	0.0240860634642824	0.25499033028895
SCAF11	ENSGALG00000028849	-0.583563480058851	6.51666393825805	0.0241104784127598	0.255090949094307
ENSGALG00000028367	ENSGALG00000028367	0.533694354621524	5.73666632317222	0.0241549504349316	0.255403517948584
FAM122B	ENSGALG00000006108	-0.86615940295501	3.36166457747009	0.0241797075081593	0.255483278969447
HORMAD1	ENSGALG00000014653	0.847215073576682	2.46694197002702	0.0241975441081726	0.255483278969447
AURKA	ENSGALG00000007768	-0.923347386509546	3.60303677393996	0.0242078666142434	0.255483278969447
KEL	ENSGALG00000014736	-6.50733234622048	-2.25086103086478	0.0242222281089807	0.255483278969447
FAM64A	ENSGALG00000006048	-0.972941132421176	3.56042861774431	0.0242880601835867	0.255767556176716
IL18RAP	ENSGALG00000016788	5.78503662429459	-5.80592078712169	0.0243624212139823	0.255767556176716
ENSGALG00000018838	ENSGALG00000018838	5.78503662429459	-5.80592078712169	0.0243624212139823	0.255767556176716
ENSGALG00000020390	ENSGALG00000020390	5.78503662429459	-5.80592078712169	0.0243624212139823	0.255767556176716
TRIM56	ENSGALG00000027544	5.78503662429459	-5.80592078712169	0.0243624212139823	0.255767556176716
NFKBID	ENSGALG00000028496	5.78503662429459	-5.80592078712169	0.0243624212139823	0.255767556176716
TUBAL3	ENSGALG00000008444	0.665611063944373	4.20704686186637	0.0243660407101479	0.255767556176716
MFAP2	ENSGALG00000027326	0.724717639908872	3.33242997190618	0.0243687816558363	0.255767556176716
SVIP	ENSGALG00000003648	-0.737089124749947	5.82887111291377	0.0244054412050998	0.255821210876972
PIK3R4	ENSGALG00000011574	-0.824281777144512	3.33775079198234	0.0244147634260209	0.255821210876972
EP3	ENSGALG00000023142	-1.25548847263973	2.21653508997158	0.0244403131327758	0.255821210876972
CPLX3	ENSGALG00000026446	1.29379355964916	0.60355092740224	0.0244612542524183	0.255821210876972
FEZ2	ENSGALG00000010594	-0.897650188114996	2.81889698278785	0.0244614974141186	0.255821210876972
ENSGALG00000027525	ENSGALG00000027525	-6.98822093651593	-1.66454469074399	0.0244636135722893	0.255821210876972
MCM2	ENSGALG00000006037	-0.60774842036484	5.32301345764354	0.0244958176441997	0.256001495575423
PACS1	ENSGALG00000008567	0.427947588114276	7.41590653183382	0.0245188041016756	0.256085287284167
SPECC1	ENSGALG00000004400	-1.17081704604018	3.38635232994558	0.024547779115872	0.25623148573175
FAM129A	ENSGALG00000004812	-2.22292638192637	-0.692376852914601	0.0246474745748881	0.256801926857956
CPED1	ENSGALG00000009002	-3.85387060787428	0.251952868700405	0.0246748667332119	0.256801926857956
PAF1	ENSGALG00000027238	0.433085607820628	7.40554064209168	0.0246752618644662	0.256801926857956
OMD	ENSGALG00000026080	-2.21292645908706	0.504362545565974	0.0246985239866325	0.256801926857956
ENSGALG00000027670	ENSGALG00000027670	-0.466361833364747	6.19138051846075	0.02470154702921	0.256801926857956
HOXC9	ENSGALG00000026586	1.21601841326392	-0.358569128963145	0.0247038614354853	0.256801926857956
TNFRSF1A	ENSGALG00000014890	-1.5858736223445	0.834408902648169	0.0247133342300518	0.256801926857956
ENSGALG00000007028	ENSGALG00000007028	-1.69625120114228	0.400050861587943	0.0247300260120707	0.256801926857956
TCHP	ENSGALG00000026191	0.695424985601189	3.3691678571809	0.0247375248691788	0.256801926857956
ENSGALG00000026283	ENSGALG00000026283	3.55770925227796	-4.39425644855465	0.0247732179350534	0.257012332188882
MAN2A2	ENSGALG00000008336	0.415065286334425	6.76695606644537	0.0248073741499886	0.257012332188882
SH3BGRL3	ENSGALG00000000527	0.51536320151082	8.23311836067342	0.0248099640405017	0.257012332188882
SHC2	ENSGALG00000001289	0.663758709361932	8.88875146777784	0.0248178847776499	0.257012332188882
ENSGALG00000013469	ENSGALG00000013469	0.714412366720592	6.11969447279468	0.0248366717029293	0.25705128825996
OTOF	ENSGALG00000016577	0.656438771144273	5.58047588338357	0.024883451942433	0.257379743549664
CGT	ENSGALG00000012018	-3.5825300984843	-0.946207185207269	0.0249102322054675	0.257493546818056
FILIP1L	ENSGALG00000015271	-1.21525553630247	2.24048320438091	0.0249273724118716	0.257493546818056
MAB21L2	ENSGALG00000010071	-2.09869864200038	6.46287675368204	0.0249396076150057	0.257493546818056
GABRA2	ENSGALG00000014206	-6.61056214857125	-2.02367674949829	0.0250102213358683	0.257911173997757
PIP4K2B	ENSGALG00000001610	-0.496121546045922	6.95711666292346	0.0250222034026792	0.257911173997757
GIPC3	ENSGALG00000028029	0.604945542996958	4.53308657260286	0.0250325148337423	0.257911173997757
ATP4B	ENSGALG00000016822	1.911570841955	-2.40978807822013	0.0250419749114524	0.257911173997757
CHST13	ENSGALG00000006204	0.64955665391967	5.34252304885644	0.0250554343689661	0.257911173997757
ENSGALG00000004428	ENSGALG00000004428	-1.20084105198445	1.49664441699762	0.0250933545404577	0.258077201700912
ITGAV	ENSGALG00000002655	-1.48494966447233	1.85469061499947	0.02510173390404	0.258077201700912
ST3GAL6	ENSGALG00000015252	-1.33090420092105	3.15055491981516	0.0251764926405897	0.258690352009134
CLCN2	ENSGALG00000025804	1.03697417011995	0.46262409471454	0.0251969547931216	0.258745199640291
cRhoB	ENSGALG00000016485	0.670359513950328	8.53612918569287	0.0252645414319735	0.259283608169287
MVB12A	ENSGALG00000013433	0.499662495397477	5.88088277588816	0.0252847501442244	0.259335434932489
ELAC2	ENSGALG00000001036	0.459391550104524	5.82780166568349	0.0253151500989195	0.259491664405222
C1ORF95	ENSGALG00000009219	-6.54256940231775	-2.12817459966708	0.0253984409777867	0.260037945040846
PLXNB2	ENSGALG00000013146	-0.695687149232247	5.64765456193981	0.0253988430069707	0.260037945040846
ENSGALG00000020976	ENSGALG00000020976	-7.01355665597674	-1.52086043904841	0.0254451361820671	0.260356094379667
STK32B	ENSGALG00000015023	-1.07048299290613	2.25525868494346	0.0255005252864163	0.260766877824274
PARL	ENSGALG00000002315	0.412889990141431	5.39204144976117	0.0255255391518691	0.260859079469369
FAM160B2	ENSGALG00000027105	0.774650546881354	2.70639581165518	0.0255400372989942	0.260859079469369
OAZ2	ENSGALG00000002352	0.524325392392859	7.6450428205679	0.0255934228644769	0.2611413082543
SREK1	ENSGALG00000014775	0.366341620073598	8.17278114493227	0.0255981981495477	0.2611413082543
FAP	ENSGALG00000011099	-3.43569271763428	-0.241613062170951	0.0256222804249805	0.261231211865653
EIF4H	ENSGALG00000001313	-0.681388982753648	4.89416304254977	0.0256439797378589	0.261296727430191
ALG3	ENSGALG00000008503	0.479055339926268	4.57060085040226	0.0256978968160637	0.261667180911698
RYK	ENSGALG00000006488	-0.568621933952584	5.64181474057404	0.0257109265321817	0.261667180911698
NRXN1	ENSGALG00000009107	-0.797462664333186	6.06230318729478	0.0257540542939001	0.261950273995269
CAPS2	ENSGALG00000010208	-1.69628057841264	-0.77679368987893	0.0258071897139359	0.262292635309986
RCCD1	ENSGALG00000023237	0.560630611552458	4.66976941074695	0.0258183772423438	0.262292635309986
LLPH	ENSGALG00000019358	0.487244211431076	5.92854171239361	0.0258701579965572	0.262391527661731
CEP19	ENSGALG00000006405	0.651325363345603	3.12843092078214	0.0258912110277364	0.262391527661731
GIF	ENSGALG00000026246	1.32965325216146	-1.15735225284479	0.0259143664062661	0.262391527661731
RIPK1	ENSGALG00000012827	-0.635892034669155	3.72886188594551	0.0259183177123038	0.262391527661731
ENSGALG00000021716	ENSGALG00000021716	5.21309719287373	-6.33249507705982	0.0259201357112652	0.262391527661731
ENSGALG00000027717	ENSGALG00000027717	5.21309719287373	-6.33249507705982	0.0259201357112652	0.262391527661731
FBLN7	ENSGALG00000001979	1.21721753546383	0.63416743647836	0.0259797794050599	0.262721980827326
RFESD	ENSGALG00000014673	-6.09757147645612	-2.57480062999622	0.025983492609296	0.262721980827326
MAST3	ENSGALG00000003499	0.612400915217178	6.45437573761175	0.0260152219880968	0.262788323830947
CAND1	ENSGALG00000009899	-0.661982314085457	6.08794602992212	0.0260416841118325	0.262788323830947
GPC6	ENSGALG00000016900	-1.7112259701986	0.7125638131784	0.0260510664515905	0.262788323830947
SEMA4G	ENSGALG00000026957	0.745147227135648	4.6431598272861	0.0260514962133088	0.262788323830947
ENSGALG00000017391	ENSGALG00000017391	4.49340210981097	-5.05268389712331	0.0261019201675538	0.263141809208315
SREK1IP1	ENSGALG00000026028	0.499947331215541	5.360596485753	0.026285750654294	0.264839000114053
ENSGALG00000028729	ENSGALG00000028729	2.33597243249333	-3.99160735627147	0.0263700058823847	0.265531524800375
DUPD1	ENSGALG00000005019	-6.14419741928154	-2.53600898720381	0.0264251455554985	0.265731096266508
BCO2	ENSGALG00000007868	-0.980777922836154	2.54096322621622	0.0264309808443377	0.265731096266508
ENSGALG00000008803	ENSGALG00000008803	-0.724548944279586	3.87511059592098	0.0264364230678979	0.265731096266508
ENSGALG00000026609	ENSGALG00000026609	1.78340158112278	-2.8483565486831	0.0264908781632347	0.266122104296312
CDCA7L	ENSGALG00000010908	-0.58683388710421	5.96499536692303	0.0265214739857251	0.266273108537433
FRMD5	ENSGALG00000008215	0.999532823848071	2.39553847328463	0.0265492133238155	0.266395273632748
STAT1	ENSGALG00000007651	-0.911241975160993	2.63908279807794	0.0266077864825555	0.266461679503942
TRPC5	ENSGALG00000007972	-3.46402121410827	-1.01754294030431	0.0266487151084377	0.266461679503942
SH3BP5	ENSGALG00000011550	-1.04177938246607	3.40323131375939	0.0266612900023603	0.266461679503942
TMEM216	ENSGALG00000022369	0.78646440462933	3.04372381113338	0.0266758709829428	0.266461679503942
TMPRSS7	ENSGALG00000015389	1.65091104042333	0.4441819113221	0.0267002028235772	0.266461679503942
KRT15	ENSGALG00000019718	-6.09757147645597	-2.47178491529342	0.0267017290556204	0.266461679503942
ENSGALG00000021087	ENSGALG00000021087	-1.35442232777259	1.26835509038737	0.0267053375838775	0.266461679503942
DNAJB13	ENSGALG00000017317	1.13069392382177	0.209871652193872	0.0267399598726221	0.266461679503942
ENSGALG00000024095	ENSGALG00000024095	5.21309719287372	-6.30553939065648	0.026787905458288	0.266461679503942
ENSGALG00000027466	ENSGALG00000027466	5.21309719287372	-6.30553939065648	0.026787905458288	0.266461679503942
gga-mir-6602	ENSGALG00000028549	5.21309719287372	-6.30553939065648	0.026787905458288	0.266461679503942
MAP3K15	ENSGALG00000016426	-6.27566300620165	-2.36631023010239	0.0268076768692014	0.266461679503942
KCNH5	ENSGALG00000011858	0.9596079115265	4.1736300555046	0.0268190560316463	0.266461679503942
MALL	ENSGALG00000023882	-1.62176646262947	-1.19231908400245	0.0268207089980195	0.266461679503942
JAK3	ENSGALG00000028085	0.97998745422841	-0.848052472262993	0.0268361892646856	0.266461679503942
FAM57A	ENSGALG00000004820	0.752924213185467	3.09155166557603	0.0268401284744783	0.266461679503942
ENSGALG00000015183	ENSGALG00000015183	-1.59177371710575	-0.237453692261569	0.0268435782168413	0.266461679503942
TRPM3	ENSGALG00000015126	1.09404306832295	0.644453954787429	0.0268465673705072	0.266461679503942
ZNF516	ENSGALG00000013660	-0.526043654338762	6.1098092018698	0.0268667042969673	0.266461679503942
SLC37A1	ENSGALG00000016185	-1.38441616460223	1.78092716786342	0.0268673367514788	0.266461679503942
GRM7	ENSGALG00000008339	-1.04371794353968	4.69873418479608	0.026928769906408	0.266916219906621
RABL6	ENSGALG00000008984	0.414392089046162	6.20547095999783	0.0269645982398415	0.267004010320795
SEMA6D	ENSGALG00000004844	-1.43536627932599	7.96571454997129	0.0269688408834658	0.267004010320795
ZFHX3	ENSGALG00000000713	-1.32055426912995	8.0266098663455	0.0269922132925575	0.267034550369558
ZNF518B	ENSGALG00000014954	-0.765002094512575	4.53285184652102	0.027003143099096	0.267034550369558
DAW1	ENSGALG00000002992	-6.93617432397287	-1.69037152687494	0.027099826043877	0.267835831287492
SNTN	ENSGALG00000007288	1.78267446829591	-1.91339513927553	0.027120491410904	0.267885315853202
MIEN1	ENSGALG00000026328	0.463427149515172	6.39023181392882	0.0271754486070949	0.268213543502684
TAMM41	ENSGALG00000004940	-1.1249723407024	1.07095974395994	0.0271850762469987	0.268213543502684
Protein	ENSGALG00000006515	2.06514111500476	-2.72395249657198	0.0272230912571653	0.26843380128391
HS6ST2	ENSGALG00000006071	-0.509478088163929	5.42810408735329	0.0272446249218443	0.268491384310433
MGAT4B	ENSGALG00000005924	0.466390167510434	6.64056722490542	0.0272747089963373	0.268633115434277
GRIA3	ENSGALG00000008512	0.57852319381881	3.18302294692744	0.0273296887185516	0.26897986275998
rad9	ENSGALG00000028201	0.471678781474702	7.57012019354832	0.0273573661505775	0.26897986275998
AKAP8L	ENSGALG00000013559	0.365397013845659	8.01788922047278	0.027370560461457	0.26897986275998
ENSGALG00000028330	ENSGALG00000028330	0.610155582070828	3.7926150940816	0.0273884593088576	0.26897986275998
CNGA3	ENSGALG00000016749	-1.98659466238277	2.82275408966555	0.0273885270591469	0.26897986275998
THY1	ENSGALG00000006751	0.869966439125213	4.17647905551315	0.0274413449314841	0.269343963905812
ENSGALG00000021283	ENSGALG00000021283	2.83124742307683	-4.74260144929511	0.027499502873581	0.269760031629142
SYT11	ENSGALG00000014646	-0.546511271824277	6.18051720105237	0.0275931323203215	0.270523385522097
TMED4	ENSGALG00000026634	0.360283364948933	7.99137124540669	0.027632918548058	0.270691519612635
CLEC16A	ENSGALG00000007167	-0.704084760832562	3.47772879395279	0.027641926862478	0.270691519612635
RARB	ENSGALG00000011298	-1.7300505137545	2.33771700089178	0.027716071354183	0.271262327647233
IDH3G	ENSGALG00000026988	0.549703984888527	5.63244935001042	0.027773655014569	0.2716704917034
GIP	ENSGALG00000001299	1.14398904197	-0.57841566181901	0.0277958362412731	0.271732095094686
ENSGALG00000020561	ENSGALG00000020561	-1.33520896348787	2.9589250375904	0.0278758616956477	0.272240567221367
FOCAD	ENSGALG00000015071	-0.71022606316788	3.87639739627687	0.0278796746417954	0.272240567221367
SLC22A15	ENSGALG00000015016	-0.738396208091077	2.76434659714439	0.0279314727733254	0.272590779353138
MUL1	ENSGALG00000027021	0.648389717322685	4.64856861719975	0.0279511548793139	0.272627341890138
PGAP3	ENSGALG00000022030	0.537685985584537	4.39483629902326	0.0280059603720148	0.272857543800039
SPATS2L	ENSGALG00000008152	-0.843252865382221	4.50023170369822	0.0280131624422923	0.272857543800039
MPZL2	ENSGALG00000007412	-1.65331371377194	1.19467791410431	0.0280241393109358	0.272857543800039
ADGRG1	ENSGALG00000001085	0.53165464580162	5.43462193088542	0.0280385528408037	0.272857543800039
TTLL9	ENSGALG00000006460	0.754308736469046	2.43210740394314	0.0280782568868129	0.273018850038521
PIK3R1	ENSGALG00000014786	-1.48443359478469	1.01794752294452	0.0281178851026335	0.273018850038521
ENSGALG00000018770	ENSGALG00000018770	0.552572210882536	4.86552660028104	0.0281182504465463	0.273018850038521
NEURL2	ENSGALG00000006854	-6.18936353166303	-2.45555815847407	0.028118962693937	0.273018850038521
ENSGALG00000021324	ENSGALG00000021324	1.44607974382863	-1.64351977069207	0.0281974859320913	0.273625972391502
SEPT7	ENSGALG00000012138	-0.490361323702569	6.99458839614985	0.0282364610140815	0.273707996397908
ENY2	ENSGALG00000019438	0.570043097879179	5.58552445575483	0.0282379362662093	0.273707996397908
ATP6V0B	ENSGALG00000010091	0.480215288296897	5.94897707133192	0.0283125587726116	0.274080584473643
PARP9	ENSGALG00000012077	-0.755784644120825	2.97728011410067	0.0283189879758022	0.274080584473643
IL18R1	ENSGALG00000016786	-6.275663006202	-2.41931875725158	0.0283244373012276	0.274080584473643
ENSGALG00000027793	ENSGALG00000027793	-0.70292825200421	8.01600943558997	0.0283407433868513	0.27408334531501
NECAB1	ENSGALG00000015918	-0.921284101500055	2.72411991893715	0.0283590457544281	0.274105398173308
TOLLIP	ENSGALG00000006697	-0.633511619834648	4.88955431828646	0.0284079670542726	0.274423207433369
ZBTB1	ENSGALG00000011718	-0.620205205825487	4.74288077269851	0.0284399022047576	0.274576663046836
FUS	ENSGALG00000027042	0.34477240025644	8.35300025752001	0.0285106168212441	0.275104135689703
ENC1	ENSGALG00000014930	-0.62158382706916	5.24006352745137	0.0285506586763438	0.275335213435677
JMJD8	ENSGALG00000028590	0.585839026691525	4.50688588616491	0.0285701444866555	0.275367905283213
RFX7	ENSGALG00000000725	-0.556232340146019	5.67178993155672	0.0286279137984622	0.275769340801853
ZFP91	ENSGALG00000007287	0.367520300149388	8.82796657714986	0.0286689961160725	0.276009671105103
RICTOR	ENSGALG00000003775	-0.844116671511223	3.99984929551748	0.0286901988465631	0.276058448744096
ADORA2A	ENSGALG00000006642	-2.12169847220795	0.264901597906626	0.0287134721769463	0.276127083756716
RMDN2	ENSGALG00000010554	-1.14521977346045	0.0588379260461747	0.0287530590244258	0.27633269694963
LHX4	ENSGALG00000001735	-2.42428125476739	3.52468770710782	0.0287690473658107	0.27633269694963
ENSGALG00000016236	ENSGALG00000016236	-0.47504325015663	7.22323150943264	0.0287833099114005	0.27633269694963
AP3M1	ENSGALG00000005070	-0.651964928837067	5.0314348555707	0.0288507713836133	0.276825012243891
GGA2	ENSGALG00000006140	0.803964223038581	3.22340598966838	0.028886803869232	0.277015381499339
FST	ENSGALG00000014908	1.17687617250421	1.93862996182867	0.0289338465898868	0.27731106300268
E2F7	ENSGALG00000010265	-0.740688396051331	5.63813024050292	0.0289660079956473	0.277341735900614
KCNH6	ENSGALG00000000505	-1.32433106755929	2.76974762080111	0.0289694693742342	0.277341735900614
ENSGALG00000023731	ENSGALG00000023731	0.674460243368803	2.91259942233784	0.0290464324921923	0.277923024091961
ANKH	ENSGALG00000012964	-1.09326986316879	4.03337912056829	0.0291016309275217	0.278282811016414
RAP1GAP2	ENSGALG00000005868	0.723160956521876	5.63940406282055	0.0291525431523546	0.278282811016414
ITGA6	ENSGALG00000009362	-0.947064186799947	5.21435419626923	0.02915356302439	0.278282811016414
APCDD1	ENSGALG00000000894	-1.45583396927103	1.49650131105586	0.029160923791107	0.278282811016414
GJA3	ENSGALG00000017137	1.32425266369689	-1.27646222156177	0.0291859459632238	0.278282811016414
SMAD5	ENSGALG00000006309	-0.582684662043927	4.84404616284244	0.0291872364609212	0.278282811016414
PLD5	ENSGALG00000010737	-1.6402088620594	-0.214594447441732	0.0292012353533536	0.278282811016414
ATP11B	ENSGALG00000008839	-0.542879180061327	5.66555329381663	0.0292141646355787	0.278282811016414
ENSGALG00000028062	ENSGALG00000028062	4.08492049638319	-5.28913551695735	0.0292393829605078	0.278318735572487
PLAT	ENSGALG00000003709	0.874259335486218	4.40368786230101	0.0292504726770711	0.278318735572487
TFAP2E	ENSGALG00000002393	1.23024748739801	3.19675724501373	0.029339972780899	0.278508518616885
POLA2	ENSGALG00000026330	0.447177339003531	5.24568012202463	0.0293525727480563	0.278508518616885
TIMP2	ENSGALG00000027070	0.555644289542362	4.46320438010216	0.0293667436957222	0.278508518616885
ENSGALG00000011008	ENSGALG00000011008	-1.0761756925119	1.99993246460983	0.0293674264198475	0.278508518616885
MARCH3	ENSGALG00000028673	-1.16182483265881	1.76887212799885	0.0293676583162157	0.278508518616885
FAAH	ENSGALG00000010433	-0.844240862489808	3.0814128780688	0.0293680949020845	0.278508518616885
IQGAP1	ENSGALG00000008600	-0.528703414906552	6.27574055087078	0.0293863304143115	0.278527058575092
SHH	ENSGALG00000006379	0.989979843480554	0.884246659745448	0.0294325834955374	0.278810984740672
ARHGAP28	ENSGALG00000014758	-0.890011843660708	6.40957163398757	0.029453937315127	0.278858859760483
ENSGALG00000006584	ENSGALG00000006584	-1.55300171983636	2.86164822095055	0.0294898540369094	0.278993044429771
PTPRN2	ENSGALG00000006498	-0.810337001848941	5.27861927774592	0.0295007258226243	0.278993044429771
ARHGAP6	ENSGALG00000016602	0.804353532576327	3.41669302162486	0.0295964176814516	0.279743377731643
CCDC34	ENSGALG00000012194	0.574632759218048	3.66407711115449	0.0296374412142044	0.279822180771391
MAP1A	ENSGALG00000008425	0.528571455780737	9.72365699103637	0.0296374673578303	0.279822180771391
Pax-9	ENSGALG00000010114	-3.05848343423399	1.78351748702332	0.0296791136331218	0.280060825171234
OGDHL	ENSGALG00000002266	-0.863087991817949	3.99177129978794	0.0296994629104142	0.280098352520047
TMEM65	ENSGALG00000016339	-0.975518052382769	3.05628090194863	0.0297279921445098	0.280212941932933
PAM16	ENSGALG00000025981	0.538792105820427	4.63670346162426	0.029772618860074	0.280479054767702
FAM101A	ENSGALG00000003137	-2.05682500537052	1.18660796793865	0.0298200903766065	0.280771659968621
HRH1	ENSGALG00000004930	-6.96243232147444	-1.89089383249818	0.0299057309250201	0.281423126878572
PARP6	ENSGALG00000001981	0.510094993773764	6.83126702776215	0.0299427677919018	0.281616751722846
WTIP	ENSGALG00000025864	-0.573841654815332	5.26543261653302	0.0299713511621696	0.281676553460707
NUP205	ENSGALG00000011662	-0.620565365482791	5.94569246726352	0.02998781247731	0.281676553460707
PRSS57	ENSGALG00000001842	0.885654833583697	1.66620719195991	0.0300067379631477	0.281676553460707
ENSGALG00000001763	ENSGALG00000001763	-0.767221891179622	2.25732478672677	0.0300291700081161	0.281676553460707
ENSGALG00000026975	ENSGALG00000026975	1.14205130622109	0.0800924790249134	0.0300457873914252	0.281676553460707
NLGN4	ENSGALG00000016628	-1.64558326135599	2.83079614655119	0.0300516049808131	0.281676553460707
TSPAN9	ENSGALG00000014346	-0.842037745632222	3.36699793289103	0.0300643784556495	0.281676553460707
PANX3	ENSGALG00000021443	0.570932080308835	4.22701847119617	0.0301351950052727	0.282045224922634
RSPO2	ENSGALG00000026873	-0.969007953440006	3.24464788412345	0.0301649425063486	0.282045224922634
ANG-1	ENSGALG00000016083	-2.09392878448101	1.76898405354583	0.03019541499868	0.282045224922634
TRIO	ENSGALG00000012979	-0.581393799336106	7.17181343846196	0.0301996315518324	0.282045224922634
RPL38	ENSGALG00000001465	0.506136762464131	8.23306090287771	0.030233794028376	0.282045224922634
MIB2	ENSGALG00000001473	-0.744207288042646	5.4812536620559	0.0302672487595305	0.282045224922634
PCGF1	ENSGALG00000028427	0.632028273980156	4.70624041844978	0.0302861824983052	0.282045224922634
GAS7	ENSGALG00000000368	-1.18368429177355	3.27077797046884	0.0302879378036131	0.282045224922634
SNORA7	ENSGALG00000017828	-6.14419741928168	-2.53568053767351	0.0302902026134154	0.282045224922634
PID1	ENSGALG00000002963	-7.38755264501965	-1.33520170595612	0.0303112471429791	0.282045224922634
XIRP1	ENSGALG00000006025	-6.76772118241676	-1.92805098494567	0.0303218892797145	0.282045224922634
HAP1	ENSGALG00000023847	-1.72801892968452	3.38364872691449	0.030348720183458	0.282045224922634
RP9	ENSGALG00000019605	0.686098426220484	3.77614319547848	0.0303526471686387	0.282045224922634
SULT4A1	ENSGALG00000014189	-1.22488635292296	6.53755547411464	0.0303534847007057	0.282045224922634
ADCY5	ENSGALG00000011699	-0.64853861547993	4.69100867023883	0.0303613118773125	0.282045224922634
LMO7	ENSGALG00000016920	-1.94202496056229	2.11174541243747	0.0303675066815228	0.282045224922634
LUC7L3	ENSGALG00000007386	0.433617642062917	9.00523274586825	0.030441678360821	0.282432459456892
GAREML	ENSGALG00000022838	-0.998191667630563	5.8545531883617	0.0304555731600876	0.282432459456892
FAM43B	ENSGALG00000026367	0.861742710103325	2.32578917026339	0.0304587261923057	0.282432459456892
P2RX3	ENSGALG00000007501	0.592791490939985	4.34662017924429	0.0305016452617972	0.282635250792617
GALNT3	ENSGALG00000010960	-1.4673820855009	1.79860500058777	0.030513637375144	0.282635250792617
NTRK2	ENSGALG00000012594	1.30944023135423	2.43521304733593	0.030576661950409	0.282664888981969
TTLL2	ENSGALG00000011344	-3.55380296184498	-0.774166680065571	0.0305909535356583	0.282664888981969
REM1	ENSGALG00000023636	-6.73762920766165	-1.86287151752446	0.0306015220322014	0.282664888981969
ENSGALG00000022174	ENSGALG00000022174	-0.768746017622857	4.53044398795753	0.0306135140864467	0.282664888981969
HECW2	ENSGALG00000007944	0.764372253040956	6.54353335532835	0.0306173175998698	0.282664888981969
MED13L	ENSGALG00000008238	-0.46875886343889	6.90156002853851	0.0306205260582506	0.282664888981969
KCNA5	ENSGALG00000017279	-0.895392686423005	2.3184497764371	0.0306486908617046	0.282664888981969
ASAP1	ENSGALG00000016302	0.654703599872519	6.53352946831251	0.0306490161948534	0.282664888981969
PPP1R17	ENSGALG00000012226	0.828073562009888	9.10366088590947	0.0307292819145741	0.283252454199641
PLEKHM1	ENSGALG00000000201	0.505541169115736	6.24670471240277	0.0307529576117322	0.283318039214601
CBX2	ENSGALG00000023338	0.423095716247811	7.27567266659461	0.0308038998476994	0.283594447201255
ENSGALG00000013110	ENSGALG00000013110	1.03002267604834	-0.40649043122083	0.0308161139436014	0.283594447201255
MON2	ENSGALG00000009795	-0.586401128357839	4.5809526960196	0.0308677655039867	0.283917060345271
PXDN	ENSGALG00000016377	-0.771043502977208	5.71398829585694	0.0309111960112295	0.284115828702365
ENSGALG00000011450	ENSGALG00000011450	-6.64339343342838	-2.01992803779424	0.0309225901942836	0.284115828702365
HOGA1	ENSGALG00000006134	1.06454388901802	-0.512887688451374	0.030963317147187	0.284258156956436
ARHGAP24	ENSGALG00000011124	0.793142358367579	2.81113813785547	0.0309942536375855	0.284258156956436
C2H3ORF39	ENSGALG00000011518	0.614485833333823	5.83457629901574	0.0310144076006841	0.284258156956436
AFMID	ENSGALG00000000109	0.606864659003388	4.76562934011307	0.0310150197162312	0.284258156956436
CEP170	ENSGALG00000010733	-0.730847458936396	7.98800992189675	0.0310211584660782	0.284258156956436
Dkk-1	ENSGALG00000003814	-0.813905086702264	6.11646135837057	0.031061931474858	0.284379091440436
ENSGALG00000008107	ENSGALG00000008107	-0.900952065747496	3.45918790043598	0.0310676012334682	0.284379091440436
CPNE7	ENSGALG00000000507	1.05599498376306	0.591930143611231	0.0311427032829117	0.284914100408584
ZDHHC17	ENSGALG00000010253	-0.692243392450959	8.74204720792108	0.0311809559189365	0.285111594794851
CD226	ENSGALG00000013748	1.09765921723491	-1.14417369836218	0.0313439171617329	0.286312671900508
TMEM184A	ENSGALG00000004199	0.907990110889456	0.268731323752807	0.0313499898777736	0.286312671900508
NFKBIA	ENSGALG00000027864	-1.04221951045444	3.12050626845174	0.0313625173685733	0.286312671900508
SEPP1	ENSGALG00000014857	-2.42646846084259	0.975631347379721	0.031380237159089	0.28632165190277
FBXO11	ENSGALG00000008944	-0.559286391884454	5.70802794975624	0.0314062874320617	0.286406591358055
PRKCH	ENSGALG00000011889	-6.6433934334284	-2.01101375033947	0.0314372432342813	0.286536151972342
ERC1	ENSGALG00000012994	-0.444675481907157	6.31135641978618	0.031462538394011	0.286614007904548
PXDNL	ENSGALG00000005887	-3.04580421445727	0.203161123532879	0.0316017144759003	0.287565862275067
ATP6AP2	ENSGALG00000016241	-0.688125055340139	5.06838355866176	0.0316040837919716	0.287565862275067
TMEM72	ENSGALG00000026808	1.26891599663116	-0.957572280682961	0.0316174530593525	0.287565862275067
MCOLN1	ENSGALG00000013549	0.371627549846226	6.83053116329187	0.031673449962134	0.287922094554829
GNB4	ENSGALG00000008983	-0.57596518252864	5.16865256401628	0.0317199813292952	0.288191949326385
RUFY3	ENSGALG00000011564	-0.557104991616347	5.52995291082584	0.0317448762963276	0.288265044414848
PHLPP1	ENSGALG00000012888	-0.770841874435364	3.81702506711866	0.0317994670012775	0.288607576370215
TCIRG1	ENSGALG00000003516	0.508027649308109	4.27635621833354	0.0318514941785758	0.288926491202055
HECTD1	ENSGALG00000009946	-0.688945586155324	6.19922825633334	0.0318725407361134	0.288964190203195
ENSGALG00000027104	ENSGALG00000027104	1.72878987924719	-1.72947904093604	0.0319307487644118	0.289338585731757
ABCA2	ENSGALG00000001226	0.448570691094226	7.6935569777225	0.0319589980422634	0.289405581789324
ENSGALG00000015321	ENSGALG00000015321	-1.07199941964572	1.70281445964954	0.0319719750749253	0.289405581789324
PAK7	ENSGALG00000008947	0.565824733406065	5.5940247478158	0.0320055137169033	0.289454228356273
CNTN1	ENSGALG00000009523	0.80466711291605	4.82711210801204	0.0320170971174788	0.289454228356273
CCDC173	ENSGALG00000009824	0.975480367115436	2.01033319783447	0.0320281069837751	0.289454228356273
ENSGALG00000027112	ENSGALG00000027112	0.923735560303409	1.28499973657674	0.0320699719825434	0.289631719088585
PHACTR1	ENSGALG00000012732	0.605412143755758	4.65016534792459	0.0321004988669618	0.289631719088585
TBX18	ENSGALG00000015834	-1.9006053338936	-0.169364125603205	0.032110820095822	0.289631719088585
AGPAT5	ENSGALG00000016329	-0.649519244625078	4.06535796166811	0.0321154647598227	0.289631719088585
C7orf25	ENSGALG00000012333	-1.05633716930392	2.63516642615511	0.0321981817641467	0.290222445514377
OPRM1	ENSGALG00000013616	-3.09678802264768	-1.36837746406408	0.0322233764145216	0.290222445514377
RGS19	ENSGALG00000021079	0.863069876118831	2.28395746576618	0.0322472761294402	0.290222445514377
EGFLAM	ENSGALG00000003726	0.647316958935273	7.40883119516269	0.0322576280041301	0.290222445514377
SCRN2	ENSGALG00000011945	0.620067501444866	4.46440247024298	0.0322970657552081	0.290222445514377
FAM114A1	ENSGALG00000013583	-1.71314516768747	0.904637160150492	0.0322975762464381	0.290222445514377
SLC25A22	ENSGALG00000014295	-0.700048190070081	4.05233363427089	0.0323218791526857	0.290222445514377
C6orf58	ENSGALG00000014823	1.53212045241097	-1.81862938022082	0.0323297767683965	0.290222445514377
ENSGALG00000002290	ENSGALG00000002290	2.42949157849157	-2.41931656314048	0.0323441722374604	0.290222445514377
WHSC1	ENSGALG00000015705	-0.465030435971311	5.02490695343621	0.0323506081129248	0.290222445514377
LAD1	ENSGALG00000000309	1.38546837235588	-0.286649414663401	0.0323898142612195	0.290421877558146
CA2	ENSGALG00000015862	-1.27326920788157	1.96081281168742	0.0324628861730713	0.290924597511212
ZBTB17	ENSGALG00000003669	0.464658763639611	6.03908189098278	0.0325085133768995	0.291180966938218
ANKRD10	ENSGALG00000016850	0.489027019917191	7.25406766479615	0.0325534380264495	0.291430778522501
E2F1	ENSGALG00000003045	0.62243817381661	6.99189855885697	0.0325922226054006	0.291526601729928
CNR2	ENSGALG00000004120	1.65340783063599	-2.85193356061978	0.0325982224169601	0.291526601729928
ENSGALG00000027467	ENSGALG00000027467	0.654516834816764	3.67459953801866	0.0326624955320827	0.29180862677346
KNTC1	ENSGALG00000004515	-0.835913141688812	4.07732189817393	0.0326638718886589	0.29180862677346
NCAPG	ENSGALG00000014425	-0.841536202518509	4.09116119101808	0.0326971056858068	0.291953071019197
AASDH	ENSGALG00000013764	-0.558917222506004	5.70003030664418	0.0327361170057717	0.292103447953981
AMH	ENSGALG00000024368	0.993762140583501	0.410423143502865	0.0327480952288833	0.292103447953981
ATF7IP	ENSGALG00000011814	-0.486818675599251	5.47939673786011	0.0327779495880502	0.292217384863138
C3ORF64	ENSGALG00000013406	-1.03059560127753	2.17682794693648	0.0327964545182584	0.292230074947065
ENSGALG00000000104	ENSGALG00000000104	-1.60251602072507	-1.14845137665108	0.0328429750879492	0.292492252891533
NAA15	ENSGALG00000009782	-0.585425474448402	6.70286420321903	0.0328725949095041	0.292603722014462
MGAT4C	ENSGALG00000028360	-6.88217957987181	-1.86820599474572	0.0329499689705973	0.293139921554331
ENSGALG00000027604	ENSGALG00000027604	0.829219528912704	1.89572014470053	0.0329930613472572	0.293370734682368
METTL24	ENSGALG00000015060	-2.71022603631647	0.622197726795352	0.0330253599569545	0.293505380853807
SPAST	ENSGALG00000010620	-0.650901173098209	4.49188295570181	0.0330721555254309	0.293679303749828
MUC16	ENSGALG00000001414	-6.57696629197999	-1.80496646633651	0.0330865934985762	0.293679303749828
FRMPD1	ENSGALG00000023036	0.817079943244802	5.52339677487247	0.0330964284328775	0.293679303749828
ENSGALG00000001754	ENSGALG00000001754	-2.63070401155884	-1.74615802813647	0.033139360916084	0.2939078209188
TMTC4	ENSGALG00000016870	-0.737666842576352	3.81177424046842	0.0331976032454634	0.294218760952981
FAF1	ENSGALG00000010536	-0.583513627771075	4.87212534949886	0.0332245642991244	0.294218760952981
PUSL1	ENSGALG00000001714	-1.2047599435938	0.553360202929104	0.0332482562842361	0.294218760952981
MCC	ENSGALG00000000208	-0.618863790017277	3.21216883404691	0.0332688530138115	0.294218760952981
SLC25A4	ENSGALG00000010614	-0.624518947961117	4.34455587858094	0.0332768797287008	0.294218760952981
ENSGALG00000028540	ENSGALG00000028540	-6.79719829674883	-1.93595378692062	0.0332776071103588	0.294218760952981
POC1B	ENSGALG00000011215	-0.694172696726869	3.73714390841546	0.0332967550403695	0.294235994437315
FAM131B	ENSGALG00000014689	-1.27082851129926	1.51032200890412	0.0333543056238493	0.294592390610642
ENSGALG00000028863	ENSGALG00000028863	0.865822221763242	3.37591972091268	0.0334360930536133	0.294910488648856
NEFM	ENSGALG00000000317	0.612169359351706	13.0638725117239	0.0334414224516822	0.294910488648856
ATRAID	ENSGALG00000029092	0.564263332083097	5.20690394131273	0.0334420357714976	0.294910488648856
PLTP	ENSGALG00000006894	0.528118595884633	3.74744356455672	0.033531707947074	0.295115026284423
ENSGALG00000020975	ENSGALG00000020975	1.07190252121195	-0.366933720580818	0.033536066750726	0.295115026284423
CORO2B	ENSGALG00000008043	0.491005268483907	6.96554862435431	0.0335453141194852	0.295115026284423
ENSGALG00000028859	ENSGALG00000028859	1.00242876869028	0.550795078398104	0.0335504140761124	0.295115026284423
EBF2	ENSGALG00000000242	0.653191731536697	6.98356309096904	0.0335660628198239	0.295115026284423
EphA2	ENSGALG00000023768	-0.70437635733306	3.39807130541432	0.0335788761423291	0.295115026284423
DAAM1	ENSGALG00000012017	-0.449395208341753	5.76075993789703	0.0335859806041484	0.295115026284423
GPRIN2	ENSGALG00000002048	-0.800777778514377	2.29483323530994	0.0336651759148727	0.295651694956574
DSEL	ENSGALG00000013766	-0.968845707076684	2.62072643943924	0.0336841492584989	0.295651694956574
FAM105A	ENSGALG00000012965	-1.05805572347331	2.37000979375216	0.0337117540459563	0.295651694956574
FGD5	ENSGALG00000008546	-1.19142780698926	3.33999133855975	0.0337363927292913	0.295651694956574
GHRHR	ENSGALG00000005212	2.58345464571836	-3.30084159610795	0.0337545531899519	0.295651694956574
CDA	ENSGALG00000007382	0.633664663967254	3.25926978361488	0.0337654020915531	0.295651694956574
OLFML3	ENSGALG00000001956	-1.80579243029147	3.90148347275611	0.0337680273524167	0.295651694956574
RWDD4	ENSGALG00000010658	-0.80079034587868	3.57744119764766	0.0338025972097801	0.295748354165169
CHRNA7	ENSGALG00000004096	0.776773115085406	2.37266573296642	0.0338144616953314	0.295748354165169
ACSF2	ENSGALG00000019768	-0.681846782297091	5.55488266350375	0.0338309287527025	0.295748354165169
FAM150B	ENSGALG00000016364	-2.26823742280404	-1.08089876322863	0.0338759347087063	0.295990546984958
PEX3	ENSGALG00000013777	0.42991577608417	5.3605915233575	0.0339875745997725	0.296814408500718
SLC12A9	ENSGALG00000027283	0.436679270478395	6.13709432495539	0.0340508545075355	0.297215315772917
MTMR7	ENSGALG00000013641	-0.911241975160578	2.69085096336918	0.0341281669398915	0.297531786831859
CDS2	ENSGALG00000000165	-0.683617023685669	3.77691312672272	0.0341298145707566	0.297531786831859
GMPPB	ENSGALG00000002500	0.509251211213161	9.3831079862009	0.0341614087575409	0.297531786831859
RSPO3	ENSGALG00000014829	-1.72782791754485	3.92588553582411	0.034171031764309	0.297531786831859
SCFD2	ENSGALG00000013946	-1.4446551487693	0.338970267701939	0.0341740683378889	0.297531786831859
RXFP3	ENSGALG00000017411	-2.38877034285064	0.391531614698027	0.034197194940479	0.297581694324372
RPB6	ENSGALG00000012291	0.488118822757798	5.60874404337683	0.0342498410946379	0.297888297634502
MFSD6	ENSGALG00000002280	-0.62760591738793	4.76355534445152	0.0343292393979689	0.298325363158644
BDH1	ENSGALG00000006947	-0.597234076512593	6.83570862213097	0.0343349684392898	0.298325363158644
ENSGALG00000027667	ENSGALG00000027667	1.87391305592078	-2.77779281370064	0.0344356627938411	0.298917877933779
LPGAT1	ENSGALG00000009848	-1.02274802032703	2.79056603509586	0.0344400216779656	0.298917877933779
SLC6A7	ENSGALG00000005672	-6.9094295401481	-1.74135884684407	0.0344555795701083	0.298917877933779
SLC31A1	ENSGALG00000008844	-0.846777760080058	4.4940979007567	0.0345321951240393	0.299430711698969
PAQR7	ENSGALG00000009680	0.644022755791071	3.11540584446001	0.0345768402293714	0.299581041484978
FAM208B	ENSGALG00000008171	-0.438353882661413	5.37251122253516	0.0345845544150591	0.299581041484978
SLC5A7	ENSGALG00000016804	-3.50047679913336	0.539959598747296	0.0347810226157811	0.300987785241387
NEU3	ENSGALG00000028960	0.502549183840158	6.15945386732527	0.0347821400176655	0.300987785241387
OGN	ENSGALG00000026736	-1.42081978964636	4.67273699429844	0.0348530165473653	0.301325890758249
PKD1	ENSGALG00000005714	-0.808486360521	6.08013782741418	0.0348705793767639	0.301325890758249
DYNC1I2	ENSGALG00000009551	0.312278168337399	6.78817605262213	0.0348880747998845	0.301325890758249
LYPD1	ENSGALG00000012176	-7.08699884738857	-1.67942230123756	0.0348916641098954	0.301325890758249
MYD88	ENSGALG00000005947	-0.700860890327261	2.8260988820128	0.0349749735901978	0.301892960737186
ENSGALG00000023702	ENSGALG00000023702	-1.18004043273729	-0.194206246669215	0.0350281909982796	0.301930535707133
CHGB	ENSGALG00000009155	-0.986134073243649	6.45023018108895	0.035048983832785	0.301930535707133
BCL11A	ENSGALG00000007866	-1.19233269868901	6.02042945643669	0.0350511537891298	0.301930535707133
RALY	ENSGALG00000002054	-0.732162386089628	4.30122501069699	0.035052830294215	0.301930535707133
ATP6V1A	ENSGALG00000014800	-0.864693537518252	3.66422460614841	0.0350675692336961	0.301930535707133
IGFBP7	ENSGALG00000011339	-1.20672343886686	1.29099864781976	0.0351123968776067	0.302164429467855
GNRHR	ENSGALG00000021020	1.11572650922529	-0.992746546989204	0.0351498297600382	0.302334483426211
Ex-FABP	ENSGALG00000024011	1.88070607138147	-1.90622546813357	0.035188411894197	0.30251424657584
TERF1	ENSGALG00000015633	-0.635041072126847	4.43124089299976	0.0352293715961368	0.302714258797945
RTN4RL1	ENSGALG00000021589	-2.13370308270663	3.7735928098902	0.0352607138820552	0.302724195433493
SLC38A2	ENSGALG00000008497	-0.406236476016879	7.25928360737155	0.035265917786939	0.302724195433493
PPM1A	ENSGALG00000011917	-0.635424781836988	4.26537250994546	0.0353172355874728	0.302843331809687
ENSGALG00000023526	ENSGALG00000023526	2.91434912010054	-3.85371978296332	0.0353321061689565	0.302843331809687
SPOCK3	ENSGALG00000009568	-0.807460672831765	4.47954726617507	0.0353329021681163	0.302843331809687
MOB1B	ENSGALG00000011573	-0.672515888379732	3.78731937872501	0.0353631718287548	0.302950998320649
SH3PXD2A	ENSGALG00000008293	-0.527031371675149	7.59880538533399	0.0353910675945544	0.303038230434252
U5	ENSGALG00000028351	1.34488368697102	-2.33741758414369	0.0354314919177855	0.303232598163819
[truncated: 15,109 more rows]
