# Supplementary material for: Identification of molecular signatures specific for distinct cranial sensory ganglia in the developing chick
Source: Neural Dev. 2016 Jan 27;11:3. doi: 10.1186/s13064-016-0057-y (PMC4730756; doi:10.1186/s13064-016-0057-y)
Supplement: Additional file 6: — Differential expression analysis results for all pairwise comparisons between ganglia using both DESeq (i) and EdgeR (ii). Data are available as compiled .xlsx spreadsheets (A) or individual .csv files (B). (ZIP 24942 kb) [file 13064_2016_57_MOESM6_ESM.zip › Patthey Supp File 3Bii edger results Top-Tmm_vs_others.csv]

gene_name	ensembl_id	logFC	logCPM	PValue	FDR
CHRNB4	ENSGALG00000003005	4.68700465029328	5.48242283360386	6.74000421227192e-55	1.15307992063548e-50
Drg11	ENSGALG00000026017	3.08691626776376	7.23157835781101	5.51837905687862e-51	4.72042144525397e-47
Six2	ENSGALG00000023303	-4.08929734658508	5.55221613153	5.52222596790453e-50	3.14914139529703e-46
ETS1	ENSGALG00000001143	-3.61787442478145	4.88933796579165	1.37745329668483e-44	5.89136774992102e-41
CHRNA3	ENSGALG00000003014	3.3659552465551	4.94578217510957	2.76717693833483e-44	9.46817261220647e-41
ENSGALG00000025939	ENSGALG00000025939	-4.35403113166433	4.19083395849419	1.39356358542606e-38	3.97351430324485e-35
CPZ	ENSGALG00000015597	3.06392503555309	5.29658696044806	6.2181845224661e-37	1.51972429729072e-33
TOX2	ENSGALG00000003106	2.3894687899396	5.48516846799536	1.20141376887303e-35	2.56922334473496e-32
NOS1	ENSGALG00000008177	3.49461277211146	3.69333926477661	9.15016652657125e-35	1.73934498818423e-31
ZNF385B	ENSGALG00000009012	2.93467872161346	4.64137577080026	3.02260351540634e-32	5.17107009415717e-29
GAD2	ENSGALG00000007588	4.30598400665054	5.65773625110352	1.90000532826971e-28	2.95502646873074e-25
PITX1	ENSGALG00000006365	5.18199819611076	1.97754080266085	2.2361680619446e-28	3.18803026697901e-25
RASL11A	ENSGALG00000017099	2.9956702540724	4.22373041544792	1.10752897234637e-27	1.45750812760783e-24
ENSGALG00000028402	ENSGALG00000028402	-6.53274945743718	4.46887292273701	2.692164694523e-26	3.2898252567071e-23
PLAT	ENSGALG00000003709	2.26907207889801	4.39708362396377	3.57800995349085e-25	4.08083961895477e-22
HCN4	ENSGALG00000001764	-4.11828548579508	3.57542046390447	5.84093399523877e-25	6.24541867440905e-22
FLRT3	ENSGALG00000008716	-2.82721795021095	4.85324373929704	1.24272495504464e-24	1.25061991358257e-21
TNNT3	ENSGALG00000006572	2.63311280252764	6.6591165180381	6.36499511207808e-24	6.04957424319066e-21
CACNA2D4	ENSGALG00000013007	3.50616635970144	2.70385173564171	7.52179193130299e-24	6.77277980845955e-21
SORCS3	ENSGALG00000008434	2.32274456388483	5.26515159531882	9.21456125418811e-24	7.88213569683251e-21
SCNN1G	ENSGALG00000006270	2.15479527550963	5.21906257103374	1.17259955201737e-22	9.55277768376815e-20
EDNRA	ENSGALG00000010013	1.71227338786818	6.08098661066287	4.53031120248766e-22	3.52293472964359e-19
PAPLN	ENSGALG00000009315	2.56758500772058	3.55777699172447	1.12750775720766e-21	8.38669683056898e-19
PPP1R17	ENSGALG00000012226	1.58368881996574	9.10331453824362	1.25916714681722e-21	8.97576314489542e-19
LTBP1	ENSGALG00000010448	-2.99350517857611	5.37077321877935	1.42823226849303e-21	9.7736790597515e-19
ENSGALG00000001138	ENSGALG00000001138	-3.53133178680378	3.58353031121551	1.61580692295529e-21	1.06320095530458e-18
ZNF536	ENSGALG00000004510	-2.37979074183661	5.1133276427737	2.38130012713073e-21	1.50886231759084e-18
DPP6	ENSGALG00000006314	1.52679597529525	5.94646776422112	1.03827872486251e-20	6.34388300890991e-18
PHF24	ENSGALG00000001900	2.54193715509995	5.52286113787919	1.52321706109877e-20	8.98593016595786e-18
SHOX	ENSGALG00000016698	-7.39408471004313	5.6050361434896	2.37910507919293e-20	1.35672432316109e-17
phox2b	ENSGALG00000014250	-7.08185506157292	5.66855629139688	3.07439234500005e-20	1.69666787865358e-17
TENM2	ENSGALG00000001768	-3.12272820976088	5.9865137122974	4.77866120381703e-20	2.55479174609068e-17
HCN1	ENSGALG00000014875	-5.5149311323232	4.55472209546441	6.93859467409416e-20	3.59713568740615e-17
PTPRT	ENSGALG00000003488	2.70971085610611	3.82760433651186	2.12239597737623e-19	1.06793971708684e-16
GALNT14	ENSGALG00000009078	2.89625144968798	2.76986303539997	2.71503038243997e-19	1.32710685093666e-16
7.	ENSGALG00000000168	2.90009970940305	3.95964966023088	3.58726603973045e-19	1.70474853910301e-16
SCNN1B	ENSGALG00000006202	1.83934040457365	5.78369737991943	4.10354216327144e-19	1.88526548707731e-16
IL11Ra	ENSGALG00000005848	1.96276508888276	4.87327659661694	4.18751978658742e-19	1.88526548707731e-16
PTPRZ1	ENSGALG00000008961	-2.29487197550025	4.49202373923846	4.7733394608304e-19	2.09390491015093e-16
MMP28	ENSGALG00000002081	1.91176057767635	4.37213685364928	5.62669912476809e-19	2.40653921566331e-16
OTX2	ENSGALG00000027720	5.00907940823262	5.28310711908175	6.21917588176818e-19	2.59506490208024e-16
EFNB2	ENSGALG00000029175	-3.07953594267479	5.6607724881318	7.62571226568767e-19	3.10620679622345e-16
CRTAC1	ENSGALG00000017378	1.84532563367318	5.56257377306755	2.4810928536841e-18	9.87128756763432e-16
CHL1	ENSGALG00000007911	-6.51569943577769	4.86327022861025	5.47648888325509e-18	2.12935845033473e-15
PCDH17	ENSGALG00000016941	-2.69142741296135	7.91338821121876	5.87836825375959e-18	2.23482497967376e-15
BRINP3	ENSGALG00000004857	2.26846256564667	3.37062371271571	1.98085510354304e-17	7.36705850248137e-15
ILVBL	ENSGALG00000027150	1.62195429366688	5.64485328050611	2.74555889896231e-17	9.9938343922228e-15
AMIGO2	ENSGALG00000009739	-4.75749497883771	5.16459137053433	3.41068725453152e-17	1.21562578230261e-14
ADGRB1	ENSGALG00000016160	-1.71007722102321	5.67091518598161	5.49389641396578e-17	1.91815469081891e-14
TLE4	ENSGALG00000015184	-1.72703638609664	6.94314140473683	6.15220870564977e-17	2.10503973072512e-14
TRAF4	ENSGALG00000003987	1.49762768748886	7.81562420109326	8.90000175455549e-17	2.98551431405755e-14
ENSGALG00000020458	ENSGALG00000020458	-3.97764705663392	2.52308333331937	1.02580081620867e-16	3.37488468532652e-14
EGFLAM	ENSGALG00000003726	1.28710416992461	7.4079253887701	1.38091447585024e-16	4.44436485557924e-14
HYDIN	ENSGALG00000002407	2.28144154524601	3.05761920678977	1.40282734510918e-16	4.44436485557924e-14
CRHR1	ENSGALG00000000371	-1.87033039980664	5.41364883748854	1.87936946722156e-16	5.84586415367753e-14
KIF19	ENSGALG00000004502	1.88207177636663	6.15920951066309	2.09731979533439e-16	6.40731197474657e-14
CLMP	ENSGALG00000006507	-2.97636085495357	4.26801610201531	3.46681968929772e-16	1.04053247797378e-13
Dab1	ENSGALG00000010857	1.34628657839783	5.78515639324551	3.56507084413062e-16	1.04527035341013e-13
EFR3B	ENSGALG00000016605	1.34159475315772	5.80616850500625	3.63793870693963e-16	1.04527035341013e-13
ENSGALG00000009387	ENSGALG00000009387	1.48047465727106	5.33047823506366	3.66590023407809e-16	1.04527035341013e-13
ZNF385D	ENSGALG00000011283	-2.72108873718792	3.66928831846287	3.75177024229611e-16	1.05221779188856e-13
ENSGALG00000015542	ENSGALG00000015542	-1.54344146676371	6.32404087900099	3.95632214496511e-16	1.09168966542037e-13
PDZRN4	ENSGALG00000009530	-7.17156501272395	6.98397041931339	4.3213972441181e-16	1.17349942940274e-13
JSC	ENSGALG00000006346	2.0774647133496	7.82605766426196	5.75244329860385e-16	1.53769999925804e-13
ETV4	ENSGALG00000001188	-1.92653736808594	5.7621276757171	6.89802083221519e-16	1.80805775281156e-13
LAMA5	ENSGALG00000005321	-3.88686791583216	5.75264402641185	6.97520526569809e-16	1.80805775281156e-13
SKOR1	ENSGALG00000001867	2.65909599973971	2.82317391341758	7.86175616874135e-16	2.00744663484817e-13
PRUNE2	ENSGALG00000015167	2.82255532723169	2.2903521162582	9.48853562894356e-16	2.38720393441127e-13
MYO18B	ENSGALG00000005538	2.02192447121261	6.02009684187439	9.65338713249791e-16	2.39348039221412e-13
LZTS1	ENSGALG00000001727	1.34146274507764	6.87450873467655	1.20658809359007e-15	2.94890130073414e-13
ZNF469	ENSGALG00000026534	2.15754827240371	4.85963161476572	1.77387257719455e-15	4.27428338741469e-13
KCNV1	ENSGALG00000016109	2.69067718292171	2.49132582825782	1.89096335144271e-15	4.49313903006693e-13
CABP1	ENSGALG00000007116	2.44612710699088	4.80937780100938	2.64638804335509e-15	6.20197351311218e-13
ATP8B1	ENSGALG00000003253	2.5014378618652	3.78895278272349	3.19355283530101e-15	7.38314890626077e-13
RCSD1	ENSGALG00000015440	2.41378330258738	2.84527009080332	3.37575285211739e-15	7.70031730586992e-13
HOXB2	ENSGALG00000025774	-6.12684583210715	4.50266406311405	3.51970238069968e-15	7.9230353064487e-13
GABRR2	ENSGALG00000015776	3.40639788172404	-0.0422223332171744	3.81763661926826e-15	8.48209445226511e-13
SORCS1	ENSGALG00000008465	1.49518272918161	5.23800044912881	4.86966446843727e-15	1.06807974007724e-12
CDH22	ENSGALG00000007211	1.33892360989553	5.24685936927377	4.95105652593231e-15	1.07218576007152e-12
GluR1/A	ENSGALG00000004083	-2.91040726402469	3.76709546992775	6.65902495777376e-15	1.41956554020039e-12
DLGAP2	ENSGALG00000016352	-5.59521904593242	3.61307782272959	6.72111344144443e-15	1.41956554020039e-12
SLCO3A1	ENSGALG00000006871	1.87152587648101	6.52238128120712	7.25788333472536e-15	1.51424229378636e-12
LAMC3	ENSGALG00000003852	2.38850027639493	3.52643360982271	7.48051228712283e-15	1.54188679768792e-12
FGF8	ENSGALG00000007706	-4.30586508545672	2.27594806597971	7.67418885297906e-15	1.56297646305674e-12
TFAP2D	ENSGALG00000019842	5.76955008093081	0.0499734554998571	7.79049661945675e-15	1.56799783724313e-12
SNTA1	ENSGALG00000026824	1.87564037777352	7.19959893367653	8.53640707601513e-15	1.69814944484264e-12
TSHZ3	ENSGALG00000004528	-3.67673013698578	3.59983899204933	9.64418222534022e-15	1.89646746564506e-12
ATP2B2	ENSGALG00000004829	1.4526457627673	5.02623279614863	1.35677705363309e-14	2.63769793563123e-12
ENSGALG00000023936	ENSGALG00000023936	2.80613162394032	2.70822724631232	1.49234854377923e-14	2.84942175070431e-12
ENSGALG00000004751	ENSGALG00000004751	2.81653856241688	2.47772053741142	1.4989943743476e-14	2.84942175070431e-12
CTXN1	ENSGALG00000000337	-5.44907010294535	3.96771056741587	1.75508601124274e-14	3.29956170113635e-12
DCLK2	ENSGALG00000010040	1.47708801633326	7.12576241990889	1.97963072204597e-14	3.68125243399591e-12
USH1C	ENSGALG00000006192	-2.90679794654668	2.2079520376382	2.02015012401086e-14	3.71620734640621e-12
GLIPR2	ENSGALG00000028821	-1.84876866185493	4.29168949068391	3.35095546902214e-14	6.04402836507005e-12
HUNK	ENSGALG00000015879	-1.93730194328241	4.95114012787284	3.35622337316843e-14	6.04402836507005e-12
PLEKHB1	ENSGALG00000017321	1.49647040043487	6.27364658621961	4.17783129641878e-14	7.41304187824882e-12
MYO9A	ENSGALG00000002078	1.25369013929182	9.54656081640525	4.20309248416025e-14	7.41304187824882e-12
SLC39A11	ENSGALG00000004413	1.66419803296378	7.08662593592137	4.62822513417058e-14	8.0795587342235e-12
VWA1	ENSGALG00000001527	2.66914357418705	2.82312288183236	5.43231849891659e-14	9.38748534136009e-12
ANGPTL4	ENSGALG00000000619	1.20392646700061	6.59182016608742	5.9826729749834e-14	1.02351569256016e-11
GAL	ENSGALG00000007047	-4.94426401484544	3.40889699143952	6.19791304058517e-14	1.04984055740922e-11
PROX2	ENSGALG00000023113	-6.80198472364374	7.02712784421976	6.69837311306095e-14	1.12348791390438e-11
SCN10A	ENSGALG00000006072	3.45299302215643	1.06680143480878	7.94816245935385e-14	1.32016663451093e-11
PLCD4	ENSGALG00000026687	1.65755353484192	5.76896152410782	8.66703621621187e-14	1.42572745756685e-11
FHOD3	ENSGALG00000013124	-2.82979028644428	4.96141711513089	1.05317329652204e-13	1.71597035779991e-11
STOM	ENSGALG00000001434	-2.92433119397218	4.88220954283923	1.25250668502104e-13	2.01813670950477e-11
CTGF	ENSGALG00000002909	-2.79486024068129	2.8990378516783	1.26222017720955e-13	2.01813670950477e-11
LRFN5	ENSGALG00000012505	-3.07345519028503	3.17537953663851	1.50942466596637e-13	2.39104048012525e-11
PRRX1	ENSGALG00000003324	-5.14339967051911	5.17988408852846	1.66826538189016e-13	2.61841139021806e-11
SSC4D	ENSGALG00000001917	1.61627961506919	5.1842660503612	1.85077572522156e-13	2.8784610097355e-11
HOXB5	ENSGALG00000027903	-9.00556780288908	5.7247040952435	2.39856224731786e-13	3.69681107451478e-11
STIM1	ENSGALG00000017351	1.23636072538656	6.01525130418219	2.74291038102581e-13	4.18979560701693e-11
ENSGALG00000023609	ENSGALG00000023609	2.21755757974026	4.14412972523491	3.5074562717088e-13	5.31022671649505e-11
7.	ENSGALG00000017242	-3.63769751810446	4.49452190503045	3.56614175285268e-13	5.35171518489505e-11
PGA	ENSGALG00000024059	4.38215290256225	-0.61987806112909	3.84815798683734e-13	5.72472059467941e-11
MRC2	ENSGALG00000000461	-2.27044159456734	5.2994203480153	4.99433822283808e-13	7.36578778588912e-11
HOXB1	ENSGALG00000013454	-6.13987094440552	3.59644598556589	5.18059743907756e-13	7.57518469980674e-11
SCML4	ENSGALG00000015309	-6.34974591220426	4.92987879233407	6.01383740871486e-13	8.71904494816049e-11
MTHFR	ENSGALG00000004612	-1.6131663775181	4.95683663185105	6.15226110160042e-13	8.84478007783026e-11
ENSGALG00000020459	ENSGALG00000020459	-3.72291195464669	0.79214454007262	6.9755974904394e-13	9.86559424349352e-11
MYO7A	ENSGALG00000000733	-3.89459794678958	2.57406905183276	6.97765316496795e-13	9.86559424349352e-11
ECEL1	ENSGALG00000007875	1.24726750474312	5.48007775093325	8.25820899838938e-13	1.15804458642988e-10
LASP1	ENSGALG00000001648	-1.37023387070608	5.60215553244136	1.10490567797141e-12	1.53680701940934e-10
EN1	ENSGALG00000025740	4.18789760412597	2.05193292163569	1.20268598183178e-12	1.65931869170791e-10
SGPP2	ENSGALG00000005245	2.37913546306481	2.93902298937439	1.27555047417549e-12	1.74576940097554e-10
CYR61	ENSGALG00000008661	-4.27692882723107	2.97519608266005	1.30658610897475e-12	1.77405358351905e-10
IRK1	ENSGALG00000004376	-2.73516993263713	1.55805979507389	1.65620313744535e-12	2.23104907680433e-10
PLXNC1	ENSGALG00000011309	-3.01376513900255	5.63405208252409	1.77717878713242e-12	2.37531052267667e-10
ZNF503	ENSGALG00000004994	-2.15934381888624	4.81066164476512	1.82004702125586e-12	2.41374918136785e-10
ENSGALG00000024292	ENSGALG00000024292	2.66020473307318	0.953561138312058	1.88411470632882e-12	2.47949495352872e-10
ENSGALG00000028258	ENSGALG00000028258	1.73416023740872	3.17578697157555	2.1438642129302e-12	2.79978846983281e-10
JAG1	ENSGALG00000009020	-1.46377083746744	5.09280345162041	2.31644675305133e-12	3.00225538266682e-10
HCN2	ENSGALG00000001342	1.14203505606276	5.82199250768775	2.34605340654411e-12	3.01776553978621e-10
ERCC6	ENSGALG00000006254	1.27574795328232	6.04787119473675	2.38671344098524e-12	3.04715623495339e-10
ENSGALG00000004653	ENSGALG00000004653	1.92377195643759	7.05088428410079	2.42732602951556e-12	3.0760513861446e-10
CBFA2T2	ENSGALG00000003096	1.24870498751369	7.45319074789719	2.60704787850668e-12	3.27951287540385e-10
OAF	ENSGALG00000006715	1.18891154651874	5.9205264177284	3.16396850968762e-12	3.95103454479823e-10
TGFB2	ENSGALG00000009612	-2.60049564608458	6.09637109849053	3.32301234125539e-12	4.11957211117371e-10
TRPM1	ENSGALG00000003849	3.10043832116985	0.862507015082816	4.47247912880688e-12	5.5046887004049e-10
Sulf1	ENSGALG00000011264	2.01182178747047	3.17951543759262	7.52527949374023e-12	9.19589154135057e-10
EYA1	ENSGALG00000015622	-1.1031105264114	7.5776118811624	8.75504213709286e-12	1.06227844596727e-09
SDC3	ENSGALG00000000569	-1.13427168886358	7.1479766206633	9.61510759039537e-12	1.15841732856679e-09
COL6A3	ENSGALG00000003923	-4.13936041157398	3.03437433297997	9.73293433692379e-12	1.16441287158106e-09
STK32C	ENSGALG00000020615	1.67304994400893	3.64498348665873	1.01741570902883e-11	1.20874638542119e-09
SLIT3	ENSGALG00000001916	-2.64713678079867	5.03339839351799	1.23996704663571e-11	1.46299008509268e-09
NLGN4	ENSGALG00000016628	-2.61502429678934	2.83594673058827	1.26017472440087e-11	1.4766485743185e-09
OSBPL6	ENSGALG00000009172	-1.28089766233049	5.68440372217887	1.2913662061427e-11	1.50290428943465e-09
ADCY8	ENSGALG00000016298	2.29191630302528	2.57231432848023	1.58244449900968e-11	1.82922030331471e-09
ITGA8	ENSGALG00000008747	-4.2904134028002	3.48852861052277	1.642614449432e-11	1.88603006717333e-09
FBLN1	ENSGALG00000014233	-3.22944146763518	3.47111955865927	1.8706067391811e-11	2.12090933050627e-09
GTF2H4	ENSGALG00000008616	-1.92363063236449	6.36456025497855	1.87197398238512e-11	2.12090933050627e-09
CPNE9	ENSGALG00000027739	2.80018008928494	0.704847147154218	1.8891167559839e-11	2.12625062245872e-09
NTRK1	ENSGALG00000019019	2.16363304351157	6.80749301847725	2.05581210305899e-11	2.29874728491066e-09
PDE3A	ENSGALG00000013143	-5.50964162756373	2.68084221115999	2.14589205607167e-11	2.38389099319962e-09
GAS2L2	ENSGALG00000020906	2.81585942082747	0.851441979646321	2.27977705123445e-11	2.51628553500122e-09
NELL1	ENSGALG00000003777	-1.5669859137058	4.3189617407497	2.52373922567584e-11	2.76770068415784e-09
SLIT2	ENSGALG00000014419	-1.91536605728464	6.02566551262785	2.54634489501957e-11	2.77470499770668e-09
PLS1	ENSGALG00000002647	2.64972838732471	0.618865593854811	2.87093130507087e-11	3.10776216564078e-09
LRRC3B	ENSGALG00000011314	-6.25986201050131	0.740790167409027	2.88832233070425e-11	3.10776216564078e-09
PRDM12	ENSGALG00000003895	3.56424526113434	7.01114863473916	2.98689850668057e-11	3.1937412282682e-09
FGFR3	ENSGALG00000015708	2.25406637778415	6.8625854046602	3.28282292594567e-11	3.48835618739619e-09
HOXB3	ENSGALG00000013455	-5.72924799865541	7.45573862574078	3.39559293791698e-11	3.58591382604221e-09
TFAP2B	ENSGALG00000016680	1.4990473007942	5.99643373764378	3.7247382812138e-11	3.90937561441753e-09
TTLL4	ENSGALG00000027991	1.42907535959625	5.81959771543424	3.8386476809999e-11	4.00436491015526e-09
MAB21L1	ENSGALG00000017059	-3.2226092190102	5.00115085026342	4.15052569455448e-11	4.29326949174531e-09
C8B	ENSGALG00000010853	1.97248361182616	3.06055065138234	4.16578639016671e-11	4.29326949174531e-09
ATP6V1G3	ENSGALG00000002207	-6.64507948018281	2.20795615796362	4.31907437334311e-11	4.42459427420083e-09
INSRR	ENSGALG00000013253	1.26836971457997	6.19047872632526	4.45909188982394e-11	4.54084190780404e-09
FIBCD1	ENSGALG00000003866	2.18393115115745	3.18049596518528	4.70383218458595e-11	4.76172550378085e-09
PTGFR	ENSGALG00000008901	-5.25511129319927	0.992993243909369	4.91598969384661e-11	4.94722068719575e-09
ITIH5	ENSGALG00000006891	2.48717510445069	0.861041776892339	5.50151484929616e-11	5.50408865741279e-09
ANKS6	ENSGALG00000013196	1.46198217787249	4.12077330649919	6.77260029013098e-11	6.73637475369539e-09
FZD7	ENSGALG00000023536	-1.44796410901569	5.91278801636641	7.07095198913146e-11	6.99247668381856e-09
PDE6H	ENSGALG00000025735	2.25556071262626	3.72325332502013	7.1315432175294e-11	7.01186444629269e-09
PLXNA2	ENSGALG00000001264	-2.23458111137327	7.74927702427508	7.5340244434693e-11	7.36526229593559e-09
ENSGALG00000008856	ENSGALG00000008856	-2.13586570499001	2.96282287870175	7.85747581239094e-11	7.63782364763547e-09
GNG13	ENSGALG00000005293	1.5619746043919	6.68947057780289	8.9645427618095e-11	8.66471172706423e-09
ENSGALG00000023608	ENSGALG00000023608	2.36047844532017	2.81559630269987	9.15344058093949e-11	8.7975877223996e-09
DNM1	ENSGALG00000004852	-1.43718834055174	5.16159052635872	9.39700358518995e-11	8.95626003573934e-09
COL23A1	ENSGALG00000006708	-3.78418625397924	1.51722867013824	9.42323361253847e-11	8.95626003573934e-09
TNNI2	ENSGALG00000006591	2.02209133312537	1.29273069188362	9.84804613143847e-11	9.25770116822669e-09
CCL19	ENSGALG00000028256	3.21523648853285	-0.872326123099084	9.8731655698657e-11	9.25770116822669e-09
ASPHD2	ENSGALG00000023396	1.3017418515423	5.45309719064312	9.90273155123617e-11	9.25770116822669e-09
PAX3	ENSGALG00000005246	4.29662320884374	7.26613010400404	1.00330216545544e-10	9.31606646361314e-09
NUBPL	ENSGALG00000009983	1.53557961846696	5.72561294884661	1.0074072339072e-10	9.31606646361314e-09
MECOM	ENSGALG00000009437	-4.49736316851051	6.37112885365071	1.03073603376347e-10	9.48055487399217e-09
MADH2	ENSGALG00000014697	0.969319777515123	6.68219946761521	1.08999646077547e-10	9.9498177756264e-09
ENDOU	ENSGALG00000006353	2.19102269131381	2.07302826660196	1.09338656875015e-10	9.9498177756264e-09
SOCS2	ENSGALG00000011295	-4.59873164216174	2.77913004576909	1.18593111617845e-10	1.07348727701487e-08
FNDC1	ENSGALG00000011663	-3.95711257423193	1.91055473706571	1.26034349286133e-10	1.13483981451956e-08
SEMA6D	ENSGALG00000004844	-2.18895214809311	7.96592127352782	1.39959795505339e-10	1.2536294144007e-08
PRDM16	ENSGALG00000001063	-2.47529059415551	5.53996805989566	1.68048850678902e-10	1.49738527990346e-08
PLEKHG1	ENSGALG00000012395	1.07229514473311	6.13527959714674	2.09557678566051e-10	1.85757138078135e-08
MXRA5	ENSGALG00000016635	-4.7318115570789	3.76165449660969	2.1911489221946e-10	1.93227710107759e-08
ADCYAP1R1	ENSGALG00000005223	-5.04956389290398	2.09359301592788	2.21819624282951e-10	1.94201999138447e-08
SYNE1	ENSGALG00000013505	-2.86669399355404	4.03067617868983	2.22490015379563e-10	1.94201999138447e-08
OTOG	ENSGALG00000006208	-2.20442636046	2.70195017256985	2.42796785954142e-10	2.10851137771749e-08
NIN	ENSGALG00000012361	1.10124777988674	8.35114498059169	2.46253627880144e-10	2.12621409649133e-08
PDZRN3	ENSGALG00000007819	-3.52313531407286	4.99591390267783	2.47320905542305e-10	2.12621409649133e-08
COL12A1	ENSGALG00000015908	-3.69296052442549	4.0212443392771	2.53346822289871e-10	2.16712871786756e-08
ITGB3	ENSGALG00000000379	-2.54887991050856	2.82226997999651	2.61657314449637e-10	2.22708126149473e-08
SLC38A3	ENSGALG00000028871	2.20783794118995	1.57251469074897	3.13782460577553e-10	2.65472649310216e-08
HOXD3	ENSGALG00000023420	-4.68715656417882	4.82835514869331	3.15004371112777e-10	2.65472649310216e-08
chunk-1	ENSGALG00000013008	2.31177249526644	1.92022825279059	3.23848314661283e-10	2.71588086628687e-08
TPM1	ENSGALG00000003521	-2.11924567890645	5.59279088046481	3.8006313293972e-10	3.17176589186962e-08
ERG	ENSGALG00000016058	-5.61356397070474	1.68346148380661	3.92224982530851e-10	3.25737135977563e-08
B3GLCT	ENSGALG00000017076	1.29246199558442	5.08054247517357	3.98784353864132e-10	3.29584672749158e-08
MDGA2	ENSGALG00000012228	1.69131268330501	5.30546652934001	4.25229839469971e-10	3.49751542964051e-08
LIMA1	ENSGALG00000006169	-1.66984491519918	4.12747652266699	4.84825551530412e-10	3.96861030410636e-08
TAPP2	ENSGALG00000003349	-1.97526626447162	1.77118686680831	4.92203410973276e-10	4.00981712139562e-08
SH2B2	ENSGALG00000001828	-1.53947899574163	4.34529347509027	4.96026565371116e-10	4.02181160207064e-08
MYO3A	ENSGALG00000007647	1.60282219038296	3.86900684394002	5.22231480409882e-10	4.21430951266616e-08
ADAM12	ENSGALG00000012740	-2.60552024539244	4.08478377154689	5.48505063593074e-10	4.40555146852127e-08
ENSGALG00000026897	ENSGALG00000026897	3.34821678255315	0.324760383972669	5.58879608246899e-10	4.46790296162988e-08
LHX6	ENSGALG00000001347	-6.98868501705197	1.47297723641718	5.84492654215585e-10	4.65093038526522e-08
CAMK1D	ENSGALG00000009866	-1.31709637341627	5.31525250251814	5.89753990643381e-10	4.67107003329952e-08
HTR3A	ENSGALG00000007004	-5.0203164629539	1.87717630447512	6.22373859355825e-10	4.90671520085689e-08
hairy1	ENSGALG00000002055	-1.87474447286315	4.05568357430979	6.3713737514496e-10	5.00006707063302e-08
TMEM200C	ENSGALG00000026870	1.24263694176193	5.68904168038448	6.78639319715938e-10	5.30144359894989e-08
HAS2	ENSGALG00000016394	-2.41541647000009	2.69654842361646	7.07292940875639e-10	5.50016710568202e-08
FMN1	ENSGALG00000009723	1.68931860198119	3.20787668464252	7.3432803253085e-10	5.68456288712117e-08
USH1G	ENSGALG00000007775	2.81220416427504	0.060293252542246	8.6137053791908e-10	6.63798520843226e-08
SCG2	ENSGALG00000005176	-2.53082818399579	6.77589935326468	8.83937208071118e-10	6.7813442850586e-08
HOXB6	ENSGALG00000028726	-8.49389059507821	1.95714869229632	8.95115515117975e-10	6.83644474671354e-08
MKP3	ENSGALG00000011207	-1.61952120863364	5.11597872795221	9.13766157667365e-10	6.94787174461035e-08
LBH	ENSGALG00000009052	-1.25337244306114	4.66083705716203	9.48176519780536e-10	7.17761234531213e-08
RUNX3	ENSGALG00000026821	-3.96192583461082	4.96774721888926	1.00522773541641e-09	7.57596303854796e-08
FOXG1	ENSGALG00000009853	-2.13593070176758	6.0444353933601	1.04499700812845e-09	7.84114421713225e-08
SPON1	ENSGALG00000012027	-3.07023500103275	5.8419499883982	1.06777813411564e-09	7.97709533556786e-08
LCP1	ENSGALG00000016986	-2.38045672057777	3.5540560191447	1.07726420863957e-09	8.01297220930688e-08
FIBIN	ENSGALG00000023904	-4.56261392109811	2.83771087208059	1.14094238203556e-09	8.43479250673721e-08
LMX1A	ENSGALG00000003424	2.27225000265264	5.22359454435319	1.1438343824895e-09	8.43479250673721e-08
ENSGALG00000003465	ENSGALG00000003465	-3.14167172743141	2.08185020633816	1.52438289239579e-09	1.11927650313765e-07
ENSGALG00000011860	ENSGALG00000011860	2.75879931687699	0.729481903913229	1.55193558947126e-09	1.13463735319121e-07
OSR1	ENSGALG00000016473	-6.39567526001254	3.22061885794206	1.56131565134153e-09	1.13663779417663e-07
GJD2	ENSGALG00000009845	2.36298617453972	1.42489934889301	1.60567130153616e-09	1.1639756197746e-07
ARHGAP24	ENSGALG00000011124	1.51664383191271	2.8017694137046	1.8124521626188e-09	1.30833044717647e-07
ENSGALG00000002367	ENSGALG00000002367	1.47881537167274	4.00216957437298	2.04272113062248e-09	1.46835601271804e-07
ANGPTL1	ENSGALG00000004290	-4.30586189579335	3.22113621778687	2.13468005579731e-09	1.52803792445943e-07
ISM1	ENSGALG00000009042	-3.7496812821585	-0.464042204102522	2.14760295649312e-09	1.53088297415351e-07
LEPREL1	ENSGALG00000007303	-2.96132288054362	3.02727554224913	2.18519917276427e-09	1.5512193961681e-07
CKMT1A	ENSGALG00000008352	-2.61636462899643	2.89001666862531	2.28047759568541e-09	1.61216573169363e-07
PTPRU	ENSGALG00000001443	-1.72963367424668	7.75453730881875	2.36987468498397e-09	1.66846979879447e-07
KCNB1	ENSGALG00000004758	1.22305711444158	5.28870173393359	2.43896453029264e-09	1.71007398296092e-07
TRIM9	ENSGALG00000012367	0.953235224243606	7.1957682620925	2.58050907602122e-09	1.80193262337025e-07
ALX1	ENSGALG00000027213	2.87115420297723	2.35572487767866	2.7152027920235e-09	1.88828005552594e-07
C1QTNF4	ENSGALG00000008080	2.17198157863821	4.04319886734997	2.72774027099457e-09	1.88931905085729e-07
ASAP1	ENSGALG00000016302	1.11422667416592	6.53279062645745	2.75610533041354e-09	1.90126814486754e-07
KCND3	ENSGALG00000001512	1.30018442271314	5.03931230082585	2.80016371793675e-09	1.92390365005871e-07
HOXB4	ENSGALG00000000284	-6.17308688913811	4.1566716688141	2.8685207027544e-09	1.96298608730889e-07
CRIM1	ENSGALG00000010597	-3.07591228089092	2.44376934342309	3.35862797528026e-09	2.2892194183703e-07
ENSGALG00000026460	ENSGALG00000026460	0.961535696908569	7.00090655176827	3.38568760932604e-09	2.29850569922023e-07
ENSGALG00000028815	ENSGALG00000028815	-2.64508549416993	1.54149559548605	3.40631393868333e-09	2.30336833450571e-07
ADAMTS9	ENSGALG00000007392	-3.40791192432775	6.31100248812905	3.4200327013762e-09	2.30354013602929e-07
cdermo-1	ENSGALG00000004274	-6.38740049037759	1.73088344196585	3.78410009713606e-09	2.53876017497269e-07
FAR-1	ENSGALG00000008263	2.2025533360907	5.90546570739671	3.92808804994139e-09	2.62506759212489e-07
CA10	ENSGALG00000002993	1.23889532142673	4.25469115004768	4.23689562543633e-09	2.8204206365745e-07
HIVEP3	ENSGALG00000027365	-1.8391746431018	5.89804003120217	4.33106724037903e-09	2.8719340445118e-07
ENSGALG00000006325	ENSGALG00000006325	-4.50606048187692	2.95744862002038	4.35720677327143e-09	2.87811171726362e-07
ANPEP	ENSGALG00000027501	-3.46845080098097	3.24969278201897	4.70275589943611e-09	3.09441338182896e-07
PROSER2	ENSGALG00000006700	-2.72846409134309	3.38134381458318	4.74148413040094e-09	3.10794293114557e-07
PTER	ENSGALG00000008728	-3.34320561433382	3.73344502272469	4.80179696631887e-09	3.1354634541902e-07
ENSGALG00000015735	ENSGALG00000015735	2.4505704956223	3.08310430449642	4.82717973533858e-09	3.14005288639439e-07
ENSGALG00000026763	ENSGALG00000026763	-3.12817397912061	4.06415529229802	4.93695366050035e-09	3.19929557666061e-07
INHBA	ENSGALG00000012327	-5.24716963157152	1.13672908602726	4.9650656151699e-09	3.20537141676704e-07
COL22A1	ENSGALG00000016195	-3.04251480894523	1.11565091568007	5.01907040470074e-09	3.22805475502332e-07
C1orf168	ENSGALG00000010841	3.2112542878294	0.026822659838941	5.04496808656888e-09	3.23255857771612e-07
DNAH9	ENSGALG00000001111	1.58415009858509	5.45860295909965	5.16119390523628e-09	3.29469049741725e-07
ARHGAP18	ENSGALG00000014013	-1.36955050651468	5.64066901618293	5.72587578904027e-09	3.6415718586952e-07
HOXA3	ENSGALG00000027925	-8.93205592958428	-0.322674192423903	5.9826883016839e-09	3.79080857278549e-07
PPAPDC1A	ENSGALG00000029020	-2.87538430840785	3.30134863247226	6.11973630109067e-09	3.86333758815717e-07
ADCYAP1	ENSGALG00000014858	1.78271368523498	4.25258025506895	6.23179463504382e-09	3.91961553736506e-07
TWIST1	ENSGALG00000026059	-5.0077835483995	2.11552412261207	6.26193052707548e-09	3.92414313030064e-07
ENSGALG00000010722	ENSGALG00000010722	-3.17305238110913	3.71016868759314	6.35093395177785e-09	3.96539335938012e-07
KANK4	ENSGALG00000010953	-1.8137766767496	4.18862996296377	6.69942395390548e-09	4.16777254557873e-07
SVIP	ENSGALG00000003648	-1.08814499860516	5.82934290535978	6.90491602836003e-09	4.28004722511534e-07
FGF18	ENSGALG00000002203	-2.83312905419797	3.2081456984031	7.030673809346e-09	4.34226597582279e-07
FRMD4A	ENSGALG00000006656	-0.864678903753457	7.22078837087163	7.08950400189354e-09	4.36285016058974e-07
PAMR1	ENSGALG00000007886	1.69421652405533	3.03523547934064	7.43262361157663e-09	4.55761020598039e-07
SEMA5B	ENSGALG00000011686	-1.36776926777519	5.82940371323851	7.73761777280986e-09	4.72768445918683e-07
ADAM33	ENSGALG00000016038	-2.90527906896137	3.18569706811278	8.0396314761743e-09	4.89473364036975e-07
TRMT10B	ENSGALG00000029118	0.909535097707661	6.17917046260762	8.45656912459123e-09	5.13031860225201e-07
THBD	ENSGALG00000008361	1.48505834438467	4.62744944859235	8.57990293069527e-09	5.1867483865136e-07
DPP4	ENSGALG00000011110	2.11357075968122	2.19927209688923	8.72631008265402e-09	5.25668003148045e-07
TMTC1	ENSGALG00000012956	-2.42188022525689	5.21173364574479	8.78811929182122e-09	5.2753384155957e-07
RGS3	ENSGALG00000008881	1.00878384887687	9.80853811665941	8.83274145034089e-09	5.28358534029482e-07
CAPN6	ENSGALG00000008006	2.40569826125592	1.00218254774066	8.99755189831714e-09	5.36341874133832e-07
LGI2	ENSGALG00000028945	-1.62764011981752	5.19350071623051	9.0659481761529e-09	5.3854250485286e-07
RET	ENSGALG00000002555	-2.73712745572438	6.96918588422161	9.55120406733145e-09	5.65404841466804e-07
NTN3	ENSGALG00000029072	1.09485882153	7.26402396437521	9.64899207313953e-09	5.69223987542314e-07
SIAT7E	ENSGALG00000009021	-2.84260676659753	2.86162306485961	9.7020302941575e-09	5.70386028427651e-07
FRMPD1	ENSGALG00000023036	1.47119132800764	5.52188486566614	1.01095640020507e-08	5.92309660777682e-07
ncx3	ENSGALG00000009400	-2.08209763943932	4.31065439875526	1.06701972338385e-08	6.23022983878873e-07
SMIM12	ENSGALG00000002526	1.42033901778759	7.92965263815817	1.15754553050722e-08	6.73581256323726e-07
RSPO3	ENSGALG00000014829	-2.94408600376119	3.92641321354604	1.19542821203615e-08	6.93267317000493e-07
RAB37	ENSGALG00000027789	-3.39741238379265	1.89829100312722	1.22228353091626e-08	7.06446846179571e-07
SNAI1	ENSGALG00000008018	-3.57566038859551	3.76558357822991	1.2667695925741e-08	7.29693407062551e-07
ROR1	ENSGALG00000011019	-1.39403057123266	4.33999407397573	1.2818623609913e-08	7.35909438652321e-07
EPHA3	ENSGALG00000015403	1.62148301866943	5.19930552173935	1.37462375757567e-08	7.86523854334598e-07
ACSBG2	ENSGALG00000001749	-1.98494859457064	6.36911154892161	1.41096041693803e-08	8.04623693765862e-07
ENSGALG00000028371	ENSGALG00000028371	2.47205529581905	2.48467951939205	1.43599828196037e-08	8.16181349095616e-07
SYNPO	ENSGALG00000027330	-3.06249214239782	3.01405836076867	1.48958791791011e-08	8.43836758265102e-07
GDNF	ENSGALG00000003716	-4.38358331738072	1.78664559712478	1.50245999880009e-08	8.48319658728449e-07
STARD10	ENSGALG00000002577	1.22743443312702	7.85403557355755	1.57109604614851e-08	8.8415497228647e-07
TACC1	ENSGALG00000024103	-1.82190281732115	3.05409344282552	1.61631274674855e-08	9.06618966274565e-07
PLEKHA5	ENSGALG00000013134	-1.1777565839994	7.36599012811172	1.68115344895982e-08	9.39907621072043e-07
ABCC8	ENSGALG00000006172	-2.75610490189237	1.80143406848107	1.77220891066478e-08	9.87587949304658e-07
IL1RAP	ENSGALG00000007253	-3.47398777197365	0.607699099525729	1.85033829313052e-08	1.02777881554795e-06
DPP7	ENSGALG00000009105	0.902759965558486	5.80187303635598	1.89103717320377e-08	1.04698588864628e-06
SLC17A6	ENSGALG00000003692	-1.18440667519059	6.70307366460106	2.00880159884608e-08	1.10859928235673e-06
FST	ENSGALG00000014908	2.44477312454976	1.92732031582873	2.01602062167578e-08	1.10900581336428e-06
HIC1	ENSGALG00000026718	-4.78568570029285	4.35984042094116	2.13750191191586e-08	1.1720635483672e-06
PAPPA	ENSGALG00000007079	1.02141968646774	5.54464098654264	2.16872526787798e-08	1.18118013034176e-06
CRABP-I	ENSGALG00000003193	1.12892884259904	9.96926698725816	2.17002609865583e-08	1.18118013034176e-06
CBFA2T3	ENSGALG00000006234	0.928235498363291	7.13685830738188	2.17484066552288e-08	1.18118013034176e-06
ZMYM6NB	ENSGALG00000002517	1.71077246138214	3.01995567328165	2.22442500695054e-08	1.20323811747216e-06
GSC	ENSGALG00000010974	-9.67693063523826	0.593053053808398	2.23773613743491e-08	1.20323811747216e-06
TPH2	ENSGALG00000010198	-2.847730185481	2.59666096483667	2.24040279534443e-08	1.20323811747216e-06
ENSGALG00000013057	ENSGALG00000013057	-1.41666433937437	3.79212691465033	2.24358755829799e-08	1.20323811747216e-06
ENSGALG00000006958	ENSGALG00000006958	-2.13554134574148	3.71561001135067	2.37979651799427e-08	1.27223390836065e-06
CALD1	ENSGALG00000013071	-2.527804537534	5.84708420403146	2.39290773712589e-08	1.27223390836065e-06
DBX2	ENSGALG00000009604	-2.02473990118362	1.4262192318622	2.39454827269189e-08	1.27223390836065e-06
RHOU	ENSGALG00000025738	1.34486548398636	5.61397604864542	2.46726220274817e-08	1.30680872336271e-06
VAV2	ENSGALG00000002699	0.778941052499434	8.11782790944692	2.47802218980073e-08	1.30845690194787e-06
ENSGALG00000014793	ENSGALG00000014793	-3.59159811270514	0.45380467632473	2.51055450906043e-08	1.32155589356941e-06
CNTF	ENSGALG00000026207	1.36246690131776	3.21968161940432	2.52591711435413e-08	1.32556411019542e-06
SLC22A16	ENSGALG00000015055	-5.42981791949822	0.424439324729267	2.58652971429862e-08	1.35322172330951e-06
GRIN3A	ENSGALG00000015551	-3.75863943821369	3.53508378127154	2.66640747561616e-08	1.39075911868418e-06
NANOS1	ENSGALG00000027980	-1.92384311608763	4.35094887190615	2.72917043371733e-08	1.41882306319191e-06
ENSGALG00000026622	ENSGALG00000026622	1.75949466588696	2.83788000854596	2.73679922172861e-08	1.41882306319191e-06
ENSGALG00000020700	ENSGALG00000020700	1.1468261498013	5.74071296977517	2.75393835579184e-08	1.42339508733797e-06
SS2R	ENSGALG00000004418	0.785303715565546	8.12047407020458	2.83690599420218e-08	1.46186107677141e-06
WNT5B	ENSGALG00000012998	-3.07292324228778	2.46986094309754	3.02860839210016e-08	1.55595893009158e-06
ENSGALG00000001150	ENSGALG00000001150	1.89163300190861	4.98390739490752	3.05424213195588e-08	1.56443037106291e-06
KIRREL	ENSGALG00000006259	-2.12477866488302	6.61157794738038	3.13309177350198e-08	1.60002788242006e-06
FAM19A1	ENSGALG00000027934	1.97264481892118	3.17193427531796	3.15450564441779e-08	1.60596863717863e-06
ENSGALG00000003644	ENSGALG00000003644	-2.01474541910999	4.16202397372142	3.16349912747953e-08	1.60596863717863e-06
LDB2	ENSGALG00000014485	-2.1662389010381	3.41886531485129	3.34730624897877e-08	1.69425193217541e-06
PLEK2	ENSGALG00000009562	-2.97788126483249	0.164020006273229	3.77163335524704e-08	1.90339538175712e-06
KLF5	ENSGALG00000016927	1.44202618124794	3.27987820108733	3.83719090431741e-08	1.93078417620771e-06
ENSGALG00000026721	ENSGALG00000026721	1.34712383977367	5.34581538046963	4.06862712187201e-08	2.04123380648054e-06
Id1	ENSGALG00000006210	-2.52254294440091	3.07274226177781	4.20349851454797e-08	2.10273253178031e-06
KLHL1	ENSGALG00000016907	-3.88817307477552	1.44343196128144	4.42726212454866e-08	2.20820992497896e-06
ARHGEF9	ENSGALG00000007608	1.48624595595733	2.9317192801391	4.47918402105243e-08	2.22761279744665e-06
COL4A1	ENSGALG00000016841	-2.62798619875671	3.88351113971074	4.58090500672723e-08	2.27159776391564e-06
ARSI	ENSGALG00000005616	-2.20832998248479	2.40687533271893	4.67167301413325e-08	2.30991277242172e-06
SDK2	ENSGALG00000004464	1.02564785508794	8.38682298474527	4.78371928117703e-08	2.35114967235995e-06
OLFML3	ENSGALG00000001956	-2.87493702205253	3.90313901359234	4.79540309266478e-08	2.35114967235995e-06
PCP4	ENSGALG00000022819	3.14569044634398	-1.15630698890676	4.80673256101601e-08	2.35114967235995e-06
GLI2	ENSGALG00000011630	-2.48460772745195	4.50564286221853	4.8100443378886e-08	2.35114967235995e-06
CNTNAP5	ENSGALG00000011577	-1.80984360035728	3.67840563112713	4.88618702448295e-08	2.38156374971095e-06
COL16A1	ENSGALG00000026836	-2.31477930223136	3.8880882931365	5.00528759702261e-08	2.43268352868928e-06
GRB7	ENSGALG00000028806	-4.02517075986143	-0.196922783244748	5.0384218164147e-08	2.44185043725843e-06
ENSGALG00000009123	ENSGALG00000009123	1.40414716013745	3.37251380997882	5.27002427650422e-08	2.54688065882583e-06
DAPK3	ENSGALG00000027936	-2.04540614540217	5.96319722000911	5.31507231129678e-08	2.56141569300466e-06
GALNTL6	ENSGALG00000010732	-2.06364176918038	2.38734309405531	5.37556746114992e-08	2.58329236307171e-06
CKB	ENSGALG00000011511	1.67790336869982	7.79412117210672	5.57079587869382e-08	2.66961277010347e-06
HOXD4	ENSGALG00000023419	-4.90122514259074	3.22639425566283	5.93400711903548e-08	2.83572608358824e-06
AANAT	ENSGALG00000001955	1.90974034849012	1.1701543258937	5.97500944978825e-08	2.84736662025007e-06
ETV5	ENSGALG00000005768	-1.00904720983954	6.68297964815082	6.19186030818827e-08	2.94250961534681e-06
ESRP1	ENSGALG00000015968	2.42704297963587	1.78867486899452	6.62331614117338e-08	3.13882804828793e-06
ENSGALG00000016471	ENSGALG00000016471	-4.08675366126351	1.06367458883194	6.86222531740319e-08	3.24306493729651e-06
ENSGALG00000003203	ENSGALG00000003203	0.958798673651824	7.74598649297245	7.10240238051716e-08	3.34732506682886e-06
RERG	ENSGALG00000028186	-3.04976915787699	4.15856564086425	7.14432805586022e-08	3.35067157050999e-06
PRRX2	ENSGALG00000028236	-3.74865272844218	5.45791266200772	7.14867385571748e-08	3.35067157050999e-06
LHX4	ENSGALG00000001735	-4.0086810739677	3.52511117764373	7.56497721971142e-08	3.53611011679844e-06
DAPP1	ENSGALG00000000056	-1.80159143721929	3.28933799374709	7.70108558742254e-08	3.5899229490361e-06
PPP1R16B	ENSGALG00000003568	1.21504995243957	4.09858902238395	7.74935766658397e-08	3.60260899347605e-06
GRIK2	ENSGALG00000015434	-3.14454855550131	2.02337529416099	7.90480777104015e-08	3.66491738067629e-06
DUSP10	ENSGALG00000009450	1.15610109328586	5.91194715604366	8.09090992287215e-08	3.74106180974316e-06
EBF2	ENSGALG00000000242	0.955059906892031	6.98299981232947	8.11715002547929e-08	3.74307823816441e-06
NEDD9	ENSGALG00000012747	-3.02017329721835	2.48816313897619	8.17667352634496e-08	3.74992206734038e-06
DRD3	ENSGALG00000015117	1.53684515162066	2.66686296917463	8.18555107898024e-08	3.74992206734038e-06
ADGRG2	ENSGALG00000016511	2.2132148071132	2.02297896578447	8.19774873267069e-08	3.74992206734038e-06
ESPN	ENSGALG00000000645	1.95766526346678	4.85739192532331	8.62870488103157e-08	3.93653021612502e-06
RNF157	ENSGALG00000002008	1.04607763875045	5.63288851494357	8.80417724047197e-08	4.00590064441474e-06
ZFHX3	ENSGALG00000000713	-1.88514718794459	8.02676086757069	8.90056612675456e-08	4.03901552510655e-06
HECW2	ENSGALG00000007944	1.00025970629953	6.54327510132247	9.27872827030544e-08	4.19948368381972e-06
LRTM2	ENSGALG00000026214	1.55012664003874	2.85221007341615	9.57605725547286e-08	4.32261708513535e-06
FAT3	ENSGALG00000017229	-2.37432740530677	4.91906093665669	9.63339609885582e-08	4.33705632787435e-06
NTNG1	ENSGALG00000001896	-2.29544339639962	4.8766719296752	9.75345331957894e-08	4.37958213625608e-06
Id3	ENSGALG00000027300	-2.44820771619687	4.52283749070661	9.88223131504796e-08	4.42579092507436e-06
ENSGALG00000007710	ENSGALG00000007710	2.06920475539775	2.4853871895885	9.97503324035018e-08	4.45568847717783e-06
HTRA1	ENSGALG00000009546	-1.08944371356	6.09645833595491	1.01304429991194e-07	4.5133234070035e-06
TOX	ENSGALG00000015448	-1.6289720726323	5.01291580372012	1.03216190492464e-07	4.58655217388333e-06
NCX1	ENSGALG00000008544	1.019441271002	5.13551349197996	1.04373677543908e-07	4.62597117984763e-06
SLCO4A1	ENSGALG00000005460	1.27104858795986	7.17383305610298	1.06127541351241e-07	4.69155032929464e-06
fn1	ENSGALG00000003578	-3.14505233984612	6.7942497731848	1.08085011907681e-07	4.76176378444213e-06
SULT4A1	ENSGALG00000014189	-1.8800964058314	6.53782469099572	1.08272510646948e-07	4.76176378444213e-06
MN1	ENSGALG00000026119	-1.53384484544568	5.30591120800429	1.10025973700033e-07	4.82647271297476e-06
ENSGALG00000009151	ENSGALG00000009151	1.69685886777593	1.67351302639941	1.10737706436832e-07	4.84527028573226e-06
RTN4RL1	ENSGALG00000021589	-3.22455055312706	3.7743561870376	1.18052204567277e-07	5.15213549932902e-06
ENSGALG00000007614	ENSGALG00000007614	2.82271411388705	-0.691737340244458	1.18387256354528e-07	5.15361114939763e-06
TESK1	ENSGALG00000027658	0.839162077267676	5.16866537290752	1.19381733873814e-07	5.18294322907691e-06
SATB2	ENSGALG00000008135	-2.43395344964166	4.57149900111193	1.19666973081914e-07	5.18294322907691e-06
CD5	ENSGALG00000005192	1.88989004096861	1.43360622937554	1.21559949176908e-07	5.25163538009733e-06
COL6A1	ENSGALG00000005974	-3.76259207322398	3.03039069930497	1.22279794306848e-07	5.26942750882006e-06
FBN3	ENSGALG00000000327	-2.83982059447106	6.41572533494155	1.23214168049057e-07	5.29635172608862e-06
STK31	ENSGALG00000010980	2.8522260685111	0.653854084284315	1.27938939944376e-07	5.47718934646325e-06
GABRB3	ENSGALG00000016745	2.01077536874303	2.24360526397745	1.28061476419529e-07	5.47718934646325e-06
PPP2R2B	ENSGALG00000007565	-1.60356502376663	5.05246760805782	1.28709575666216e-07	5.49118059974471e-06
PTGS1	ENSGALG00000001314	-3.54822286582614	1.97768017963666	1.31618275623028e-07	5.60130711283274e-06
LPAR1	ENSGALG00000015729	-2.6333151847012	3.52114928588491	1.3257576363355e-07	5.62805499812103e-06
HGF/SF	ENSGALG00000008461	-4.89465370668111	2.94135117589925	1.34923595372621e-07	5.71354670701682e-06
ADAMTS7	ENSGALG00000008164	1.44764438341508	3.60219648458084	1.40603807264411e-07	5.93938255476429e-06
PIM1	ENSGALG00000000742	-1.0401460861352	5.10261664138216	1.49512533827842e-07	6.3001488392284e-06
ADAMTS12	ENSGALG00000003295	-1.36788296514915	4.31899706024415	1.50505059087202e-07	6.32638955986205e-06
ELN	ENSGALG00000001071	-3.29302534994898	4.61370938067789	1.54824548268822e-07	6.49200581319365e-06
KLHDC7A	ENSGALG00000000420	1.8943863660567	5.9216579502467	1.55512100867252e-07	6.50489247343996e-06
ATRNL1	ENSGALG00000009152	1.17834054550869	5.22654712831768	1.64845512942491e-07	6.87848057419544e-06
KREMEN1	ENSGALG00000005808	-1.59823092214274	3.5980261273001	1.70749216678748e-07	7.10748807527985e-06
ENSGALG00000006851	ENSGALG00000006851	-2.96967767361432	1.59946646113401	1.71858287603517e-07	7.13629025320625e-06
GATA2	ENSGALG00000005909	-4.15290004304424	2.74195487502075	1.730450769518e-07	7.16817234017287e-06
BMP3	ENSGALG00000010898	-2.88530085554303	1.14686816307621	1.74628250858063e-07	7.21628047265639e-06
NCKIPSD	ENSGALG00000005713	0.720531825345554	7.30024840477682	1.78293786052179e-07	7.34737165486737e-06
HOXA2	ENSGALG00000011053	-3.19213784351752	5.77942237864298	1.78659493127474e-07	7.34737165486737e-06
SLC2A10	ENSGALG00000004498	-1.98492172995831	2.0540079547143	1.7987500285589e-07	7.37962002124358e-06
MMP17	ENSGALG00000002461	0.739355082096771	7.76068404132112	1.822089346535e-07	7.45748912452649e-06
ENSGALG00000012531	ENSGALG00000012531	-5.29571001887473	0.713049329804346	1.82830949429464e-07	7.46508802586936e-06
NAT8L	ENSGALG00000015696	1.11222791837242	4.08070715412876	1.87362446605947e-07	7.6318969917489e-06
FAM46A	ENSGALG00000015865	-1.55666755129945	2.53156328155648	1.89088455504101e-07	7.68390806832341e-06
PTCHD1	ENSGALG00000016358	-2.07282924108028	5.68768103243117	1.99458054335918e-07	8.08070871368111e-06
PLCD1	ENSGALG00000005805	0.79663650962772	6.44743082082605	1.99797742920687e-07	8.08070871368111e-06
S1PR3	ENSGALG00000010683	-4.22558432079652	1.23094704974493	2.09124068314768e-07	8.43795886964399e-06
FAM101A	ENSGALG00000003137	-2.84105697783692	1.19345072161091	2.10279131852514e-07	8.46460091231248e-06
SVEP1	ENSGALG00000015721	-3.43785760741552	3.6540805538411	2.14557843373517e-07	8.61656240477496e-06
NR2E3	ENSGALG00000002093	1.93131787569544	0.420130318442785	2.36506737964462e-07	9.47577815713351e-06
SFRP1	ENSGALG00000003473	-1.72312470387055	5.09356399425959	2.40133431080001e-07	9.59860453017911e-06
FCGBP	ENSGALG00000014150	-2.23485620864625	1.40446710526426	2.41510975024735e-07	9.63116494341063e-06
EN2	ENSGALG00000023430	4.0904099250972	-0.46024883937575	2.52716577786178e-07	1.00545935180603e-05
ANG-1	ENSGALG00000016083	-3.21331678530626	1.77537398323361	2.70849383381049e-07	1.07510237839512e-05
FAS	ENSGALG00000006351	-4.96104526849391	0.000621528960531375	2.82264957102149e-07	1.11782150141286e-05
C10orf71	ENSGALG00000027353	1.62792330541903	1.64753064270299	2.89369556356301e-07	1.14331047809321e-05
TMEM132B	ENSGALG00000002742	1.79933599484214	3.88435897777567	2.97810012332127e-07	1.17394785506406e-05
RPP25	ENSGALG00000023859	1.85364770596	1.57832031622024	3.01036654443254e-07	1.18393909981958e-05
ENSGALG00000025766	ENSGALG00000025766	1.98927949263576	0.175614337860191	3.08428904344603e-07	1.21022974668061e-05
ENSGALG00000027694	ENSGALG00000027694	-4.95195065091402	1.02932993899916	3.17366704015713e-07	1.24245070304366e-05
TOX3	ENSGALG00000003737	1.28524899605297	4.33791104480818	3.20182118696626e-07	1.25061088736572e-05
TSPAN4	ENSGALG00000006837	1.14412887736788	5.41579140684429	3.29524551267267e-07	1.28416993692036e-05
PLOD1	ENSGALG00000004531	-1.34255773795749	4.9231649778286	3.38173865205295e-07	1.3148814740755e-05
HAP1	ENSGALG00000023847	-2.88656731038047	3.38483725848573	3.40935798900925e-07	1.32261443256168e-05
DISC1	ENSGALG00000027999	-1.05449243834822	4.22596826577774	3.49025950893186e-07	1.3481119918574e-05
CADPS	ENSGALG00000007268	-1.6476311651531	6.5044455060168	3.49084412200624e-07	1.3481119918574e-05
ADGRA2	ENSGALG00000003118	-2.18628674652148	3.89641335034498	3.49923230919416e-07	1.34830780057869e-05
RASL10B	ENSGALG00000002086	-2.98606303609522	1.94570469897457	3.53541553741819e-07	1.35875115900948e-05
PTPRE	ENSGALG00000009823	-2.23607045409071	1.31870402416896	3.54222011291927e-07	1.35875115900948e-05
NID1	ENSGALG00000010982	-2.73049889418314	2.5155884227404	3.61735703728001e-07	1.38446855019656e-05
TMEM121	ENSGALG00000002756	0.895732818893226	6.33334160791766	3.66992112086614e-07	1.40145112803076e-05
FCRL2	ENSGALG00000010507	0.992423429995341	5.03142191034897	3.6941548945572e-07	1.40756351750745e-05
KCNJ11	ENSGALG00000020505	-2.01434880443171	2.56826212600256	3.71136044400032e-07	1.41097676613239e-05
ENSGALG00000023347	ENSGALG00000023347	-3.38178394257386	2.66651560979217	3.75932715369515e-07	1.42604365732631e-05
OSF-2	ENSGALG00000017046	-3.34805589664617	2.58878640507708	3.8301873556492e-07	1.44970896638156e-05
KLHL40	ENSGALG00000005292	1.18280396252758	5.7854948684534	4.02277074669355e-07	1.51923977780206e-05
FLI1	ENSGALG00000001161	-4.93395973340702	1.54056172918958	4.04831779883156e-07	1.52552028419406e-05
HOXA1	ENSGALG00000028095	-2.56050971381781	1.49222266071799	4.07743191838144e-07	1.53311440131142e-05
SMOC1	ENSGALG00000009415	-1.76357355514911	3.41824937514717	4.14115357697149e-07	1.55365910953571e-05
RHBDF2	ENSGALG00000001943	0.990979893301427	4.77360541831171	4.54041685345375e-07	1.69972541638702e-05
HCK	ENSGALG00000006522	1.08063318963443	3.77796987938258	4.55204507278309e-07	1.70035779705618e-05
GnRH-I	ENSGALG00000000277	3.07063198669031	-1.33912484144233	4.64676335315508e-07	1.73195702496246e-05
RGS8	ENSGALG00000026263	-2.46293448668444	2.99325287870529	4.78048511206972e-07	1.77792476733236e-05
TCF21	ENSGALG00000029024	-7.13662498530744	1.51161736244579	4.88588046179157e-07	1.81318097484447e-05
ENSGALG00000028332	ENSGALG00000028332	1.5474274134496	3.87144118330695	5.01501125398649e-07	1.857073864355e-05
DSCAML1	ENSGALG00000007314	0.812576841306582	5.33159341646017	5.08896035040213e-07	1.88038733638617e-05
METRNL	ENSGALG00000028354	-2.74455517253572	3.61510148226074	5.27100370988466e-07	1.9434554195842e-05
GREM1	ENSGALG00000009724	2.70347367129508	0.618399540015219	5.34000009272238e-07	1.96466067927515e-05
E2F1	ENSGALG00000003045	1.09658746948726	6.99118993692337	5.36081799706186e-07	1.96808743119602e-05
RTN4R	ENSGALG00000007732	1.16149361869014	5.88857250758896	5.47718590797205e-07	2.00650313733589e-05
RGL1	ENSGALG00000004728	-1.18288407128624	4.05874533618478	5.51081826124425e-07	2.01451023105484e-05
WIPF1	ENSGALG00000009321	-1.52908415135064	3.52304798805786	5.80789272005354e-07	2.11858056832998e-05
TRPC7	ENSGALG00000006297	1.94315111670686	3.91103731671022	5.93928126573334e-07	2.16189838072694e-05
DACT1	ENSGALG00000012023	0.799827716448495	7.71244921190908	6.05388107928315e-07	2.19893412960459e-05
SNRK	ENSGALG00000011517	1.45755740047758	6.75701224456379	6.36367706045616e-07	2.30502411641803e-05
ADAMTS3	ENSGALG00000011623	-1.60507086470018	4.23110459116085	6.37290394590677e-07	2.30502411641803e-05
CLVS1	ENSGALG00000015476	-3.05551608621433	3.64712097413184	6.49284712000736e-07	2.3434520786727e-05
SLITRK6	ENSGALG00000016904	-5.4298179194978	0.292352559192779	6.59128382831236e-07	2.37397228915301e-05
LINGO3	ENSGALG00000000806	-1.17167353429409	4.97842883358979	6.61368041178966e-07	2.37703454800205e-05
DUSP26	ENSGALG00000001633	-1.63132224103832	1.79859050026574	6.87283028437554e-07	2.46499749486576e-05
GPR78	ENSGALG00000015595	3.01332713866562	-0.370201374314657	7.10848014631032e-07	2.5441815552945e-05
KIF26B	ENSGALG00000010664	-2.10603546059044	3.36484672883335	7.16205192584066e-07	2.55800384858626e-05
FGFR1	ENSGALG00000003311	-1.32517595816784	6.45547324170103	7.23518249945778e-07	2.57873962918174e-05
NRXN1	ENSGALG00000009107	-1.04777847846919	6.0636764972869	7.43281804244986e-07	2.64367257942271e-05
cRhoB	ENSGALG00000016485	0.897500263600195	8.53609115408845	7.78172003625391e-07	2.7620262734488e-05
MSI2	ENSGALG00000005567	1.07870869556994	5.80636315719162	7.91480382055076e-07	2.80344645469943e-05
PRSS56	ENSGALG00000004463	2.52094922803081	-0.919473217217038	7.98185272977924e-07	2.82135405993932e-05
RAPGEF1	ENSGALG00000003712	0.883921157955963	6.89124304924908	8.06074772496018e-07	2.8433664346107e-05
NECAB3	ENSGALG00000003065	1.04302518158442	4.25292457038099	8.14487914989682e-07	2.86713153284845e-05
ENSGALG00000029064	ENSGALG00000029064	-2.90481628529148	1.07575263301304	8.25999288246786e-07	2.90168292060083e-05
IRS1	ENSGALG00000004959	-0.945515086190161	4.53113114542635	8.35741228660642e-07	2.92988953687014e-05
SMARCD2	ENSGALG00000000363	0.930360053140184	8.9948476378741	8.4319448284804e-07	2.94997366310108e-05
FAAH	ENSGALG00000010433	-1.3165780865016	3.08578111780037	8.69000250408119e-07	3.03332319130261e-05
SFRP2	ENSGALG00000009241	-0.900255547488434	5.76984522178932	8.70564465121336e-07	3.03332319130261e-05
DKK2	ENSGALG00000028041	-3.17218753678202	2.38114542171061	8.98382656776581e-07	3.1238883114093e-05
RASL11B	ENSGALG00000013948	-2.28987059308344	1.62611027654447	9.19006691381206e-07	3.18912098907701e-05
PITX2	ENSGALG00000026881	2.22453313503569	0.769138008033907	9.28475945316634e-07	3.21317976947961e-05
C2CD2	ENSGALG00000016148	-1.18386180598613	4.72672097792834	9.30809095237564e-07	3.21317976947961e-05
PDGF-A	ENSGALG00000003642	-2.97440067654914	2.05170975867758	9.31574214204985e-07	3.21317976947961e-05
PDE4DIP	ENSGALG00000011777	0.741968003629424	10.4756672460706	9.73054563333068e-07	3.34950049688172e-05
WSCD1	ENSGALG00000005886	-1.63863601373554	5.35075394649326	9.76140494943572e-07	3.35337582078205e-05
ENSGALG00000009407	ENSGALG00000009407	1.0189354273583	3.78657428454862	9.79451373775127e-07	3.35800683417733e-05
NYX	ENSGALG00000016228	-3.91103944378617	0.98004961629933	9.83525982603709e-07	3.36094224082607e-05
IGSF9B	ENSGALG00000001450	-1.28666914184734	6.39602588582898	9.84236651071931e-07	3.36094224082607e-05
LHFP	ENSGALG00000017036	-1.84965660631499	2.52166411016106	1.05257891607922e-06	3.58715539766601e-05
KCNH5	ENSGALG00000011858	1.54465776780555	4.17171360773241	1.06298293212361e-06	3.61540994090868e-05
COL5A1	ENSGALG00000002546	1.03271260316118	6.61715928923759	1.0817830937632e-06	3.6720526127184e-05
BEND4	ENSGALG00000014242	-1.45902996590424	4.3899255301563	1.11516742962954e-06	3.77787809625786e-05
MERTK	ENSGALG00000008257	-2.32711109708409	1.38631991461564	1.12754268089782e-06	3.8122530009486e-05
COL8A2	ENSGALG00000002298	-2.31047810864742	3.58527327493508	1.13103205259199e-06	3.81650815695144e-05
PHACTR1	ENSGALG00000012732	0.918885901166428	4.64789994365792	1.14310924388105e-06	3.84792208530131e-05
DKK3	ENSGALG00000005551	0.929323406343016	6.19657935051767	1.14484004057655e-06	3.84792208530131e-05
TGFBR2	ENSGALG00000011442	-3.12770012052219	2.20979534391063	1.2064734606117e-06	4.04712705179313e-05
FAM107B	ENSGALG00000028708	-1.0490001127535	5.95810613743824	1.21317025565353e-06	4.06162754084552e-05
PLK2	ENSGALG00000014725	-1.42720122432734	3.82732273033092	1.24052125338137e-06	4.13729199726975e-05
COL4A2	ENSGALG00000016843	-1.99308876834881	3.4947476962461	1.24060719815255e-06	4.13729199726975e-05
LHFPL2	ENSGALG00000004437	-2.23251921473668	1.12647963458694	1.26596523126451e-06	4.20569209153272e-05
FGFR4	ENSGALG00000028543	1.05423292503101	5.72916452833605	1.2660342688446e-06	4.20569209153272e-05
ENSGALG00000011252	ENSGALG00000011252	1.2095399835544	6.95965237225171	1.27956402179221e-06	4.24239947380253e-05
FHL5	ENSGALG00000015573	-5.09859402970742	1.59398413289782	1.31918594961476e-06	4.36385400637412e-05
FGFRL1	ENSGALG00000015725	-2.64104403195837	2.21767008008602	1.32129785790378e-06	4.36385400637412e-05
SETBP1	ENSGALG00000001677	0.7150689389875	8.40323009229816	1.33742090086248e-06	4.4004507533604e-05
DAAM2	ENSGALG00000010055	-2.21395695195328	2.8662709021502	1.33752302533751e-06	4.4004507533604e-05
CYTL1	ENSGALG00000015015	-4.22744049812507	2.4555317654311	1.34944107045471e-06	4.43113969929735e-05
HELZ2	ENSGALG00000006138	1.00323224787354	5.07066011665488	1.3873091586563e-06	4.5467595950751e-05
MAOB	ENSGALG00000016223	-1.04221488797037	5.1851329271603	1.417844217649e-06	4.63795007180479e-05
SEPT8	ENSGALG00000006903	-1.00654849256349	4.15044392511507	1.44136183579155e-06	4.70588135242782e-05
LOX	ENSGALG00000028063	-2.58950558596639	3.58879983806697	1.45391628134501e-06	4.73782852214294e-05
LOXL3	ENSGALG00000013254	1.11336298527265	4.50492730469794	1.46451490711163e-06	4.76329297164747e-05
ENSGALG00000025794	ENSGALG00000025794	2.78010354182526	9.49811436231328	1.4894110738026e-06	4.83507488626469e-05
GLI3	ENSGALG00000012329	-1.32303893348933	6.10572423681644	1.49967309091614e-06	4.8591680377639e-05
ALK	ENSGALG00000009034	-2.04102758091	1.90856077888411	1.50999905000997e-06	4.88337688989991e-05
ELOVL7	ENSGALG00000014730	-2.83077022029924	-0.510001617265834	1.51455821940009e-06	4.88887962594279e-05
PAM	ENSGALG00000015256	-1.24850070105915	4.87927879351928	1.5257961942489e-06	4.91587971585881e-05
ITGB5	ENSGALG00000011778	-1.19418981312294	4.48633551695305	1.57422745377957e-06	5.06238407504904e-05
EPB41	ENSGALG00000001329	0.824236405280655	8.39805210055787	1.61171162789904e-06	5.17320122515888e-05
MMP2	ENSGALG00000003580	-2.12273889560225	5.60876616275306	1.64220556637433e-06	5.26120839504346e-05
NPR2	ENSGALG00000027630	1.1536991121921	10.587272554424	1.68206962266002e-06	5.3788499260687e-05
GPR139	ENSGALG00000027146	-1.55566749037529	1.423644769981	1.69858108372035e-06	5.42151589184474e-05
SLC5A7	ENSGALG00000016804	-5.16597544131824	0.547465545801561	1.71218909345552e-06	5.45477300015587e-05
NRSN1	ENSGALG00000012670	-2.38137830392604	1.90110502269158	1.71973506567756e-06	5.46862964751146e-05
CHRNA10	ENSGALG00000022702	1.20280356391756	6.20887617319165	1.74756751109504e-06	5.54682467157958e-05
RGCC	ENSGALG00000016954	-2.35650820001224	0.40370839687094	1.772702423911e-06	5.61618390153137e-05
ENSGALG00000023638	ENSGALG00000023638	1.84525784741228	3.85524750813852	1.84622394162087e-06	5.83829929634934e-05
NTSR1	ENSGALG00000005524	2.36652303689473	0.543464743740575	1.85465325909669e-06	5.85413430934064e-05
Pomc	ENSGALG00000016600	1.78446484601123	1.42798598659557	1.91149659941295e-06	6.02244637619829e-05
ADAMTS18	ENSGALG00000005347	-2.72724120217576	1.32233367882681	1.93586028767124e-06	6.08799591938962e-05
JAKMIP3	ENSGALG00000010486	-2.27228086454781	1.80209490823814	1.95223446002889e-06	6.12822516370171e-05
GABBR2	ENSGALG00000013200	2.33235372024154	5.43419060514867	2.0003710200491e-06	6.26079782242478e-05
NRP2	ENSGALG00000008621	-1.25998419009998	8.617682941433	2.0017865377989e-06	6.26079782242478e-05
RUNX1	ENSGALG00000016022	-4.03392914835595	4.15005541166204	2.03342712048298e-06	6.3481516746757e-05
C10orf11	ENSGALG00000004990	-2.32478803623895	1.45887973289546	2.04658636199097e-06	6.37759553386913e-05
UST	ENSGALG00000012345	-3.42994647386887	0.706388555795709	2.05565870254033e-06	6.39421983328362e-05
CNN2	ENSGALG00000027777	-1.73934082947785	2.29423072434775	2.08795332317021e-06	6.48288665205009e-05
GDPD4	ENSGALG00000000690	-2.038173748721	2.5958179099919	2.1118877850893e-06	6.54532178030938e-05
ALDH1A2	ENSGALG00000004270	-4.00483108798122	3.38727310603289	2.14209695789828e-06	6.62694299380177e-05
HS3ST4	ENSGALG00000006290	2.67498783494312	1.31520452278553	2.19391384934919e-06	6.7749960531888e-05
OPTC	ENSGALG00000003554	1.50668954195192	5.65584676776034	2.2684810791586e-06	6.99264401842258e-05
ENSGALG00000026090	ENSGALG00000026090	1.59522512570324	1.42199543285274	2.30598740376242e-06	7.09547347186466e-05
F	ENSGALG00000007973	0.936128443736402	8.81052920028852	2.31281079432408e-06	7.10369247204604e-05
SS5R	ENSGALG00000005258	2.00784658080324	0.255803539355217	2.32633506198351e-06	7.13242656638242e-05
SPIRE2	ENSGALG00000000521	0.682324671663502	7.97523202792556	2.33681148763513e-06	7.1517300412275e-05
TGFBR3	ENSGALG00000006038	-2.54584444044504	2.99646846817197	2.42670468386173e-06	7.40653797015358e-05
C2H18ORF1	ENSGALG00000013886	0.986075858411234	3.99878404259359	2.42872796426009e-06	7.40653797015358e-05
RAPGEF3	ENSGALG00000006348	1.31901212419765	6.32304964184398	2.44199355476753e-06	7.43037798587827e-05
KIAA1211	ENSGALG00000013771	-0.997162445649471	5.31610294053886	2.44523194181054e-06	7.43037798587827e-05
ENSGALG00000027114	ENSGALG00000027114	-1.76537931421452	2.79070453213654	2.51823710620396e-06	7.63865255548534e-05
MGAT5	ENSGALG00000012187	-1.35912874110169	4.34245665782876	2.52742597591412e-06	7.65295638866172e-05
SERPINF1	ENSGALG00000003015	-2.67243771063259	1.92248233442344	2.58655392299475e-06	7.81815627466328e-05
CSRNP1	ENSGALG00000027905	-0.778008102935097	5.13440559355791	2.65497678517447e-06	8.0108188431684e-05
OSBP2	ENSGALG00000007758	0.601621382607132	7.62832246760925	2.66564952744366e-06	8.02886128794121e-05
TMEM55A	ENSGALG00000028264	0.877877467810729	6.84898259699921	2.73155872003864e-06	8.21291855578577e-05
ENSGALG00000010336	ENSGALG00000010336	2.11168447992071	-0.449440455339277	2.79758182419285e-06	8.396671903209e-05
MFGE8	ENSGALG00000006702	-1.5375991993256	1.8152065045764	2.82164626904761e-06	8.45406731538818e-05
CHST13	ENSGALG00000006204	0.929250416377826	5.34077896295323	2.88690983286937e-06	8.63448486376383e-05
CRHR2	ENSGALG00000005657	-2.51589726445453	1.61509703064175	3.03328236830533e-06	9.04367268758755e-05
CHN2	ENSGALG00000011164	1.70364382207201	2.25078717286823	3.03429280025441e-06	9.04367268758755e-05
GPC3	ENSGALG00000006087	1.60654007670164	7.40592642263077	3.04695628417057e-06	9.06562227992873e-05
SATB1	ENSGALG00000011254	0.867837345861997	5.7857061548749	3.0802995570628e-06	9.14891750385944e-05
GNAZ	ENSGALG00000006719	-1.15205367577651	4.1643051153941	3.17369272038658e-06	9.4099714142762e-05
ENSGALG00000017301	ENSGALG00000017301	0.958135000486341	7.19046854601412	3.21207107241078e-06	9.50728579702485e-05
PCBD1	ENSGALG00000027835	-0.853780702390026	6.48241400483552	3.30768272335077e-06	9.77337409863299e-05
ADAMTS19	ENSGALG00000000151	-2.34872033727035	2.66787898151341	3.32883972640943e-06	9.8189293171401e-05
ENSGALG00000007728	ENSGALG00000007728	0.992628927901021	4.36730083630256	3.42534487387449e-06	0.000100861962310232
MMD	ENSGALG00000003078	1.56415870989604	7.78800507828762	3.44485249346833e-06	0.000101262090134461
GSE1	ENSGALG00000014284	0.88665487807008	9.26479675596192	3.47172718336153e-06	0.000101877030279501
CNTFR	ENSGALG00000028140	0.998573977392078	6.06232469692952	3.56723942578097e-06	0.000104500568657981
FAM19A2	ENSGALG00000019361	-2.78131584593697	0.549672990825587	3.60223956205236e-06	0.00010534549474802
KANK1	ENSGALG00000010158	0.785221702299467	6.37871410643443	3.6197122388705e-06	0.000105675831028322
KIT	ENSGALG00000013925	-2.14403439927048	1.22113535569273	3.652392523904e-06	0.000106448264563798
PTPRD	ENSGALG00000015058	1.07032083768978	4.86060504298831	3.66384600112503e-06	0.000106600471747019
HLX	ENSGALG00000027554	2.61690928078966	0.415078139983445	3.74794421091084e-06	0.000108862189406218
Segment	ENSGALG00000001645	-1.5891637558321	5.93523327605045	3.75871819086137e-06	0.000108990086117384
AIFM3	ENSGALG00000007720	1.1397322479073	2.99603693005168	3.78105757210632e-06	0.000109452340006083
FAM189A2	ENSGALG00000015110	-1.69628368928132	3.5047435477915	3.93504959431324e-06	0.000113717615641066
CDH20	ENSGALG00000012906	-4.38107210685129	2.59147593328336	3.98340973670088e-06	0.000114921035034534
MAB21L2	ENSGALG00000010071	-2.69496652465803	6.46297767162591	4.01367763206671e-06	0.000115599321429962
TSPAN13	ENSGALG00000027240	-0.841693505442154	6.18175855317929	4.03314429757357e-06	0.000115964760744351
TRHDE	ENSGALG00000010200	-2.20741989451071	1.65404979089183	4.07007517935187e-06	0.000116830278805959
CCDC85A	ENSGALG00000007889	-1.86626324921439	2.42137010549641	4.09444258363182e-06	0.000117332870554059
LIFR	ENSGALG00000003733	1.00983268619104	4.75439391925107	4.14011945134853e-06	0.000118429280577573
KHDRBS2	ENSGALG00000016276	-1.08718499906224	3.69283367041411	4.14654775929194e-06	0.000118429280577573
SRPX2	ENSGALG00000006796	-2.52457386575708	1.62350346122855	4.25264356183042e-06	0.000121257043426325
PCSK5	ENSGALG00000015164	-3.11176182802828	0.962244828739476	4.27417548520888e-06	0.000121498475848534
CD3E	ENSGALG00000007416	-2.30496107886125	1.64549083771606	4.27531461660144e-06	0.000121498475848534
ENSGALG00000001371	ENSGALG00000001371	1.75243289345037	2.60382170612237	4.34096879774036e-06	0.000123159691860269
PPFIBP1	ENSGALG00000014106	-1.04711258897138	6.40573280298804	4.50182539052878e-06	0.000127511968180739
SCN3A	ENSGALG00000011040	-3.54891196024899	4.82953027566861	4.52862008576105e-06	0.000128058896573884
ADAMTSL3	ENSGALG00000006104	1.52156939732676	1.77113719505459	4.58597151361417e-06	0.000129466667747378
TMEM156	ENSGALG00000024490	3.58614357180469	-2.29109079745445	4.62064114014811e-06	0.000130230524918705
FAM198A	ENSGALG00000011521	1.99563341680267	1.62080577080832	4.73049930258341e-06	0.000133107536297035
GRM1	ENSGALG00000012297	-1.81594231056292	3.243146336674	4.75632006816748e-06	0.000133601022257834
SLC12A9	ENSGALG00000027283	0.744464751249055	6.13566946835185	4.76365580881918e-06	0.000133601022257834
REPS2	ENSGALG00000016545	-1.74923870884056	3.40093835406124	4.77491327657227e-06	0.000133697571744023
C11orf88	ENSGALG00000024430	3.8593531274292	-2.45541801525678	4.84712952713726e-06	0.000135497862663831
ASS1	ENSGALG00000023689	1.38428080618148	5.94310442877882	4.86110261739339e-06	0.000135666792134366
FAM129B	ENSGALG00000023872	-1.67515640513481	2.45077260017552	4.95521044563624e-06	0.000137961641893474
GABRG3	ENSGALG00000019144	-8.10629669881945	-1.15639997211259	4.96121741014735e-06	0.000137961641893474
HCLS1	ENSGALG00000009778	1.39314101202182	4.32091898837145	4.96752229403672e-06	0.000137961641893474
SEPT12	ENSGALG00000023660	-1.50223154535596	3.30426671279813	5.00916622924979e-06	0.000138892732333882
PCDH1	ENSGALG00000002553	-1.82886856134108	6.97883171061902	5.03084543805827e-06	0.000139268129052267
CRYAB	ENSGALG00000007945	2.05701018261357	1.90740091056208	5.34074755084754e-06	0.000147608253796284
MPHOSPH9	ENSGALG00000003419	1.2063914262607	4.19570214710047	5.3661304889124e-06	0.000148070581297279
RELN	ENSGALG00000008193	-2.40504285780218	3.76590234758735	5.50568437622116e-06	0.000151676728354898
ENSGALG00000025772	ENSGALG00000025772	1.77736869652193	-0.156647749822736	5.52566877402828e-06	0.000151982542421344
NKAIN1	ENSGALG00000000604	-0.787943072625812	5.43350137962344	5.57824733482285e-06	0.000153182432430416
CCDC170	ENSGALG00000012971	-3.68572386181517	-1.21422406108092	5.61060469511007e-06	0.000153824078724268
NLGN1	ENSGALG00000009131	-1.31283701604151	2.76860205755604	6.13366548264174e-06	0.000167895598523256
ENSGALG00000022622	ENSGALG00000022622	-7.71964196723197	-1.5119769288076	6.17448304506109e-06	0.000168742900854481
HHATL	ENSGALG00000005297	1.36529909800706	2.4419629364258	6.21901535979454e-06	0.000169688859290853
PGF	ENSGALG00000026557	-2.86643244508833	3.63665632716458	6.58146383963487e-06	0.000179292489440244
SULT1E1	ENSGALG00000011812	-3.47835787210016	-0.637695055733246	6.91967934365743e-06	0.000188171685439281
CNGB3	ENSGALG00000015886	-5.36509140618751	-1.04312470044306	6.92939921830414e-06	0.000188171685439281
Pax-9	ENSGALG00000010114	-4.06352864499712	1.78348943732234	6.94332348725168e-06	0.000188250995594139
CA2	ENSGALG00000015862	-1.68654664022643	1.96401490996865	6.9744426137318e-06	0.000188795513031208
LHX8	ENSGALG00000011369	-3.64272267390683	0.845426552241113	7.02086293619665e-06	0.000189751853258218
AFF3	ENSGALG00000016767	-2.36871491073404	3.56227110149817	7.09202211911712e-06	0.000191372735668542
PDGFB	ENSGALG00000012178	-3.29079801602568	-1.13777150622453	7.15093103737046e-06	0.000192658469586353
DMBT1	ENSGALG00000023424	-2.17274287592272	0.922588547954105	7.34295928899574e-06	0.000197520986660596
ENSGALG00000006693	ENSGALG00000006693	2.16002790854536	0.275406377402534	7.35868942091711e-06	0.000197633373018917
SFRP5	ENSGALG00000007515	1.69167343107565	3.42631169459856	7.48474797005819e-06	0.000200569960168776
ENSGALG00000028418	ENSGALG00000028418	1.16550614898381	3.90879750306907	7.49147793709655e-06	0.000200569960168776
SPATS2L	ENSGALG00000008152	-1.04348566001854	4.50046781055877	7.51439462713602e-06	0.000200795821199457
SIDT1	ENSGALG00000014812	-2.937513597323	-0.69814811387267	7.52338796988848e-06	0.000200795821199457
ENSGALG00000006671	ENSGALG00000006671	-0.670523458559764	8.05304708850363	7.68634008403493e-06	0.000204825398999485
RARB	ENSGALG00000011298	-2.15428534305742	2.34153472896447	8.06302331290006e-06	0.000214529086838405
ASIC4	ENSGALG00000011250	1.28396626627881	3.47700234408592	8.09344040048074e-06	0.000215004003682336
SLC16A10	ENSGALG00000015040	-1.64788295005625	3.10604196434682	8.24685132456458e-06	0.000218739740249071
BCL11A	ENSGALG00000007866	-1.62118438304034	6.02060730110273	8.30590169028698e-06	0.000219964963030077
TMEM240	ENSGALG00000021666	-2.72277757594819	0.908509037432906	8.59495487746826e-06	0.000227268142262329
CDH12	ENSGALG00000012941	-0.902271377919983	6.8904795744517	8.6718406399656e-06	0.00022894729887119
kcnma1	ENSGALG00000004980	0.85004974631823	5.03911185482442	8.71390743478954e-06	0.000229703433581478
KCNJ5	ENSGALG00000001181	-2.54069912125875	1.46604257077838	8.76134296483312e-06	0.000230598546834408
NPY	ENSGALG00000010983	1.84040394603163	-0.401522919332135	8.7768883504675e-06	0.000230652850844544
B3GAT2	ENSGALG00000015952	1.12777755287878	4.38681980662762	8.80117503995045e-06	0.000230936353655632
OPRM1	ENSGALG00000013616	-3.1710435310749	-1.33456033380096	9.14576011749681e-06	0.000239610511623485
FGD5	ENSGALG00000008546	-1.70582367007704	3.34128050768781	9.21318041210063e-06	0.000240583807027411
PCDH10	ENSGALG00000009719	1.59409542511832	6.17314564865142	9.24147285386688e-06	0.000240583807027411
ALDH6	ENSGALG00000007129	-3.43536713846083	-1.35904931490272	9.24369709152911e-06	0.000240583807027411
ARVCF	ENSGALG00000002040	-0.866305233257498	6.20057260006453	9.25041976830216e-06	0.000240583807027411
SLC29A4	ENSGALG00000010497	0.622283363280676	6.86728542968373	9.25322334720812e-06	0.000240583807027411
MCF2	ENSGALG00000006562	1.56413393616026	4.01483146292676	9.36103926369277e-06	0.000243017693055017
FBLN5	ENSGALG00000010747	-4.4086461246689	-0.643070302140694	9.42888773778586e-06	0.000244408199118243
NHSL2	ENSGALG00000028506	-1.70840272297818	4.28628800311292	9.50166915235399e-06	0.000245922172251849
TPBGL	ENSGALG00000022693	1.46057698365217	4.3365843276495	9.51744504752704e-06	0.000245958383494098
P37NB	ENSGALG00000008298	-2.50870266919654	2.5730745268861	9.55831975627329e-06	0.000246642133318738
TTLL2	ENSGALG00000011344	-3.32080219900347	-0.77671793675681	9.57711744360877e-06	0.000246755007869366
VSTM5	ENSGALG00000017217	-3.47063969177012	-1.12827929362994	9.62531237180123e-06	0.000247623825649286
hsp70	ENSGALG00000011715	-0.801008472772638	5.69120867308239	9.81106500971222e-06	0.000252023573853088
CCDC132	ENSGALG00000009500	-1.09514035975238	5.49702688535514	9.83836647382443e-06	0.000252345987457554
STK32A	ENSGALG00000007573	-2.2464361266097	1.45346493108584	9.99221135568105e-06	0.000255908311187113
RPS6KL1	ENSGALG00000010294	-1.54110579767273	6.20101399939823	1.01154624125913e-05	0.00025867762474531
ZNF385C	ENSGALG00000003403	1.16404062824347	2.53551177278406	1.02582816725468e-05	0.000261938332617808
NDNF	ENSGALG00000011962	-2.53595904560075	1.23564276647007	1.03549880915852e-05	0.000264013615902891
ADAMTSL1	ENSGALG00000020554	1.23184525203906	5.94852354607377	1.03779035255118e-05	0.000264204127253655
ENSGALG00000002386	ENSGALG00000002386	0.775150523096932	8.11924659443658	1.05794077070715e-05	0.000268933888636819
ENSGALG00000010113	ENSGALG00000010113	-8.5948390167744	-0.297357350157125	1.06606805897122e-05	0.000270266460622334
GMNC	ENSGALG00000026907	1.80617290026238	-0.102448774708435	1.06634241828429e-05	0.000270266460622334
IGSF21	ENSGALG00000000426	1.7342250120167	6.82738973163192	1.09372861448751e-05	0.000276797472435684
PSD3	ENSGALG00000015428	0.9412690587574	6.34972878583022	1.10610874795781e-05	0.000279153735428912
RAPGEF5	ENSGALG00000010910	-0.668874379484698	6.86521684019859	1.10630250538229e-05	0.000279153735428912
FKBP1B	ENSGALG00000016500	1.74699373497355	2.99631739726292	1.11778988971613e-05	0.000281636957780022
SCN1A	ENSGALG00000010943	-1.64143955034983	3.70674805368838	1.12659541200586e-05	0.000283438151597005
KIFAP3	ENSGALG00000021047	-0.865006242861938	6.53700272358979	1.16259391898011e-05	0.000291691884345004
MYO1D	ENSGALG00000000674	0.922177887670838	4.87250313692217	1.16281193081186e-05	0.000291691884345004
LMO4	ENSGALG00000006252	-1.23484072000207	5.54009661049119	1.18562734383547e-05	0.000296979686652083
CALML4	ENSGALG00000007979	0.855409818018193	5.67157657766191	1.21283515720686e-05	0.000303350641366886
INADL	ENSGALG00000010934	-1.95328122933027	2.42612223902719	1.23375750424072e-05	0.000308133188066427
HS3ST2	ENSGALG00000023919	1.01961783820568	5.9274371532685	1.24271245502373e-05	0.000309917269395714
GPR39	ENSGALG00000012171	-1.47694956280077	2.91719438764551	1.27592062634918e-05	0.000317735808960433
PTX3	ENSGALG00000028284	-3.94533087621076	0.79090356764049	1.28201389066177e-05	0.00031878915176514
RAPSN	ENSGALG00000008100	1.30222402312091	2.43860877885418	1.28765538571826e-05	0.000319727261812307
ATCAY	ENSGALG00000001812	-1.01295092343134	6.3912616695147	1.30443047931382e-05	0.000323294435081161
RAB32	ENSGALG00000012300	-1.71831735960203	1.61947651944243	1.3058011143388e-05	0.000323294435081161
ENSGALG00000006584	ENSGALG00000006584	-2.09801116041817	2.86249734206394	1.33754135374654e-05	0.000330674241038956
SMPDL3A	ENSGALG00000014864	-1.88099143435515	0.885477161964467	1.38026900595748e-05	0.000340672744329302
GABRE	ENSGALG00000020292	1.86017871567742	2.78951253190152	1.38198760995582e-05	0.000340672744329302
ADAMTS20	ENSGALG00000009572	-1.82775490371849	2.89645695049328	1.38395813250447e-05	0.000340672744329302
RGMB	ENSGALG00000015284	1.29676774659949	4.24654406813959	1.39581335028332e-05	0.000343097339032284
LMO7	ENSGALG00000016920	-2.25932144199271	2.11543798669011	1.39933149538506e-05	0.000343468625868688
MYOCD	ENSGALG00000001021	1.75067109766552	0.549620623320181	1.40714870636348e-05	0.00034489255112416
C3H2ORF43	ENSGALG00000016487	-0.809410160597629	5.53906481578391	1.43567911882396e-05	0.000351327045638428
MED4	ENSGALG00000016995	0.749007879271733	5.80451807463221	1.43750837004267e-05	0.000351327045638428
CPED1	ENSGALG00000009002	-3.77375994542097	0.260295333424145	1.4935988987531e-05	0.000364514835376148
Alx-4	ENSGALG00000025875	1.20486761184038	4.38930630868463	1.49747015199189e-05	0.000364939022226172
Pcdh19	ENSGALG00000006822	-1.20247192172267	4.43596412085722	1.50748283782256e-05	0.000366856563150332
TMEM119	ENSGALG00000004893	-4.22329910948903	0.943626477585174	1.51347872116746e-05	0.000367792527865525
MTUS2	ENSGALG00000017086	1.40626545098454	4.8595406136859	1.5335044054493e-05	0.00037213040238903
MTSS1	ENSGALG00000016333	-1.48130557451772	3.18608914525855	1.53877209926108e-05	0.000372879788585814
DRD5	ENSGALG00000014975	1.45602729294753	2.26519299629074	1.5583180532973e-05	0.000376819700839519
LRRN2	ENSGALG00000000639	0.983245821559408	7.20251976145186	1.5594362181107e-05	0.000376819700839519
SLC1A2	ENSGALG00000007871	1.65132221543005	6.14205416140714	1.56883027422387e-05	0.000378554983517941
FBLN2	ENSGALG00000005120	-2.62745709746345	3.47987364789576	1.57107814198819e-05	0.00037856344863569
NKAIN4	ENSGALG00000005774	1.35190487964244	3.8587508759777	1.66534046734319e-05	0.00040071230260629
ASCC3	ENSGALG00000015465	-1.55138993012211	4.52162717250201	1.67495395015066e-05	0.000402459440718786
ENSGALG00000020486	ENSGALG00000020486	-4.2120036621517	-1.15780452091304	1.68292125253395e-05	0.000403806687073643
ENSGALG00000003670	ENSGALG00000003670	-1.47911205141675	3.95328082205038	1.68630168223132e-05	0.00040405110895817
cldn3	ENSGALG00000022557	-2.90311816307717	0.886507851011411	1.69402952998256e-05	0.000405335065719464
COLEC12	ENSGALG00000014910	-1.30413776302351	4.1526428259093	1.75198821327761e-05	0.000418617518893203
DISP2	ENSGALG00000004744	-0.952918117376611	4.02258333090008	1.75796963270451e-05	0.000419460871357165
TRIM47	ENSGALG00000028301	-1.8453013560278	3.20389344351653	1.77730186472042e-05	0.000423483012557618
AOX1	ENSGALG00000008185	-1.63325787138869	0.912470423159763	1.78799355817864e-05	0.000425438022160225
NEGR1	ENSGALG00000011350	-1.71479521172295	1.61743086048269	1.79701335673131e-05	0.000426990340374434
C20orf27	ENSGALG00000027725	0.694077618561414	6.97596828866005	1.80517355159513e-05	0.000428334384475583
MYBPH	ENSGALG00000000164	1.25700736034272	2.09268642843487	1.81503555656226e-05	0.00043007795431672
HMGCLL1	ENSGALG00000016294	-2.65286766541078	-0.109012976980973	1.81912306829121e-05	0.000430450310543929
C9orf91	ENSGALG00000007186	-3.30876438024805	-0.348600278570946	1.83145768837151e-05	0.000432770416196959
EP3	ENSGALG00000023142	-1.61963655680793	2.21769492202694	1.84324733947381e-05	0.000434955523913351
COL9A2	ENSGALG00000027526	1.03298474216591	4.70885642747759	1.85274491895609e-05	0.000436594491370534
TMEM26	ENSGALG00000025862	-1.90131433523223	2.68354528435311	1.85769290283309e-05	0.000436916898262432
TENM4	ENSGALG00000017261	-1.03170671507634	6.90429695236588	1.85922084366992e-05	0.000436916898262432
GABRA3	ENSGALG00000007269	-1.16564020877818	3.37082681616586	1.8634543098923e-05	0.000437311060818073
COL5A2	ENSGALG00000002509	-1.46817162142166	6.5035102320749	1.8763091758115e-05	0.000439724621640865
TGFB3	ENSGALG00000010346	-0.875707033147078	4.4668231381329	1.89133042609e-05	0.000442638590007492
CACNG4	ENSGALG00000026091	-2.85102791384748	-0.405040330336131	1.91767338932552e-05	0.000448190660445095
SLC24A2	ENSGALG00000015080	-2.42821349323805	2.05581012329492	1.92514766632556e-05	0.000449323687250992
ENSGALG00000007596	ENSGALG00000007596	1.52439522575464	1.956056073837	1.94214446049823e-05	0.000452673125752095
ENSGALG00000006239	ENSGALG00000006239	3.00854685573808	-1.31381560325528	1.94959691640952e-05	0.000453208605179835
NMNAT2	ENSGALG00000004642	0.809588916258507	6.73118596421896	1.94974008307434e-05	0.000453208605179835
PKDCC	ENSGALG00000017393	1.38521722619245	5.10342923030642	1.9550358197974e-05	0.000453822968861518
RNF165	ENSGALG00000001766	0.88703007110108	5.01662551039683	1.98042543397054e-05	0.000459093744232629
SLC2A12	ENSGALG00000013980	-3.21859621917904	0.904561086162525	1.98534717930131e-05	0.000459611901806316
FSTL1	ENSGALG00000014970	-1.33101132968338	5.22908142350939	1.99033932739673e-05	0.000460144935312206
BPIFB3	ENSGALG00000020982	1.54257646731399	0.963792206931553	2.01357863223623e-05	0.000464838712537702
TPM4	ENSGALG00000002563	-0.88165124035183	5.64466985504288	2.01607624914061e-05	0.000464838712537702
EPN3	ENSGALG00000023279	-1.91284687804902	2.9099312595624	2.05788914213139e-05	0.000473344578129896
BBOX1	ENSGALG00000013297	-1.71406854385781	2.34954539469396	2.05850108796261e-05	0.000473344578129896
ABLIM3	ENSGALG00000002790	-2.08387223753975	1.48011731622148	2.06407704397384e-05	0.000473989665346368
OSBPL11	ENSGALG00000012059	0.707945935161157	6.10549035361567	2.06957814443478e-05	0.000474615856501209
LDB3	ENSGALG00000001977	2.17278912096776	4.28167903887101	2.07786451889534e-05	0.000475878262239109
NXPH2	ENSGALG00000029083	-1.68082499681543	0.991745203468521	2.13805250292866e-05	0.000489008051070904
TRAF-5	ENSGALG00000009864	1.21246154322871	3.17540315530636	2.16132323145031e-05	0.000493670465202294
CPQ	ENSGALG00000022789	-1.62199477388058	4.01603900281204	2.16752258152374e-05	0.00049442635099611
FSCN1	ENSGALG00000021128	0.620422843521054	9.58607424770315	2.18508965399656e-05	0.000497769824241987
SEZ6	ENSGALG00000026431	0.769124765781584	7.97796506930322	2.1892730790867e-05	0.000498059625492224
tac1	ENSGALG00000009737	2.35867025774087	3.72100322926377	2.20025947548383e-05	0.000499894277643791
CAMK2D	ENSGALG00000012036	-0.87450995256672	5.60113503900703	2.20476007291271e-05	0.000500252457922952
CPT1A	ENSGALG00000007077	-1.06994194693753	4.86553972435419	2.22154022166265e-05	0.000503392186916618
PCDH7	ENSGALG00000014349	-1.43785845476001	3.0115143380057	2.22886366072717e-05	0.000504383591371963
NBEAL1	ENSGALG00000008786	-1.17395160725589	4.12215579455797	2.2717694764521e-05	0.000513413899645213
NBEA	ENSGALG00000017062	-0.907069568472324	7.43914799040476	2.28000502166382e-05	0.000514595328636209
CTTNBP2NL	ENSGALG00000026182	0.787252621385363	7.15340048160274	2.29005502525682e-05	0.000516182626773302
GLIPR1L	ENSGALG00000010224	-4.6208300623248	-1.65218267566047	2.30222692526036e-05	0.000518243397859925
ATP2A3	ENSGALG00000001564	0.882763538648877	4.56670283671661	2.3055182813216e-05	0.000518302322691851
Hoxb-7	ENSGALG00000029090	-5.61643857240979	-0.724326330129411	2.32482332927672e-05	0.000521956397864384
TBX18	ENSGALG00000015834	-2.23468031196307	-0.163800405486349	2.32904733362269e-05	0.000522185045156467
ETNPPL	ENSGALG00000008992	1.86318676115746	0.123909928181493	2.33194630874176e-05	0.000522185045156467
CECR1	ENSGALG00000013031	1.1788621639786	4.10465697954669	2.37250441281815e-05	0.000530572620843044
CBLN1	ENSGALG00000003894	-1.7140744508833	0.930061183866686	2.38864876258854e-05	0.000533485679247581
PSTPIP2	ENSGALG00000001745	1.67724190323794	2.05762383390192	2.43569272139946e-05	0.000543283325654524
LRIG3	ENSGALG00000009755	-1.25482070203565	4.33171867674071	2.49717463170949e-05	0.000556271661449036
NOTCH1	ENSGALG00000002375	-1.26206350320822	5.8300231308465	2.53405779704145e-05	0.00056375371640813
MPZL2	ENSGALG00000007412	-2.20287941684217	1.20394965227451	2.59047061696582e-05	0.000575555471624042
ARL2BP	ENSGALG00000025933	0.863190621996372	5.38935411887795	2.61265397592573e-05	0.000579731312842249
BMPER	ENSGALG00000012184	-1.34180311331896	3.19678469880856	2.61941224989607e-05	0.000580478041078004
HOMER2	ENSGALG00000006008	-1.4102242513563	3.38911117698592	2.63316007015341e-05	0.000582769760416358
GRIK3	ENSGALG00000002098	1.26002707330668	5.2355220625927	2.6370913908559e-05	0.00058288578184448
HMCN1	ENSGALG00000005141	-1.80681307087273	5.07243778809824	2.64879723284076e-05	0.000584717716895997
ENSGALG00000003841	ENSGALG00000003841	-1.5924222209636	0.95242051320167	2.67158824381089e-05	0.000588988810246349
XKR7	ENSGALG00000006467	0.723046903741909	6.76600876653785	2.68625465968875e-05	0.000591460034980117
FOXO6	ENSGALG00000026153	0.767250940337487	5.24286332139747	2.78216747003292e-05	0.000611790759348627
GIPC2	ENSGALG00000008902	-2.65435630930329	0.541799388043142	2.87662164834484e-05	0.00063174894942084
ENSGALG00000020561	ENSGALG00000020561	-1.62971685196312	2.96261053432831	2.91455531998324e-05	0.000639259133516325
AKAP12	ENSGALG00000023073	-0.975231001409899	8.86880273458046	2.96231254952446e-05	0.000648901960272273
KCNA2	ENSGALG00000000442	1.09168957004227	4.30819133240374	2.98401589791292e-05	0.00065282025551783
KALRN	ENSGALG00000011744	0.785034714777329	7.54251874795075	3.02855248353785e-05	0.000661717444295855
BARX1	ENSGALG00000005131	-5.0575831920786	0.803317179630946	3.03625582929592e-05	0.000662300117223261
LATS2	ENSGALG00000017130	-1.43168957066015	2.71993750650272	3.03896184253133e-05	0.000662300117223261
SH3BP5	ENSGALG00000011550	-1.13608814549444	3.40524118437012	3.07552405561453e-05	0.000669215383625973
SNTB1	ENSGALG00000016399	-1.36650395309368	3.20995748950873	3.07851593940637e-05	0.000669215383625973
WNT5A	ENSGALG00000005410	-1.81511462325639	4.40863111489419	3.11732954266332e-05	0.000676792814922387
GRIN3B	ENSGALG00000026241	0.903159067333255	8.66441866549168	3.15922793171643e-05	0.000685019917057093
NAB1	ENSGALG00000002248	-1.36166310884089	4.88486277457585	3.18387047223169e-05	0.000689489316948605
BRINP2	ENSGALG00000004448	-1.14335546695055	6.58595247981996	3.19078883108045e-05	0.000690113973731028
DYNC2H1	ENSGALG00000017180	0.912527778568117	5.02492413550613	3.21247688003246e-05	0.000693927455348426
PLEKHS1	ENSGALG00000020679	-2.70395270702283	0.664347710719559	3.26784195544358e-05	0.000704488995568124
SKAP1	ENSGALG00000027305	1.4037098678094	1.63267168954055	3.26960639748124e-05	0.000704488995568124
ADAMTS10	ENSGALG00000001544	-1.86348754957375	2.59818172838528	3.28407745830959e-05	0.000706428590317729
PCLO	ENSGALG00000008499	-1.05319580450677	6.19832598019555	3.28686671669928e-05	0.000706428590317729
CYP1B1	ENSGALG00000025822	-1.5078961615986	2.08940168096649	3.32230729289428e-05	0.000713149726058159
OPRD1	ENSGALG00000026379	-1.86493189780594	5.3264896607619	3.32753640707744e-05	0.00071337710341204
DENND2A	ENSGALG00000012857	-0.694850762051416	5.27804959498007	3.33398886199919e-05	0.000713865850451592
SPNS3	ENSGALG00000001410	3.24067400388352	-2.64629318868878	3.354261809675e-05	0.000717308887998999
ENSGALG00000020976	ENSGALG00000020976	-3.78608190591464	-1.52898589174971	3.36688568536688e-05	0.000719109616794714
PREX2	ENSGALG00000015564	-2.36470985112549	1.52120148092604	3.37315060058786e-05	0.000719549382479514
CPNE4	ENSGALG00000011613	-1.85397862718228	2.43002086497562	3.40097773138695e-05	0.000724581905710683
SGPL1	ENSGALG00000004553	0.482934213159192	8.18475286712694	3.43076977158692e-05	0.000730020015575983
MDGA1	ENSGALG00000010145	-0.922505949956125	6.94662333004476	3.4632200082583e-05	0.000736009539146372
NXNL1	ENSGALG00000013305	-2.300878845871	0.227178092873006	3.51183590948591e-05	0.00074541549304572
LAMC2	ENSGALG00000004627	-2.96126607349548	0.782113866502185	3.52398061720995e-05	0.000747066423782254
P2RX5	ENSGALG00000004613	1.03776077097432	3.79835310779389	3.58465147561069e-05	0.000758987839662719
CNR1	ENSGALG00000015789	1.49961127292683	7.20320562984666	3.61564325050604e-05	0.000764603519526049
MRVI1	ENSGALG00000005632	-2.31279389407371	1.9971391407977	3.64359878027196e-05	0.00076956404855423
PITPNM3	ENSGALG00000006034	-1.37248866723873	3.22346727709795	3.82717229249127e-05	0.000807339871515914
HEATR5A	ENSGALG00000009972	0.844446088277221	6.10967162034231	3.85046394838123e-05	0.000810555247050722
ENSGALG00000005511	ENSGALG00000005511	-2.21499697907346	0.177876979317107	3.85189043635865e-05	0.000810555247050722
TSC22D3	ENSGALG00000027069	-1.02648616446179	5.20680110804539	3.90337809735143e-05	0.000820380743114106
ACP2	ENSGALG00000008211	0.822771216834273	5.39544955396604	3.91374802477702e-05	0.000821550935066077
ENSGALG00000019824	ENSGALG00000019824	-2.55635719143705	-0.566154386669527	3.99215089604246e-05	0.000836981832469294
SLC13A3	ENSGALG00000004445	-1.62032610065653	3.29695437447874	4.01726914237263e-05	0.000841217141832447
DENND5B	ENSGALG00000012944	-0.732408867490318	5.95109184437657	4.0509436729181e-05	0.00084723159359759
ANKH	ENSGALG00000012964	-1.41802894042996	4.03489300582344	4.19204232623304e-05	0.000875671063702013
ENSGALG00000027793	ENSGALG00000027793	-0.854032188683942	8.01618734528917	4.20571935959357e-05	0.000877456668340571
WNT11	ENSGALG00000000839	-2.91890969928155	1.52561289337626	4.2171941478569e-05	0.000878779019263531
ZMAT4	ENSGALG00000003470	-2.26072444511965	3.02246652029753	4.24434519483614e-05	0.000883360797971492
laminin	ENSGALG00000014615	0.858933369169743	5.73482511087108	4.27372355509179e-05	0.000888394442047512
LMO2	ENSGALG00000028582	0.723077243331624	4.61600186200697	4.33245906335962e-05	0.000899511039514034
PIAS1	ENSGALG00000007970	0.778802109042739	5.393676883282	4.35633320107329e-05	0.000903371495805597
PPP1R3B	ENSGALG00000027275	-1.71168471787736	1.2768966926125	4.39203557941636e-05	0.000909672453906237
DCT	ENSGALG00000016899	2.783749641097	0.70153506445968	4.4046031094188e-05	0.000911172309503469
ENSGALG00000023879	ENSGALG00000023879	-1.91900809348947	2.17452593930723	4.42306816612424e-05	0.000913392432926146
SRGAP3	ENSGALG00000008378	0.552946835592511	8.11369591516057	4.42924004463012e-05	0.000913392432926146
CRISPLD1	ENSGALG00000015661	-2.55834722935957	0.967287652202734	4.43135211204525e-05	0.000913392432926146
SLITRK3	ENSGALG00000017374	-1.12741875893897	4.65721870045335	4.48960274030381e-05	0.000924285483527288
MFAP5	ENSGALG00000027471	-1.07945011431366	3.65532646130118	4.52532643610665e-05	0.00093052024842443
DLX1	ENSGALG00000018439	-2.13942993128539	0.362438103336476	4.55276731617946e-05	0.000935038934516184
HMX3	ENSGALG00000023415	-2.43684913584207	2.18877932294883	4.57572125970858e-05	0.000938626370636624
MYL9	ENSGALG00000028567	-1.67222899833842	3.41266373792223	4.67579302105022e-05	0.000958005592863799
C2H3ORF39	ENSGALG00000011518	0.851907227962377	5.83436793249767	4.72254486366706e-05	0.000966053200790062
ADD3	ENSGALG00000008542	-0.831899150029491	5.37275810316164	4.72636502841526e-05	0.000966053200790062
FAM171B	ENSGALG00000002646	1.08855681500355	5.55555721972656	4.7529704580695e-05	0.000969905120458665
SPHK1	ENSGALG00000023541	1.19245382111792	6.84159655805423	4.75654895992997e-05	0.000969905120458665
GRIA4	ENSGALG00000017178	-1.39683589967149	2.54079311832365	4.79318421666692e-05	0.00097621185212783
GRIK1	ENSGALG00000015835	1.03268189549218	4.52537376619072	4.80204706180071e-05	0.000976853996828616
TMEM132D	ENSGALG00000002671	-1.61739553616588	4.19327269761596	4.81339982358666e-05	0.000978000524725897
KLF3	ENSGALG00000000177	-2.28243618158829	1.84232979229955	4.83677144707496e-05	0.000981583462829874
APOA1	ENSGALG00000007114	1.51876319933366	2.0334853525013	4.90463403508034e-05	0.000994176292324105
PTPN5	ENSGALG00000006368	-1.62667783772056	1.71205002730154	5.04407266591305e-05	0.00102123071205255
KLHL3	ENSGALG00000006226	0.938704162006014	3.80634017630126	5.09855564267226e-05	0.00103104125218483
PRKG1	ENSGALG00000003805	0.713729402555866	9.81175332124588	5.13943264650636e-05	0.00103808044529434
HS3ST5	ENSGALG00000026594	1.22956384085159	6.36515662231451	5.15050047741831e-05	0.00103908917650557
TMPRSS5	ENSGALG00000007340	2.35113049524413	-0.17188085523765	5.23772989068921e-05	0.0010554426733794
CDKL1	ENSGALG00000012295	0.837513854486005	4.98062009880954	5.39741343663907e-05	0.00108634057734143
ENSGALG00000000526	ENSGALG00000000526	1.52582397548179	0.472840625257287	5.48380262636924e-05	0.00110238159112703
CR1L	ENSGALG00000023950	0.649352672739824	5.14713075607607	5.48999950689868e-05	0.00110238159112703
ENSGALG00000002518	ENSGALG00000002518	1.68296590479862	2.10941560802395	5.66704612572637e-05	0.00113659818427816
HEG1	ENSGALG00000011813	1.01099012621661	6.0896124046873	5.73733553501002e-05	0.00114934820062004
F3	ENSGALG00000005619	-2.56606458888008	-1.12223724703203	5.7710508782133e-05	0.00115475015701138
EEPD1	ENSGALG00000012116	0.977239862067024	3.43604793158082	5.79400802102318e-05	0.00115798936008954
ENSGALG00000020479	ENSGALG00000020479	0.621644294482668	6.7474159270334	5.80667124986574e-05	0.00115916606467565
7.	ENSGALG00000010337	-1.14364307147706	2.66672377874471	5.82057661893604e-05	0.00116058770159391
ZNRF2	ENSGALG00000027855	1.78363001947615	1.17361212183596	5.85212943469511e-05	0.00116552072606244
ENSGALG00000007645	ENSGALG00000007645	0.804766636429835	4.32177391480417	5.93464626440987e-05	0.00118058056152935
KLHL14	ENSGALG00000015186	-2.06848110770396	-0.484862924091393	6.00415153898421e-05	0.00119302002937215
IGDCC4	ENSGALG00000007410	0.657260462227165	7.26344563349413	6.25219426674494e-05	0.00124086472755769
HSPB1	ENSGALG00000001926	-1.65611813352106	3.98252253155616	6.33118786603256e-05	0.00125508646595695
HEBP1	ENSGALG00000011798	-1.02811587912246	3.73705627658887	6.53732973756288e-05	0.00129327686692738
GFRA4	ENSGALG00000016035	2.20875121557557	8.23831371719809	6.53895540035181e-05	0.00129327686692738
APCDD1	ENSGALG00000000894	-1.83240016048174	1.50798566554295	6.60380900577271e-05	0.00130331010575058
C17H9ORF7	ENSGALG00000026576	-0.83548820638418	6.14410750577458	6.60492086559358e-05	0.00130331010575058
ANKS1B	ENSGALG00000011549	-1.21442818843165	2.90689811785765	6.71054453532536e-05	0.00132262668099477
PTPRN2	ENSGALG00000006498	-0.95509250427631	5.27997917339842	6.74059420466544e-05	0.00132702054837073
RBFOX1	ENSGALG00000007366	-1.36985149006915	4.44649710937644	6.76421571265355e-05	0.00133014025761008
PCSK1	ENSGALG00000014681	-2.64256948261031	0.985846574341303	6.79299414284167e-05	0.00133426571522084
EPHB2	ENSGALG00000004741	-0.919516368237756	7.02285531689342	6.82157611393746e-05	0.00133834316694085
DPF3	ENSGALG00000009352	-2.06440667573055	1.62849534907718	6.85298490077207e-05	0.00134296524263927
SEPP1	ENSGALG00000014857	-2.3508113266967	0.975815277271213	6.92342679552227e-05	0.00135521722674823
SLC12A2	ENSGALG00000014690	1.34075115108141	6.67127421353057	7.10213996387174e-05	0.00138758109083211
UCH-L1	ENSGALG00000014261	-1.09842522411809	8.18604457657202	7.10498617938349e-05	0.00138758109083211
UPP1	ENSGALG00000013073	-1.08056285816284	2.30418774511943	7.13881513720839e-05	0.00139259805435988
FAM20A	ENSGALG00000004183	-1.68411691059204	4.80352320398973	7.19959803395027e-05	0.0014028556169114
MUC16	ENSGALG00000001414	-7.02872730361015	-1.83541043510702	7.23657311465144e-05	0.00140845611883341
SLC45A3	ENSGALG00000000703	1.06536748934914	4.19041121147039	7.27070229474661e-05	0.00141349062339233
CDH4	ENSGALG00000005102	0.878540385604394	6.18934508913552	7.28648758630841e-05	0.00141495152811083
GABRG2	ENSGALG00000001706	-2.29902664928318	1.87702476090608	7.31353255046211e-05	0.00141859313915313
HAPLN3	ENSGALG00000021135	-1.93196130796551	0.523695766901791	7.35559169502365e-05	0.00142513547812531
ADAMTS1	ENSGALG00000015792	0.836655861365806	5.28099604987584	7.41708617052147e-05	0.00143542432358916
LRRTM4	ENSGALG00000000476	-1.3441965100168	3.15160007855016	7.50747804957129e-05	0.00145005577154786
CHST15	ENSGALG00000009704	-1.99278569445475	2.77131282306106	7.50964118302198e-05	0.00145005577154786
ENSGALG00000028238	ENSGALG00000028238	-1.1718909720805	5.43165706192704	7.5439387512428e-05	0.00145503612352043
BPIFB6	ENSGALG00000006674	1.03337996080594	3.53115591348824	7.57258794145362e-05	0.00145891705520708
NAPEPLD	ENSGALG00000008285	1.59542974494668	4.37963545370846	7.61348461878143e-05	0.00146514617388203
KCTD17	ENSGALG00000012486	-1.56973369397304	2.53286583155276	7.67154259861331e-05	0.00147466012109075
ABCA2	ENSGALG00000001226	0.542830689580955	7.69308906589746	7.81907755708137e-05	0.00150133309592085
PHGDH	ENSGALG00000002988	0.5496866551635	8.34731728748514	7.99795564211189e-05	0.00153395768077635
NPNT	ENSGALG00000010566	1.1271269838906	4.31868637033681	8.03363851155372e-05	0.00153907600958187
ENSGALG00000005421	ENSGALG00000005421	-1.99148319352519	2.80811114811058	8.08987939464742e-05	0.00154811696514125
RBBP8	ENSGALG00000014982	-0.884553564808254	5.66349898116043	8.17051019247741e-05	0.00156179987008831
FAP	ENSGALG00000011099	-3.51544178492878	-0.225705445413381	8.2224990251749e-05	0.00156998340761933
ARHGAP6	ENSGALG00000016602	1.01739435446569	3.41543690678404	8.24870692205349e-05	0.00157323163904672
ENSGALG00000027026	ENSGALG00000027026	1.59838051059165	0.365797116453481	8.2663500461963e-05	0.00157484094198582
ENSGALG00000002191	ENSGALG00000002191	0.684073664207701	6.87848360571229	8.31656146422575e-05	0.00158264442191295
SPOCK2	ENSGALG00000027450	0.857387457058202	7.31307510893351	8.44703730574217e-05	0.00160568793585152
ENSGALG00000026970	ENSGALG00000026970	-1.15526547966884	2.909570651451	8.45980763197922e-05	0.00160633062117537
ENSGALG00000002610	ENSGALG00000002610	-2.62693991616673	0.476168042547554	8.52857174593459e-05	0.0016169527502522
OCSTAMP	ENSGALG00000004340	-1.82512152086936	0.754461022653271	8.53465240517734e-05	0.0016169527502522
PDE9A	ENSGALG00000016186	1.28394884091891	2.32213718186358	8.72281280088894e-05	0.00165077302430982
FAM101B	ENSGALG00000004900	-1.23138410580329	4.4900548143773	8.83834021661492e-05	0.00167078811520274
LGALS3	ENSGALG00000012173	-1.92130153294163	1.18185082258098	8.89279330021631e-05	0.00167922635518875
TXNRD1	ENSGALG00000012714	-0.860255484903332	4.82231808583306	8.98379478225927e-05	0.00169433967808688
BDH1	ENSGALG00000006947	-0.692455501642417	6.83620903590789	8.99263752456679e-05	0.00169433967808688
DLST	ENSGALG00000010286	-0.859726794161623	6.54955436590339	9.2380942224035e-05	0.00173867234275995
TAL2	ENSGALG00000023114	-3.10721977915218	-1.41263781634842	9.33771911043805e-05	0.00175549119276235
HTR1E	ENSGALG00000015826	2.03518421973851	0.450719603053137	9.46669926105806e-05	0.00177442878912307
SH3PXD2B	ENSGALG00000002831	-1.07363288730106	5.22074434035755	9.47913304753879e-05	0.00177442878912307
NRXN3	ENSGALG00000027255	-1.81896183121718	1.21295442401052	9.48363949800151e-05	0.00177442878912307
CDH1	ENSGALG00000000608	-1.7425557893109	1.45298202838386	9.48856435374308e-05	0.00177442878912307
GALNT16	ENSGALG00000009452	0.862449619616407	6.84449865138754	9.49031062688572e-05	0.00177442878912307
SYTL4	ENSGALG00000006786	-1.09575418935124	2.8343830483309	9.54388426216932e-05	0.0017824975104497
ELOVL2	ENSGALG00000012748	0.740611953856409	5.49496408837782	9.66171980429085e-05	0.00180253764898373
HIGD1A	ENSGALG00000019702	-0.859940086383752	5.895705292817	9.72010823892492e-05	0.00181145546570291
QSOX1	ENSGALG00000003933	-1.06980146351632	5.82553808814483	0.000103199672391109	0.00192115342248867
ENSGALG00000018875	ENSGALG00000018875	2.94053862371933	-2.40122850714077	0.000103740104628571	0.00192911490215825
DND1	ENSGALG00000005898	1.71287809408242	-0.0642103045074197	0.000104751924835459	0.00194581534211187
SMAD9	ENSGALG00000017050	-2.09557880103434	0.364910008947467	0.000105158360722514	0.00194954424563538
ENSGALG00000006989	ENSGALG00000006989	-1.99435637106376	0.677775677333203	0.000105180578601909	0.00194954424563538
ZBTB20	ENSGALG00000015094	0.725908073318188	6.28691856200516	0.000106459510279201	0.00197111396304823
REM1	ENSGALG00000023636	-2.92070418257305	-1.86063194041088	0.000106729048378577	0.00197396817260616
CTBP1	ENSGALG00000015718	0.732288498610659	8.33444372359715	0.000107402822753948	0.00198428454824465
MICALL2	ENSGALG00000004070	-1.60593190639496	1.44757094960738	0.000108487967624002	0.00200170603735237
ZC3HAV1	ENSGALG00000013911	-1.68010921389773	0.154508829074444	0.000108579799080138	0.00200170603735237
SLITRK5	ENSGALG00000026361	-1.30614281038995	2.12629925185844	0.00010933591037297	0.00201347551631946
TIPARP	ENSGALG00000010256	0.741850485958171	4.32130910319374	0.00011019664588088	0.00202714432013989
NEUROD4	ENSGALG00000024396	1.0676794147176	8.4555089038117	0.000110748426110161	0.00203510641664085
PTH1R	ENSGALG00000005476	-2.10015607821087	1.25246752188974	0.00011095073851931	0.00203645882683731
AJAP1	ENSGALG00000027265	1.79765931490618	3.49083904830932	0.000111060093841431	0.00203645882683731
CCM2L	ENSGALG00000006479	1.23877107939346	2.55038906074907	0.000111338290005342	0.00203937415996937
FREM2	ENSGALG00000017041	-1.56453670293712	2.17853032475005	0.000111822944999354	0.00204606090165662
LUM	ENSGALG00000011271	-3.00239917908809	2.56885986876929	0.000112140983263149	0.00204968797186534
KCTD12	ENSGALG00000009628	1.3223668288957	2.26523308938708	0.000113250022736409	0.00206774961470063
SEMA5A	ENSGALG00000013051	-2.3095404090201	2.81248691037512	0.000114315480345936	0.00208466799886076
ENSGALG00000028863	ENSGALG00000028863	1.11511300630393	3.3727874499898	0.000114420344337751	0.00208466799886076
BMP2	ENSGALG00000008830	1.18638368841014	1.469692938381	0.000114984749385505	0.0020927224388162
CYB561	ENSGALG00000024031	-2.03978564911029	0.917347054602959	0.000115190535863612	0.00209423983799647
CNGA3	ENSGALG00000016749	-2.24852267229372	2.82328896334212	0.000115671531321485	0.00210075218455198
IRX2	ENSGALG00000003588	1.67813842155002	0.928994133533867	0.000116869101781509	0.00212025089425032
FGFR2	ENSGALG00000009495	-1.38305573462762	4.58052520916871	0.000117272120700033	0.00212530872980526
FAM110C	ENSGALG00000016361	1.77926617613139	0.614210173476309	0.000117728994736449	0.00213092053728624
CFAP52	ENSGALG00000001261	1.66982910947427	1.04433250928294	0.000117830887787747	0.00213092053728624
UBE2O	ENSGALG00000001971	0.703705212754178	8.27217095591339	0.000118657576478958	0.00214360487687646
ENSGALG00000020995	ENSGALG00000020995	1.21402786577005	4.68873778453318	0.000119242600934529	0.00215190128353157
ENSGALG00000015554	ENSGALG00000015554	-1.85896059970825	0.0967232506830605	0.000119899189414492	0.00216147031875988
SH3RF3	ENSGALG00000005359	-1.0277628126267	4.0325757587794	0.000121854383791862	0.00219440505043282
FOXN2	ENSGALG00000008942	-0.990251254382458	4.58969190058519	0.000122846513276218	0.00220931683832078
ABL	ENSGALG00000003875	0.520183035611197	9.165439797486	0.000122940707860731	0.00220931683832078
LRRC55	ENSGALG00000029130	0.919948942299206	4.38952804957813	0.000123211789899579	0.00221030607178349
ZNF521	ENSGALG00000015112	-0.735978076217973	4.6147559481115	0.000123363568183976	0.00221030607178349
GRHPR	ENSGALG00000005423	-1.25685135205561	2.35636505621539	0.00012338334688761	0.00221030607178349
CPM	ENSGALG00000009945	-2.17815848101727	0.145443401945604	0.000124269513372372	0.00222385233763026
SVIL	ENSGALG00000007331	-0.843115524846434	5.59789488792149	0.000126268589990563	0.0022553814644076
OAZ2	ENSGALG00000002352	0.635443467252799	7.64467725609424	0.000126295034071924	0.0022553814644076
BCL9L	ENSGALG00000007685	-0.685643993915309	6.47578852543672	0.000126623938425523	0.00225889712052538
COL18A1	ENSGALG00000004338	-1.08823567864078	6.527721353935	0.00012795083699579	0.00228019054096247
PRICKLE1	ENSGALG00000009556	-2.11191632049903	2.18000820067574	0.00012810927639158	0.00228063839803033
UNC119B	ENSGALG00000026722	0.717111362882554	7.50924636058714	0.000129193365075158	0.00229754687079605
ZNF774	ENSGALG00000026486	-2.32125915786285	2.17445958226086	0.000129337427480465	0.00229772036275784
KLHL4	ENSGALG00000006877	-3.29841291039607	0.65556687496124	0.000130111585893025	0.00230907573802684
LOXL2	ENSGALG00000000402	-1.40573439275498	4.13454642525704	0.000131454229309852	0.00233048596376471
Pax-7	ENSGALG00000003782	-1.9014366021408	2.98309907387606	0.000133175842076817	0.0023585634640271
GPR85	ENSGALG00000009439	1.17256618905675	4.61491204106904	0.000133552166122826	0.00236278227303961
RNLS	ENSGALG00000003612	-1.26451882604913	0.764596172745543	0.000134379073684838	0.00237495577747955
CDH11	ENSGALG00000005278	-0.721444751118299	7.23810109776493	0.000135011690562361	0.00238367389281823
FERMT2	ENSGALG00000012425	-0.63018429377071	6.61212231317656	0.00013592368950942	0.00239730152590428
EPCAM	ENSGALG00000008969	-0.996845132934088	5.47202145965363	0.000136365676067986	0.00240261996516076
TNNC2	ENSGALG00000006835	1.53369885198661	0.447628787476771	0.000136734598798775	0.00240664147762289
KCNG1	ENSGALG00000007980	-2.74742654400551	-0.307392213182724	0.000138409679481359	0.00243362055145642
LFNG	ENSGALG00000004284	1.25271197907446	5.67175580055499	0.000139336263396775	0.00244739711929367
KCNC2	ENSGALG00000010204	-0.887205407723219	5.21467748724548	0.00013971741405996	0.00245157489203876
CDH3	ENSGALG00000026291	-1.07890028393272	5.82987711430491	0.000141986802397298	0.00248809955386524
ENSGALG00000017558	ENSGALG00000017558	0.670863073736568	4.36247270875832	0.000142089856448816	0.00248809955386524
SHISA2	ENSGALG00000026714	-1.24492476151462	3.60094732713108	0.000143459179239786	0.00250950883275486
SCD	ENSGALG00000005739	-1.08909766700291	4.44746809083615	0.000145323496520054	0.00253952439066913
SNTN	ENSGALG00000007288	2.38874592573671	-1.93687938777094	0.000145870970004556	0.00254649036207954
TOPAZ1	ENSGALG00000028090	1.50951427954626	0.146716784861758	0.000146538779410107	0.00255554071166984
BCL2	ENSGALG00000012885	-1.15005016625386	4.70411205969131	0.000146737656979318	0.00255640309124457
CASS4	ENSGALG00000007744	0.797576123101548	6.23195560102179	0.000151746886188583	0.00264098243022816
ANXA6	ENSGALG00000004357	0.460265600634746	8.6899272227989	0.000152404682199492	0.00264973506409441
SNCAIP	ENSGALG00000005330	-0.901710924691587	5.32520409142809	0.000153096478535049	0.00265906046170317
TMEM196	ENSGALG00000010865	2.06611311279789	-1.06590618689383	0.000154929535654734	0.00268816886002149
ENSGALG00000026584	ENSGALG00000026584	-2.81873004680271	-0.569944596531486	0.000155206021662469	0.00269023770881614
PHF21B	ENSGALG00000014218	0.886607651509922	4.29738491523381	0.00015675627933454	0.00271435873163494
GSTA3	ENSGALG00000016324	-7.09533919191255	-2.15494222973851	0.000158117658494646	0.00273516370225116
EPHB1	ENSGALG00000006609	-0.815979700356308	6.61529258679984	0.000160063648679359	0.00276602919354189
LXR	ENSGALG00000008202	0.646326197696174	6.09915648760012	0.000162163272814202	0.0027969160563611
NPM3	ENSGALG00000007704	-0.971531017663956	5.28234189878001	0.000162177971002467	0.0027969160563611
CEP170	ENSGALG00000010733	-0.815206291426447	7.98819112455608	0.000164084252649189	0.00282694198824
HEYL	ENSGALG00000021593	-1.62295150000908	1.26260430788389	0.000166000271371593	0.00285707509318432
U2	ENSGALG00000027606	0.736214858170181	4.83617885060963	0.000166197001398014	0.00285758623107258
ENSGALG00000027172	ENSGALG00000027172	2.33504196809656	-0.41814508180524	0.000167107319107306	0.00287018096511841
ENSGALG00000007472	ENSGALG00000007472	-4.02578901918097	-1.57178502250337	0.000167265046891692	0.00287018096511841
ApoD	ENSGALG00000006995	-2.72623150034542	-1.18081423558411	0.000167750276167577	0.00287562297061615
CACNA1D	ENSGALG00000005332	0.960814097127143	4.55351070136564	0.00016971560710664	0.00290640100738779
LIPA	ENSGALG00000006378	-1.0000437697953	4.45793255077545	0.000170270931936199	0.00291299510356449
LDB1	ENSGALG00000007641	0.598614949265165	7.70624890830224	0.000171192014347721	0.0029258271543065
FAM65A	ENSGALG00000001809	0.51662914660991	8.01055804769766	0.000171615109500467	0.00292841053890307
PHLDA2	ENSGALG00000006447	-0.941363318812253	4.94610732881792	0.000171685513825098	0.00292841053890307
PQLC2L	ENSGALG00000020626	1.19430432964992	7.03808927398025	0.000175157177925252	0.00298465039835181
SYT7	ENSGALG00000013302	0.553918898784634	7.88921042059168	0.000176125751850528	0.00299816852005854
CFAP221	ENSGALG00000012100	-2.63657985468742	-1.44578326358161	0.000176425811074955	0.00300029102969217
ELK3	ENSGALG00000011435	-0.7977925910907	5.15769747846919	0.000177184415379222	0.00301019958123906
EYA2	ENSGALG00000004508	-0.774909767178105	7.55554877085248	0.000180724671653844	0.00306729928834719
TMEM106C	ENSGALG00000013588	0.78073614151385	3.78887350409812	0.000181457449755133	0.00307668389535264
FAM26E	ENSGALG00000014961	1.10993357070303	3.59406069417898	0.000181677462864078	0.00307736439077094
LMX1B	ENSGALG00000000936	1.25359348698927	1.96497434146279	0.000183694862489978	0.0031084586621944
FANCA	ENSGALG00000000516	0.891324452481926	4.10442725593838	0.000190716717326011	0.00322409249013181
PDGFD	ENSGALG00000017179	-3.16753048399741	0.43743125491431	0.000197586578352004	0.00333530526821761
GXYLT1	ENSGALG00000009532	-1.1239925610969	3.63107053918044	0.000197685266657275	0.00333530526821761
ERN2	ENSGALG00000027592	0.795670756074196	3.8124407574441	0.000200730833812717	0.0033833528126778
NR4A3	ENSGALG00000013568	-1.29673322972227	1.56781339201085	0.000205306508251025	0.00345707061334502
GALR	ENSGALG00000026011	1.16271395083502	2.93323907989474	0.000206599231922099	0.00347541756118315
ANTXR1	ENSGALG00000000098	-2.43587943134967	-0.0544716448929016	0.000207216202849239	0.00348237210053515
C2CD4C	ENSGALG00000001273	0.740821656626642	4.9839249557738	0.000207451112507208	0.00348289856013082
COL1A2	ENSGALG00000009641	-1.59855001609238	7.49138068865354	0.0002094030902329	0.00351222359578868
NUAK1	ENSGALG00000012662	-0.788020761076929	4.12769552319394	0.000210165258826383	0.00351900727855233
MYOM1	ENSGALG00000014847	-4.06696988917792	-2.22813951526282	0.000210218929078821	0.00351900727855233
ST3GAL5	ENSGALG00000015749	-0.835820374359133	3.87571409978956	0.00021283922175691	0.00355938749346746
CMIP	ENSGALG00000012012	-0.636453405366168	7.73717666350117	0.000213247289900685	0.00356272913634855
ahrr	ENSGALG00000013402	1.75941304917744	0.0780727096344437	0.00021485473781169	0.00358608278486087
Asip	ENSGALG00000021455	1.77830003168218	1.93414255830088	0.000215385465617834	0.00359123299121945
ENSGALG00000015523	ENSGALG00000015523	1.09347096872819	2.95028598037093	0.000215583135491137	0.00359123299121945
MAP7D3	ENSGALG00000006256	0.569643580583811	7.07308304542143	0.000215825205288738	0.00359176810513592
SQLE	ENSGALG00000016331	-0.800245601538257	6.32292736903411	0.000216441269190346	0.00359852014898779
TDRD7	ENSGALG00000012350	0.703212510880914	4.89867743286336	0.000216949062664294	0.00360346074180655
CITED4	ENSGALG00000000678	0.911015068812081	7.73975536614988	0.000218085897704268	0.00361882981369992
SNCA	ENSGALG00000010379	-1.9488871789085	1.471403030325	0.000218571320704908	0.00362337030486393
GPX3	ENSGALG00000004521	-1.07314048352566	5.45332272970225	0.000220446073406898	0.00365091134931772
ELFN2	ENSGALG00000012446	-1.66260934637801	1.51014462691074	0.000220978823897932	0.00365619508631124
PLD5	ENSGALG00000010737	-1.5811303700998	-0.202721432435456	0.000223278551516863	0.00369067580613573
CA3	ENSGALG00000027638	-3.34425427413323	-0.317206725634038	0.000223711919758129	0.00369426981005991
AGBL2	ENSGALG00000024097	0.693552432024383	4.1561661572917	0.000225442550203966	0.00371644526135576
LAMB1	ENSGALG00000007905	-1.13006475971373	6.66394916421057	0.000225872985925258	0.00371644526135576
FAM162A	ENSGALG00000007378	-0.889376299228977	3.71177984548727	0.00022616122930809	0.00371644526135576
PADI3	ENSGALG00000000479	1.73724378636057	-0.482993485923864	0.000226200653687851	0.00371644526135576
PRR33	ENSGALG00000023572	1.20540998432646	2.68054106501231	0.000226216874308315	0.00371644526135576
KCNA1	ENSGALG00000017280	-2.56090583120855	1.25073539819056	0.000226539240413382	0.00371644526135576
ACTG2	ENSGALG00000006343	-2.29231233960727	1.75391267822631	0.000226575427144848	0.00371644526135576
CFAP47	ENSGALG00000016268	1.73305451967049	-0.172487653839591	0.000227456595451017	0.00372732512928735
HSPA12A	ENSGALG00000009248	-0.623190150019076	6.76094985537532	0.000228414543474365	0.00373944115766453
PIK3R1	ENSGALG00000014786	-1.48363277419116	1.02910421733521	0.000229173401416643	0.00374827777383932
SYT12	ENSGALG00000004306	1.08469061432767	2.26145051207655	0.00023319657336161	0.00381043646329554
C7orf25	ENSGALG00000012333	-1.12049611576016	2.63691704337981	0.000234530482912599	0.00382857586037094
ENSGALG00000028657	ENSGALG00000028657	-1.76642780251533	2.24213287833029	0.00023518629207118	0.00383562162512273
ENSGALG00000028333	ENSGALG00000028333	1.43250218484434	1.18238551575605	0.000235589770284243	0.0038385426571646
OTX1	ENSGALG00000028817	1.66253834349776	-0.0233670823968874	0.000235986016131061	0.00384134040339694
CHRM3	ENSGALG00000010778	-1.82704519397008	-0.429077845311164	0.000236356190355851	0.00384370884468431
ENSGALG00000026811	ENSGALG00000026811	0.722257381046095	5.92201220375638	0.000236848031729942	0.00384804950316794
NR3C2	ENSGALG00000010035	-1.30740216343755	3.0568024750284	0.000237230995842293	0.00385061468393733
EGR1	ENSGALG00000007669	-1.64395723196827	4.78327633235457	0.000237507640626857	0.0038514509154922
METTL24	ENSGALG00000015060	-2.34031905138747	0.622701331983022	0.000239390280410669	0.00387830389892588
DLX5	ENSGALG00000009129	-1.29188160381789	3.18060824273206	0.000239833329760905	0.00388180568169306
ENSGALG00000008449	ENSGALG00000008449	-1.82779589637169	2.76360911169216	0.000241218360787686	0.00390053281319068
ABTB2	ENSGALG00000011609	-1.26091228317488	1.82794353733932	0.000243202687270177	0.00392890611314277
HRH1	ENSGALG00000004930	-4.64763470030402	-1.85752706745055	0.000244284050988875	0.00394265240029969
DUSP5	ENSGALG00000008581	-2.0811461906241	1.58593119308022	0.000245634150568491	0.00396070598296489
ASTN2	ENSGALG00000007038	0.540875297977263	8.46722677202856	0.000246176159294423	0.00396570784671279
CNKSR3	ENSGALG00000027159	-2.47399554330989	0.437896596230957	0.000257138462276637	0.00413840527998937
CCDC102A	ENSGALG00000013563	-1.78404558396641	3.46696024185103	0.000259369565736501	0.00417038959644742
TNRC6C	ENSGALG00000001725	-0.563784190080045	8.58091376140144	0.000260176449802258	0.00417943540208172
SLC7A14	ENSGALG00000009349	0.746645041362611	5.54163599502371	0.000260498556418835	0.00418068414935593
ENSGALG00000028685	ENSGALG00000028685	-3.28111428796695	-0.205001355267755	0.000262248860588651	0.00420038161784432
TMEM51	ENSGALG00000013643	-1.06268153144429	1.81330569712379	0.000262312069538277	0.00420038161784432
ENSGALG00000015519	ENSGALG00000015519	0.672147462060672	6.47284444826102	0.000262462470743253	0.00420038161784432
AMPD3	ENSGALG00000005662	-2.2907116334246	0.93701074902548	0.000263076597997922	0.00420627517621351
NRIP1	ENSGALG00000015681	-0.872558650373096	5.80543219438071	0.000265842714628725	0.00424653329772944
FOS	ENSGALG00000028037	-1.52217073373201	3.99083553587462	0.000267607359747592	0.00426781660662696
EPHA10	ENSGALG00000001912	-2.77196360917145	1.87810795115659	0.000267674024953865	0.00426781660662696
C11orf24	ENSGALG00000020488	-1.17295588415976	3.31827532515769	0.000271814039556727	0.00432979011986637
FAM189A1	ENSGALG00000003944	-1.00533577691435	3.66219892321808	0.000274033219357555	0.00436107936443632
HTR2C	ENSGALG00000005853	-2.51008639159125	1.61470836589337	0.000274432164529726	0.00436336939663062
PLCE1	ENSGALG00000028043	-1.82124892399067	2.32790323005791	0.000276093621335897	0.00438571000354181
COL3A1	ENSGALG00000002552	-2.25787016470893	1.33921730769101	0.000281804391177896	0.0044722722859661
EMILIN3	ENSGALG00000025916	0.792357547536153	8.35509497784811	0.000285116143538464	0.00452063668550143
ENSGALG00000023742	ENSGALG00000023742	-1.54603227553787	0.319792982600763	0.000289625893958735	0.00458788869800559
ST3GAL6	ENSGALG00000015252	-1.41730777827918	3.15186923205089	0.000290560084953301	0.00459842917056528
RIL	ENSGALG00000027627	-0.987924240127141	6.26251545071824	0.00029431700176467	0.00465358157688538
RXFP3	ENSGALG00000017411	-1.99671846079001	0.405901735997577	0.000294840147869358	0.00465754870706277
C1ORF95	ENSGALG00000009219	-4.21768501947515	-2.11268782465573	0.00030006798489412	0.00473209948831391
DAB2	ENSGALG00000003803	-2.44287321421426	0.756430384043979	0.000300112692589466	0.00473209948831391
GREB1L	ENSGALG00000014935	0.769960661885017	7.57081138287349	0.000300935405911565	0.00474070250859581
ENSGALG00000021399	ENSGALG00000021399	-2.32397197368722	2.08932639227692	0.000302111881479827	0.00475485746858959
DDX25	ENSGALG00000000463	0.621470969676575	4.89614973690017	0.000303446294670449	0.00477107530197045
GRK6	ENSGALG00000014054	-1.01055297502366	4.14471375355071	0.000303700082057857	0.00477107530197045
TOM1L1	ENSGALG00000003011	-2.54797113369802	2.36384202721714	0.000304967189780426	0.00478658594748948
ENSGALG00000027667	ENSGALG00000027667	2.95370760092207	-2.8284016331524	0.000305431428863856	0.00478947835472306
NHS	ENSGALG00000016543	-1.62183217043588	3.00891909532302	0.000306729189848113	0.0048054239742871
KIAA1644	ENSGALG00000028130	1.01622330629216	3.36167147241845	0.000307482797008826	0.00481282313927447
TLE3	ENSGALG00000008120	0.507934934166306	7.25710684576889	0.000308403615362072	0.00482282363036044
TNFSF11	ENSGALG00000026163	-2.19283488505669	-1.01726482670067	0.000311930882647728	0.00487352834734003
JAG2	ENSGALG00000011696	0.82515161765768	7.59746559746086	0.000312740093564358	0.00487945621683402
ENSGALG00000026967	ENSGALG00000026967	1.53664604575612	-0.770208878745709	0.000312880726552894	0.00487945621683402
ENSGALG00000026388	ENSGALG00000026388	-1.91215331215488	1.07514363968892	0.000313509867529681	0.00488481494872294
RAI2	ENSGALG00000016538	-1.01360199330515	5.45057519760307	0.000315251465024717	0.00490748140458859
PIK3CB	ENSGALG00000005505	1.02321783126482	2.6953614222819	0.000316895714281504	0.00492583581561513
COL11A1	ENSGALG00000005180	-1.05225940842404	4.17945289744701	0.000317035437942031	0.00492583581561513
NFKBIA	ENSGALG00000027864	-1.07056214068792	3.12105605181486	0.000317508547956094	0.00492583581561513
7.	ENSGALG00000016687	-6.49933532286378	-2.64890908564691	0.000317582236650894	0.00492583581561513
AKR1D1	ENSGALG00000012834	-3.62813157131287	0.331930803337607	0.000317993761958488	0.00492775115904512
STEAP3	ENSGALG00000012117	-2.52439993433751	-0.0811205613458895	0.000318652051241632	0.0049334835227528
ENSGALG00000027426	ENSGALG00000027426	0.741459439468426	3.75530928650795	0.000320252452103263	0.00495377843633149
GRIN2A	ENSGALG00000007278	1.26703129234148	2.21655639536007	0.000321533093052503	0.00496909499181772
DOC2B	ENSGALG00000004917	-1.70851157939094	2.79939766038605	0.000322085545581894	0.00497314035542873
TRIM24	ENSGALG00000012823	-0.825879354661829	4.70830767768533	0.000323839483123436	0.00499571314452276
GBE1	ENSGALG00000015506	-0.892405527925892	4.66093018298236	0.000325964238579184	0.0050239605347862
CSF3R	ENSGALG00000002112	1.76585180018978	-0.665713753464024	0.000327688687303457	0.00504599285543433
ACSL4	ENSGALG00000008088	-0.932141622263024	4.39942887186086	0.000328731311231015	0.00505398184588621
ENSGALG00000006053	ENSGALG00000006053	-2.75332084007107	-1.45761536211223	0.000328914014759213	0.00505398184588621
GALNT5	ENSGALG00000012544	-2.05787855164708	1.00711309681177	0.000329093744231777	0.00505398184588621
FHL2	ENSGALG00000016797	-1.48306110135224	0.0436708714872642	0.000335528149664313	0.00514817541206912
HAND1	ENSGALG00000026787	-3.50349939735945	1.08416531102273	0.000335904196873125	0.00514932706102636
NFATC1	ENSGALG00000012654	-2.00579288128827	-1.00962246395782	0.000338178899176076	0.00517955649696
ZP4	ENSGALG00000005462	2.15410496609453	-1.94427144310557	0.000339402124257465	0.00519364180840493
HTT	ENSGALG00000015635	0.715983477349565	6.83010020679956	0.00033986750034136	0.00519611545651473
IPO13	ENSGALG00000010087	0.467623951980204	6.93509826571203	0.000341777279957583	0.00522064795135208
MEOX2	ENSGALG00000010794	-2.81354806146168	1.89476399842839	0.000342311154536921	0.00522413847619772
CPA6	ENSGALG00000015558	-4.13219280020597	-1.27401686601401	0.000343863058734993	0.00524314546242268
IGFBP4	ENSGALG00000028931	-1.8965897092366	2.7822466286917	0.000344445209293021	0.00524734518306768
DCTN1	ENSGALG00000026129	0.511873122596973	10.0430687923079	0.000348476980548027	0.00530404286762958
POU6F2	ENSGALG00000012303	-3.02038470122565	1.4306156715688	0.00035110037044945	0.00533922234457705
WDR54	ENSGALG00000026435	0.809013687062787	4.07208414936483	0.000351867262134847	0.00534450243604823
CDHR1	ENSGALG00000002314	-6.80817518181043	-2.34535749157806	0.000352072378152113	0.00534450243604823
RGS6	ENSGALG00000009368	-1.63927546737691	-0.288290762138472	0.000355280193717646	0.00538841627138429
C1QTNF5	ENSGALG00000006758	-3.82630791077223	-0.433217748448363	0.000356148477788811	0.00539680084854826
GAS6	ENSGALG00000016820	-1.62735468776202	1.64157661265502	0.000361592248883112	0.00547444264946219
VWA2	ENSGALG00000008980	1.91391978761736	-0.788474841962142	0.000366157919208614	0.00553866461699466
SARDH	ENSGALG00000002855	0.65902166578283	5.06467299588635	0.000370072637333293	0.00559091666241677
GLCCI1	ENSGALG00000010704	-0.5260164533443	7.62865440411541	0.00037026587435809	0.00559091666241677
ENSGALG00000005969	ENSGALG00000005969	0.766640046575809	4.00297838379173	0.000372459296269464	0.00561907728446032
TNFIP6	ENSGALG00000012481	-2.70835826154627	0.854546077840151	0.000376842445181314	0.00568019431908539
THBS4	ENSGALG00000014804	-1.86491420481276	2.95232757852298	0.000383012651284848	0.00576811658290597
MLEC	ENSGALG00000007102	0.512983131676348	5.56325622553657	0.000384755825702049	0.00578927235365933
LPAR2	ENSGALG00000013417	-0.988291805706245	3.67365756282082	0.000386839816143643	0.00581551456466208
CLEC19A	ENSGALG00000020911	2.48251899772764	-2.57311361868582	0.000387784628648726	0.00582460002363688
ENSGALG00000025825	ENSGALG00000025825	-2.21673991798313	1.40155243599487	0.000390947751023234	0.00586677731631348
ENSGALG00000003611	ENSGALG00000003611	-1.54764560227346	-0.524956261120178	0.000391278519868698	0.00586677731631348
GALNS	ENSGALG00000006282	0.628257252079928	4.78614450975656	0.000391827839238677	0.00586986924141444
TTC34	ENSGALG00000001081	2.28538654764794	-1.37068900172198	0.000393319423977533	0.00588705923482733
LYPD1	ENSGALG00000012176	-3.29175436157809	-1.65411168503237	0.000396251666872988	0.0059257635636915
CTNNA3	ENSGALG00000002845	2.15854059807845	1.84519434105222	0.000398632571154014	0.00595616246926015
ENSGALG00000005861	ENSGALG00000005861	0.866713916547907	2.3246454363167	0.000409437420828641	0.00611226474305095
EGFL6	ENSGALG00000016584	-1.66008819747998	0.734804350684519	0.000410853550304068	0.00612805801098691
ENSGALG00000028317	ENSGALG00000028317	1.1132652032017	3.17314933531448	0.000412851025737769	0.00615110541246152
HPS6	ENSGALG00000020741	0.569520005328126	6.0636524861375	0.000413117846558235	0.00615110541246152
SNAI2	ENSGALG00000015241	-0.803056397095269	3.98796604553441	0.000415859509420835	0.00618654303232317
LAMP3	ENSGALG00000008759	1.01180564524959	2.65624774261044	0.000417832293962015	0.00621049077767346
FKBP10	ENSGALG00000025764	-0.875915462899306	5.02576538850014	0.000422576931123885	0.00627556088339186
ENSGALG00000004322	ENSGALG00000004322	2.0075443430971	6.24629668420998	0.000423712184940107	0.00628696275798383
CLINT1	ENSGALG00000003702	0.688147937543749	6.56657838617063	0.000424594889268503	0.00629460083674657
PAK4	ENSGALG00000014303	0.693911310572121	5.85326196772076	0.000428518691797494	0.0063472708045641
ARID2	ENSGALG00000009665	0.607785334506564	6.8166293205472	0.00043059378645255	0.0063664632542035
ENSGALG00000011172	ENSGALG00000011172	0.647318331420917	8.9626523031916	0.00043087270185285	0.0063664632542035
SLC6A7	ENSGALG00000005672	-4.59351796269846	-1.73175425587645	0.000430930818819713	0.0063664632542035
ENSGALG00000016441	ENSGALG00000016441	-1.75819110814476	-0.414471171057538	0.00043338544270538	0.00639720289370461
MCOLN3	ENSGALG00000008709	-1.75080329153259	-1.10454183357481	0.000441843724242821	0.00651643313305706
ENSGALG00000011528	ENSGALG00000011528	0.76356169239965	8.1368685429817	0.000443137669084189	0.0065298873752733
DIXDC1	ENSGALG00000007929	0.692040794760817	6.56342473251996	0.000447905587659464	0.00659446539903452
LYN	ENSGALG00000018967	-1.92554732264238	1.24027691385382	0.000448392257591335	0.00659595420711311
IL17RE	ENSGALG00000029177	1.06888490439375	2.24816123051405	0.000452895152574253	0.00665646930433017
ENSGALG00000003412	ENSGALG00000003412	0.633521675714844	9.66294939900149	0.000456702171012895	0.00670666158084859
ENSGALG00000011450	ENSGALG00000011450	-4.32121237018729	-2.00813673994312	0.000459012883711729	0.00673481339154397
ABR	ENSGALG00000004364	0.456874730263856	8.32319239782843	0.000467387268185522	0.00684950064196041
PDE6G	ENSGALG00000004514	1.15617551987484	3.01556914384056	0.000467630158394304	0.00684950064196041
SCN2A	ENSGALG00000011009	-1.72514082118236	3.68802872636538	0.000469969254618473	0.00687787340291945
DOK2	ENSGALG00000026250	-1.59256990636365	0.544226732965466	0.00047086349476625	0.00688507065680427
WDR86	ENSGALG00000019690	0.772589510801203	5.21898143479131	0.000471526785409965	0.00688888150708257
MORN5	ENSGALG00000001352	-2.20820629824903	0.0368974482354805	0.000474069555325639	0.00692012111988996
TMEM65	ENSGALG00000016339	-1.12412973421619	3.06029442477462	0.000476055859354749	0.00694319151052092
ACSS2	ENSGALG00000003362	0.627472684317831	5.61411008834344	0.000487203413996814	0.00709529559122931
TNFRSF1A	ENSGALG00000014890	-1.35904381608711	0.841453926470764	0.000487534177742195	0.00709529559122931
SLC6A1	ENSGALG00000004921	-2.66759646610747	-1.1741416946203	0.000487728993177792	0.00709529559122931
CACNA1H	ENSGALG00000005215	0.536677471510437	6.81264123641334	0.000488800256120868	0.00710303418592721
BAIAP2L1	ENSGALG00000003548	-3.46626541464647	-2.00757421437507	0.00048909131815655	0.00710303418592721
cdk6	ENSGALG00000009476	-1.54693647285768	1.23841091218881	0.000491935242589893	0.00713827661596937
GHR	ENSGALG00000014855	-1.86085792710431	2.21287520167308	0.000492389831350771	0.00713881799555
MGAT4C	ENSGALG00000028360	-4.56567881564818	-1.84901605914927	0.000493468130461349	0.00714839354439692
LMBR1	ENSGALG00000006400	-1.14081580914058	4.34633165938063	0.000494134591722544	0.00715199204330734
NR5A2	ENSGALG00000002182	1.69072763626841	0.403198806677921	0.000496536958448241	0.00718068832217457
CIB2	ENSGALG00000026674	-1.14311877147403	3.9848457289502	0.000499176582283775	0.00721276433252604
AP1S3	ENSGALG00000005171	-1.22445059125275	2.06185430732009	0.00050060202162474	0.00722725686578569
acl	ENSGALG00000003475	-0.553404130401197	7.65050603430067	0.000501737393749583	0.00723754075233378
LRRIQ1	ENSGALG00000011002	1.28958099945528	0.910365892090837	0.000507183069035527	0.00730993087199646
ITGA9	ENSGALG00000012238	-1.70571123333522	3.30869740124326	0.000510420254652889	0.0073503953843448
STK17A	ENSGALG00000012351	-1.75535418822309	-0.292835183844059	0.000512716308994138	0.00737725030636813
MAST4	ENSGALG00000014784	-0.713705288933225	5.3613176344547	0.000513391715131974	0.0073807608928385
TNIK	ENSGALG00000009298	0.530693817766472	7.69136077933883	0.000515528854859244	0.0074052625095986
PHLDB2	ENSGALG00000015377	-0.661769605624599	6.68573271237867	0.000523778402072099	0.0075174504216858
RTN4RL2	ENSGALG00000023441	0.797653057133066	5.3856295455415	0.000526193692131887	0.0075457851508737
B3GALT2	ENSGALG00000002477	-1.39881313037088	1.90974040507998	0.000533189594824684	0.00763970484778953
KCNQ1	ENSGALG00000006472	-1.77086596201852	-0.309185603357403	0.000539639007675535	0.00772564363457159
SPRY1	ENSGALG00000011833	-0.649914750180349	4.90357500945481	0.000540169141750769	0.00772676728852187
IGF2BP2	ENSGALG00000006523	0.44150038886716	8.16280008956381	0.000541739981296248	0.00774276324145047
TSHZ1	ENSGALG00000013672	-1.22728351395273	5.45337208161226	0.000543916793836468	0.00776738606757454
FGF16	ENSGALG00000007806	-3.26636493521339	-1.580275337145	0.000550195762731985	0.00785049967374379
CORO2B	ENSGALG00000008043	0.570066655353518	6.96530914485758	0.00056007189577023	0.00798475832736425
ARSB	ENSGALG00000004438	-1.75926067607098	-0.0185154973645183	0.000561245645500262	0.0079948297279088
C20orf194	ENSGALG00000016026	1.02968507646773	8.02322085466784	0.000564593988266316	0.00803583523399345
KLHL36	ENSGALG00000005651	1.28283787419937	6.94689544686945	0.000574578691587662	0.00817114900721672
THBS1	ENSGALG00000009626	-1.46009285639233	2.28807722479257	0.000577411610448714	0.00820461613916661
ENSGALG00000007867	ENSGALG00000007867	-1.63265221423754	0.341529831783706	0.000578639546385071	0.00821524096228697
PXDN	ENSGALG00000016377	-0.777718619873065	5.71495041563075	0.000585090093018415	0.00829993475237068
CDH6	ENSGALG00000012917	-1.44664727550016	1.65808497289239	0.000586112664474831	0.00830755216556371
SLC25A22	ENSGALG00000014295	-0.866395957574918	4.05462937270127	0.00058796766301135	0.00832694600893888
TRIM35	ENSGALG00000016595	0.801923735722198	4.61398700873153	0.000596142429244527	0.00843573588049244
MND1	ENSGALG00000009212	-0.911172480386016	2.94017094563415	0.000600071101074627	0.00848431107205348
ENSGALG00000006756	ENSGALG00000006756	-1.37625478049496	1.56709802839177	0.000605599409792516	0.00855540437880294
BCAN	ENSGALG00000013237	1.39323946434538	3.7719270788147	0.000622662470934334	0.00878919930094438
GnIH	ENSGALG00000011022	-6.80817518181045	-2.29243471951488	0.000623792824099994	0.00879789582415722
ENOX1	ENSGALG00000016967	0.577146286560725	7.13449408794977	0.000626046014144063	0.00882240132617515
SNX19	ENSGALG00000001425	0.733932041242219	4.60734788637968	0.000637073790989578	0.00897041844958823
RGS22	ENSGALG00000027443	-6.54771325791615	-2.61995732757099	0.00064135814099598	0.00902331831920989
ENG	ENSGALG00000005060	-1.46221381243777	2.26364048098433	0.000642973488436619	0.00903861170104657
MLLT4	ENSGALG00000011329	-0.689410986312087	7.02911647659546	0.000646674425075863	0.00908317410853684
SERPINB1	ENSGALG00000019555	-3.39965352634383	-2.07369002019303	0.000647296339769228	0.00908445100965706
MARCH1	ENSGALG00000009520	-1.09420314527625	1.37797424024773	0.000657203375596463	0.00921593061451172
ENSGALG00000003911	ENSGALG00000003911	-2.62026198950373	-1.79019208971188	0.000660225557818885	0.0092507279632805
ENSGALG00000009120	ENSGALG00000009120	1.02532524375056	2.96152658972516	0.000661299035558773	0.00925818649782282
ADAM23	ENSGALG00000008582	0.762797119505657	4.42962312141378	0.000664685042301892	0.00929798176917479
MLST8	ENSGALG00000005878	0.500000374280338	6.1319790174444	0.00066748073571727	0.00932946113288484
DD1	ENSGALG00000006519	-0.84763489759272	5.47473302731801	0.000668350261437468	0.00933398879401813
FILIP1	ENSGALG00000015903	-1.63636186996341	2.7757932515479	0.000671361590680048	0.00936839648723839
SOX8	ENSGALG00000005263	1.09573761870299	5.19941367586832	0.000676319337765724	0.00942988690341973
FAM47E-STBD1	ENSGALG00000027872	-1.01442471013158	2.04428173675484	0.00068004798722525	0.00947415388065927
CHSY1	ENSGALG00000026468	-0.680109658892616	4.86533538109455	0.000681212879289922	0.00947502181088956
DSG2	ENSGALG00000015142	-1.53479158086218	1.58335393167628	0.000681217958112822	0.00947502181088956
ENSGALG00000019672	ENSGALG00000019672	1.62911770515391	1.06427646146889	0.000683730845775091	0.00950224801748194
ACTR3	ENSGALG00000012159	-0.528029841629674	7.21096513719537	0.000686620310646274	0.00953465931374712
Gbx-1	ENSGALG00000023647	-1.90214222608622	-1.40819748432941	0.000688775329500876	0.00955682752400729
CXCR4	ENSGALG00000012357	1.3357981215719	5.75870487780177	0.000691854979431808	0.00959177875860565
ENSGALG00000026768	ENSGALG00000026768	-1.98843020513	0.521881353863493	0.000692730579535266	0.00959614150177274
POU4F3	ENSGALG00000026243	1.97139026751668	9.93998374311953	0.000695050916388323	0.00962049439932964
BAIAP2L2	ENSGALG00000012285	1.92909756447225	1.76306835004122	0.000698677298237221	0.009660926861532
LYVE1	ENSGALG00000005643	-3.50214562494239	-1.29953213958147	0.000699479644917303	0.009660926861532
TMEM100	ENSGALG00000026465	1.25581309572019	2.15565109004912	0.000699666143408823	0.009660926861532
ENSGALG00000025765	ENSGALG00000025765	3.95942874916996	-3.59211236328228	0.000702706240608236	0.00969507932606912
HMX1	ENSGALG00000015600	1.40836584177209	5.21617391233551	0.00070658561321801	0.00974056271721655
SPRY3	ENSGALG00000007448	1.08702116074358	1.57392952826266	0.000707141623496782	0.00974056271721655
EFCC1	ENSGALG00000005024	-1.40503497131324	1.58636960686639	0.000709481967435914	0.00975951708112609
TBC1D8B	ENSGALG00000009040	-1.24511734788873	2.1843791298729	0.000709658595330889	0.00975951708112609
PTPRM	ENSGALG00000013902	-1.34589588995422	3.6205644039111	0.000727060038302415	0.00999079769901825
ENSGALG00000017031	ENSGALG00000017031	-2.70775164565346	-1.47831659944801	0.000733574153119604	0.0100722203945186
ENSGALG00000001734	ENSGALG00000001734	0.947753954278585	1.88883638391891	0.000738527727907128	0.0101321029422896
KCNQ3	ENSGALG00000016246	0.908405067090867	2.54015825492522	0.000744859417477654	0.0102107811812562
RGS16	ENSGALG00000027550	-1.81910512511931	1.00404333975589	0.000752305834419692	0.0103046022540049
AHR	ENSGALG00000010836	0.481286979598635	6.68210354042135	0.000753240180706612	0.010309146409223
EFHD1	ENSGALG00000001428	-1.38104653256659	2.12211494389121	0.000754696487732984	0.0103208213526266
RHOJ	ENSGALG00000011855	-2.58551459642217	-1.27761968313083	0.000760662217095413	0.0103940968131536
PPFIBP2	ENSGALG00000005294	-2.22822048638357	1.65640319779724	0.000776113365887734	0.0105938125470499
FOSL2	ENSGALG00000010036	-2.50971985997157	-0.974029436761485	0.000776516304302114	0.0105938125470499
ENSGALG00000003433	ENSGALG00000003433	-6.39742260761868	-2.74729751794822	0.000777831890989561	0.0106033051721509
TLL1	ENSGALG00000009567	0.7355889769026	3.70115905070066	0.000781897694887535	0.0106502434427834
IRX6	ENSGALG00000023738	1.0807165037301	2.00357641687029	0.000790381733732133	0.0107572400164593
CUZD1	ENSGALG00000023421	-1.86507597736566	-1.13434497265524	0.000797143492564485	0.0108406445713777
CCDC113	ENSGALG00000000886	1.07606814711463	1.57450217218367	0.000799201239203709	0.0108599958699738
ACCN2	ENSGALG00000006240	-0.723169827008941	6.45529084844715	0.000810078004807331	0.0109944636266282
ENSGALG00000005778	ENSGALG00000005778	0.66221038930953	4.4049389312065	0.000810382197403444	0.0109944636266282
ENSGALG00000025982	ENSGALG00000025982	1.83378889738513	-1.40289257023218	0.000811728409423552	0.0110040012903472
ENSGALG00000009588	ENSGALG00000009588	-1.35727804977069	1.75793642591593	0.000815379497495134	0.0110447446105675
KIAA1462	ENSGALG00000007346	-1.56661604150562	2.20459103545854	0.000819116043425781	0.0110865801194053
SGK3	ENSGALG00000015525	-1.05404974485319	2.36127338436225	0.000822582892930873	0.011124702080839
CA8	ENSGALG00000015454	-1.87167726323997	-0.0971123818528968	0.000824109217587626	0.0111365406749519
DOCK5	ENSGALG00000000311	-0.960339177719201	2.9776609613568	0.000829518711986568	0.0112007940999733
MANSC1	ENSGALG00000014147	-1.61521971020168	0.746304784190707	0.000835966335080883	0.0112789527291512
HPCA	ENSGALG00000003573	-1.7040824384361	0.988218807938428	0.000843740414263311	0.0113748707700683
CCNA1	ENSGALG00000017052	-2.45543726238871	-1.56985110533408	0.000845631005441738	0.011380183498763
HDAC1	ENSGALG00000003297	0.57321640210535	7.15319950289629	0.000846296440242654	0.011380183498763
ENSGALG00000001951	ENSGALG00000001951	-1.73641551301226	0.113591297934577	0.000846412167005895	0.011380183498763
SDC1	ENSGALG00000016480	-0.956431684226411	4.47023741838317	0.000846795276708284	0.011380183498763
ENSGALG00000003050	ENSGALG00000003050	-2.92070418257304	-1.88883606790446	0.00085226224585935	0.011444664444397
EMILIN2	ENSGALG00000014815	-2.76912217067164	0.844672574771137	0.000854611543854023	0.0114502410060584
PARP3	ENSGALG00000004517	-0.920890350092638	2.52043917104157	0.00085481787191547	0.0114502410060584
TRAPPC3L	ENSGALG00000028539	0.579907374727965	5.6838283836148	0.000855125549904281	0.0114502410060584
ADMP	ENSGALG00000028044	0.816833642978765	3.17257312563468	0.000855354688200998	0.0114502410060584
MAOA	ENSGALG00000016224	-1.35552717212421	2.34990801135674	0.000858560237044767	0.0114841661730742
SULF2	ENSGALG00000004593	-0.967952084089744	4.2651931806889	0.000860846120493879	0.011505746429226
PLA2R1	ENSGALG00000011149	-1.23595971754118	2.15046291129446	0.000864470099615904	0.0115451635161818
ENSGALG00000014190	ENSGALG00000014190	-0.790945771596063	5.84339097314023	0.000868205900758734	0.0115860113495947
SDPR	ENSGALG00000028174	0.839779322734152	4.80202947508299	0.000870569517228399	0.0116065253337877
TLCD2	ENSGALG00000021592	-1.19184952388487	1.45828819046632	0.000871615130917592	0.0116065253337877
CSMD1	ENSGALG00000016341	-1.8495276065465	4.07049589755794	0.000871778410914028	0.0116065253337877
GPR142	ENSGALG00000022536	1.17353275259477	1.09007234491252	0.000878003349432056	0.0116784265323941
BACE2	ENSGALG00000016139	-1.00529971308459	2.19218776514996	0.000878573141639586	0.0116784265323941
U2	ENSGALG00000028107	1.05300238422347	0.248806816373682	0.00087922687477926	0.0116784265323941
KCNK10	ENSGALG00000010598	-0.691281317947932	5.98059570173939	0.000881104855786451	0.0116942916003061
EGR4	ENSGALG00000016086	-1.66326642534485	1.47549869189908	0.000882570245236078	0.0117046602755805
ABHD12B	ENSGALG00000020342	0.827030210175364	2.89949602677116	0.000884049796645256	0.0117127958444772
HOMER3	ENSGALG00000003074	0.668092864883874	6.92874164865881	0.000884739676874086	0.0117127958444772
RABL2B	ENSGALG00000009770	0.712036896759353	3.34748162768548	0.000885237609709434	0.0117127958444772
SUSD1	ENSGALG00000015677	-1.35361363107581	1.42704821840732	0.000887990313542704	0.0117401377775028
CLIC6	ENSGALG00000016020	-3.21420498359647	-1.84588115757075	0.00089352734246741	0.0118042206756235
ENSGALG00000027695	ENSGALG00000027695	0.586318561196445	9.09218840846218	0.000899615860371543	0.0118754846753367
SRRM3	ENSGALG00000001932	0.608749035368226	6.4484363295682	0.000904708403782545	0.0119335014432627
MYO16	ENSGALG00000016837	-1.36942386957176	4.75408357962345	0.000905832377953896	0.011939121973833
ADAMTS2	ENSGALG00000006000	-1.60261156793623	-0.314034956771367	0.000908111162271229	0.011959942851529
LIMD2	ENSGALG00000000529	0.477566091864714	7.40522948695592	0.00091373546647206	0.0120247587387723
COL25A1	ENSGALG00000010521	-1.94041637812189	0.276839773213943	0.000916529035073469	0.0120493809757234
RCC2	ENSGALG00000000468	0.431936933782496	9.18931394573309	0.000917015082440488	0.0120493809757234
AGPAT2	ENSGALG00000023517	0.992310698362812	2.59769121900845	0.000925272725573244	0.0121485539440576
BAG3	ENSGALG00000009433	-0.761184780839019	5.83716342363631	0.000934393750751187	0.0122589020612357
PACSIN2	ENSGALG00000014159	-0.729210377525117	4.23753829216619	0.000952228121213353	0.0124833093469104
MOK	ENSGALG00000011366	1.10211395601148	0.410806967757549	0.000953103806438145	0.012485221991228
GLI2	ENSGALG00000014639	-2.04465552756759	1.11692077350097	0.000955043836278633	0.0125010634667596
KLF2	ENSGALG00000003939	-2.43533114615427	-0.274941317846678	0.00095615364431682	0.0125060218249023
SLC29A3	ENSGALG00000004585	0.696581809783576	4.59395789536536	0.00096006239704115	0.0125475534672116
PTPRO	ENSGALG00000013085	-0.73247254802265	4.51009978467873	0.000964698382884899	0.0125984503523995
TUBAL3	ENSGALG00000008444	0.692735263007176	4.20643359707509	0.000965429530745602	0.0125984503523995
MSLN	ENSGALG00000005349	1.00689220912835	0.878499233725106	0.00097745152295787	0.0127456102551549
CACHD1	ENSGALG00000011024	-0.756952157941246	6.59082677380008	0.000979026512745785	0.0127564246611233
FBN1	ENSGALG00000004960	-1.34200099582443	4.12663147985178	0.000980073799415334	0.0127603520246557
TNFAIP2	ENSGALG00000011446	-2.82235365016612	1.02559205207575	0.00098141815332705	0.0127681382259461
GRM2	ENSGALG00000003839	1.46182166429792	-0.0474990690926435	0.00099200759747182	0.0128960987671337
HOXC6	ENSGALG00000026249	-6.8854999618026	-2.28248174890157	0.000995049190410712	0.0129258174256237
ENSGALG00000009209	ENSGALG00000009209	-2.35310090528935	-2.01235587972824	0.000996510431354998	0.0129311835628063
EPHA1	ENSGALG00000014687	-2.92177884000794	-1.63875439548444	0.000996973995752949	0.0129311835628063
SIK1	ENSGALG00000016200	0.645010983056859	7.40648875627005	0.00100604631113228	0.0130389699173114
SLC1A3	ENSGALG00000003582	1.49783721349713	1.65879126105874	0.00101122725280978	0.0130920768858302
EPDR1	ENSGALG00000012069	-0.673555231663178	4.33131139623442	0.00101221072607748	0.0130920768858302
PXDNL	ENSGALG00000005887	-2.31718019100197	0.207563825524857	0.00101256459431796	0.0130920768858302
AQP9	ENSGALG00000004261	-4.64763470030402	-1.91063994330012	0.00101320492148931	0.0130920768858302
ENSGALG00000011139	ENSGALG00000011139	-0.816721662240361	3.3415868362405	0.00101483567604073	0.0130946220071685
KANK3	ENSGALG00000000621	0.845657588412064	3.61843653631889	0.0010149327087623	0.0130946220071685
TTC8	ENSGALG00000010663	-0.84386019740371	4.66719097598975	0.00102149418897259	0.0131693463337928
CARHSP1	ENSGALG00000026113	-0.963946674337313	3.16300829355868	0.00103066076534303	0.0132736863171129
GOLGA7B	ENSGALG00000026745	0.91308434394089	2.88138907347058	0.00103113918140303	0.0132736863171129
SPINK7	ENSGALG00000003512	-3.12880961182768	-1.55339535028835	0.00103257448935924	0.0132821686947052
ENSGALG00000004646	ENSGALG00000004646	-0.90012530519552	2.86955755974683	0.00104324836412322	0.0134093861858903
MDFIC	ENSGALG00000026838	-1.12757805307188	2.76741125754649	0.00104562244948989	0.0134298114608656
KIAA0408	ENSGALG00000014827	0.586695906929093	8.10569028690658	0.00104666085197528	0.0134330636576092
LRRC46	ENSGALG00000022214	0.855646568627076	2.52607355405766	0.00104787402962318	0.0134385523978961
ADRA1D	ENSGALG00000015974	-2.5828220350416	-0.706936080011655	0.0010545520072925	0.0135140642252884
PDLIM1	ENSGALG00000005422	-0.86888060217256	5.09405245034027	0.00105579517400843	0.0135198681414193
CAST	ENSGALG00000014682	-0.799732635493809	2.78280279429457	0.00105762293924823	0.0135331437880769
Nox2	ENSGALG00000016261	-2.18934299883705	-1.32742612826287	0.00106302043645596	0.0135920430694234
SCGN	ENSGALG00000013598	-0.714263138534091	4.88668082370061	0.00106449751385366	0.0136007643517613
NAALAD2	ENSGALG00000019054	-2.02478372539503	-0.387064452610121	0.0010748971671417	0.0137233886085524
ENSGALG00000026070	ENSGALG00000026070	0.616614427535527	5.68146089893871	0.00107718262208255	0.0137423119303417
FAM214B	ENSGALG00000002069	0.929648308919829	3.53760622242656	0.00107950415306293	0.0137616669527575
OSBPL8	ENSGALG00000010246	0.719592525183764	9.42422845245017	0.00108055516206856	0.0137648084234318
HEY1	ENSGALG00000027364	0.575858695865031	5.99550839224527	0.00108244969790617	0.0137786826129307
ER81	ENSGALG00000010780	-0.632986880710107	5.60460375899489	0.00108420036504346	0.0137907062045826
WNT16	ENSGALG00000028069	-1.51078495092487	1.08206028528223	0.00108588184554134	0.0137963916130963
LRRC3C	ENSGALG00000026789	0.583766077764823	5.61334483649044	0.00108626020007252	0.0137963916130963
RBMS3	ENSGALG00000011439	-1.21721649207171	4.1385282108923	0.0010878949874955	0.0138017920264774
CERKL	ENSGALG00000008910	0.90279185677866	6.23581458880689	0.00108891128203711	0.0138017920264774
KCNAB2	ENSGALG00000000912	1.13580408091009	6.15821310251345	0.00108946501252067	0.0138017920264774
GNG11	ENSGALG00000009517	-1.70610051155946	1.85108116533653	0.00108991238179629	0.0138017920264774
TRIM7.1	ENSGALG00000000107	-1.70171646313908	2.6789831836867	0.00110907129381732	0.0140340175256114
ANKRD11	ENSGALG00000006222	0.519077105876986	10.2394995405762	0.00112072667730745	0.0141588506651669
NMI	ENSGALG00000012480	-1.12991369892901	3.4081181183137	0.00112145368386352	0.0141588506651669
KIAA0922	ENSGALG00000009230	-0.607412415400902	5.82836870247532	0.00112202588948213	0.0141588506651669
GDAP1	ENSGALG00000015658	-1.31573559079548	1.61078332695603	0.00112224698982735	0.0141588506651669
ENSGALG00000002431	ENSGALG00000002431	-2.15447374577638	-0.434387740988692	0.00112933956898883	0.0142378344482394
ENSGALG00000009912	ENSGALG00000009912	1.46955053884998	0.0869724929946102	0.00113340000282162	0.0142785031283301
IQSEC3	ENSGALG00000012975	0.82895089667152	6.50222011052286	0.00113706644773827	0.0143141521618148
ENSGALG00000027178	ENSGALG00000027178	1.33057055019032	0.648465335161358	0.00114153999691017	0.0143546773979867
TNFRSF25	ENSGALG00000026499	1.03742446540387	1.3290135322832	0.00114196375605915	0.0143546773979867
NUP210	ENSGALG00000005078	-0.763983236774182	3.96291174052898	0.00115843041979768	0.0145438008431891
FAM212B	ENSGALG00000001480	1.17831115153655	3.07681995206179	0.00115870940783649	0.0145438008431891
col14A1	ENSGALG00000016411	-2.04472897310763	2.46385121620186	0.00117038858227353	0.0146796245348502
TMEM255B	ENSGALG00000016821	-1.64221674925926	-0.444046083660983	0.00117146332436287	0.0146823403320147
CPLX3	ENSGALG00000026446	1.35440866766435	0.591948463715861	0.00117551058870084	0.0147222804915768
VWA5B2	ENSGALG00000028294	-0.858761354834484	6.14642678080948	0.0011785486490337	0.0147495320319449
PFKP	ENSGALG00000006939	-0.529352535222637	6.30318048752414	0.00118734681862525	0.0148487787814625
ADGRA1	ENSGALG00000007045	-2.31252012513302	-0.650706456397159	0.00119312941778495	0.0149101958213768
c-myb	ENSGALG00000013956	0.918094762303031	3.02749065357295	0.00119671614923953	0.0149441021030583
PRELP	ENSGALG00000003551	0.936901781565958	5.59213085014047	0.00120340567858534	0.0150166771329235
SLC23A3	ENSGALG00000011343	1.16594973137523	0.971493557494151	0.00121211116184721	0.0151048909384846
PFKM	ENSGALG00000027848	0.603549676267349	4.27283127128618	0.00121224077966678	0.0151048909384846
SIAH3	ENSGALG00000026849	-1.782108895494	4.31545268080731	0.00121876004928234	0.0151750705408458
MXRA7	ENSGALG00000001805	0.787696147267867	4.18722131269221	0.00122109299586836	0.0151930610715025
FAT1	ENSGALG00000013579	-1.00827643220601	6.55069547322831	0.00122389328633482	0.0152168360048082
ENSGALG00000004127	ENSGALG00000004127	-1.53343710354665	-0.116257283995926	0.00123244990137783	0.0153120936185708
TMEM132E	ENSGALG00000002312	0.78344381717499	10.7108136941112	0.00125282003350702	0.0155538789065588
RYK	ENSGALG00000006488	-0.500271047475223	5.64236782227391	0.00125478972163328	0.0155670359374199
FAM163B	ENSGALG00000026179	-1.32183103711503	3.74641437383094	0.00126259065027963	0.0156524643804232
MAST2	ENSGALG00000010313	0.618337771441552	9.49850972299213	0.00126677607835735	0.0156919470390304
7.	ENSGALG00000012894	-1.5851155126809	1.75972084501294	0.00126760993733575	0.0156919470390304
CADM1	ENSGALG00000014582	0.894879580271258	10.3364445385895	0.00127008744645698	0.0157112480361432
GOLIM4	ENSGALG00000009464	0.719032412493578	5.37866869274489	0.00127354083117623	0.015742584205031
MAST3	ENSGALG00000003499	0.690500016753364	6.45396183910363	0.00127450511432011	0.0157431288778256
CALB1	ENSGALG00000015914	-1.97697529083979	1.16198339583446	0.0012789692139588	0.0157868725197743
STX3	ENSGALG00000020514	0.917878514485685	3.17492482825867	0.00128210972308677	0.015804219209572
MRAS	ENSGALG00000011592	-1.43161622258472	4.04648516666441	0.00128222213367348	0.015804219209572
CALM1	ENSGALG00000026445	-0.425959239072687	9.9536056201079	0.00128651659906111	0.0158443434885129
KERA	ENSGALG00000011270	-3.94615044626288	1.01236400276397	0.00128732975502881	0.0158443434885129
INPP4B	ENSGALG00000009880	-1.03140666349599	3.58955398652787	0.00129025001856154	0.0158656501367949
ARID5B	ENSGALG00000002991	-0.821854093875161	3.7359640891361	0.00129116716087038	0.0158656501367949
GPR22	ENSGALG00000008032	-1.56476556891524	0.736068623840571	0.00129184303486997	0.0158656501367949
SAMD3	ENSGALG00000014006	0.629151056470899	3.36187072010825	0.00129995551200392	0.0159538299134598
TNS4	ENSGALG00000028308	-1.97661547733131	-0.834123534283004	0.00130940279790356	0.0160582530942896
chAnk3	ENSGALG00000003135	-0.566274460641354	5.84071850601091	0.00131451078225742	0.0161030575118096
C10orf76	ENSGALG00000007658	0.505570947296666	6.33360675182956	0.00131493870376421	0.0161030575118096
EP4	ENSGALG00000014824	-2.39614883322908	-1.14375334640603	0.00132046679175752	0.016159188750635
ANKRD50	ENSGALG00000011831	0.610379439894937	6.81406088942654	0.00132406383707618	0.0161916255358822
ENSGALG00000028271	ENSGALG00000028271	1.10524057441413	1.80621337900613	0.00132970461603444	0.0162293079075922
FGF13	ENSGALG00000006508	0.722276583976864	4.95580867858618	0.0013298636393782	0.0162293079075922
MEGF6	ENSGALG00000001040	-1.29751707446414	0.690873671168072	0.00132999121384407	0.0162293079075922
MICALL1	ENSGALG00000012265	0.537231211971813	7.28999007897716	0.00133110019524766	0.0162312631078382
HRASLS	ENSGALG00000007193	-0.866256478905697	3.00481829658336	0.00133356355583337	0.0162497188840437
ENSGALG00000008061	ENSGALG00000008061	-3.17342160908367	-0.791440070564186	0.00134207635803307	0.0163418094898433
GATM	ENSGALG00000023435	-1.26809533496186	1.72563241720641	0.00136782899067255	0.0166322884300149
STRA6	ENSGALG00000001449	-1.28781654027566	2.45353554332771	0.00136787642161743	0.0166322884300149
RASEF	ENSGALG00000012576	-1.0296933693378	2.61219681687288	0.0013691271922673	0.0166356732992251
ENSGALG00000027626	ENSGALG00000027626	-2.94224882621804	-1.01750974554743	0.0013730601508275	0.0166701074537439
ETFA	ENSGALG00000002925	0.451782579582177	8.20879249929632	0.00137390995497889	0.0166701074537439
BCAS1	ENSGALG00000007796	1.02841888291923	1.05131865689996	0.00137765079009257	0.0167036496930572
NSG1	ENSGALG00000015010	-0.458178052718969	8.09219092076182	0.00138387281573913	0.0167672068921141
ENSGALG00000006644	ENSGALG00000006644	-1.41468659381017	2.67985841216256	0.00139305996029956	0.0168665745228626
ENSGALG00000010883	ENSGALG00000010883	2.86901341251762	-3.21915921493365	0.00139933938585262	0.0169306210842763
PLXND1	ENSGALG00000008473	-1.14248328103034	3.54222173312057	0.00140298481165588	0.0169498514114475
ENSGALG00000012319	ENSGALG00000012319	-0.79006027191815	3.65838007243071	0.00140325869022063	0.0169498514114475
MAP2K5	ENSGALG00000007930	0.455570723936122	6.120459756192	0.00140390106675363	0.0169498514114475
KIAA1456	ENSGALG00000026794	-2.18934299883701	-1.27691990970036	0.00140665491047779	0.0169711228550452
SERPINA12	ENSGALG00000028598	-6.22963530568082	-2.92489647859934	0.0014197998040309	0.0171176427395072
OCA2	ENSGALG00000016740	-6.28775978776011	-2.84881460618397	0.00142234410693151	0.0171362415361861
FBXO2	ENSGALG00000004657	-0.933256428811832	3.20753908740366	0.00142502979381302	0.0171565163353646
ENSGALG00000027312	ENSGALG00000027312	1.08091339151196	0.51673751831197	0.00142661411123273	0.017163512106167
SHTN1	ENSGALG00000009258	-0.682147423368104	4.74031433816054	0.00143103409458483	0.0172045898033431
SEC24D	ENSGALG00000011998	-1.06768183276849	1.7338504598389	0.00143837864140357	0.0172807456440536
ARHGEF28	ENSGALG00000014923	0.505798910376521	6.09447726397869	0.0014565935313201	0.0174730364767483
PDGFRA	ENSGALG00000013929	-1.00655349287292	5.64776790135623	0.00145725741143673	0.0174730364767483
ACE	ENSGALG00000000498	1.10398999968177	2.36896444719654	0.00145744815596913	0.0174730364767483
ENSGALG00000028055	ENSGALG00000028055	1.37372720203744	2.4271989014539	0.00146261510090223	0.017522702483358
tvb	ENSGALG00000000452	-1.24996226073757	1.05226761308851	0.00146587359998315	0.0175494510486436
DAB2IP	ENSGALG00000001419	-0.823742289371284	5.10951216373614	0.00147029885273304	0.0175901208199698
PLEKHA6	ENSGALG00000000587	0.525097100096536	8.13244386127494	0.00147598358471021	0.0176457911720631
SLC41A3	ENSGALG00000006235	-0.755358381224372	3.6372892573967	0.00148071367275204	0.0176816730654481
TNNI1	ENSGALG00000000313	1.23928325733062	3.29634258622718	0.00148105199338246	0.0176816730654481
TLR1LB	ENSGALG00000027093	-2.33030763290433	-0.897319469314918	0.00150486348055005	0.0179534201012903
IGFBP2	ENSGALG00000011469	-1.54294582614112	3.56438878249366	0.00151257629669879	0.0180313128644211
ELAC2	ENSGALG00000001036	0.441611091931575	5.82709775471482	0.00151350042514079	0.0180313128644211
SPTLC3	ENSGALG00000009037	-2.19303310661472	0.655936435790254	0.00151577224854646	0.0180458118497793
RNF139	ENSGALG00000016338	-0.78320311364138	4.22470608280681	0.00151809209080849	0.0180598381553526
RPL22L1	ENSGALG00000009312	0.525087594801112	7.54906622966799	0.00151906167322612	0.0180598381553526
ENGASE	ENSGALG00000011816	0.676730404997432	4.13442106256932	0.00152033888302272	0.0180624705630227
CRYBA4	ENSGALG00000005634	1.37475819265842	0.931273615262286	0.00153311930435596	0.0182016690207646
VAV3	ENSGALG00000001915	-0.992830743215748	3.73018795656044	0.00154294289081731	0.0182932191491446
TNRC18	ENSGALG00000004561	0.394455048822887	10.1238406088946	0.00154296909236706	0.0182932191491446
TNFRSF13C	ENSGALG00000019322	1.73855699643806	-1.68384702704078	0.00154554700074416	0.0183110928592321
C8orf4	ENSGALG00000024083	-0.891898718720889	1.72735434195931	0.00154954794566685	0.0183457897954799
PRDM6	ENSGALG00000005351	-1.96796471669134	0.248121013622194	0.00155219208394394	0.0183643860111431
ENSGALG00000014003	ENSGALG00000014003	0.999463045836855	4.14664799297005	0.00156650300434943	0.0185174772910002
LMCD1	ENSGALG00000008349	-1.86229033440783	0.497927875233501	0.0015672964178962	0.0185174772910002
ADAMTS15	ENSGALG00000001407	-1.05499204424027	5.95571381333051	0.00156895275246035	0.0185242537536864
TCF12	ENSGALG00000004304	-0.455796256923779	8.42359014968173	0.00157497480785932	0.0185825303536946
KLF11	ENSGALG00000016440	-0.644645443700697	3.1821854232693	0.00157698020044394	0.0185933682075774
ST14	ENSGALG00000001331	-0.990869166436819	3.31622665000734	0.00158104541207004	0.0186284606816076
DUSP1	ENSGALG00000003706	-0.965020893154495	3.59726646030374	0.00158861392901918	0.0187047536804268
7.	ENSGALG00000017327	-2.01546929889821	0.456876353104358	0.00160044418207203	0.0188310860157416
AS3MT	ENSGALG00000008133	-1.11970882166231	1.80635904391417	0.00160848927229121	0.0189127384676001
PLEKHG5	ENSGALG00000027476	0.532332691255351	7.12605050809737	0.0016191655518323	0.0190161526995778
MAP6	ENSGALG00000007441	-0.557308217519305	7.57707068146181	0.00161950751012888	0.0190161526995778
HIP1	ENSGALG00000000930	0.958788312544189	9.92033663334664	0.00162146947201891	0.0190261315002054
RNF144A	ENSGALG00000028709	0.852497193323972	6.33777365521039	0.00163867333154598	0.0192148206690121
FANCG	ENSGALG00000002009	0.816805582500072	3.97793207304632	0.00165338222161443	0.0193740157858765
ENSGALG00000004252	ENSGALG00000004252	4.0830665537236	-3.69176552280509	0.0016672975992045	0.0195237011137513
SEZ6L	ENSGALG00000005577	0.704285378191547	6.60164346839794	0.00167043519831954	0.0195470624985299
ESRRG	ENSGALG00000009645	-1.48142816796069	6.38984213497213	0.001680421897824	0.0196504838195304
ALCAM	ENSGALG00000015348	-0.811840275655797	10.516659653478	0.00168592797272143	0.0196946185262589
ZFP91	ENSGALG00000007287	0.421191074216492	8.82780035938395	0.00168663813194537	0.0196946185262589
PLBD1	ENSGALG00000011826	-1.51319084317523	0.317296464600823	0.00168804311272575	0.0196946185262589
RSPO2	ENSGALG00000026873	-0.872138022823154	3.24607534856907	0.0016892223997315	0.0196946185262589
RIT2	ENSGALG00000026924	-5.82099196527653	-3.2150356085514	0.00168995206900562	0.0196946185262589
IP6K1	ENSGALG00000002510	0.520450546750961	8.36044703760679	0.001692756176471	0.0197138683914676
VSX2	ENSGALG00000010213	-2.09639326345257	-1.07372895312494	0.00169587296399985	0.0197340367124516
ENSGALG00000021812	ENSGALG00000021812	-1.96687909781049	1.1102730821547	0.00169679494996588	0.0197340367124516
ZNF341	ENSGALG00000002968	0.58935492579232	4.88872037497639	0.00169966431185771	0.0197539789723246
ENSGALG00000007028	ENSGALG00000007028	-1.5076979138516	0.409585556138072	0.0017026092585853	0.0197707168393892
GRM7	ENSGALG00000008339	-0.926084777031895	4.69897240816233	0.00170341574826161	0.0197707168393892
cFuc-TIX	ENSGALG00000015583	-3.80650796528421	-2.5569423682889	0.00170969009389699	0.01982378458414
ZNF488	ENSGALG00000005975	1.72234169288335	-1.20266853151772	0.00171030547382457	0.01982378458414
RP1L1	ENSGALG00000028138	-2.38996537502083	-1.18369499055719	0.00171833515540978	0.0199033702361208
FAM167A	ENSGALG00000016653	-1.62700012568684	-0.0690866792284108	0.00172119927516709	0.0199230562919882
ARID3C	ENSGALG00000005839	-1.57599325848363	4.41832926447816	0.00174098858561104	0.0201384940653372
RASSF3	ENSGALG00000009842	0.595806423162058	7.00231777368476	0.00174412024682008	0.020155416567625
NGF	ENSGALG00000002556	-2.52073542563725	-1.28365214728759	0.00174480780550927	0.020155416567625
BSG	ENSGALG00000001328	0.49371603142204	9.7113940907793	0.00175161944035816	0.0202204489781697
TACR3	ENSGALG00000010596	-2.22967597823109	-1.09649860920607	0.0017537924795189	0.0202318824946793
RGS13	ENSGALG00000026810	3.32026666568173	-4.1098229860331	0.00178442631686162	0.0205714052755179
ENSGALG00000010242	ENSGALG00000010242	0.67746770895437	3.2606050346138	0.00178735513753267	0.0205912940692989
PID1	ENSGALG00000002963	-2.86131839326293	-1.32901208920051	0.00179361222848427	0.0206386346327091
DZIP1L	ENSGALG00000006597	1.06495677853539	2.66934891753225	0.00179387711590124	0.0206386346327091
ENSGALG00000013427	ENSGALG00000013427	-0.534571585978032	6.26575728945319	0.00180409953970391	0.0207422949766495
EphA2	ENSGALG00000023768	-0.671700002339301	3.39948735955307	0.00181024459223701	0.0207989687602355
Tbx22	ENSGALG00000004093	1.61827611509903	-0.923075680048578	0.00181423059117272	0.020830776479049
CLEC17A	ENSGALG00000026510	0.814432111000176	3.24013110663076	0.00181841218114841	0.0208540565824165
GPR126	ENSGALG00000013803	1.3172464520212	2.42540006235386	0.00181869607323856	0.0208540565824165
CYP26B1	ENSGALG00000016102	-2.76677177497741	2.06948728678639	0.00183431863241972	0.0210191045970774
NFIC	ENSGALG00000028903	-1.15029475168042	3.95598979509789	0.00183803904775195	0.0210476385735879
ENSGALG00000011273	ENSGALG00000011273	2.65357222075769	-2.80234654816455	0.00184405788621834	0.0211024363327246
NYAP2	ENSGALG00000004966	0.636754100805087	5.49093428858136	0.0018569178081799	0.0212353942930092
ENSGALG00000025798	ENSGALG00000025798	-6.34363291472259	-2.75886836062496	0.00188403154247968	0.0215310698922795
COL9A1	ENSGALG00000015970	1.18364092199179	1.6444298141142	0.00188925163628914	0.0215763130798628
ABHD6	ENSGALG00000005696	-0.762484086766841	4.27332556413872	0.00189958133922832	0.0216798115753956
NT5DC2	ENSGALG00000001567	-0.592205929812648	6.28803564311361	0.00191938726488654	0.021891251551786
EPB41L3	ENSGALG00000014770	0.521270815770167	6.72203671129045	0.00192225623909232	0.0219093669143181
BAG5	ENSGALG00000011525	0.587035067189916	4.84747110381241	0.00193127612078991	0.0219975178924593
RALA	ENSGALG00000012310	-0.675082616712038	4.30131202910177	0.0019440878558435	0.0221287125999805
CLDN1	ENSGALG00000026862	-1.51197314829622	3.12897580904075	0.00194759177140334	0.022153856399713
DOK7	ENSGALG00000015615	-3.75813003023184	-2.60133164410709	0.00195375730593559	0.0222092225846818
ACSS3	ENSGALG00000010940	-1.73042474714933	0.12713352084355	0.00195554021520976	0.0222147290848662
CEND1	ENSGALG00000005159	-1.16130312393679	2.12607403462549	0.00197317397569337	0.0224001727778116
BAG2	ENSGALG00000026605	-0.750080536366434	3.56127796906633	0.00198060190722824	0.0224695871544169
LAMA3	ENSGALG00000015056	-1.55491365410902	0.457857682955703	0.00198465980278351	0.0225007023896754
ENSGALG00000025733	ENSGALG00000025733	0.712713253400616	3.867510793377	0.00198652473958794	0.0225069306257421
EFCAB11	ENSGALG00000020402	-1.65207366468901	-0.974456822579164	0.00199263159609593	0.022561178918603
CLSTN2	ENSGALG00000005310	-1.07002067813623	4.24607748541535	0.00199795726436165	0.0226065164541661
VTN	ENSGALG00000003589	-0.767090482849356	3.54971119467041	0.00200126532735066	0.0226289803174587
RGS4	ENSGALG00000002564	-2.17345524440402	4.12385493768805	0.00200288744650787	0.0226323635633135
OSCP1	ENSGALG00000002123	0.889830430613126	3.18365919343258	0.00201078219013958	0.0227065753854178
SHE	ENSGALG00000026842	-2.30528882380252	1.56854461590478	0.00201516298819468	0.0227410345659859
GPRIN3	ENSGALG00000025851	-1.05113853178549	1.28686703580461	0.00202569414862168	0.0228448091592747
ENSGALG00000006569	ENSGALG00000006569	-0.452828718271302	7.86581124418951	0.00202827066459223	0.0228575465980306
scyc1	ENSGALG00000015235	3.25149857572166	-3.22272069568855	0.0020294957494978	0.0228575465980306
vimentin	ENSGALG00000008677	-0.906066707375735	8.9075413015397	0.00203316894214694	0.0228734861769802
ENSGALG00000009216	ENSGALG00000009216	-2.35726284851425	-0.107715111237955	0.002034618895594	0.0228734861769802
SERPINI1	ENSGALG00000009470	0.876599200981924	4.40487801473998	0.00203492202252536	0.0228734861769802
ENSGALG00000027841	ENSGALG00000027841	0.971876234283529	1.45024387112609	0.00204262173457085	0.0229449590512397
ENSGALG00000016249	ENSGALG00000016249	-0.577972578401017	5.54205184463989	0.0020455398056871	0.02296266075833
ERO1L	ENSGALG00000012404	-1.00391205425576	2.0580559865415	0.00206644346992817	0.0231821081203483
angiopoietin-2	ENSGALG00000016330	-1.91551847085475	1.41070364121596	0.00207724092340364	0.0232879670495344
IL13RA1	ENSGALG00000006032	-1.75225908520085	-0.0161959697361115	0.00208072334161299	0.0233013417710616
CYGB	ENSGALG00000001892	0.703980287155219	3.98638143840985	0.00208185171298471	0.0233013417710616
ZSWIM5	ENSGALG00000010221	-0.519115931551745	6.70524953025715	0.00208251996539357	0.0233013417710616
ENSGALG00000026110	ENSGALG00000026110	0.604956543147575	6.41205070099089	0.00208897902675132	0.0233583354180795
MAP7D2	ENSGALG00000016415	-1.24070523749428	5.36879345105571	0.00209629755466959	0.0234111298218107
PLCXD3	ENSGALG00000014845	0.960172010373209	2.5952924621505	0.00209643739110439	0.0234111298218107
PRDM5	ENSGALG00000011963	-1.6965420252321	0.155901642734358	0.00210113956877645	0.0234483338177609
SH3BP2	ENSGALG00000015665	-1.71376871388363	1.91167591092786	0.00210651987449108	0.0234930521595785
AR	ENSGALG00000004596	-1.92573192343439	0.592347465162626	0.00211720412600504	0.0235968261809083
PIK3C2B	ENSGALG00000000623	0.626103058522382	8.90174210254944	0.00211905842553099	0.0236021168906147
KCNJ3	ENSGALG00000012537	0.646830080379778	3.78621914371751	0.00214103656324984	0.0238313946155356
ENSGALG00000025723	ENSGALG00000025723	-1.84206739137262	-0.164154188637718	0.00214501350437034	0.0238452558532324
MYO1A	ENSGALG00000004733	-1.9476362168458	0.295378562053321	0.00214506948551114	0.0238452558532324
PLEKHN1	ENSGALG00000002121	-3.75813003023184	-2.49674109022129	0.00215819088249768	0.0239755387128379
CALB2	ENSGALG00000026903	1.33580600387864	0.439061045576685	0.00216203057076365	0.0240026080497239
ENSGALG00000026351	ENSGALG00000026351	-1.09692492479667	4.57981768305387	0.00216444536712566	0.0240138335543358
PEPD	ENSGALG00000004899	-0.557814497527323	6.06859963616093	0.00216985734339693	0.0240582757166784
RBM24	ENSGALG00000012712	0.901186726027851	4.8382694644651	0.00218047872558321	0.0241603821484958
ASAH1	ENSGALG00000026364	-0.721376020692451	4.08379154706594	0.00218977477935794	0.0242476808577706
ARPP21	ENSGALG00000012046	-0.750672539853879	6.53031046233696	0.00219262430924385	0.0242615642767768
LRRN3	ENSGALG00000009488	-1.01029369371636	1.55595273957683	0.00219386485481492	0.0242615642767768
PI15	ENSGALG00000015659	-3.7056494780637	-1.84071815187703	0.00220027429938038	0.0243167265593021
STARD5	ENSGALG00000021193	-1.26166504673161	2.68381902083055	0.00220319458435102	0.0243332814390428
Sox9	ENSGALG00000004386	-0.678722150204749	7.05071994431486	0.00220506024283354	0.0243381746028362
RNFT1	ENSGALG00000005205	0.583536064774192	4.63534794527013	0.00221047637021538	0.0243822242047999
ENSGALG00000013528	ENSGALG00000013528	-0.990800933884965	1.1500927635144	0.0022135328540881	0.0243989114534937
ENSGALG00000028913	ENSGALG00000028913	0.91629034776309	4.28654161006466	0.00221484156460578	0.0243989114534937
SOST	ENSGALG00000009929	-2.251730708953	-0.842646752104681	0.00223087521716194	0.0245597253637107
DNER	ENSGALG00000002958	-1.77607614315281	2.76217831842337	0.00223453049025287	0.0245841463840811
RAB31	ENSGALG00000022874	-2.08854495880588	-0.195771935878531	0.00223796778141371	0.0246061393344639
WWC1	ENSGALG00000001826	-0.676793336201906	4.92312381526212	0.00226065100435947	0.0248286994094297
LRRC8D	ENSGALG00000020805	-0.792387804121875	3.43130667474297	0.00226111256019941	0.0248286994094297
BPIFB4	ENSGALG00000006679	1.54058440923935	2.68369302518443	0.0022965162348164	0.0252012827102238
ZC2HC1C	ENSGALG00000010309	0.925196404275085	1.56123956384001	0.00230277706590941	0.0252537884894731
PACSIN3	ENSGALG00000008231	0.902231475804363	4.79772200539268	0.00230454195097483	0.025256953041177
EBF1	ENSGALG00000003699	0.482834597034945	7.32908221518382	0.00231059260429485	0.0253070539528017
CAMK2G	ENSGALG00000005088	-0.571463840083252	6.26406578786886	0.00231530900384254	0.0253424865244646
C15orf27	ENSGALG00000002945	0.630343705322474	6.80636027773513	0.00232129253505729	0.0253822439324766
LPL	ENSGALG00000015425	-0.854938544801623	2.34978954513077	0.00232213931139956	0.0253822439324766
ASPR	ENSGALG00000013953	-2.14436980098319	-1.64358458786217	0.00232339221406701	0.0253822439324766
FGD6	ENSGALG00000011342	-0.90997343143697	4.40651501938652	0.00233247451218452	0.0254652035446413
GDI2	ENSGALG00000008169	-0.518267852237522	9.5994163741792	0.00234152805232428	0.0255477435708953
WDR1	ENSGALG00000014957	-0.567654816721015	5.8995026200675	0.00236179653436724	0.0257524634225333
PLK1S1	ENSGALG00000008386	0.562259723092466	4.27724637540617	0.00236793684998865	0.0258029704647171
ARHGAP26	ENSGALG00000007380	0.590475448917177	4.59753314704765	0.00237051106054062	0.0258145787547606
LRRC32	ENSGALG00000000818	-3.85331613818944	-2.58430877414683	0.00240822999364322	0.0262086505923971
MAP7	ENSGALG00000013900	-1.21108940695024	1.4810761060762	0.00241391471065554	0.026253816191923
LDHB	ENSGALG00000013257	-0.498763481294851	7.4160147331323	0.00244462431058426	0.0265709229386757
ENSGALG00000015183	ENSGALG00000015183	-1.25940637776213	-0.234258546461197	0.00245058992721968	0.0266188523649995
F10	ENSGALG00000026677	-2.38932945697742	-2.08990529169112	0.00245222297681452	0.0266196895224256
ATP13A5	ENSGALG00000007179	2.14509292124569	-2.04176135739495	0.00246156921312486	0.0267042017109322
MSX1	ENSGALG00000015013	-1.46319442573404	3.59903851201645	0.00248338323204781	0.0269082483407003
YIPF7	ENSGALG00000014221	2.69221775400876	-2.66284849043628	0.00248352373918434	0.0269082483407003
CBX2	ENSGALG00000023338	0.459405020630531	7.275437144009	0.00251635736041697	0.0272467352670972
ENSGALG00000028163	ENSGALG00000028163	0.502847706154584	6.95342573575654	0.00251936451186883	0.0272474566250432
ENSGALG00000003615	ENSGALG00000003615	-1.52598493932257	-0.209742666701628	0.00251960932784769	0.0272474566250432
LRRC8B	ENSGALG00000006167	-0.683639603324336	4.84379010889952	0.00253209819372615	0.0273488249793124
PEX11G	ENSGALG00000003561	0.684181548442696	3.64053503111548	0.00253235082707852	0.0273488249793124
TNMD	ENSGALG00000006821	-2.89682851578792	-1.54237578292155	0.00253525875356906	0.0273488249793124
TSKU	ENSGALG00000000761	-1.5544255223388	0.553050278769594	0.00253537739169917	0.0273488249793124
ENSGALG00000010880	ENSGALG00000010880	-1.42035879736283	1.4958135247376	0.00255152564288046	0.0275056715175796
GLT1D1	ENSGALG00000002679	-0.811492611633811	3.7972028060188	0.00255622968726536	0.0275390286459294
SLC1A6	ENSGALG00000000558	-1.9533360036132	-0.569446591448676	0.00257508087819661	0.0277246593229627
ENSGALG00000009178	ENSGALG00000009178	1.71400161046374	-1.50178819098617	0.00260826210015525	0.0280642440311044
BAHCC1	ENSGALG00000026930	0.559771404872735	9.80351294304027	0.00261333963229585	0.0281012032868117
ZFHX4	ENSGALG00000015673	-1.00919216819124	7.29049628207381	0.00264222727633442	0.0283939850775938
TTC12	ENSGALG00000007833	0.84312898003281	2.97514820018295	0.00265970025622585	0.0285638116657325
CSTB	ENSGALG00000014410	-0.696892420356623	3.75000376821408	0.0026683687372195	0.0286389287053646
CORIN	ENSGALG00000014144	0.981894455234023	3.28992008217795	0.00267131674144443	0.0286417985959868
DNAH7	ENSGALG00000007841	-1.44577364657834	1.24467712439273	0.00267198448440466	0.0286417985959868
GMEB2	ENSGALG00000027470	0.524377211022235	6.28114293315814	0.00267604929588515	0.0286674084871654
ENPP7	ENSGALG00000013743	0.815501851558233	2.97269275811498	0.00269479032121033	0.0288501081447223
TGFBI	ENSGALG00000006319	-0.783682049679575	4.97223405055317	0.00272426624648641	0.0291474339867977
HMGCS1	ENSGALG00000014862	-0.793921562542214	5.65601037141735	0.00273044391288997	0.0291952715385761
TBX2	ENSGALG00000023577	-1.31338970784329	5.65183572772688	0.00276449783279584	0.0295409299959221
MYCL	ENSGALG00000024047	0.573049920242188	6.55090860218653	0.00276717175960752	0.0295510452330621
ANGPTL2	ENSGALG00000000927	-0.75192907148141	2.87626395944626	0.00278372615246429	0.0297092869721516
INPP4A	ENSGALG00000016752	-0.846871325461079	3.66344536315595	0.00279197796954378	0.0297787774956078
ENSGALG00000029027	ENSGALG00000029027	-1.2027929519298	3.22532355996516	0.0028113554246755	0.029966771716728
EPHA5	ENSGALG00000011680	-0.725415925138685	5.61456679747365	0.00282639257989609	0.0300970408234533
ZNF217	ENSGALG00000007799	0.659640252697409	5.66882792580265	0.00282709519542258	0.0300970408234533
INSIG1	ENSGALG00000017394	-0.730111475593037	4.90801279939039	0.00283049551748783	0.0301041707451687
PRPSAP1	ENSGALG00000021539	0.517417392301941	6.25596171590381	0.00283128423713914	0.0301041707451687
PLXNA4	ENSGALG00000006473	-1.43917884301238	6.45886808650773	0.00283453068537547	0.0301087481864322
ENSGALG00000028377	ENSGALG00000028377	1.35801924369492	2.45109628003652	0.00283523458781519	0.0301087481864322
XYLT1	ENSGALG00000006757	-0.899220521221294	3.48025209702066	0.00284564056424129	0.030200507923722
RUFY4	ENSGALG00000025739	-2.14844174870852	-0.732861409791936	0.00290394164079727	0.030800144817582
PTPRB	ENSGALG00000010049	-1.46889847439481	1.0087872071812	0.00291266569669595	0.0308735345347424
NCOA3	ENSGALG00000004570	-0.837211123139811	4.48639691288804	0.00292157550878958	0.0309488011172583
GSTA	ENSGALG00000016328	-0.727278695844578	3.87013875280121	0.00293131008409268	0.0310327060140207
CHST8	ENSGALG00000004903	-0.975446920631195	3.61501111032032	0.0029407488258506	0.0311133771877873
ENSGALG00000006582	ENSGALG00000006582	-2.33790645053664	0.335280426026105	0.00294829282079188	0.0311739144487685
IFT46	ENSGALG00000007438	0.60408349342292	4.46629003143328	0.00295805344677795	0.0312578001034448
ERC2	ENSGALG00000005419	-0.965441722609149	3.05197539305875	0.00298291560101789	0.0315010617914901
USP44	ENSGALG00000011400	-0.614666906483794	4.03297459004992	0.00298807949233463	0.0315361282880079
TUBB6	ENSGALG00000027684	-0.844913925280653	3.68233854425953	0.00299472498896778	0.0315867787369055
GBGT1	ENSGALG00000003340	-0.835262221580108	3.14361396118583	0.002997957694629	0.0316013926307536
ARHGDIB	ENSGALG00000011738	0.451080235484323	8.88374831999356	0.00302380678183667	0.0318542404086587
ENSGALG00000025773	ENSGALG00000025773	-1.04611954216192	2.55124488853834	0.00303780213377707	0.031981980864405
METRN	ENSGALG00000027342	0.755110172151994	7.11415705594569	0.00304325763192055	0.0320197119107606
PAPSS2	ENSGALG00000003689	0.533879414425266	5.5250282639483	0.00305838393929056	0.0321590856996822
SCN5A	ENSGALG00000006112	-1.15392352180609	6.57226764094828	0.00307551814060685	0.0323013663889922
ENSGALG00000028102	ENSGALG00000028102	2.86331612930164	-3.86962267054172	0.00307569124664884	0.0323013663889922
GPATCH8	ENSGALG00000014388	0.493585611881478	8.55858371622086	0.00307940054420583	0.0323204812946463
SEMA7A	ENSGALG00000001412	0.409297109444705	6.59997809311327	0.00308857752576948	0.0323969247767408
ENSGALG00000001023	ENSGALG00000001023	-0.514529511105395	4.69824454547162	0.00309610267151703	0.0324559586423489
TPI1	ENSGALG00000014526	-0.484459391990616	7.72558233157516	0.00309841349118839	0.0324602927172388
CSF1	ENSGALG00000028217	-1.07774319868095	1.93090701999339	0.00310721453845994	0.0325325742496772
ENSGALG00000019077	ENSGALG00000019077	-0.695400796179383	3.69353038978365	0.00311156270045913	0.0325539775679861
AQP1	ENSGALG00000005209	-2.05621655228899	-0.0785744292997119	0.00311306449036855	0.0325539775679861
C10orf54	ENSGALG00000004673	0.729624373341141	4.3741951582	0.00311666391146962	0.0325717081230436
ENSGALG00000028681	ENSGALG00000028681	1.2515499049118	-0.40598751355384	0.00312274979792495	0.0326153867783272
ENSGALG00000028695	ENSGALG00000028695	0.546409800212588	5.784592548985	0.00312639546527714	0.0326335409517763
ENSGALG00000028737	ENSGALG00000028737	-0.763116377085344	4.37104704342303	0.00312943855250934	0.0326430768544522
GALNT18	ENSGALG00000005584	0.509901307154785	5.81583339944568	0.00313112515303694	0.0326430768544522
MAPK8IP1	ENSGALG00000008430	0.455764342727233	6.49455174612312	0.00313421933646762	0.0326554350842193
GPC6	ENSGALG00000016900	-1.51243375936596	0.716676586833652	0.00313870624857765	0.0326822802803813
CLN6	ENSGALG00000007981	0.528634300506735	5.15134578987853	0.00315071150762407	0.032787331187611
CGA	ENSGALG00000015824	-6.22963530568082	-2.8622948381661	0.00316425683700278	0.0329082711048289
EF1A	ENSGALG00000005843	-0.929923536043384	6.7295799950173	0.00316764936979752	0.0329235391363888
CHRNA4	ENSGALG00000005801	1.77489607868828	4.92947773606449	0.00318075136139278	0.033039644378086
CSMD3	ENSGALG00000016111	-2.53454411958374	1.22892561102156	0.00318405689515031	0.0330539110207715
ENSGALG00000026365	ENSGALG00000026365	-1.10125062777266	-0.296255071196173	0.00318760739764855	0.0330609481455748
KCNA5	ENSGALG00000017279	-0.847513202015843	2.32358379959531	0.00318859974516006	0.0330609481455748
CLIC2	ENSGALG00000004730	-2.28623030092641	0.560590974453743	0.00320024456478713	0.0331550809381571
MGAT4C	ENSGALG00000000225	-1.34878379302231	2.72583085287485	0.00320155446047671	0.0331550809381571
XKR8	ENSGALG00000000739	0.592262442061207	4.50539275402284	0.00320439268181298	0.033164398064402
FASLG	ENSGALG00000003076	1.38014829178544	-1.39926831862974	0.00321134175888863	0.0332162241904878
UXS1	ENSGALG00000016801	0.503175939347931	5.04357908638653	0.00321347982260189	0.0332182554713432
HOXA7	ENSGALG00000026240	-6.44927867398536	-2.67860056747139	0.00322898966145257	0.0333584270097407
MYO15A	ENSGALG00000004972	1.06648952182644	4.16873460254347	0.00324122200935011	0.0334383352950671
ENSGALG00000000307	ENSGALG00000000307	-0.864301497721985	2.38441041035657	0.00324153993260302	0.0334383352950671
B4GALT5	ENSGALG00000008056	-0.810450738083592	3.34260489307163	0.00324258816077369	0.0334383352950671
NFIX	ENSGALG00000027938	-1.01672917519471	3.40492948718185	0.00325703773074146	0.0335671093358584
AP1S2	ENSGALG00000016551	-0.74927992452075	3.35926746956123	0.00326047964402153	0.0335751578503409
SLC25A30	ENSGALG00000016979	0.595303771847694	3.39622195710464	0.00326174376591457	0.0335751578503409
FSTL3	ENSGALG00000024328	1.02589283467066	1.05521181760306	0.00326375565255768	0.0335756654864443
DNAI2	ENSGALG00000004495	0.978807092848301	2.56333578422707	0.00328904324063238	0.0338154758177516
IGSF9	ENSGALG00000022603	0.54458068288405	7.5513017586928	0.00329348149779118	0.0338392013169389
TLR1LA	ENSGALG00000017485	-1.87629796471428	-1.48659066581433	0.00329530683855624	0.0338392013169389
SPEG	ENSGALG00000028386	-0.784072955578473	4.97614776882458	0.00332129939881825	0.034085656937602
PRKAA2	ENSGALG00000010826	-1.05076329610956	1.8190511475693	0.00332695493978732	0.0341232284831423
ENSGALG00000003332	ENSGALG00000003332	0.410260827660164	6.09874114872569	0.00333540464993748	0.0341893964955844
ADAMTSL2	ENSGALG00000002955	-1.70618701945484	3.66499170051271	0.00333778536346679	0.0341933125737664
ENSGALG00000001035	ENSGALG00000001035	1.0988554698536	0.643707619088474	0.00334526016812514	0.0342493781904757
FOXC2	ENSGALG00000022940	-2.41839320986207	1.99294353760415	0.003359169654576	0.0343712167766066
ENSGALG00000018929	ENSGALG00000018929	5.70533057346504	-4.15846910711633	0.00337818941629603	0.0345451670854706
TTYH2	ENSGALG00000026940	0.47487407051232	9.27933355405011	0.00338405414601869	0.0345825030102586
MADD	ENSGALG00000008181	0.398056851892503	7.14400243236002	0.00338588336112831	0.0345825030102586
VSX1	ENSGALG00000029057	1.09962132370701	1.13667950264106	0.00339254348791983	0.0346298532167855
TESC	ENSGALG00000008206	-0.955444360954317	1.37947090963131	0.00339461430120565	0.0346303288402065
MLH1	ENSGALG00000012060	0.625463097306806	5.43076076250563	0.00341072141020374	0.0347739105397888
IL1RAPL1	ENSGALG00000016288	-2.11649560414749	-0.893964702777204	0.00341857348036001	0.0348332073269798
VPS54	ENSGALG00000008847	0.721674336064459	5.20791175246819	0.00342453333231001	0.0348731644340236
TBXA2R	ENSGALG00000027241	1.39403970843235	5.89666246007692	0.00344186372724403	0.035028795149132
TMEM120A	ENSGALG00000001975	0.467566314764354	5.49324536882409	0.00345016158663149	0.0350923688609343
ENSGALG00000009678	ENSGALG00000009678	-0.554971414548734	5.42055506896678	0.00346909384399392	0.0352639676072775
FRMPD4	ENSGALG00000016594	0.621877498647238	6.94009687412325	0.00347652309570514	0.0353185018535175
TM4SF4	ENSGALG00000010427	2.01894197490655	1.27411407627727	0.0034831090592044	0.0353644093678747
ENSGALG00000026578	ENSGALG00000026578	-1.76105879745279	-1.43544685591541	0.00348551622969842	0.0353678598206884
ENSGALG00000010146	ENSGALG00000010146	2.5719309379087	-2.98729727671911	0.00349282405668369	0.035421004126701
MYO1C	ENSGALG00000002709	-0.818274237672097	3.17409352348632	0.00349698291945678	0.035442170489376
TMEM45A	ENSGALG00000015293	-3.59091683745862	-2.02131529273837	0.00353809361784658	0.0358375995347065
MAMLD1	ENSGALG00000009098	0.497693487280126	5.81696150872875	0.00356412234002329	0.0360798846113126
C11H19ORF12	ENSGALG00000004480	-0.578602436109418	5.44445885473158	0.0035746744069214	0.0361653044078127
FAM196A	ENSGALG00000013934	-1.66031512490102	-0.0735155950814088	0.00359116652760732	0.0363106837791407
GPR12	ENSGALG00000017102	-1.2550345630121	0.628843473429836	0.0035965650840792	0.0363437894024967
TTC29	ENSGALG00000010009	1.44179314311119	-0.0838019792885046	0.00360671283196301	0.0364248188484198
DNMT3B	ENSGALG00000006634	-0.548170584292016	7.44727867369837	0.00362643478801922	0.036602387229164
KCNH7	ENSGALG00000011082	0.545826400756605	7.41243639565622	0.0036349810246489	0.0366670137793003
ENSGALG00000009041	ENSGALG00000009041	-3.30271532567498	-0.639567054238747	0.00364520532414407	0.036748481252479
PODXL	ENSGALG00000006409	-0.503235209293101	5.49377257356157	0.00365431261731137	0.0368185985023339
PCDHA11	ENSGALG00000026094	0.617811299190974	4.93437389873312	0.00366447450484322	0.0368992524007404
PNLIP	ENSGALG00000009231	2.25504313921049	-0.922197936200238	0.00366764860555204	0.0369094896139908
PIK3C2G	ENSGALG00000013117	-1.12281155591729	1.68887072892409	0.00368167739502053	0.037028887051153
IFT172	ENSGALG00000016509	0.63270072980969	5.4161612385324	0.00370633750121782	0.0372550070333927
ENSGALG00000000720	ENSGALG00000000720	1.06336243817496	2.00979543703695	0.00371658807521015	0.0373361061601264
Edar	ENSGALG00000016809	-6.39742260761868	-2.88648122635458	0.00372098739186878	0.0373583640258751
LRRC19	ENSGALG00000026339	5.13412737081034	-4.26081704559635	0.00375558323051994	0.0376835882156805
DYX1C1	ENSGALG00000004387	0.610722300155441	3.68120212584347	0.00375952183859849	0.0376863307115496
ENSGALG00000006724	ENSGALG00000006724	-0.966314103121826	3.80509364802927	0.0037602622471718	0.0376863307115496
ENSGALG00000009792	ENSGALG00000009792	0.706352958260375	3.57371543646779	0.00376366739270578	0.037698373392512
AK5	ENSGALG00000009005	-1.51784581842167	-0.413601277093154	0.00379892667105009	0.0380292788111907
ENSGALG00000023930	ENSGALG00000023930	2.11181995306834	-2.69076214559329	0.00381541229233486	0.038171972805418
SLC2A3	ENSGALG00000014324	-0.686872032252355	4.13824085341825	0.00382858124538711	0.0382813371981781
ENSGALG00000006723	ENSGALG00000006723	-0.771691595104915	6.83741545591377	0.00383398343998709	0.0383129606841701
MSX2	ENSGALG00000026180	-1.13232454474805	2.06181585535423	0.00383657961530601	0.0383165230932021
CALN1	ENSGALG00000001122	-1.64622649198071	0.0775364106927621	0.00386183877277977	0.0385294774734182
FNBP4	ENSGALG00000014598	0.413755651542837	8.69877614326276	0.00386240670253169	0.0385294774734182
FOLH1	ENSGALG00000017234	-1.7613517892894	-0.616434040516252	0.00387226738563535	0.0386053324204252
HTR7	ENSGALG00000026998	-1.81492424056915	-0.189608935513701	0.00388204455395918	0.0386802668777715
MTHFD1L	ENSGALG00000012412	-0.747755675584367	3.33353855567543	0.00389199941962575	0.0387568836268669
ENSGALG00000000048	ENSGALG00000000048	0.661744013035019	2.66488316801639	0.00392267143042217	0.0390395944337769
COL8A1	ENSGALG00000015253	-2.03716133579838	0.08484352483311	0.00396172996610942	0.0394053931745349
FARP2	ENSGALG00000005788	-0.687191796989219	3.05830720763168	0.0039737297390394	0.0395017829026648
ARL11	ENSGALG00000022733	-0.945300159508627	1.60868819343336	0.00398109443057797	0.0395520113346852
ENSGALG00000004630	ENSGALG00000004630	-1.01020835328301	1.44026751811152	0.00398651542482814	0.0395828821172141
MYO1F	ENSGALG00000001571	-1.76448386310409	0.71991433803011	0.00400190308655748	0.039712620652451
EYA4	ENSGALG00000013987	0.789755998010869	6.3171293490021	0.0040119235193346	0.0397889783007399
ENSGALG00000003693	ENSGALG00000003693	0.588725903402734	8.15202606471098	0.00402487132077492	0.0398942633579474
ENSGALG00000014825	ENSGALG00000014825	0.606628314812028	6.79113211078379	0.0040314033381714	0.0399358704744855
ASAP2	ENSGALG00000016419	-0.591294508924215	4.94233382684706	0.00403808736510344	0.0399789343994153
TMEM178A	ENSGALG00000028327	0.488284290980232	5.98477405975068	0.00405721672594612	0.0401450918146248
SNORA7	ENSGALG00000017828	-2.87026154559771	-2.52195391339167	0.00406490725082525	0.040197938293132
PALM2	ENSGALG00000015655	0.97930063448655	1.57304663917704	0.00407065039282825	0.0402314771348964
ADGRB3	ENSGALG00000016176	0.919551904095209	3.34185860766307	0.00407430612988752	0.0402443587009906
DDT	ENSGALG00000006350	-0.675189765839409	5.35269347985601	0.00408797764659938	0.040316795901688
PROS1	ENSGALG00000015409	-0.660330933122463	4.4752863666369	0.00409194439214588	0.040316795901688
Wnt6	ENSGALG00000011358	-3.10130856253512	-0.702701757229736	0.00409264209909123	0.040316795901688
KIF16B	ENSGALG00000008725	0.58087741994179	5.8060105737537	0.00409332384349082	0.040316795901688
ITSN2	ENSGALG00000016504	0.648431855927716	5.26139743808464	0.00409342263743466	0.040316795901688
CFD	ENSGALG00000027497	-1.18623157940672	1.71203642600899	0.00411204577816855	0.0404769155195095
VRTN	ENSGALG00000010232	-1.39772897056851	2.23492803325499	0.00413057010344929	0.0406358788555552
WNT7B	ENSGALG00000014235	-1.81414364447376	-0.454518377475138	0.00413468442734278	0.040652977691368
ENSGALG00000012641	ENSGALG00000012641	-1.13618428489352	0.496968785643079	0.00414058308725378	0.040687590727592
ENSGALG00000028422	ENSGALG00000028422	-1.02874277024028	1.8932039446668	0.00416909079592911	0.0409442051301695
SPON2	ENSGALG00000027109	1.68404715409314	-1.5860309286244	0.00417809265265649	0.0410090700525801
PEX3	ENSGALG00000013777	0.440502403296865	5.35966655205865	0.00418901539677805	0.041092703789036
RAB3IL1	ENSGALG00000007203	-0.629630496949134	3.93314186091864	0.00419260582953051	0.041104355605506
ETNK2	ENSGALG00000000557	-1.110825143853	0.956128765109788	0.00420361449649788	0.0411886808740468
ENSGALG00000000382	ENSGALG00000000382	-5.74003020344008	-3.37590559404191	0.00421037985391876	0.0412313557760974
FRMD5	ENSGALG00000008215	0.86484484300869	2.39179093963001	0.00421872032381135	0.0412893977687441
LRBA	ENSGALG00000010061	-0.996763365940991	4.77537093944699	0.00427238958925621	0.0417907610594599
FAM198B	ENSGALG00000009414	-3.75813003023149	-2.62543777549173	0.00428571681259267	0.0418768130744941
CDKN1B	ENSGALG00000022980	0.516880213671126	7.58630028206157	0.00428608251656764	0.0418768130744941
PIP5K1B	ENSGALG00000015107	0.581599305060577	3.23842189676903	0.00430592371745191	0.0420466569395932
GCHFR	ENSGALG00000028400	-1.0208854005297	2.13719926779088	0.00431842862954552	0.042144710207795
FBLN7	ENSGALG00000001979	1.00774445541884	0.62806905375211	0.00434100733187999	0.0423409084571282
ENSGALG00000011911	ENSGALG00000011911	0.64702686689093	4.3148805760255	0.00436429532352446	0.0425437973759866
ENSGALG00000026819	ENSGALG00000026819	0.734779837357931	2.14663448434875	0.0043703992597373	0.0425561697035
ADRA2A	ENSGALG00000023521	-0.674187030513059	5.65439581754127	0.00437053952355912	0.0425561697035
SOX6	ENSGALG00000006074	1.20720170936409	1.37980048769849	0.00438303076040966	0.0426535211883325
ATP2B1	ENSGALG00000011258	-0.612102970292179	5.63369233529524	0.00439545222763527	0.0427500834055624
ENSGALG00000000187	ENSGALG00000000187	1.10170259796877	2.4134864475767	0.00441566294882266	0.0429222509820784
ENSGALG00000024051	ENSGALG00000024051	0.479498091330052	5.38291442964793	0.00442651804298434	0.0430033337191233
NELL2	ENSGALG00000009601	0.850318128684768	8.54379445243978	0.00444791875721916	0.0431867162874605
ARHGEF10L	ENSGALG00000000449	0.493168487462649	7.22029318865712	0.00445928571486355	0.0432725241122437
TERT	ENSGALG00000013183	-1.00669000073592	1.4973771737603	0.00448596536609346	0.0435067434711604
SPRY2	ENSGALG00000016906	-0.823190094460802	3.37383862766158	0.00448873605752908	0.0435073043922588
KRAS	ENSGALG00000014033	0.650059682747361	4.36987717362846	0.00449354620413913	0.0435073043922588
LGR4	ENSGALG00000012191	-0.520476032456541	6.18211121612549	0.00449488167966931	0.0435073043922588
NQO2	ENSGALG00000025747	-0.581535193435862	3.94511257489838	0.00449619559068936	0.0435073043922588
GTF2IRD1	ENSGALG00000001263	0.403289181478914	6.70154797642726	0.00449979369679907	0.0435175073854373
XPO1	ENSGALG00000020103	-2.46522350970146	-2.18074237581584	0.00451188978828203	0.0436098364395079
STOX1	ENSGALG00000004118	-1.18996609889203	1.80091110381889	0.0045161907268455	0.0436267594324521
UNC13A	ENSGALG00000026462	0.464468473010631	8.3472338274685	0.00453824150970085	0.0438150314604752
CNP	ENSGALG00000003457	-0.757048523324029	4.1486584312819	0.00454235855882966	0.0438300452478611
GRIN2C	ENSGALG00000027415	0.566450775358655	2.69845397900907	0.00454671299329015	0.0438473313918872
MARVELD3	ENSGALG00000012886	-2.11649560414749	-0.820061769535235	0.00455644681795617	0.0439164462882221
C1orf116	ENSGALG00000001091	-1.66459469894907	0.281932870263854	0.00457446290769391	0.0440652654419074
CNTNAP1	ENSGALG00000003123	-1.05415671627836	2.7645874744541	0.00459942167536948	0.044280757468892
SNX25	ENSGALG00000010610	-0.900089406495443	2.98868784410095	0.00460359956307584	0.0442960524888084
MPPED1	ENSGALG00000014186	-0.842137118336304	3.90240774383632	0.00461535761239262	0.0443842259880904
SLC2A1	ENSGALG00000004889	-0.619853214952406	3.91341067019197	0.00463050960149425	0.0445049203721144
ENSGALG00000023025	ENSGALG00000023025	0.6539497905195	4.61520934258005	0.00464408241049887	0.0446103098701935
ZFPM1	ENSGALG00000006099	0.468205848537041	6.68761411048399	0.00465081872984852	0.0446499477161888
NPBWR2	ENSGALG00000029170	-3.65621731498647	-2.60961426120928	0.00466237224338247	0.0447308670624941
PIEZO2	ENSGALG00000013954	0.806618064918439	4.61789945426221	0.00466447666819555	0.0447308670624941
OSTN	ENSGALG00000007226	-2.76834883035261	-2.57409974231063	0.00467044505907591	0.0447630106838491
SPINK2	ENSGALG00000011415	0.849793662555353	2.5634456270782	0.00469246019001497	0.0449488291885645
TECR	ENSGALG00000005776	-0.838156922275441	2.78215969417588	0.00469551550336016	0.0449529262627228
PLRG1	ENSGALG00000009257	-0.396532049536508	6.60098809386891	0.0047048378221416	0.0450169829201334
CNRIP1	ENSGALG00000008757	-0.461754654833059	6.62509978460189	0.00474662566694709	0.0453914320347294
PCBP4	ENSGALG00000026397	0.464566007192558	7.54280126489584	0.00476217757522513	0.045494128573183
ENSGALG00000014852	ENSGALG00000014852	-0.52580711177641	6.13191456811155	0.00476530660224786	0.045494128573183
SLC17A5	ENSGALG00000015916	0.620049413919154	3.90337500215811	0.00476709587096603	0.045494128573183
SYNPO2	ENSGALG00000011994	-2.76271218257131	0.0598677787129768	0.00476800166774124	0.045494128573183
ENSGALG00000006106	ENSGALG00000006106	0.719141373831687	3.40614683564503	0.0047872099332478	0.0456519440011167
HCCS	ENSGALG00000005571	0.438317494061979	6.33479157697836	0.00481214040187295	0.0458641214458175
B3GNT9	ENSGALG00000021345	-1.25571086258311	1.95370120320102	0.0048162805178842	0.0458724941648422
BCAS3	ENSGALG00000005295	0.441873927438738	5.74760778391396	0.00481838157670221	0.0458724941648422
C3AR1	ENSGALG00000013218	-3.54655449512817	-2.74222023549854	0.00485309446637947	0.0461772748224805
CTDSPL	ENSGALG00000005710	0.594782461136277	5.15002851082257	0.00485840245015493	0.0462020840006951
PDGFC	ENSGALG00000009378	0.974459997545547	2.20817228758658	0.00487070755917336	0.0462933694012988
DPP10	ENSGALG00000012156	-0.771063438345927	3.01938880007699	0.0049086131464138	0.0466277366512201
GAS2L3	ENSGALG00000028373	0.73150596010959	4.7117552214933	0.0049120988303558	0.0466349538233779
FAM207A	ENSGALG00000007513	-0.481485795337575	4.50485317670257	0.00492518997233356	0.0467333056276664
FBP1	ENSGALG00000012613	-1.31820857281981	-0.538749791280928	0.00493536081575986	0.0467823440691641
GALNT3	ENSGALG00000010960	-1.18708307316799	1.79931233833319	0.00493582715950674	0.0467823440691641
CACNA2D3	ENSGALG00000005400	0.681351520063372	3.41491278977929	0.00495090679676692	0.0468992876406913
GRHL1	ENSGALG00000016439	-0.775354755762618	2.59939790593732	0.00497032681328318	0.0470571948653285
ENSGALG00000006608	ENSGALG00000006608	-0.744602488300876	3.63706538784477	0.00497318234602955	0.0470581878185141
SLC44A3	ENSGALG00000005610	-1.57530438292516	-0.481884756184863	0.00498203973969934	0.0471159402248625
CFAP58	ENSGALG00000008417	1.06454114257632	0.890181590158862	0.00501344497224821	0.0473841050349843
TSPO	ENSGALG00000014166	-0.71871020815848	1.95999129182222	0.00501593489702809	0.0473841050349843
AMICA1	ENSGALG00000024072	2.86331612930164	-3.90504697695146	0.00503422915499463	0.0475248896482908
SP5	ENSGALG00000027511	1.33661969672639	0.46696450504517	0.00503639378842361	0.0475248896482908
PPL	ENSGALG00000002201	-0.744015466520196	3.47230611377916	0.00505105451579555	0.0476369573628613
ENSGALG00000027646	ENSGALG00000027646	-1.04675002887275	2.179578585336	0.00506051170713016	0.047699853600872
MARCH8	ENSGALG00000005867	-0.803568878363031	2.19498183641088	0.0050644760572088	0.0477109341336609
VILL	ENSGALG00000005763	0.753200008373208	4.81138056128836	0.00508415902571223	0.047829040562388
NCS1	ENSGALG00000012710	-0.461385206512915	6.02195928094861	0.00508434690066984	0.047829040562388
NUDT15	ENSGALG00000016994	0.725399628490512	5.84943065145121	0.00508540009252886	0.047829040562388
ELMOD1	ENSGALG00000017169	-1.31744136113834	1.19831404829555	0.00509159742681074	0.047861015812021
ABLIM2	ENSGALG00000015559	-1.37031492296085	0.715951635506692	0.00513567062394956	0.0482487935390056
PTRF	ENSGALG00000003261	1.20428403761853	0.784841292328336	0.00515664857152964	0.0484192885629688
TOR4A	ENSGALG00000008623	-1.21902100385876	2.41668580534688	0.0051699111274849	0.0485171912062599
ENSGALG00000019164	ENSGALG00000019164	1.32326072775525	-0.477178394978932	0.00519916001544779	0.0487649284782241
ENSGALG00000010417	ENSGALG00000010417	-2.91863948065007	-2.47270673141929	0.0052037832574323	0.0487815473798092
KLHL2	ENSGALG00000009554	-0.658827902246144	4.96987586406998	0.00521796047122688	0.0488876603185922
PDE1B	ENSGALG00000029124	0.712807476681573	6.33651230833394	0.0052435053535053	0.0491001037699883
ENSGALG00000000104	ENSGALG00000000104	-1.27715069128845	-1.14922410967862	0.00525030092650764	0.0491296973982882
TSPAN2	ENSGALG00000002554	-1.62022874984	-0.920292581817546	0.00525240919695284	0.0491296973982882
ADAM11	ENSGALG00000027622	0.591117986853122	5.04930442063836	0.00526523250221591	0.0492048862960048
BTG4	ENSGALG00000007618	2.75513997243195	-3.46850365311302	0.0052661998368006	0.0492048862960048
PRR35	ENSGALG00000001994	1.42174920662712	0.956053802711985	0.00527440257208107	0.049254628386006
CRYBB1	ENSGALG00000005630	1.15209535115059	-0.193906365830697	0.00527816229972927	0.0492628481308065
LITAF	ENSGALG00000003217	-3.60242762209063	-2.77847412568761	0.00529176113658194	0.0493628405259781
ENSGALG00000027624	ENSGALG00000027624	2.06952775924638	-1.72937455010378	0.00530015212433407	0.0494141703232192
PMP22	ENSGALG00000026262	-1.31346636246155	2.14479097660078	0.00530465655993174	0.0494238802024478
HIF1A	ENSGALG00000011870	-0.406358982901471	6.48058669818114	0.00530697147135239	0.0494238802024478
BPIFB3	ENSGALG00000006662	0.651133235544603	4.01899166518169	0.00532102979500315	0.0495278442507693
ENSGALG00000023497	ENSGALG00000023497	0.98783467139285	0.437699940885816	0.00534568126346532	0.0497302420094424
ENSGALG00000026812	ENSGALG00000026812	0.424346345996221	5.81318672311323	0.00535287951506166	0.0497701427954755
CACNA1I	ENSGALG00000012122	0.496295738368141	4.55534794184293	0.00535912356482903	0.0497755831299492
NRBP2	ENSGALG00000000076	0.522754315190268	4.76592764590091	0.00535928361733495	0.0497755831299492
TCTN2	ENSGALG00000023683	0.55227455827238	4.81277855844087	0.0053718335585093	0.0498650724465421
SFRP4	ENSGALG00000012073	-0.962743322775981	0.0652588246384608	0.00541255707942973	0.0502158495200021
SLC35D3	ENSGALG00000028522	-1.59199881909547	-0.713426047633173	0.00541670464950586	0.0502270911348218
GLDC	ENSGALG00000015053	0.519200793400961	5.68455894561644	0.00544694957530789	0.0504801805711633
PDLIM7	ENSGALG00000026159	-0.861345541337191	5.58520938498488	0.00545235657528594	0.0505029324796924
FBXL16	ENSGALG00000002443	0.722917538624096	6.66723843847219	0.00548635046620876	0.0507903050735387
AKR1A1	ENSGALG00000010244	-0.547931320361982	4.98084958845338	0.00549664480591176	0.0508580850943961
MAP1LC3C	ENSGALG00000010741	-2.04359946865489	-0.934072105370583	0.00550266748799663	0.0508862893971062
ENSGALG00000000193	ENSGALG00000000193	-0.905891008894374	3.9998769695376	0.00550831821834158	0.0509110254345693
CACNA2D2	ENSGALG00000029021	0.699301646216862	6.66939718410556	0.00552038834525318	0.050995034454963
STMN2	ENSGALG00000015736	-1.18885542212287	8.63460964589488	0.00552403180468725	0.0510011527871502
ELAVL2	ENSGALG00000015799	-0.445333475556021	8.01739238897791	0.00553905975940455	0.0511123162696295
IL23R	ENSGALG00000011212	-1.5593244845693	-0.193847405051666	0.0055434571011444	0.0511253175667808
A4GNT	ENSGALG00000006600	1.80604584252598	-2.01016434406693	0.00555090346507508	0.0511664097416511
SCAMP5	ENSGALG00000014116	0.316250327385464	8.56401777786642	0.00555653502310836	0.0511753647708956
ENSGALG00000005482	ENSGALG00000005482	1.20983606099678	-0.490311103566542	0.00555785759552981	0.0511753647708956
RFK	ENSGALG00000000004	0.352146992363663	5.8119658801817	0.00558417146216028	0.0513899975119086
ENSGALG00000006171	ENSGALG00000006171	-1.48029879823142	-0.196524329126976	0.00560863770831509	0.0515874053300293
C1QL1	ENSGALG00000028031	-0.966048015155685	2.18567200223008	0.00563695232482799	0.0518167526429591
BPIFB7	ENSGALG00000006666	1.15303456542512	1.54252985035549	0.00563963019763794	0.0518167526429591
TBX4	ENSGALG00000005285	2.47883673154961	-2.3825889962342	0.00564441096293169	0.0518328409843453
NRG1	ENSGALG00000015422	0.449684430321486	6.90499875113675	0.00565183410084742	0.05187254871448
MDK	ENSGALG00000008367	0.543519656405319	10.639298735187	0.00565479912044104	0.05187254871448
SLC30A10	ENSGALG00000026727	-0.82231392656959	2.19357423480975	0.00567029933328748	0.051973350814266
SLC16A12	ENSGALG00000006421	-6.22963530568082	-3.06210176008384	0.00567186380466651	0.051973350814266
RAB36	ENSGALG00000006710	-1.72718871538875	-0.176304695551604	0.00567504518064663	0.0519746643203975
DOCK8	ENSGALG00000010156	-1.49185668099669	-0.254197564168642	0.00567893686077972	0.0519824782312571
ENSGALG00000026199	ENSGALG00000026199	0.892713936409639	3.14155405649654	0.00569677370106818	0.0521178633571521
ARHGAP23	ENSGALG00000025795	-0.847568215369512	5.02461442242434	0.00571382124082742	0.0522458865783407
CELF1	ENSGALG00000008097	0.485822871305369	5.60692521405728	0.00573982342460362	0.0524556085192942
IL18	ENSGALG00000007874	1.37544790739526	-0.0557214310896026	0.00575191230328775	0.0525380222555509
SIX4	ENSGALG00000017389	0.570783679271352	5.16645308699485	0.00576606635532039	0.052639201284323
JUP	ENSGALG00000017414	-0.399369220531724	7.86601993666151	0.00577201267003652	0.052665352248338
UCKL1	ENSGALG00000006040	0.487696825875355	4.72167089509714	0.00577508772608616	0.052665352248338
SLC10A4	ENSGALG00000014108	-1.28557392649806	3.20799648266486	0.00577944535314275	0.052677011774942
OSBPL5	ENSGALG00000006401	0.480676707074617	4.91757259793036	0.00578597370318981	0.0527084335006236
SEMA3D	ENSGALG00000006563	-1.56469204742816	2.38060536663647	0.00581762307245611	0.0529685447171789
FAM69B	ENSGALG00000002437	0.753185944961762	4.25117657560001	0.0058399918051956	0.05314392542728
PTPRJ	ENSGALG00000006382	-0.781391591332126	2.90215514389129	0.00586977277871085	0.0533865351930809
ILDR2	ENSGALG00000015458	-1.04541538758607	1.54018994442937	0.00589094546187772	0.0535506349425101
CHPT1	ENSGALG00000012769	-0.497272932708035	4.62156124624499	0.00590899645442441	0.0536861982699378
CGNL1	ENSGALG00000004294	-1.17006216711345	2.20365917520127	0.00591247255641755	0.053689267778764
OGN	ENSGALG00000026736	-1.19234612874602	4.67296549584941	0.00592906981831521	0.0538114198682953
ATP10D	ENSGALG00000014192	0.674261262040064	3.53626115551812	0.00593570338186868	0.0538430612179265
ENSGALG00000023393	ENSGALG00000023393	1.28872386569582	2.24469190348378	0.00594732427374947	0.0539013306918538
SHISA5	ENSGALG00000004661	-0.571111724347565	6.99894729851724	0.00594842835785714	0.0539013306918538
HOXA3	ENSGALG00000011054	-5.82099196527653	-3.36337419002318	0.00596395690952719	0.0540134329318111
NXPH1	ENSGALG00000010711	1.50106433499559	-1.03077933329791	0.00600394451335974	0.0543374927469659
ESAM	ENSGALG00000000957	0.867511373138603	2.7839204712008	0.00600609064674495	0.0543374927469659
DRP2	ENSGALG00000005031	-0.879115784439617	4.36249143094527	0.00601886028694984	0.0544096164446467
OLFML1	ENSGALG00000027184	-3.42786509801877	-2.81615403588928	0.00602042342352795	0.0544096164446467
ANXA5	ENSGALG00000011885	-0.746638313084851	4.0717645663769	0.00603058682687155	0.0544726924150573
MAGI2	ENSGALG00000008353	-0.977190051672079	3.8256516095146	0.00603848867824242	0.0545152845949189
WDR91	ENSGALG00000011724	0.434676000037146	6.8931447210154	0.00605115170555934	0.0546007929212602
COBL	ENSGALG00000013102	-1.44387080686556	0.117145611747789	0.00606051983196202	0.0546281566306032
GRK5	ENSGALG00000009403	-0.770820974986563	3.97773167224194	0.00606057056844078	0.0546281566306032
ZDHHC23	ENSGALG00000015123	-0.966721035237622	3.00801553953759	0.00607730247606432	0.0547501267827848
TTC39B	ENSGALG00000005416	-1.2651194360315	1.24985596375411	0.00608307406974466	0.0547566896957597
DLEC1	ENSGALG00000005826	-1.61182117260613	0.63336031627127	0.00608692204242448	0.0547566896957597
HMHA1	ENSGALG00000002559	-1.17480935992241	1.97425092749775	0.00608802416550727	0.0547566896957597
WBSCR17	ENSGALG00000001130	-0.610566155350035	4.18280717890066	0.00609083355687577	0.0547566896957597
FABP3	ENSGALG00000000620	-1.02041332294948	4.71488426256735	0.00610292165189997	0.0548365460192777
CCDC80	ENSGALG00000015193	-0.74244836464567	3.30937671092245	0.00612468947968406	0.0550032480936666
CERS1	ENSGALG00000003160	0.72619050602448	3.06370697816923	0.00615267946080455	0.0552256244572111
GADL1	ENSGALG00000011447	-3.42786509801841	-2.90083510510534	0.00617305617715375	0.0553794677916866
MGLL	ENSGALG00000005990	-1.04768274716284	4.17770319672996	0.00617635917012177	0.0553800590578843
SH3YL1	ENSGALG00000016362	-0.829680894557106	2.13704697423193	0.00622370461698374	0.0557555106454703
ENSGALG00000016827	ENSGALG00000016827	1.74517936282187	0.0994743606126916	0.00622475013636009	0.0557555106454703
C20H20ORF4	ENSGALG00000001034	-0.55617715453731	3.31021614273045	0.00624471541470824	0.0559050713316738
CACNB4	ENSGALG00000012511	-1.27235759466516	0.233525587689782	0.00625351925246454	0.0559409194877346
UMODL1	ENSGALG00000016157	-5.82099196527653	-3.37090505909997	0.00625525946808723	0.0559409194877346
SLC25A21	ENSGALG00000010117	-1.35612841367554	-0.944202976148739	0.00626451477773622	0.0559944194448857
PDX1	ENSGALG00000022726	-6.03973405241536	-3.13337148917395	0.00628538407020887	0.0561516191504613
THBS2	ENSGALG00000011200	-1.41437773577567	1.2832846447373	0.00629287184430923	0.0561891709355127
RDH10	ENSGALG00000026505	-1.11445140421905	2.87858909130979	0.00630240944851227	0.0562449769666917
ASNS	ENSGALG00000009748	-0.528411291109459	6.67649777652471	0.00630850556750325	0.0562700277626932
TWF2	ENSGALG00000003977	0.406866209951402	8.03336486263568	0.00631608313517598	0.0563082596542942
VSTM2L	ENSGALG00000006792	-1.4043767373272	2.47685966210117	0.00635144909010055	0.0565768925182536
ACSF2	ENSGALG00000019768	-0.565857912680882	5.55476000663261	0.00635282970116701	0.0565768925182536
CPXM2	ENSGALG00000009693	-3.29358798315269	-2.29854527275188	0.00639208900856751	0.056896908823399
ENSGALG00000011530	ENSGALG00000011530	0.813784823361278	6.21720435808199	0.00640813464698918	0.0570100715240202
FKBP9	ENSGALG00000012193	-0.720380580952611	5.14696078734131	0.00641632673919435	0.0570355673835005
ENSGALG00000028619	ENSGALG00000028619	-5.46569496215688	-3.51519481022426	0.0064176681794037	0.0570355673835005
ISM2	ENSGALG00000010468	-0.812465325067005	2.07065714062076	0.00645294902842734	0.0573193416294574
KIAA2026	ENSGALG00000015050	0.381508767611553	6.4632182617085	0.00647760228301933	0.0575084690492448
CEP164	ENSGALG00000007310	0.46567850001903	5.48672399887325	0.00651185864340605	0.0577826129000989
ENSGALG00000028079	ENSGALG00000028079	0.476242803373702	4.59433025790959	0.00652837425372612	0.0578991325727042
ENSGALG00000027239	ENSGALG00000027239	0.582770928032253	4.2850939287363	0.00655920163602751	0.0581423946057817
DGKZ	ENSGALG00000008380	-0.85735518285168	7.05052424323335	0.00656297637235772	0.0581457274874655
LYPLAL1	ENSGALG00000026385	-0.66273681339742	3.17610643475582	0.00660961243994029	0.0585182780466944
GEM	ENSGALG00000015954	-2.87026154559771	-2.40841385170547	0.00661186763293548	0.0585182780466944
CD101	ENSGALG00000015467	0.807054650028812	3.6033532117598	0.00662338925397921	0.0585899396882504
TMEM37	ENSGALG00000012111	-1.33175349267548	-0.782913028396181	0.0066342975624286	0.0586561047535031
KIAA0319	ENSGALG00000012660	-1.08798848773708	3.36455953926571	0.00664686372412348	0.0587368515456118
ITGB4	ENSGALG00000002389	0.461067799216515	4.79316412315653	0.00665133487619948	0.0587460181011981
SPTBN5	ENSGALG00000008940	-1.60215509518374	-0.976616445805574	0.00665542221647378	0.0587517870378914
MC1R	ENSGALG00000023459	0.867737786624763	2.06001985474312	0.00667021583601553	0.0588520126470106
SLC27A6	ENSGALG00000000184	-2.65868601049405	-2.67323900899526	0.00667383808491177	0.0588536195652941
LSP1	ENSGALG00000006583	0.572163704436809	7.06283546795253	0.0066935819601349	0.0589973210582111
TAT	ENSGALG00000000893	-2.34136701763937	-2.86257247949165	0.00670336006250239	0.0590391108967232
Dkk-1	ENSGALG00000003814	-0.645621570059174	6.11646435895452	0.00670522518542981	0.0590391108967232
VAMP1	ENSGALG00000022955	0.77857143742359	1.02888570743188	0.00673000601786085	0.0592197478257213
ART7B	ENSGALG00000027166	-3.42786509801877	-2.89998845784134	0.00673266363812414	0.0592197478257213
SS	ENSGALG00000007361	1.44231754098706	0.689093076403112	0.00674735592464207	0.0592513783918481
PXYLP1	ENSGALG00000029102	-0.529702578804623	5.09948671447009	0.00674752440727982	0.0592513783918481
ATF3	ENSGALG00000025887	-0.956729218619939	1.30647647264173	0.00674948615543012	0.0592513783918481
SMOC2	ENSGALG00000011205	-1.52239679109841	2.24842632170153	0.00675011319182324	0.0592513783918481
OLFM1	ENSGALG00000002515	0.594051451801929	8.42379505219162	0.00676480612738202	0.0593498990908983
RGS2	ENSGALG00000002540	-0.8348625123298	4.35908437018233	0.00677358667694662	0.0593964740487969
Mx	ENSGALG00000016142	-5.56305256015253	-3.41240073035758	0.00678432319101848	0.0594601440327583
LHCGR	ENSGALG00000009095	1.1315022374595	0.218224020887988	0.00680372784193805	0.0595996804505254
TEKT5	ENSGALG00000007257	-5.65425344726143	-3.46846632068865	0.00681934448489999	0.0597059086221438
FAM83H	ENSGALG00000013875	-1.02777664354238	3.42935107992445	0.00689046224154458	0.0602812746470948
ENSGALG00000006213	ENSGALG00000006213	1.28769780847503	0.10358220475787	0.00689210738892433	0.0602812746470948
HKDC1	ENSGALG00000021039	1.43841358396665	-0.76057141314641	0.00692935412294378	0.0605760809071651
STAT6	ENSGALG00000025956	-0.980939699966159	2.50147975024722	0.00696311854992887	0.0608401594239955
ST6GAL1	ENSGALG00000005550	-0.970188420686296	3.3423135426446	0.00701542679481984	0.0612573281359592
CASR	ENSGALG00000014407	-1.43086839080212	1.2876513508314	0.00701802450002806	0.0612573281359592
MCF2L	ENSGALG00000016834	-0.73585845462969	4.50967628373967	0.00703359003260906	0.0613618859142661
INTS9	ENSGALG00000016631	-0.45693269725282	5.7295960192888	0.00705224553646307	0.0614932806512794
DOCK10	ENSGALG00000005030	-1.3284301488705	2.93945396891186	0.00707164873299056	0.0616310578318912
COMTD1	ENSGALG00000005000	-0.898594177050118	1.89690396832861	0.00707905189568763	0.0616641648836171
MPND	ENSGALG00000027354	-1.21129202982761	1.63982858042354	0.00708701156712912	0.0617020834048066
MBOAT1	ENSGALG00000012681	-1.00495942667708	1.67389305118314	0.00709807589589683	0.0617523719285246
ENSGALG00000000194	ENSGALG00000000194	-1.11614528650442	1.26075745047619	0.00710000675610287	0.0617523719285246
ADGRV1	ENSGALG00000014657	1.63556209342082	3.81926288413467	0.00711626402901805	0.0618623196181102
DDHD1	ENSGALG00000012426	-0.55507547620536	4.43919108955023	0.00717595694801554	0.0623495538174961
KCTD1	ENSGALG00000015124	-0.560862292399923	3.63337106040626	0.00720425215586236	0.0625636273515194
B3GNT2	ENSGALG00000008930	0.585703509415653	4.49054071402238	0.00723487484091995	0.0627976858338196
C9orf89	ENSGALG00000026154	-0.892242559656239	2.35138815835289	0.00726329749495623	0.0630124206611111
FGL2	ENSGALG00000008306	-3.29852875978307	-2.97132592951292	0.00730782994855226	0.0633666268422869
NPHP4	ENSGALG00000000966	0.537761966399524	5.78196951547095	0.00736083413111571	0.0637938958030028
TRIM27.1	ENSGALG00000000117	-1.94099201043509	-0.573373692421167	0.00737587669837315	0.0638837159389411
ST8SIA4	ENSGALG00000026192	-0.776080216233322	3.75241734358592	0.00737866627866189	0.0638837159389411
RXRA	ENSGALG00000002626	0.434443655604747	5.68658262242152	0.00739702285433615	0.0640102513869413
PCSK2	ENSGALG00000008734	0.729641841909311	6.22045865493818	0.00740231725935854	0.0640236823423185
TMEM215	ENSGALG00000015754	-5.46569496215688	-3.55788605527808	0.00741053314055925	0.0640623552140918
TMC3	ENSGALG00000006376	-1.44536904777168	1.38213584643313	0.00742093630389358	0.0641198880237431
ILF2	ENSGALG00000011570	0.420664064872717	8.91868798382388	0.00742729090356444	0.0641423991813127
SYDE2	ENSGALG00000008680	0.55581936177441	4.71805713079353	0.00746399682071465	0.0644268706401545
SIX1	ENSGALG00000022994	0.44530122265806	9.09117774953965	0.00748077773872826	0.0645391555996788
FBLIM1	ENSGALG00000003636	-0.68979227151424	3.90239119236609	0.0074890084818488	0.0645606449727174
MMD2	ENSGALG00000004530	0.556846694153139	6.25230193731584	0.00749081600834955	0.0645606449727174
RAB28	ENSGALG00000014931	0.557155419027069	3.95116593170935	0.00750943926981872	0.064688563458237
RTEL1	ENSGALG00000006123	0.464571456088517	4.69885372802987	0.007537601880006	0.0648984866447623
CLSTN3	ENSGALG00000014674	-0.434455114546515	6.33648968542661	0.00755406814190408	0.0650075441507521
ENSGALG00000014551	ENSGALG00000014551	-0.71732892469669	3.34879272450763	0.00756285637816649	0.0650504509390007
NDRG3	ENSGALG00000001492	-0.527089364127685	6.17082027441016	0.00759112556674851	0.0652607920582581
SPOCK3	ENSGALG00000009568	-0.620172882180302	4.48066403189138	0.00759863712334159	0.0652925584661617
ENO2	ENSGALG00000014528	-0.772556216093464	4.2157654449976	0.00760265506132381	0.0652942885487589
ERAP1	ENSGALG00000014684	-0.724657038849298	2.85452156728528	0.00764583340296139	0.0656321715292842
PGM5	ENSGALG00000014995	0.893002351295351	2.07030235331061	0.00766316959805925	0.0657387984461947
ENSGALG00000012391	ENSGALG00000012391	-1.39189582994195	0.34720869448416	0.00766594008067328	0.0657387984461947
C4orf47	ENSGALG00000013287	-1.40988398047374	-1.05423636615554	0.00771152938991346	0.0660966156325849
TARBP1	ENSGALG00000011000	-0.455036707909778	5.27904742435692	0.00773553248412975	0.0662691485921341
ENSGALG00000004798	ENSGALG00000004798	0.408605670722242	8.97850596269974	0.00776987981422648	0.0665300820129062
SOHO-1	ENSGALG00000015599	0.945257946137104	6.84711092309274	0.00779373049478891	0.0667009211129809
[truncated: 15,109 more rows]
