# Supplementary material for: Identification of molecular signatures specific for distinct cranial sensory ganglia in the developing chick
Source: Neural Dev. 2016 Jan 27;11:3. doi: 10.1186/s13064-016-0057-y (PMC4730756; doi:10.1186/s13064-016-0057-y)
Supplement: Additional file 6: — Differential expression analysis results for all pairwise comparisons between ganglia using both DESeq (i) and EdgeR (ii). Data are available as compiled .xlsx spreadsheets (A) or individual .csv files (B). (ZIP 24942 kb) [file 13064_2016_57_MOESM6_ESM.zip › Patthey Supp File 3Bii edger results VA_vs_others.csv]

gene_name	ensembl_id	logFC	logCPM	PValue	FDR
SCN3A	ENSGALG00000011040	4.9310918539801	4.83573178691672	2.88334159328214e-69	4.93282079778708e-65
ESRRG	ENSGALG00000009645	2.91243429871277	6.39266951293744	3.21543825615248e-54	2.75048588431284e-50
RUNX1	ENSGALG00000016022	5.06908166742862	4.15512779643171	9.23336984320771e-46	5.26548304258658e-42
POU6F2	ENSGALG00000012303	4.44728220266484	1.44733976223436	2.14000641909356e-28	9.15280745446317e-25
LRRK1	ENSGALG00000007141	2.95732547955642	5.08726325089086	6.19799096244774e-26	2.12070458771112e-22
BMP7	ENSGALG00000007668	-3.13357954803245	5.51149293173737	4.80784814505684e-23	1.37087776776054e-19
ENSGALG00000011166	ENSGALG00000011166	4.83986606804099	3.09634470310383	6.29427921747358e-20	1.53832184075054e-16
NGFR	ENSGALG00000027311	-2.12121501786731	9.835641562875	7.47490218144095e-20	1.59850783150115e-16
PRDM14	ENSGALG00000022809	4.77081855523793	0.570168348362257	1.59199509854832e-19	3.02620579399608e-16
ZNF804A	ENSGALG00000023886	1.82848092506907	6.39030644058066	2.04780567319017e-18	3.50338594569374e-15
SCN2A	ENSGALG00000011009	2.6987285305997	3.69176310475174	4.09938565053367e-16	6.37566270084819e-13
ENSGALG00000025825	ENSGALG00000025825	3.12854026769882	1.41406271620101	6.71023030597105e-16	9.5665516728794e-13
Fgf9	ENSGALG00000025748	3.72895132303836	4.65198953000448	2.63260647574934e-15	3.46451012208613e-12
RIMBP2	ENSGALG00000002579	-2.98846773146877	5.69653242934094	1.48307114861954e-14	1.81231294361308e-11
EPHA10	ENSGALG00000001912	3.6006226283892	1.88306514575898	1.78995192919108e-14	2.04149984030673e-11
MN1	ENSGALG00000026119	1.90190198262812	5.30711867707465	1.00111588911352e-13	1.07044316443463e-10
NOC4L	ENSGALG00000002272	1.80324713243913	8.35439871377281	1.46741745048883e-13	1.44535233483666e-10
ZNF774	ENSGALG00000026486	3.15047353248027	2.18099143090507	1.52071206611292e-13	1.44535233483666e-10
CACNG2	ENSGALG00000027830	2.42740882351471	6.00054602684337	1.86019771571564e-13	1.67496118528753e-10
HMX3	ENSGALG00000023415	3.34100930367563	2.19286985923183	8.83599994664724e-13	7.55831435436205e-10
LRRTM3	ENSGALG00000002864	3.51701919027638	0.557961557322052	1.12160551501268e-12	9.13734626230328e-10
CXCL12	ENSGALG00000028136	-3.36104208983363	5.11328342778164	1.54262869112825e-12	1.1996041658101e-09
FGF10	ENSGALG00000014872	3.31325475545623	2.00591354787911	2.43450406202575e-12	1.81084763013637e-09
ARL4A	ENSGALG00000027757	1.59323705579317	5.61720178885539	5.15973953907141e-12	3.67803433476807e-09
DNAJC1	ENSGALG00000007914	1.50624013317704	6.40721831607939	5.58805743254425e-12	3.82401946223868e-09
SNAP91	ENSGALG00000015846	1.72849072890455	5.71970056842106	9.83327736615671e-12	6.30657199406579e-09
SALL3	ENSGALG00000012657	2.28661307526053	3.28703501474256	9.95308883795747e-12	6.30657199406579e-09
AP1AR	ENSGALG00000028807	-1.88131991251864	6.63551604938118	1.5270942315416e-11	9.33054575471919e-09
TSPAN18	ENSGALG00000014072	-2.38251532912325	4.549173192807	2.36306111537533e-11	1.37649854075164e-08
CFTR	ENSGALG00000009324	3.0572749091869	0.607981320438173	2.41378046659745e-11	1.37649854075164e-08
LIPG	ENSGALG00000002712	-2.13771083739982	6.09259294531937	4.69538418671359e-11	2.59124621504181e-08
ENSGALG00000027525	ENSGALG00000027525	4.05877245936789	-1.6271805712102	1.09580876759805e-10	5.85846762377106e-08
DPF3	ENSGALG00000009352	2.45267670706099	1.63443479222222	1.98953858795758e-10	1.0314250352357e-07
GAREML	ENSGALG00000022838	1.61359653967415	5.85507298816407	2.60453982590819e-10	1.31054315710698e-07
KLHDC8A	ENSGALG00000000684	1.72959731461954	4.22679300899503	4.17184847075733e-10	2.03919953250618e-07
GPC6	ENSGALG00000016900	2.53878700769786	0.735844857906559	5.41991999827148e-10	2.57566642584524e-07
7.	ENSGALG00000012894	2.58429906351534	1.76796275125648	7.48346006697502e-10	3.46019013042726e-07
irx2	ENSGALG00000013193	2.79762686943677	5.37149800104129	7.75800875977078e-10	3.48392725176941e-07
PRDM8	ENSGALG00000026560	-1.45501917357139	7.96509435506383	7.94208340069015e-10	3.48392725176941e-07
KCNJ5	ENSGALG00000001181	2.76041662044318	1.470409762298	8.27331168250172e-10	3.53849540660598e-07
GRIN1	ENSGALG00000008898	2.17363193542824	1.98840182640041	1.31722693837683e-09	5.49637035652458e-07
KIF26A	ENSGALG00000011581	-3.31253953570606	5.04741141088535	1.45224502043767e-09	5.9154780499161e-07
Fgf19	ENSGALG00000028376	2.75418661190364	5.80084662576347	2.77578182651264e-09	1.10437384855763e-06
UNC5B	ENSGALG00000004569	1.88712830916961	7.76476036161442	3.98594326191242e-09	1.54980721192722e-06
NRN1	ENSGALG00000028813	-1.44435591661919	10.1959213853286	6.41390038591356e-09	2.43842239560465e-06
LMO4	ENSGALG00000006252	1.61216658040343	5.54053418824983	6.88103690554462e-09	2.55914737782733e-06
CGA	ENSGALG00000015824	5.95969986770901	-2.84215808430397	7.22272787535681e-09	2.62907294662988e-06
PODXL2	ENSGALG00000006009	2.64733811892899	4.51506473786043	8.60878170491273e-09	3.06831327932598e-06
FOXG1	ENSGALG00000009853	2.1556400332948	6.04430571618608	1.00095698399769e-08	3.49476981270049e-06
OPCML	ENSGALG00000001442	-1.8584532698344	5.21217313682106	1.18720573614159e-08	4.06214314678205e-06
HPSE2	ENSGALG00000007508	-2.91372882325296	3.46082432925877	1.41761888564861e-08	4.75541645013263e-06
ADCY7	ENSGALG00000003837	-3.39152066804189	3.49728622520942	1.56684100618225e-08	5.1549069103396e-06
ENSGALG00000026487	ENSGALG00000026487	1.62177031014396	3.65459552386949	1.65611682998148e-08	5.34582013723079e-06
CELF5	ENSGALG00000026716	1.75096175956517	4.92685236319699	1.75417213778313e-08	5.5574772098507e-06
RASGEF1A	ENSGALG00000002525	1.81907712245442	3.21987096877512	2.40765602681502e-08	7.48912351031842e-06
ANO4	ENSGALG00000011614	3.06548520735585	0.0957702814148504	3.06481304086895e-08	9.36300383985466e-06
RIPPLY2	ENSGALG00000015845	4.28572046988953	-0.700387889171939	3.64413394720903e-08	1.09375164155881e-05
ENSGALG00000016810	ENSGALG00000016810	1.21200459152254	7.54493227088421	4.84795043181696e-08	1.41210134168278e-05
ST8SIA1	ENSGALG00000013211	1.32844861610348	5.44903209760349	4.90199806750549e-08	1.41210134168278e-05
CTNND2	ENSGALG00000013001	1.0663049626597	7.16626314824106	4.98186651262073e-08	1.41210134168278e-05
VAV3	ENSGALG00000001915	1.58060484599116	3.73166899032446	5.03496503639523e-08	1.41210134168278e-05
NTM	ENSGALG00000001437	-1.25585344904771	7.68126318851554	5.32693506804085e-08	1.46989040554908e-05
Pcdh19	ENSGALG00000006822	1.45316827034869	4.43649471025009	5.91830561664506e-08	1.60714876967561e-05
SLC5A8	ENSGALG00000011633	4.44634579863198	-1.95908501205202	7.34689556494741e-08	1.96260617087776e-05
ENSGALG00000009216	ENSGALG00000009216	2.76614029557396	-0.10153606969493	7.45671037567537e-08	1.96260617087776e-05
FLRT2	ENSGALG00000010589	-2.28945719630487	4.00216506602297	7.61978678722852e-08	1.9751410963016e-05
FABP7	ENSGALG00000014866	1.53157317924727	5.96938241832827	8.53788315030152e-08	2.18009111843819e-05
ENSGALG00000023973	ENSGALG00000023973	-3.4542666858759	4.58590361075806	8.75967014606936e-08	2.20382995380816e-05
DNAH7	ENSGALG00000007841	2.28389390887627	1.25065045252947	1.13399752011949e-07	2.81165646002961e-05
EML1	ENSGALG00000011191	1.89451644992986	4.76306601227498	1.33032542603703e-07	3.2513153412345e-05
DISP3	ENSGALG00000004662	1.06995160849844	6.5592981238393	1.52996405473616e-07	3.68656690822904e-05
ENSGALG00000005107	ENSGALG00000005107	1.21877335388507	8.57595224053476	1.77771806921667e-07	4.22405565668872e-05
ADAMTS8	ENSGALG00000001370	1.94056267354759	2.41429981348014	2.15369700075782e-07	5.04732168341982e-05
CAMK1G	ENSGALG00000001319	-3.01000821045817	3.22246494448902	3.2440820505356e-07	7.49996698926528e-05
FGF3	ENSGALG00000026853	2.39754090268353	3.58244969676586	3.71641260699705e-07	8.47738491740073e-05
CNTFR	ENSGALG00000028140	-1.50582465527452	6.06232469692952	4.28525175565333e-07	9.64632724154173e-05
NELL2	ENSGALG00000009601	-1.53782578398003	8.5437609171424	4.54346294233672e-07	0.00010069528591984
NUAK2	ENSGALG00000000680	1.90590401232377	3.37504517397885	4.59097048266747e-07	0.00010069528591984
TMEM63C	ENSGALG00000010406	-1.45611570858371	5.34726300745072	5.76451170635639e-07	0.000122808772799032
ADAMTS20	ENSGALG00000009572	2.00093664449391	2.89677050925381	5.78538353525184e-07	0.000122808772799032
TFAP2E	ENSGALG00000002393	-2.92155021158952	3.19352883694681	5.81453740748283e-07	0.000122808772799032
ENSGALG00000004653	ENSGALG00000004653	-2.50898225908852	7.05143775653014	6.25065753927619e-07	0.000130410059977972
EVPL	ENSGALG00000002108	-2.43507233563266	3.93795829167655	6.44777321187228e-07	0.000131835782676385
MRPS25	ENSGALG00000008506	-1.34519306088496	6.78268418534473	6.47311535235931e-07	0.000131835782676385
GDF10	ENSGALG00000005985	4.04556025354989	-2.36943044997611	8.28982554816645e-07	0.000166849806444743
PLD1	ENSGALG00000009252	-1.54574195638865	4.48618248217456	8.61820529797598e-07	0.000171442158416015
ENSGALG00000004393	ENSGALG00000004393	-4.58967080563043	1.17032751505924	9.23140776183502e-07	0.000179584382888026
RHOBTB1	ENSGALG00000003073	1.66313005492914	4.94521062517375	9.27072890845094e-07	0.000179584382888026
ENSGALG00000020376	ENSGALG00000020376	-2.13751537212534	3.27250403763706	9.34241879648957e-07	0.000179584382888026
GUCY1A3	ENSGALG00000009354	1.45843377083779	3.57527538097422	9.48823817427789e-07	0.000180360865206162
GFRA1	ENSGALG00000009173	-1.96115076122771	5.56231426354718	1.16168362154939e-06	0.000217578688286279
ELFN1	ENSGALG00000004209	-1.34571417280855	5.90882983867206	1.17005139831293e-06	0.000217578688286279
MSC	ENSGALG00000019470	1.24047502289663	4.21521765920144	1.20626683454796e-06	0.000221901215112328
MRAS	ENSGALG00000011592	-3.30285590492314	4.04697393869263	1.23714685815939e-06	0.000225160728185008
SEMA5B	ENSGALG00000011686	1.2352876262977	5.82854201931053	1.2769101712125e-06	0.000229268041637206
FZD10	ENSGALG00000002652	2.37252807276491	1.42421961401931	1.28651695096866e-06	0.000229268041637206
ENSGALG00000001346	ENSGALG00000001346	2.26279459055153	0.811793271591725	1.39011833574286e-06	0.000245176747297823
NEUROD2	ENSGALG00000028276	1.93722890159166	2.72424328733032	1.42099010110144e-06	0.000245729579390228
TLR4	ENSGALG00000007001	-2.69126193639517	2.20585907073798	1.42197967966054e-06	0.000245729579390228
HES5	ENSGALG00000001141	2.63791034553936	2.9001375182829	1.46080280144808e-06	0.000249914143271737
SYT10	ENSGALG00000012911	1.87701846423007	1.14618140180247	1.6459639532545e-06	0.000278803478339386
KCTD16	ENSGALG00000012322	-3.19249337757617	2.51531029988632	1.75512704854104e-06	0.000294379544572943
GALNT9	ENSGALG00000002242	1.87534135208776	5.69233169154371	1.81144860332196e-06	0.000300876336947884
ENSGALG00000002326	ENSGALG00000002326	-1.90974075651566	2.90985282062247	1.85503999837533e-06	0.000305154079732742
TMEM204	ENSGALG00000029047	-3.18441129489733	4.4518831031216	1.90957346967096e-06	0.000311133170658388
FRMD3	ENSGALG00000012577	-1.35883226219765	7.48636770419359	2.34804865427508e-06	0.000378966192239038
KIAA1324L	ENSGALG00000006606	-1.31396386713966	7.07775433279913	2.43459754592579e-06	0.000389262568371013
ENSGALG00000001136	ENSGALG00000001136	2.59359408966233	-0.701597684006893	2.75579942077259e-06	0.000436539041579421
LPCAT2	ENSGALG00000003574	-2.00649102184355	3.61824950715585	2.78668032191436e-06	0.000437380981167989
CNNM1	ENSGALG00000007489	-1.61175055535206	3.90500156184335	3.21653803583388e-06	0.000499215085914754
GGMOXr1	ENSGALG00000001191	-2.0811010637972	4.20878762368136	3.23900365539734e-06	0.000499215085914754
KAZALD1	ENSGALG00000007837	1.73598276844045	5.75298638196539	3.39142965572144e-06	0.00051804087991145
Dkk-1	ENSGALG00000003814	1.27045483300685	6.11646919850034	3.6890345561536e-06	0.000558513302536954
T	ENSGALG00000011489	1.44851331673331	3.78642091419349	3.8871373432307e-06	0.000583343383052552
TNNI1	ENSGALG00000000313	-2.40488254238172	3.29496863354514	4.19085080544879e-06	0.000623452831127112
ENSGALG00000027974	ENSGALG00000027974	-2.9542806507616	0.980125790783778	4.42944947586226e-06	0.000653267427871134
ACCN2	ENSGALG00000006240	0.951171017753845	6.45540441749787	4.58105713929678e-06	0.000669852355034951
GRAP2	ENSGALG00000012056	3.22219271517531	-1.04763561425586	4.69980612750568e-06	0.000677657364524398
CLSTN2	ENSGALG00000005310	1.40665456509334	4.24714754749076	4.71365597255105e-06	0.000677657364524398
LHX1	ENSGALG00000005409	2.35466588124161	2.62934898920184	4.88854541911221e-06	0.00069694362525143
DPP4	ENSGALG00000011110	-3.34385473601288	2.20848425020312	4.95388440900865e-06	0.000700421937762975
GTF2H4	ENSGALG00000008616	1.55354669142765	6.36398123604343	5.31198740299205e-06	0.000744897381068754
ACBD7	ENSGALG00000019663	1.26563227687554	3.73346099213241	5.97424073027584e-06	0.000830953743199667
TFAP2B	ENSGALG00000016680	-1.72506427726005	5.99778932703491	6.24679649518435e-06	0.00086185640677108
ENSGALG00000023801	ENSGALG00000023801	3.6529689044065	-2.23695522885176	6.38109780110587e-06	0.000873342569450554
CSMD1	ENSGALG00000016341	-3.00888408824809	4.07078175637723	6.53123039558812e-06	0.000886795949267631
DEPDC6	ENSGALG00000016413	-3.98593098051646	0.45456401777495	6.88019272594722e-06	0.000926821552405551
TFAP2C	ENSGALG00000007690	-3.00839196386073	1.59711692683641	7.22186725180284e-06	0.000965247694873773
C1QTNF2	ENSGALG00000027232	-2.04112212145409	2.64887056259571	7.84331291986735e-06	0.00104018137545032
SOX2	ENSGALG00000008848	2.28367045050422	2.3093848946945	7.92147317781739e-06	0.00104246587020077
SLC45A3	ENSGALG00000000703	-1.66761832388989	4.19041121147039	8.24884527245493e-06	0.0010772614116119
CACNA2D1	ENSGALG00000008486	-1.58660991630959	4.3540976859969	8.31355118801051e-06	0.00107748661912488
GABRA2	ENSGALG00000014206	2.7781014409642	-2.01051789376883	8.3996496836677e-06	0.00108046020141494
FSH	ENSGALG00000012140	3.06038813718071	0.0696732875707104	8.94122979092848e-06	0.00114154148703884
ENSGALG00000006106	ENSGALG00000006106	-1.94520670036715	3.40260233528966	9.33564299524954e-06	0.00118306800268688
TNFRSF11A	ENSGALG00000012891	-2.10553429173922	2.51275010046606	9.59082276237437e-06	0.00120646908690221
SFRP5	ENSGALG00000007515	-2.44403547805968	3.42682597959069	1.16462139581392e-05	0.00145433159413026
NFKBIE	ENSGALG00000010171	-1.29604517737469	4.74336177574315	1.37428269027974e-05	0.0017037121931381
FAM20A	ENSGALG00000004183	-2.65452396639365	4.80353607035687	1.55850406499901e-05	0.00191819334848942
TBC1D8B	ENSGALG00000009040	1.58388011833608	2.18558843542874	1.57777017110495e-05	0.00192803514909024
PGF	ENSGALG00000026557	-4.09665440785278	3.63666061615733	1.64316202652651e-05	0.00199370325885217
MYRIP	ENSGALG00000023069	-3.97880121695801	1.41054897577966	1.85311814644142e-05	0.00223261586262816
GABRE	ENSGALG00000020292	-2.9817372830317	2.78908037873946	1.87492257569594e-05	0.00224308919055987
GALNT18	ENSGALG00000005584	-1.09868009271389	5.81559401667405	1.89045463455634e-05	0.0022459651311104
SLC6A17	ENSGALG00000000394	-1.26933670233411	5.66595554422191	1.91345626878872e-05	0.0022576144721681
MEIS1	ENSGALG00000008774	-1.47024595641727	6.15770144091071	2.10741025511793e-05	0.00246942292086011
EPHB1	ENSGALG00000006609	0.969372111532764	6.61529258679984	2.13276947379157e-05	0.00247383380168259
LTBP2	ENSGALG00000010258	-1.38110948522299	4.52100978960719	2.14009470802562e-05	0.00247383380168259
MYO1B	ENSGALG00000007712	-0.908468853180854	7.00321351544559	2.19170938392801e-05	0.00251649423760002
IRF6	ENSGALG00000001405	-2.08559550948546	2.0927353711249	2.42783016273196e-05	0.0027690212282679
ENSGALG00000027412	ENSGALG00000027412	-2.55131356541936	3.53737691591843	2.48676996910803e-05	0.00281746096897353
FAM13C	ENSGALG00000001825	2.71214469594321	-2.17303522401882	2.52145876616008e-05	0.00283796819549123
SIX6	ENSGALG00000020359	1.60762815368223	2.10126837101699	2.58645158144729e-05	0.00289209239577779
C1QTNF1	ENSGALG00000027067	-1.527408701415	5.36602955972474	2.65646176693413e-05	0.00293400176563514
TNNT2	ENSGALG00000000302	-1.95616158112331	3.309093168836	2.65823166748566e-05	0.00293400176563514
CHST9	ENSGALG00000019489	1.70155407656022	1.96772688893389	2.7366405044527e-05	0.00297978052392249
ISL1	ENSGALG00000014884	-0.861132004512718	10.9682793180507	2.74770229623092e-05	0.00297978052392249
ENSGALG00000028221	ENSGALG00000028221	1.48422691395984	3.77695795044578	2.75196003495297e-05	0.00297978052392249
SLC12A5	ENSGALG00000006930	1.64854056947658	3.75981552757945	2.84914600464336e-05	0.00306560942436721
SEPT5	ENSGALG00000001688	-0.84326975935062	9.19527945590826	3.06190153649128e-05	0.0032739382178933
SIAH3	ENSGALG00000026849	-2.76422440123082	4.31567975476843	3.25482788280415e-05	0.00345860841111885
MAN1A1	ENSGALG00000014878	1.35566937898719	4.7983988549041	3.32983288237957e-05	0.00351646795998454
ENSGALG00000011703	ENSGALG00000011703	-1.2950149748926	4.09322290449354	3.78109864632755e-05	0.00393189717467981
RPS6KA2	ENSGALG00000011473	1.92102693817874	1.23381804110806	3.80414308887035e-05	0.00393189717467981
ZIC3	ENSGALG00000006497	2.70332706696531	2.35927410444247	3.80987077893869e-05	0.00393189717467981
PRRX2	ENSGALG00000028236	-4.56380950060395	5.45779439380486	3.81530015651503e-05	0.00393189717467981
ESAM	ENSGALG00000000957	-2.00297661424427	2.7804595976038	3.83812735662572e-05	0.00393189717467981
ENSGALG00000009652	ENSGALG00000009652	3.42821497832017	-1.42651720861501	4.04151461712522e-05	0.00409597924599234
ENSGALG00000026070	ENSGALG00000026070	-1.14263543171095	5.68115138125215	4.06282663568673e-05	0.00409597924599234
CALCA	ENSGALG00000006054	2.27854433902904	0.10610361376183	4.0701220003431e-05	0.00409597924599234
OSR1	ENSGALG00000016473	-7.78407283669107	3.21978783858473	4.11759467884198e-05	0.00411952103892565
DACT2	ENSGALG00000011288	-1.99250285451218	4.76572506240856	4.43263329826795e-05	0.00440892386434698
C3AR1	ENSGALG00000013218	3.01853310600897	-2.73655102523179	4.70853030779274e-05	0.0046562737864577
NRP1	ENSGALG00000007140	-1.88830638492901	5.72928519689829	4.82978091597275e-05	0.00474872942014148
DOCK10	ENSGALG00000005030	-2.76625801174788	2.94006079026081	4.88123666419921e-05	0.00477189696292115
SNCB	ENSGALG00000021542	1.55497359084101	5.19695322751366	4.98986777433747e-05	0.00485037828882758
SFXN3	ENSGALG00000023621	1.28048365245769	5.69555291142781	5.05742120127781e-05	0.00488826903454581
ENSGALG00000026135	ENSGALG00000026135	1.66240118688094	1.3539569113094	5.12154467980465e-05	0.00490768937794932
PRSS23	ENSGALG00000017244	-2.38197405972159	2.30946262371755	5.13488659488502e-05	0.00490768937794932
PHACTR2	ENSGALG00000013768	-1.32033802274591	4.03957207408124	5.40774089338008e-05	0.00512324994888776
ENSGALG00000026585	ENSGALG00000026585	2.1537442892296	2.38261579606099	5.42031938712114e-05	0.00512324994888776
ENSGALG00000009123	ENSGALG00000009123	-1.79805618680257	3.37568202822681	5.52017451638031e-05	0.00517119282074899
CSGALNACT1	ENSGALG00000010125	-5.92563985200808	0.440880584126019	5.53149571076143e-05	0.00517119282074899
FAM110D	ENSGALG00000001453	-1.39436086025487	3.97420905818053	5.7197555579079e-05	0.00529658554422548
ALX1	ENSGALG00000027213	-3.76100701889861	2.3574840749108	5.72754457377667e-05	0.00529658554422548
CACNA1C	ENSGALG00000013022	-1.99846867824477	5.98870002404163	5.7882665250462e-05	0.0053239604145425
CEP85L	ENSGALG00000014892	0.849504627086626	6.47372912335069	6.03857124043866e-05	0.005524485389381
ENSGALG00000021525	ENSGALG00000021525	1.71279224825234	2.6865777404243	6.07659407978213e-05	0.00552970061260174
CYB5R4	ENSGALG00000015843	0.954865859512625	4.49310092665806	6.35802641231057e-05	0.00575519131543964
STON1	ENSGALG00000009092	-2.10941366061727	1.83485194399916	6.50226988621129e-05	0.00585478069543699
KERA	ENSGALG00000011270	-9.93810245179743	1.01282161193692	6.5835614749183e-05	0.00589694082266504
ACVRL1	ENSGALG00000018934	-2.09557613815959	1.5987261277143	6.70544804798686e-05	0.00597483360442496
CACNG3	ENSGALG00000026103	1.59579174930743	1.48824034501531	6.74656671257665e-05	0.00598032452428815
ENSGALG00000005967	ENSGALG00000005967	1.89749600501056	4.5583618648816	6.89212996672024e-05	0.00607786389023968
GRB14	ENSGALG00000020703	2.256207128603	0.345940761559108	7.08825300082883e-05	0.00620364190576218
IGF2	ENSGALG00000006555	-2.15590487510304	2.85151901704091	7.10728205242803e-05	0.00620364190576218
WNT9a	ENSGALG00000005401	2.13604217020757	-0.859067151073575	7.21848188315827e-05	0.00624750578960365
EGFL6	ENSGALG00000016584	1.66712561246784	0.734804350684519	7.23057134873464e-05	0.00624750578960365
ELFN2	ENSGALG00000012446	1.59839304572458	1.50996037843745	7.47983140477438e-05	0.00643039978255679
GFRA3	ENSGALG00000007620	-2.54344660470773	2.25711132682925	7.59046489758349e-05	0.00649288367339291
ENSGALG00000027373	ENSGALG00000027373	1.8685145037296	1.72364173454525	7.65776109354589e-05	0.0065178595417106
ENSGALG00000002005	ENSGALG00000002005	-1.02805051310445	5.57925539491924	7.78626654589098e-05	0.0065944281221338
PLXNA4	ENSGALG00000006473	-2.4088509574045	6.45895845766851	7.86101011655955e-05	0.00662457185644327
FREM1	ENSGALG00000005426	-1.69656238891169	5.11379023444768	7.89930242409649e-05	0.00662457185644327
OCA2	ENSGALG00000016740	3.20151561142036	-2.83578973609414	8.16946711221753e-05	0.00681771918808866
PDE6H	ENSGALG00000025735	-2.42825623879326	3.72556962731639	8.34667158335744e-05	0.00693178919650869
NECAB1	ENSGALG00000015918	1.41768435109134	2.72715417496751	8.39562104318334e-05	0.00693875772013433
SHE	ENSGALG00000026842	-3.92151086101385	1.56909150326584	8.47235442968986e-05	0.00696851151841991
TSHZ1	ENSGALG00000013672	-2.09486429649687	5.45344470363852	8.62428853617786e-05	0.00702885006637573
col14A1	ENSGALG00000016411	-3.40970446003523	2.46437624344441	8.62788469686055e-05	0.00702885006637573
SEMA5A	ENSGALG00000013051	-3.76273839377201	2.81248691037512	8.74199162684424e-05	0.00708805652853323
NEK6	ENSGALG00000001118	-1.39595854626867	6.61113238215214	9.2295753895477e-05	0.00744809319643312
CHST13	ENSGALG00000006204	-1.13722649360392	5.34170142244459	9.31675862755912e-05	0.00748315054461415
PIEZO2	ENSGALG00000013954	-1.6800138304052	4.61760552401902	9.84351513537356e-05	0.00786929238018555
CAMK2A	ENSGALG00000005621	1.8822852660853	3.05317376333397	0.000104768205983819	0.00833662543242408
ENSGALG00000027002	ENSGALG00000027002	2.05467438247291	2.85078042328762	0.000107683947263849	0.00852896745273115
ENSGALG00000028410	ENSGALG00000028410	-3.38168921801034	1.57944655360991	0.00011414320516504	0.00899890301365668
EPHA3	ENSGALG00000015403	-1.95340744769649	5.20089669569988	0.000114888483448717	0.00901611089376444
FAM19A4	ENSGALG00000028292	1.36915927529687	6.27193434169576	0.000115983508360359	0.00906048338369413
KCNH6	ENSGALG00000000505	1.26711063360619	2.77187410551402	0.000117572450251214	0.00914286126771714
DAW1	ENSGALG00000002992	2.32067906555865	-1.68231783111052	0.000122272621949562	0.00946533944033081
PRR35	ENSGALG00000001994	-2.98785294581097	0.950789076606292	0.000122911432087186	0.00946874143208581
TENM3	ENSGALG00000010706	-1.24020993602911	6.50545168963704	0.000123423505924429	0.00946874143208581
TMEM108	ENSGALG00000011709	-1.40722378389899	4.62071993390859	0.000124683177218505	0.00952267766006333
ZIC2	ENSGALG00000026237	2.76690787013459	1.60632821833467	0.000126435153594672	0.00961356714532289
MAB21L2	ENSGALG00000010071	-3.4871896012656	6.46293195622182	0.000129303036169356	0.00978812541055463
GPR22	ENSGALG00000008032	1.71850394061955	0.73654656097143	0.000131498489164151	0.00991046763268856
SYBU	ENSGALG00000016108	-2.38772360098169	6.203630535574	0.000135771280770564	0.0101876099623807
VTN	ENSGALG00000003589	1.09096099768368	3.54971119467041	0.000141421125644968	0.0105652079368302
SORCS3	ENSGALG00000008434	-2.18243077726325	5.27053274176272	0.000142658723761915	0.0105658482354949
HGF/SF	ENSGALG00000008461	-5.7109791601153	2.94091875405033	0.000142664890250136	0.0105658482354949
Rd	ENSGALG00000010293	-2.56316239360844	0.552894888030077	0.000143583426126237	0.0105880398886537
ENSGALG00000001483	ENSGALG00000001483	-1.50855032251527	4.04468703099778	0.000144487760981956	0.0106089983471215
ERO1B	ENSGALG00000010838	-0.934650119731744	5.32432105081779	0.000147759526459807	0.0108028631567281
SPHKAP	ENSGALG00000002974	2.65419545859495	-0.334483846940672	0.000152386719689358	0.0110937531933853
PSTPIP2	ENSGALG00000001745	-2.28696095418911	2.05884167095828	0.000153922732252679	0.0111580936583849
RBPMS2	ENSGALG00000002355	1.19604760548602	3.4857157982239	0.000155263080030389	0.0112077669753582
ENSGALG00000006989	ENSGALG00000006989	1.99537684767502	0.675804018678397	0.000156457452387498	0.0112465298127955
JSC	ENSGALG00000006346	-2.10403471453409	7.826265129784	0.000158424536227776	0.0113105610315796
CADM3	ENSGALG00000028795	-0.919773473055984	9.29772734014317	0.000158670484427116	0.0113105610315796
SOST	ENSGALG00000009929	2.22151387032816	-0.840352245973756	0.00016392992695857	0.011636984192561
BANK1	ENSGALG00000012292	2.00446310393523	1.76266098421677	0.000171539421348108	0.0121011270607835
E2F7	ENSGALG00000010265	0.870388837937271	5.63868768957456	0.000171882971461912	0.0121011270607835
PKHD1	ENSGALG00000016679	-3.80116690635076	0.603255155228301	0.000175009775666084	0.0122707673856368
PELI2	ENSGALG00000012124	-1.52593621420677	4.06862058214439	0.000182143569427726	0.0127188252480389
BRINP1	ENSGALG00000006997	0.818187404441284	7.76324535578565	0.000191099612340969	0.0132503241249412
Wnt3	ENSGALG00000001079	2.57431239616434	-0.965631527597101	0.000191304071712677	0.0132503241249412
OTOR	ENSGALG00000008732	2.65529154326202	-2.5240820713061	0.000196051740852416	0.0135244079939642
ENSGALG00000021399	ENSGALG00000021399	-3.34494841968876	2.08932639227692	0.000202723616753191	0.0138944299744163
EFCAB6	ENSGALG00000014188	3.41112445515243	-2.82397644533753	0.000203039951695352	0.0138944299744163
SERPINH1	ENSGALG00000011214	-1.10719275505512	6.73405505791253	0.000206792699896282	0.0140948586048828
FLI1	ENSGALG00000001161	-7.13195481561038	1.53793221249512	0.000208844609409464	0.0141429866872869
CHRNA1	ENSGALG00000009301	-3.2546851593566	0.963555200350127	0.000210639523479341	0.0141429866872869
LPHN2	ENSGALG00000008871	0.712131146981899	7.86692774886004	0.000211081353612955	0.0141429866872869
ITM2C	ENSGALG00000005539	-1.43604953911587	4.16027195523283	0.000211326425059661	0.0141429866872869
HTRA1	ENSGALG00000009546	1.00922158950559	6.09581645902504	0.000211632253445491	0.0141429866872869
RUNX3	ENSGALG00000026821	-3.99669040205843	4.96761041476457	0.000213592475170505	0.0142184438335292
KCNK1	ENSGALG00000011005	-1.91500326702807	2.76210987508175	0.000217239637615676	0.0144051772105774
ENSGALG00000027790	ENSGALG00000027790	-2.59286665771278	0.335523063090915	0.000226094558918602	0.0149344622161368
IGFBP2	ENSGALG00000011469	-2.51290584003356	3.56451638014975	0.00022960443304034	0.0151079716940544
ENSGALG00000022762	ENSGALG00000022762	2.17805218916258	-0.542380297584436	0.000235147454407828	0.0153866205164441
CCDC88C	ENSGALG00000010715	0.686528579826532	6.53920526819186	0.000235637980787254	0.0153866205164441
MPP6	ENSGALG00000010988	-1.40056418480035	4.31860699524685	0.000236794646801102	0.0154033567204306
CDH8	ENSGALG00000005319	-5.51135457544556	0.0241689022095481	0.000239389189699557	0.0155131449143182
DUSP14	ENSGALG00000027641	-0.94213046832786	5.59093645767757	0.000245051150201048	0.015820132368451
HS6ST3	ENSGALG00000025906	-2.80505345200972	1.05140162170187	0.000250718488785657	0.0161251575418986
SOSTDC1	ENSGALG00000010797	-2.17673614476855	1.71779750068225	0.000254108745924628	0.0162819941021668
ELN	ENSGALG00000001071	-3.48191596767055	4.61338638892367	0.000259659635279614	0.0165755859715061
HOXD4	ENSGALG00000023419	-5.96959204065716	3.22543281686871	0.000268261380346571	0.0170207598000471
ENSGALG00000011413	ENSGALG00000011413	2.73371618860292	-1.52683867063732	0.000268623167290899	0.0170207598000471
OGN	ENSGALG00000026736	-2.18227851119886	4.67316471683432	0.000275650995305198	0.0174016133862779
HIC1	ENSGALG00000026718	-4.8545525187848	4.35937973426286	0.000282143725986803	0.0176835076575017
TMEM61	ENSGALG00000010801	1.55763627371614	3.55176829806195	0.000282202714091835	0.0176835076575017
KCNQ2	ENSGALG00000005822	1.46675256974358	5.22552822456868	0.000283217272513178	0.0176835076575017
SLC17A6	ENSGALG00000003692	1.02901569322318	6.70274056551628	0.000285013205438582	0.0177309306132482
LAD1	ENSGALG00000000309	-4.02083324385158	-0.302199329126884	0.000286739717510139	0.0177737068375488
SOX13	ENSGALG00000000583	1.0427422925041	4.95204802157431	0.000288441810640771	0.0178018559833397
C1ORF95	ENSGALG00000009219	2.38039601819962	-2.11421060497459	0.000289274956942275	0.0178018559833397
MYO16	ENSGALG00000016837	-1.8491897979276	4.75408357962345	0.00029636284261595	0.0181084562813049
RND3	ENSGALG00000026313	-0.884838172794592	7.39335526337898	0.000296374079890423	0.0181084562813049
SPARC	ENSGALG00000004184	-1.57149585313542	6.7171193272365	0.000302474172621383	0.0184154026519809
KCNB2	ENSGALG00000022800	1.1928000291732	4.08365029722187	0.00030384734886262	0.0184334058309989
SEMA6B	ENSGALG00000001171	0.91144449414767	7.35613233189463	0.000305013899796398	0.0184387908046529
WNT5A	ENSGALG00000005410	-2.34388529372258	4.408357340504	0.000313646959773323	0.0188939161542325
EPHA8	ENSGALG00000021567	1.92658804258313	-0.502770175436585	0.000317535971269133	0.019032342569552
CHGB	ENSGALG00000009155	-1.4850612174963	6.45043612274024	0.000318169860585217	0.019032342569552
OPRL1	ENSGALG00000027965	2.45739654180004	3.39564209554655	0.000332240138613459	0.0198047536285682
FOXC2	ENSGALG00000022940	-3.491060822645	1.99296642680582	0.00034340678668326	0.0203993170367264
ENSGALG00000009151	ENSGALG00000009151	-2.09865951348681	1.68550046420165	0.000351429103623595	0.0207312692920107
RASSF2	ENSGALG00000000206	0.887640349327944	6.99894687397812	0.000351922004479357	0.0207312692920107
MMP2	ENSGALG00000003580	-2.58335885755499	5.60855158235567	0.000352769331636802	0.0207312692920107
LOX	ENSGALG00000028063	-3.14910380557903	3.58802252556256	0.000354985436545166	0.0207312692920107
CRABP2	ENSGALG00000029140	-1.12627934772087	7.85411004008544	0.000355053887219964	0.0207312692920107
GNG11	ENSGALG00000009517	-2.66106126111111	1.85108116533653	0.000362602532630724	0.0210865576126068
PRCP	ENSGALG00000017247	1.06800005832513	3.49623257693182	0.000363770197068184	0.0210865576126068
ENSGALG00000027114	ENSGALG00000027114	1.36599154767236	2.78817214785526	0.000364836395448422	0.0210865576126068
NTNG2	ENSGALG00000003677	1.16872772009837	5.62192157760409	0.000380557406219701	0.0219211316687092
KCNH4	ENSGALG00000003354	-1.05654752203137	5.94102931065941	0.000385338725515677	0.0221220634769201
TCF21	ENSGALG00000029024	-10.4861057657899	1.50915823736029	0.000400726019686319	0.0229284974742259
ZMAT4	ENSGALG00000003470	-2.87503194210825	3.02184893849699	0.00040240897824157	0.0229480426658559
LSP1	ENSGALG00000006583	-0.870050566897449	7.06283546795253	0.000405989555870845	0.0230753133615894
PIM3	ENSGALG00000023576	-1.31728047262246	7.59647459261056	0.000409021487311874	0.023170660943482
PRKCB	ENSGALG00000006014	0.700033089077909	5.97126926991221	0.000425168833234031	0.0240059023068244
SNX10	ENSGALG00000011046	0.831221664311197	5.09437434682049	0.000431974363060979	0.0243099256685764
COL8A1	ENSGALG00000015253	-4.0658872301113	0.0878218199216865	0.000439571864367172	0.024589679632687
TOM1L1	ENSGALG00000003011	-3.29899363991052	2.36365357999219	0.000439820082277426	0.024589679632687
ESRRB	ENSGALG00000010365	1.58773754159758	1.89220504739306	0.000442508582082208	0.0246349115881353
ARHGEF6	ENSGALG00000006439	0.754891014458292	5.81356416597298	0.000443509046594907	0.0246349115881353
Asip	ENSGALG00000021455	-2.84425889823215	1.93328651926243	0.000448010505641621	0.0248039834330136
SPTLC3	ENSGALG00000009037	-3.60125204150079	0.656085640359201	0.000449452587341256	0.0248039834330136
ENSGALG00000025772	ENSGALG00000025772	-2.94188156307837	-0.147729047098663	0.000454305824567179	0.0249912027224929
TNC	ENSGALG00000007113	-1.40789414839642	7.34810648717472	0.000457738458634254	0.0250993254817782
SLCO4A1	ENSGALG00000005460	-1.32039597245209	7.17413616848472	0.000461223976426097	0.025209647887213
SNAI1	ENSGALG00000008018	-3.63777685401965	3.76513532606053	0.000463109354160012	0.0252320854489474
SMOC2	ENSGALG00000011205	-3.89085348478838	2.24981438591709	0.000472837507288481	0.0256803303958455
HPCAL1	ENSGALG00000016443	-0.990331246169516	6.52246443926835	0.000475204912885369	0.0257272330684901
BTBD17	ENSGALG00000023359	1.28010585237824	6.04385667549345	0.000478159711288512	0.0258055405070153
PTPRN2	ENSGALG00000006498	0.877004741811215	5.27919775246451	0.0004960935049774	0.0266538220440955
ENSGALG00000026939	ENSGALG00000026939	1.53522587480045	5.31257347916926	0.000496993759180878	0.0266538220440955
PDGFD	ENSGALG00000017179	-5.99809774036791	0.437854841139655	0.000504867602936652	0.0269616872814388
CACNA1G	ENSGALG00000007623	-0.892360436039707	7.56698724939669	0.000505886229678622	0.0269616872814388
CBFA2T3	ENSGALG00000006234	-0.988650185869698	7.13772241841778	0.000511250447218526	0.0271629585435234
RTN4R	ENSGALG00000007732	-1.2708128480668	5.88941938476961	0.000531830950721625	0.0281689284982835
PLCL1	ENSGALG00000008113	-2.44418870637065	3.35536694198588	0.000540284302609937	0.0285264560646264
NDST4	ENSGALG00000012015	1.95067571213597	-0.447232781136501	0.000543341579322018	0.0285264560646264
NR2F2	ENSGALG00000007000	-1.41044941886632	8.40186229596559	0.000544399418333279	0.0285264560646264
SCN5A	ENSGALG00000006112	-2.29822022271609	6.5722920509842	0.000545250826112511	0.0285264560646264
LPAR3	ENSGALG00000008733	-2.20520339705843	0.539652454394747	0.000547967319585012	0.0285811734861597
EGFL7	ENSGALG00000002420	-1.50473222059765	2.65632407794212	0.000552074242018743	0.0286967022087459
ENSGALG00000001398	ENSGALG00000001398	1.33783444294	6.11795203409804	0.000553537042838797	0.0286967022087459
PDGFB	ENSGALG00000012178	2.15384424980999	-1.14395450412523	0.000555963640876501	0.0287354258855443
GDF2	ENSGALG00000005981	2.94015520377018	-3.02908819779505	0.000559415533943003	0.0288267498635448
RERG	ENSGALG00000028186	-3.33314116552021	4.15826497627366	0.000578558794272157	0.0297236752324566
ANGPTL1	ENSGALG00000004290	-4.2968744389998	3.21993229143988	0.000597288029992771	0.0305940228057375
ENSGALG00000008449	ENSGALG00000008449	-2.79926859185921	2.76365505446802	0.000600974853025657	0.030690978464367
SYNDIG1L	ENSGALG00000010233	-1.65090662311212	2.25864564651281	0.000604746680529181	0.0307916851502774
MEOX2	ENSGALG00000010794	-3.79741684515651	1.89456190992309	0.000614511754690972	0.0311960448049055
ENSGALG00000021375	ENSGALG00000021375	-2.10173631297498	1.45914360778864	0.000617609325684917	0.0312222117099884
ALDH1A2	ENSGALG00000004270	-4.33775730762854	3.38661469883917	0.000618677213565938	0.0312222117099884
CCDC83	ENSGALG00000013247	-2.02767652940978	1.94188201007378	0.000633984712413429	0.0319006189999087
ENSGALG00000013155	ENSGALG00000013155	-1.33012317521972	6.10331297998824	0.000662132943006072	0.0332192680027797
SVEP1	ENSGALG00000015721	-3.84847601503724	3.65282847280604	0.000668317410535643	0.0334315036825841
ENSGALG00000004518	ENSGALG00000004518	-1.45829578493672	5.6913560225327	0.000686589122217944	0.0342453839734828
OLIG3	ENSGALG00000013862	2.30532333712058	1.10362855298539	0.000703584403520826	0.0349910522541694
LHX2	ENSGALG00000001124	2.04641474033239	-0.72529159493514	0.000711405945000217	0.0352774866871412
ZSWIM8	ENSGALG00000005134	0.712522925293916	5.7692406009686	0.000719514491127475	0.0355764563994475
LRIG1	ENSGALG00000007483	1.01210689034914	3.42772752776375	0.000743052129996126	0.0366343972333537
ENSGALG00000007538	ENSGALG00000007538	2.24901608830574	-0.995361729008413	0.000746579586001486	0.0367025389577972
ENSGALG00000028602	ENSGALG00000028602	0.995291468389328	7.00823773569563	0.000755654307591257	0.0370422174620952
C11orf87	ENSGALG00000017155	-1.72294634225141	3.83592537421859	0.000760037171886429	0.0371506169618087
AFAP1L1	ENSGALG00000002704	-1.36168416482381	4.67831274875943	0.000765348677155484	0.0372833437876841
EPHA5	ENSGALG00000011680	0.87252514730755	5.61445305463665	0.000767111118381155	0.0372833437876841
CYTL1	ENSGALG00000015015	-4.75663650926101	2.45465056052518	0.000770615013721217	0.0373475400984209
ENSGALG00000017395	ENSGALG00000017395	1.00586841641606	5.46153161705674	0.000797575794045939	0.0385449906342879
APBB1IP	ENSGALG00000007579	1.47708017708181	1.12736182283433	0.000820388248865598	0.0395357807368807
PLEKHG1	ENSGALG00000012395	-1.02783257924233	6.13682875713673	0.00083335179147799	0.0399860256433018
Drg11	ENSGALG00000026017	-2.61599288482221	7.2337864988141	0.000834405608759571	0.0399860256433018
IRX1	ENSGALG00000013194	2.43682414694926	7.8284321694791	0.000845257647128592	0.0403072449927497
NRARP	ENSGALG00000027231	1.64610166186068	0.876275947218066	0.000845820724362704	0.0403072449927497
MYLIP	ENSGALG00000012704	0.986883545656321	4.0980980884053	0.000848480943596927	0.040321699952934
Segment	ENSGALG00000001645	1.30735941166024	5.93492720186541	0.000861363263499386	0.0407310825615586
IQCJ	ENSGALG00000009580	1.88762059010259	1.24969564985833	0.00086185713626866	0.0407310825615586
ADAMTSL3	ENSGALG00000006104	-1.77079667127036	1.78076993472393	0.000869378914954932	0.040973373215011
LY6E	ENSGALG00000016152	-1.24778907093469	4.58891051251576	0.000880682741862847	0.0413718826611321
STARD8	ENSGALG00000004575	-1.16233412712011	3.65682391655115	0.00088267109956238	0.0413718826611321
ESRP2	ENSGALG00000003374	-1.43732019951498	3.33551135779914	0.000887979448823146	0.0415069737990885
GRM3	ENSGALG00000006576	2.3329943411829	4.59561004908425	0.000898826136870276	0.0418817078783857
GAS7	ENSGALG00000000368	-1.72569853340322	3.27173868072415	0.00090089247715957	0.0418817078783857
Pax-9	ENSGALG00000010114	-4.81887625475478	1.78351131862453	0.000908563900243541	0.0421238786053292
GPRC5C	ENSGALG00000021362	0.788159569214704	5.34286683168869	0.000913538652063029	0.042137233406413
ENSGALG00000004078	ENSGALG00000004078	1.03467826447463	2.988064724293	0.000913777974852656	0.042137233406413
COL6A2	ENSGALG00000006126	-1.18555160745628	4.20066263883528	0.000955246229705488	0.0439310551016169
S100A11	ENSGALG00000009163	-1.86282198695089	3.04869831783544	0.000968730841657745	0.0442272986611206
NTNG1	ENSGALG00000001896	-2.33451357549327	4.87587815353495	0.000968766844393123	0.0442272986611206
MUSK	ENSGALG00000015728	2.0236046580861	0.706636264255665	0.000969443359710089	0.0442272986611206
FHL5	ENSGALG00000015573	-5.48187089009367	1.59371408836922	0.000974017740460644	0.0443178071909593
ENSGALG00000027427	ENSGALG00000027427	-1.43491587527247	2.55841624272061	0.000980939763930311	0.0445143699769755
PITX2	ENSGALG00000026881	-2.89414566784018	0.784380950993047	0.00101754105754991	0.046053154530592
GRIK1	ENSGALG00000015835	-1.49561997899313	4.52668436920549	0.00103513118972748	0.0467256580312867
ARID3C	ENSGALG00000005839	-2.32346099419923	4.41832926447816	0.00105285281219785	0.0474005418712652
FARP1	ENSGALG00000016886	-1.07320871251809	5.64732332719259	0.00106786602585943	0.0479502676388535
ITGA9	ENSGALG00000012238	-2.39170693501901	3.30838150899557	0.00108788562277959	0.0487213278390397
CLVS1	ENSGALG00000015476	-3.12754634280573	3.64670636569706	0.00109396859745286	0.0488658348961449
ZIC1	ENSGALG00000006811	2.44364341284632	3.7644135093916	0.00111540036236056	0.0496934098939177
C9orf172	ENSGALG00000028823	1.74723612909408	3.13835471391619	0.00112992937011423	0.0502099523738032
CACNA1I	ENSGALG00000012122	-1.08549020228082	4.55534794184293	0.0011354404083094	0.0502832701962157
NOS1	ENSGALG00000008177	-2.66384368877253	3.70557187934678	0.00113868393266752	0.0502832701962157
VTCN1	ENSGALG00000014820	3.6685866576515	-4.11233624253382	0.00114039682231305	0.0502832701962157
PDGFRA	ENSGALG00000013929	-1.61420853135281	5.6476980430614	0.00114569323917251	0.0503209860137268
ENSGALG00000012531	ENSGALG00000012531	-6.20063306304282	0.7090784078852	0.0011491761201432	0.0503209860137268
ANPEP	ENSGALG00000027501	-3.34996080050589	3.24857556384197	0.00115007631116245	0.0503209860137268
DSP	ENSGALG00000012790	-1.7351727842018	3.07577630825346	0.00115551984028646	0.0504301873153593
LARGE	ENSGALG00000012559	-1.44235196687577	4.92660173315076	0.00117703866938064	0.0512386197347683
ADAMTS15	ENSGALG00000001407	-1.67525957680343	5.9556866693225	0.0011817136719956	0.051311567260154
PENK	ENSGALG00000015419	1.47835694166224	4.65141588395112	0.0011890118852836	0.0514977603378021
WFDC1	ENSGALG00000005503	-1.04006675271689	6.2140426269659	0.00119839258233003	0.0517729805517733
LRRN3	ENSGALG00000009488	1.23752756709203	1.55423508974465	0.00122913388283521	0.0529673110013721
BTBD6	ENSGALG00000011710	0.929386211459803	6.47489682781936	0.0012340996071919	0.0530476785925603
SFMBT2	ENSGALG00000009279	1.34548428690301	2.18441170942835	0.00124337919869577	0.0533126098528502
CFAP57	ENSGALG00000009902	1.89590061851706	-1.52091323649569	0.00125981104289865	0.0538821183047753
AFF3	ENSGALG00000016767	-2.55583037970826	3.56109847296419	0.00126855836524427	0.0541209389341618
MCF2L2	ENSGALG00000008744	-1.24224787477312	4.66367891105611	0.00127395377441948	0.0542159233153443
COL24A1	ENSGALG00000006864	-1.51158059756026	4.56233392351601	0.00128121491307324	0.0542607309105592
DPP6	ENSGALG00000006314	-1.23882816447935	5.94993459777285	0.00128134997006464	0.0542607309105592
NTS	ENSGALG00000027192	1.49115939724089	0.0378706810908948	0.00129498113727078	0.0547025612257495
MYCN	ENSGALG00000016462	0.767403078326402	4.8950051362714	0.00133333661459817	0.0559856976010863
RELN	ENSGALG00000008193	-2.7790750798965	3.76469875613992	0.00133479117764607	0.0559856976010863
HAP1	ENSGALG00000023847	-2.79991906816152	3.38395581317152	0.00133876062489404	0.0559856976010863
KCNIP4	ENSGALG00000014405	-1.21325335389301	4.3052696953687	0.00133898184162328	0.0559856976010863
MPP1	ENSGALG00000005071	0.718294945904153	6.30047685431449	0.00134171943046793	0.0559856976010863
S6	ENSGALG00000008456	-1.10114670305152	7.69531960320083	0.00135834973675831	0.0565123163352344
UNC5A	ENSGALG00000018998	1.51768264013386	6.61270576681235	0.00136094659399793	0.0565123163352344
FBLN2	ENSGALG00000005120	-2.82132798395226	3.47888150003353	0.00147346865824894	0.0610365661145834
ENSGALG00000028007	ENSGALG00000028007	2.08689264266214	-1.49756833974403	0.00148244655725463	0.0612601345447155
ENSGALG00000021902	ENSGALG00000021902	2.59480802979672	-2.83240572492367	0.00151676845865362	0.062527409134087
INSRR	ENSGALG00000013253	-1.1653642860097	6.19343390909787	0.00155748993108079	0.0640517734156973
MIB2	ENSGALG00000001473	-1.16159504014968	5.48150977428294	0.00157337121787821	0.0645497237301211
PDE8A	ENSGALG00000005992	0.947724082029562	2.67724796831794	0.00160047247482396	0.0655045050222206
GLCCI1	ENSGALG00000010704	0.570845644358794	7.6284561153887	0.00163475881285083	0.0667480996903389
ENSGALG00000018379	ENSGALG00000018379	5.60210253329252	-5.08852268108496	0.00167498702994815	0.068227805019888
MMP17	ENSGALG00000002461	-0.77217886850502	7.76123115152531	0.00168908748843091	0.0685306641808418
PRKCD	ENSGALG00000002016	-1.27789919551182	3.41834382705536	0.0016904337318398	0.0685306641808418
VILL	ENSGALG00000005763	-1.14902090842662	4.81117525320978	0.00170010910773213	0.0687599683571661
HVCN1	ENSGALG00000004562	0.700065483121113	4.95574470838906	0.00171956425132927	0.0693827953107101
GSC	ENSGALG00000010974	-9.39243813755556	0.589735915872621	0.00172725122414663	0.0695289739828249
COL5A1	ENSGALG00000002546	-1.06031906324042	6.6173608515046	0.0017425823121317	0.0699814511641996
FOXP4	ENSGALG00000003375	1.81323396827443	-1.38749288818091	0.00175511511117981	0.0703196939626795
ENSGALG00000019221	ENSGALG00000019221	5.86017823114473	-4.83856883043971	0.00176932548004272	0.070723411945259
ENSGALG00000026006	ENSGALG00000026006	1.58752054941519	-0.424723424463772	0.00178712440613679	0.071268355105334
ASS1	ENSGALG00000023689	-1.24688021437819	5.94357187129477	0.00179525643150113	0.0714261558840031
KANK3	ENSGALG00000000621	-1.0520260445724	3.62019392617332	0.00180395292784208	0.0714902093066115
NR2F1	ENSGALG00000027907	-1.24441283752659	6.74968322886827	0.00180522389644939	0.0714902093066115
RASL11A	ENSGALG00000017099	-2.11983604151284	4.23700073627005	0.00181038935199145	0.0715291940736021
CYP26C1	ENSGALG00000023751	1.56004257483832	1.63443951794538	0.00182333538295874	0.0718747044508251
HECW1	ENSGALG00000012346	0.748189001585523	4.74066872841344	0.00183192904916864	0.0720474532716714
PRRX1	ENSGALG00000003324	-4.10271139031417	5.17936466798456	0.00184174165545814	0.0722672390861877
ENSGALG00000002252	ENSGALG00000002252	1.69513199955692	1.31860904514336	0.00185767895772724	0.0727257931551433
ASPR	ENSGALG00000013953	1.99708661933492	-1.64358458786217	0.00186377313269072	0.0727977871097555
RGS3	ENSGALG00000008881	-0.91213094041974	9.80873142568301	0.00188711548349566	0.0734440428603243
PNAT3	ENSGALG00000005473	-2.52193340507285	0.834861272165188	0.00188890453931159	0.0734440428603243
cdermo-1	ENSGALG00000004274	-5.3846618776099	1.72721238907988	0.00192167345818247	0.0744619921217456
GPX8	ENSGALG00000026704	-1.28973930074526	2.56225257670286	0.00192440650573617	0.0744619921217456
HMCN1	ENSGALG00000005141	-1.98793784123461	5.07199579392869	0.00192814253623646	0.0744619921217456
TAGLN	ENSGALG00000011902	-3.22654548543417	1.11413451950492	0.00193311204904453	0.0744857678717427
WNT11	ENSGALG00000000839	-3.62386006265801	1.52397816035731	0.00194212231970514	0.0746647834730687
ENSGALG00000006325	ENSGALG00000006325	-3.82002969626146	2.95661256824569	0.00196696001413382	0.075450116416595
ENSGALG00000027154	ENSGALG00000027154	-1.21709741998889	6.16578313644906	0.00199193468054682	0.0762371778854474
SATB2	ENSGALG00000008135	-2.33901780815021	4.57061085658127	0.00200754937856533	0.0766632918939635
ADAMTS9	ENSGALG00000007392	-3.19425430757444	6.31081875833447	0.0020200709144832	0.0768457994339723
DGKZ	ENSGALG00000008380	-1.13100111502849	7.05052424323335	0.00202131223668971	0.0768457994339723
CDH22	ENSGALG00000007211	-1.0646650269414	5.25208404893885	0.00203487803978779	0.0769464640654258
PRSS35	ENSGALG00000015847	1.47332866643168	-0.347338677439467	0.00203650504632932	0.0769464640654258
FLT4	ENSGALG00000005802	1.36447098684408	2.09377734511992	0.00203745313430196	0.0769464640654258
CYP2R1	ENSGALG00000006050	1.06594750483969	2.63342146108285	0.00204302910692804	0.0769870968311122
ZFHX4	ENSGALG00000015673	-1.40829107120535	7.29045306745847	0.00206557362060554	0.0776345018058819
DCN	ENSGALG00000011274	-2.43435615079328	1.01432134599306	0.00207366549751469	0.0776345018058819
VIP	ENSGALG00000013604	2.25543686511702	-2.08519611172608	0.00207382320115081	0.0776345018058819
IGSF11	ENSGALG00000015084	1.35964859354091	2.41560231301944	0.00208021753763578	0.0777038463621681
TAGAP	ENSGALG00000013747	-0.925502984691317	5.59158468238732	0.00210154090186797	0.0781700361784446
WDR31	ENSGALG00000008859	-1.00043942002762	4.26569735629539	0.00211024068798955	0.0781700361784446
PXYLP1	ENSGALG00000029102	0.63671202384077	5.09917447898461	0.00211110511642067	0.0781700361784446
VPAC2	ENSGALG00000006575	-4.36217890747731	-1.14507898327017	0.00211219960841995	0.0781700361784446
B4GALNT3	ENSGALG00000012988	-1.77595039845229	1.75574586638542	0.00211554399991933	0.0781700361784446
RALGAPA1	ENSGALG00000010088	0.556203932964842	6.8504544439996	0.00212691803356663	0.0784209347376249
MYRF	ENSGALG00000020522	-0.775572282828603	4.98937421188159	0.00214816424093498	0.0788880049942262
MDGA2	ENSGALG00000012228	-1.51602386818172	5.30574085709962	0.00214908221013884	0.0788880049942262
STRA6	ENSGALG00000001449	1.10716265135185	2.45248169365857	0.00215341935540704	0.0788880049942262
ENSGALG00000005661	ENSGALG00000005661	1.55188248063953	-1.04434870149802	0.00217531913622999	0.0795199995355185
ENSGALG00000008936	ENSGALG00000008936	-3.99818359814422	-0.321941023964444	0.00220851225450205	0.0805612529851196
ST3GAL6	ENSGALG00000015252	-1.84420622411712	3.15099459288036	0.0022262369808402	0.0809744958790471
PTER	ENSGALG00000008728	-3.14496469898811	3.73112385229134	0.00222930719891461	0.0809744958790471
SARDH	ENSGALG00000002855	-0.834018354545652	5.06635337990458	0.00223814781363902	0.0811233745672382
KLHL4	ENSGALG00000006877	-3.98813914449464	0.652158885377653	0.00224677921577717	0.0812640567093358
ATP6V1G3	ENSGALG00000002207	-5.06596720331855	2.20999265811117	0.00227010859186806	0.0819346366870861
Wnt3a	ENSGALG00000005396	2.24298226837028	0.362378009206225	0.00227508528640974	0.0819413875366271
fn1	ENSGALG00000003578	-3.08804906084846	6.79406489413087	0.00229589158603771	0.08251704465112
ABHD8	ENSGALG00000028826	0.731255140117502	5.10338026849665	0.00230535385946057	0.0825750993432407
ENSGALG00000023347	ENSGALG00000023347	-3.10482346549376	2.66431858120273	0.00231112432530429	0.0825750993432407
ADAMTSL2	ENSGALG00000002955	-1.88884881112807	3.66502676870903	0.0023127007988918	0.0825750993432407
LHX4	ENSGALG00000001735	-3.45446080903669	3.52476557782102	0.00231681363600395	0.0825750993432407
CNGA3	ENSGALG00000016749	-2.71367213465407	2.82297990047015	0.00233007103342824	0.0827786657495874
SLC22A7	ENSGALG00000001661	-1.25265965578386	4.06792779606715	0.00233220229666244	0.0827786657495874
KCNK9	ENSGALG00000016193	-1.54708728679969	1.46597766608711	0.00234348340571631	0.083006861501024
EMILIN2	ENSGALG00000014815	-3.64683208074102	0.843859544658157	0.00236876490130325	0.0837289874617686
CASKIN2	ENSGALG00000008034	-0.849548781833431	4.72164550664943	0.00237884482293117	0.0839119118158897
NRCAM	ENSGALG00000009514	1.73563510578006	6.04266317296079	0.00243135644908344	0.0854715311200852
MMD2	ENSGALG00000004530	-0.840952857995693	6.25232560281871	0.00243305095016843	0.0854715311200852
ENSGALG00000009292	ENSGALG00000009292	1.23319994672266	2.78324459849583	0.00245482271814716	0.0860596456189788
ENSGALG00000027516	ENSGALG00000027516	-2.12333059385811	0.831867208451495	0.00246239242077966	0.0860842037731912
GRIN3A	ENSGALG00000015551	-3.20680674566536	3.53454093174133	0.00246558685111431	0.0860842037731912
MFAP3L	ENSGALG00000009667	1.2491819074517	0.587510181337033	0.00248361384656528	0.0862268563828675
CLDN1	ENSGALG00000026862	-2.70735457873412	3.12886839781167	0.00248418276658316	0.0862268563828675
MICAL1	ENSGALG00000019751	-1.39753695874658	3.03947305155451	0.00248692232284372	0.0862268563828675
TFAP2A	ENSGALG00000012775	-0.86819683870387	5.68534352752144	0.00248983323901897	0.0862268563828675
CFD	ENSGALG00000027497	1.24257926227028	1.71195388745036	0.00249517125767447	0.086237151265242
TCF1	ENSGALG00000006480	1.51218125300371	-0.217081893124554	0.00250983114509153	0.0865689339319071
UNC13B	ENSGALG00000002165	-1.24774471246294	4.17678876632279	0.00253374399058363	0.0870915606091813
RNF152	ENSGALG00000028822	-1.66549662713966	0.82890888093917	0.00253516467052679	0.0870915606091813
LAMC2	ENSGALG00000004627	-3.44820245595412	0.778423486636211	0.0026268988964197	0.0900620968335637
ENSGALG00000009959	ENSGALG00000009959	0.707656459536774	5.16437288724256	0.00263989728263731	0.0903267254227183
ENSGALG00000010169	ENSGALG00000010169	-1.00217791089898	5.61798686157159	0.00266646357672711	0.0908827426723916
ENSGALG00000017398	ENSGALG00000017398	3.16518296752636	-3.97421970062759	0.00267171430361134	0.0908827426723916
PRKCQ	ENSGALG00000023876	0.984790896073751	2.98985009324606	0.00267208437948404	0.0908827426723916
kcnma1	ENSGALG00000004980	-0.952636988141826	5.03999486073972	0.00269045000155004	0.0913258306081708
CSMD2	ENSGALG00000002602	-0.898200719052751	5.53504819661526	0.0027057930294806	0.0916647666304043
ATP1A1	ENSGALG00000015003	-0.872179134635062	7.69502504503796	0.00273315989599366	0.0924088922937936
TWIST1	ENSGALG00000026059	-4.36870266268633	2.11398055521446	0.00276379234952901	0.0932602751789791
MXRA5	ENSGALG00000016635	-3.82374712938225	3.75989859074419	0.0028088963182419	0.0945956657726031
TRAPPC3L	ENSGALG00000028539	-0.73905408708754	5.68428962278115	0.00281476084651356	0.0946069323421492
CAPN8	ENSGALG00000009382	2.2624647240649	-2.63552710300069	0.00283413602354904	0.0949169649073866
ANKRD6	ENSGALG00000015768	-1.13971992461521	3.5011919859993	0.00283508119404223	0.0949169649073866
RAB26	ENSGALG00000005751	-0.617730359904842	7.57408609361877	0.00286203282233065	0.0956321436024079
PLEKHD1	ENSGALG00000009431	1.00805659193658	4.23255462878987	0.00287325849231262	0.0958200902270651
KIAA0319	ENSGALG00000012660	-1.5490740477657	3.36447909679539	0.00290778426206007	0.0967290075714454
CA10	ENSGALG00000002993	-1.20870368875666	4.2579542387949	0.00291182130578059	0.0967290075714454
ATP1B1	ENSGALG00000015233	-1.17932965154056	5.5886649365882	0.00292449231334779	0.096852143483103
PPP1R1B	ENSGALG00000028797	1.77859548509307	-0.278565358841576	0.00292685048987399	0.096852143483103
HDHD3	ENSGALG00000008865	-0.633831968645857	6.77760895915277	0.00296417750168254	0.0978979704609747
CHRNA3	ENSGALG00000003014	-2.25449510554425	4.95767003593742	0.00297118800707588	0.097940432418216
MECOM	ENSGALG00000009437	-3.72504318522836	6.37098546587846	0.0029795094255591	0.0980258601008942
P37NB	ENSGALG00000008298	-2.91303569475484	2.57176609219313	0.00298870016612543	0.0981395056469749
SLC38A6	ENSGALG00000011893	-0.943145304225534	6.61532532178977	0.00299537954111139	0.0981704084086853
CPNE8	ENSGALG00000007025	-1.41855973647534	1.72973764677862	0.00300272871588775	0.0981861150440185
RORB	ENSGALG00000015150	1.73097746320384	-1.04520626118419	0.00301185123178517	0.0981861150440185
ENSGALG00000028685	ENSGALG00000028685	-4.58924018092392	-0.20864657901191	0.00301307636182544	0.0981861150440185
AMER2	ENSGALG00000027868	0.953840306055999	6.69804019203577	0.00302232138388362	0.0983001411320931
WIF1	ENSGALG00000009867	-1.74964350311294	0.671771992173912	0.0030424961961357	0.0987685482419157
GHR	ENSGALG00000014855	-2.76068814717822	2.21167534241065	0.00306233572060104	0.0992243172500808
SKAP1	ENSGALG00000027305	-1.57889077670779	1.64044615339681	0.00311932338897286	0.100879743929202
SCML4	ENSGALG00000015309	-4.57565157448195	4.92899301655198	0.00314275950164261	0.10144590481906
TGDS	ENSGALG00000016898	0.828565693701937	3.91547246336696	0.00318207756636512	0.102521625245526
KIF21A	ENSGALG00000007098	-1.19291599893164	7.07220619243586	0.00318842298506914	0.102532970730381
CHRNA7	ENSGALG00000004096	-1.38226985050203	2.37133147726931	0.00320603120100274	0.102867604003883
PFKFB2	ENSGALG00000001117	-1.04926261064462	3.73966603198665	0.00321485100253463	0.102867604003883
TBX20	ENSGALG00000012151	-7.91628153289406	-0.820992210757858	0.00321686743874662	0.102867604003883
CSMD3	ENSGALG00000016111	-3.17360391455628	1.22858039179042	0.00322570811821726	0.102957862847875
DHRS11	ENSGALG00000005403	0.650594870183509	5.1968055976666	0.00324575539485569	0.10340481060557
CPEB2	ENSGALG00000014516	0.655788943949179	6.05391862384911	0.00327135016629041	0.104026503057428
CTXN1	ENSGALG00000000337	-3.95568630430879	3.96649912031066	0.00329624674940708	0.104520515440315
TTC29	ENSGALG00000010009	-2.24696566058412	-0.0866012710157995	0.0032991044153478	0.104520515440315
ENSGALG00000024078	ENSGALG00000024078	1.94951487606512	-1.77469701780658	0.00330578044433195	0.104538432239614
SMPD3	ENSGALG00000000780	0.646209184433356	8.16471521392867	0.00333023582895181	0.105117480741158
PON2	ENSGALG00000009689	1.18646408377292	1.04937685371154	0.00334482574628618	0.105383570658313
CREB5	ENSGALG00000011137	1.15362048475074	3.15973443112809	0.00336976743788217	0.105974230381045
LPAR1	ENSGALG00000015729	-2.78719190099552	3.51927288326198	0.00342504379136022	0.107514952628607
NPTX2	ENSGALG00000003562	-1.84506747933583	1.17554327645664	0.00343337379097079	0.107579045450418
RGS4	ENSGALG00000002564	-2.46388185574479	4.12377593477005	0.00345082854871538	0.10780473905471
angiopoietin-2	ENSGALG00000016330	-2.57765861604618	1.40965191643397	0.00345317962368372	0.10780473905471
GPR180	ENSGALG00000016897	0.739964149922066	4.62945833781155	0.00349036584734483	0.108767174711066
NAB1	ENSGALG00000002248	-1.49196896344845	4.88419845993154	0.00349699191494938	0.10877552305628
TGFBR3	ENSGALG00000006038	-2.41749150855573	2.99437731504112	0.00350881869367216	0.108945317987919
STAB2	ENSGALG00000012751	-7.23270845044256	-1.54699075057424	0.00353866459378829	0.109672959910381
FAM26E	ENSGALG00000014961	-1.28463464524602	3.59344949160097	0.00359007661630495	0.111065155066447
SYNPR	ENSGALG00000007284	-1.02033910840497	8.31584458057782	0.00362415540627046	0.111830291369978
PTCHD1	ENSGALG00000016358	-2.02003141125348	5.68696072484101	0.00363296977727833	0.111830291369978
ENSGALG00000023463	ENSGALG00000023463	-1.18438664637388	3.81574780946386	0.00363441910227424	0.111830291369978
ADRA1A	ENSGALG00000000469	-7.73952521285001	-0.936010248386996	0.00364494808735389	0.111952911810503
Alx-4	ENSGALG00000025875	-1.33468196270674	4.38987768100389	0.00371220261808826	0.113681973338877
ATP2A3	ENSGALG00000001564	-0.992860384312643	4.56680267047969	0.0037188905588623	0.113681973338877
U2	ENSGALG00000017902	2.38990065930661	-2.93500317743333	0.00372117752336748	0.113681973338877
TNFIP6	ENSGALG00000012481	-3.64683208074137	0.852998354132366	0.00374850355743722	0.114312653940528
COL1A2	ENSGALG00000009641	-2.03524501250251	7.49130111082536	0.00376701931436865	0.114551712762938
ADCY2	ENSGALG00000013060	-1.4761386757862	1.73225041265109	0.00376973429305203	0.114551712762938
ENSGALG00000005421	ENSGALG00000005421	-2.09963290305267	2.8071093870676	0.00378246975111976	0.114569407634688
ENSGALG00000014502	ENSGALG00000014502	1.01039917806929	2.52730885127711	0.00378371027084396	0.114569407634688
RASL10B	ENSGALG00000002086	-2.76731901586736	1.94430716918873	0.00381752491756495	0.115389074716786
FRMD6	ENSGALG00000012374	-1.03606583859878	3.73851414685183	0.00383532024038881	0.115722502068028
KCNV1	ENSGALG00000016109	-2.21790736966668	2.50513716908518	0.00387689424642537	0.116770962619446
SLC13A2	ENSGALG00000003647	2.59480802979672	-2.931989798283	0.00390837249516455	0.117512190944244
DMGDH	ENSGALG00000004491	-1.95849176806408	2.64967293037325	0.00395057744575816	0.118414197551117
ENSGALG00000026768	ENSGALG00000026768	-2.76110597509622	0.520389199916268	0.00396263034315299	0.118414197551117
ENSGALG00000008628	ENSGALG00000008628	0.935407949518041	1.66474175660096	0.00396273820888649	0.118414197551117
ENSGALG00000023243	ENSGALG00000023243	0.851253741735125	4.68613846888378	0.00396605887285423	0.118414197551117
SCUBE1	ENSGALG00000014178	1.17568187000771	1.78266903390249	0.00400424411627047	0.118880187932467
ENSGALG00000026763	ENSGALG00000026763	-2.62522422925993	4.06301220079585	0.00400678487050197	0.118880187932467
LRP1B	ENSGALG00000012407	-1.36785195474036	1.56991763189347	0.00400754000557113	0.118880187932467
SRL	ENSGALG00000007782	-1.81467075434711	0.828908248766973	0.00401858708104515	0.118880187932467
SPON1	ENSGALG00000012027	-2.74842299661337	5.84132464771698	0.00402257784345087	0.118880187932467
Slc9a3r2	ENSGALG00000005608	0.755504178690477	4.92728534600642	0.00402670490622836	0.118880187932467
LRP1	ENSGALG00000027308	0.771511499974201	7.53622397632868	0.00403030798461719	0.118880187932467
FGD4	ENSGALG00000012932	-1.38150486693916	2.23855686535003	0.00405212681485916	0.119281280134293
ENSGALG00000010364	ENSGALG00000010364	-1.9306525769238	0.0961532269810331	0.0040578504230862	0.119281280134293
SEMA3C	ENSGALG00000008455	0.825662033092595	6.26510098124571	0.00413227946952592	0.121260784158918
BARX2B	ENSGALG00000001197	1.00640683200413	2.95860191855632	0.00415324098788043	0.121607939561952
RAP1GAP2	ENSGALG00000005868	-0.98307802569217	5.63915469096239	0.00415832620082662	0.121607939561952
KCNK3	ENSGALG00000025971	-0.789275434186165	5.71191426428213	0.00417439407517377	0.121869511669066
CSRP1	ENSGALG00000000318	-1.051177338138	3.42678242855625	0.004219779504212	0.122984646947289
NFIB	ENSGALG00000005441	-1.58455410833897	3.80010274414985	0.00424309455103045	0.123453846222838
MYO1A	ENSGALG00000004733	-3.2772429633294	0.29484681145354	0.00428332677399543	0.124412825890516
GAS2L2	ENSGALG00000020906	-2.64168491585903	0.882410556951372	0.00432377241274245	0.125301915949851
TRABD2A	ENSGALG00000026395	1.52316813590423	0.754085075370548	0.00432858500855517	0.125301915949851
ZC3H12C	ENSGALG00000017154	0.852478013094987	3.10091319095824	0.0043664347215088	0.126184062864143
HOXB6	ENSGALG00000028726	-6.06184891015801	1.95376929023197	0.00438608605588287	0.126538212890462
P4HA2	ENSGALG00000006677	-1.0659301861406	3.91844685811096	0.00442033645729997	0.127311643285333
CGT	ENSGALG00000012018	1.56208999482061	-0.942117784892994	0.00446391252942918	0.128138397212015
PLAT	ENSGALG00000003709	-1.54176734789919	4.40346498893563	0.00446735561729243	0.128138397212015
NXPH1	ENSGALG00000010711	-2.80250472324254	-1.03019457539894	0.00447151175681395	0.128138397212015
COL8A2	ENSGALG00000002298	-2.24389076953183	3.58464531850601	0.00448583395984258	0.128333858503322
FEZF1	ENSGALG00000008941	-4.17014282183429	-0.249538750221539	0.00450383418947653	0.128633715047687
TMTC1	ENSGALG00000012956	-2.12293999322293	5.21068398733075	0.00453997104022574	0.129449707593637
NCALD	ENSGALG00000013363	1.08893133410414	1.54472096692676	0.00456253291167	0.12987656082005
PDE3A	ENSGALG00000013143	-4.3072541661297	2.67731241915436	0.00457156008427241	0.129917358673974
TRIM7.1	ENSGALG00000000107	-1.9179651292236	2.67857391507791	0.00460430329501536	0.130487445196817
SLC25A29	ENSGALG00000011220	0.851278872217908	3.15734574873015	0.00460687496486308	0.130487445196817
LRRC8C	ENSGALG00000006170	-1.38139989366914	2.18286044663949	0.00462270477396218	0.130719393839578
SACS	ENSGALG00000017120	0.567188466917838	8.41480242316313	0.00470089761062785	0.13271114904723
ADGRA2	ENSGALG00000003118	-2.07676422078549	3.89536691491052	0.00472506614017834	0.13310571047806
RPS6KL1	ENSGALG00000010294	-1.53912599699508	6.20096438854006	0.00473043441493223	0.13310571047806
ENSGALG00000023464	ENSGALG00000023464	-1.04381010820024	4.82056959610041	0.0047474724427003	0.133365777585742
HSPB8	ENSGALG00000007383	-1.46455671438356	5.53007181134164	0.00478024178525654	0.134066190921588
CPLX3	ENSGALG00000026446	-1.70243195879262	0.599821271706125	0.00485227034276265	0.135863569597354
AMOTL2	ENSGALG00000006483	0.766622241858411	6.3412059061116	0.00486492200561723	0.135995238026306
MSX1	ENSGALG00000015013	1.29729720416956	3.5993661382344	0.00488499335437608	0.136333550255573
SPOCK1	ENSGALG00000006258	-0.716788932234093	7.64774482937993	0.00492490277715345	0.137172967965682
PTGS1	ENSGALG00000001314	-3.42448666228682	1.97392422759756	0.00493110680961505	0.137172967965682
BEGAIN	ENSGALG00000011236	1.51625168186649	5.46064938637657	0.0049826322103078	0.13825181749896
HTR3A	ENSGALG00000007004	-3.77674329170923	1.8720781003453	0.00498845579244697	0.13825181749896
GRM4	ENSGALG00000002840	0.890994746029706	5.48945576826661	0.00499448051422874	0.13825181749896
ATP10A	ENSGALG00000016746	-1.83100653644745	1.62348642375154	0.00500221387841106	0.13825181749896
TM6SF2	ENSGALG00000029015	1.41704052297638	-1.13374989393424	0.00504070596101011	0.13909096384026
SOCS2	ENSGALG00000011295	-3.47341629812901	2.77675971703333	0.0050595600354457	0.139232902814077
ENSGALG00000009588	ENSGALG00000009588	1.2298869232329	1.75733509349162	0.00506765092152654	0.139232902814077
ZBTB7C	ENSGALG00000014696	-0.778158729281621	5.72462055990345	0.00507026528250936	0.139232902814077
RTN4RL1	ENSGALG00000021589	-2.4503979742743	3.77370386581111	0.00511790901783607	0.140316005572339
ALPK1	ENSGALG00000012074	-2.10921348774516	-0.319801316427784	0.00523373917128297	0.143262095587695
EPHA4	ENSGALG00000005256	1.40692863798613	5.09609427408507	0.00524650880982399	0.143332461385891
hsp70	ENSGALG00000011715	0.647881363393033	5.69010432731638	0.00525306600940809	0.143332461385891
ADAMTS6	ENSGALG00000014751	-1.46390334797328	3.47768227855071	0.00527036900870809	0.143341978179525
ENSGALG00000021157	ENSGALG00000021157	-6.74626011359555	-1.94643294061533	0.00527341975905335	0.143341978179525
OSR2	ENSGALG00000016016	-2.54373993806118	1.59934826122675	0.00527855075129184	0.143341978179525
KLHL1	ENSGALG00000016907	-3.54365801539108	1.43895717785052	0.00530533431071882	0.143736593135539
CDR2L	ENSGALG00000026295	0.567558484380986	6.16075609425537	0.00530988583479429	0.143736593135539
ENSGALG00000023953	ENSGALG00000023953	-1.08852038343419	3.84192241059304	0.00532558461284926	0.143873643506198
PDGF-A	ENSGALG00000003642	-2.75273667969466	2.04786698221973	0.00533264350777569	0.143873643506198
ZNF395	ENSGALG00000016619	0.658866545693784	5.81402496704115	0.00534017790661888	0.143873643506198
MGLL	ENSGALG00000005990	-1.3172787082591	4.17783350432391	0.00538838234468269	0.1446103068594
RFTN2	ENSGALG00000008118	-1.3913318464751	2.41353532886837	0.00540198912474756	0.1446103068594
ITGA8	ENSGALG00000008747	-3.101008839242	3.48610054978909	0.00540865082937168	0.1446103068594
CHTOP	ENSGALG00000026102	1.32928504421945	10.1650837773954	0.00540938793024366	0.1446103068594
TGFBR2	ENSGALG00000011442	-2.64210999712986	2.2078744235532	0.00540978468494365	0.1446103068594
FOXD1	ENSGALG00000012644	1.2093518748475	2.33621578923369	0.0054269668194591	0.144797224530332
LHX8	ENSGALG00000011369	-3.75822411257685	0.843423080896281	0.00543370459132999	0.144797224530332
CROCC	ENSGALG00000027085	-0.700003167415619	7.03447856806213	0.00546840371106011	0.145495257680896
RCSD1	ENSGALG00000015440	-1.79332994354621	2.85280402254057	0.00548300727694448	0.145657280270134
TRIM47	ENSGALG00000028301	-2.02868354629164	3.20266375581851	0.00552737325782505	0.14660821968197
FBN3	ENSGALG00000000327	-2.52157851505129	6.4154294448749	0.00559337429357798	0.148129175564291
CPED1	ENSGALG00000009002	-3.93791571202906	0.254734703473227	0.00561935558555673	0.148548894760658
CCNY	ENSGALG00000007076	0.557989235531053	5.38919143014398	0.0056265889528236	0.148548894760658
TMEM119	ENSGALG00000004893	-3.94947710202452	0.940386224683018	0.00565875995357031	0.149168051287644
MYC	ENSGALG00000016308	-0.847567830367574	5.10854395505971	0.00570034152217762	0.149876568832031
RNF128	ENSGALG00000026919	1.05495801851856	1.36795999659402	0.00570315912495046	0.149876568832031
cNFI-A4	ENSGALG00000010924	-1.30090952938271	2.9067420626479	0.00575882872073196	0.151107426003501
SDPR	ENSGALG00000028174	-0.996382919049162	4.80180398035116	0.00576788418672841	0.151113265951837
PCP4	ENSGALG00000022819	-3.13314688897953	-1.08927766575849	0.00579510106259952	0.151594172750692
PDE3B	ENSGALG00000006035	0.76062448025151	4.06722732429213	0.00581038505152765	0.151761935055779
EMX2	ENSGALG00000009302	-3.39622312604565	-0.155031468731639	0.00582019947958983	0.151786543745157
NPC2	ENSGALG00000010237	-0.908150879764256	4.85773981096733	0.00594825967516139	0.154890146914248
SEMA6A	ENSGALG00000002294	0.569050373974896	6.76364465626389	0.00606043128309492	0.157571213360468
SOCS1B	ENSGALG00000023193	-1.30260079513528	1.63039950161908	0.0061000896339641	0.158361659268373
CRMP1A	ENSGALG00000015042	0.552403053227335	10.6822026980176	0.00618124526647929	0.160225369725648
AQP3	ENSGALG00000002452	-4.34518481566242	-1.15523862302059	0.0061967245637656	0.160383606409836
PLXND1	ENSGALG00000008473	-1.49033952682192	3.54152453918904	0.00630018921892889	0.162815161869238
CRABP-I	ENSGALG00000003193	-0.925561846047263	9.96939249172412	0.00634295856683474	0.163251712996791
CHRNB4	ENSGALG00000003005	-2.81152400759974	5.4886960928569	0.00634355594780598	0.163251712996791
PPP1R16B	ENSGALG00000003568	-1.09834633623827	4.10202843740839	0.00634570897491618	0.163251712996791
ADGRF5	ENSGALG00000016718	-4.02066841768112	-1.37843668448644	0.00637308322773237	0.163544126983145
INPP5D	ENSGALG00000001589	-3.63690079020956	-0.735656852164486	0.00638564903248371	0.163544126983145
ENSGALG00000028551	ENSGALG00000028551	-1.3155577470127	2.85213371197794	0.00638575384759999	0.163544126983145
BCL11A	ENSGALG00000007866	-1.48937712958788	6.0204639543239	0.00642977637669413	0.164190469996086
CPAMD8	ENSGALG00000003742	-0.784188424518276	6.45274850437236	0.0064301855796924	0.164190469996086
TMOD2	ENSGALG00000004740	-0.887865967691078	6.28601074707988	0.00644921036149795	0.164430835863647
MXRA8	ENSGALG00000001561	-1.37077986923602	2.36014893642526	0.00655529401453755	0.166702530721653
NETO1	ENSGALG00000013729	1.87316160121826	1.39856803396076	0.0065577977072523	0.166702530721653
NPR3	ENSGALG00000017405	0.944053408177023	2.95428018973393	0.00659317189812253	0.167353093224155
HAND1	ENSGALG00000026787	-3.99287092693817	1.08454181896803	0.00660839174220924	0.16742045983088
COL16A1	ENSGALG00000026836	-1.97373219415643	3.88732128114727	0.00661659803899233	0.16742045983088
ENSGALG00000021346	ENSGALG00000021346	-2.10921348774577	-0.269700915879711	0.00662824818161289	0.16742045983088
AVT2R	ENSGALG00000000788	1.65928221463955	-0.244660541406092	0.00663497029257285	0.16742045983088
STIM1	ENSGALG00000017351	-0.893708709499673	6.01864641000855	0.00670092939605738	0.168835788082106
NRG3	ENSGALG00000002327	0.934011913108704	1.78853513886904	0.00671607390362309	0.168968518151741
MAGI2	ENSGALG00000008353	-1.25389147818511	3.82573328262169	0.00677881619025447	0.170296604086452
SPON2	ENSGALG00000027109	-3.78895154267008	-1.58602665168743	0.00682228445162109	0.171137305569404
NMU	ENSGALG00000020151	5.28758068925597	-5.3865342949809	0.00687554951170521	0.172220938574309
INPP4B	ENSGALG00000009880	-1.55671941093729	3.58860608453042	0.0069199872348695	0.173080616394952
CPLX1	ENSGALG00000015332	-2.87171623270927	-1.00620471667894	0.00698189941125397	0.174374211865303
PLEKHS1	ENSGALG00000020679	-3.202764318038	0.661423822954926	0.00700868868253239	0.174788113674583
CNGB3	ENSGALG00000015886	-7.83861077316316	-1.04975264094975	0.00703185434898721	0.175110573802727
SNAP25	ENSGALG00000009003	0.592220042662818	6.32545845573624	0.00706635191160336	0.175333986484165
ADGRB2	ENSGALG00000028634	0.967529529412473	3.8992713195596	0.00707089582224206	0.175333986484165
UTRN	ENSGALG00000012256	-0.800853846540197	5.64112411809479	0.00707157181868564	0.175333986484165
SCAPER	ENSGALG00000002883	0.645640046416603	6.39117212546222	0.00711425134576063	0.175942916788708
CMTM7	ENSGALG00000011488	-1.49128903557475	1.2182592458809	0.00711669969708827	0.175942916788708
B3GNT9	ENSGALG00000021345	-1.77549911695063	1.95304231867902	0.0071888892847899	0.177471165778046
KLF15	ENSGALG00000006245	1.48781108938269	2.15410971971427	0.00723764053466385	0.17841722516863
PKM	ENSGALG00000001992	0.520146386571717	9.97002659158725	0.0072704820256658	0.178968930208763
ANKRD34B	ENSGALG00000015578	1.99010373210515	-2.78385718923168	0.00731116096829707	0.179711698054061
HOXB4	ENSGALG00000000284	-4.8485086408885	4.15589119579128	0.00733079028565485	0.17993566744187
SH3BP2	ENSGALG00000015665	-1.92116372205701	1.91194997978666	0.00739441266610716	0.1811696114515
PROX2	ENSGALG00000023113	-4.78193001784859	7.02707259999444	0.00740224213260456	0.1811696114515
DTNBP1	ENSGALG00000012703	0.775603954128832	4.01201411344078	0.00743079499564557	0.181608629693578
LAMP5	ENSGALG00000008918	-1.73160167924975	0.599988479313009	0.00746534648970102	0.182041708347465
Sulf1	ENSGALG00000011264	-1.54994671201446	3.18039424449224	0.00746979654313305	0.182041708347465
ENSGALG00000005747	ENSGALG00000005747	-1.18899974850522	2.02823530409541	0.00748775583715405	0.182219810614554
LRBA	ENSGALG00000010061	-1.45819176326261	4.77510586410857	0.00754020194728373	0.183235475730298
CDH20	ENSGALG00000012906	-3.61571332466703	2.58973374868151	0.00755232237121606	0.18326968954151
ZNF804B	ENSGALG00000009004	-1.27143573170889	2.80332474477555	0.00760744576553934	0.184128936324511
TNNT3	ENSGALG00000006572	-1.73243241819314	6.6612002585928	0.00760925637020278	0.184128936324511
ENSGALG00000019312	ENSGALG00000019312	2.49695580377402	-3.70547428125223	0.00764563997869372	0.184748034965384
RASGEF1B	ENSGALG00000010903	0.810372897334716	4.10186316730065	0.00771455458556247	0.186150352397465
TNFAIP2	ENSGALG00000011446	-3.07542225801096	1.02327138513911	0.00777877749710471	0.187116853646678
TMEM74	ENSGALG00000016100	0.875827592118504	5.21122329253277	0.00778714526697741	0.187116853646678
SOX14	ENSGALG00000017372	2.08179346515744	-1.96086173513896	0.00778742107764991	0.187116853646678
SOX5	ENSGALG00000013204	-0.882986167756107	4.77018545517958	0.00780492828982118	0.18727449254174
WNT5B	ENSGALG00000012998	-2.53374933048114	2.46690011458655	0.00783871089155145	0.187821660970115
TC2N	ENSGALG00000010738	-6.81276334328653	-2.00924312451528	0.00791383314018024	0.189130512662176
Sema3F	ENSGALG00000013370	-0.656004806241474	6.57470662774767	0.00791544581868824	0.189130512662176
RPS6KA3	ENSGALG00000016406	0.704322754769723	5.24355517542297	0.00793192803206453	0.189190807308968
CDC42EP3	ENSGALG00000010551	1.32712087809643	0.63857243780756	0.00797731977802545	0.189190807308968
SERPINF1	ENSGALG00000003015	-2.43016380708253	1.91907166230893	0.00797949345031644	0.189190807308968
GAL	ENSGALG00000007047	-3.41309873924214	3.407212288643	0.00798125958839827	0.189190807308968
GDNF	ENSGALG00000003716	-3.66684520302356	1.78632382600794	0.00798680410123013	0.189190807308968
CRLF1	ENSGALG00000026146	-1.40450439218977	1.00891253012937	0.00799487822334627	0.189190807308968
HYDIN	ENSGALG00000002407	-1.55225835143145	3.06282361621322	0.00799537957004814	0.189190807308968
CNTN6	ENSGALG00000007927	1.74449525013174	1.79835677845692	0.0080196810154624	0.189273136967305
LYN	ENSGALG00000018967	-2.08564924553357	1.23899507465049	0.00802098575527801	0.189273136967305
FKBP9	ENSGALG00000012193	-1.06779148714725	5.1466238732877	0.00803512919390316	0.189345716596825
TBX2	ENSGALG00000023577	1.13882175699976	5.65180305160453	0.00805443249817815	0.189539520190965
IL17RE	ENSGALG00000029177	-1.1952477583652	2.25470678659836	0.0080778251363547	0.189783651774903
MPPED2	ENSGALG00000012136	0.757779762407867	3.50934732727558	0.00808699334486229	0.189783651774903
ENSGALG00000027307	ENSGALG00000027307	5.60210253329224	-5.11570494603858	0.00810456522935093	0.189935482114706
EDNRA	ENSGALG00000010013	-1.14440391978046	6.08152956519143	0.00813654548716475	0.190424104233125
LRRTM2	ENSGALG00000002455	-1.31856265251843	2.48397388060866	0.0081950821894469	0.191532057509641
LAMP3	ENSGALG00000008759	-1.17388432086746	2.65870686021905	0.00824189376741256	0.192363326838873
CA9	ENSGALG00000021340	0.888954629936113	3.44249364370725	0.0083275971920212	0.193432282944053
EIF2AK3	ENSGALG00000015958	-0.698369744890219	5.66771086119276	0.00834190357754896	0.193432282944053
HOXB5	ENSGALG00000027903	-6.1306671339963	5.72436215901152	0.00835063563513595	0.193432282944053
IFITM10	ENSGALG00000020497	-0.860438564556622	3.68189269563745	0.0083526660612753	0.193432282944053
KCNJ8	ENSGALG00000026373	-1.45594100310811	1.34330196607812	0.00836755242901345	0.193432282944053
CYTH3	ENSGALG00000007149	-1.33811774347593	3.30296530573619	0.00836876339779016	0.193432282944053
NEO1	ENSGALG00000001774	0.539293456684561	9.10803178557166	0.00837140866398803	0.193432282944053
GP1BB	ENSGALG00000021529	-0.795024708865568	4.95670332371475	0.00837814599377737	0.193432282944053
CIB2	ENSGALG00000026674	-1.32305509131184	3.98465042877913	0.00848081532322329	0.195538798584507
TPD52	ENSGALG00000015744	-0.766533246707784	5.57384169986209	0.00856122508163503	0.197127104571483
GNG4	ENSGALG00000010986	-1.92450960688058	-0.119258764302261	0.00859426963354466	0.197387534075845
GIPC2	ENSGALG00000008902	-2.82684504566975	0.536945544127131	0.00860252703997816	0.197387534075845
FGF1	ENSGALG00000007343	1.22814653819621	1.34475817958364	0.00861689361514	0.197387534075845
ENSGALG00000028262	ENSGALG00000028262	0.927439861057695	2.68600963018824	0.00862776842171345	0.197387534075845
COL5A2	ENSGALG00000002509	-1.57554262244826	6.50317535168623	0.00863022419270118	0.197387534075845
LYPD6B	ENSGALG00000028759	-1.3976060498982	1.98110440963658	0.00866184767387597	0.197683376089263
AGT	ENSGALG00000011117	1.24112580531235	0.804890383811803	0.00867451308829616	0.197683376089263
LHX6	ENSGALG00000001347	-5.03982581994591	1.46831153943311	0.00867782414326842	0.197683376089263
ENSGALG00000022149	ENSGALG00000022149	0.715472332843004	4.01747685021366	0.00869645667535118	0.197844389364239
UAP1L1	ENSGALG00000009090	-1.194140553865	3.21895349087547	0.00877356695506772	0.199333576981804
COLQ	ENSGALG00000011202	-3.02738842392861	-0.0317540930741138	0.00880238510078493	0.199723082631603
TOX2	ENSGALG00000003106	-1.34270177899164	5.49336328689216	0.00885050380904282	0.200374031438666
ENSGALG00000010722	ENSGALG00000010722	-2.51235307764226	3.7081649969297	0.00885449893427821	0.200374031438666
PDE4D	ENSGALG00000014727	1.05654052784046	2.69135345205065	0.00887500744076517	0.200572823377293
ENSGALG00000027026	ENSGALG00000027026	-1.89027011140152	0.365905644384875	0.00890423861130008	0.200967960636045
SLC2A1	ENSGALG00000004889	0.755565839090652	3.91204692643709	0.00901216712478053	0.20313590931587
AUTS2	ENSGALG00000001153	-0.522891040640164	9.07993450891742	0.00902750719966704	0.203213938384084
CGNL1	ENSGALG00000004294	-1.56358292357433	2.20305802851725	0.00905061299456826	0.203466343115734
DLGAP2	ENSGALG00000016352	-3.61606681058535	3.61062958926781	0.00910525417964393	0.204044796209677
TNFRSF11B	ENSGALG00000016114	-1.82722259347998	1.38766837861588	0.00910695051557764	0.204044796209677
cldn3	ENSGALG00000022557	-2.92483789245793	0.882021682440795	0.00911212440403281	0.204044796209677
ENSGALG00000025718	ENSGALG00000025718	-1.46434979925984	0.872695588030012	0.00916069806657717	0.204864343167323
IGSF10	ENSGALG00000010369	-1.04751487226252	3.26036878949788	0.00922930527091438	0.205771953820572
ENSGALG00000011287	ENSGALG00000011287	-3.3632556516054	-1.1759079746026	0.00924068270307841	0.205771953820572
AMOTL1	ENSGALG00000017208	-0.909745535064508	3.92043019913302	0.00925780067578821	0.205771953820572
RBP2	ENSGALG00000005327	4.03957539297002	-4.62392552820237	0.00926142181680151	0.205771953820572
ENSGALG00000023925	ENSGALG00000023925	4.03957539297002	-4.6209196251412	0.00926142181680151	0.205771953820572
PALD1	ENSGALG00000004465	0.481947635576776	7.93950181363638	0.0093628718087872	0.207535918110791
ENSGALG00000027694	ENSGALG00000027694	-4.20347617712413	1.02659020726165	0.0093650765011416	0.207535918110791
NEFL	ENSGALG00000000314	-1.24939475796999	10.8542995627403	0.00941588954136004	0.208241984332275
SAXO1	ENSGALG00000027314	2.41947508956648	-3.51781655918558	0.00943010403195095	0.208241984332275
SLC27A6	ENSGALG00000000184	1.98425508259686	-2.67358379188322	0.00943417923988473	0.208241984332275
PROSER2	ENSGALG00000006700	-2.31997277637881	3.37886308072275	0.00944562659819063	0.208241984332275
ENSGALG00000009606	ENSGALG00000009606	1.00241661576746	1.17983736219886	0.00961776006692558	0.211764014446542
B4GALNT4	ENSGALG00000004250	0.517210771697911	8.14747336439142	0.00967387850369603	0.212725852752226
C4orf19	ENSGALG00000027885	-3.56828519670171	-0.337734582774132	0.00969215179522333	0.212854085895611
ERG	ENSGALG00000016058	-3.72668372357938	1.68082030788781	0.00972454610649425	0.213061019728363
KAT6B	ENSGALG00000005035	0.58573948918975	5.78405354721144	0.00972648213747084	0.213061019728363
TOX3	ENSGALG00000003737	-1.07049806623619	4.34079819372637	0.0097530873296421	0.213315458935666
LRP4	ENSGALG00000008292	0.699654966321898	5.11723772973769	0.00976303509157275	0.213315458935666
TENM1	ENSGALG00000008442	1.08050429555523	4.9451037414195	0.00978649844589061	0.213555376801399
AGFG1	ENSGALG00000003052	0.612871895257351	6.27868019128968	0.00982884050594035	0.21411430063485
CEMIP	ENSGALG00000006413	1.33330466857946	0.36283518202384	0.00983714287461958	0.21411430063485
C2H18ORF1	ENSGALG00000013886	-0.843840250782463	4.00275738357815	0.00986272627322597	0.214162453111254
ENSGALG00000028079	ENSGALG00000028079	-0.691924476255256	4.59485089194331	0.00986439169111926	0.214162453111254
fbn2	ENSGALG00000014686	-1.15133333079402	5.10373806051981	0.0098943994227446	0.214541679751983
MAP3K19	ENSGALG00000028457	1.25998633881375	0.989265945143835	0.010091522346841	0.218111607219405
MMP28	ENSGALG00000002081	-1.16765331547872	4.38050680071196	0.0100967780193931	0.218111607219405
COL7A1	ENSGALG00000005811	-1.13581371512095	2.85676399056155	0.0101084653747483	0.218111607219405
LAMB1	ENSGALG00000007905	-1.37166736900513	6.66370193435523	0.0101211456132918	0.218111607219405
PCDH9	ENSGALG00000016908	1.78411123457349	4.56650906327857	0.0101227856051092	0.218111607219405
HOXD3	ENSGALG00000023420	-3.31095434840568	4.82735600759643	0.0101860931545738	0.219199599608111
CNTN3	ENSGALG00000007862	1.15642292988366	1.27642878817078	0.0102623179469498	0.220562481704041
COL6A1	ENSGALG00000005974	-2.8418233217434	3.02824861375979	0.0103229186442251	0.221586564824847
FAM83G	ENSGALG00000005087	-2.52486848018806	-0.630744967283839	0.0103755285811866	0.222436770635264
HLX	ENSGALG00000027554	-2.65937476541689	0.426443739231961	0.0105175267806774	0.225198808715681
NWD2	ENSGALG00000014337	1.00303398495824	1.75931386836795	0.0105527753858707	0.225671101626844
TGFBI	ENSGALG00000006319	-1.12863809695453	4.97172170184715	0.0106660068949928	0.227533097717429
PTPRO	ENSGALG00000013085	0.624373379640033	4.50859866427412	0.0106664451934404	0.227533097717429
CDH5	ENSGALG00000005272	-2.93775884948229	-0.802582848697539	0.0108042224691084	0.230185103364266
ENSGALG00000028704	ENSGALG00000028704	1.28221199831223	0.159827030556907	0.0109057904004513	0.232060027575771
COL3A1	ENSGALG00000002552	-2.43479695181904	1.33568452309518	0.0109628696595842	0.232613011277887
KIAA1107	ENSGALG00000005977	0.489850385186019	6.70555027904525	0.0109672956104712	0.232613011277887
MYO1F	ENSGALG00000001571	-2.05675152546085	0.719956555102298	0.0109725683949763	0.232613011277887
KCND2	ENSGALG00000009066	-2.06637094983832	0.989907140486504	0.0110028572653335	0.232966438236789
SLC2A12	ENSGALG00000013980	-3.3016832896545	0.897958815441247	0.0110695855217794	0.234089578623735
KCTD15	ENSGALG00000004907	-0.824503373552131	4.34114893846504	0.0112045101755059	0.236650321089574
CHL1	ENSGALG00000007911	-3.77111646498356	4.86156569446249	0.0112223408530897	0.236734657601306
CPXM1	ENSGALG00000025874	-1.29761827969127	1.92855209971446	0.0113136670661488	0.238367261290238
PLCB4	ENSGALG00000008907	-0.938670895135203	4.32483463601564	0.0113657742833559	0.238949694690534
KBP	ENSGALG00000001172	1.76365318857588	-2.86417515550606	0.0113692454686752	0.238949694690534
SH3BGRL2	ENSGALG00000015877	1.8154713649089	-2.14608229294611	0.0114297492215163	0.239731291911754
KCNIP2	ENSGALG00000007666	1.12589850504075	3.65736798152956	0.0114601719827441	0.239731291911754
IL21R	ENSGALG00000006318	3.33302784095824	-3.7704492081346	0.0114845319794241	0.239731291911754
PDZD2	ENSGALG00000002854	0.819998419069294	3.33430907385148	0.0114953604384122	0.239731291911754
NBL1	ENSGALG00000004043	-0.762638096080592	6.02126940993542	0.0114993823815006	0.239731291911754
GABRG3	ENSGALG00000019144	-7.82256192143791	-1.16760863415741	0.0115034327228048	0.239731291911754
TP63	ENSGALG00000007324	-1.14122456631786	3.46272806288778	0.0115287608646201	0.239731291911754
ENSGALG00000028657	ENSGALG00000028657	-1.87794593945392	2.24205959218471	0.0115304112340391	0.239731291911754
MYO6	ENSGALG00000015898	1.20914761634976	6.59245387749277	0.011536772994848	0.239731291911754
RUNX2	ENSGALG00000026484	-1.44010054736235	2.00483233129789	0.0115465621075102	0.239731291911754
GPR6	ENSGALG00000015068	1.99010373210515	-2.7486242426985	0.0116237769488479	0.241041910352595
DAB2	ENSGALG00000003803	-2.48357959086051	0.756099684561216	0.0117139882689127	0.242618536688328
ENSGALG00000010113	ENSGALG00000010113	-8.31077616213418	-0.297084602869473	0.0117740495362374	0.243567641434039
ENSGALG00000021702	ENSGALG00000021702	-1.18595974533109	2.0912670077393	0.0118209015461423	0.244029691383
LRRC4	ENSGALG00000029160	-1.02570998661291	4.39725265312835	0.0118249131491996	0.244029691383
GRIK2	ENSGALG00000015434	-2.58895236052401	2.01925932763144	0.0118717645780334	0.244344322678386
PCBD1	ENSGALG00000027835	0.706953482183688	6.48249191573644	0.0118744744209685	0.244344322678386
C6orf132	ENSGALG00000028570	-2.25625640072841	0.0593584557843803	0.0118830065740248	0.244344322678386
PDGFRB	ENSGALG00000021313	-1.23280129917662	3.94678187430285	0.0119343087505101	0.244825297554038
IGFBP5	ENSGALG00000011468	-1.43045703220157	2.51716530453683	0.0119350185971515	0.244825297554038
CORTBP2	ENSGALG00000009134	-1.02363298306858	4.45613716977432	0.0119713582334419	0.245276642703861
LONRF3	ENSGALG00000008860	0.713363808030952	3.98657008623983	0.0120057708428703	0.245687473181609
ADORA2A	ENSGALG00000006642	-1.94027272233957	0.265669716432987	0.0120385876613071	0.246064704551543
ENSGALG00000023094	ENSGALG00000023094	2.09619226265632	-2.75410635391626	0.012054294496671	0.246091730607455
GSTT1	ENSGALG00000006344	-2.83437056959844	1.29313991188646	0.0121454040991943	0.247656225660328
FAM3B	ENSGALG00000016140	1.14925805833862	0.349655368293179	0.0121884649525465	0.248238402866865
ARSJ	ENSGALG00000012019	-2.02965571552948	0.303453463536053	0.0122359717988241	0.248664041430329
ADGRB1	ENSGALG00000016160	0.824318817533102	5.66826417209056	0.0122589779923977	0.248664041430329
MRVI1	ENSGALG00000005632	-2.03952707669965	1.99588984071171	0.0122620382628054	0.248664041430329
NECAB2	ENSGALG00000003309	-0.830467463552484	3.97354179619205	0.012267503563666	0.248664041430329
PROK2	ENSGALG00000007785	1.59347040848877	0.35592627680214	0.0123515997527238	0.250072388839761
ATP6AP1L	ENSGALG00000015618	-1.18437309405931	1.65003954278841	0.0124649507408837	0.252069003871204
SPINT1	ENSGALG00000008469	-0.582914055063385	6.4668539342886	0.0125278878818524	0.253042627960721
B3GNT2	ENSGALG00000008930	-0.799918274634031	4.49055026035841	0.012590490854428	0.253564160536789
OSF-2	ENSGALG00000017046	-2.79161151608378	2.5862192501467	0.0125931226867893	0.253564160536789
CLCA2	ENSGALG00000020791	1.71767411795799	-1.88946530832082	0.0125981725775234	0.253564160536789
MMP11	ENSGALG00000005968	-1.06287191054565	2.89501261103347	0.012628433185255	0.253874541637301
ENSGALG00000000915	ENSGALG00000000915	-1.5073597198518	0.423039609148581	0.0126733091155477	0.254477667076044
AHR	ENSGALG00000010836	-0.568570600916831	6.68249002745896	0.0127789115964147	0.256297326601949
RFX4	ENSGALG00000012647	1.97865934999144	1.43643867129464	0.0128526240457563	0.257309289819668
PPFIBP2	ENSGALG00000005294	-2.52202093854124	1.65478036550867	0.0128624579156488	0.257309289819668
USP49	ENSGALG00000003461	0.728378246782402	3.49264576941804	0.0129078190246997	0.257309289819668
C1orf116	ENSGALG00000001091	-2.37087997252148	0.282858215150514	0.0129139457163564	0.257309289819668
AEBP1	ENSGALG00000026047	-1.17402975107964	3.38229578394729	0.0129397659331935	0.257309289819668
ZEB1	ENSGALG00000007260	-0.44468091847459	7.47199545745591	0.0129439828534023	0.257309289819668
Dab1	ENSGALG00000010857	-0.870397914191235	5.78797242475916	0.0129471997257249	0.257309289819668
AMPD3	ENSGALG00000005662	-2.5841170567428	0.931083547836639	0.0129496901177656	0.257309289819668
PREP2	ENSGALG00000000316	0.854525723658026	3.41663285559532	0.0129886610154183	0.257784237415054
EVC2	ENSGALG00000015029	0.605621216010514	4.22364106592222	0.0130057721192756	0.257824738605523
FGF5	ENSGALG00000010893	-1.16640049932859	2.02919874665	0.0130502402591162	0.258406840686297
HUNK	ENSGALG00000015879	0.961140303090906	4.94828172721554	0.0131704690637949	0.260485993923009
MGAT4C	ENSGALG00000000225	-1.35866466932973	2.72605858295694	0.0132638705249541	0.26203036598258
CABLES1	ENSGALG00000014998	0.70307857706129	4.58099168991356	0.0134054896729995	0.264331025992214
NAT	ENSGALG00000005472	-2.44193310371676	-1.34298338070403	0.013425443931421	0.264331025992214
HS3ST6	ENSGALG00000005413	-1.45056063871227	1.4257174555905	0.0134266811776499	0.264331025992214
BEND5	ENSGALG00000010505	0.519189288285006	5.94831058821992	0.0134432050331941	0.264352128399868
SLC6A1	ENSGALG00000004921	1.67803389354062	-1.18371764094615	0.013537112053705	0.265893126308594
HDC	ENSGALG00000023436	1.41165166642953	-1.87699429913797	0.0135955613879361	0.266734936037627
ELMO1	ENSGALG00000012093	0.667491500787748	6.59611761395858	0.0136263182374539	0.26703213334062
SEMA3G	ENSGALG00000004476	1.09452200747156	5.11679154323903	0.0137163040910203	0.268488021040246
RBMS3	ENSGALG00000011439	-1.56570973100944	4.13770989726433	0.0138905526232298	0.271323180007911
Wnt6	ENSGALG00000011358	-5.03774679328963	-0.707380649993157	0.0139085520953792	0.271323180007911
ENSGALG00000028737	ENSGALG00000028737	-1.03178446761125	4.37058902927082	0.0139087227535035	0.271323180007911
BARX1	ENSGALG00000005131	-5.02982294223245	0.803286506180203	0.0139510662259437	0.271839226644014
ENG	ENSGALG00000005060	-1.5346854786328	2.26372848455173	0.0139906790815883	0.272300953046431
FGD5	ENSGALG00000008546	-1.46210425079638	3.3400740652958	0.0140708310931366	0.273549748115205
DMBT1	ENSGALG00000023424	1.38153632271376	0.916095826848294	0.0141005012403142	0.273815408875478
CALHM3	ENSGALG00000008273	1.84265448112329	-1.58691105674765	0.0141524542991775	0.274512684977697
APC2	ENSGALG00000027821	-1.24092909052563	4.81608732327073	0.014189256780092	0.274914841442598
GK5	ENSGALG00000002729	-0.923449332674318	3.28776381795433	0.0142278036330357	0.275049596509738
AQP1	ENSGALG00000005209	-2.52591100741719	-0.0819540919279308	0.0142283664315594	0.275049596509738
SPTBN5	ENSGALG00000008940	1.30577477123677	-0.982585075752075	0.0142566993108371	0.275286243577654
phox2b	ENSGALG00000014250	-3.81924703182827	5.6681321154648	0.0142841752272373	0.275373994574768
CNP	ENSGALG00000003457	0.772244161034351	4.1491894750771	0.0142934362393263	0.275373994574768
EGF	ENSGALG00000012155	2.2233830646945	-1.93201546377767	0.0143969654844154	0.27682303732484
SLIT3	ENSGALG00000001916	-1.80350960133741	5.03238748372917	0.014421526133315	0.27682303732484
RIPPLY3	ENSGALG00000025730	-3.05730469818837	-0.492352107998793	0.0144321957844404	0.27682303732484
ENSGALG00000005114	ENSGALG00000005114	-1.55100835088538	0.739886309305322	0.01444551797755	0.27682303732484
ENSGALG00000023819	ENSGALG00000023819	1.03404878788303	1.0862977674406	0.0144495541460768	0.27682303732484
TRPA1	ENSGALG00000015632	-1.27655795785806	1.65893693213134	0.0144688320971304	0.276882303711082
LOXL3	ENSGALG00000013254	-0.978908094767986	4.50872597373153	0.0144950579834492	0.277074248023294
CPNE4	ENSGALG00000011613	-1.95324846892257	2.42726669730812	0.0145559307806683	0.277927303343386
S1PR3	ENSGALG00000010683	-3.20602439106612	1.22365910039391	0.0146442945379089	0.279018042816388
HCK	ENSGALG00000006522	-0.848558132974135	3.78483287206542	0.0146482415275865	0.279018042816388
ENSGALG00000023179	ENSGALG00000023179	1.89751481104255	-1.20763832130533	0.0146807064690844	0.279018042816388
DPP7	ENSGALG00000009105	-0.671496044793731	5.80411534024962	0.0146926661503899	0.279018042816388
NOXO1	ENSGALG00000005572	-0.911725643474651	3.71899780124047	0.0146946023250857	0.279018042816388
VANGL2	ENSGALG00000024120	0.517234093486573	7.09251067725187	0.0148307934338231	0.281291811602934
STXBP6	ENSGALG00000009847	-1.50491519198839	0.368802742109452	0.0148500156612513	0.281344482760452
AFAP1L2	ENSGALG00000008999	0.825297304634817	4.28202152611778	0.0150513636001922	0.284843726185939
PPDPF	ENSGALG00000005849	0.657008451285781	4.38050931931536	0.0151411127869768	0.286225588463645
SPINK5	ENSGALG00000027387	2.11146210198298	-2.78296187777579	0.0151724037512723	0.286500533528441
RHBDL3	ENSGALG00000003426	1.61451559857427	-1.23406789347468	0.0152207315902535	0.28709622496809
TMEM163	ENSGALG00000012190	-1.22580431363032	3.65459167654702	0.0152946121056439	0.287943505270708
FAT4	ENSGALG00000011823	-0.930856693136714	6.43093914121348	0.0152993129700183	0.287943505270708
AR	ENSGALG00000004596	-2.23073684067469	0.589730113881902	0.0154785724965725	0.290997162935563
RAB31	ENSGALG00000022874	-2.83248221240703	-0.198857642729443	0.0155283722000768	0.291081497736033
ENSGALG00000026845	ENSGALG00000026845	-2.05610330174933	-0.732964021932285	0.0155628144974143	0.291081497736033
GOLGA7B	ENSGALG00000026745	-1.03240105158264	2.88469001947949	0.015564083955972	0.291081497736033
F2RL2	ENSGALG00000023379	-2.97642461294027	-0.515760743187798	0.0155820609343934	0.291081497736033
KLF3	ENSGALG00000000177	-2.33240080643842	1.83962803601658	0.0155860187637968	0.291081497736033
AMIGO2	ENSGALG00000009739	-2.80631030961222	5.16329077999492	0.0155875745519281	0.291081497736033
PDE1A	ENSGALG00000008885	-1.74799249693454	0.0864223800649324	0.01560215883937	0.291081497736033
TRHR	ENSGALG00000016101	2.05073475680244	-1.80534953750492	0.0156368038015513	0.291410064746121
ENSGALG00000007728	ENSGALG00000007728	-0.753800530953831	4.3717158809942	0.0156836999629001	0.291965983640146
DFNA5	ENSGALG00000010997	-0.546768931231011	6.57991384692599	0.015743331947297	0.292757524950388
SP-A	ENSGALG00000002503	1.53887239174999	-1.06287521194105	0.01577448329018	0.292781546569695
GALNT14	ENSGALG00000009078	-1.6719422209803	2.80075315965044	0.0157788511770668	0.292781546569695
MAP7D2	ENSGALG00000016415	-1.11762153148322	5.36880436106924	0.0158699233985016	0.294152382991946
ENSGALG00000028858	ENSGALG00000028858	-6.71182242430479	-2.17933904222897	0.0159124929376935	0.294622217725174
CPQ	ENSGALG00000022789	-1.40564930888369	4.01468183661305	0.0159888261468245	0.295715500237701
DRAXIN	ENSGALG00000004631	1.19187685080348	4.21994912933343	0.0160076005866805	0.295743013862775
MAPK8	ENSGALG00000006109	-0.894141631585942	5.58975846695148	0.0160772454031037	0.296511691052383
PDZRN3	ENSGALG00000007819	-2.56278092416631	4.99479056363486	0.0160838700781279	0.296511691052383
FAS	ENSGALG00000006351	-3.55585069510006	-0.00725335828016169	0.016316256454243	0.300395045088839
ENSGALG00000017691	ENSGALG00000017691	-1.18009671274326	0.977020788193311	0.0163296347868027	0.300395045088839
BST1	ENSGALG00000014509	-6.5652109158002	-2.26343208368437	0.0163666873967228	0.30070476131318
RAB37	ENSGALG00000027789	-2.67495773517863	1.89629637460037	0.0163816248272086	0.30070476131318
ADAMTS19	ENSGALG00000000151	-2.05318173032962	2.66440955687144	0.0165678299258751	0.303796821406078
CPNE9	ENSGALG00000027739	-1.98962524962232	0.761820143557509	0.0165914190878168	0.303903637852645
SGSM2	ENSGALG00000005737	-1.08323452148534	3.30270846144883	0.0166841328846114	0.305023286371335
EPB41L2	ENSGALG00000014004	-0.689994344226324	4.65228784458776	0.0166882041175806	0.305023286371335
FAM46A	ENSGALG00000015865	0.934203112234439	2.52558434710662	0.0167596320514906	0.306001905162114
HSPB1	ENSGALG00000001926	-1.47573532030551	3.98209690390515	0.0169102014442902	0.308247031732559
ENSGALG00000003691	ENSGALG00000003691	0.498805417073465	6.74394417176979	0.0169639110208542	0.308247031732559
ENSGALG00000009387	ENSGALG00000009387	-0.938085795953948	5.33412269970047	0.0169781963439909	0.308247031732559
SERPINE2	ENSGALG00000005135	-0.836144531022446	4.27882502730272	0.0169881257424185	0.308247031732559
heme	ENSGALG00000005069	-1.98805856328012	1.04755010277023	0.0169939808781745	0.308247031732559
PIEZO1	ENSGALG00000006340	-0.938309228881671	3.47919338507482	0.0170066511292946	0.308247031732559
NRK	ENSGALG00000008970	-1.54421318920245	1.42707847021034	0.0170087209466645	0.308247031732559
ENSGALG00000024292	ENSGALG00000024292	-1.86447930029047	1.01427257202243	0.0170952105343889	0.309162584353011
PTPN3	ENSGALG00000022909	-1.87286263973879	0.3677156994913	0.0170953825577478	0.309162584353011
PLXDC1	ENSGALG00000023881	0.884178506309055	1.81488323797178	0.0171471193017675	0.309603236053161
PTH1R	ENSGALG00000005476	-2.28166546585785	1.24755615887128	0.0171559427039044	0.309603236053161
DBNDD1	ENSGALG00000000528	0.796653871031188	5.21461505147706	0.0172672395293359	0.311283386583644
PTX3	ENSGALG00000028284	-3.39515539252006	0.785322980487257	0.0173382242938833	0.311933027220411
VEGFA	ENSGALG00000010290	-0.985306736213914	2.32950621411388	0.0173397421607792	0.311933027220411
ENSGALG00000027537	ENSGALG00000027537	-1.61123184296386	0.252008923938924	0.0173997328596277	0.312578238393694
CASP7	ENSGALG00000008933	-2.10077470265759	-0.749846122532518	0.017412149940916	0.312578238393694
SLC5A7	ENSGALG00000016804	-3.84369679973121	0.541183295076477	0.0175046931868014	0.31391015832264
ARID3B	ENSGALG00000001376	-0.467006337167401	7.47744446304933	0.0175257390147845	0.313958474413542
THBS4	ENSGALG00000014804	-1.92554304506489	2.95051269729766	0.0175868368254833	0.314723435575699
SLC7A14	ENSGALG00000009349	-0.722124194867232	5.54148127661404	0.0176065625514238	0.314747201807481
GRID2	ENSGALG00000010397	1.08319225767479	0.698294587838069	0.0176780000294433	0.315382909544216
PLS3	ENSGALG00000005930	-0.66015683333901	6.39576384486848	0.017678992883616	0.315382909544216
CECR2	ENSGALG00000013034	0.515719945804402	8.24942968290961	0.0177670590102667	0.316293254741906
SETBP1	ENSGALG00000001677	-0.603017205567215	8.40384962258502	0.0178111277314786	0.316293254741906
FAM3C	ENSGALG00000008975	-1.06589154958945	4.74282848864477	0.0178265850960702	0.316293254741906
ZDHHC17	ENSGALG00000010253	0.505616104129031	8.74203174596006	0.0178426184753053	0.316293254741906
NAV1	ENSGALG00000000362	0.471173332742747	8.69497427972226	0.0178623124466699	0.316293254741906
PYROXD2	ENSGALG00000007014	-1.03019501727296	2.16780167673199	0.0178770320072557	0.316293254741906
ISLR2	ENSGALG00000029151	2.21192758452001	9.42539356552366	0.0178910176001561	0.316293254741906
NR3C2	ENSGALG00000010035	-1.5449749650298	3.05458804023827	0.0178947625988105	0.316293254741906
FIBIN	ENSGALG00000023904	-3.00633445072177	2.83518890616871	0.0179143345038779	0.316293254741906
SMARCA2	ENSGALG00000010164	-0.672888915555134	5.21785391856115	0.0179149031941143	0.316293254741906
PDZRN4	ENSGALG00000009530	-4.35622315573895	6.98386212775686	0.0180048394570755	0.317377911131427
NRIP3	ENSGALG00000005903	0.827457782620532	2.90587223154317	0.0180134411800687	0.317377911131427
ASPHD2	ENSGALG00000023396	-0.875918235301629	5.45324021393459	0.018032689309312	0.317390173563488
SEMA3D	ENSGALG00000006563	-1.72298627421114	2.37943661931515	0.0180987224671867	0.318080939139111
KCNF1	ENSGALG00000016448	-1.48589863406291	-0.311337490481218	0.0181184072459445	0.318080939139111
PAPLN	ENSGALG00000009315	-1.55740182018602	3.56610137502841	0.0181283267719325	0.318080939139111
OTOP2	ENSGALG00000007791	1.71793377792335	-2.36732154522881	0.018146305623087	0.318080939139111
WDR27	ENSGALG00000011195	1.23089926450199	-1.08586640058334	0.0181736029549278	0.318233366789053
ENSGALG00000006083	ENSGALG00000006083	-0.763068740395481	3.63053163516098	0.018348052393494	0.320900671711131
NR3C1	ENSGALG00000007394	-1.05182899740028	4.15869173615489	0.0183634415247368	0.320900671711131
CCK	ENSGALG00000011940	-1.59870308290365	1.39240448666737	0.0183994611347004	0.320956822938077
NTN3	ENSGALG00000029072	-0.83156056760403	7.26506169404721	0.0184066320208995	0.320956822938077
PDZD7	ENSGALG00000020726	1.10262659304161	4.02949442040978	0.018422936645148	0.320956822938077
TNFRSF21	ENSGALG00000016719	-0.612342736671436	7.31201154706867	0.0185769127509359	0.323310094957285
RGS16	ENSGALG00000027550	-2.17608611135506	1.00258370627112	0.0186158777562345	0.323658980339085
ZDHHC23	ENSGALG00000015123	-1.17943772760992	3.00747136372002	0.0188217081903565	0.326905364183369
SPACA1	ENSGALG00000019917	1.46740309979318	-1.62084099964354	0.018865855026352	0.327339805061693
ENSGALG00000007546	ENSGALG00000007546	2.75636791738549	-4.27330120375603	0.0189818611932096	0.328923169762544
FGF20	ENSGALG00000013663	2.20986624583448	-3.39501606615291	0.0189955629954053	0.328923169762544
ADAM12	ENSGALG00000012740	-1.88301528055018	4.08237465762962	0.0190556366388495	0.329519745831159
ENSGALG00000006584	ENSGALG00000006584	-1.73233564402201	2.86169776647444	0.0190685380157147	0.329519745831159
TPST1	ENSGALG00000002598	0.516621409337085	5.01689676053468	0.0191681195634737	0.330906346611411
DNAJC5B	ENSGALG00000027730	2.75636791738548	-4.27572826267852	0.0192388197640247	0.331587628436005
PKD1	ENSGALG00000005714	-0.878019893983165	6.08013782741418	0.0192478355747648	0.331587628436005
COL12A1	ENSGALG00000015908	-2.45771829614925	4.01888995129126	0.0192893681511455	0.331587628436005
ENSGALG00000028533	ENSGALG00000028533	-1.32841850175858	1.77720320926011	0.0193065864849646	0.331587628436005
ACVR1B	ENSGALG00000014631	-0.538638783952452	6.82730968558722	0.0193067769720933	0.331587628436005
PDE9A	ENSGALG00000016186	-1.17497692257925	2.3234718166867	0.0193238757043896	0.331587628436005
LRP2	ENSGALG00000010858	0.899322365480392	1.90587066211482	0.0193466068874216	0.331645040711431
B4GALT3	ENSGALG00000022891	0.571003967485943	3.79995194342993	0.0194168986308744	0.332516818595595
ENSGALG00000028895	ENSGALG00000028895	-1.12154173909291	2.9982598663859	0.0194592116209181	0.332648270563549
DLX4	ENSGALG00000026503	1.03402863415764	2.55417546776631	0.0194634626393566	0.332648270563549
MYL9	ENSGALG00000028567	-1.37923891443047	3.41195195936776	0.0195249958476954	0.333366895172028
RASL12	ENSGALG00000007349	1.29614791405068	0.527837645756804	0.019588257942678	0.334113576154871
ENSGALG00000025799	ENSGALG00000025799	2.6027466652182	-3.99232197148427	0.0196248443231934	0.334404219801984
CSF1R	ENSGALG00000005725	-1.87934698170529	-0.859294866654851	0.0196572859020605	0.334623728569602
DNAH3	ENSGALG00000002350	-0.826640706543633	3.95556714055724	0.019684792844975	0.334758882695659
CELSR2	ENSGALG00000028616	0.692586349944053	7.98080083472932	0.0197516255038566	0.335221045826427
SLC16A3	ENSGALG00000002728	0.639002419513077	6.30015741038951	0.0197698807082743	0.335221045826427
SEMA4B	ENSGALG00000008297	0.436447613671982	7.04380875686013	0.0197707525858584	0.335221045826427
TMEM132D	ENSGALG00000002671	-1.71197346372833	4.19174171294925	0.0198449405902456	0.336145785760318
ZADH2	ENSGALG00000022882	-0.694291438886882	5.33951126238042	0.0199112460673066	0.336935309316994
FGF12	ENSGALG00000007219	0.788323400778665	7.0957957014983	0.0199938891140756	0.33755034490413
STEAP2	ENSGALG00000009017	-1.80659077489053	0.200148179657437	0.0200103199932001	0.33755034490413
SFN	ENSGALG00000028115	-1.41623092474937	1.62861924026481	0.0200108925937256	0.33755034490413
LCA5L	ENSGALG00000016125	0.798050427294516	1.65261051166695	0.0200265139161616	0.33755034490413
NYAP2	ENSGALG00000004966	-0.723427972729667	5.49074383872595	0.0200553707580898	0.3377040186313
ZBTB38	ENSGALG00000002874	0.679386071693099	3.3621645794305	0.0200792632009437	0.337773878900438
GABRR2	ENSGALG00000015776	-2.4940348804968	0.010196941901249	0.0201150857821918	0.33804409387204
SLC16A9	ENSGALG00000003172	-1.03408590065173	4.49999772013361	0.0201730082913254	0.338458140596248
GFRA2	ENSGALG00000001795	0.910400699841863	7.96731834603628	0.0201792905896758	0.338458140596248
DOCK9	ENSGALG00000016883	-0.875918919687105	4.44444942387233	0.0204465813314641	0.342605400018303
PTPN14	ENSGALG00000009784	-0.979584320341385	4.51816774844425	0.0206458700993303	0.345606209060022
BICD1	ENSGALG00000012934	-0.858739555471549	4.74991232477749	0.0207020585670174	0.346208033200912
VWA3A	ENSGALG00000006957	1.4515741879948	3.27768883636955	0.0208020098470192	0.347539828576958
UNC5C	ENSGALG00000012219	1.35039986364595	6.48960245353625	0.0209004581175865	0.348843939000654
SLC24A2	ENSGALG00000015080	-1.91416574119799	2.05595229046059	0.0209559955014406	0.349429991265736
ATXN1	ENSGALG00000012709	-0.823926161812396	5.91200631514506	0.0210019187329414	0.349854747500645
TUSC5	ENSGALG00000004331	-0.894906362958308	3.11698526294956	0.0210437872767028	0.350211199153533
RNF43	ENSGALG00000001028	-1.26972203434426	1.2776468029224	0.0212999029146293	0.354128998118054
NRSN2	ENSGALG00000027477	1.68931212661382	-0.9953703946165	0.0214670704228779	0.356561787179218
CA6	ENSGALG00000002390	-2.13919152547323	-1.49292315418566	0.021499846334304	0.356759816767481
SDR42E2	ENSGALG00000006964	1.37856525847216	2.50799093214502	0.0217244968642108	0.359882332987965
P2RX2	ENSGALG00000007551	-2.08708496389919	-0.322247835395026	0.02173009410665	0.359882332987965
PLXNC1	ENSGALG00000011309	-2.00582916722331	5.63268907942691	0.0217696319123064	0.359921489535407
ENSGALG00000006944	ENSGALG00000006944	-1.27077492417811	1.65773963720178	0.02181985203224	0.359921489535407
NXN	ENSGALG00000004793	0.660594496293354	5.81231822321416	0.0218212860394501	0.359921489535407
SHANK2	ENSGALG00000007719	1.33411315061071	-1.40151392344488	0.0218318586016279	0.359921489535407
GPR151	ENSGALG00000001866	-1.83160108704001	-0.561841340416542	0.0218530591610773	0.359921489535407
ARHGAP15	ENSGALG00000012421	-1.47567582365635	-0.0576438540625604	0.0218586876097316	0.359921489535407
NPTX1	ENSGALG00000017418	1.25244507238889	3.81350279014391	0.021912186289394	0.360432224502548
NR0B1	ENSGALG00000016287	1.24719152061786	-0.595846355027002	0.0219318415774581	0.360432224502548
ASCC3	ENSGALG00000015465	-1.46573251859276	4.52008476049929	0.0220039295451687	0.361269891227203
FGF18	ENSGALG00000002203	-1.94220109644933	3.2073321530819	0.0220905576278842	0.362344448607711
TEAD4	ENSGALG00000014342	-0.662548395750461	4.15073394186745	0.0221319671321391	0.362675951816701
KIAA1217	ENSGALG00000007766	-0.898857636337012	3.66090228604735	0.0221722926956405	0.362989075059348
LNP1	ENSGALG00000015287	1.11321835730528	-0.654567163144477	0.0222166109851282	0.363366903186973
ENSGALG00000003110	ENSGALG00000003110	4.88480307195562	-5.83557654909443	0.0222423733934516	0.363440806127193
HS6ST2	ENSGALG00000006071	0.486244564529783	5.42810408735329	0.022322106084271	0.364338755808366
CREB3L1	ENSGALG00000008393	-1.04589324867567	1.89412546680399	0.022413553919887	0.364338755808366
CP49	ENSGALG00000011712	1.09965644082947	1.01167563259926e-05	0.0224283420358901	0.364338755808366
TMEM59L	ENSGALG00000021620	-1.02698647440684	1.86858364211403	0.0224418168059688	0.364338755808366
LRCH3	ENSGALG00000007595	-0.775549307099085	5.74575676280898	0.0224611194133807	0.364338755808366
CLDN11	ENSGALG00000009355	-1.20217824575738	1.56408180963842	0.0224697778287067	0.364338755808366
FAM131B	ENSGALG00000014689	-1.3835541122946	1.51086257019249	0.0224781862721636	0.364338755808366
IGFBP4	ENSGALG00000028931	-1.51228460999162	2.78196354828459	0.0224848907415719	0.364338755808366
PPP3CA	ENSGALG00000012280	0.534299804839828	7.71856491119597	0.0225086148779168	0.364338755808366
CACNA2D4	ENSGALG00000013007	-2.00956874048503	2.70704017913263	0.0225102913776855	0.364338755808366
NHSL1	ENSGALG00000026981	0.679696228636423	7.91300963278342	0.0225364842522886	0.36441793250298
FBXL7	ENSGALG00000027027	-0.852371984831324	3.96310295380519	0.0226133523828364	0.365245282612916
ENSGALG00000010417	ENSGALG00000010417	1.70609334418276	-2.48032969043115	0.0226303483498767	0.365245282612916
ZNF469	ENSGALG00000026534	-1.3389894905803	4.86108846465242	0.0226811110008477	0.365719554196516
BCAS1	ENSGALG00000007796	-1.36049390929171	1.05303376949789	0.0227462363464289	0.366424304533621
NTRK3	ENSGALG00000006793	0.57795440891368	7.60882461229295	0.0228059529851191	0.366916934338512
ENSGALG00000005956	ENSGALG00000005956	-1.96921543073942	-1.44652457200934	0.0228197111372561	0.366916934338512
CD109	ENSGALG00000015910	-2.4645127539528	-1.43274587308261	0.0228876369657177	0.367663561699059
CCDC33	ENSGALG00000028855	1.67377824115199	1.31560290008821	0.0229337909974545	0.368059377471343
ARHGAP24	ENSGALG00000011124	-1.14384108144602	2.81083164852957	0.0229955303469023	0.368704342244428
EPCAM	ENSGALG00000008969	-0.945812648156181	5.47185583486793	0.023091348325597	0.369893995462841
NHSL2	ENSGALG00000028506	-1.30596065047466	4.28638927712103	0.0231592122558856	0.370634053576886
ALDOC	ENSGALG00000026077	0.514714935397889	9.30304454092452	0.0232858039006417	0.371911238042374
WNT7B	ENSGALG00000014235	1.40410545439836	-0.454425159565333	0.0233163650544642	0.371911238042374
C15orf26	ENSGALG00000021183	1.88038112548997	-2.61126593916591	0.0233499802980686	0.371911238042374
RBPJL	ENSGALG00000003952	1.49052041713734	-0.00689333602560596	0.0233643943590616	0.371911238042374
GLOD5	ENSGALG00000025991	3.0016959096584	-4.56583199675195	0.0233760415025267	0.371911238042374
ADAM33	ENSGALG00000016038	-1.86472717593613	3.18334214776361	0.0234099817306574	0.371911238042374
NMRAL1	ENSGALG00000007827	-0.712042982961641	3.73727881914193	0.023410934610805	0.371911238042374
TRH	ENSGALG00000008490	-1.47387681645924	0.347481485508917	0.0234282395052605	0.371911238042374
ODF2L	ENSGALG00000006804	1.19765889727365	0.159543743391873	0.0234346688455506	0.371911238042374
ANTXR1	ENSGALG00000000098	-2.47569464844015	-0.0590386380888566	0.0235167676035903	0.372596357494109
KCNAB1	ENSGALG00000010269	-1.16699274492589	3.36608859065322	0.0235213973634345	0.372596357494109
CCNJL	ENSGALG00000001455	-1.07231165009501	2.97694180156894	0.0235921920041537	0.373125936587858
ZOV3	ENSGALG00000014877	-1.05881821484828	3.90803402637186	0.0236343119662542	0.373125936587858
TFPI	ENSGALG00000002594	-1.26295749755445	0.693403365118274	0.0236397488401999	0.373125936587858
SLC6A7	ENSGALG00000005672	-7.07907134191265	-1.73682933101138	0.0236449578417911	0.373125936587858
LIMCH1	ENSGALG00000014258	0.686737354838286	4.53009570548605	0.0236638789570859	0.373125936587858
C15ORF23	ENSGALG00000004706	0.574520508468414	4.64637109561259	0.0237304755178136	0.373831468838632
FLRT3	ENSGALG00000008716	1.00939053636359	4.84641984096167	0.0238052072963314	0.374663740961949
CDH7	ENSGALG00000013782	1.136186066074	1.49654693914277	0.0238899910666692	0.374974761633844
FRMD1	ENSGALG00000011296	-0.958430020948917	5.57377837322684	0.0238901007553898	0.374974761633844
TIMP3	ENSGALG00000012568	-1.66087350565807	0.786790490064542	0.0238907230641156	0.374974761633844
ENSGALG00000026947	ENSGALG00000026947	3.46697785108127	-5.07085732868619	0.023970673854054	0.375884773872736
ZBTB20	ENSGALG00000015094	-0.650772940474227	6.28793641182991	0.0240283235238651	0.37644373520722
SEPP1	ENSGALG00000014857	-2.07616729662616	0.975639316380034	0.0240792408442845	0.376896296764885
KIAA1211	ENSGALG00000013771	0.529761195083961	5.31502998838383	0.0241796049293646	0.378121280741837
SLITRK4	ENSGALG00000007242	0.67508502352815	3.29331081753634	0.0242185694411832	0.378384736072843
DKK2	ENSGALG00000028041	-2.47830580690327	2.37775166483557	0.0242447048934718	0.378447455581676
ACTG2	ENSGALG00000006343	-1.96689228929168	1.75245767364065	0.0243126377975747	0.37916190286318
USP12	ENSGALG00000017101	-1.29479644348563	0.939215949124185	0.024466858070497	0.380873790770217
NMUR1	ENSGALG00000007714	-0.809334744265894	3.55938597927303	0.0244669333678085	0.380873790770217
ENSGALG00000005204	ENSGALG00000005204	-2.48871119969377	-1.88130915735441	0.0244901140995465	0.380888065468219
KLHL29	ENSGALG00000016495	0.552271801548408	6.17097858323647	0.0245644040061609	0.381592505727324
JPH3	ENSGALG00000005791	-0.596799652366158	7.63391549610362	0.0245800176123165	0.381592505727324
METRNL	ENSGALG00000028354	-1.89687865034814	3.61365221007384	0.0246438182863893	0.382236122614278
SGK1	ENSGALG00000013971	-1.38573284397642	2.35720321159306	0.0247799289511737	0.383971953010005
BRINP2	ENSGALG00000004448	-1.04622937069676	6.58594658321551	0.0248006200652359	0.383971953010005
SLC37A1	ENSGALG00000016185	-1.73431395931232	1.78149345996423	0.0249239349919475	0.385532260255188
ENSGALG00000026427	ENSGALG00000026427	3.46697785108127	-5.08767680461299	0.024998892169957	0.386342409434168
SYNPO	ENSGALG00000027330	-2.24272394189979	3.01184029749152	0.0250755202752792	0.386876247170026
ENSGALG00000009702	ENSGALG00000009702	-1.53205014152938	0.804371575072527	0.0250786625035983	0.386876247170026
PRICKLE1	ENSGALG00000009556	-1.74539134516659	2.17728819203748	0.0251346908442034	0.387388922238778
ANO5	ENSGALG00000003748	0.399641677699963	6.85855393259129	0.0251784333791222	0.387388922238778
MMP16	ENSGALG00000015896	-0.957761881293352	5.1230258779004	0.0252769908046795	0.387388922238778
TMEM117	ENSGALG00000009596	-1.66875905137572	0.227100296342676	0.0252792849887166	0.387388922238778
BCAN	ENSGALG00000013237	-1.07055971905476	3.77432167745439	0.0252843512095597	0.387388922238778
ENSGALG00000020719	ENSGALG00000020719	-1.28833442881544	0.544942641775868	0.0252946841448471	0.387388922238778
HOXD13	ENSGALG00000009277	4.88480307195562	-5.84889963470423	0.0253098806948731	0.387388922238778
ENSGALG00000011265	ENSGALG00000011265	4.88480307195562	-5.84889963470423	0.0253098806948731	0.387388922238778
ENSGALG00000009120	ENSGALG00000009120	-0.8376710404722	2.9651324477596	0.025315689447215	0.387388922238778
STK24	ENSGALG00000016885	-0.879471637163625	4.33740952032777	0.0254684257537059	0.389377862193387
GADL1	ENSGALG00000011447	1.63926057702774	-2.91089744919648	0.0255155673076936	0.389677051538468
SH3RF3	ENSGALG00000005359	0.651012034119175	4.03017186866546	0.0255426080093916	0.389677051538468
PRTG	ENSGALG00000004361	0.634242568736906	6.60370781274497	0.0255563275558897	0.389677051538468
CLIC2	ENSGALG00000004730	-2.51174122646503	0.558675988073977	0.0255981174169439	0.38996668991013
TRIB2	ENSGALG00000016457	0.400737557764271	7.09059392522849	0.0256602011021505	0.390564697914226
LEPREL1	ENSGALG00000007303	-1.85803909252686	3.02455169145247	0.0256874847106332	0.390632434159567
AGR3	ENSGALG00000019651	5.28758068925597	-5.440210742396	0.0257130221992462	0.390673520235084
STMN4	ENSGALG00000016597	0.590021776327767	8.09841215826695	0.0258184410292265	0.391927142083414
LAMA4	ENSGALG00000015001	0.474566290109022	7.15062527931735	0.0258954017223454	0.392746926122238
CLPS	ENSGALG00000000900	4.88480307195562	-5.78803638869058	0.0259201357112652	0.392773854515789
MAST4	ENSGALG00000014784	0.537448960033727	5.36039991289131	0.0259887274848654	0.393464734346087
RFX2	ENSGALG00000001773	1.00438913781785	1.88340392934747	0.0262237402852524	0.396620486088506
CNTN1	ENSGALG00000009523	0.956654415385342	4.82711210801204	0.0262435346184352	0.396620486088506
KIF3A	ENSGALG00000006860	0.398003490640859	7.23001809394101	0.0264886121359667	0.39946416890609
GPLD1	ENSGALG00000012666	2.30698077669132	-3.83846512546745	0.0264986439111182	0.39946416890609
DEF6	ENSGALG00000002615	-0.727677244480563	3.60241731181747	0.0265017437285721	0.39946416890609
NETO2	ENSGALG00000004071	0.502320150600057	4.33085965209753	0.0266462565877108	0.401262828001308
ENSGALG00000027568	ENSGALG00000027568	0.764649675094913	2.2766918476836	0.0266679819638465	0.401262828001308
ITIH2	ENSGALG00000006833	0.816898396479678	2.05616491999265	0.0266984959624336	0.401368953361435
SLC39A13	ENSGALG00000008122	-0.696143611196087	4.16844733006903	0.0268386837107089	0.403122213277268
CACNA1E	ENSGALG00000003833	0.848128682001205	9.03930626551912	0.0269103322493151	0.403540498919528
SLITRK6	ENSGALG00000016904	-3.70640013500512	0.281164420108554	0.0269137075793302	0.403540498919528
LRG1	ENSGALG00000027587	1.10250626220728	1.97425242945205	0.0269858419560167	0.404267761982078
EVL	ENSGALG00000011209	0.484099081813998	5.2449216749747	0.0270310628916328	0.404590922091036
CMIP	ENSGALG00000012012	0.508037416201866	7.73726069577379	0.0270708219112709	0.404831836764005
PCSK5	ENSGALG00000015164	-2.66674897342505	0.955471300785976	0.0271179453111016	0.405175523172302
PTPRM	ENSGALG00000013902	-1.21885128900308	3.61943170487172	0.0271581976928659	0.405175523172302
TPBG	ENSGALG00000027355	0.798816764109209	1.56801940322241	0.0271648541663918	0.405175523172302
ENSGALG00000027090	ENSGALG00000027090	-3.09095667127596	-1.53695992946347	0.0272343311400203	0.405857959184206
ENSGALG00000028258	ENSGALG00000028258	-1.01870277466603	3.19378192394292	0.0273107787756755	0.406642996774811
GSDMA	ENSGALG00000013495	-1.07809819977828	1.77036909850537	0.0274016194060942	0.407640786782138
GOLPH3L	ENSGALG00000014640	-1.63688833179355	-0.542719125996802	0.0274488411775348	0.407798026313225
GJD2	ENSGALG00000009845	-1.64055774399958	1.44317907789371	0.0274598624218398	0.407798026313225
ARRDC1	ENSGALG00000008475	-0.501617835443745	6.05118642316162	0.0275144392484492	0.408254142812203
SLC13A3	ENSGALG00000004445	-1.30228489368714	3.29735271519804	0.0275756051008294	0.408305684652681
MAB21L1	ENSGALG00000017059	-1.94207689723436	5.0001354053623	0.027575977554803	0.408305684652681
FHL3	ENSGALG00000001516	-0.618534921115852	5.89931352138221	0.0275895120094984	0.408305684652681
ENSGALG00000023879	ENSGALG00000023879	-1.56038821162281	2.17586537648957	0.0277651401947426	0.410549713441363
MAOA	ENSGALG00000016224	0.848910805566515	2.34659445964192	0.0278014378973911	0.410650285072683
FGF7	ENSGALG00000028158	-3.04602432350008	-0.0822297108142119	0.0278199485854126	0.410650285072683
SEMA4G	ENSGALG00000026957	0.837947475518472	4.6431598272861	0.0279130641903268	0.411669570834578
ENSGALG00000023472	ENSGALG00000023472	-1.4162989235031	-0.289762374463819	0.0279900874344841	0.412113212801323
LIFR	ENSGALG00000003733	-0.834470232783939	4.75391971129504	0.0279913229644106	0.412113212801323
ENSGALG00000028371	ENSGALG00000028371	-1.51408139526235	2.50298478666274	0.0283812845097174	0.417495284086195
FABP3	ENSGALG00000000620	-0.935140387889037	4.71517632953702	0.0284358809651068	0.417609486127447
ANKRD50	ENSGALG00000011831	-0.639824380800874	6.81383837213136	0.0284378683270093	0.417609486127447
ENSGALG00000006213	ENSGALG00000006213	-1.66661089834701	0.109179236661576	0.0284858061275271	0.417954692306804
LMCD1	ENSGALG00000008349	-1.984080912771	0.494905946431867	0.0285821465966105	0.419008880869591
FAT1	ENSGALG00000013579	-1.15128268867948	6.55042739859607	0.0286523381475164	0.4194138232272
HTR2B	ENSGALG00000007681	-1.63940878024244	1.63531010075147	0.0286588005232988	0.4194138232272
FAM184A	ENSGALG00000014881	-0.967389758279408	4.28179898338378	0.028688144482925	0.419484423772547
ST5	ENSGALG00000005927	0.534724612996988	5.1359321365189	0.0288078743787304	0.420875418335883
FGF16	ENSGALG00000007806	1.3555188973305	-1.5920991376105	0.0288577655542812	0.421148208384508
CDH11	ENSGALG00000005278	0.501507744889882	7.23755572738919	0.0288757802452086	0.421148208384508
TNNI2	ENSGALG00000006591	-1.34376019314336	1.31402681375251	0.0289810928051945	0.422324136040261
ENSGALG00000007536	ENSGALG00000007536	0.721241124208924	3.74931267326246	0.0293642090931967	0.427542884396943
HOXB3	ENSGALG00000013455	-4.00830188389801	7.45562528364649	0.0294252174298437	0.428066853562726
TSHZ2	ENSGALG00000007809	-0.848565709745482	4.76534735019957	0.0295107881291827	0.428946952688239
SLC26A3	ENSGALG00000007959	2.68717406562212	-4.84004926082771	0.0295869739360125	0.429689261542702
HHIPL2	ENSGALG00000009444	-1.05177999468612	0.154663839097257	0.0296750926667564	0.430603465091492
TRIL	ENSGALG00000011145	-1.0244568542826	3.57858467617462	0.0297332052289501	0.430640327891358
ENSGALG00000021171	ENSGALG00000021171	1.01692880472602	2.01842633900528	0.029753651183749	0.430640327891358
MASP1	ENSGALG00000007419	1.6605577879902	0.285956106889421	0.0297636868108321	0.430640327891358
TGFB2	ENSGALG00000009612	-1.66637987504217	6.09574732495485	0.0297906402602946	0.430640327891358
GAD2	ENSGALG00000007588	-2.23150886698835	5.65978477039067	0.0298034924142721	0.430640327891358
FGD3	ENSGALG00000005237	0.359070835175898	6.72581771200546	0.0298620501021022	0.431122323330602
ENSGALG00000004511	ENSGALG00000004511	1.1958375488843	0.776549604051995	0.030111103995232	0.434351405691761
PCDH1	ENSGALG00000002553	-1.38082443771048	6.97862797865975	0.03015594055013	0.434383823920716
HTR2C	ENSGALG00000005853	-2.29422966632377	1.61232476688886	0.0301878934061992	0.434383823920716
Hoxb-7	ENSGALG00000029090	-4.6793860893228	-0.730337158541699	0.030189523418385	0.434383823920716
SPATA17	ENSGALG00000009616	1.10494950947289	2.08880770528131	0.0303149253438526	0.435821632590446
SFRP1	ENSGALG00000003473	-1.34886279970565	5.09214393937857	0.0303763605853573	0.436338183790339
SCARA5	ENSGALG00000016580	-1.06712117606307	2.76912960946216	0.0304428039544351	0.436701488730639
COL4A2	ENSGALG00000016843	-1.5786406751984	3.49191114051094	0.0304527049366175	0.436701488730639
SYDE2	ENSGALG00000008680	-0.670260087012913	4.71862913722282	0.0305467304938844	0.437503790634629
BTG1	ENSGALG00000011276	0.419091814776175	6.49344017809571	0.0305597983287574	0.437503790634629
ENSGALG00000023742	ENSGALG00000023742	1.05966818498327	0.307396586012569	0.0306697389997039	0.438158746305954
LAMC3	ENSGALG00000003852	-1.24047196836082	3.54062994995787	0.0306774040080606	0.438158746305954
HOXB1	ENSGALG00000013454	-3.48942410876209	3.59445995465493	0.0306823812295144	0.438158746305954
CADPS	ENSGALG00000007268	-1.31308163409134	6.50388385709676	0.0307258929495915	0.438414158950469
CD99	ENSGALG00000024488	-1.04372379948589	2.36343677216083	0.0307663771380678	0.438625983398387
CYGB	ENSGALG00000001892	-0.787221326182859	3.98786655769649	0.0309746678840958	0.441227825279859
SALL4	ENSGALG00000007834	0.578671384892475	5.23810482920822	0.0310129065261324	0.441404995714702
ATP6V1C2	ENSGALG00000016446	0.885601613101188	1.11059647174922	0.0310631585573193	0.441752715377072
OFD1	ENSGALG00000016576	0.575926700064168	5.53322060952993	0.0312946853570243	0.444311517688126
FKBP6	ENSGALG00000000837	1.2855274048003	-0.30672856317446	0.0312950303258237	0.444311517688126
ABCD2	ENSGALG00000007142	-0.865908596586121	3.56485086423203	0.0314012705282977	0.445450195852502
KIAA1522	ENSGALG00000003539	0.557251669806223	6.40166895574755	0.0314732639042083	0.445694483568476
akr	ENSGALG00000013072	-1.69013285876272	-0.605360936957824	0.0315261840340366	0.445694483568476
RACGAP1	ENSGALG00000006271	0.577138871254838	4.80093095012861	0.0315301561867493	0.445694483568476
OLAH	ENSGALG00000008820	1.86892972974805	-3.13859253716059	0.0315448028909297	0.445694483568476
TPH2	ENSGALG00000010198	-2.06525593787795	2.59296814186311	0.0315487502689633	0.445694483568476
TPPP3	ENSGALG00000002103	0.633844245212218	6.48831423932592	0.0316407313703064	0.446231523872279
SRD5A2	ENSGALG00000010625	-2.23175790793162	-0.351552151552462	0.0316526559003553	0.446231523872279
FLOT2	ENSGALG00000004000	-0.470643667432987	6.96107584971606	0.0316650146119328	0.446231523872279
CD82	ENSGALG00000008044	-1.01156129752996	2.49801098734497	0.0317053090596033	0.446431627482875
ENSGALG00000029109	ENSGALG00000029109	1.01745109121227	0.496236556045728	0.031746580204755	0.446478192847206
ENSGALG00000017117	ENSGALG00000017117	2.00506851326553	-2.99151879606358	0.0317780195999623	0.446478192847206
COL6A3	ENSGALG00000003923	-2.33570577485518	3.02970825795295	0.0317869089833935	0.446478192847206
RGS8	ENSGALG00000026263	-1.86664762200703	2.99049267616904	0.0318271341792328	0.446539214326095
MB21D2	ENSGALG00000007218	-0.559592178035968	6.06910011177841	0.0318434557796257	0.446539214326095
SYNPO2	ENSGALG00000011994	-3.01472081645994	0.0577622706584587	0.0319038143313542	0.447019210139891
CP	ENSGALG00000010434	-0.751231544418785	3.64539583780517	0.0320448155293936	0.448280873836608
LAPTM4A	ENSGALG00000016479	-0.566638922270719	6.09026390850258	0.0320462654139684	0.448280873836608
ATP2C2	ENSGALG00000005576	-1.32297312402898	0.950223731961625	0.0321370299192915	0.448818755710876
NYX	ENSGALG00000016228	-2.67870855039059	0.974274011835907	0.0321371858630946	0.448818755710876
CASR	ENSGALG00000014407	-2.14909953951401	1.285647860419	0.0322584996280722	0.449947883262828
TTC8	ENSGALG00000010663	-0.9320358057307	4.66646194415094	0.0322863300545817	0.449947883262828
ENOX1	ENSGALG00000016967	-0.487543624880341	7.13486656100694	0.0323029539974631	0.449947883262828
GLI2	ENSGALG00000011630	-1.6379145922094	4.50438410561694	0.0323244860206704	0.449947883262828
SVIP	ENSGALG00000003648	0.632996531955665	5.82884317292293	0.032349538018078	0.449947883262828
ENSGALG00000004113	ENSGALG00000004113	-2.00423929684044	0.100239476088091	0.0324221561612558	0.450591590257323
CTSK	ENSGALG00000028147	-0.680459495315722	3.32082296071681	0.032459475544803	0.450744080860787
ENSGALG00000003644	ENSGALG00000003644	-1.45421100475002	4.16174170956484	0.0325037588539732	0.450992949289354
ENSGALG00000008629	ENSGALG00000008629	-6.31289960609029	-2.5891243345202	0.0325626012507496	0.451443259479599
SOX18	ENSGALG00000026582	-1.32471690127874	1.15099340506508	0.0326454895043905	0.452225938818715
MAN2A1	ENSGALG00000000255	-0.68988820975374	4.87211748094161	0.0327298805714788	0.45302815276445
JDP2	ENSGALG00000010322	-0.989732676585718	1.29147123681445	0.0328663251707199	0.454548982231751
CHRM4	ENSGALG00000008365	0.74977902688722	3.11632052291612	0.0328985772558617	0.454627511868564
PERM1	ENSGALG00000026875	-2.90865630684979	-1.37011104934868	0.032996063379362	0.455606660447236
OSBPL5	ENSGALG00000006401	-0.589190531649091	4.91798846505807	0.033230261740202	0.458451950899595
FAM83F	ENSGALG00000012053	-2.19025961548873	-1.25713944962821	0.033255720777788	0.458451950899595
PTGER2	ENSGALG00000012396	-2.06737084445925	-1.11975974833594	0.0333327103671112	0.458892625857411
COL4A1	ENSGALG00000016841	-1.77889615141627	3.88119367026308	0.0333413335247114	0.458892625857411
FAM83H	ENSGALG00000013875	-1.03254465985435	3.42931689895935	0.0334335834919392	0.459792400627087
ACTN1	ENSGALG00000009474	-0.596514263217324	5.54788549250497	0.0334694452668663	0.459915879217309
ENSGALG00000023719	ENSGALG00000023719	-1.834155611434	-1.2352692564984	0.0335082585362291	0.460079684621033
ENSGALG00000007118	ENSGALG00000007118	-2.92152945659703	-1.05962373517482	0.0336241174466964	0.461300241602311
ENSGALG00000002475	ENSGALG00000002475	-1.23130864351588	0.796394056434494	0.0337776489575341	0.46293308493699
DLK1	ENSGALG00000011244	0.928045149895811	2.91526193854181	0.0337972540966975	0.46293308493699
NEDD9	ENSGALG00000012747	-2.15552685645021	2.48356098304103	0.0338905498941505	0.463839622071301
TMEM45A	ENSGALG00000015293	-6.9956471311488	-2.03565856437206	0.0341060072371882	0.466327826124294
MYBPH	ENSGALG00000000164	-1.06267936308734	2.09528144336142	0.0341268668639008	0.466327826124294
ENSGALG00000025929	ENSGALG00000025929	-6.1680012192687	-2.59854577534183	0.0341862085498275	0.466485934412071
ATP2B2	ENSGALG00000004829	-0.857581159939866	5.0329367307281	0.0341982331077364	0.466485934412071
KCNA1	ENSGALG00000017280	-2.02464803799681	1.24719094549322	0.03422023893425	0.466485934412071
WSCD2	ENSGALG00000004849	0.93970356957402	4.34264914542132	0.034305771957379	0.467279575355764
LMOD1	ENSGALG00000028721	-1.23971897593184	0.26655306207145	0.0346191761106293	0.470910865359938
KCNJ11	ENSGALG00000020505	0.841899876308453	2.56028358433938	0.0346274180864392	0.470910865359938
ILDR2	ENSGALG00000015458	0.812958685519907	1.53592234737055	0.0347565686011268	0.472129400907818
FHDC1	ENSGALG00000010107	-0.807649513433124	3.87796364003789	0.0347961125846497	0.472129400907818
CHST15	ENSGALG00000009704	-1.57294921963183	2.76944553477677	0.0347998114650899	0.472129400907818
DZIP1L	ENSGALG00000006597	-0.884852842484428	2.67062616887162	0.0348794692010677	0.472835149835076
RIL	ENSGALG00000027627	-0.859514831210022	6.26239332873299	0.0349435664054088	0.473329005592821
C8orf22	ENSGALG00000024487	-3.4505592176765	-1.65268477811505	0.0349946338238844	0.47364572425555
ILVBL	ENSGALG00000027150	-0.79941743720152	5.64999531682247	0.0351343016497176	0.475160183891991
TEAD1	ENSGALG00000005415	-0.923176047412122	4.50579983161768	0.0352085651390422	0.47578841421701
CASP17	ENSGALG00000014430	2.30698077669114	-3.87407437448476	0.0353321061689565	0.476828741190079
SERHL2	ENSGALG00000011867	-1.14949289485669	2.38763337465085	0.0353412931861714	0.476828741190079
PRICKLE2	ENSGALG00000007332	-0.779519217267674	4.49177194273571	0.0353847783444014	0.477039233976374
TTC25	ENSGALG00000003464	1.27103826716515	1.51219915642707	0.0354681874478602	0.477587706324672
CAV2	ENSGALG00000009396	-2.08603739163859	-0.809145516580813	0.0354812938238636	0.477587706324672
YPEL1	ENSGALG00000028801	-0.909166342214854	3.88328935775006	0.0356167866597868	0.478729896488254
PYY	ENSGALG00000028630	2.60274666521768	-3.85904914734367	0.0356230326019977	0.478729896488254
PITX1	ENSGALG00000006365	-2.85194581472468	2.01604201565431	0.0356500986746572	0.478729896488254
NMNAT3	ENSGALG00000026187	-1.63558684670488	0.533473140394668	0.0361511044205194	0.485076936804899
TSC22D3	ENSGALG00000027069	0.656097057821749	5.20694678201092	0.0363182153504933	0.486556294335812
GEM	ENSGALG00000015954	-6.31289960609041	-2.40609294925079	0.0363182363728567	0.486556294335812
CNIH3	ENSGALG00000009308	1.28811392492169	-1.88719917242198	0.0363647962306018	0.486678797515857
AHNAK2	ENSGALG00000011656	-6.31289960609029	-2.46670088740623	0.0364075014335764	0.486678797515857
TCF4	ENSGALG00000028365	-0.632475686597946	4.86042564793233	0.0364127227507773	0.486678797515857
LOXL4	ENSGALG00000013090	-1.79116435982348	-0.631966520162954	0.0365221226922911	0.487415131567487
OPRD1	ENSGALG00000026379	-1.24251143492908	5.32629049916737	0.0365518301388031	0.487415131567487
GBX2	ENSGALG00000013342	1.47852202681456	1.19753991732683	0.0365532858195631	0.487415131567487
FAM103A1	ENSGALG00000006010	0.417720032766068	6.2987677935288	0.0367320016387607	0.489416732115201
PFN4	ENSGALG00000019866	1.16303980092226	-0.382615478797441	0.0367828938710445	0.489713422837222
ENTPD2	ENSGALG00000009058	-0.836674603799103	2.82413779934064	0.0369141463055609	0.491078705284242
RCAN2	ENSGALG00000016709	-0.868778933131527	2.5062186858582	0.0369627191677138	0.491342812370822
FMNL2	ENSGALG00000012525	-0.539000562843529	6.27344722671723	0.0370514394805222	0.491953652141177
CCDC132	ENSGALG00000009500	-0.962555797028142	5.49658936401343	0.0370661829325448	0.491953652141177
KRT8	ENSGALG00000012169	-0.902232721365308	4.3936613351148	0.0371129816721563	0.492192938331202
EN1	ENSGALG00000025740	-2.36251765765556	2.07066416995632	0.037396331777297	0.495566571685513
DRD5	ENSGALG00000014975	-1.06399649661524	2.26692753068934	0.0374911646016802	0.49606719251088
MYLK	ENSGALG00000011708	-0.975235997952634	2.31129884396504	0.0375091740147594	0.49606719251088
FGB	ENSGALG00000009262	0.999040747395264	-0.680583817538565	0.0375346306305491	0.49606719251088
SGCD	ENSGALG00000003886	-1.08917765723401	1.84044802311102	0.037550094359457	0.49606719251088
GPR65	ENSGALG00000010595	-1.55280568872109	-0.535591751122511	0.0376126850872623	0.496510660858706
ADAMTS17	ENSGALG00000007069	-1.2539083380187	1.8203707398554	0.0376681802090097	0.496800756661575
VTG2	ENSGALG00000001863	0.869322739394828	1.29055363639337	0.0376955904883584	0.496800756661575
PPAP2C	ENSGALG00000026834	-0.919987836102139	2.65510410991693	0.0377350559980601	0.496800756661575
MAML3	ENSGALG00000009809	-0.654467740904689	6.55186386511535	0.0377508173754996	0.496800756661575
RARB	ENSGALG00000011298	-1.59590354996177	2.33771700089178	0.0379546011491157	0.499073631951891
GNB2L1	ENSGALG00000000122	0.368802922086472	9.50142405254619	0.0379818721534582	0.499073631951891
CIDEA	ENSGALG00000027737	-1.43442089467078	-0.0883686819416021	0.0380126670139723	0.499094940349224
SLC10A4	ENSGALG00000014108	0.875274223011752	3.20802935149034	0.0380810789760648	0.499609738590886
HSBP1L1	ENSGALG00000024483	-1.39200821712586	0.403804352301378	0.0381356946476673	0.499942884315932
NODAL	ENSGALG00000003209	1.50642833875163	-0.839197610798198	0.0382017743891327	0.500425693912161
SPOCK3	ENSGALG00000009568	0.523118409648519	4.47924026900245	0.0383403412042362	0.501856585556291
NR2C2	ENSGALG00000008519	-0.91863907480658	3.77625220702762	0.0384161862826181	0.502095230394825
DOC2B	ENSGALG00000004917	-1.36166835469714	2.79825414871399	0.0384172700834011	0.502095230394825
GHRH	ENSGALG00000003842	-1.62849224028124	-0.432009025517656	0.0384824335036773	0.50223861863447
REPS2	ENSGALG00000016545	-1.21676226941258	3.39992037623053	0.0385029968872169	0.50223861863447
SIAT7E	ENSGALG00000009021	-2.03905739299035	2.85581384197538	0.0385163121141235	0.50223861863447
AIF1L	ENSGALG00000028635	-0.471805356412869	7.47606453951072	0.0385865481063919	0.502594596437347
STOM	ENSGALG00000001434	-1.81334847764228	4.88069056384242	0.0386151162232512	0.502594596437347
Pax-6	ENSGALG00000012123	2.36182038170294	1.43513321072164	0.0386317450499831	0.502594596437347
7.	ENSGALG00000000168	-1.51388582968225	3.96508223668079	0.0387401102089836	0.503285927367719
SYN3	ENSGALG00000012566	-1.05743582438906	2.50411860376328	0.0387617595061258	0.503285927367719
GATA2	ENSGALG00000005909	-2.29583436958632	2.74131049191506	0.0387876540577897	0.503285927367719
KIAA1324	ENSGALG00000026986	-0.623830111652193	6.55972096526938	0.038802556593291	0.503285927367719
DOCK8	ENSGALG00000010156	-1.87630028465683	-0.255293742627062	0.0390051530849254	0.505530423467351
GDF8	ENSGALG00000023961	-2.03306166194332	-0.149778232810472	0.0390478547821432	0.50570075670924
INHBA	ENSGALG00000012327	-2.84743559100622	1.13567265805811	0.0393257741706531	0.508543373051056
MIF	ENSGALG00000006326	0.430482878811321	8.02362506576661	0.0393267993071397	0.508543373051056
AQP9	ENSGALG00000004261	-7.13212255109949	-1.92839577303864	0.0393851567517078	0.508913339658774
TPST2	ENSGALG00000005626	0.785897247514265	3.62929054792107	0.0396530133997736	0.51198773829685
TMEM200A	ENSGALG00000002282	-1.05028597544877	4.31794489500364	0.039731199774365	0.512610381402591
DFNB59	ENSGALG00000023439	1.15125771042083	2.67349409801489	0.0398082727795936	0.513084029614152
CALD1	ENSGALG00000013071	-1.44824869245829	5.84706701598418	0.0398370718490402	0.513084029614152
KIF3C	ENSGALG00000026973	0.427636636833028	6.73148599754962	0.0398578837594814	0.513084029614152
ENSGALG00000011860	ENSGALG00000011860	-2.08305606030374	0.739265913665587	0.039977318849981	0.513756937378195
TMEM177	ENSGALG00000011593	-0.803603852496794	2.88110736797546	0.0399851825476009	0.513756937378195
SYNJ2	ENSGALG00000013727	-1.41480069416367	0.311570337287672	0.0400002478716247	0.513756937378195
ARHGAP28	ENSGALG00000014758	-1.12991060099166	6.40957163398757	0.0400420707705866	0.513908287129179
CAPN2	ENSGALG00000009360	-0.698687403922911	3.71613499461258	0.0401094404939349	0.51438703745895
ENSGALG00000026637	ENSGALG00000026637	-1.53733924726731	-0.659161059940291	0.0401643781265719	0.514705753550107
ASCL2	ENSGALG00000023607	-0.726188162147793	3.30460178007934	0.0402860863044157	0.515879015341275
CRISPLD1	ENSGALG00000015661	-2.11339679338025	0.960339401864786	0.04035328930636	0.516353084108606
GABRA5	ENSGALG00000016744	-3.60130673396112	-1.65764263651233	0.0403944084293885	0.516492929304917
HID1	ENSGALG00000007808	0.524089197611417	4.45233490266033	0.0404775089634408	0.5165839142015
VWDE	ENSGALG00000010724	-2.55966803012167	-0.147653646202096	0.0404874460895134	0.5165839142015
MISP	ENSGALG00000001898	1.00012073899859	-0.115631757382066	0.0404921106467273	0.5165839142015
RHOH	ENSGALG00000014277	1.33960973388077	-2.09656578016153	0.0406093753975771	0.517693885470752
FHOD3	ENSGALG00000013124	-1.67784085234211	4.95895622148772	0.0407181279251546	0.518115818119466
PNAT10	ENSGALG00000005474	-1.81143761954494	0.2984698231982	0.0407638205837021	0.518115818119466
KDR	ENSGALG00000013907	-1.59449455869968	0.0711543641235873	0.0408061392845303	0.518115818119466
ENSGALG00000001854	ENSGALG00000001854	0.575830953978539	7.69194368220904	0.0408149403739667	0.518115818119466
NEU2	ENSGALG00000001519	-6.00690818030138	-2.81516797594791	0.0408467742765969	0.518115818119466
KTN1	ENSGALG00000012137	-0.632065616668778	7.16626241291974	0.0408470463393526	0.518115818119466
ENSGALG00000015075	ENSGALG00000015075	0.482478824194005	5.29960715467796	0.0408955542119664	0.518115818119466
SLC25A47	ENSGALG00000011225	1.10803714781983	-0.620719152576613	0.0408965161687793	0.518115818119466
USP28	ENSGALG00000006969	-0.518894443547326	5.62752823162921	0.040937499428958	0.518115818119466
GPX3	ENSGALG00000004521	-0.843522604926502	5.45352636045316	0.0409453230124806	0.518115818119466
KHDRBS3	ENSGALG00000016203	0.624869276076732	5.12004346924548	0.0409953060859515	0.518364890257545
SLC34A1	ENSGALG00000003075	1.58688159266948	-2.08146951883286	0.0410524028901549	0.518573953845577
ATP5B	ENSGALG00000022539	0.400678556235058	10.1005411172571	0.0410724636112203	0.518573953845577
NCAM1	ENSGALG00000007839	0.384220389679524	9.68834882505858	0.0411608747074274	0.519152274811511
KCNQ4	ENSGALG00000003200	-3.54288401440611	-1.83541381624064	0.0411789593710089	0.519152274811511
ENSGALG00000027617	ENSGALG00000027617	-1.05460218807338	2.61454007469007	0.0414559243182419	0.521078522508538
FMN1	ENSGALG00000009723	-1.13599294981361	3.20991107035179	0.041457487440032	0.521078522508538
LIMD2	ENSGALG00000000529	-0.391426498237865	7.4057605983535	0.041469153422946	0.521078522508538
PTPN9	ENSGALG00000001664	0.424480068447578	7.95080020494204	0.0414987771533633	0.521078522508538
GSTA3	ENSGALG00000016324	-6.81276334328653	-2.17587892190072	0.0415106440945815	0.521078522508538
7.	ENSGALG00000017242	-2.12929960090787	4.49215892662679	0.0415144976723835	0.521078522508538
ENSGALG00000007147	ENSGALG00000007147	1.29579247721417	-0.182149712521531	0.041615007200903	0.521908692025764
STOX1	ENSGALG00000004118	-1.2560605946283	1.80026999999138	0.0416416509595025	0.521908692025764
RASD1	ENSGALG00000004860	-0.756117069993994	3.2582878551681	0.0417215060761843	0.52231090943379
HEPACAM	ENSGALG00000000421	2.02688374042302	-3.30358332470747	0.0417348032029454	0.52231090943379
SPINK4	ENSGALG00000021842	1.13508883484019	-1.66002562029548	0.0418795354985503	0.523694649669935
SFT2D2	ENSGALG00000019228	-0.950616903342334	3.41304064630172	0.0419485355389059	0.523694649669935
C2orf40	ENSGALG00000016800	-1.14235302781976	2.10735576765221	0.0419662240872916	0.523694649669935
ENSGALG00000029008	ENSGALG00000029008	1.85903886699079	-3.50032299835127	0.0419867036328545	0.523694649669935
MMP23B	ENSGALG00000001392	-1.42449024550769	1.29267252352661	0.0419984252599457	0.523694649669935
TCF7L2	ENSGALG00000008883	-0.609993440860721	5.12220040513983	0.0422418047195332	0.526345808551911
PHF24	ENSGALG00000001900	-1.16787880849881	5.52700321140768	0.0422797531433583	0.526435237828657
SFMBT1	ENSGALG00000001753	-1.38212679926075	1.09812707579476	0.0423247184076754	0.526611841831644
PDE6G	ENSGALG00000004514	-0.955622173793147	3.01892158321666	0.0425879821242056	0.529502324259381
PLEKHN1	ENSGALG00000002121	-6.26619866113578	-2.49647707143751	0.0426259000632823	0.529588887641709
RXFP3	ENSGALG00000017411	0.965977701575162	0.388862739762647	0.0426789469521579	0.52986315272679
PGBD5	ENSGALG00000011111	-0.848753780001064	3.90742000052444	0.0427213588390515	0.530005081231685
PPP1R17	ENSGALG00000012226	-0.868257204331482	9.10366474714345	0.0428914699362808	0.531729904108617
GSTA	ENSGALG00000016328	-0.908583416089593	3.86922718471053	0.0429740400933591	0.531815910767357
HECW2	ENSGALG00000007944	-0.737633175785655	6.54354769844647	0.0429868919770739	0.531815910767357
NPNT	ENSGALG00000010566	-0.864327657006406	4.31783798225429	0.0430243003922996	0.531815910767357
TMPRSS7	ENSGALG00000015389	2.24040185418003	0.441389665466778	0.0430275134802144	0.531815910767357
CELA2A	ENSGALG00000004568	2.49829221953287	-4.39301185587515	0.0430538365918161	0.531815910767357
ABCB11	ENSGALG00000010891	0.933252272024153	-0.0794087323634061	0.0431232355477003	0.532288826659493
ARHGEF38	ENSGALG00000010577	-1.87035340329057	-1.54505113143751	0.0433797413506147	0.535068936572687
SEMA3A	ENSGALG00000006560	1.25645874082065	4.13019632662165	0.0434561728634881	0.535335355989713
NLRC3	ENSGALG00000007838	-1.15045195151485	0.535340148906597	0.0434815001037276	0.535335355989713
DCDC2	ENSGALG00000012668	-1.71896804966369	1.75575826318128	0.0434952153861177	0.535335355989713
TCEA3	ENSGALG00000026702	-1.1180797446821	1.21427512643568	0.0435335296625542	0.535421729307676
SHOX	ENSGALG00000016698	-3.19020037406089	5.60455328376504	0.0435987733918956	0.535794814617006
ENSGALG00000021295	ENSGALG00000021295	-6.1680012192687	-2.69438694383053	0.0436265008628413	0.535794814617006
KLF2	ENSGALG00000003939	-2.27499081508474	-0.282968984775612	0.0436801518498656	0.536068893721306
ENSGALG00000027493	ENSGALG00000027493	-1.00644095741673	4.44104433001966	0.0437211069889632	0.536186880549952
ENSGALG00000026994	ENSGALG00000026994	1.82001656418548	-1.9710240981643	0.0437636640148299	0.536324329488331
UST	ENSGALG00000012345	-2.71982888662387	0.698655372025123	0.0438995446776568	0.53760444548701
THBS2	ENSGALG00000011200	-1.30936983670377	1.2812926168752	0.0440563918520705	0.538540394426748
CMC4	ENSGALG00000023937	0.860311968420744	0.865381783433941	0.044068940714144	0.538540394426748
ATP11C	ENSGALG00000006623	-0.651319945533315	6.45652613247721	0.0440704087092265	0.538540394426748
ENSGALG00000005812	ENSGALG00000005812	1.27201810258384	-1.23176856856178	0.0441879838832371	0.539591740381457
Aiolos	ENSGALG00000013481	-0.868133856003969	2.05361507042861	0.0442655663894366	0.540153573317034
CD151	ENSGALG00000006856	-0.686125972947901	5.39936952884537	0.0443445987978999	0.540732285270471
WDR47	ENSGALG00000002129	0.342932832758984	6.5695259092499	0.0444185354536172	0.541248080157039
DCPS	ENSGALG00000001082	0.474381788988154	5.13475592777847	0.044474867912293	0.541533089666042
ENSGALG00000007498	ENSGALG00000007498	-1.65807922945217	-1.08656488437168	0.0445088433216477	0.541533089666042
COG3	ENSGALG00000016980	-0.741925777929772	3.61391182651318	0.0445728608532239	0.541533089666042
ENSGALG00000026296	ENSGALG00000026296	-0.929096491504701	1.5378822315284	0.0445936271989059	0.541533089666042
GLP2R	ENSGALG00000027187	-1.67750105046231	-0.887783456886508	0.0446001942564562	0.541533089666042
NPAS3	ENSGALG00000029022	0.724711712363953	2.80768742872575	0.044809374443179	0.543481155685071
SHISA2	ENSGALG00000026714	-1.20193459787259	3.59972726145185	0.0448241706027376	0.543481155685071
SULT4A1	ENSGALG00000014189	-1.29578496462747	6.53754575519776	0.044887130988351	0.543859091323449
KCTD1	ENSGALG00000015124	0.559662072229684	3.63240123441402	0.0449792630895531	0.544022602655316
RBP7	ENSGALG00000002637	1.86892972974805	-3.09525074333725	0.0449905193494686	0.544022602655316
PLS1	ENSGALG00000002647	-1.70102134329867	0.650976321736387	0.0449960242434693	0.544022602655316
TMEM26	ENSGALG00000025862	-1.41815636874607	2.68135100765631	0.0452843798670854	0.547122295738769
DNALI1	ENSGALG00000001996	1.14406859826375	0.96307118389298	0.0454191235953123	0.548362996802119
Gga.52643	ENSGALG00000028773	-0.423203070661254	7.72652955618666	0.0454914297554313	0.548848646160732
ENSGALG00000029041	ENSGALG00000029041	1.07343128879827	-1.19994483776233	0.0455590983419702	0.549277698685289
ALS2	ENSGALG00000008415	-0.626880641937731	5.63716160164107	0.0456017665569541	0.549404945250965
CLRN2	ENSGALG00000027453	1.86451907186067	-3.24891861521076	0.0456673371467243	0.549807743776326
ENSGALG00000017013	ENSGALG00000017013	0.896735679800328	1.62992693583654	0.0457281199518809	0.549989936196654
DLX3	ENSGALG00000027677	-1.47477602573292	1.0398945265734	0.0457467663787608	0.549989936196654
MYO10	ENSGALG00000012954	-0.749507402286413	4.67606576070243	0.0458315156411531	0.550524774875757
ENSGALG00000006958	ENSGALG00000006958	-1.37819171908437	3.71411176826086	0.0458556116552463	0.550524774875757
COL11A1	ENSGALG00000005180	-1.01267016755946	4.1780661403803	0.0459647400189923	0.55127197586204
RPL23A	ENSGALG00000003966	0.373417655025226	8.50158835922532	0.0459879709199246	0.55127197586204
CPZ	ENSGALG00000015597	-1.30265163259636	5.30432556018853	0.0460342859475847	0.55127197586204
GYPC	ENSGALG00000011566	-3.65745538474641	-1.87406075139954	0.0460467414956077	0.55127197586204
MGAT3	ENSGALG00000012146	0.386724018172662	6.74511262745789	0.0461001921493563	0.551525935168662
GUCA1A	ENSGALG00000001431	-6.00690818030138	-2.43296002251388	0.0462742311573176	0.552875252575332
ENSGALG00000009678	ENSGALG00000009678	0.423244414065284	5.41977771487077	0.0462776105732917	0.552875252575332
TF	ENSGALG00000006453	-0.960648088552398	1.3703677459297	0.0463118213255464	0.552897864087542
SOX10	ENSGALG00000012290	0.942439585831922	5.61045117667206	0.0465416137399567	0.555253785120766
FBXO48	ENSGALG00000008753	0.61788602129597	2.53145375466901	0.0466216612954283	0.555582483823986
HOXB2	ENSGALG00000025774	-3.09564207668153	4.50189889894749	0.0466341154296963	0.555582483823986
ENSGALG00000026680	ENSGALG00000026680	-2.97974536077451	-1.30256691965361	0.046783239508497	0.556971232784527
7.	ENSGALG00000017327	-1.93875197084057	0.451383199533134	0.0468655790986836	0.557563509888929
AASDH	ENSGALG00000013764	0.368719623698125	5.70003030664418	0.0469875908293946	0.558626618422017
SLC35F3	ENSGALG00000011003	-1.17562983432728	1.18459071352424	0.0470359127963095	0.558812775082822
NOG2	ENSGALG00000020723	1.48765235923575	-0.790116821431674	0.0470772123210549	0.558915300755452
RBSN	ENSGALG00000008500	-0.726701523093902	5.94307009269844	0.0471210666636779	0.559047994786547
ENSGALG00000027621	ENSGALG00000027621	1.397568957815	-2.04520244963781	0.0474552437677521	0.562437571386741
RXRG	ENSGALG00000003406	-0.560542377952183	4.7530305173186	0.0474725188848757	0.562437571386741
CYTIP	ENSGALG00000012545	-1.7472132926164	-1.34169222688217	0.0475829817773098	0.563356160724025
CBLN4	ENSGALG00000007772	0.612181882055077	3.14050265465144	0.0476329540290837	0.5634924150805
PLOD2	ENSGALG00000006783	-0.614451646422955	5.9531018340968	0.0476869678667261	0.5634924150805
ENSGALG00000027189	ENSGALG00000027189	1.22352929338611	-1.37949551328472	0.0477112167475367	0.5634924150805
TPM1	ENSGALG00000003521	-1.30654535292283	5.59159539764833	0.0477262397388149	0.5634924150805
SHOX2	ENSGALG00000020627	1.11946454452564	7.0152710177716	0.0479879964207998	0.565814806552938
PVRL3	ENSGALG00000015367	-1.06994652410638	2.50604861058804	0.0479904526951391	0.565814806552938
TSPAN6	ENSGALG00000006808	-0.538504721192338	5.37236127650574	0.0480221591720169	0.565814806552938
ELP4	ENSGALG00000012127	0.666541630986649	3.37666956249277	0.0481184610261425	0.566176887650711
GCNT1	ENSGALG00000015166	-2.64267934004511	-1.88884292552006	0.0481190784804848	0.566176887650711
MPZL3	ENSGALG00000021271	-0.935241949052388	3.23189891140037	0.0482680525047756	0.567539410482269
CHRDL1	ENSGALG00000008072	-2.59587422646584	-0.194933097972288	0.0483605214080244	0.567850230493058
UNC79	ENSGALG00000010874	-0.779114927302889	4.47900850096489	0.0483608712782549	0.567850230493058
OLFML3	ENSGALG00000001956	-1.59839916259834	3.90142663650606	0.048475877101741	0.568278539096434
ENSGALG00000026603	ENSGALG00000026603	0.906036546539946	-0.668594432997233	0.0484877040765112	0.568278539096434
ENSGALG00000011926	ENSGALG00000011926	-3.5127608184265	-1.91440024682247	0.0484969994786529	0.568278539096434
Emx1	ENSGALG00000016095	-1.92785919367755	1.43684344480041	0.0485889393868797	0.56896617045225
REC114	ENSGALG00000001744	1.40737161970391	-1.35093435501756	0.0488590637594357	0.571440535121784
SYT17	ENSGALG00000006845	-1.29492090808147	1.3215458529619	0.0488670506712164	0.571440535121784
TEAD3	ENSGALG00000000953	-0.590435604368569	3.81790617986138	0.0489379629272873	0.571878872786907
ENSGALG00000021867	ENSGALG00000021867	1.63320632226171	-3.73791064471117	0.0490869069449354	0.573170008238055
CALB2	ENSGALG00000026903	-1.13849621323117	0.448817085338087	0.0491756579910997	0.573170008238055
CSPG5	ENSGALG00000028443	0.787311994079415	4.31589417153688	0.0491783012168572	0.573170008238055
RGMA	ENSGALG00000027639	1.03846853239008	6.93990740873618	0.0492250277845197	0.573170008238055
RGS14	ENSGALG00000003113	0.51483066142655	5.46636222851409	0.0492267904585654	0.573170008238055
FOXN2	ENSGALG00000008942	-0.874756406089766	4.58834762630375	0.0492494687929589	0.573170008238055
SCN10A	ENSGALG00000006072	-2.1076977229247	1.08837102124397	0.0495796982855509	0.576620991345482
ARAP3	ENSGALG00000002562	-0.42245868626833	6.03247623106234	0.0498100097666233	0.578906010249587
EPHX1	ENSGALG00000009291	-1.18929172944759	2.53940716233503	0.0500073738491957	0.580749608058609
TNNC2	ENSGALG00000006835	-1.22521600928682	0.478681791636321	0.0500365280733218	0.580749608058609
C11orf24	ENSGALG00000020488	-0.955798154430644	3.31740563912785	0.050149625900722	0.581400430694706
SLC9A9	ENSGALG00000002374	-1.90436415718036	0.169370861887612	0.0501605702423068	0.581400430694706
INTU	ENSGALG00000010170	0.567523524955774	2.80656972070296	0.0503722909234793	0.583459142260585
TBC1D9	ENSGALG00000009855	0.352012863571852	5.9939998380354	0.0504328454443029	0.583765304371539
DBH	ENSGALG00000002926	-0.993176472083817	1.1885761628922	0.0506714826856365	0.585315004727289
ENSGALG00000013270	ENSGALG00000013270	1.88548414571161	-2.23277572877934	0.0506775430331931	0.585315004727289
MIA3	ENSGALG00000009434	-0.536428512429417	6.57839177724361	0.0506866172266789	0.585315004727289
BCL2	ENSGALG00000012885	-1.06833572041388	4.70244723361311	0.0507206774709619	0.585315004727289
SERINC3	ENSGALG00000004220	0.546861992379959	3.90201653626788	0.0507377923784528	0.585315004727289
ENSGALG00000027955	ENSGALG00000027955	0.765304325657767	1.01438216554835	0.0508637797053328	0.586373007546384
LOXL2	ENSGALG00000000402	-0.959456398872107	4.13417684295523	0.0509946297844785	0.587485606971622
ENSGALG00000021025	ENSGALG00000021025	-6.06262858792545	-2.69508969358249	0.0512231939125998	0.589691211082457
PAMR1	ENSGALG00000007886	-1.10508600572962	3.03870152179176	0.0513292583917089	0.589691211082457
SLC25A13	ENSGALG00000009728	-0.448086285107701	5.86986422554108	0.0513821127955457	0.589691211082457
HYI	ENSGALG00000010021	0.759084223934658	2.76388073726178	0.0514077257064869	0.589691211082457
ENSGALG00000029064	ENSGALG00000029064	-1.94178829981681	1.06927566236882	0.051411659485342	0.589691211082457
ANAPC2	ENSGALG00000008625	0.44341555036258	5.71992122371539	0.0514296218295348	0.589691211082457
GALNT12	ENSGALG00000013197	0.927789702130082	0.999331863604391	0.0514732615958385	0.589691211082457
ZNF385B	ENSGALG00000009012	-1.30287300245056	4.65001967682543	0.05148870042304	0.589691211082457
SULF2	ENSGALG00000004593	-1.09008383702196	4.26384014342608	0.051506388238602	0.589691211082457
POPDC3	ENSGALG00000027420	-2.31632611976382	-2.05572730916324	0.0515307669258986	0.589691211082457
LUM	ENSGALG00000011271	-2.17209172008619	2.56661767501355	0.0517604266884577	0.591715830735927
VWA1	ENSGALG00000001527	-1.46741791620686	2.82207273022695	0.0517992235071926	0.591715830735927
NPL	ENSGALG00000004614	-1.88388078160461	-0.559108235407963	0.0518114516274502	0.591715830735927
DACH1	ENSGALG00000016933	-0.63908237726396	6.88237181028148	0.0518972464453558	0.59230026163252
EMP2	ENSGALG00000027058	-1.16302035409153	2.03227779714739	0.0521992868674289	0.59479522650751
RAD9B	ENSGALG00000004540	3.0016959096584	-4.61251916247515	0.0522366367974275	0.59479522650751
DNAL1	ENSGALG00000028568	0.671725792072538	3.29425832216291	0.0522528928060789	0.59479522650751
ZHX2	ENSGALG00000016390	0.571430493874561	4.39588347574295	0.0522890189588483	0.59479522650751
TNS3	ENSGALG00000012447	-1.02665427729978	4.27473968087615	0.0522991766386743	0.59479522650751
PPP1R1C	ENSGALG00000008896	0.828038876785198	5.42658496762023	0.0523244573236967	0.59479522650751
ENSGALG00000003856	ENSGALG00000003856	-1.07429876519698	1.29412269206392	0.0524237414468475	0.595528133248783
ITGB8	ENSGALG00000010875	0.723820774814538	0.935525871518001	0.0525245451957514	0.595892653310817
TMEM178A	ENSGALG00000028327	-0.451822146019283	5.9853444837327	0.0525254922371237	0.595892653310817
CDHR1	ENSGALG00000002314	-6.52610569049563	-2.35646566699111	0.0526675308852357	0.597108097007695
SH3PXD2B	ENSGALG00000002831	-0.792303244148212	5.22054729427041	0.0527667292714842	0.597771780196432
KDELR3	ENSGALG00000012251	-0.782112987996466	3.58722100443983	0.0527959527634328	0.597771780196432
SSX2IP	ENSGALG00000008763	0.477849940637525	4.91711418820339	0.0529817686446566	0.599478900775652
PLCD1	ENSGALG00000005805	-0.488404946919493	6.44931217520047	0.0530304031490786	0.599632608773587
ZBTB16	ENSGALG00000007011	0.561172788103248	6.71301485549214	0.0530746068166175	0.599736045851183
CBLN2	ENSGALG00000028682	1.45028764154064	1.14282846146027	0.0531993136846164	0.600483008580949
RASEF	ENSGALG00000012576	0.70238396250195	2.61203308182273	0.0532109095749777	0.600483008580949
FAM180A	ENSGALG00000028459	1.42054452475935	-2.43185828233096	0.0532477497514715	0.60050263859471
DUSP7	ENSGALG00000026085	-0.483058599483728	5.12156861661175	0.0533383975504624	0.601128659613511
ENSGALG00000020194	ENSGALG00000020194	2.18377037549701	-4.64252642781404	0.0535594311365703	0.603222348837686
ENSGALG00000016001	ENSGALG00000016001	0.669322688779323	5.37046365732579	0.0536459847424247	0.603372683131928
PARM1	ENSGALG00000010268	-1.31204136452483	1.87464907625666	0.0536675595296048	0.603372683131928
ASTN2	ENSGALG00000007038	-0.500521474174902	8.46747359764254	0.0536785845058917	0.603372683131928
SAMD11	ENSGALG00000002228	0.852166839652307	7.28822154410092	0.0538522320995009	0.604829991603878
ZEB2	ENSGALG00000012440	0.370837964288036	7.88941022780018	0.0539230102000883	0.604829991603878
DENND2D	ENSGALG00000000154	-1.77295096477447	-1.10223478012315	0.0539390931346947	0.604829991603878
Gnot1	ENSGALG00000016090	-1.70040527382615	-0.391872714031882	0.0540111163718868	0.604829991603878
ENSGALG00000016499	ENSGALG00000016499	3.0016959096584	-4.61961831417794	0.0540130669462288	0.604829991603878
ENSGALG00000006565	ENSGALG00000006565	-1.07725007366447	0.14785707907604	0.0540203546393924	0.604829991603878
C11ORF75	ENSGALG00000026639	-0.942366860154979	1.92596822829749	0.0541430090298696	0.605129691643019
ENSGALG00000024296	ENSGALG00000024296	1.11719113322921	-0.512034233154395	0.0541519911879181	0.605129691643019
PRR33	ENSGALG00000023572	-0.931008178036228	2.68405642484828	0.0541532357905928	0.605129691643019
chAnk1	ENSGALG00000003594	-2.07794504004584	-2.27849891321758	0.0544149940544498	0.607657779558439
ENSGALG00000000984	ENSGALG00000000984	2.68717406562242	-4.84699033134791	0.054473266854506	0.607911708641153
TSPO2	ENSGALG00000003212	-0.861044837675532	1.84349418535949	0.0545093215030598	0.607917517779887
KIRREL3	ENSGALG00000001129	0.896972538118841	6.18702966735829	0.0545642579489171	0.608133762208517
C1H11ORF67	ENSGALG00000027073	0.527851501499399	3.79798985417206	0.0546946073054085	0.609162432416249
SLC1A4	ENSGALG00000008811	-0.864734801765382	4.54460595593794	0.0547277682150909	0.609162432416249
THSD4	ENSGALG00000004087	-1.15835853096604	1.76314328998297	0.0549715095744336	0.610910513314247
NDRG3	ENSGALG00000001492	-0.600381884464295	6.17061267142099	0.0549794594052212	0.610910513314247
GMIP	ENSGALG00000026345	-0.639844531926173	4.14799406073295	0.0550271361494609	0.610910513314247
CD3E	ENSGALG00000007416	-1.61001141142786	1.64727936598427	0.0550276537887102	0.610910513314247
ZNF292	ENSGALG00000027593	0.480131927917106	6.31838711760003	0.0550751038714367	0.611040776285693
ASAP3	ENSGALG00000029131	-0.947629760013703	2.51835415701077	0.0551266256468785	0.611216015273362
ENSGALG00000012061	ENSGALG00000012061	-1.59892197459255	-0.275462679842815	0.0552374558751499	0.611785535250861
BMP2	ENSGALG00000008830	-0.911504815825978	1.48206949335815	0.0552506465610778	0.611785535250861
NRXN3	ENSGALG00000027255	-1.51840453751502	1.20872406640845	0.055291082723137	0.611785535250861
SERINC1	ENSGALG00000014868	0.366691329730313	8.64208844958662	0.055321032442897	0.611785535250861
ST6GALNAC2	ENSGALG00000001883	1.14670056542285	0.0038449649053024	0.0553807727043712	0.612050555185002
DPYD	ENSGALG00000005509	-0.504123575100502	5.41351926844708	0.0554314830440057	0.612215501560264
DAB2IP	ENSGALG00000001419	-0.828655814574052	5.10876461323499	0.0556003282273527	0.613529179592502
NCKIPSD	ENSGALG00000005713	-0.429727821701188	7.30151524731926	0.0556221508971224	0.613529179592502
FSTL1	ENSGALG00000014970	-1.10743981160285	5.22764232543793	0.0557401945049284	0.613808722497616
LRRC75B	ENSGALG00000006588	-0.370362565019017	8.26402755699405	0.0557540997918548	0.613808722497616
SCNN1G	ENSGALG00000006270	-0.894130259009716	5.22847278878287	0.0557551294576394	0.613808722497616
ARL4C	ENSGALG00000021021	0.520186575450862	4.89104334553869	0.0558978926699499	0.614984660963024
CXXC5	ENSGALG00000000884	0.493471248748846	6.69489752925049	0.0561558688125639	0.617364889469784
GLIPR2	ENSGALG00000028821	0.700838181872361	4.28584056654384	0.0561864117900663	0.617364889469784
ENSGALG00000028153	ENSGALG00000028153	1.22712447408156	-0.506855013787911	0.0562776434266887	0.617952755428055
MATN2	ENSGALG00000014523	1.33486092736726	-1.4495885682296	0.0563121548814787	0.617952755428055
KIAA1462	ENSGALG00000007346	-1.3005542198674	2.20301767194301	0.0564468888085691	0.618892376597137
FRS3	ENSGALG00000003447	0.477928444089316	5.4973888591805	0.0564701309251888	0.618892376597137
ZFPM1	ENSGALG00000006099	-0.479376745339206	6.68801949245679	0.0566247454360636	0.62010722910873
GAL3ST1	ENSGALG00000007781	1.05413483348578	4.31953823014815	0.0566558059519668	0.62010722910873
CPT1A	ENSGALG00000007077	-0.891455666206372	4.86398108893203	0.0567480139336366	0.62010722910873
CO6	ENSGALG00000002118	-6.16800121926941	-2.61249205341452	0.0567642744529554	0.62010722910873
TSHZ3	ENSGALG00000004528	-1.94586747284398	3.5952604935287	0.056776506885673	0.62010722910873
FBXO32	ENSGALG00000016369	0.47584332175599	4.16797010982237	0.0568330501585708	0.62010722910873
MYF5	ENSGALG00000028091	-3.28220215259371	-1.86338395442573	0.056834705122895	0.62010722910873
TP53INP1	ENSGALG00000015987	0.345037939910075	7.27905495286972	0.0569494648998011	0.620699880158659
STOML1	ENSGALG00000001470	0.610121291649673	5.40772193445483	0.0569615859158928	0.620699880158659
PTK2B	ENSGALG00000016564	-0.708702588716596	4.35154265853171	0.0570638969437802	0.621418936291656
GPER1	ENSGALG00000004064	-2.05242133963825	-1.77221181085172	0.0573510513182889	0.6241487187998
HIGD1A	ENSGALG00000019702	-0.771074988128048	5.89518307131024	0.0574685957079659	0.624657375282006
HOMER3	ENSGALG00000003074	-0.576407135163199	6.9285007123088	0.0574708153316506	0.624657375282006
SOGA1	ENSGALG00000003409	0.413176902957406	8.38508218722627	0.0575098306508978	0.624684560492418
PALLD	ENSGALG00000009650	-0.465210826896727	7.04462500880124	0.0576213895038152	0.625499195197506
IL10R2	ENSGALG00000015941	-1.04482964665384	1.05853531810521	0.0577062267109906	0.626022908415744
PRDM16	ENSGALG00000001063	-1.28306451177922	5.53928713068257	0.0577719759468811	0.626339014258075
NKAIN3	ENSGALG00000027377	0.570478758223594	5.08978098808756	0.0579680628457945	0.627797102815695
KLHDC8B	ENSGALG00000006776	-0.8278531551419	2.58603463484408	0.0579798586888473	0.627797102815695
ARID1B	ENSGALG00000013683	0.314663650782096	7.78675368322062	0.0581126650199699	0.62883711142419
ENSGALG00000011273	ENSGALG00000011273	-5.88856344861835	-2.77699390687897	0.058454538020439	0.632136685495367
ATHL1	ENSGALG00000004234	-0.867370564307947	2.61006663960103	0.05859573068814	0.633263272654895
FIBCD1	ENSGALG00000003866	-1.09782970885167	3.1892040839323	0.0587613730636815	0.634652506548904
MRAP2	ENSGALG00000015838	1.08410421747794	-0.532118464908085	0.0588148761048786	0.634829590159157
TTBK2	ENSGALG00000009176	0.478020816808423	5.2764038575049	0.0590090915279999	0.636524298777441
RPL14	ENSGALG00000011523	0.605734985320026	10.018855777961	0.0591503144369666	0.637645607679662
CYP27A1	ENSGALG00000002470	-0.933526299596502	1.23977868654741	0.0593027600018823	0.638667146171213
PKP2	ENSGALG00000012913	-1.58382238902927	0.110822350674083	0.0593197390265406	0.638667146171213
C1orf168	ENSGALG00000010841	-1.87393800741669	0.0737875455088941	0.0594284686974565	0.639084748544345
P2RY13	ENSGALG00000010374	-1.49357065020282	0.30792106444883	0.0594332379549949	0.639084748544345
EGFLAM	ENSGALG00000003726	-0.719354638125595	7.40884664422174	0.0595500065753305	0.639938135986654
GFER	ENSGALG00000005579	-0.722435430356599	2.35552537665119	0.0597981252964718	0.642201084477112
TLL2	ENSGALG00000005519	-1.32907688428066	0.972859667446379	0.0599001230749708	0.642293833358425
ENSGALG00000025794	ENSGALG00000025794	-1.94649182714473	9.49819374345898	0.0599055882491027	0.642293833358425
BRINP3	ENSGALG00000004857	-1.06999938384399	3.38185920613663	0.0599193919827008	0.642293833358425
KLHL2	ENSGALG00000009554	-0.712457049240463	4.96923284560807	0.0600947880180723	0.643770590740877
DND1	ENSGALG00000005898	-1.31690046117843	-0.0491364670216331	0.0602299968430743	0.644086456792199
SNORA16	ENSGALG00000017845	-1.70806644189274	-1.57439983066922	0.0602681826371508	0.644086456792199
ENSGALG00000027843	ENSGALG00000027843	-0.79927013572183	1.86659885331812	0.0602918643264203	0.644086456792199
AMOT	ENSGALG00000007952	0.348253065502535	6.70775199481008	0.0602935406628519	0.644086456792199
C8B	ENSGALG00000010853	-0.962867649417016	3.07745127072465	0.0603125148340602	0.644086456792199
STON2	ENSGALG00000010579	0.57961693175835	3.37776633705885	0.0605394934254008	0.64610708267109
ADCYAP1R1	ENSGALG00000005223	-2.55500509446116	2.084792943699	0.0607982654429858	0.648457008537181
KIAA0513	ENSGALG00000025938	-0.559506553038313	4.335955957172	0.0608354862463277	0.648457008537181
SLC30A10	ENSGALG00000026727	0.615730246062064	2.1905804021418	0.0610715440755499	0.650567855569432
C10orf11	ENSGALG00000004990	-1.57514728206447	1.45257612322243	0.0611439203827089	0.65093353447877
DCAF6	ENSGALG00000015435	-0.54897741465663	4.48474259216677	0.0612274917460612	0.651097074579005
SLC18A1	ENSGALG00000001693	0.889567054206001	-0.442825380812937	0.0612353982346048	0.651097074579005
FNIP2	ENSGALG00000020251	-0.870739751270198	4.47923709268943	0.0613194745536934	0.651586068735768
ENSGALG00000018733	ENSGALG00000018733	1.22158725964286	-0.748266187498403	0.0615150585097086	0.653027418935958
TRIM55	ENSGALG00000015520	-1.15162322808671	-0.314693134012466	0.0615314589270963	0.653027418935958
ENSGALG00000006176	ENSGALG00000006176	-0.986006579866431	0.346128334134054	0.061728777767983	0.65450647661831
MRPL44	ENSGALG00000003067	0.49611487941698	6.50541169672482	0.0617473376935909	0.65450647661831
LRRC3B	ENSGALG00000011314	-2.70897101868774	0.735123932006103	0.0618416203964239	0.655099963926948
GALNT1	ENSGALG00000013135	-0.492399886354222	6.76266136070674	0.0619086382158813	0.655404073389417
ATP6V0A1	ENSGALG00000003256	0.439639447626034	7.90139568108914	0.0620099072848205	0.655747575360357
TET3	ENSGALG00000013436	0.359901923250692	8.62937147325207	0.0620415047304386	0.655747575360357
PSD	ENSGALG00000005680	0.461905942769502	5.39423608434347	0.0620560746147077	0.655747575360357
KIF26B	ENSGALG00000010664	-1.58780323646976	3.36198648051206	0.0621055891891892	0.655865691264598
KIRREL	ENSGALG00000006259	-1.21269601402041	6.61132387454402	0.0621458282300216	0.655885767649111
RALYL	ENSGALG00000015797	1.397568957815	-2.00219283985306	0.0622311144330741	0.656380952972276
NAAA	ENSGALG00000011529	-1.01179622392503	0.8276878381449	0.0625055084608856	0.658868908656088
OTX2	ENSGALG00000027720	-2.43025622899286	5.28413556266848	0.0626437303683894	0.659629095117704
SLC23A3	ENSGALG00000011343	-0.939560575860054	0.984946047667237	0.0627393748013302	0.659629095117704
ENSGALG00000005723	ENSGALG00000005723	-0.769939086704507	2.71011253625781	0.062847917671622	0.659629095117704
ZP4	ENSGALG00000005462	-2.45584274690941	-1.94152075484337	0.0628574309134615	0.659629095117704
NACAD	ENSGALG00000005603	0.452144386697925	7.3242149344437	0.0628583476386791	0.659629095117704
ID2	ENSGALG00000016403	0.412508249424439	8.10632506381079	0.0628999942949289	0.659629095117704
PTF1A	ENSGALG00000027144	1.41704052297619	-0.915536476055444	0.0629152921764848	0.659629095117704
RNF219	ENSGALG00000016911	0.469907684434436	5.71237068323482	0.0629166211705209	0.659629095117704
ENSGALG00000016251	ENSGALG00000016251	0.763364730555485	6.7736894240969	0.0629246366163253	0.659629095117704
P2RY12	ENSGALG00000010373	-1.34855641997124	-0.186509291215796	0.0629713508036771	0.659714555755852
ENSGALG00000002191	ENSGALG00000002191	-0.475450833450059	6.87936283613513	0.0630852411340623	0.660503246830807
SOCS4	ENSGALG00000012179	0.485083728636323	4.44719546185748	0.0632032586047786	0.661334157926943
ENSGALG00000022280	ENSGALG00000022280	2.68717406562212	-4.78716504431164	0.0634433664474897	0.663440778229617
ENSGALG00000006724	ENSGALG00000006724	-0.932295850332948	3.80395993413701	0.0635957510144849	0.664393519879818
MYOZ3	ENSGALG00000004560	-2.07794504004584	-2.23810395864489	0.0636121455204081	0.664393519879818
RNF144B	ENSGALG00000012683	-2.03408395006406	-2.358060913812	0.0638757373209407	0.666739544897287
GnIH	ENSGALG00000011022	-6.52610569049563	-2.29924507359661	0.0639746355058121	0.667364673313069
ENSGALG00000007710	ENSGALG00000007710	-1.24337696227051	2.48516334896009	0.0641312819344176	0.668206982923401
MEGF10	ENSGALG00000014699	0.990204762156821	2.06042738130745	0.0641334969581614	0.668206982923401
BTBD10	ENSGALG00000005369	0.522389506911471	4.56808779846608	0.0642238777843611	0.668617083366937
ENSGALG00000002771	ENSGALG00000002771	-1.24557285448787	1.12145478535549	0.0642510220397033	0.668617083366937
VCAN	ENSGALG00000015624	-0.621890867427352	7.577258583271	0.0646602995914344	0.672467115750917
C10orf71	ENSGALG00000027353	-1.04551449589082	1.65435376175849	0.064707834976837	0.672552637171159
MARCKSL1	ENSGALG00000021616	0.698266713697545	10.0300098178271	0.0648494171306723	0.6736149534132
SUSD6	ENSGALG00000009428	0.349974639567856	6.99572563188538	0.0649251269953939	0.673983895109183
RIN3	ENSGALG00000010806	-1.10263827287724	0.968247423197482	0.0649862302163492	0.673983895109183
VPS13C	ENSGALG00000003705	-0.56347983830243	5.33450395675677	0.0650121689043825	0.673983895109183
SH3PXD2A	ENSGALG00000008293	-0.61945920039882	7.59876301423879	0.0650425187529378	0.673983895109183
ST6GAL1	ENSGALG00000005550	-0.971623966496644	3.34057375736251	0.0651392908183633	0.674578079491864
EPB41L1	ENSGALG00000001026	-0.34045512567609	9.01527132824211	0.065220404986169	0.674685831862151
CYSLTR1	ENSGALG00000004128	-1.32303495558316	-0.598954818561777	0.0652285694353517	0.674685831862151
TGIF1	ENSGALG00000014795	-0.604048017724959	5.13393132565023	0.0653536912226332	0.675571570656682
ENSGALG00000028402	ENSGALG00000028402	-2.5803991996431	4.4668725323167	0.0655587824629974	0.677282397570628
ENSGALG00000000307	ENSGALG00000000307	0.592561091923559	2.37925640268894	0.0658627332516115	0.680011853028708
ENSGALG00000005778	ENSGALG00000005778	-0.525184980242099	4.40680825609194	0.066160255936883	0.682152003497166
EVA1A	ENSGALG00000026941	-1.16847567824436	1.65970161092129	0.0662292140116977	0.682152003497166
OLFML1	ENSGALG00000027184	-5.94894895636716	-2.81538830481319	0.0663231608681176	0.682152003497166
MGAT4D	ENSGALG00000009830	-1.20801244609462	-0.570439460112691	0.0663430112832986	0.682152003497166
ENSGALG00000021696	ENSGALG00000021696	1.10965767606827	-0.0577142649122663	0.0663501519578561	0.682152003497166
PLEKHH2	ENSGALG00000009947	-0.953944347165233	2.84768353095664	0.0663523885677398	0.682152003497166
C15orf48	ENSGALG00000028580	1.17765570205963	-1.77991275839888	0.0663581033012977	0.682152003497166
B3GALNT2	ENSGALG00000013952	-0.665891419188619	3.39784474616009	0.066389004315103	0.682152003497166
EXTL3	ENSGALG00000016630	0.322619503263377	6.02713251730411	0.0665127968794147	0.683013762912982
EPB41L5	ENSGALG00000011605	-0.782918307853983	3.67104075808964	0.0665863001372189	0.683358381972131
ENSGALG00000009777	ENSGALG00000009777	1.08302793773961	-1.07824325346225	0.0666959435127701	0.684073262359994
LONRF2	ENSGALG00000016768	-0.744291019779777	4.7794109939607	0.0668175017937316	0.684682799789782
ENSGALG00000004632	ENSGALG00000004632	-1.98884746249753	-2.3368475529695	0.0668354147561922	0.684682799789782
NKAIN2	ENSGALG00000014844	0.685575006088029	1.69532528798096	0.0669748610571136	0.685700731876181
GAA	ENSGALG00000004181	-0.438315492051634	5.21879499694782	0.0671434653794742	0.687015792889979
ENSGALG00000011081	ENSGALG00000011081	3.46697785108127	-4.98411765774605	0.0672224196821078	0.687412525954274
WNK4	ENSGALG00000002986	-0.459914482922219	5.59896128638606	0.0673921469377001	0.688464050808629
SYT13	ENSGALG00000008055	-1.31794686621382	-0.447830845666773	0.0674057332887803	0.688464050808629
MRPL41	ENSGALG00000008746	0.556925367780708	2.88964430817397	0.0674708906508382	0.688718375450202
ENSGALG00000026817	ENSGALG00000026817	1.31520268209276	0.884060409583704	0.0675133632419261	0.688740976948641
PFKL	ENSGALG00000006543	0.447370988153346	6.5394331377228	0.067632870807364	0.689548959339918
ENSGALG00000027829	ENSGALG00000027829	-2.78178864102181	-1.67167082206681	0.0677899848399615	0.690699893796984
ZPBP	ENSGALG00000013083	1.01133565918434	-0.312225591660421	0.0678265034825189	0.690699893796984
HDAC7	ENSGALG00000006311	0.397385601323779	6.93783784442617	0.0681244561124498	0.693222537807411
IQCJ-SCHIP1	ENSGALG00000009579	0.515162182728012	7.21373610711113	0.0681552670441936	0.693222537807411
APBA2	ENSGALG00000003930	0.339631945400353	6.29431391774301	0.0682363752147607	0.693635120127229
BEND4	ENSGALG00000014242	-1.02261590767956	4.38854161029912	0.0683661158628648	0.694213860624314
EEF1D	ENSGALG00000016131	0.399034499858897	8.94704831431878	0.068374465463641	0.694213860624314
U2	ENSGALG00000027606	-0.675126061096892	4.83850342440569	0.0684641004989629	0.694711643734435
ENSGALG00000020561	ENSGALG00000020561	-1.21660844862337	2.95867464489508	0.0685718668259274	0.695392707562517
SLITRK1	ENSGALG00000016905	-1.32604208693492	0.335531685881318	0.0687456160971099	0.696370764284482
DACT1	ENSGALG00000012023	-0.504960799264895	7.712568529348	0.068751277654443	0.696370764284482
ZNF608	ENSGALG00000005016	-0.590378079032931	6.18393884755549	0.0687904250432999	0.696370764284482
RASSF3	ENSGALG00000009842	-0.486823579529064	7.00217739929142	0.0688421602478646	0.696482363997911
ENSGALG00000026351	ENSGALG00000026351	0.773999823919402	4.58106586211576	0.068950499709426	0.69716616372864
ENSGALG00000005895	ENSGALG00000005895	-0.610583288750857	3.55262113928384	0.0689989586678731	0.697244054867084
PDIA5	ENSGALG00000011689	0.553860042649644	3.7715750845146	0.06905762167533	0.697424906506225
DCBLD2	ENSGALG00000015258	-0.82581206200323	5.29330024942069	0.0691853611827894	0.697986749565787
BEAN1	ENSGALG00000005266	0.404226213712546	5.05209446655481	0.0691948519560191	0.697986749565787
C9orf171	ENSGALG00000003545	1.49997267381439	-2.1886096917966	0.0692369323230265	0.697999668934789
LPAR2	ENSGALG00000013417	-0.825084225118357	3.67255947914446	0.0693192925427094	0.698418408021597
RUFY4	ENSGALG00000025739	-1.83726327869147	-0.726787661000783	0.0693854135715311	0.698521381061387
SNCG1	ENSGALG00000002015	1.18262124019013	6.00801222330219	0.0694111730070351	0.698521381061387
GREM1	ENSGALG00000009724	-1.85254160489169	0.637890643827743	0.0697375917003516	0.701074682941416
EFHC1	ENSGALG00000016674	0.856167872609578	-0.451274802430031	0.069756773664997	0.701074682941416
EF1A	ENSGALG00000005843	0.601397276269559	6.72953002842002	0.0698134900252592	0.701074682941416
ENSGALG00000003645	ENSGALG00000003645	-0.749776671763607	6.80643247362358	0.069828808728792	0.701074682941416
ATOH7	ENSGALG00000003931	1.84281516599376	-3.90969027660461	0.0699708245341172	0.701393205237585
C16orf93	ENSGALG00000021212	0.75115300436014	2.267588446352	0.0699790756408532	0.701393205237585
GRM1	ENSGALG00000012297	-1.14350898402016	3.24329641779927	0.0699835282523122	0.701393205237585
ENSGALG00000026267	ENSGALG00000026267	1.24768585467925	-1.63832758848741	0.0703897746193987	0.705051676925453
PROCA1	ENSGALG00000027107	1.05324844864745	-0.0859979065531843	0.0705147396256516	0.705597170925128
DMA	ENSGALG00000000158	0.702377267947786	2.07452730207271	0.0705267221347889	0.705597170925128
HPS1	ENSGALG00000017419	-0.546085660974967	4.12833537580503	0.0705693286796241	0.705610797808889
CTNNA1	ENSGALG00000002447	-0.376605299018367	7.57065148596385	0.0707953830173211	0.70735217374193
GPSM1	ENSGALG00000001797	-0.502507507489032	4.19820923244637	0.0708261791921865	0.70735217374193
GAL3ST4	ENSGALG00000006440	1.66885119879073	-2.05614061803042	0.071038073495045	0.709054469867696
JAZF1	ENSGALG00000011126	0.533021614616908	3.76088715007394	0.0712254552356908	0.710510255493993
GPRIN3	ENSGALG00000025851	0.643411247307994	1.27732230488709	0.0712816249063844	0.710656199824256
ENSGALG00000023787	ENSGALG00000023787	2.28439644832175	-5.13111448665881	0.071367359460547	0.711012976303965
ENSGALG00000025829	ENSGALG00000025829	-1.19065432072689	-0.393250331081368	0.0714005315226918	0.711012976303965
KIF1A	ENSGALG00000006221	0.394555350088782	10.4330787654391	0.0714520674518943	0.711112257107044
EDA2R	ENSGALG00000004599	-1.20032930590884	0.466007350326046	0.0716290981729306	0.712459657873545
SLC22A4	ENSGALG00000021104	-0.649840553865105	4.11471003110207	0.0718234865055425	0.713638800510456
CCDC102A	ENSGALG00000013563	-1.11857835466925	3.46706421747218	0.0718310740284665	0.713638800510456
DLG1	ENSGALG00000006908	-0.737710767298144	3.99127411152911	0.0718809659136791	0.713720002815567
PRUNE2	ENSGALG00000015167	-1.45406457048952	2.29713296230107	0.0720872096345977	0.715029813548868
SLCO5A1	ENSGALG00000015574	-0.568287002467937	5.55846463042429	0.0721617076911862	0.715029813548868
LYPD6	ENSGALG00000012470	-1.48543072757033	-0.227942454395797	0.0721789712288345	0.715029813548868
CTHRC1	ENSGALG00000016071	-0.750448982550516	2.71630906744049	0.0721800612578264	0.715029813548868
CYR61	ENSGALG00000008661	-1.9481132839524	2.97231192664825	0.0722657408572587	0.715322447880856
ENSGALG00000020899	ENSGALG00000020899	-2.21354825536567	-0.748935872131676	0.0723235014872404	0.715322447880856
CASP6	ENSGALG00000012186	-0.585175578894392	3.61925863155175	0.0723419074572861	0.715322447880856
ENSGALG00000007248	ENSGALG00000007248	-0.986920505182756	2.84106075585519	0.0723768504373253	0.715322447880856
ENSGALG00000013482	ENSGALG00000013482	0.856567224732477	-0.991922567209544	0.0725108820224348	0.715429488042898
GRIFIN	ENSGALG00000004279	3.06420023378092	-5.43700078671396	0.0725179468729223	0.715429488042898
SCARNA15	ENSGALG00000025614	3.0642002337809	-5.44600044928161	0.0725179468729223	0.715429488042898
TMC3	ENSGALG00000006376	-1.24393784233083	1.38190400264283	0.072554954509845	0.715429488042898
ENSGALG00000026991	ENSGALG00000026991	-0.858110701991984	2.3091369213055	0.0728462721592687	0.717297539721348
ENSGALG00000018791	ENSGALG00000018791	2.08814075363336	-4.02556367165552	0.0728582764379133	0.717297539721348
ENSGALG00000004458	ENSGALG00000004458	3.06420023378092	-5.41909733252115	0.0729121125540931	0.717297539721348
TMC2	ENSGALG00000011949	3.06420023378092	-5.43051842201313	0.0729121125540931	0.717297539721348
laminin	ENSGALG00000014615	-0.673775209570959	5.73486051031252	0.0730136925785899	0.717884053238227
HK3	ENSGALG00000027287	0.79984951186581	3.57467305586053	0.0730929797493021	0.718250831448053
PTPRB	ENSGALG00000010049	-1.65162118940895	1.00417867752583	0.0731783458266227	0.718676888864444
ENSGALG00000005969	ENSGALG00000005969	-0.613709954153504	4.00431330348791	0.0732970417335081	0.719112358167231
DYTN	ENSGALG00000008562	-1.68040784384452	-2.04301833489948	0.0733067543046323	0.719112358167231
ENSGALG00000001846	ENSGALG00000001846	0.475298358091044	6.58014424909542	0.0735987941143158	0.72132025813148
TPH1	ENSGALG00000006236	-6.11627672539297	-2.83542255510944	0.0736272959508284	0.72132025813148
SHOC2	ENSGALG00000008771	-0.539526959465566	5.73221760271302	0.0736813239021639	0.72132025813148
ACE2	ENSGALG00000016554	1.69667419842895	-3.33196496418062	0.0737262591264928	0.72132025813148
RDX	ENSGALG00000017153	0.378989447748679	7.91846863810289	0.0738806780557291	0.72132025813148
PRKCA	ENSGALG00000003943	-1.17775057159088	0.502569842203413	0.0739054454612029	0.72132025813148
KDM5B	ENSGALG00000000427	0.31821323884179	9.05772020914011	0.0739498024554866	0.72132025813148
GABRB3	ENSGALG00000016745	-1.29596379570861	2.23782884760418	0.0739512244140737	0.72132025813148
ENSGALG00000026897	ENSGALG00000026897	-2.02965571552948	0.305558451480845	0.0739631130257671	0.72132025813148
PROKR2	ENSGALG00000008741	1.01761846152069	0.199537285211192	0.0739799632846918	0.72132025813148
PEX5L	ENSGALG00000008929	1.14333226993421	-2.09442254037439	0.0739956191852203	0.72132025813148
OIT3	ENSGALG00000004345	-0.508348545544513	4.2974317501993	0.0740792418226581	0.721724185137833
ADAM19	ENSGALG00000003744	0.455217485975708	5.95605202895627	0.0741894862831697	0.722026116971742
CCDC60	ENSGALG00000007376	-1.74721329261618	-1.23443269448805	0.0741946407316064	0.722026116971742
HMGA1	ENSGALG00000029009	0.750761358635262	1.0377668999415	0.0743359123699343	0.722685199856882
NPDC1	ENSGALG00000009039	-0.452049324586858	5.68341473067844	0.0743468524519589	0.722685199856882
LGALSL	ENSGALG00000027096	0.465097054808222	3.95063442823883	0.0746350952490273	0.7247496611415
RYBP	ENSGALG00000027845	-0.441356268543215	5.82473793649078	0.0746851021816522	0.7247496611415
SMAD3	ENSGALG00000007870	0.422718844059133	5.91308430372452	0.0747587017522816	0.7247496611415
NALCN	ENSGALG00000016868	0.549832673029028	3.82299045669434	0.0747995991155774	0.7247496611415
ENSGALG00000023852	ENSGALG00000023852	1.27856366403476	-2.22491289971548	0.0748274913053514	0.7247496611415
MKP3	ENSGALG00000011207	-0.975362559661354	5.11475259031057	0.0748794907329977	0.7247496611415
ENSGALG00000005007	ENSGALG00000005007	1.39686573581208	-1.64894128821627	0.0748965446858994	0.7247496611415
BTBD11	ENSGALG00000012635	-0.67425668940617	3.75660626644799	0.0749137699634517	0.7247496611415
FGF23	ENSGALG00000027791	1.33804796417336	-1.83401960510822	0.0749539369395616	0.7247496611415
AASS	ENSGALG00000008953	-0.603615771516852	5.60913979811889	0.0749828676771367	0.7247496611415
Pax-7	ENSGALG00000003782	0.97667074746004	2.98353762285695	0.075065329289165	0.725137014951459
ENSGALG00000001908	ENSGALG00000001908	1.83006505578102	-4.0881858175526	0.0751281940534936	0.725248011153007
ANKH	ENSGALG00000012964	-1.14840871070517	4.03315622711106	0.0751616041486019	0.725248011153007
FSTL5	ENSGALG00000009489	0.964729899765081	4.23363191243774	0.0752869821037747	0.725919407856627
ELOVL6	ENSGALG00000012131	-0.910782996591544	3.20510740030545	0.0753160479860599	0.725919407856627
TNMD	ENSGALG00000006821	-2.32340869529389	-1.54857386333988	0.0754068951363279	0.726086573530159
THEMIS2	ENSGALG00000000731	-1.93594667775885	-1.05108081660976	0.0754506558964136	0.726086573530159
SNCA	ENSGALG00000010379	-1.31078613909304	1.46985073065779	0.0754802071208298	0.726086573530159
SLF1	ENSGALG00000027932	-0.404856409608874	5.1337268781883	0.0755742338427572	0.726086573530159
ANO6	ENSGALG00000009638	-1.20289940335132	0.72293377623943	0.0755821184192157	0.726086573530159
CFAP58	ENSGALG00000008417	-0.948953016040286	0.893575395075597	0.0755880399495682	0.726086573530159
ENSGALG00000006407	ENSGALG00000006407	-1.222017925815	-0.247886769291589	0.0760830137673748	0.730431088401935
LMO7	ENSGALG00000016920	-1.53446040103313	2.11137095513942	0.0761492644023439	0.730466689541257
SCNN1B	ENSGALG00000006202	-0.695483968369188	5.78904675710913	0.0761932195902264	0.730466689541257
SLC5A9	ENSGALG00000010494	1.42216661222647	-1.54845505478093	0.0762148141706304	0.730466689541257
HOXC6	ENSGALG00000026249	-6.60328408068807	-2.29205100182288	0.0763314015121846	0.731174477643031
ONECUT3	ENSGALG00000028081	0.832212886166878	6.6355319088849	0.0764658521794831	0.731709823605891
AKR1D1	ENSGALG00000012834	-2.43806089288717	0.332085223195164	0.0764728293551166	0.731709823605891
ENSGALG00000014170	ENSGALG00000014170	-1.47855486258323	-1.1168544367413	0.0765703961214644	0.732233838371164
SLC4A3	ENSGALG00000011224	0.433506613794836	6.31346241774825	0.0769725375732347	0.735428458062993
TMOD3	ENSGALG00000004710	-0.89083965510725	4.14462624371258	0.0770185450921064	0.735428458062993
DLG2	ENSGALG00000017254	0.348298422773646	7.8110011921834	0.0770334227758291	0.735428458062993
VRK2	ENSGALG00000007888	-0.81435489032925	2.06408148297357	0.0771589956250658	0.735882820592726
PRKX	ENSGALG00000016629	-0.627757518391409	4.91728150238405	0.0771670434968057	0.735882820592726
SESN3	ENSGALG00000017204	-0.823627482355561	2.87525155614814	0.0772715231191563	0.736468644859346
7.	ENSGALG00000010357	-0.931493725491084	1.43860094848921	0.0773909781971065	0.737196467147048
PIH1D3	ENSGALG00000004870	0.54788542408934	3.16146835438499	0.077632903878036	0.739089437699187
ENSGALG00000012102	ENSGALG00000012102	0.499537389888039	4.07602273995518	0.0778896926825052	0.74015446699139
HMX2	ENSGALG00000023414	1.14563568390263	-0.275246020391971	0.0779050302504594	0.74015446699139
ELF3	ENSGALG00000000616	-2.06173513665245	-1.276934922659	0.0779282739511451	0.74015446699139
RASGEF1C	ENSGALG00000006076	0.920839238565751	-0.16677334659578	0.0779836487342705	0.74015446699139
SPEG	ENSGALG00000028386	-0.634844498685976	4.97608910359573	0.0780321431312584	0.74015446699139
ENSGALG00000009209	ENSGALG00000009209	1.14333226993421	-2.01816236273278	0.0780378862263764	0.74015446699139
FCHSD2	ENSGALG00000017329	0.692712757237169	7.63810495072062	0.0780476185674811	0.74015446699139
VLDL	ENSGALG00000010166	0.560642988302165	3.38692244097571	0.0783099973446166	0.742231265690693
EXO1	ENSGALG00000010748	0.483936557179869	3.4802006693781	0.0784278992574816	0.742743305447381
SUCNR1	ENSGALG00000010362	-2.82359486133278	-2.43785790817155	0.0785069221076916	0.742743305447381
KSR1	ENSGALG00000005685	-0.946198304918462	2.57394537441019	0.078527146261003	0.742743305447381
ENSGALG00000018431	ENSGALG00000018431	3.46697785108127	-5.10133462199693	0.0785810955611269	0.742743305447381
ENSGALG00000020186	ENSGALG00000020186	3.06420023378092	-5.36041282940345	0.0785810955611269	0.742743305447381
FBN1	ENSGALG00000004960	-0.896398904350984	4.12601495391332	0.0786886439602551	0.743257925689587
CEND1	ENSGALG00000005159	0.636334747008004	2.12236793122383	0.0787760799839565	0.743257925689587
CKI	ENSGALG00000002022	-0.801372017215175	3.78072580109167	0.07881067945575	0.743257925689587
ENSGALG00000011530	ENSGALG00000011530	0.595685089521526	6.21714798379973	0.0788177979023194	0.743257925689587
MYRFL	ENSGALG00000019352	1.61505897356982	-2.93762222962707	0.0788527668416297	0.743257925689587
myosin	ENSGALG00000015358	-1.03194474670671	0.800264095549439	0.0789593522794394	0.743285152527739
TBX5	ENSGALG00000008253	-2.42220797000279	-1.87103114292694	0.0789691007108533	0.743285152527739
ABHD3	ENSGALG00000014938	1.09374199635845	-1.76283767512181	0.0790127434228588	0.743285152527739
TOX	ENSGALG00000015448	-1.00316138168841	5.01170811876099	0.0790412824343899	0.743285152527739
ENSGALG00000024272	ENSGALG00000024272	1.65977923146923	-2.71656607957576	0.0790837759933629	0.743285152527739
ENSGALG00000015857	ENSGALG00000015857	0.81405572143879	-0.381486327416632	0.0791163352088504	0.743285152527739
PLCB1	ENSGALG00000008875	-0.633659754265105	3.52638246735684	0.0792170710477109	0.743387191462605
RUNDC3A	ENSGALG00000026518	0.632260902437295	4.10578862336278	0.0792524849957433	0.743387191462605
PAK7	ENSGALG00000008947	-0.448881858100289	5.59404547928741	0.0792575541984914	0.743387191462605
ENSGALG00000025896	ENSGALG00000025896	1.41191308184932	-0.871559384259432	0.0797376984367106	0.747480846496024
RGS10	ENSGALG00000009422	-3.28220215259371	-2.21689518943176	0.0798229512536902	0.747546348516806
ENSGALG00000010933	ENSGALG00000010933	1.50669917134625	-3.40871070029453	0.0799001556858092	0.747546348516806
TFAP2D	ENSGALG00000019842	-3.03020094905912	0.0302702036104066	0.0799190639343841	0.747546348516806
CAPN6	ENSGALG00000008006	-1.62108997921	0.993554360395153	0.079919468753638	0.747546348516806
LYVE1	ENSGALG00000005643	-3.09095667127595	-1.30323670873046	0.0801197057834549	0.748627253551749
IL12B	ENSGALG00000001409	1.397568957815	-2.01271356375539	0.0801534967602257	0.748627253551749
ACKR4	ENSGALG00000011706	-0.804300131866242	1.00946859139574	0.0801663039809916	0.748627253551749
RIC3	ENSGALG00000005971	0.582264685924655	2.09884933355485	0.0802509398061591	0.749008771524152
ADRA2A	ENSGALG00000023521	-0.9287962771794	5.65382258440328	0.0805013138388779	0.750935919932128
PTH3R	ENSGALG00000019797	-1.18376349656517	-0.326795432643719	0.0806201910647192	0.751501688576698
BNC1	ENSGALG00000006041	-3.17087051861256	-2.19335212494609	0.0807133346276216	0.751501688576698
BMF	ENSGALG00000014537	-0.975765700865347	2.07768507163494	0.0807186533107625	0.751501688576698
PALM2	ENSGALG00000015655	-1.00521974628647	1.57040564227733	0.080737672644609	0.751501688576698
SHC1	ENSGALG00000006863	-0.355863969554663	5.98953473428661	0.080840467533254	0.752049330374611
BCAT1	ENSGALG00000013177	-1.22873927751912	3.17946046435158	0.0811060810877568	0.754110236548556
VPREB3	ENSGALG00000021136	1.75119775708725	-2.83304463703843	0.0812456366128178	0.754652995101955
DMRTB1	ENSGALG00000029023	0.867875284654707	-0.126054674022613	0.0812526781025135	0.754652995101955
AMER1	ENSGALG00000007599	0.341726789432165	5.87764564252087	0.0814860275211483	0.75611695362162
MAMDC2	ENSGALG00000015115	-0.706578787932242	3.90567836012448	0.0815528194978683	0.75611695362162
DCBLD1	ENSGALG00000014907	-1.0463987137813	1.39038793311088	0.08158051104522	0.75611695362162
CDK5RAP1	ENSGALG00000006738	0.445108090658438	4.83679258175496	0.0816631070602077	0.75611695362162
DYNC1I1	ENSGALG00000009722	0.376559091913877	7.52279160517433	0.0816671559360714	0.75611695362162
ATP6V0D1	ENSGALG00000026096	1.18163854974138	-2.62203527809536	0.0816866305268282	0.75611695362162
FIGN	ENSGALG00000011069	0.360492459160151	5.3504246949784	0.0817388322201082	0.75611695362162
ENSGALG00000022964	ENSGALG00000022964	-2.16185874574757	-2.22024547078149	0.0817638744563945	0.75611695362162
RBM15B	ENSGALG00000002372	0.344748194941655	5.92968047858782	0.0818660841746797	0.756653143198498
TLE1	ENSGALG00000012575	-0.463931540259605	6.52723776035745	0.0819664645245045	0.75673174931572
GNAL	ENSGALG00000013785	-0.743874169786395	3.77992903559229	0.0819809949208046	0.75673174931572
TET2	ENSGALG00000010592	0.381684601936204	6.00249988611104	0.0820228021089467	0.75673174931572
VEGFC	ENSGALG00000010847	-1.12808245314263	1.54178257749954	0.0820515194634475	0.75673174931572
SNED1	ENSGALG00000006039	-0.539171704175419	6.79270286912758	0.0821369428264579	0.756906442220798
PPP1CB	ENSGALG00000010026	0.456792275756089	5.05108944230258	0.0821589468788883	0.756906442220798
FERMT1	ENSGALG00000008827	-0.847195975146096	1.6293586215762	0.0824731708358098	0.759360745530825
FAP	ENSGALG00000011099	-2.69934070141438	-0.239923043892203	0.0825141235645197	0.759360745530825
PROM1	ENSGALG00000014496	-0.871344631473975	2.6510720185573	0.0826631984112244	0.760040804846117
LAMA2	ENSGALG00000014014	0.700991960673758	5.57135048374308	0.0826918484589902	0.760040804846117
ELMOD1	ENSGALG00000017169	-1.18350771479632	1.19543223473618	0.0827212987271143	0.760040804846117
pvalb1	ENSGALG00000012522	-6.21793525852058	-2.55120386713462	0.0827715324872708	0.76009413730125
C12orf45	ENSGALG00000012694	0.83057966786374	-0.621048361410264	0.0828843337214871	0.76065691626966
ENSGALG00000028769	ENSGALG00000028769	1.58608051453746	-3.17609042400894	0.0829406051373952	0.76065691626966
NRXN3	ENSGALG00000010518	-1.35596986007104	1.08278568243438	0.0830071010230415	0.76065691626966
MYOF	ENSGALG00000006705	-1.01096606521914	1.08504886044706	0.0830695519577726	0.76065691626966
ECEL1	ENSGALG00000007875	-0.55227709486145	5.48513689249083	0.0830832915344199	0.76065691626966
SHISA5	ENSGALG00000004661	-0.530238475288885	6.99888988136118	0.0830995894615382	0.76065691626966
CD47	ENSGALG00000015355	-0.736700075876558	5.26358586754636	0.0831941805564065	0.7611155299246
TRIM36	ENSGALG00000008188	-0.721947656993698	3.72317831015206	0.0834212031781371	0.762013580049897
ENSGALG00000028222	ENSGALG00000028222	-5.75963632151274	-3.05731834175252	0.083421536323654	0.762013580049897
SDC3	ENSGALG00000000569	0.447105611101509	7.14667588012024	0.0834332712828599	0.762013580049897
ENSGALG00000026657	ENSGALG00000026657	1.85204634531963	-3.51881606597751	0.0834823492315296	0.762013580049897
METTL24	ENSGALG00000015060	-1.6530464150519	0.622131968584107	0.0835243504191622	0.762013580049897
SLC38A11	ENSGALG00000011052	0.746859097250596	1.08800706270309	0.0836055376382394	0.762013580049897
GPM6B	ENSGALG00000016575	0.534131483368905	2.39635185000477	0.0836304474780201	0.762013580049897
ENSGALG00000028479	ENSGALG00000028479	-0.904466187632641	2.27769244108671	0.0836486733302377	0.762013580049897
MPZL2	ENSGALG00000007412	-1.68973921927648	1.19421418546947	0.0837037082182555	0.762109121978667
MFAP2	ENSGALG00000027326	-0.492837621599871	3.33364586335686	0.0840234507036215	0.764374596509495
ADGRL3	ENSGALG00000011319	0.314129071862553	6.7354669591729	0.0840418877738111	0.764374596509495
NUDT8	ENSGALG00000027193	0.565490132288687	3.97181871236102	0.0841681489006232	0.765116201589725
ECH1	ENSGALG00000029054	0.550845685066217	3.70448653740348	0.0842242203615627	0.765219310645573
TRIM2	ENSGALG00000009207	-0.831711418649952	3.91514206958821	0.084323228926616	0.765712208320884
CPNE5	ENSGALG00000026765	-1.29512758240917	-0.580346693578809	0.0844763710984676	0.766579968353881
MAOB	ENSGALG00000016223	0.42852903989929	5.18262221459851	0.0845535185138492	0.766579968353881
LRRC6	ENSGALG00000016244	0.752901767327434	1.90180397867713	0.0845957501385775	0.766579968353881
ZDHHC4	ENSGALG00000005905	-1.19870606991869	0.109306244005444	0.0846385443934018	0.766579968353881
MRC2	ENSGALG00000000461	-1.19370875270365	5.29759709372884	0.0846673066541202	0.766579968353881
ADGRG3	ENSGALG00000021490	1.24460063206171	-1.28119624734871	0.0846876397117626	0.766579968353881
COL10A1	ENSGALG00000014965	-1.4176449016581	-0.659910942647704	0.0850357508353633	0.769138668808853
LRIG3	ENSGALG00000009755	-0.852371084908803	4.33065687030264	0.0850883436501191	0.769138668808853
RPIA	ENSGALG00000015960	-0.55157106542875	4.1210048908761	0.0851051847121323	0.769138668808853
NAP1L1	ENSGALG00000010238	0.377783332704547	7.39170842132458	0.085227304849005	0.769835655415405
VCL	ENSGALG00000005079	-0.742260037466627	4.63073070682837	0.085303911091536	0.770121008418997
DSCAM	ENSGALG00000016138	1.09068895193097	2.96479560600056	0.0854155329302243	0.770195775716082
SYNE1	ENSGALG00000013505	-1.47027373362485	4.02794304745967	0.0854156353010175	0.770195775716082
TMCC2	ENSGALG00000000673	0.380150285933435	6.78281071898533	0.0854472517131823	0.770195775716082
HIC2	ENSGALG00000001403	0.390355886812375	5.79283678016051	0.0856008127648945	0.771173620211593
JAG1	ENSGALG00000009020	0.48397437099253	5.08899389270067	0.0857613410777232	0.772213170082994
SPATA6	ENSGALG00000010502	0.578396194039501	1.66540366847908	0.0860503795659187	0.774408150243944
KITLG	ENSGALG00000011206	-3.41842294609894	-2.10626190949804	0.0861947002884349	0.775045530438891
ENO2	ENSGALG00000014528	0.524981086659817	4.2158492279981	0.0862774271704339	0.775045530438891
HHLA2	ENSGALG00000022871	-0.924483433839363	2.77489291607943	0.086332258151795	0.775045530438891
RANBP17	ENSGALG00000002184	-0.748605310443927	3.15762313275972	0.0863543658526784	0.775045530438891
SFRP4	ENSGALG00000012073	0.715337898060293	0.059093208478462	0.0864307649963103	0.775045530438891
C20H20ORF108	ENSGALG00000007771	0.677306900078954	2.29593755068232	0.0864585433981816	0.775045530438891
SNTB1	ENSGALG00000016399	-1.09361055896452	3.20623960185683	0.0865043096169339	0.775045530438891
SLC16A1	ENSGALG00000001717	0.397488121655168	6.65300638844268	0.086546386020478	0.775045530438891
HS3ST2	ENSGALG00000023919	-0.6246004794239	5.9286005186213	0.0866020748762284	0.775045530438891
NF2	ENSGALG00000008073	0.389920245273393	7.28947457345579	0.0866383598160976	0.775045530438891
MDFIC	ENSGALG00000026838	-1.06996654818884	2.76584502826798	0.0866655187851345	0.775045530438891
SH3BP4	ENSGALG00000004140	-1.79173947782567	-1.99887945860595	0.0867126906869738	0.775045530438891
PASK	ENSGALG00000006016	0.486543286291502	2.93850971103152	0.0867411194700236	0.775045530438891
FGFRL1	ENSGALG00000015725	-1.46719360550096	2.21143560512396	0.0868536320717716	0.775045530438891
RAG2	ENSGALG00000007940	-5.54167521740371	-3.16071183400683	0.0868717832561974	0.775045530438891
ANO10	ENSGALG00000011513	-0.865778594121895	1.40854163414301	0.0868780235617948	0.775045530438891
ENSGALG00000017342	ENSGALG00000017342	-1.63801218291561	-1.12425763062743	0.0868913565221998	0.775045530438891
ENSGALG00000006862	ENSGALG00000006862	1.50118597369259	-2.59792006629069	0.0869778327786624	0.775412591546303
B4GALT4	ENSGALG00000015069	-0.536915103719957	4.11357388101537	0.0870641967644746	0.775778269920121
DKK3	ENSGALG00000005551	-0.509621415671308	6.19740083482203	0.0871331754545333	0.775988737988628
LZTFL1	ENSGALG00000011810	0.559035426903827	3.80553486256166	0.0873568725725204	0.777576158153319
C9orf91	ENSGALG00000007186	-2.29443510705346	-0.367867920695723	0.0874643187521836	0.778127699018387
ENSGALG00000010024	ENSGALG00000010024	1.37104554670871	-2.10167022931614	0.0877260034470122	0.780050138758568
GRM7	ENSGALG00000008339	-0.715778773214467	4.69864083087664	0.0880811940461264	0.780809209387027
BAG3	ENSGALG00000009433	-0.596885703900628	5.83736848530347	0.0880879980475724	0.780809209387027
MYLK2	ENSGALG00000006273	-0.693338475202068	1.66062999800433	0.0881077764771969	0.780809209387027
PPP1R9A	ENSGALG00000009686	0.813535283597803	-0.225454469632161	0.0881107470186676	0.780809209387027
IFI27L2	ENSGALG00000021627	0.751455780013164	1.4679298083398	0.0881168999528369	0.780809209387027
SMPD2	ENSGALG00000000954	-0.659218979362596	2.05597125990905	0.0881448199566545	0.780809209387027
HCN1	ENSGALG00000014875	-2.27378002072258	4.55304317634119	0.0881955505735527	0.780809209387027
DAP	ENSGALG00000013002	-0.602813415390465	4.85150748934062	0.0882147762811662	0.780809209387027
ENSGALG00000021325	ENSGALG00000021325	1.66906383990817	-3.57392188118533	0.0882798656380022	0.780809209387027
GCHFR	ENSGALG00000028400	0.703275159035843	2.13554949020903	0.0883388410961209	0.780809209387027
ENSGALG00000010662	ENSGALG00000010662	-1.82701935234917	-1.99779584816968	0.0883441664677944	0.780809209387027
ANG-1	ENSGALG00000016083	-1.67066399436002	1.76858539050702	0.0883590501153428	0.780809209387027
GRM8	ENSGALG00000019382	1.40572784762693	3.06896498445611	0.0885508050158334	0.782099727522395
ENSGALG00000019862	ENSGALG00000019862	1.36585893237807	-2.03785548529963	0.088614951915522	0.782262434143834
HNF1B	ENSGALG00000005504	-6.00690818030138	-2.76840012521647	0.0888078619794061	0.783561063818298
MCOLN3	ENSGALG00000008709	0.931584358479287	-1.1084151947489	0.0889507742568699	0.78441744638481
OTULIN	ENSGALG00000019543	-0.730068039628561	0.408506776973208	0.089173021433552	0.78579322213105
cKv6.3	ENSGALG00000005502	-1.56042595133222	-0.0178351125261623	0.0892350628758503	0.78579322213105
STMN2	ENSGALG00000015736	-0.904598811431993	8.63459880856785	0.089247788640235	0.78579322213105
KEL	ENSGALG00000014736	-3.24603786616898	-2.24790558316419	0.0892929249322067	0.78579322213105
DSE	ENSGALG00000014963	-0.815549892138626	2.909995627614	0.0893364400891333	0.78579322213105
PHEX	ENSGALG00000016375	-5.88856344861836	-3.02357060799916	0.0894236915117871	0.786156482211539
C1QTNF5	ENSGALG00000006758	-2.81936835331558	-0.443763671462792	0.0895767485740197	0.787097593530729
ENSGALG00000014551	ENSGALG00000014551	-0.790455635145791	3.34731830503137	0.0897012179040112	0.787786671407507
FBXL16	ENSGALG00000002443	0.767370959359013	6.66741715218805	0.0898185565564299	0.787920255957337
NANOS1	ENSGALG00000027980	-1.06656314561911	4.35100464098146	0.0899485978396866	0.787920255957337
ARHGAP32	ENSGALG00000001192	0.347354086244532	8.49459375630886	0.0899519657633122	0.787920255957337
ENSGALG00000028170	ENSGALG00000028170	-0.539951122831385	3.73616252460845	0.0899998902938683	0.787920255957337
BNC2	ENSGALG00000015101	-0.857878285425522	3.59181356705292	0.0900823565636074	0.787920255957337
IL13RA1	ENSGALG00000006032	-1.45060324377051	-0.0205809351733734	0.0901450360353684	0.787920255957337
ER81	ENSGALG00000010780	-0.681025660600239	5.60395957813921	0.0901927468870763	0.787920255957337
EFR3B	ENSGALG00000016605	-0.602381710436377	5.80828460272612	0.0902161981559139	0.787920255957337
CASZ1	ENSGALG00000002888	-0.59525931531618	5.98170903506637	0.0902423094075724	0.787920255957337
WDR63	ENSGALG00000008696	1.08730849988093	-1.32055806571245	0.0902480069089637	0.787920255957337
KIF13B	ENSGALG00000016639	0.509317042483074	7.27481097411548	0.0903285851589764	0.787920255957337
HOXA4	ENSGALG00000011055	-5.94894895636716	-2.94152802584984	0.0903510779169661	0.787920255957337
ATP12A	ENSGALG00000006469	-5.61804672197562	-3.09260658177071	0.0903510779169661	0.787920255957337
MEIS3	ENSGALG00000009799	-0.391487730337534	8.86575708963734	0.0903612077500756	0.787920255957337
RPL10L	ENSGALG00000027227	0.28798528578821	9.61218330261825	0.0904503483800064	0.788295751444294
PLP1	ENSGALG00000000112	0.858301775285572	-0.967580555591865	0.0905961929079863	0.78916480054472
ENSGALG00000019175	ENSGALG00000019175	-5.54167521740371	-3.24887738986346	0.0909954265409245	0.792239062219916
KCNC1	ENSGALG00000006220	0.479670229099855	4.31395667413594	0.0910688879266624	0.792475348244832
ENSGALG00000021609	ENSGALG00000021609	-1.05473022821045	0.736805967373371	0.0911419277720713	0.792707727668833
ENSGALG00000026688	ENSGALG00000026688	-1.06425796728024	-0.19579513171392	0.0913003500064583	0.793682107678094
SNORA24	ENSGALG00000017858	4.32405214359276	-6.43385079350933	0.0914250915233731	0.793932924985649
ENSGALG00000028414	ENSGALG00000028414	4.32405214359276	-6.41794371679292	0.0914250915233731	0.793932924985649
GRK5	ENSGALG00000009403	-0.742366672002233	3.97726491871114	0.0915159818206989	0.793932924985649
NPY	ENSGALG00000010983	-1.34317057449257	-0.381721518419714	0.0915298762829943	0.793932924985649
SLC22A16	ENSGALG00000015055	-2.41989005028121	0.408785623903434	0.0915612380755603	0.793932924985649
AFF2	ENSGALG00000009168	-0.911300219358502	4.05854676586598	0.0917132147221726	0.794847860925496
CFAP45	ENSGALG00000014229	0.939995007350575	1.57867203064768	0.0918258700809109	0.795294078296651
CCND1	ENSGALG00000007555	0.384259813864838	4.55927349561615	0.0918665307880423	0.795294078296651
ELP2	ENSGALG00000013203	0.445425361376639	4.48025267827976	0.0919041613743558	0.795294078296651
RPL4	ENSGALG00000007711	0.274374151024616	9.78739417614629	0.0921513070917887	0.79631992488461
ITPR1	ENSGALG00000008294	-0.536368921408263	4.63391780826716	0.0921522076828147	0.79631992488461
ENSGALG00000021321	ENSGALG00000021321	1.52097830386226	-2.08933836062411	0.0921623480986397	0.79631992488461
SEC22A	ENSGALG00000011697	0.416538414150034	5.20762099764518	0.0922598886227888	0.796760310226487
FAM26F	ENSGALG00000014962	-1.34719016438695	-0.115338088716916	0.092386736600304	0.797318378759994
RRAGD	ENSGALG00000026971	-0.407272213784878	5.18782375161688	0.0924177194926974	0.797318378759994
RNPEP	ENSGALG00000000374	0.402531688654908	5.92384532240059	0.0929318615959133	0.801349943640567
TANC1	ENSGALG00000012570	-0.55163706469114	4.73456584282783	0.0930413142171662	0.801889573615758
HDHD1	ENSGALG00000027095	-0.472362403354218	4.17841011239794	0.0933145747869993	0.803838074300817
ZNF521	ENSGALG00000015112	0.37371668301433	4.61202271905201	0.0933976572304914	0.803838074300817
CRYBB3	ENSGALG00000005515	4.32405214359276	-6.4353811124972	0.0934650606411965	0.803838074300817
gga-let-7d	ENSGALG00000018264	4.32405214359276	-6.4353811124972	0.0934650606411965	0.803838074300817
IL11Ra	ENSGALG00000005848	-0.834197494772949	4.87536956559168	0.0936155356190588	0.803838074300817
PPP1CC	ENSGALG00000004571	0.297022435006425	7.67660600916051	0.0936190789672953	0.803838074300817
ACACA	ENSGALG00000005439	-0.343331690901232	7.50182115118212	0.0936450854397586	0.803838074300817
ENSGALG00000025870	ENSGALG00000025870	0.442258541405935	3.86484895584095	0.093675647335219	0.803838074300817
BRS3.5	ENSGALG00000006406	4.32405214359276	-6.43296041473107	0.0937372549818874	0.803838074300817
ENSGALG00000028218	ENSGALG00000028218	4.32405214359276	-6.43296041473107	0.0937372549818874	0.803838074300817
PPFIBP1	ENSGALG00000014106	-0.72815755251852	6.40512649164995	0.0938541505090082	0.804191989762667
ENSGALG00000004635	ENSGALG00000004635	1.811309100271	-4.44518268272414	0.093953852036744	0.804191989762667
EREG	ENSGALG00000010864	-2.08192841168224	-1.77581529961758	0.0939936483134955	0.804191989762667
CCL1	ENSGALG00000002329	4.32405214359276	-6.39390217750888	0.0940135597103889	0.804191989762667
[truncated: 15,109 more rows]
