# Supplementary material for: Identification of molecular signatures specific for distinct cranial sensory ganglia in the developing chick
Source: Neural Dev. 2016 Jan 27;11:3. doi: 10.1186/s13064-016-0057-y (PMC4730756; doi:10.1186/s13064-016-0057-y)
Supplement: Additional file 8: — Average normalized read count in ganglion of focus relative to all other ganglia, fold change and q-value (Benjamini and Hochberg) for the 134 high confidence markers computed using DESeq. (XLSX 22 kb) [file 13064_2016_57_MOESM8_ESM.xlsx]

## Sheet: Sheet1
Upregulated Ganglia	Ensembl ID	Common Name	Mean Deseq-Normalized Read Counts			Q-Value
			Upregulated Ganglia Mean	Other Ganglia Mean	Fold Change
Top	ENSGALG00000005246	PAX3	4828.08	131.84	36.6208	4.51218e-63
	ENSGALG00000023608	-	168.576	23.3319	7.22514	4.79814e-06
Top / Tmm	ENSGALG00000003005	CHRNB4	743.284	29.1744	25.4772	4.74299e-24
	ENSGALG00000003014	CHRNA3	497.296	41.2486	12.0561	8.86154e-09
	ENSGALG00000003106	TOX2	648.728	128.778	5.03755	6.47266e-21
	ENSGALG00000003895	PRDM12	1958.35	200.174	9.78324	8.80627e-50
	ENSGALG00000007588	GAD2	849.691	48.0145	17.6966	5.06128e-64
	ENSGALG00000009012	ZNF385B	378.468	49.874	7.58849	2.38571e-20
	ENSGALG00000015597	CPZ	609.192	70.1517	8.68393	1.45771e-17
	ENSGALG00000026017	DRG11	2238.05	273.669	8.17794	1.21539e-32
	ENSGALG00000027720	OTX2	680.963	22.396	30.4056	7.01026e-80
Tmm	ENSGALG00000007710	-	101.332	25.7397	3.9368	5.37411e-07
	ENSGALG00000020292	GABRE	128.003	31.6389	4.04574	1.31682e-05
	ENSGALG00000021455	ASIP	76.324	16.1845	4.71587	7.81142e-05
Top / VA	ENSGALG00000016908	PCDH9	348.17	58.9174	5.90945	2.40535e-13
Tmm / VA	ENSGALG00000006245	KLF15	66.8204	9.70322	6.88642	2.44904e-12
Top / Tmm / VA	ENSGALG00000000420	KLHDC7A	689.212	89.5888	7.69306	6.29607e-08
	ENSGALG00000000426	IGSF21	1221.65	172.194	7.09461	4.85132e-23
	ENSGALG00000000912	KCNAB2	762.936	153.083	4.98381	1.27678e-18
	ENSGALG00000001150	-	353.542	59.7111	5.92088	5.65781e-06
	ENSGALG00000002015	SNCG1	714.569	91.1644	7.83825	1.43261e-16
	ENSGALG00000004322	-	905.608	44.1386	20.5174	3.71528e-48
	ENSGALG00000005651	KLHL36	1264.07	263.653	4.79444	3.43315e-21
	ENSGALG00000007781	GAL3ST1	223.228	42.5304	5.24866	9.68761e-17
	ENSGALG00000009514	NRCAM	737.79	84.4054	8.74103	6.22449e-13
	ENSGALG00000011236	BEGAIN	488.565	65.8674	7.4174	9.77227e-11
	ENSGALG00000012357	CXCR4	590.26	92.2914	6.39562	9.98577e-18
	ENSGALG00000016035	GFRA4	3453.71	249.917	13.8194	1.49667e-15
	ENSGALG00000016826	ADPRHL1	227.094	18.7471	12.1135	1.2864e-39
	ENSGALG00000020199	GPM6A	1654.07	198.949	8.31406	8.58864e-22
	ENSGALG00000023638	-	152.389	25.0373	6.08651	2.62221e-08
	ENSGALG00000027241	TBXA2R	695.531	52.1883	13.3273	8.69723e-22
	ENSGALG00000027265	AJAP1	130.6	17.8071	7.33415	9.16432e-18
	ENSGALG00000028048	PTN	527.349	17.4599	30.2034	4.09734e-33
	ENSGALG00000028055	-	65.8274	10.4814	6.28043	1.30251e-05
	ENSGALG00000028196	-	312.794	5.31234	58.8807	1.33687e-19
VA	ENSGALG00000001181	KCNJ5	65.5294	9.41289	6.96167	5.61137e-08
	ENSGALG00000001346	-	33.4558	6.09765	5.48667	0.000318533
	ENSGALG00000007141	LRRK1	821.742	105.463	7.79176	7.65547e-20
	ENSGALG00000009645	ESRRG	1941.14	260.909	7.4399	6.63547e-20
	ENSGALG00000011009	SCN2A	282.416	44.7163	6.31573	1.32082e-14
	ENSGALG00000011040	SCN3A	899.238	31.1322	28.8845	1.75609e-63
	ENSGALG00000011166	-	268.226	12.0439	22.2706	1.87727e-34
	ENSGALG00000012303	POU6F2	88.2601	4.00614	22.0312	5.74137e-23
	ENSGALG00000012894	CHRM2	78.8557	11.6461	6.77098	1.43982e-08
	ENSGALG00000013193	IRX2	907.995	155.577	5.8363	1.83686e-14
	ENSGALG00000014872	FGF10	102.509	10.9277	9.38061	1.44004e-16
	ENSGALG00000016022	RUNX1	581.585	19.1663	30.3442	1.53767e-40
	ENSGALG00000023415	HMX3	119.707	11.4932	10.4154	1.50218e-16
	ENSGALG00000025748	FGF9	677.223	55.5854	12.1835	2.15694e-38
	ENSGALG00000027830	CACNG2	1331.21	261.811	5.08461	2.97102e-07
Top / N / P	ENSGALG00000013022	CACNA1C	686.77	141.544	4.85197	1.78129e-05
VA / N / P	ENSGALG00000001143	ETS1	330.113	31.4128	10.5089	2.85654e-20
	ENSGALG00000008716	FLRT3	320.559	45.5496	7.03757	2.79736e-08
	ENSGALG00000028821	GLIPR2	195.174	57.723	3.38121	2.46404e-08
N / P	ENSGALG00000000327	FBN3	1354.3	143.169	9.45943	2.53308e-10
	ENSGALG00000000337	CTXN1	272.641	6.43291	42.3822	1.55816e-25
	ENSGALG00000000461	MRC2	560.795	109.271	5.13215	2.78519e-15
	ENSGALG00000001063	PRDM16	693.556	120.993	5.73218	0.000424561
	ENSGALG00000001071	ELN	409.994	33.323	12.3036	1.84328e-11
	ENSGALG00000001434	STOM	446.2	52.2898	8.53322	8.71538e-27
	ENSGALG00000001735	LHX4	203.851	12.6374	16.1308	2.44204e-30
	ENSGALG00000001896	NTNG1	430.476	65.2682	6.59549	3.9147e-26
	ENSGALG00000001916	SLIT3	493.994	69.4081	7.11723	4.58754e-34
	ENSGALG00000002086	RASL10B	65.7715	4.95339	13.2781	5.47516e-13
	ENSGALG00000002203	FGF18	139.509	18.3116	7.61865	1.52241e-11
	ENSGALG00000002298	COL8A2	188.992	28.3851	6.65812	1.1533e-17
	ENSGALG00000003324	PRRX1	626.916	15.7449	39.8171	5.592e-41
	ENSGALG00000003470	ZMAT4	124.482	16.5929	7.50213	8.38951e-25
	ENSGALG00000003521	TPM1	646.148	131.244	4.92327	1.53742e-15
	ENSGALG00000003578	FN1	1804.49	153.341	11.7678	3.67087e-15
	ENSGALG00000003580	MMP2	723.851	100.542	7.19953	1.8957e-20
	ENSGALG00000003644	-	260.126	49.4407	5.26138	3.42781e-08
	ENSGALG00000004183	FAM20A	396.553	73.941	5.3631	1.73996e-24
	ENSGALG00000004290	ANGPTL1	159.61	5.61707	28.4151	7.72663e-14
	ENSGALG00000004445	SLC13A3	131.373	35.229	3.72912	1.23959e-12
	ENSGALG00000005321	LAMA5	867.904	94.7281	9.16206	2.33349e-15
	ENSGALG00000005410	WNT5A	307.371	56.3943	5.45039	5.36765e-09
	ENSGALG00000006259	KIRREL	1357.09	304.864	4.45145	5.6675e-08
	ENSGALG00000006584	-	105.245	18.4913	5.6916	0.000379877
	ENSGALG00000006700	PROSER2	160.24	18.4177	8.70033	1.45645e-27
	ENSGALG00000007047	GAL	188.179	5.62933	33.4283	1.79061e-38
	ENSGALG00000007392	ADAMTS9	1331.43	83.938	15.862	1.07786e-05
	ENSGALG00000007706	FGF8	76.8865	8.75492	8.7821	9.65498e-10
	ENSGALG00000007866	BCL11A	824.143	176.42	4.67148	1.02846e-09
	ENSGALG00000008018	SNAI1	235.405	12.5841	18.7065	5.68836e-12
	ENSGALG00000008352	CKMT1A	103.686	19.9866	5.18777	4.66649e-15
	ENSGALG00000008661	CYR61	130.189	9.4998	13.7044	7.95909e-05
	ENSGALG00000009437	MECOM	1398.7	34.0452	41.0836	1.03591e-06
	ENSGALG00000009530	PDZRN4	2140.92	31.7813	67.364	2.26044e-106
	ENSGALG00000009612	TGFB2	988.975	158.844	6.22607	9.57733e-34
	ENSGALG00000009739	AMIGO2	616.179	27.878	22.1027	2.25118e-13
	ENSGALG00000010071	MAB21L2	1366.45	135.423	10.0903	3.79916e-53
	ENSGALG00000010294	RPS6KL1	947.51	251.435	3.76841	1.95118e-18
	ENSGALG00000011207	MKP3	451.41	127.735	3.53396	3.39732e-13
	ENSGALG00000011295	SOCS2	120.852	4.11858	29.343	6.00364e-26
	ENSGALG00000011309	PLXNC1	776.161	91.6567	8.46813	9.34591e-11
	ENSGALG00000011592	MRAS	242.381	43.25	5.60417	1.33687e-19
	ENSGALG00000012956	TMTC1	544.273	80.3631	6.77267	3.86764e-22
	ENSGALG00000012964	ANKH	204.667	61.1084	3.34924	7.21732e-11
	ENSGALG00000012998	WNT5B	89.4687	8.37183	10.6869	1.75364e-18
	ENSGALG00000013071	CALD1	830.475	146.172	5.68148	2.4981e-12
	ENSGALG00000013124	FHOD3	482.855	67.9788	7.10302	5.39772e-18
	ENSGALG00000013454	HOXB1	216.637	4.78798	45.2459	1.12341e-35
	ENSGALG00000014189	SULT4A1	1188.21	292.137	4.06729	1.60171e-13
	ENSGALG00000014250	PHOX2b	809.865	18.3512	44.1315	5.59773e-104
	ENSGALG00000014875	HCN1	410.593	20.4889	20.0398	3.51565e-37
	ENSGALG00000015476	CLVS1	199.566	18.761	10.6372	3.86764e-22
	ENSGALG00000015729	LPAR1	185.251	18.9986	9.7508	2.36062e-13
	ENSGALG00000016358	PTCHD1	727.467	128.957	5.64114	1.25749e-05
	ENSGALG00000016698	SHOX	829.62	23.8252	34.8212	2.33031e-84
	ENSGALG00000017059	MAB21L1	509.735	55.4504	9.19263	6.29633e-14
	ENSGALG00000021589	RTN4RL1	218.359	22.4906	9.70888	1.40201e-16
	ENSGALG00000023113	PROX2	2271.39	26.3443	86.2194	3.25453e-34
	ENSGALG00000023847	-	174.963	18.3443	9.5377	2.25118e-13
	ENSGALG00000023879	-	70.8168	12.0397	5.88197	0.000726423
	ENSGALG00000025774	-	395.25	11.6024	34.0663	1.01325e-31
	ENSGALG00000026059	-	76.4832	1.83133	41.7638	1.72287e-14
	ENSGALG00000026557	PGF	213.419	17.1495	12.4446	1.09792e-13
	ENSGALG00000026763	-	275.351	24.0823	11.4338	7.04643e-10
	ENSGALG00000026821	RUNX3	541.774	26.1522	20.7162	2.30631e-14
	ENSGALG00000027980	NANOS1	270.651	54.3908	4.97605	3.97393e-14
	ENSGALG00000028236	PRRX2	759.974	37.4591	20.2881	5.79088e-16
	ENSGALG00000028301	TRIM47	134.706	25.3082	5.3226	1.21662e-17
	ENSGALG00000028402	-	382.891	14.7485	25.9614	1.12341e-35
	ENSGALG00000028506	NHSL2	262.894	72.795	3.61142	2.16752e-14
	ENSGALG00000029175	EFNB2	748.109	106.763	7.00718	1.55254e-15
N	ENSGALG00000000284	HOXB4	461.889	29.6631	15.5712	1.01832e-18
	ENSGALG00000007819	PDZRN3	832.822	83.3723	9.9892	4.23339e-07
	ENSGALG00000015309	SCML4	837.811	70.5771	11.8709	5.28181e-05
	ENSGALG00000023419	HOXD4	286.655	14.4491	19.8389	2.86646e-35
	ENSGALG00000023420	-	813.16	54.9778	14.7907	5.2773e-43
	ENSGALG00000027903	HOXB5	1497.79	61.1749	24.4838	4.27453e-17
	ENSGALG00000028726	HOXB6	124.616	2.71811	45.8465	3.17256e-14
