# Supplementary material for: Identification of molecular signatures specific for distinct cranial sensory ganglia in the developing chick
Source: Neural Dev. 2016 Jan 27;11:3. doi: 10.1186/s13064-016-0057-y (PMC4730756; doi:10.1186/s13064-016-0057-y)
Supplement: Additional file 10: — Gene Ontology annotations for the 134 high confidence ganglion-specific markers. (XLSX 13 kb) [file 13064_2016_57_MOESM10_ESM.xlsx]

## Sheet: GO_table
DE test	GO term	# Observed genes	Observed genes
N/P (Fig3b)	GO:0007155~cell adhesion	56	ENSGALG00000016411, ENSGALG00000008621, ENSGALG00000000608, ENSGALG00000002909, ENSGALG00000007905, ENSGALG00000014463, ENSGALG00000015253, ENSGALG00000002555, ENSGALG00000002553, ENSGALG00000012906, ENSGALG00000002055, ENSGALG00000015258, ENSGALG00000006851, ENSGALG00000010982, ENSGALG00000002314, ENSGALG00000016195, ENSGALG00000014804, ENSGALG00000006319, ENSGALG00000009612, ENSGALG00000015908,…
N/P (Fig3b)	GO:0022610~biological adhesion	56	ENSGALG00000016411, ENSGALG00000008621, ENSGALG00000000608, ENSGALG00000002909, ENSGALG00000007905, ENSGALG00000014463, ENSGALG00000015253, ENSGALG00000002555, ENSGALG00000002553, ENSGALG00000012906, ENSGALG00000002055, ENSGALG00000015258, ENSGALG00000006851, ENSGALG00000010982, ENSGALG00000002314, ENSGALG00000016195, ENSGALG00000014804, ENSGALG00000006319, ENSGALG00000009612, ENSGALG00000015908,…
N/P (Fig3b)	GO:0031012~extracellular matrix	43	ENSGALG00000004087, ENSGALG00000016411, ENSGALG00000009641, ENSGALG00000004960, ENSGALG00000002909, ENSGALG00000000327, ENSGALG00000012173, ENSGALG00000007905, ENSGALG00000015253, ENSGALG00000002552, ENSGALG00000016114, ENSGALG00000010982, ENSGALG00000004627, ENSGALG00000001544, ENSGALG00000006319, ENSGALG00000005410, ENSGALG00000015908, ENSGALG00000006126, ENSGALG00000003923, ENSGALG00000001896,…
N/P (Fig3b)	GO:0005578~proteinaceous extracellular matrix	42	ENSGALG00000016411, ENSGALG00000009641, ENSGALG00000004960, ENSGALG00000002909, ENSGALG00000000327, ENSGALG00000012173, ENSGALG00000007905, ENSGALG00000015253, ENSGALG00000002552, ENSGALG00000016114, ENSGALG00000010982, ENSGALG00000004627, ENSGALG00000001544, ENSGALG00000006319, ENSGALG00000005410, ENSGALG00000015908, ENSGALG00000006126, ENSGALG00000003923, ENSGALG00000001896, ENSGALG00000017046,…
N/P (Fig3b)	GO:0005576~extracellular region	79	ENSGALG00000010797, ENSGALG00000004087, ENSGALG00000011468, ENSGALG00000016411, ENSGALG00000007047, ENSGALG00000009641, ENSGALG00000012327, ENSGALG00000015659, ENSGALG00000003933, ENSGALG00000004960, ENSGALG00000000327, ENSGALG00000002909, ENSGALG00000007905, ENSGALG00000015253, ENSGALG00000011469, ENSGALG00000006563, ENSGALG00000002552, ENSGALG00000009241, ENSGALG00000015164, ENSGALG00000014496,…
N/P (Fig3b)	GO:0007166~cell surface receptor linked signal transduction	89	ENSGALG00000010797, ENSGALG00000007047, ENSGALG00000013785, ENSGALG00000012329, ENSGALG00000000469, ENSGALG00000008901, ENSGALG00000009641, ENSGALG00000007045, ENSGALG00000012191, ENSGALG00000002909, ENSGALG00000002555, ENSGALG00000009241, ENSGALG00000015895, ENSGALG00000018967, ENSGALG00000008380, ENSGALG00000015164, ENSGALG00000012363, ENSGALG00000003473, ENSGALG00000006038, ENSGALG00000013925,…
N/P (Fig3b)	GO:0005509~calcium ion binding	58	ENSGALG00000008456, ENSGALG00000004960, ENSGALG00000000608, ENSGALG00000007908, ENSGALG00000000327, ENSGALG00000014463, ENSGALG00000016986, ENSGALG00000012193, ENSGALG00000002555, ENSGALG00000002553, ENSGALG00000008907, ENSGALG00000015914, ENSGALG00000012906, ENSGALG00000016545, ENSGALG00000006851, ENSGALG00000010982, ENSGALG00000002314, ENSGALG00000014804, ENSGALG00000003573, ENSGALG00000011885,…
N/P (Fig3b)	GO:0035295~tube development	26	ENSGALG00000005441, ENSGALG00000002203, ENSGALG00000011442, ENSGALG00000012329, ENSGALG00000007324, ENSGALG00000002909, ENSGALG00000009495, ENSGALG00000002555, ENSGALG00000016906, ENSGALG00000015164, ENSGALG00000003716, ENSGALG00000014795, ENSGALG00000008661, ENSGALG00000011630, ENSGALG00000004270, ENSGALG00000013929, ENSGALG00000011298, ENSGALG00000006378, ENSGALG00000005410, ENSGALG00000007706,…
N/P (Fig3b)	GO:0005581~collagen	8	ENSGALG00000011271, ENSGALG00000023973, ENSGALG00000009641, ENSGALG00000005180, ENSGALG00000016841, ENSGALG00000016843, ENSGALG00000002552, ENSGALG00000002509
N/P (Fig3b)	GO:0016021~integral to membrane	150	ENSGALG00000013505, ENSGALG00000008901, ENSGALG00000002152, ENSGALG00000016358, ENSGALG00000000608, ENSGALG00000017394, ENSGALG00000015252, ENSGALG00000009400, ENSGALG00000012906, ENSGALG00000012559, ENSGALG00000012363, ENSGALG00000006038, ENSGALG00000000225, ENSGALG00000000226, ENSGALG00000013925, ENSGALG00000013929, ENSGALG00000006053, ENSGALG00000017280, ENSGALG00000013980, ENSGALG00000010319,…
N/P (Fig3b)	GO:0005201~extracellular matrix structural constituent	9	ENSGALG00000023973, ENSGALG00000009641, ENSGALG00000004960, ENSGALG00000005180, ENSGALG00000000327, ENSGALG00000016841, ENSGALG00000016843, ENSGALG00000002552, ENSGALG00000002509
N/P (Fig3b)	GO:0043565~sequence-specific DNA binding	43	ENSGALG00000010794, ENSGALG00000012329, ENSGALG00000005909, ENSGALG00000011369, ENSGALG00000007324, ENSGALG00000022726, ENSGALG00000007394, ENSGALG00000001347, ENSGALG00000003324, ENSGALG00000011053, ENSGALG00000003406, ENSGALG00000001191, ENSGALG00000000284, ENSGALG00000009604, ENSGALG00000001143, ENSGALG00000015184, ENSGALG00000014795, ENSGALG00000003670, ENSGALG00000015673, ENSGALG00000011630,…
N/P (Fig3b)	GO:0003700~transcription factor activity	52	ENSGALG00000010794, ENSGALG00000005909, ENSGALG00000011369, ENSGALG00000007324, ENSGALG00000007394, ENSGALG00000003324, ENSGALG00000012654, ENSGALG00000009604, ENSGALG00000004274, ENSGALG00000003670, ENSGALG00000010035, ENSGALG00000014096, ENSGALG00000023419, ENSGALG00000014250, ENSGALG00000004596, ENSGALG00000010780, ENSGALG00000016058, ENSGALG00000016933, ENSGALG00000004528, ENSGALG00000008135,…
N/P (Fig3b)	GO:0030198~extracellular matrix organization	14	ENSGALG00000008747, ENSGALG00000009641, ENSGALG00000006319, ENSGALG00000012173, ENSGALG00000009612, ENSGALG00000017046, ENSGALG00000015193, ENSGALG00000005180, ENSGALG00000016114, ENSGALG00000002022, ENSGALG00000010982, ENSGALG00000008661, ENSGALG00000014233, ENSGALG00000013929
N/P (Fig3b)	GO:0043062~extracellular structure organization	15	ENSGALG00000008747, ENSGALG00000009641, ENSGALG00000006319, ENSGALG00000012173, ENSGALG00000009301, ENSGALG00000009612, ENSGALG00000017046, ENSGALG00000015193, ENSGALG00000005180, ENSGALG00000016114, ENSGALG00000002022, ENSGALG00000010982, ENSGALG00000008661, ENSGALG00000014233, ENSGALG00000013929
N/P (Fig3b)	GO:0002053~positive regulation of mesenchymal cell proliferation	7	ENSGALG00000015834, ENSGALG00000011442, ENSGALG00000016698, ENSGALG00000007324, ENSGALG00000009495, ENSGALG00000003324, ENSGALG00000003642
N/P (Fig3b)	GO:0031226~intrinsic to plasma membrane	28	ENSGALG00000014716, ENSGALG00000014855, ENSGALG00000008747, ENSGALG00000014687, ENSGALG00000004083, ENSGALG00000011019, ENSGALG00000009066, ENSGALG00000006112, ENSGALG00000012964, ENSGALG00000010098, ENSGALG00000014496, ENSGALG00000006038, ENSGALG00000002314, ENSGALG00000017178, ENSGALG00000011778, ENSGALG00000013929, ENSGALG00000012486, ENSGALG00000004074, ENSGALG00000005502, ENSGALG00000017280,…
Top/Tmm (Fig3b)	GO:0042165~neurotransmitter binding	10	ENSGALG00000022702, ENSGALG00000005258, ENSGALG00000004418, ENSGALG00000020292, ENSGALG00000005801, ENSGALG00000015776, ENSGALG00000003014, ENSGALG00000016745, ENSGALG00000003005, ENSGALG00000005524
Top/Tmm (Fig3b)	GO:0030594~neurotransmitter receptor activity	10	ENSGALG00000022702, ENSGALG00000005258, ENSGALG00000004418, ENSGALG00000020292, ENSGALG00000005801, ENSGALG00000015776, ENSGALG00000003014, ENSGALG00000016745, ENSGALG00000003005, ENSGALG00000005524
Top/Tmm (Fig3b)	GO:0046873~metal ion transmembrane transporter activity	16	ENSGALG00000022702, ENSGALG00000006202, ENSGALG00000001512, ENSGALG00000000442, ENSGALG00000004829, ENSGALG00000006297, ENSGALG00000011250, ENSGALG00000005332, ENSGALG00000005801, ENSGALG00000004758, ENSGALG00000001564, ENSGALG00000003014, ENSGALG00000004980, ENSGALG00000003005, ENSGALG00000004413, ENSGALG00000006270
Top/Tmm (Fig3b)	GO:0006811~ion transport	25	ENSGALG00000007871, ENSGALG00000022702, ENSGALG00000013956, ENSGALG00000015776, ENSGALG00000001512, ENSGALG00000000442, ENSGALG00000006297, ENSGALG00000007278, ENSGALG00000008544, ENSGALG00000005332, ENSGALG00000005801, ENSGALG00000004758, ENSGALG00000003014, ENSGALG00000004980, ENSGALG00000006270, ENSGALG00000006202, ENSGALG00000020292, ENSGALG00000003849, ENSGALG00000004829, ENSGALG00000011250,…
Top/Tmm (Fig3b)	GO:0045211~postsynaptic membrane	8	ENSGALG00000022702, ENSGALG00000020292, ENSGALG00000005801, ENSGALG00000015776, ENSGALG00000008100, ENSGALG00000003014, ENSGALG00000016745, ENSGALG00000003005
Top/Tmm (Fig3b)	GO:0045202~synapse	11	ENSGALG00000022702, ENSGALG00000012732, ENSGALG00000020292, ENSGALG00000005801, ENSGALG00000015776, ENSGALG00000008100, ENSGALG00000007588, ENSGALG00000003014, ENSGALG00000016745, ENSGALG00000003005, ENSGALG00000004464
Top/Tmm (Fig3b)	GO:0044459~plasma membrane part	25	ENSGALG00000007871, ENSGALG00000022702, ENSGALG00000012732, ENSGALG00000015776, ENSGALG00000001512, ENSGALG00000000442, ENSGALG00000011110, ENSGALG00000011696, ENSGALG00000019019, ENSGALG00000008544, ENSGALG00000005192, ENSGALG00000005801, ENSGALG00000005332, ENSGALG00000004758, ENSGALG00000014975, ENSGALG00000004980, ENSGALG00000003014, ENSGALG00000009723, ENSGALG00000020292, ENSGALG00000005102,…
Top/Tmm (Fig3b)	GO:0034702~ion channel complex	10	ENSGALG00000005332, ENSGALG00000020292, ENSGALG00000005801, ENSGALG00000004758, ENSGALG00000001512, ENSGALG00000000442, ENSGALG00000004980, ENSGALG00000003014, ENSGALG00000016745, ENSGALG00000003005
Top/Tmm (Fig3b)	GO:0030054~cell junction	12	ENSGALG00000022702, ENSGALG00000012732, ENSGALG00000020292, ENSGALG00000005801, ENSGALG00000015776, ENSGALG00000008100, ENSGALG00000003014, ENSGALG00000016745, ENSGALG00000003005, ENSGALG00000004464, ENSGALG00000009723, ENSGALG00000011110
VA (Fig3b)	GO:0043583~ear development	7	ENSGALG00000023415, ENSGALG00000006811, ENSGALG00000001141, ENSGALG00000014872, ENSGALG00000009853, ENSGALG00000008848, ENSGALG00000008616
Markers (Fig4b)	GO:0001568~blood vessel development	8	ENSGALG00000002203, ENSGALG00000012357, ENSGALG00000003580, ENSGALG00000014872, ENSGALG00000003324, ENSGALG00000009612, ENSGALG00000007706, ENSGALG00000008661
Markers (Fig4b)	GO:0043565~sequence-specific DNA binding	11	ENSGALG00000023419, ENSGALG00000009645, ENSGALG00000014250, ENSGALG00000000284, ENSGALG00000023415, ENSGALG00000016698, ENSGALG00000013193, ENSGALG00000005246, ENSGALG00000001143, ENSGALG00000003324, ENSGALG00000013454
Markers (Fig4b)	GO:0003700~transcription factor activity	12	ENSGALG00000023419, ENSGALG00000009645, ENSGALG00000014250, ENSGALG00000000284, ENSGALG00000023415, ENSGALG00000016698, ENSGALG00000013193, ENSGALG00000005246, ENSGALG00000001143, ENSGALG00000003324, ENSGALG00000013454, ENSGALG00000016022
Markers (Fig4b)	GO:0005576~extracellular region	14	ENSGALG00000015597, ENSGALG00000007047, ENSGALG00000005410, ENSGALG00000000327, ENSGALG00000007706, ENSGALG00000009612, ENSGALG00000001896, ENSGALG00000021455, ENSGALG00000003580, ENSGALG00000014872, ENSGALG00000008661, ENSGALG00000012998, ENSGALG00000001916, ENSGALG00000003578
Markers (Fig4b)	GO:0044421~extracellular region part	10	ENSGALG00000015597, ENSGALG00000003580, ENSGALG00000005410, ENSGALG00000014872, ENSGALG00000000327, ENSGALG00000009612, ENSGALG00000012998, ENSGALG00000001896, ENSGALG00000001916, ENSGALG00000003578
Markers (Fig4b)	GO:0031012~extracellular matrix	7	ENSGALG00000015597, ENSGALG00000003580, ENSGALG00000005410, ENSGALG00000000327, ENSGALG00000012998, ENSGALG00000001896, ENSGALG00000003578
N (FigS3b)	GO:0005886~plasma membrane	23	ENSGALG00000005657, ENSGALG00000008456, ENSGALG00000004083, ENSGALG00000001706, ENSGALG00000015725, ENSGALG00000017327, ENSGALG00000005502, ENSGALG00000015736, ENSGALG00000009034, ENSGALG00000017280, ENSGALG00000012238, ENSGALG00000005209, ENSGALG00000016986, ENSGALG00000003923, ENSGALG00000002553, ENSGALG00000001926, ENSGALG00000004741, ENSGALG00000011153, ENSGALG00000012363, ENSGALG00000005223,…
N (FigS3b)	GO:0007166~cell surface receptor linked signal transduction	20	ENSGALG00000012740, ENSGALG00000005657, ENSGALG00000005476, ENSGALG00000001706, ENSGALG00000017327, ENSGALG00000009034, ENSGALG00000012238, ENSGALG00000002909, ENSGALG00000007706, ENSGALG00000012171, ENSGALG00000017242, ENSGALG00000004741, ENSGALG00000007140, ENSGALG00000005853, ENSGALG00000012363, ENSGALG00000003473, ENSGALG00000005223, ENSGALG00000011778, ENSGALG00000006719, ENSGALG00000010683
N (FigS3b)	GO:0007155~cell adhesion	12	ENSGALG00000012481, ENSGALG00000007140, ENSGALG00000012027, ENSGALG00000012238, ENSGALG00000002909, ENSGALG00000015908, ENSGALG00000003923, ENSGALG00000011778, ENSGALG00000005974, ENSGALG00000002553, ENSGALG00000016195, ENSGALG00000003578
Top (FigS3b)	GO:0015267~channel activity	9	ENSGALG00000015835, ENSGALG00000012122, ENSGALG00000022702, ENSGALG00000006202, ENSGALG00000002098, ENSGALG00000003014, ENSGALG00000003005, ENSGALG00000004613, ENSGALG00000006270
Top (FigS3b)	GO:0022803~passive transmembrane transporter activity	9	ENSGALG00000015835, ENSGALG00000012122, ENSGALG00000022702, ENSGALG00000006202, ENSGALG00000002098, ENSGALG00000003014, ENSGALG00000003005, ENSGALG00000004613, ENSGALG00000006270
Top (FigS3b)	GO:0006811~ion transport	11	ENSGALG00000015835, ENSGALG00000012122, ENSGALG00000022702, ENSGALG00000006202, ENSGALG00000002098, ENSGALG00000003014, ENSGALG00000003005, ENSGALG00000004829, ENSGALG00000004613, ENSGALG00000006270, ENSGALG00000003582
Top/Tmm/VA (FigS3b)	GO:0005886~plasma membrane	50	ENSGALG00000003833, ENSGALG00000022702, ENSGALG00000012594, ENSGALG00000000168, ENSGALG00000001512, ENSGALG00000015916, ENSGALG00000002699, ENSGALG00000019019, ENSGALG00000011696, ENSGALG00000015898, ENSGALG00000001795, ENSGALG00000016908, ENSGALG00000005332, ENSGALG00000005801, ENSGALG00000004758, ENSGALG00000006793, ENSGALG00000007380, ENSGALG00000009514, ENSGALG00000007849, ENSGALG00000007945,…
Top/Tmm/VA (FigS3b)	GO:0034702~ion channel complex	12	ENSGALG00000003833, ENSGALG00000005332, ENSGALG00000005801, ENSGALG00000016500, ENSGALG00000004758, ENSGALG00000001512, ENSGALG00000000442, ENSGALG00000005369, ENSGALG00000003014, ENSGALG00000003005, ENSGALG00000006220, ENSGALG00000005822
Top/Tmm/VA (FigS3b)	GO:0046873~metal ion transmembrane transporter activity	18	ENSGALG00000003833, ENSGALG00000022702, ENSGALG00000006202, ENSGALG00000001512, ENSGALG00000000442, ENSGALG00000006297, ENSGALG00000011250, ENSGALG00000005332, ENSGALG00000005801, ENSGALG00000004758, ENSGALG00000003014, ENSGALG00000005369, ENSGALG00000006220, ENSGALG00000003005, ENSGALG00000005822, ENSGALG00000004413, ENSGALG00000006270, ENSGALG00000000912
Top/Tmm/VA (FigS3b)	GO:0007267~cell-cell signaling	14	ENSGALG00000012594, ENSGALG00000000168, ENSGALG00000015728, ENSGALG00000016500, ENSGALG00000016281, ENSGALG00000015898, ENSGALG00000005801, ENSGALG00000014872, ENSGALG00000008100, ENSGALG00000005409, ENSGALG00000003005, ENSGALG00000003014, ENSGALG00000015843, ENSGALG00000009737
Top/Tmm/VA (FigS3b)	GO:0006811~ion transport	31	ENSGALG00000003833, ENSGALG00000007871, ENSGALG00000022702, ENSGALG00000012288, ENSGALG00000013956, ENSGALG00000002098, ENSGALG00000015776, ENSGALG00000001512, ENSGALG00000000442, ENSGALG00000006297, ENSGALG00000007278, ENSGALG00000008544, ENSGALG00000005332, ENSGALG00000005801, ENSGALG00000004758, ENSGALG00000003014, ENSGALG00000005822, ENSGALG00000006270, ENSGALG00000010781, ENSGALG00000006202,…
Top/Tmm/VA (FigS3b)	GO:0019226~transmission of nerve impulse	11	ENSGALG00000016281, ENSGALG00000001937, ENSGALG00000015898, ENSGALG00000000168, ENSGALG00000015728, ENSGALG00000005801, ENSGALG00000016500, ENSGALG00000008100, ENSGALG00000003014, ENSGALG00000003005, ENSGALG00000009737
